# Supplementary material for: Long-term woodland restoration on lowland farmland through passive rewilding
Source: PLoS One. 2021 Jun 16;16(6):e0252466. doi: 10.1371/journal.pone.0252466 (PMC8208563; doi:10.1371/journal.pone.0252466)
Supplement: S1 Dataset — (ZIP) [file pone.0252466.s005.zip]

Archive with 10 entries (10 files):
- S1 Dataset_Old_Wilderness_chm_2000.txt
- S10 Dataset_Monks_And_Other Woods_chm_2014.txt
- S2 Dataset_Old_Wilderness_chm_2005.txt
- S3 Dataset_Old_Wilderness_chm_2012.txt
- S4 Dataset_Old_Wilderness_chm_2014.txt
- S5 Dataset_New_Wilderness_chm_2000.txt
- S6 Dataset_New_Wilderness_chm_2005.txt
- S7 Dataset_New_Wilderness_chm_2012.txt
- S8 Dataset_New_Wilderness_chm_2014.txt
- S9 Dataset_New_Wilderness_chm_2019.txt
