# Supplementary material for: Long-term woodland restoration on lowland farmland through passive rewilding
Source: PLoS One. 2021 Jun 16;16(6):e0252466. doi: 10.1371/journal.pone.0252466 (PMC8208563; doi:10.1371/journal.pone.0252466)
Supplement: S1 Dataset — (ZIP) [file pone.0252466.s005.zip › S1 Dataset_Old_Wilderness_chm_2000.txt]

ncols         303
nrows         227
xllcorner     520148
yllcorner     279707
cellsize      1
NODATA_value  -9999
-9999 -9999 -9999 -9999 -9999 -9999 -9999 -9999 -9999 -9999 -9999 -9999 -9999 -9999 -9999 -9999 -9999 -9999 -9999 -9999 -9999 -9999 -9999 -9999 -9999 -9999 -9999 -9999 -9999 -9999 -9999 -9999 -9999 -9999 -9999 -9999 -9999 -9999 -9999 -9999 -9999 -9999 -9999 -9999 -9999 -9999 -9999 -9999 -9999 -9999 -9999 -9999 -9999 -9999 -9999 -9999 -9999 -9999 -9999 -9999 -9999 -9999 -9999 -9999 -9999 -9999 -9999 -9999 -9999 -9999 -9999 -9999 -9999 -9999 -9999 -9999 -9999 -9999 -9999 -9999 -9999 -9999 -9999 -9999 -9999 -9999 -9999 -9999 -9999 -9999 -9999 -9999 -9999 -9999 -9999 -9999 -9999 -9999 -9999 -9999 -9999 -9999 -9999 -9999 -9999 -9999 -9999 -9999 -9999 -9999 -9999 -9999 -9999 -9999 -9999 -9999 -9999 -9999 -9999 -9999 -9999 -9999 -9999 -9999 -9999 -9999 -9999 -9999 -9999 -9999 -9999 -9999 -9999 -9999 -9999 -9999 -9999 -9999 -9999 -9999 -9999 -9999 -9999 -9999 -9999 -9999 -9999 -9999 -9999 -9999 -9999 -9999 -9999 -9999 -9999 -9999 -9999 -9999 -9999 -9999 -9999 -9999 -9999 -9999 -9999 -9999 -9999 -9999 -9999 -9999 -9999 -9999 -9999 -9999 -9999 -9999 -9999 -9999 -9999 -9999 -9999 -9999 -9999 -9999 -9999 -9999 -9999 -9999 -9999 -9999 -9999 -9999 -9999 -9999 -9999 -9999 -9999 -9999 -9999 -9999 -9999 -9999 -9999 -9999 -9999 -9999 -9999 -9999 -9999 -9999 -9999 -9999 -9999 -9999 -9999 -9999 -9999 -9999 -9999 -9999 -9999 -9999 -9999 -9999 -9999 -9999 -9999 -9999 -9999 -9999 -9999 -9999 -9999 -9999 -9999 -9999 -9999 -9999 -9999 -9999 -9999 -9999 -9999 -9999 -9999 -9999 -9999 -9999 -9999 -9999 -9999 -9999 -9999 -9999 -9999 -9999 -9999 -9999 -9999 -9999 -9999 -9999 -9999 -9999 -9999 -9999 -9999 -9999 -9999 -9999 -9999 -9999 -9999 -9999 -9999 -9999 -9999 -9999 -9999 -9999 -9999 -9999 -9999 -9999 -9999 -9999 -9999 -9999 -9999 -9999 -9999 -9999 -9999 -9999 -9999 -9999 -9999 -9999 -9999 -9999 -9999 -9999 -9999 
-9999 -9999 -9999 -9999 -9999 -9999 -9999 -9999 -9999 -9999 -9999 -9999 -9999 -9999 -9999 -9999 -9999 -9999 -9999 -9999 -9999 -9999 -9999 -9999 -9999 -9999 -9999 -9999 -9999 -9999 -9999 -9999 -9999 -9999 -9999 -9999 -9999 -9999 -9999 -9999 -9999 -9999 -9999 -9999 -9999 -9999 -9999 -9999 -9999 -9999 -9999 -9999 -9999 -9999 -9999 -9999 -9999 -9999 -9999 -9999 -9999 -9999 -9999 -9999 -9999 -9999 -9999 -9999 -9999 -9999 -9999 -9999 -9999 -9999 -9999 -9999 -9999 -9999 -9999 -9999 -9999 -9999 -9999 -9999 -9999 -9999 -9999 -9999 -9999 -9999 -9999 -9999 -9999 -9999 -9999 -9999 -9999 -9999 -9999 -9999 -9999 -9999 -9999 -9999 -9999 -9999 -9999 -9999 -9999 -9999 -9999 -9999 -9999 -9999 -9999 -9999 -9999 -9999 -9999 -9999 -9999 -9999 -9999 -9999 -9999 -9999 -9999 -9999 -9999 -9999 -9999 -9999 -9999 -9999 -9999 -9999 -9999 -9999 -9999 -9999 -9999 -9999 -9999 -9999 -9999 -9999 -9999 -9999 -9999 -9999 -9999 -9999 -9999 -9999 -9999 -9999 -9999 -9999 16.53399 14.58728 14.58728 -9999 -9999 -9999 -9999 -9999 -9999 -9999 -9999 -9999 -9999 -9999 -9999 -9999 -9999 -9999 -9999 -9999 -9999 -9999 -9999 -9999 -9999 -9999 -9999 -9999 -9999 -9999 -9999 -9999 -9999 -9999 -9999 -9999 -9999 -9999 -9999 -9999 -9999 -9999 -9999 -9999 -9999 -9999 -9999 -9999 -9999 -9999 -9999 -9999 -9999 -9999 -9999 -9999 -9999 -9999 -9999 -9999 -9999 -9999 -9999 -9999 -9999 -9999 -9999 -9999 -9999 -9999 -9999 -9999 -9999 -9999 -9999 -9999 -9999 -9999 -9999 -9999 -9999 -9999 -9999 -9999 -9999 -9999 -9999 -9999 -9999 -9999 -9999 -9999 -9999 -9999 -9999 -9999 -9999 -9999 -9999 -9999 -9999 -9999 -9999 -9999 -9999 -9999 -9999 -9999 -9999 -9999 -9999 -9999 -9999 -9999 -9999 -9999 -9999 -9999 -9999 -9999 -9999 -9999 -9999 -9999 -9999 -9999 -9999 -9999 -9999 -9999 -9999 -9999 -9999 -9999 -9999 -9999 -9999 -9999 -9999 -9999 -9999 -9999 -9999 -9999 -9999 
-9999 -9999 -9999 -9999 -9999 -9999 -9999 -9999 -9999 -9999 -9999 -9999 -9999 -9999 -9999 -9999 -9999 -9999 -9999 -9999 -9999 -9999 -9999 -9999 -9999 -9999 -9999 -9999 -9999 -9999 -9999 -9999 -9999 -9999 -9999 -9999 -9999 -9999 -9999 -9999 -9999 -9999 -9999 -9999 -9999 -9999 -9999 -9999 -9999 -9999 -9999 -9999 -9999 -9999 -9999 -9999 -9999 -9999 -9999 -9999 -9999 -9999 -9999 -9999 -9999 -9999 -9999 -9999 -9999 -9999 -9999 -9999 -9999 -9999 -9999 -9999 -9999 -9999 -9999 -9999 -9999 -9999 -9999 -9999 -9999 -9999 -9999 -9999 -9999 -9999 -9999 -9999 -9999 -9999 -9999 -9999 -9999 -9999 -9999 -9999 -9999 -9999 -9999 -9999 -9999 -9999 -9999 -9999 -9999 -9999 -9999 -9999 -9999 -9999 -9999 -9999 -9999 -9999 -9999 -9999 -9999 -9999 -9999 -9999 -9999 -9999 -9999 -9999 -9999 -9999 -9999 -9999 -9999 -9999 -9999 -9999 -9999 -9999 -9999 -9999 -9999 -9999 -9999 -9999 -9999 -9999 -9999 -9999 -9999 -9999 -9999 -9999 -9999 -9999 -9999 -9999 -9999 13.01147 13.01147 13.01147 14.52003 14.58728 -9999 -9999 -9999 -9999 -9999 -9999 -9999 -9999 -9999 -9999 -9999 -9999 -9999 -9999 -9999 -9999 -9999 -9999 -9999 -9999 -9999 -9999 -9999 -9999 -9999 -9999 -9999 -9999 -9999 -9999 -9999 -9999 -9999 -9999 -9999 -9999 -9999 -9999 -9999 -9999 -9999 -9999 -9999 -9999 -9999 -9999 -9999 -9999 -9999 -9999 -9999 -9999 -9999 -9999 -9999 -9999 -9999 -9999 -9999 -9999 -9999 -9999 -9999 -9999 -9999 -9999 -9999 -9999 -9999 -9999 -9999 -9999 -9999 -9999 -9999 -9999 -9999 -9999 -9999 -9999 -9999 -9999 -9999 -9999 -9999 -9999 -9999 -9999 -9999 -9999 -9999 -9999 -9999 -9999 -9999 -9999 -9999 -9999 -9999 -9999 -9999 -9999 -9999 -9999 -9999 -9999 -9999 -9999 -9999 -9999 -9999 -9999 -9999 -9999 -9999 -9999 -9999 -9999 -9999 -9999 -9999 -9999 -9999 -9999 -9999 -9999 -9999 -9999 -9999 -9999 -9999 -9999 -9999 -9999 -9999 -9999 -9999 -9999 -9999 -9999 -9999 
-9999 -9999 -9999 -9999 -9999 -9999 -9999 -9999 -9999 -9999 -9999 -9999 -9999 -9999 -9999 -9999 -9999 -9999 -9999 -9999 -9999 -9999 -9999 -9999 -9999 -9999 -9999 -9999 -9999 -9999 -9999 -9999 -9999 -9999 -9999 -9999 -9999 -9999 -9999 -9999 -9999 -9999 -9999 -9999 -9999 -9999 -9999 -9999 -9999 -9999 -9999 -9999 -9999 -9999 -9999 -9999 -9999 -9999 -9999 -9999 -9999 -9999 -9999 -9999 -9999 -9999 -9999 -9999 -9999 -9999 -9999 -9999 -9999 -9999 -9999 -9999 -9999 -9999 -9999 -9999 -9999 -9999 -9999 -9999 -9999 -9999 -9999 -9999 -9999 -9999 -9999 -9999 -9999 -9999 -9999 -9999 -9999 -9999 -9999 -9999 -9999 -9999 -9999 -9999 -9999 -9999 -9999 -9999 -9999 -9999 -9999 -9999 -9999 -9999 -9999 -9999 -9999 -9999 -9999 -9999 -9999 -9999 -9999 -9999 -9999 -9999 -9999 -9999 -9999 -9999 -9999 -9999 -9999 -9999 -9999 -9999 -9999 -9999 -9999 -9999 -9999 -9999 -9999 -9999 -9999 -9999 -9999 -9999 -9999 -9999 -9999 -9999 -9999 -9999 -9999 12.86147 12.86147 13.01147 13.01147 13.01147 14.11497 14.11497 14.11497 -9999 -9999 -9999 -9999 -9999 -9999 -9999 -9999 -9999 -9999 -9999 -9999 -9999 -9999 -9999 -9999 -9999 -9999 -9999 -9999 -9999 -9999 -9999 -9999 -9999 -9999 -9999 -9999 -9999 -9999 -9999 -9999 -9999 -9999 -9999 -9999 -9999 -9999 -9999 -9999 -9999 -9999 -9999 -9999 -9999 -9999 -9999 -9999 -9999 -9999 -9999 -9999 -9999 -9999 -9999 -9999 -9999 -9999 -9999 -9999 -9999 -9999 -9999 -9999 -9999 -9999 -9999 -9999 -9999 -9999 -9999 -9999 -9999 -9999 -9999 -9999 -9999 -9999 -9999 -9999 -9999 -9999 -9999 -9999 -9999 -9999 -9999 -9999 -9999 -9999 -9999 -9999 -9999 -9999 -9999 -9999 -9999 -9999 -9999 -9999 -9999 -9999 -9999 -9999 -9999 -9999 -9999 -9999 -9999 -9999 -9999 -9999 -9999 -9999 -9999 -9999 -9999 -9999 -9999 -9999 -9999 -9999 -9999 -9999 -9999 -9999 -9999 -9999 -9999 -9999 -9999 -9999 -9999 -9999 -9999 -9999 -9999 -9999 -9999 -9999 
-9999 -9999 -9999 -9999 -9999 -9999 -9999 -9999 -9999 -9999 -9999 -9999 -9999 -9999 -9999 -9999 -9999 -9999 -9999 -9999 -9999 -9999 -9999 -9999 -9999 -9999 -9999 -9999 -9999 -9999 -9999 -9999 -9999 -9999 -9999 -9999 -9999 -9999 -9999 -9999 -9999 -9999 -9999 -9999 -9999 -9999 -9999 -9999 -9999 -9999 -9999 -9999 -9999 -9999 -9999 -9999 -9999 -9999 -9999 -9999 -9999 -9999 -9999 -9999 -9999 -9999 -9999 -9999 -9999 -9999 -9999 -9999 -9999 -9999 -9999 -9999 -9999 -9999 -9999 -9999 -9999 -9999 -9999 -9999 -9999 -9999 -9999 -9999 -9999 -9999 -9999 -9999 -9999 -9999 -9999 -9999 -9999 -9999 -9999 -9999 -9999 -9999 -9999 -9999 -9999 -9999 -9999 -9999 -9999 -9999 -9999 -9999 -9999 -9999 -9999 -9999 -9999 -9999 -9999 -9999 -9999 -9999 -9999 -9999 -9999 -9999 -9999 -9999 -9999 -9999 -9999 -9999 -9999 -9999 -9999 -9999 -9999 -9999 -9999 -9999 -9999 -9999 -9999 -9999 -9999 -9999 -9999 -9999 -9999 -9999 -9999 -9999 -9999 -9999 12.59609 12.59609 12.86147 13.01147 13.01147 13.01147 14.11497 14.11497 14.11497 15.04549 -9999 -9999 -9999 -9999 -9999 -9999 -9999 -9999 -9999 -9999 -9999 -9999 -9999 -9999 -9999 -9999 -9999 -9999 -9999 -9999 -9999 -9999 -9999 -9999 -9999 -9999 -9999 -9999 -9999 -9999 -9999 -9999 -9999 -9999 -9999 -9999 -9999 -9999 -9999 -9999 -9999 -9999 -9999 -9999 -9999 -9999 -9999 -9999 -9999 -9999 -9999 -9999 -9999 -9999 -9999 -9999 -9999 -9999 -9999 -9999 -9999 -9999 -9999 -9999 -9999 -9999 -9999 -9999 -9999 -9999 -9999 -9999 -9999 -9999 -9999 -9999 -9999 -9999 -9999 -9999 -9999 -9999 -9999 -9999 -9999 -9999 -9999 -9999 -9999 -9999 -9999 -9999 -9999 -9999 -9999 -9999 -9999 -9999 -9999 -9999 -9999 -9999 -9999 -9999 -9999 -9999 -9999 -9999 -9999 -9999 -9999 -9999 -9999 -9999 -9999 -9999 -9999 -9999 -9999 -9999 -9999 -9999 -9999 -9999 -9999 -9999 -9999 -9999 -9999 -9999 -9999 -9999 -9999 -9999 -9999 -9999 -9999 -9999 -9999 
-9999 -9999 -9999 -9999 -9999 -9999 -9999 -9999 -9999 -9999 -9999 -9999 -9999 -9999 -9999 -9999 -9999 -9999 -9999 -9999 -9999 -9999 -9999 -9999 -9999 -9999 -9999 -9999 -9999 -9999 -9999 -9999 -9999 -9999 -9999 -9999 -9999 -9999 -9999 -9999 -9999 -9999 -9999 -9999 -9999 -9999 -9999 -9999 -9999 -9999 -9999 -9999 -9999 -9999 -9999 -9999 -9999 -9999 -9999 -9999 -9999 -9999 -9999 -9999 -9999 -9999 -9999 -9999 -9999 -9999 -9999 -9999 -9999 -9999 -9999 -9999 -9999 -9999 -9999 -9999 -9999 -9999 -9999 -9999 -9999 -9999 -9999 -9999 -9999 -9999 -9999 -9999 -9999 -9999 -9999 -9999 -9999 -9999 -9999 -9999 -9999 -9999 -9999 -9999 -9999 -9999 -9999 -9999 -9999 -9999 -9999 -9999 -9999 -9999 -9999 -9999 -9999 -9999 -9999 -9999 -9999 -9999 -9999 -9999 -9999 -9999 -9999 -9999 -9999 -9999 -9999 -9999 -9999 -9999 -9999 -9999 -9999 -9999 -9999 -9999 -9999 -9999 -9999 -9999 -9999 -9999 -9999 -9999 -9999 -9999 -9999 -9999 12.31984 10.15609 10.15609 10.15609 10.66377 12.86147 10.66377 12.73436 14.11497 14.11497 14.11497 13.70497 -9999 -9999 -9999 -9999 -9999 -9999 -9999 -9999 -9999 -9999 -9999 -9999 -9999 -9999 -9999 -9999 -9999 -9999 -9999 -9999 -9999 -9999 -9999 -9999 -9999 -9999 -9999 -9999 -9999 -9999 -9999 -9999 -9999 -9999 -9999 -9999 -9999 -9999 -9999 -9999 -9999 -9999 -9999 -9999 -9999 -9999 -9999 -9999 -9999 -9999 -9999 -9999 -9999 -9999 -9999 -9999 -9999 -9999 -9999 -9999 -9999 -9999 -9999 -9999 -9999 -9999 -9999 -9999 -9999 -9999 -9999 -9999 -9999 -9999 -9999 -9999 -9999 -9999 -9999 -9999 -9999 -9999 -9999 -9999 -9999 -9999 -9999 -9999 -9999 -9999 -9999 -9999 -9999 -9999 -9999 -9999 -9999 -9999 -9999 -9999 -9999 -9999 -9999 -9999 -9999 -9999 -9999 -9999 -9999 -9999 -9999 -9999 -9999 -9999 -9999 -9999 -9999 -9999 -9999 -9999 -9999 -9999 -9999 -9999 -9999 -9999 -9999 -9999 -9999 -9999 -9999 -9999 -9999 -9999 -9999 -9999 -9999 -9999 -9999 
-9999 -9999 -9999 -9999 -9999 -9999 -9999 -9999 -9999 -9999 -9999 -9999 -9999 -9999 -9999 -9999 -9999 -9999 -9999 -9999 -9999 -9999 -9999 -9999 -9999 -9999 -9999 -9999 -9999 -9999 -9999 -9999 -9999 -9999 -9999 -9999 -9999 -9999 -9999 -9999 -9999 -9999 -9999 -9999 -9999 -9999 -9999 -9999 -9999 -9999 -9999 -9999 -9999 -9999 -9999 -9999 -9999 -9999 -9999 -9999 -9999 -9999 -9999 -9999 -9999 -9999 -9999 -9999 -9999 -9999 -9999 -9999 -9999 -9999 -9999 -9999 -9999 -9999 -9999 -9999 -9999 -9999 -9999 -9999 -9999 -9999 -9999 -9999 -9999 -9999 -9999 -9999 -9999 -9999 -9999 -9999 -9999 -9999 -9999 -9999 -9999 -9999 -9999 -9999 -9999 -9999 -9999 -9999 -9999 -9999 -9999 -9999 -9999 -9999 -9999 -9999 -9999 -9999 -9999 -9999 -9999 -9999 -9999 -9999 -9999 -9999 -9999 -9999 -9999 -9999 -9999 -9999 -9999 -9999 -9999 -9999 -9999 -9999 -9999 -9999 -9999 -9999 -9999 -9999 -9999 -9999 -9999 -9999 -9999 -9999 -9999 12.5403 7.360239 10.15609 10.15609 7.680239 10.66377 10.66377 10.66377 8.773772 8.720766 14.11497 13.70497 12.59924 12.59924 -9999 -9999 -9999 -9999 -9999 -9999 -9999 -9999 -9999 -9999 -9999 -9999 -9999 -9999 -9999 -9999 -9999 -9999 -9999 -9999 -9999 -9999 -9999 12.71501 16.00891 -9999 -9999 -9999 -9999 -9999 -9999 -9999 -9999 -9999 -9999 -9999 -9999 -9999 -9999 -9999 -9999 -9999 -9999 -9999 -9999 -9999 -9999 -9999 -9999 -9999 -9999 -9999 -9999 -9999 -9999 -9999 -9999 -9999 -9999 -9999 -9999 -9999 -9999 -9999 -9999 -9999 -9999 -9999 -9999 -9999 -9999 -9999 -9999 -9999 -9999 -9999 -9999 -9999 -9999 -9999 -9999 -9999 -9999 -9999 -9999 -9999 -9999 -9999 -9999 -9999 -9999 -9999 -9999 -9999 -9999 -9999 -9999 -9999 -9999 -9999 -9999 -9999 -9999 -9999 -9999 -9999 -9999 -9999 -9999 -9999 -9999 -9999 -9999 -9999 -9999 -9999 -9999 -9999 -9999 -9999 -9999 -9999 -9999 -9999 -9999 -9999 -9999 -9999 -9999 -9999 -9999 -9999 -9999 -9999 -9999 -9999 -9999 -9999 
-9999 -9999 -9999 -9999 -9999 -9999 -9999 -9999 -9999 -9999 -9999 -9999 -9999 -9999 -9999 -9999 -9999 -9999 -9999 -9999 -9999 -9999 -9999 -9999 -9999 -9999 -9999 -9999 -9999 -9999 -9999 -9999 -9999 -9999 -9999 -9999 -9999 -9999 -9999 -9999 -9999 -9999 -9999 -9999 -9999 -9999 -9999 -9999 -9999 -9999 -9999 -9999 -9999 -9999 -9999 -9999 -9999 -9999 -9999 -9999 -9999 -9999 -9999 -9999 -9999 -9999 -9999 -9999 -9999 -9999 -9999 -9999 -9999 -9999 -9999 -9999 -9999 -9999 -9999 -9999 -9999 -9999 -9999 -9999 -9999 -9999 -9999 -9999 -9999 -9999 -9999 -9999 -9999 -9999 -9999 -9999 -9999 -9999 -9999 -9999 -9999 -9999 -9999 -9999 -9999 -9999 -9999 -9999 -9999 -9999 -9999 -9999 -9999 -9999 -9999 -9999 -9999 -9999 -9999 -9999 -9999 -9999 -9999 -9999 -9999 -9999 -9999 -9999 -9999 -9999 -9999 -9999 -9999 -9999 -9999 -9999 -9999 -9999 -9999 -9999 -9999 -9999 -9999 -9999 -9999 -9999 -9999 -9999 -9999 13.26475 12.5403 12.5403 7.360239 7.680239 7.680239 7.680239 10.66377 10.66377 10.66377 8.773772 10.89162 12.26499 12.26499 12.26499 12.26499 12.53589 -9999 -9999 -9999 -9999 -9999 -9999 -9999 -9999 -9999 -9999 -9999 -9999 -9999 -9999 -9999 -9999 -9999 -9999 -9999 -9999 -9999 14.03405 16.00891 16.00891 16.00891 -9999 -9999 -9999 -9999 -9999 -9999 -9999 -9999 -9999 -9999 -9999 -9999 -9999 -9999 -9999 -9999 -9999 -9999 -9999 -9999 -9999 -9999 -9999 -9999 -9999 -9999 -9999 -9999 -9999 -9999 -9999 -9999 -9999 -9999 -9999 -9999 -9999 -9999 -9999 -9999 -9999 -9999 -9999 -9999 -9999 -9999 -9999 -9999 -9999 -9999 -9999 -9999 -9999 -9999 -9999 -9999 -9999 -9999 -9999 -9999 -9999 -9999 -9999 -9999 -9999 -9999 -9999 -9999 -9999 -9999 -9999 -9999 -9999 -9999 -9999 -9999 -9999 -9999 -9999 -9999 -9999 -9999 -9999 -9999 -9999 -9999 -9999 -9999 -9999 -9999 -9999 -9999 -9999 -9999 -9999 -9999 -9999 -9999 -9999 -9999 -9999 -9999 -9999 -9999 -9999 -9999 -9999 -9999 -9999 -9999 -9999 -9999 
-9999 -9999 -9999 -9999 -9999 -9999 -9999 -9999 -9999 -9999 -9999 -9999 -9999 -9999 -9999 -9999 -9999 -9999 -9999 -9999 -9999 -9999 -9999 -9999 -9999 -9999 -9999 -9999 -9999 -9999 -9999 -9999 -9999 -9999 -9999 -9999 -9999 -9999 -9999 -9999 -9999 -9999 -9999 -9999 -9999 -9999 -9999 -9999 -9999 -9999 -9999 -9999 -9999 -9999 -9999 -9999 -9999 -9999 -9999 -9999 -9999 -9999 -9999 -9999 -9999 -9999 -9999 -9999 -9999 -9999 -9999 -9999 -9999 -9999 -9999 -9999 -9999 -9999 -9999 -9999 -9999 -9999 -9999 -9999 -9999 -9999 -9999 -9999 -9999 -9999 -9999 -9999 -9999 -9999 -9999 -9999 -9999 -9999 -9999 -9999 -9999 -9999 -9999 -9999 -9999 -9999 -9999 -9999 -9999 -9999 -9999 -9999 -9999 -9999 -9999 -9999 -9999 -9999 -9999 -9999 -9999 -9999 -9999 -9999 -9999 -9999 -9999 -9999 -9999 -9999 -9999 -9999 -9999 -9999 -9999 -9999 -9999 -9999 -9999 -9999 -9999 -9999 -9999 -9999 -9999 -9999 -9999 -9999 13.26475 14.31481 12.5403 12.5403 12.85406 12.85406 12.85406 7.680239 10.66377 10.66377 10.66377 8.773772 10.89162 12.26499 12.26499 12.26499 12.26499 12.73241 12.73241 -9999 -9999 -9999 -9999 -9999 -9999 -9999 -9999 -9999 -9999 -9999 -9999 -9999 -9999 -9999 -9999 -9999 -9999 14.01167 14.03405 12.71501 17.65434 17.65434 17.65434 16.24879 -9999 -9999 -9999 -9999 -9999 -9999 -9999 -9999 -9999 -9999 -9999 -9999 -9999 -9999 -9999 -9999 -9999 -9999 -9999 -9999 -9999 -9999 -9999 -9999 -9999 -9999 -9999 -9999 -9999 -9999 -9999 -9999 -9999 -9999 -9999 -9999 -9999 -9999 -9999 -9999 -9999 -9999 -9999 -9999 -9999 -9999 -9999 -9999 -9999 -9999 -9999 -9999 -9999 -9999 -9999 -9999 -9999 -9999 -9999 -9999 -9999 -9999 -9999 -9999 -9999 -9999 -9999 -9999 -9999 -9999 -9999 -9999 -9999 -9999 -9999 -9999 -9999 -9999 -9999 -9999 -9999 -9999 -9999 -9999 -9999 -9999 -9999 -9999 -9999 -9999 -9999 -9999 -9999 -9999 -9999 -9999 -9999 -9999 -9999 -9999 -9999 -9999 -9999 -9999 -9999 -9999 -9999 -9999 -9999 -9999 -9999 
-9999 -9999 -9999 -9999 -9999 -9999 -9999 -9999 -9999 -9999 -9999 -9999 -9999 -9999 -9999 -9999 -9999 -9999 -9999 -9999 -9999 -9999 -9999 -9999 -9999 -9999 -9999 -9999 -9999 -9999 -9999 -9999 -9999 -9999 -9999 -9999 -9999 -9999 -9999 -9999 -9999 -9999 -9999 -9999 -9999 -9999 -9999 -9999 -9999 -9999 -9999 -9999 -9999 -9999 -9999 -9999 -9999 -9999 -9999 -9999 -9999 -9999 -9999 -9999 -9999 -9999 -9999 -9999 -9999 -9999 -9999 -9999 -9999 -9999 -9999 -9999 -9999 -9999 -9999 -9999 -9999 -9999 -9999 -9999 -9999 -9999 -9999 -9999 -9999 -9999 -9999 -9999 -9999 -9999 -9999 -9999 -9999 -9999 -9999 -9999 -9999 -9999 -9999 -9999 -9999 -9999 -9999 -9999 -9999 -9999 -9999 -9999 -9999 -9999 -9999 -9999 -9999 -9999 -9999 -9999 -9999 -9999 -9999 -9999 -9999 -9999 -9999 -9999 -9999 -9999 -9999 -9999 -9999 -9999 -9999 -9999 -9999 -9999 -9999 -9999 -9999 -9999 -9999 -9999 -9999 -9999 13.05538 15.17538 15.17538 15.17538 14.93481 14.93481 12.85406 12.85406 12.85406 12.34406 9.278735 9.278735 9.278735 8.720766 10.89162 11.19498 13.10049 13.10049 12.73241 12.73241 12.73241 -9999 -9999 -9999 -9999 -9999 -9999 -9999 -9999 -9999 -9999 -9999 -9999 -9999 -9999 -9999 -9999 -9999 15.02118 15.25191 16.55089 17.65434 17.65434 17.96254 17.96254 17.96254 16.75134 -9999 -9999 -9999 -9999 -9999 -9999 -9999 -9999 -9999 -9999 -9999 -9999 -9999 -9999 -9999 -9999 -9999 -9999 -9999 -9999 -9999 -9999 -9999 -9999 -9999 -9999 -9999 -9999 -9999 -9999 -9999 -9999 -9999 -9999 -9999 -9999 -9999 -9999 -9999 -9999 -9999 -9999 -9999 -9999 -9999 -9999 -9999 -9999 -9999 -9999 -9999 -9999 -9999 -9999 -9999 -9999 -9999 -9999 -9999 -9999 -9999 -9999 -9999 -9999 -9999 -9999 -9999 -9999 -9999 -9999 -9999 -9999 -9999 -9999 -9999 -9999 -9999 -9999 -9999 -9999 -9999 -9999 -9999 -9999 -9999 -9999 -9999 -9999 -9999 -9999 -9999 -9999 -9999 -9999 -9999 -9999 -9999 -9999 -9999 -9999 -9999 -9999 -9999 -9999 -9999 -9999 -9999 -9999 -9999 -9999 
-9999 -9999 -9999 -9999 -9999 -9999 -9999 -9999 -9999 -9999 -9999 -9999 -9999 -9999 -9999 -9999 -9999 -9999 -9999 -9999 -9999 -9999 -9999 -9999 -9999 -9999 -9999 -9999 -9999 -9999 -9999 -9999 -9999 -9999 -9999 -9999 -9999 -9999 -9999 -9999 -9999 -9999 -9999 -9999 -9999 -9999 -9999 -9999 -9999 -9999 -9999 -9999 -9999 -9999 -9999 -9999 -9999 -9999 -9999 -9999 -9999 -9999 -9999 -9999 -9999 -9999 -9999 -9999 -9999 -9999 -9999 -9999 -9999 -9999 -9999 -9999 -9999 -9999 -9999 -9999 -9999 -9999 -9999 -9999 -9999 -9999 -9999 -9999 -9999 -9999 -9999 -9999 -9999 -9999 -9999 -9999 -9999 -9999 -9999 -9999 -9999 -9999 -9999 -9999 -9999 -9999 -9999 -9999 -9999 -9999 -9999 -9999 -9999 -9999 -9999 -9999 -9999 -9999 -9999 -9999 -9999 -9999 -9999 -9999 -9999 -9999 -9999 -9999 -9999 -9999 -9999 -9999 -9999 -9999 -9999 -9999 -9999 -9999 -9999 -9999 -9999 -9999 -9999 -9999 -9999 7.374686 13.05538 15.17538 15.17538 15.17538 15.17538 14.93481 12.85406 12.85406 12.85406 12.34406 9.278735 9.278735 9.278735 9.278735 11.57139 13.10049 13.10049 13.10049 13.10049 12.73241 12.73241 13.15981 -9999 -9999 -9999 -9999 -9999 -9999 -9999 -9999 -9999 -9999 -9999 -9999 -9999 -9999 15.02118 15.02118 15.25191 15.25191 16.55089 16.55089 17.65434 17.96254 17.96254 17.96254 16.75134 -9999 -9999 -9999 -9999 -9999 -9999 -9999 -9999 -9999 -9999 -9999 -9999 -9999 -9999 -9999 -9999 -9999 -9999 -9999 -9999 -9999 -9999 -9999 -9999 -9999 -9999 -9999 -9999 -9999 -9999 -9999 -9999 -9999 -9999 -9999 -9999 -9999 -9999 -9999 -9999 -9999 -9999 -9999 -9999 -9999 -9999 -9999 -9999 -9999 -9999 -9999 -9999 -9999 -9999 -9999 -9999 -9999 -9999 -9999 -9999 -9999 -9999 -9999 -9999 -9999 -9999 -9999 -9999 -9999 -9999 -9999 -9999 -9999 -9999 -9999 -9999 -9999 -9999 -9999 -9999 -9999 -9999 -9999 -9999 -9999 -9999 -9999 -9999 -9999 -9999 -9999 -9999 -9999 -9999 -9999 -9999 -9999 -9999 -9999 -9999 -9999 -9999 -9999 -9999 -9999 -9999 -9999 -9999 -9999 -9999 
-9999 -9999 -9999 -9999 -9999 -9999 -9999 -9999 -9999 -9999 -9999 -9999 -9999 -9999 -9999 -9999 -9999 -9999 -9999 -9999 -9999 -9999 -9999 -9999 -9999 -9999 -9999 -9999 -9999 -9999 -9999 -9999 -9999 -9999 -9999 -9999 -9999 -9999 -9999 -9999 -9999 -9999 -9999 -9999 -9999 -9999 -9999 -9999 -9999 -9999 -9999 -9999 -9999 -9999 -9999 -9999 -9999 -9999 -9999 -9999 -9999 -9999 -9999 -9999 -9999 -9999 -9999 -9999 -9999 -9999 -9999 -9999 -9999 -9999 -9999 -9999 -9999 -9999 -9999 -9999 -9999 -9999 -9999 -9999 -9999 -9999 -9999 -9999 -9999 -9999 -9999 -9999 -9999 -9999 -9999 -9999 -9999 -9999 -9999 -9999 -9999 -9999 -9999 -9999 -9999 -9999 -9999 -9999 -9999 -9999 -9999 -9999 -9999 -9999 -9999 -9999 -9999 -9999 -9999 -9999 -9999 -9999 -9999 -9999 -9999 -9999 -9999 -9999 -9999 -9999 -9999 -9999 -9999 -9999 -9999 -9999 -9999 -9999 -9999 -9999 -9999 -9999 -9999 7.374686 11.49415 11.49415 13.05538 15.17538 15.17538 15.17538 15.17538 14.93481 12.85406 12.85406 12.85406 12.34406 9.278735 13.51497 13.51497 13.44529 11.57139 13.10049 13.10049 13.10049 13.10049 13.28559 13.35981 13.35981 13.35981 -9999 -9999 -9999 -9999 -9999 -9999 -9999 -9999 -9999 -9999 -9999 -9999 14.55034 14.55034 15.02118 15.25191 17.61191 17.61191 17.61191 17.94254 17.96254 17.96254 17.96254 16.75134 16.75134 -9999 -9999 -9999 -9999 -9999 -9999 -9999 -9999 -9999 -9999 -9999 -9999 -9999 -9999 -9999 -9999 -9999 -9999 -9999 -9999 -9999 -9999 7.219066 -9999 -9999 -9999 -9999 -9999 -9999 -9999 -9999 -9999 -9999 -9999 -9999 -9999 -9999 -9999 -9999 -9999 -9999 -9999 -9999 -9999 -9999 -9999 -9999 -9999 -9999 -9999 -9999 -9999 -9999 -9999 -9999 -9999 -9999 -9999 -9999 -9999 -9999 -9999 -9999 -9999 -9999 -9999 -9999 -9999 -9999 -9999 -9999 -9999 -9999 -9999 -9999 -9999 -9999 -9999 -9999 -9999 -9999 -9999 -9999 -9999 -9999 -9999 -9999 -9999 -9999 -9999 -9999 -9999 -9999 -9999 -9999 -9999 -9999 -9999 -9999 -9999 -9999 -9999 -9999 -9999 -9999 -9999 -9999 -9999 -9999 
-9999 -9999 -9999 -9999 -9999 -9999 -9999 -9999 -9999 -9999 -9999 -9999 -9999 -9999 -9999 -9999 -9999 -9999 -9999 -9999 -9999 -9999 -9999 -9999 -9999 -9999 -9999 -9999 -9999 -9999 -9999 -9999 -9999 -9999 -9999 -9999 -9999 -9999 -9999 -9999 -9999 -9999 -9999 -9999 -9999 -9999 -9999 -9999 -9999 -9999 -9999 -9999 -9999 -9999 -9999 -9999 -9999 -9999 -9999 -9999 -9999 -9999 -9999 -9999 -9999 -9999 -9999 -9999 -9999 -9999 -9999 -9999 -9999 -9999 -9999 -9999 -9999 -9999 -9999 -9999 -9999 -9999 -9999 -9999 -9999 -9999 -9999 -9999 -9999 -9999 -9999 -9999 -9999 -9999 -9999 -9999 -9999 -9999 -9999 -9999 -9999 -9999 -9999 -9999 -9999 -9999 -9999 -9999 -9999 -9999 -9999 -9999 -9999 -9999 -9999 -9999 -9999 -9999 -9999 -9999 -9999 -9999 -9999 -9999 -9999 -9999 -9999 -9999 -9999 -9999 -9999 -9999 -9999 -9999 -9999 -9999 -9999 -9999 -9999 -9999 -9999 -9999 8.529188 8.529188 11.49415 11.49415 12.36583 12.48583 15.17538 15.17538 14.93481 11.68291 12.20401 12.34406 12.34406 10.97401 13.51497 13.51497 13.51497 13.51497 13.44529 11.57139 13.10049 13.10049 13.28559 13.35981 13.35981 13.35981 13.35981 13.15981 -9999 -9999 -9999 -9999 -9999 -9999 -9999 -9999 -9999 14.1504 14.0704 14.55034 14.72355 14.72355 15.25191 17.61191 17.61191 17.61191 17.94254 17.96254 17.96254 17.96254 16.75134 16.75134 16.75134 -9999 -9999 -9999 -9999 -9999 -9999 -9999 -9999 -9999 -9999 -9999 -9999 -9999 -9999 -9999 -9999 -9999 -9999 -9999 -9999 7.219066 7.219066 7.219066 -9999 -9999 -9999 -9999 -9999 -9999 -9999 -9999 -9999 -9999 -9999 -9999 -9999 -9999 -9999 -9999 -9999 -9999 -9999 -9999 -9999 -9999 -9999 -9999 -9999 -9999 -9999 -9999 -9999 -9999 -9999 -9999 -9999 -9999 -9999 -9999 -9999 -9999 -9999 -9999 -9999 -9999 -9999 -9999 -9999 -9999 -9999 -9999 -9999 -9999 -9999 -9999 -9999 -9999 -9999 -9999 -9999 -9999 -9999 -9999 -9999 -9999 -9999 -9999 -9999 -9999 -9999 -9999 -9999 -9999 -9999 -9999 -9999 -9999 -9999 -9999 -9999 -9999 -9999 -9999 -9999 -9999 -9999 -9999 -9999 
-9999 -9999 -9999 -9999 -9999 -9999 -9999 -9999 -9999 -9999 -9999 -9999 -9999 -9999 -9999 -9999 -9999 -9999 -9999 -9999 -9999 -9999 -9999 -9999 -9999 -9999 -9999 -9999 -9999 -9999 -9999 -9999 -9999 -9999 -9999 -9999 -9999 -9999 -9999 -9999 -9999 -9999 -9999 -9999 -9999 -9999 -9999 -9999 -9999 -9999 -9999 -9999 -9999 -9999 -9999 -9999 -9999 -9999 -9999 -9999 -9999 -9999 -9999 -9999 -9999 -9999 -9999 -9999 -9999 -9999 -9999 -9999 -9999 -9999 -9999 -9999 -9999 -9999 -9999 -9999 -9999 -9999 -9999 -9999 -9999 -9999 -9999 -9999 -9999 -9999 -9999 -9999 -9999 -9999 -9999 -9999 -9999 -9999 -9999 -9999 -9999 -9999 -9999 -9999 -9999 -9999 -9999 -9999 -9999 -9999 -9999 -9999 -9999 -9999 -9999 -9999 -9999 -9999 -9999 -9999 -9999 -9999 -9999 -9999 -9999 -9999 -9999 -9999 -9999 -9999 -9999 -9999 -9999 -9999 -9999 -9999 -9999 -9999 -9999 -9999 2.526541 5.27077 8.529188 8.529188 11.49415 12.36583 12.36583 12.48583 12.48583 12.48583 12.48583 12.05401 12.20401 12.20401 12.20401 13.17073 13.51497 13.51497 13.51497 13.51497 13.44529 11.55139 11.55139 11.55139 13.28559 13.28559 13.35981 13.35981 13.35981 13.15981 12.91162 -9999 -9999 -9999 -9999 -9999 -9999 -9999 14.18438 14.18438 14.0704 14.38034 14.80355 14.80355 16.83929 17.61191 17.61191 17.61191 17.94254 17.94254 17.94254 17.9096 17.9096 17.38289 17.38289 17.00175 -9999 -9999 -9999 -9999 -9999 -9999 -9999 -9999 -9999 -9999 -9999 -9999 -9999 -9999 -9999 -9999 -9999 0.1087887 7.219066 7.219066 7.219066 7.219066 -9999 -9999 -9999 -9999 -9999 -9999 -9999 -9999 -9999 -9999 -9999 -9999 -9999 -9999 -9999 -9999 -9999 -9999 -9999 -9999 -9999 -9999 -9999 -9999 -9999 -9999 -9999 -9999 -9999 -9999 -9999 -9999 -9999 -9999 -9999 -9999 -9999 -9999 -9999 -9999 -9999 -9999 -9999 -9999 -9999 -9999 -9999 -9999 -9999 -9999 -9999 -9999 -9999 -9999 -9999 -9999 -9999 -9999 -9999 -9999 -9999 -9999 -9999 -9999 -9999 -9999 -9999 -9999 -9999 -9999 -9999 -9999 -9999 -9999 -9999 -9999 -9999 -9999 -9999 -9999 -9999 -9999 -9999 -9999 -9999 
-9999 -9999 -9999 -9999 -9999 -9999 -9999 -9999 -9999 -9999 -9999 -9999 -9999 -9999 -9999 -9999 -9999 -9999 -9999 -9999 -9999 -9999 -9999 -9999 -9999 -9999 -9999 -9999 -9999 -9999 -9999 -9999 -9999 -9999 -9999 -9999 -9999 -9999 -9999 -9999 -9999 -9999 -9999 -9999 -9999 -9999 -9999 -9999 -9999 -9999 -9999 -9999 -9999 -9999 -9999 -9999 -9999 -9999 -9999 -9999 -9999 -9999 -9999 -9999 -9999 -9999 -9999 -9999 -9999 -9999 -9999 -9999 -9999 -9999 -9999 -9999 -9999 -9999 -9999 -9999 -9999 -9999 -9999 -9999 -9999 -9999 -9999 -9999 -9999 -9999 -9999 -9999 -9999 -9999 -9999 -9999 -9999 -9999 -9999 -9999 -9999 -9999 -9999 -9999 -9999 -9999 -9999 -9999 -9999 -9999 -9999 -9999 -9999 -9999 -9999 -9999 -9999 -9999 -9999 -9999 -9999 -9999 -9999 -9999 -9999 -9999 -9999 -9999 -9999 -9999 -9999 -9999 -9999 -9999 -9999 -9999 -9999 -9999 -9999 2.894824 4.164824 5.27077 8.529188 8.529188 11.49415 12.36583 12.36583 12.48583 12.48583 12.48583 12.48583 12.05401 12.20401 12.20401 15.05402 15.05402 13.17073 13.51497 14.13763 14.47176 13.44529 11.40063 11.40063 11.40063 11.40063 13.28559 13.28559 13.35981 12.55309 12.55309 12.30827 -9999 -9999 -9999 -9999 -9999 15.49988 14.18438 14.18438 14.18438 14.09393 14.91393 14.91393 14.80355 16.83929 16.83929 17.61191 17.61191 17.51069 17.94254 17.9096 17.9096 17.9096 18.61289 18.61289 18.61289 17.89791 -9999 -9999 -9999 -9999 -9999 -9999 -9999 -9999 -9999 -9999 -9999 -9999 -9999 -9999 11.20814 10.48982 0.1087887 0.1087887 6.782116 6.782116 6.782116 0.01950615 -9999 -9999 -9999 -9999 -9999 -9999 -9999 -9999 -9999 -9999 -9999 -9999 -9999 -9999 -9999 -9999 -9999 -9999 -9999 -9999 -9999 -9999 -9999 -9999 -9999 -9999 -9999 -9999 -9999 -9999 -9999 -9999 -9999 -9999 -9999 -9999 -9999 -9999 -9999 -9999 -9999 -9999 -9999 -9999 -9999 -9999 -9999 -9999 -9999 -9999 -9999 -9999 -9999 -9999 -9999 -9999 -9999 -9999 -9999 -9999 -9999 -9999 -9999 -9999 -9999 -9999 -9999 -9999 -9999 -9999 -9999 -9999 -9999 -9999 -9999 -9999 -9999 -9999 -9999 -9999 -9999 -9999 -9999 -9999 
-9999 -9999 -9999 -9999 -9999 -9999 -9999 -9999 -9999 -9999 -9999 -9999 -9999 -9999 -9999 -9999 -9999 -9999 -9999 -9999 -9999 -9999 -9999 -9999 -9999 -9999 -9999 -9999 -9999 -9999 -9999 -9999 -9999 -9999 -9999 -9999 -9999 -9999 -9999 -9999 -9999 -9999 -9999 -9999 -9999 -9999 -9999 -9999 -9999 -9999 -9999 -9999 -9999 -9999 -9999 -9999 -9999 -9999 -9999 -9999 -9999 -9999 -9999 -9999 -9999 -9999 -9999 -9999 -9999 -9999 -9999 -9999 -9999 -9999 -9999 -9999 -9999 -9999 -9999 -9999 -9999 -9999 -9999 -9999 -9999 -9999 -9999 -9999 -9999 -9999 -9999 -9999 -9999 -9999 -9999 -9999 -9999 -9999 -9999 -9999 -9999 -9999 -9999 -9999 -9999 -9999 -9999 -9999 -9999 -9999 -9999 -9999 -9999 -9999 -9999 -9999 -9999 -9999 -9999 -9999 -9999 -9999 -9999 -9999 -9999 -9999 -9999 -9999 -9999 -9999 -9999 -9999 -9999 -9999 -9999 -9999 -9999 6.50497 6.50497 4.164824 4.164824 5.27077 5.27077 8.529188 10.12773 10.12773 12.36583 12.36583 12.48583 12.48583 12.2572 11.97917 14.92694 15.05402 15.05402 15.05402 15.05402 14.13763 14.47176 14.47176 14.47176 11.02553 11.40063 11.40063 11.40063 12.0949 12.55309 12.55309 12.55309 12.55309 12.30827 16.0718 -9999 -9999 15.49988 15.83988 15.83988 15.83988 14.9255 14.9255 14.9255 14.91393 14.91393 14.91393 16.83929 16.83929 17.51069 17.51069 17.51069 17.9096 17.9096 17.9096 17.38289 18.61289 18.61289 18.61289 18.73791 -9999 -9999 -9999 -9999 -9999 -9999 -9999 -9999 -9999 -9999 -9999 -9999 -9999 11.66433 11.66433 11.08982 7.097287 7.097287 7.097287 7.430746 7.430746 9.357711 9.357711 -9999 -9999 -9999 -9999 -9999 -9999 -9999 -9999 -9999 -9999 -9999 -9999 -9999 -9999 -9999 -9999 -9999 -9999 -9999 -9999 -9999 -9999 -9999 -9999 -9999 -9999 -9999 -9999 -9999 -9999 -9999 -9999 -9999 -9999 -9999 -9999 -9999 -9999 -9999 -9999 -9999 -9999 -9999 -9999 -9999 -9999 -9999 -9999 -9999 -9999 -9999 -9999 -9999 -9999 -9999 -9999 -9999 -9999 -9999 -9999 -9999 -9999 -9999 -9999 -9999 -9999 -9999 -9999 -9999 -9999 -9999 -9999 -9999 -9999 -9999 -9999 -9999 -9999 -9999 -9999 -9999 -9999 -9999 
-9999 -9999 -9999 -9999 -9999 -9999 -9999 -9999 -9999 -9999 -9999 -9999 -9999 -9999 -9999 -9999 -9999 -9999 -9999 -9999 -9999 -9999 -9999 -9999 -9999 -9999 -9999 -9999 -9999 -9999 -9999 -9999 -9999 -9999 -9999 -9999 -9999 -9999 -9999 -9999 -9999 -9999 -9999 -9999 -9999 -9999 -9999 -9999 -9999 -9999 -9999 -9999 -9999 -9999 -9999 -9999 -9999 -9999 -9999 -9999 -9999 -9999 -9999 -9999 -9999 -9999 -9999 -9999 -9999 -9999 -9999 -9999 -9999 -9999 -9999 -9999 -9999 -9999 -9999 -9999 -9999 -9999 -9999 -9999 -9999 -9999 -9999 -9999 -9999 -9999 -9999 -9999 -9999 -9999 -9999 -9999 -9999 -9999 -9999 -9999 -9999 -9999 -9999 -9999 -9999 -9999 -9999 -9999 -9999 -9999 -9999 -9999 -9999 -9999 -9999 -9999 -9999 -9999 -9999 -9999 -9999 -9999 -9999 -9999 -9999 -9999 -9999 -9999 -9999 -9999 -9999 -9999 -9999 -9999 -9999 -9999 6.50497 6.50497 6.50497 6.50497 6.088561 4.164824 6.396247 6.396247 10.12773 10.12773 10.31228 10.31228 12.62677 12.62677 12.62677 11.97917 14.92694 15.05402 15.05402 15.05402 15.05402 14.13763 14.47176 14.47176 14.47176 14.47176 11.02553 11.40063 9.702958 12.0949 12.0949 12.57141 12.55309 12.55309 16.0718 16.0718 16.0718 16.0718 15.83988 15.83988 15.83988 15.83988 14.9255 14.9255 14.9255 15.37118 15.12966 15.12966 15.12966 16.78069 16.78069 17.51069 17.51069 17.51069 17.12701 17.12701 17.80578 18.61289 18.61289 18.61289 18.73791 19.46791 -9999 -9999 -9999 -9999 -9999 -9999 -9999 -9999 -9999 -9999 11.66433 11.66433 11.66433 11.66433 11.08982 11.08982 7.097287 9.167977 9.167977 7.430746 7.430746 9.357711 -9999 -9999 -9999 -9999 -9999 -9999 -9999 -9999 -9999 -9999 -9999 -9999 -9999 -9999 -9999 -9999 -9999 -9999 -9999 -9999 -9999 -9999 -9999 -9999 -9999 -9999 -9999 -9999 -9999 -9999 -9999 -9999 -9999 -9999 -9999 -9999 -9999 -9999 -9999 -9999 -9999 -9999 -9999 -9999 -9999 -9999 -9999 -9999 -9999 -9999 -9999 -9999 -9999 -9999 -9999 -9999 -9999 -9999 -9999 -9999 -9999 -9999 -9999 -9999 -9999 -9999 -9999 -9999 -9999 -9999 -9999 -9999 -9999 -9999 -9999 -9999 -9999 -9999 -9999 -9999 -9999 -9999 -9999 
-9999 -9999 -9999 -9999 -9999 -9999 -9999 -9999 -9999 -9999 -9999 -9999 -9999 -9999 -9999 -9999 -9999 -9999 -9999 -9999 -9999 -9999 -9999 -9999 -9999 -9999 -9999 -9999 -9999 -9999 -9999 -9999 -9999 -9999 -9999 -9999 -9999 -9999 -9999 -9999 -9999 -9999 -9999 -9999 -9999 -9999 -9999 -9999 -9999 -9999 -9999 -9999 -9999 -9999 -9999 -9999 -9999 -9999 -9999 -9999 -9999 -9999 -9999 -9999 -9999 -9999 -9999 -9999 -9999 -9999 -9999 -9999 -9999 -9999 -9999 -9999 -9999 -9999 -9999 -9999 -9999 -9999 -9999 -9999 -9999 -9999 -9999 -9999 -9999 -9999 -9999 -9999 -9999 -9999 -9999 -9999 -9999 -9999 -9999 -9999 -9999 -9999 -9999 -9999 -9999 -9999 -9999 -9999 -9999 -9999 -9999 -9999 -9999 -9999 -9999 -9999 -9999 -9999 -9999 -9999 -9999 -9999 -9999 -9999 -9999 -9999 -9999 -9999 -9999 -9999 -9999 -9999 -9999 -9999 -9999 5.422918 6.50497 6.50497 6.50497 6.50497 6.088561 4.164824 6.396247 6.396247 10.12773 10.12773 10.31228 12.62677 12.62677 12.62677 12.62677 11.97917 14.92694 14.92694 15.05402 15.05402 15.05402 14.13763 14.47176 14.47176 14.47176 13.71585 13.71585 9.847857 9.847857 12.0949 12.57141 12.57141 12.57141 11.45065 16.0718 16.0718 16.0718 16.0718 15.70467 15.83988 15.83988 15.83988 14.9255 15.37118 15.37118 15.37118 15.37118 15.12966 15.12966 15.07255 16.78069 16.78069 17.51069 17.12701 17.12701 15.90522 17.80578 17.80578 18.61289 17.80578 18.73791 19.46791 19.46791 -9999 -9999 -9999 -9999 -9999 -9999 -9999 -9999 12.99972 11.455 13.11269 13.11269 13.11269 12.69096 11.08982 9.167977 9.998991 9.167977 9.167977 7.430746 12.87611 12.94405 -9999 -9999 -9999 -9999 -9999 -9999 -9999 -9999 -9999 -9999 -9999 -9999 -9999 -9999 -9999 -9999 -9999 -9999 -9999 -9999 -9999 -9999 -9999 -9999 -9999 -9999 -9999 -9999 -9999 -9999 -9999 -9999 -9999 -9999 -9999 -9999 -9999 -9999 -9999 -9999 -9999 -9999 -9999 -9999 -9999 -9999 -9999 -9999 -9999 -9999 -9999 -9999 -9999 -9999 -9999 -9999 -9999 -9999 -9999 -9999 -9999 -9999 -9999 -9999 -9999 -9999 -9999 -9999 -9999 -9999 -9999 -9999 -9999 -9999 -9999 -9999 -9999 -9999 -9999 -9999 -9999 -9999 
-9999 -9999 -9999 -9999 -9999 -9999 -9999 -9999 -9999 -9999 -9999 -9999 -9999 -9999 -9999 -9999 -9999 -9999 -9999 -9999 -9999 -9999 -9999 -9999 -9999 -9999 -9999 -9999 -9999 -9999 -9999 -9999 -9999 -9999 -9999 -9999 -9999 -9999 -9999 -9999 -9999 -9999 -9999 -9999 -9999 -9999 -9999 -9999 -9999 -9999 -9999 -9999 -9999 -9999 -9999 -9999 -9999 -9999 -9999 -9999 -9999 -9999 -9999 -9999 -9999 -9999 -9999 -9999 -9999 -9999 -9999 -9999 -9999 -9999 -9999 -9999 -9999 -9999 -9999 -9999 -9999 -9999 -9999 -9999 -9999 -9999 -9999 -9999 -9999 -9999 -9999 -9999 -9999 -9999 -9999 -9999 -9999 -9999 -9999 -9999 -9999 -9999 -9999 -9999 -9999 -9999 -9999 -9999 -9999 -9999 -9999 -9999 -9999 -9999 -9999 -9999 -9999 -9999 -9999 -9999 -9999 -9999 -9999 -9999 -9999 -9999 -9999 -9999 -9999 -9999 -9999 -9999 -9999 5.660416 5.422918 5.422918 5.422918 6.50497 6.50497 6.088561 6.088561 4.796764 6.256764 10.09759 10.9248 10.9248 10.9248 12.62677 12.62677 12.62677 12.62677 13.15828 13.15828 11.30917 14.40123 14.40123 14.40123 14.8196 14.8196 14.8196 14.29986 13.71585 13.71585 9.847857 9.847857 9.702958 12.57141 12.57141 12.57141 12.44359 16.0718 16.0718 16.0718 16.0718 15.70467 15.85938 15.85938 15.83988 14.9255 15.80783 15.80783 15.37118 15.37118 15.12966 15.12966 15.07255 15.24492 15.24492 15.24492 15.46374 15.46374 16.87578 17.80578 17.80578 17.80578 17.80578 17.75248 18.73791 19.46791 19.46791 -9999 -9999 -9999 -9999 -9999 13.27684 12.99972 11.64972 11.455 13.11269 13.11269 13.11269 12.69096 12.69096 9.998991 11.35755 11.35755 11.35755 11.35755 12.87611 12.87611 13.02019 -9999 -9999 -9999 -9999 -9999 -9999 -9999 -9999 -9999 -9999 -9999 -9999 -9999 -9999 -9999 -9999 -9999 -9999 -9999 -9999 -9999 -9999 -9999 -9999 -9999 -9999 -9999 -9999 -9999 -9999 -9999 -9999 -9999 -9999 -9999 -9999 -9999 -9999 -9999 -9999 -9999 -9999 -9999 -9999 -9999 -9999 -9999 -9999 -9999 -9999 -9999 -9999 -9999 -9999 -9999 -9999 -9999 -9999 -9999 -9999 -9999 -9999 -9999 -9999 -9999 -9999 -9999 -9999 -9999 -9999 -9999 -9999 -9999 -9999 -9999 -9999 -9999 -9999 -9999 -9999 -9999 
-9999 -9999 -9999 -9999 -9999 -9999 -9999 -9999 -9999 -9999 -9999 -9999 -9999 -9999 -9999 -9999 -9999 -9999 -9999 -9999 -9999 -9999 -9999 -9999 -9999 -9999 -9999 -9999 -9999 -9999 -9999 -9999 -9999 -9999 -9999 -9999 -9999 -9999 -9999 -9999 -9999 -9999 -9999 -9999 -9999 -9999 -9999 -9999 -9999 -9999 -9999 -9999 -9999 -9999 -9999 -9999 -9999 -9999 -9999 -9999 -9999 -9999 -9999 -9999 -9999 -9999 -9999 -9999 -9999 -9999 -9999 -9999 -9999 -9999 -9999 -9999 -9999 -9999 -9999 -9999 -9999 -9999 -9999 -9999 -9999 -9999 -9999 -9999 -9999 -9999 -9999 -9999 -9999 -9999 -9999 5.957938 5.845603 5.845603 -9999 -9999 -9999 -9999 -9999 -9999 -9999 -9999 -9999 -9999 -9999 -9999 -9999 -9999 -9999 -9999 -9999 -9999 -9999 -9999 -9999 -9999 -9999 -9999 -9999 -9999 -9999 -9999 -9999 -9999 -9999 -9999 -9999 -9999 5.660416 5.660416 4.830416 5.422918 5.422918 5.422918 6.088561 6.088561 5.11632 6.256764 6.256764 10.09759 10.9248 10.9248 10.9248 10.9248 12.81659 12.97659 13.15828 13.15828 13.15828 13.15828 14.40123 14.40123 14.40123 14.8196 14.8196 14.8196 14.8196 14.29986 13.81691 9.847857 9.702958 9.20963 12.57141 12.57141 12.57141 12.44359 12.44359 15.9918 15.9918 15.9918 15.85938 15.85938 15.85938 15.85938 15.80783 15.80783 15.80783 15.80783 15.37118 16.20675 16.20675 15.15491 15.24492 15.24492 15.24492 15.24492 15.65651 15.65651 16.87578 17.80578 17.80578 16.57295 17.75248 18.15239 18.15239 18.15239 -9999 -9999 -9999 -9999 13.27684 13.27684 11.64972 11.64972 13.93295 13.93295 13.11269 13.11269 12.69096 12.69096 12.69899 12.69899 12.69899 11.35755 11.35755 12.87611 14.00995 14.00995 -9999 -9999 -9999 -9999 -9999 -9999 -9999 -9999 -9999 -9999 -9999 -9999 -9999 -9999 -9999 -9999 -9999 -9999 -9999 -9999 -9999 -9999 -9999 -9999 -9999 -9999 -9999 -9999 -9999 -9999 -9999 -9999 -9999 -9999 -9999 -9999 -9999 -9999 -9999 -9999 -9999 -9999 -9999 -9999 -9999 -9999 -9999 -9999 -9999 -9999 -9999 -9999 -9999 -9999 -9999 -9999 -9999 -9999 -9999 -9999 -9999 -9999 -9999 -9999 -9999 -9999 -9999 -9999 -9999 -9999 -9999 -9999 -9999 -9999 -9999 -9999 -9999 -9999 -9999 -9999 -9999 
-9999 -9999 -9999 -9999 -9999 -9999 -9999 -9999 -9999 -9999 -9999 -9999 -9999 -9999 -9999 -9999 -9999 -9999 -9999 -9999 -9999 -9999 -9999 -9999 -9999 -9999 -9999 -9999 -9999 -9999 -9999 -9999 -9999 -9999 -9999 -9999 -9999 -9999 -9999 -9999 -9999 -9999 -9999 -9999 -9999 -9999 -9999 -9999 -9999 -9999 -9999 -9999 -9999 -9999 -9999 -9999 -9999 -9999 -9999 -9999 -9999 -9999 -9999 -9999 -9999 -9999 -9999 -9999 -9999 -9999 -9999 -9999 -9999 -9999 -9999 -9999 -9999 -9999 -9999 -9999 -9999 -9999 -9999 -9999 -9999 -9999 -9999 -9999 -9999 -9999 -9999 -9999 -9999 -9999 6.087938 6.087938 5.957938 6.221089 6.221089 -9999 -9999 -9999 -9999 -9999 -9999 -9999 -9999 -9999 -9999 -9999 -9999 -9999 -9999 -9999 -9999 -9999 -9999 -9999 -9999 -9999 -9999 -9999 -9999 -9999 -9999 -9999 -9999 -9999 -9999 -9999 5.550416 5.660416 5.660416 5.660416 4.830416 4.425099 2.995005 3.255005 5.11632 5.11632 5.11632 6.256764 6.256764 10.09759 10.9248 10.9248 10.9248 10.9248 12.81659 12.97659 13.15828 13.15828 13.15828 13.25123 14.40123 14.40123 14.40123 14.8196 14.8196 14.8196 14.8196 14.29986 13.81691 13.81691 8.63963 9.20963 9.947812 9.947812 9.947812 12.44359 14.76478 14.76478 14.76478 14.9987 15.85938 15.85938 15.85938 15.85938 15.80783 15.80783 15.80783 15.80783 16.20675 16.20675 16.20675 16.20675 15.24492 15.24492 15.24492 15.65651 15.65651 15.72651 15.72651 16.57295 16.57295 16.57295 17.75248 17.75248 18.15239 18.15239 16.6068 -9999 13.80603 13.80603 13.27684 15.00665 15.00665 15.00665 14.67216 13.93295 13.93295 14.82107 14.82107 14.82107 12.69899 12.69899 12.69899 11.35755 11.35755 14.00995 14.00995 15.28995 15.28995 -9999 -9999 -9999 -9999 -9999 -9999 -9999 -9999 -9999 -9999 -9999 -9999 -9999 -9999 -9999 -9999 -9999 -9999 -9999 -9999 -9999 -9999 -9999 -9999 -9999 -9999 -9999 -9999 -9999 -9999 -9999 -9999 -9999 -9999 -9999 -9999 -9999 -9999 -9999 -9999 -9999 -9999 -9999 -9999 -9999 -9999 -9999 -9999 -9999 -9999 -9999 -9999 -9999 -9999 -9999 -9999 -9999 -9999 -9999 -9999 -9999 -9999 -9999 -9999 -9999 -9999 -9999 -9999 -9999 -9999 -9999 -9999 -9999 -9999 -9999 -9999 -9999 -9999 -9999 -9999 
-9999 -9999 -9999 -9999 -9999 -9999 -9999 -9999 -9999 -9999 -9999 -9999 -9999 -9999 -9999 -9999 -9999 -9999 -9999 -9999 -9999 -9999 -9999 -9999 -9999 -9999 -9999 -9999 -9999 -9999 -9999 -9999 -9999 -9999 -9999 -9999 -9999 -9999 -9999 -9999 -9999 -9999 -9999 -9999 -9999 -9999 -9999 -9999 -9999 -9999 -9999 -9999 -9999 -9999 -9999 -9999 -9999 -9999 -9999 -9999 -9999 -9999 -9999 -9999 -9999 -9999 -9999 -9999 -9999 -9999 -9999 -9999 -9999 -9999 -9999 -9999 -9999 -9999 -9999 -9999 -9999 -9999 -9999 -9999 -9999 -9999 -9999 -9999 -9999 -9999 -9999 -9999 8.162674 8.162674 7.172674 6.872251 6.872251 6.377455 6.377455 -9999 -9999 -9999 -9999 -9999 -9999 -9999 -9999 -9999 -9999 -9999 -9999 -9999 -9999 -9999 -9999 -9999 -9999 -9999 -9999 -9999 -9999 -9999 -9999 -9999 -9999 -9999 -9999 -9999 -9999 1.334056 4.621526 5.660416 5.660416 5.660416 4.425099 4.425099 1.538341 2.545005 2.545005 3.478996 5.748996 6.256764 6.256764 10.09759 10.09759 11.27882 11.27882 10.14982 12.81659 12.97659 13.15828 13.15828 13.15828 14.9227 15.10215 15.10215 15.10215 7.452148 14.8196 14.29986 14.29986 13.81691 13.81691 13.81691 8.191724 9.20963 9.760545 9.947812 9.947812 12.38048 14.76478 14.76478 14.76478 14.76478 15.85938 15.85938 15.85938 15.14574 15.80783 15.80783 15.80783 16.40541 16.40541 16.40541 16.20675 16.20675 15.75615 15.75615 15.75615 16.08646 16.08646 16.08646 15.72651 16.06046 16.06046 16.06046 16.06046 16.6068 16.6068 16.6068 16.6068 13.80603 13.80603 13.80603 15.00665 15.00665 15.00665 15.00665 14.67216 13.93295 14.82107 14.82107 14.82107 14.82107 12.69899 12.69899 12.69899 12.15292 9.232535 14.00995 15.28995 15.28995 15.28995 15.28995 -9999 -9999 -9999 -9999 -9999 -9999 -9999 -9999 -9999 -9999 -9999 -9999 -9999 -9999 -9999 -9999 -9999 -9999 -9999 -9999 -9999 -9999 -9999 -9999 -9999 -9999 -9999 -9999 -9999 -9999 -9999 -9999 -9999 -9999 -9999 -9999 -9999 -9999 -9999 -9999 -9999 -9999 -9999 -9999 -9999 -9999 -9999 -9999 -9999 -9999 -9999 -9999 -9999 -9999 -9999 -9999 -9999 -9999 -9999 -9999 -9999 -9999 -9999 -9999 -9999 -9999 -9999 -9999 -9999 -9999 -9999 -9999 -9999 -9999 -9999 -9999 -9999 -9999 -9999 
-9999 -9999 -9999 -9999 -9999 -9999 -9999 -9999 -9999 -9999 -9999 -9999 -9999 -9999 -9999 -9999 -9999 -9999 -9999 -9999 -9999 -9999 -9999 -9999 -9999 -9999 -9999 -9999 -9999 -9999 -9999 -9999 -9999 -9999 -9999 -9999 -9999 -9999 -9999 -9999 -9999 -9999 -9999 -9999 -9999 -9999 -9999 -9999 -9999 -9999 -9999 -9999 -9999 -9999 -9999 -9999 -9999 -9999 -9999 -9999 -9999 -9999 -9999 -9999 -9999 -9999 -9999 -9999 -9999 -9999 -9999 -9999 -9999 -9999 -9999 -9999 -9999 -9999 -9999 -9999 -9999 -9999 -9999 -9999 -9999 -9999 -9999 -9999 -9999 -9999 -9999 8.162674 8.162674 7.172674 7.172674 6.872251 7.982251 6.872251 6.377455 6.377455 -9999 -9999 -9999 -9999 -9999 -9999 -9999 -9999 -9999 -9999 -9999 -9999 -9999 -9999 -9999 -9999 -9999 -9999 -9999 -9999 -9999 -9999 -9999 -9999 -9999 -9999 -9999 2.943537 1.334056 0.6440556 1.721526 4.621526 5.550416 4.621526 1.851526 1.818776 1.818776 1.538341 1.412156 5.748996 5.748996 5.748996 5.748996 9.477802 11.27882 11.27882 11.27882 11.27882 12.81659 12.93568 12.97659 12.97659 12.93568 15.02384 15.10215 15.10215 15.10215 15.10215 12.92156 13.71855 13.33539 13.81691 13.81691 8.191724 8.191724 9.760545 9.760545 9.760545 10.93217 12.38048 12.38048 14.76478 14.76478 12.95044 12.95044 14.83106 14.83106 15.14574 15.14574 15.14574 15.35252 16.40541 16.40541 16.40541 16.40541 16.22549 16.69549 15.75615 16.08646 16.08646 16.08646 16.08646 15.72651 16.06046 16.06046 16.06046 16.06046 15.81324 15.32215 15.32215 10.91603 15.84566 17.03623 17.03623 17.03623 16.07623 15.00665 15.00665 14.87336 14.87336 14.82107 14.82107 14.82107 14.82107 12.69899 12.69899 12.15292 12.15292 15.07461 15.07461 15.28995 15.28995 15.28995 15.28995 15.45621 -9999 -9999 -9999 -9999 -9999 -9999 -9999 -9999 -9999 -9999 -9999 -9999 -9999 -9999 -9999 -9999 -9999 -9999 -9999 -9999 -9999 -9999 -9999 -9999 -9999 -9999 -9999 -9999 -9999 -9999 -9999 -9999 -9999 -9999 -9999 -9999 -9999 -9999 -9999 -9999 -9999 -9999 -9999 -9999 -9999 -9999 -9999 -9999 -9999 -9999 -9999 -9999 -9999 -9999 -9999 -9999 -9999 -9999 -9999 -9999 -9999 -9999 -9999 -9999 -9999 -9999 -9999 -9999 -9999 -9999 -9999 -9999 -9999 -9999 -9999 -9999 -9999 -9999 
-9999 -9999 -9999 -9999 -9999 -9999 -9999 -9999 -9999 -9999 -9999 -9999 -9999 -9999 -9999 -9999 -9999 -9999 -9999 -9999 -9999 -9999 -9999 -9999 -9999 -9999 -9999 -9999 -9999 -9999 -9999 -9999 -9999 -9999 -9999 -9999 -9999 -9999 -9999 -9999 -9999 -9999 -9999 -9999 -9999 -9999 -9999 -9999 -9999 -9999 -9999 -9999 -9999 -9999 -9999 -9999 -9999 -9999 -9999 -9999 -9999 -9999 -9999 -9999 -9999 -9999 -9999 -9999 -9999 -9999 -9999 -9999 -9999 -9999 -9999 -9999 -9999 -9999 -9999 -9999 -9999 -9999 -9999 -9999 -9999 -9999 -9999 -9999 -9999 8.79449 8.860849 8.77085 7.664994 7.172674 7.982251 7.982251 7.982251 7.982251 6.377455 6.377455 6.027455 -9999 -9999 -9999 -9999 -9999 -9999 -9999 -9999 -9999 -9999 -9999 -9999 -9999 -9999 -9999 -9999 -9999 -9999 -9999 -9999 -9999 -9999 -9999 -9999 -9999 5.210695 3.077622 1.9924 -0.8679697 1.721526 3.775474 3.775474 1.851526 2.198776 2.568776 3.719419 3.719419 1.439799 5.748996 5.748996 5.748996 5.748996 9.477802 11.27882 11.27882 11.27882 11.27882 8.61695 12.93568 12.93568 12.93568 11.6456 15.02384 15.10215 15.10215 15.10215 15.10215 13.94855 13.94855 13.94855 12.30855 10.68159 8.413387 8.413387 9.760545 9.760545 9.760545 10.93217 10.93217 13.59336 13.59336 13.59336 13.59336 12.95044 14.83106 14.83106 14.83106 14.30006 14.30006 15.35252 16.40541 16.40541 16.40541 16.40541 16.69549 16.69549 16.69549 16.69549 16.08646 16.08646 16.08646 15.98681 16.06046 16.06046 16.06046 16.06046 15.81324 15.32215 15.32215 15.84566 15.84566 17.03623 17.03623 17.03623 16.39662 16.39662 16.39662 15.19908 14.87336 15.26995 15.26995 15.1943 15.1943 12.23578 14.20272 14.20272 12.04292 15.07461 15.07461 15.07461 15.28995 15.28995 14.23908 15.45621 -9999 -9999 -9999 -9999 -9999 -9999 -9999 -9999 -9999 -9999 -9999 -9999 -9999 -9999 -9999 -9999 -9999 -9999 -9999 -9999 -9999 -9999 -9999 -9999 -9999 -9999 -9999 -9999 -9999 -9999 -9999 -9999 -9999 -9999 -9999 -9999 -9999 -9999 -9999 -9999 -9999 -9999 -9999 -9999 -9999 -9999 -9999 -9999 -9999 -9999 -9999 -9999 -9999 -9999 -9999 -9999 -9999 -9999 -9999 -9999 -9999 -9999 -9999 -9999 -9999 -9999 -9999 -9999 -9999 -9999 -9999 -9999 -9999 -9999 -9999 -9999 -9999 -9999 
-9999 -9999 -9999 -9999 -9999 -9999 -9999 -9999 -9999 -9999 -9999 -9999 -9999 -9999 -9999 -9999 -9999 -9999 -9999 -9999 -9999 -9999 -9999 -9999 -9999 -9999 -9999 -9999 -9999 -9999 -9999 -9999 -9999 -9999 -9999 -9999 -9999 -9999 -9999 -9999 -9999 -9999 -9999 -9999 -9999 -9999 -9999 -9999 -9999 -9999 -9999 -9999 -9999 -9999 -9999 -9999 -9999 -9999 -9999 -9999 -9999 -9999 -9999 -9999 -9999 -9999 -9999 -9999 -9999 -9999 -9999 -9999 -9999 -9999 -9999 -9999 -9999 -9999 -9999 -9999 -9999 -9999 -9999 -9999 -9999 -9999 -9999 -9999 8.860849 8.860849 8.860849 8.860849 8.443707 6.807211 7.982251 7.982251 7.982251 7.982251 6.377455 6.027455 5.824494 5.824494 -9999 -9999 -9999 -9999 -9999 -9999 -9999 -9999 -9999 -9999 -9999 -9999 -9999 -9999 -9999 -9999 -9999 -9999 -9999 -9999 -9999 -9999 5.429419 5.210695 5.210695 4.813878 2.608104 -0.8679697 3.775474 3.775474 3.775474 3.775474 2.198776 3.719419 3.719419 3.719419 3.719419 4.48981 5.748996 5.748996 4.468996 9.477802 9.477802 11.27882 11.27882 11.27882 8.61695 10.68695 10.68695 10.68695 10.68695 15.02384 15.02384 15.10215 15.10215 14.74357 13.94855 13.94855 13.94855 12.30855 10.68159 12.28339 10.70339 10.46339 9.760545 9.760545 9.760545 11.80909 13.59336 13.59336 13.59336 13.59336 12.95044 12.95044 12.95044 14.30006 14.30006 14.30006 15.35252 15.35252 16.40541 16.40541 16.22549 16.69549 16.69549 16.69549 16.69549 16.08646 16.08646 15.98681 15.98681 15.94609 15.94609 15.94609 15.81324 15.81324 14.85733 11.43733 15.84566 15.84566 17.03623 17.03623 17.03623 16.39662 16.39662 16.39662 16.39662 15.64762 15.64762 15.26995 15.26995 15.1943 14.20272 14.20272 14.20272 14.20272 15.07461 15.07461 15.07461 15.07461 14.89648 14.89648 15.45621 15.45621 -9999 -9999 -9999 -9999 -9999 -9999 -9999 -9999 -9999 -9999 -9999 -9999 -9999 -9999 -9999 -9999 -9999 -9999 -9999 -9999 -9999 -9999 -9999 -9999 -9999 -9999 -9999 -9999 -9999 -9999 -9999 -9999 -9999 -9999 -9999 -9999 -9999 -9999 -9999 -9999 -9999 -9999 -9999 -9999 -9999 -9999 -9999 -9999 -9999 -9999 -9999 -9999 -9999 -9999 -9999 -9999 -9999 -9999 -9999 -9999 -9999 -9999 -9999 -9999 -9999 -9999 -9999 -9999 -9999 -9999 -9999 -9999 -9999 -9999 -9999 -9999 -9999 
-9999 -9999 -9999 -9999 -9999 -9999 -9999 -9999 -9999 -9999 -9999 -9999 -9999 -9999 -9999 -9999 -9999 -9999 -9999 -9999 -9999 -9999 -9999 -9999 -9999 -9999 -9999 -9999 -9999 -9999 -9999 -9999 -9999 -9999 -9999 -9999 -9999 -9999 -9999 -9999 -9999 -9999 -9999 -9999 -9999 -9999 -9999 -9999 -9999 -9999 -9999 -9999 -9999 -9999 -9999 -9999 -9999 -9999 -9999 -9999 -9999 -9999 -9999 -9999 -9999 -9999 -9999 -9999 -9999 -9999 -9999 -9999 -9999 -9999 -9999 -9999 -9999 -9999 -9999 -9999 -9999 -9999 -9999 -9999 -9999 -9999 -9999 8.79449 8.860849 8.860849 8.860849 8.860849 8.77085 6.807211 6.180873 7.982251 7.982251 7.982251 7.708139 7.421265 5.824494 5.824494 -9999 -9999 -9999 -9999 -9999 -9999 -9999 -9999 -9999 -9999 -9999 -9999 -9999 -9999 -9999 -9999 -9999 -9999 -9999 -9999 -9999 5.429419 5.613877 5.613877 5.613877 5.613877 4.813878 6.655474 6.655474 7.695474 7.695474 7.695474 2.198776 3.719419 4.574062 3.719419 4.48981 4.48981 4.48981 4.48981 2.746167 7.968822 7.968822 9.238823 9.238823 9.238823 8.61695 10.68695 10.68695 10.68695 13.97227 14.81384 15.02384 14.81384 14.1072 14.1072 13.94855 13.94855 13.94855 12.96077 12.64339 12.64339 12.64339 10.70339 7.714859 7.714859 8.002498 11.80909 11.80909 13.59336 13.59336 13.59336 12.94225 12.94225 12.94225 14.30006 14.30006 14.30006 14.30006 15.35252 15.48648 15.48648 15.63459 16.69549 16.69549 16.69549 15.92617 15.92617 15.98681 15.98681 15.98681 15.94609 15.94609 15.94609 15.81324 15.81324 16.16894 16.16894 16.16894 15.84566 17.03623 17.03623 17.03623 16.39662 16.39662 16.39662 15.64762 15.64762 15.64762 15.64762 15.26995 15.1943 14.82284 14.20272 14.20272 14.20272 15.43948 15.43948 15.43948 14.89648 15.05912 15.58912 15.58912 15.58912 15.58912 -9999 -9999 -9999 -9999 -9999 -9999 -9999 -9999 -9999 -9999 -9999 -9999 -9999 -9999 -9999 -9999 -9999 -9999 -9999 -9999 -9999 -9999 -9999 -9999 -9999 -9999 -9999 -9999 -9999 -9999 -9999 -9999 -9999 -9999 -9999 -9999 -9999 -9999 -9999 -9999 -9999 -9999 -9999 -9999 -9999 -9999 -9999 -9999 -9999 -9999 -9999 -9999 -9999 -9999 -9999 -9999 -9999 -9999 -9999 -9999 -9999 -9999 -9999 -9999 -9999 -9999 -9999 -9999 -9999 -9999 -9999 -9999 -9999 -9999 -9999 -9999 
-9999 -9999 -9999 -9999 -9999 -9999 -9999 -9999 -9999 -9999 -9999 -9999 -9999 -9999 -9999 -9999 -9999 -9999 -9999 -9999 -9999 -9999 -9999 -9999 -9999 -9999 -9999 -9999 -9999 -9999 -9999 -9999 -9999 -9999 -9999 -9999 -9999 -9999 -9999 -9999 -9999 -9999 -9999 -9999 -9999 -9999 -9999 -9999 -9999 -9999 -9999 -9999 -9999 -9999 -9999 -9999 -9999 -9999 -9999 -9999 -9999 -9999 -9999 -9999 -9999 -9999 -9999 -9999 -9999 -9999 -9999 -9999 -9999 -9999 -9999 -9999 -9999 -9999 -9999 -9999 -9999 -9999 -9999 -9999 -9999 6.790618 -0.09681579 3.958966 8.62085 8.860849 8.860849 8.860849 7.265184 7.265184 8.210749 8.210749 8.210749 7.708139 7.708139 7.708139 7.421265 7.180794 7.340794 -9999 -9999 -9999 -9999 -9999 -9999 -9999 -9999 -9999 -9999 -9999 -9999 -9999 -9999 -9999 -9999 -9999 -9999 6.12096 5.70096 5.429419 5.613877 5.613877 5.613877 5.613877 2.608104 6.655474 6.655474 7.695474 7.695474 7.695474 7.695474 4.574062 6.669884 6.669884 6.217512 6.677512 6.677512 6.677512 5.262421 5.485884 6.310699 6.310699 6.310699 6.037498 6.993787 9.241775 10.63445 10.63445 14.09227 14.09227 14.1072 14.1072 14.1072 14.1072 13.94855 13.94855 13.67077 12.96077 12.64339 12.64339 12.64339 12.28339 11.8194 7.714859 8.002498 11.04909 11.80909 11.80909 11.80909 12.94225 12.94225 12.94225 12.94225 12.57225 14.30006 14.30006 14.2605 13.8968 13.86227 15.48648 15.48648 16.09064 16.09064 16.09064 16.09064 15.92617 15.88373 15.88373 15.88373 15.94609 15.94609 15.69553 15.69553 15.20442 16.16894 16.16894 16.16894 16.78133 16.78133 16.78133 16.48943 16.45371 16.39662 16.39662 15.64762 15.64762 15.64762 15.26995 15.39383 15.39383 14.82284 14.82284 15.56718 15.56718 15.56718 15.56718 16.19736 16.19736 15.05912 15.58912 15.58912 15.58912 15.58912 -9999 -9999 -9999 -9999 -9999 -9999 -9999 -9999 -9999 -9999 -9999 -9999 -9999 -9999 -9999 -9999 -9999 -9999 -9999 -9999 -9999 -9999 -9999 -9999 -9999 -9999 -9999 -9999 -9999 -9999 -9999 -9999 -9999 -9999 -9999 -9999 -9999 -9999 -9999 -9999 -9999 -9999 -9999 -9999 -9999 -9999 -9999 -9999 -9999 -9999 -9999 -9999 -9999 -9999 -9999 -9999 -9999 -9999 -9999 -9999 -9999 -9999 -9999 -9999 -9999 -9999 -9999 -9999 -9999 -9999 -9999 -9999 -9999 -9999 -9999 -9999 
-9999 -9999 -9999 -9999 -9999 -9999 -9999 -9999 -9999 -9999 -9999 -9999 -9999 -9999 -9999 -9999 -9999 -9999 -9999 -9999 -9999 -9999 -9999 -9999 -9999 -9999 -9999 -9999 -9999 -9999 -9999 -9999 -9999 -9999 -9999 -9999 -9999 -9999 -9999 -9999 -9999 -9999 -9999 -9999 -9999 -9999 -9999 -9999 -9999 -9999 -9999 -9999 -9999 -9999 -9999 -9999 -9999 -9999 -9999 -9999 -9999 -9999 -9999 -9999 -9999 -9999 -9999 -9999 -9999 -9999 -9999 -9999 -9999 -9999 -9999 -9999 -9999 -9999 -9999 -9999 -9999 -9999 -9999 -9999 -0.1014343 -0.1014343 -0.1568158 3.958966 3.958966 8.780849 8.780849 8.780849 7.265184 8.094479 8.210749 8.240748 8.240748 8.240748 7.708139 7.708139 7.449539 7.180794 7.340794 7.340794 -9999 -9999 -9999 -9999 -9999 -9999 -9999 -9999 -9999 -9999 -9999 -9999 -9999 -9999 -9999 -9999 5.869747 5.70096 5.70096 5.429419 5.613877 5.613877 5.613877 6.452928 6.452928 7.735648 7.735648 8.539584 8.539584 7.695474 4.804062 6.669884 6.669884 6.669884 6.669884 6.677512 6.677512 6.904983 6.212421 6.000699 6.310699 6.310699 6.310699 6.310699 9.241775 10.63445 10.63445 10.63445 11.96183 14.09227 14.09227 14.1072 14.1072 13.35561 13.67077 13.67077 13.67077 13.14677 13.14677 13.14677 13.14677 12.00189 11.8194 10.87881 9.548811 8.002498 11.42265 11.42265 11.96177 12.94225 12.94225 13.19783 13.19783 14.0968 14.0968 14.0968 14.0968 13.8968 13.86227 14.30486 15.14064 16.09064 16.09064 16.09064 16.09064 15.56719 15.88373 15.88373 15.88373 15.88373 15.69553 15.69553 15.34069 15.20442 16.37328 16.16894 16.16894 16.78133 16.78133 16.78133 16.78133 16.48943 15.6434 15.6434 15.6434 15.64762 15.64762 15.39383 15.39383 15.39383 15.39383 15.39536 15.56718 15.56718 15.56718 16.19736 16.19736 16.19736 15.05912 15.58912 15.58912 15.58912 15.58912 16.25403 -9999 -9999 -9999 -9999 -9999 -9999 -9999 -9999 -9999 -9999 -9999 -9999 -9999 -9999 -9999 -9999 -9999 -9999 -9999 -9999 -9999 -9999 -9999 -9999 -9999 -9999 -9999 -9999 -9999 -9999 -9999 -9999 -9999 -9999 -9999 -9999 -9999 -9999 -9999 -9999 -9999 -9999 -9999 -9999 -9999 -9999 -9999 -9999 -9999 -9999 -9999 -9999 -9999 -9999 -9999 -9999 -9999 -9999 -9999 -9999 -9999 -9999 -9999 -9999 -9999 -9999 -9999 -9999 -9999 -9999 -9999 -9999 -9999 -9999 -9999 
-9999 -9999 -9999 -9999 -9999 -9999 -9999 -9999 -9999 -9999 -9999 -9999 -9999 -9999 -9999 -9999 -9999 -9999 -9999 -9999 -9999 -9999 -9999 -9999 -9999 -9999 -9999 -9999 -9999 -9999 -9999 -9999 -9999 -9999 -9999 -9999 -9999 -9999 -9999 -9999 -9999 -9999 -9999 -9999 -9999 -9999 -9999 -9999 -9999 -9999 -9999 -9999 -9999 -9999 -9999 -9999 -9999 -9999 -9999 -9999 -9999 -9999 -9999 -9999 -9999 -9999 -9999 -9999 -9999 -9999 -9999 -9999 -9999 -9999 -9999 -9999 -9999 -9999 -9999 -9999 -9999 -9999 -0.1014343 -0.1014343 1.594455 -0.1014343 3.103487 3.958966 3.958966 4.655184 5.895184 7.265184 8.094479 8.094479 8.240748 8.240748 8.240748 8.240748 7.708139 7.449539 7.449539 7.449539 7.180794 7.340794 -9999 -9999 -9999 -9999 -9999 -9999 -9999 -9999 -9999 -9999 -9999 -9999 -9999 -9999 6.232644 5.872643 5.125232 5.125232 5.39935 5.39935 5.39935 5.613877 6.452928 6.452928 6.452928 7.735648 9.059585 9.059585 9.059585 8.539584 6.070241 6.669884 6.669884 6.669884 6.669884 6.677512 6.904983 6.904983 6.904983 6.904983 6.310699 6.310699 6.310699 6.310699 9.241775 10.63445 10.63445 10.63445 11.96183 11.96183 14.09227 13.5272 13.5272 13.35561 13.35561 13.35561 13.35561 13.14677 13.14677 13.14677 13.14677 12.00189 11.8194 11.05881 10.87881 9.548811 11.42265 11.42265 11.42265 11.96177 12.94225 13.19783 13.19783 14.0968 14.0968 14.0968 14.0968 13.8968 13.39473 14.30486 15.14064 16.09064 16.09064 16.09064 16.09064 15.68594 15.88373 15.88373 15.88373 15.29086 15.34069 15.34069 15.34069 16.37328 16.37328 16.37328 16.16894 16.78133 16.78133 16.78133 16.48943 16.48943 15.6434 15.6434 15.6434 15.6434 15.33078 15.39383 15.39383 15.39383 15.39383 15.39536 15.56718 16.23347 16.23347 16.23347 16.19736 16.19736 16.68491 16.68491 16.68491 16.68491 16.18249 16.25403 16.25403 -9999 -9999 -9999 -9999 -9999 -9999 -9999 -9999 -9999 -9999 -9999 -9999 -9999 -9999 -9999 -9999 -9999 -9999 -9999 -9999 -9999 -9999 -9999 -9999 -9999 -9999 -9999 -9999 -9999 -9999 -9999 -9999 -9999 -9999 -9999 -9999 -9999 -9999 -9999 -9999 -9999 -9999 -9999 -9999 -9999 -9999 -9999 -9999 -9999 -9999 -9999 -9999 -9999 -9999 -9999 -9999 -9999 -9999 -9999 -9999 -9999 -9999 -9999 -9999 -9999 -9999 -9999 -9999 -9999 -9999 -9999 -9999 -9999 -9999 
-9999 -9999 -9999 -9999 -9999 -9999 -9999 -9999 -9999 -9999 -9999 -9999 -9999 -9999 -9999 -9999 -9999 -9999 -9999 -9999 -9999 -9999 -9999 -9999 -9999 -9999 -9999 -9999 -9999 -9999 -9999 -9999 -9999 -9999 -9999 -9999 -9999 -9999 -9999 -9999 -9999 -9999 -9999 -9999 -9999 -9999 -9999 -9999 -9999 -9999 -9999 -9999 -9999 -9999 -9999 -9999 -9999 -9999 -9999 -9999 -9999 -9999 -9999 -9999 -9999 -9999 -9999 -9999 -9999 -9999 -9999 -9999 -9999 -9999 -9999 -9999 -9999 -9999 -9999 -9999 0.2357155 0.2357155 0.2357155 1.594455 1.594455 3.103487 3.103487 3.958966 3.958966 4.655184 4.655184 5.895184 8.094479 8.094479 8.521513 8.781513 8.781513 8.781513 8.031513 7.449539 7.449539 7.449539 6.815667 7.265666 7.265666 -9999 -9999 -9999 -9999 -9999 -9999 -9999 -9999 -9999 -9999 -9999 -9999 6.232644 6.232644 6.232644 5.872643 5.115232 5.228468 5.39935 5.39935 5.375215 6.452928 6.452928 6.716067 7.735648 9.059585 9.059585 9.059585 9.059585 7.749585 7.250853 7.250853 7.555875 6.669884 6.677512 6.904983 6.904983 6.904983 6.904983 6.000699 6.310699 6.310699 4.800092 9.241775 9.241775 10.63445 10.63445 8.106479 11.96183 11.96183 11.78183 10.94595 12.14405 13.35561 13.35561 12.21075 13.14677 13.14677 13.14677 13.14677 12.65104 11.8194 11.05881 11.05881 10.87881 8.282654 11.42265 11.42265 11.42265 11.86353 13.19783 13.19783 13.19783 14.0968 14.0968 14.0968 13.39473 13.60473 13.60473 15.14064 15.14064 16.09064 16.09064 15.59038 15.68594 15.68594 15.88373 15.88373 15.29086 15.34069 15.34069 15.34069 16.37328 16.37328 16.37328 16.37328 15.41084 15.36515 16.48943 16.35531 15.39085 15.6434 15.6434 15.6434 15.6434 15.33078 15.39383 15.39383 15.39383 15.33972 15.39536 15.39536 16.23347 16.23347 16.23347 16.23347 16.21401 16.68491 16.68491 16.68491 16.68491 16.18249 16.18249 16.32938 16.32938 -9999 -9999 -9999 -9999 -9999 -9999 -9999 -9999 -9999 -9999 -9999 -9999 -9999 -9999 -9999 -9999 -9999 -9999 -9999 -9999 -9999 -9999 -9999 -9999 -9999 -9999 -9999 -9999 -9999 -9999 -9999 -9999 -9999 -9999 -9999 -9999 -9999 -9999 -9999 -9999 -9999 -9999 -9999 -9999 -9999 -9999 -9999 -9999 -9999 -9999 -9999 -9999 -9999 -9999 -9999 -9999 -9999 -9999 -9999 -9999 -9999 -9999 -9999 -9999 -9999 -9999 -9999 -9999 -9999 -9999 -9999 -9999 -9999 
-9999 -9999 -9999 -9999 -9999 -9999 -9999 -9999 -9999 -9999 -9999 -9999 -9999 -9999 -9999 -9999 -9999 -9999 -9999 -9999 -9999 -9999 -9999 -9999 -9999 -9999 -9999 -9999 -9999 -9999 -9999 -9999 -9999 -9999 -9999 -9999 -9999 -9999 -9999 -9999 -9999 -9999 -9999 -9999 -9999 -9999 -9999 -9999 -9999 -9999 -9999 -9999 -9999 -9999 -9999 -9999 -9999 -9999 -9999 -9999 -9999 -9999 -9999 -9999 -9999 -9999 -9999 -9999 -9999 -9999 -9999 -9999 -9999 -9999 -9999 -9999 -9999 -9999 -9999 0.2357155 0.2357155 0.2357155 0.2357155 1.594455 1.594455 3.103487 3.295717 3.295717 3.295717 2.395717 4.655184 5.297926 8.094479 8.094479 8.521513 8.781513 8.781513 8.781513 8.781513 7.744883 7.744883 7.419539 6.815667 7.265666 7.265666 7.524822 -9999 -9999 -9999 -9999 -9999 -9999 -9999 -9999 -9999 6.240038 6.240038 6.232644 6.232644 6.232644 5.115232 5.228468 5.228468 5.228468 5.375215 5.407727 5.407727 6.777727 6.777727 7.735648 9.059585 9.059585 9.059585 9.059585 7.749585 7.292459 7.555875 7.555875 7.555875 7.040938 7.040938 6.904983 6.904983 4.340092 4.800092 4.800092 4.800092 4.800092 4.429144 4.429144 4.429144 4.429144 5.297519 10.50648 10.50648 10.50648 10.50648 11.85595 12.14405 12.14405 12.14405 12.9918 13.14677 13.14677 12.9918 12.65104 11.89104 11.05881 11.05881 10.10881 8.282654 9.334126 10.07907 10.07907 11.86353 13.19783 13.19783 13.19783 12.66875 12.66875 12.66875 13.39473 13.60473 13.60473 14.1698 15.14064 15.59038 15.59038 15.59038 15.68594 15.68594 15.68594 15.68594 14.2261 15.34069 15.34069 15.34069 16.37328 16.37328 16.37328 15.45175 15.45175 16.35531 16.35531 16.35531 16.35531 13.69078 15.33078 15.33078 15.33078 14.54464 14.54464 14.54464 14.90002 15.33972 15.24682 15.24682 16.23347 16.23347 16.23347 16.23347 16.21401 16.68491 16.68491 16.68491 16.68491 16.18249 16.18249 16.32938 16.32938 -9999 -9999 -9999 -9999 -9999 -9999 -9999 -9999 -9999 -9999 -9999 -9999 -9999 -9999 -9999 -9999 -9999 -9999 -9999 -9999 -9999 -9999 -9999 -9999 -9999 -9999 -9999 -9999 -9999 -9999 -9999 -9999 -9999 -9999 -9999 -9999 -9999 -9999 -9999 -9999 -9999 -9999 -9999 -9999 -9999 -9999 -9999 -9999 -9999 -9999 -9999 -9999 -9999 -9999 -9999 -9999 -9999 -9999 -9999 -9999 -9999 -9999 -9999 -9999 -9999 -9999 -9999 -9999 -9999 -9999 -9999 -9999 -9999 
-9999 -9999 -9999 -9999 -9999 -9999 -9999 -9999 -9999 -9999 -9999 -9999 -9999 -9999 -9999 -9999 -9999 -9999 -9999 -9999 -9999 -9999 -9999 -9999 -9999 -9999 -9999 -9999 -9999 -9999 -9999 -9999 -9999 -9999 -9999 -9999 -9999 -9999 -9999 -9999 -9999 -9999 -9999 -9999 -9999 -9999 -9999 -9999 -9999 -9999 -9999 -9999 -9999 -9999 -9999 -9999 -9999 -9999 -9999 -9999 -9999 -9999 -9999 -9999 -9999 -9999 -9999 -9999 -9999 -9999 -9999 -9999 -9999 -9999 -9999 -9999 -9999 7.041471 0.1557155 0.2357155 0.2357155 0.2357155 2.124414 2.124414 4.998678 4.998678 4.618678 3.295717 3.295717 3.295717 4.827927 5.297926 6.503022 7.464478 8.521513 8.781513 8.781513 8.781513 8.781513 7.744883 7.744883 6.809539 6.815667 6.985666 6.985666 7.524822 7.524822 -9999 -9999 -9999 -9999 -9999 -9999 4.724513 6.240038 6.240038 5.257805 6.232644 6.232644 5.537806 5.537806 5.228468 5.228468 5.35766 5.35766 5.407727 5.407727 6.777727 7.673356 7.673356 7.869469 9.059585 7.749585 7.749585 7.292459 7.555875 7.555875 7.555875 7.555875 7.040938 7.040938 7.040938 6.400938 4.340092 4.340092 4.800092 4.800092 4.800092 4.429144 4.429144 4.429144 5.297519 5.297519 10.50648 10.50648 10.50648 9.89906 11.85595 12.14405 12.14405 12.14405 12.9918 12.9918 12.9918 12.8818 12.65104 12.65104 11.20449 11.05881 6.928812 9.334126 9.334126 10.07907 10.07907 11.86353 11.86353 11.86353 11.84855 12.53262 12.66875 12.66875 12.66875 13.60473 14.1698 14.1698 14.63624 14.63624 14.63624 14.63624 14.61624 15.68594 14.58635 13.88859 14.2261 14.34395 14.34395 14.34395 14.34794 15.41084 15.45175 15.45175 15.45175 16.35531 16.35531 16.35531 16.35531 13.69078 13.69078 13.69078 13.67686 14.54464 14.54464 14.90002 14.90002 14.90002 15.24682 15.24682 16.23347 16.23347 16.23347 16.21401 16.21401 16.21401 16.21401 15.58491 15.4042 15.4042 16.32938 16.32938 16.32938 16.32938 -9999 -9999 -9999 -9999 -9999 -9999 -9999 -9999 -9999 -9999 -9999 -9999 -9999 -9999 -9999 -9999 -9999 -9999 -9999 -9999 -9999 -9999 -9999 -9999 -9999 -9999 -9999 -9999 -9999 -9999 -9999 -9999 -9999 -9999 -9999 -9999 -9999 -9999 -9999 -9999 -9999 -9999 -9999 -9999 -9999 -9999 -9999 -9999 -9999 -9999 -9999 -9999 -9999 -9999 -9999 -9999 -9999 -9999 -9999 -9999 -9999 -9999 -9999 -9999 -9999 -9999 -9999 -9999 -9999 -9999 -9999 -9999 
-9999 -9999 -9999 -9999 -9999 -9999 -9999 -9999 -9999 -9999 -9999 -9999 -9999 -9999 -9999 -9999 -9999 -9999 -9999 -9999 -9999 -9999 -9999 -9999 -9999 -9999 -9999 -9999 -9999 -9999 -9999 -9999 -9999 -9999 -9999 -9999 -9999 -9999 -9999 -9999 -9999 -9999 -9999 -9999 -9999 -9999 -9999 -9999 -9999 -9999 -9999 -9999 -9999 -9999 -9999 -9999 -9999 -9999 -9999 -9999 -9999 -9999 -9999 -9999 -9999 -9999 -9999 -9999 -9999 -9999 -9999 -9999 -9999 -9999 -9999 -9999 11.38835 5.612671 0.1557155 0.7740953 0.7740953 -0.005586243 2.220675 4.998678 4.998678 4.998678 4.998678 4.618678 4.541017 4.541017 4.452992 5.297926 6.503022 7.095651 7.095651 8.521513 8.781513 8.781513 7.744883 7.744883 7.744883 7.304883 6.037869 6.815667 6.985666 6.985666 7.273279 -9999 -9999 -9999 -9999 -9999 6.652707 6.652707 6.652707 5.942707 5.723997 5.723997 5.723997 5.537806 5.537806 5.064669 5.228468 5.35766 5.35766 5.35766 5.407727 6.777727 7.673356 7.869469 7.869469 7.869469 7.869469 7.333937 7.292459 7.507901 7.555875 7.555875 7.555875 7.280917 7.040938 6.410938 6.400938 5.365084 4.904612 4.800092 4.800092 3.810734 4.689928 4.689928 4.429144 5.297519 5.297519 8.267519 8.267519 8.267519 9.89906 9.89906 11.94405 11.94405 12.09971 12.51104 12.8818 12.8818 12.65104 12.65104 11.20449 11.20449 11.20449 6.896828 8.404127 9.334126 9.735208 10.07907 10.07907 9.777167 9.777167 11.84855 12.53262 12.53262 12.53262 11.68667 12.83744 14.1698 14.1698 14.1698 14.63624 14.63624 14.63624 14.61624 14.58635 14.58635 14.87635 14.2261 14.34395 14.34395 14.34395 14.34794 14.34794 15.45175 15.45175 15.45175 15.45175 16.35531 16.35531 12.34406 13.69078 13.69078 13.67686 13.67686 14.54464 14.54464 14.90002 14.90002 14.90002 15.24682 15.24682 15.24682 15.24682 15.22358 15.22358 16.21401 16.21401 15.82531 15.4042 15.4042 15.4042 15.43468 16.32938 16.32938 16.32938 14.70208 -9999 -9999 -9999 -9999 -9999 -9999 -9999 -9999 -9999 -9999 -9999 -9999 -9999 -9999 -9999 -9999 -9999 -9999 -9999 -9999 -9999 -9999 -9999 -9999 -9999 -9999 -9999 -9999 -9999 -9999 -9999 -9999 -9999 -9999 -9999 -9999 -9999 -9999 -9999 -9999 -9999 -9999 -9999 -9999 -9999 -9999 -9999 -9999 -9999 -9999 -9999 -9999 -9999 -9999 -9999 -9999 -9999 -9999 -9999 -9999 -9999 -9999 -9999 -9999 -9999 -9999 -9999 -9999 -9999 -9999 -9999 
-9999 -9999 -9999 -9999 -9999 -9999 -9999 -9999 -9999 -9999 -9999 -9999 -9999 -9999 -9999 -9999 -9999 -9999 -9999 -9999 -9999 -9999 -9999 -9999 -9999 -9999 -9999 -9999 -9999 -9999 -9999 -9999 -9999 -9999 -9999 -9999 -9999 -9999 -9999 -9999 -9999 -9999 -9999 -9999 -9999 -9999 -9999 -9999 -9999 -9999 -9999 -9999 -9999 -9999 -9999 -9999 -9999 -9999 -9999 -9999 -9999 -9999 -9999 -9999 -9999 -9999 -9999 -9999 -9999 -9999 -9999 -9999 -9999 -9999 12.0482 11.38835 5.612671 5.612671 1.604538 1.604538 6.11237 6.26237 6.26237 6.26237 6.114372 5.098678 5.098678 5.098678 4.541017 4.541017 3.254465 4.827927 6.503022 6.503022 7.095651 7.095651 7.095651 5.821137 7.744883 7.744883 7.304883 5.99753 6.617869 6.617869 6.806417 6.806417 5.735969 7.273279 -9999 -9999 7.047766 7.047766 6.652707 6.652707 6.652707 6.542707 6.803998 6.803998 6.803998 6.803998 6.176708 4.93783 4.93783 5.95537 5.95537 5.95537 5.503341 6.777727 8.16319 8.16319 7.869469 7.869469 7.869469 7.333937 7.292459 7.507901 7.507901 7.507901 7.280917 7.280917 7.040938 6.400938 5.365084 5.365084 4.904612 4.904612 4.789928 4.789928 4.789928 5.314338 5.314338 8.076694 8.076694 8.076694 6.346924 6.346924 6.346924 9.89906 9.89906 9.829061 8.281268 12.09971 12.51104 12.51104 12.51104 11.20449 11.20449 11.20449 11.20449 6.996828 8.742264 10.49226 10.49226 10.11521 10.11521 9.777167 9.777167 11.84855 11.84855 12.53262 11.68667 11.81744 12.83744 14.1698 14.1698 14.1698 14.61624 14.61624 14.61624 14.61624 14.87635 14.87635 14.87635 14.87635 14.52574 14.52574 14.52574 14.34794 14.34794 14.34794 15.45175 15.45175 13.84773 13.84773 12.45773 12.34406 13.67686 13.67686 13.67686 13.67686 13.98005 14.54464 14.54464 14.90002 14.90002 14.82397 15.24682 15.24682 15.48659 15.48659 15.48659 15.82531 15.82531 15.82531 15.82531 15.36798 15.10468 15.43468 15.46208 15.46208 15.46208 14.70208 14.94002 -9999 -9999 -9999 -9999 -9999 -9999 -9999 -9999 -9999 -9999 -9999 -9999 -9999 -9999 -9999 -9999 -9999 -9999 -9999 -9999 -9999 -9999 -9999 -9999 -9999 -9999 -9999 -9999 -9999 -9999 -9999 -9999 -9999 -9999 -9999 -9999 -9999 -9999 -9999 -9999 -9999 -9999 -9999 -9999 -9999 -9999 -9999 -9999 -9999 -9999 -9999 -9999 -9999 -9999 -9999 -9999 -9999 -9999 -9999 -9999 -9999 -9999 -9999 -9999 -9999 -9999 -9999 -9999 -9999 -9999 
-9999 -9999 -9999 -9999 -9999 -9999 -9999 -9999 -9999 -9999 -9999 -9999 -9999 -9999 -9999 -9999 -9999 -9999 -9999 -9999 -9999 -9999 -9999 -9999 -9999 -9999 -9999 -9999 -9999 -9999 -9999 -9999 11.39906 11.39906 -9999 -9999 -9999 -9999 -9999 -9999 -9999 -9999 -9999 -9999 -9999 -9999 -9999 -9999 -9999 -9999 -9999 -9999 -9999 -9999 -9999 -9999 -9999 -9999 -9999 -9999 -9999 -9999 -9999 -9999 -9999 -9999 -9999 -9999 -9999 -9999 -9999 -9999 -9999 11.88632 11.55632 2.430607 2.430607 1.604538 4.615774 6.11237 6.585774 6.26237 6.724372 6.724372 6.724372 6.114372 5.098678 5.098678 5.098678 4.541017 3.254465 4.976822 4.976822 6.333022 6.333022 7.095651 5.821137 5.821137 5.49753 5.92753 5.92753 5.99753 6.617869 6.617869 6.84751 6.84751 6.84751 6.664894 7.047766 7.047766 7.047766 7.047766 6.652707 6.652707 6.652707 6.542707 6.803998 6.803998 7.136708 7.136708 7.136708 6.426708 6.426708 5.95537 5.95537 5.95537 5.95537 8.16319 8.47319 8.65319 8.65319 7.869469 7.333937 7.143461 7.507901 7.507901 7.507901 7.507901 7.280917 7.280917 6.745284 6.745284 5.365084 4.904612 4.904612 4.904612 4.789928 4.789928 5.314338 5.314338 8.076694 8.076694 8.076694 8.076694 6.346924 6.346924 6.346924 7.271268 7.271268 8.281268 10.015 10.015 10.015 10.015 7.998821 8.62972 11.20449 11.20449 10.20069 10.20069 10.49226 10.49226 10.49226 10.49226 10.11521 8.496146 10.48318 10.58667 10.58667 11.68667 11.68667 11.81744 12.83744 12.83744 12.83744 13.84104 13.84104 14.61624 14.61624 14.61624 14.87635 14.87635 14.87635 14.87635 14.52574 14.52574 14.52574 14.34794 14.34794 14.34794 13.96066 13.96066 13.84773 13.84773 12.45773 12.34406 12.34406 12.34406 13.67686 9.540142 13.24915 14.21166 14.21166 14.21166 14.21166 14.41978 14.41978 15.48659 15.48659 15.48659 15.48659 15.82531 15.82531 15.82531 15.82531 14.37798 14.37798 15.10468 15.46208 15.46208 15.46208 15.46208 14.94002 -9999 -9999 -9999 -9999 -9999 -9999 -9999 -9999 -9999 -9999 -9999 -9999 -9999 -9999 -9999 -9999 -9999 -9999 -9999 -9999 -9999 -9999 -9999 -9999 -9999 -9999 -9999 -9999 -9999 -9999 -9999 -9999 -9999 -9999 -9999 -9999 -9999 -9999 -9999 -9999 -9999 -9999 -9999 -9999 -9999 -9999 -9999 -9999 -9999 -9999 -9999 -9999 -9999 -9999 -9999 -9999 -9999 -9999 -9999 -9999 -9999 -9999 -9999 -9999 -9999 -9999 -9999 -9999 -9999 -9999 
-9999 -9999 -9999 -9999 -9999 -9999 -9999 -9999 -9999 -9999 -9999 -9999 -9999 -9999 -9999 -9999 -9999 -9999 -9999 -9999 -9999 -9999 -9999 -9999 -9999 -9999 -9999 -9999 -9999 -9999 -9999 7.769063 7.769063 8.125272 12.00527 -9999 -9999 -9999 -9999 -9999 -9999 -9999 -9999 -9999 -9999 -9999 -9999 -9999 -9999 -9999 -9999 -9999 -9999 -9999 -9999 -9999 -9999 -9999 -9999 -9999 -9999 -9999 -9999 -9999 -9999 -9999 -9999 -9999 -9999 -9999 -9999 11.88632 11.88632 11.68632 11.09269 2.430607 2.817315 5.367904 5.367904 6.585774 6.585774 6.632833 6.724372 6.724372 6.724372 6.724372 5.098678 5.336179 5.336179 3.254465 3.254465 4.976822 4.976822 4.976822 5.461138 5.821137 5.821137 5.776851 5.776851 5.49753 5.92753 5.99753 6.082155 6.84751 6.84751 6.84751 6.84751 6.731445 7.121445 7.121445 7.121445 6.355896 6.652707 6.652707 6.542707 6.542707 6.803998 7.136708 7.136708 7.136708 7.136708 6.426708 6.426708 5.95537 5.95537 5.95537 5.95537 8.47319 8.65319 8.65319 8.65319 8.65319 6.67346 7.143461 7.143461 7.507901 7.507901 7.507901 7.280917 6.745284 6.745284 5.125781 5.125781 4.904612 4.904612 5.011168 5.011168 4.789928 5.314338 5.314338 5.314338 8.076694 8.076694 8.076694 7.227416 6.819463 6.819463 6.532217 7.271268 8.281268 10.015 10.015 10.015 10.015 7.998821 8.01972 11.18069 11.18069 11.18069 11.18069 10.49226 10.49226 10.49226 10.49226 10.11521 10.81318 10.81318 10.48318 11.01544 11.68667 11.68667 11.68667 11.81744 12.62768 12.62768 12.62768 13.84104 13.84104 13.905 13.905 14.87635 14.87635 14.87635 14.87635 14.52574 14.52574 14.52574 14.50534 12.51852 13.96066 13.96066 13.84773 13.84773 12.45773 12.45773 12.34406 12.34406 12.34406 11.43014 9.540142 13.24915 14.21166 14.21166 14.21166 14.21166 14.41978 14.41978 15.48659 15.48659 15.48659 15.48659 15.82531 15.82531 15.82531 14.40379 14.40379 14.37798 14.18729 15.46208 15.46208 15.46208 15.34728 14.94002 16.86362 -9999 -9999 -9999 -9999 -9999 -9999 -9999 -9999 -9999 -9999 -9999 -9999 -9999 -9999 -9999 -9999 -9999 -9999 -9999 -9999 -9999 -9999 -9999 -9999 -9999 -9999 -9999 -9999 -9999 -9999 -9999 -9999 -9999 -9999 -9999 -9999 -9999 -9999 -9999 -9999 -9999 -9999 -9999 -9999 -9999 -9999 -9999 -9999 -9999 -9999 -9999 -9999 -9999 -9999 -9999 -9999 -9999 -9999 -9999 -9999 -9999 -9999 -9999 -9999 -9999 -9999 -9999 -9999 -9999 
-9999 -9999 -9999 -9999 -9999 -9999 -9999 -9999 -9999 -9999 -9999 -9999 -9999 -9999 -9999 -9999 -9999 -9999 -9999 -9999 -9999 -9999 -9999 -9999 -9999 -9999 -9999 -9999 -9999 -9999 9.481288 7.80379 8.5516 12.00527 12.00527 12.00527 -9999 -9999 -9999 -9999 -9999 -9999 -9999 -9999 -9999 -9999 -9999 -9999 -9999 -9999 -9999 -9999 -9999 -9999 -9999 -9999 -9999 -9999 -9999 -9999 -9999 -9999 -9999 -9999 -9999 -9999 -9999 -9999 -9999 -9999 11.85788 11.09269 11.09269 11.09269 7.872685 5.016839 5.367904 5.367904 6.585774 6.585774 6.585774 6.632833 6.724372 6.724372 6.971227 6.724372 5.336179 5.936179 5.936179 5.936179 3.498803 5.467251 5.660854 5.660854 5.660854 6.085867 6.085867 6.085867 6.002663 5.776851 5.227475 5.227475 6.142155 6.142155 6.84751 6.84751 6.84751 6.664894 7.121445 7.121445 7.121445 6.571833 6.474283 6.542707 6.542707 6.542707 6.171688 6.171688 7.136708 7.136708 7.136708 6.426708 6.426708 5.094893 5.95537 5.95537 6.949597 8.091374 8.65319 8.65319 8.65319 8.65319 6.67346 7.143461 7.143461 7.143461 6.540917 6.582555 6.582555 6.745284 6.582555 5.125781 5.125781 4.325781 5.011168 5.011168 5.031168 5.721454 5.721454 5.314338 5.314338 7.227416 8.076694 7.227416 7.227416 6.819463 6.819463 6.819463 6.532217 4.006519 7.136988 7.136988 10.015 7.998821 10.57328 10.57328 11.18069 11.18069 11.18069 11.18069 10.49226 10.49226 10.49226 9.963608 11.26361 10.81318 10.81318 11.01544 11.01544 11.01544 9.335387 9.335387 10.38768 12.62768 12.62768 12.62768 13.18747 13.84104 13.905 13.905 13.905 13.78262 13.78262 12.73993 14.52574 14.52574 14.50534 14.50534 12.51852 12.51852 12.51852 12.21017 12.59069 12.59069 12.59069 11.76145 11.76145 11.43014 11.43014 9.540142 13.24915 13.24915 14.21166 14.21166 14.21166 13.48176 14.41978 14.41978 15.48659 15.48659 14.11094 13.31513 14.40379 14.40379 14.40379 14.40379 14.18729 14.18729 14.18729 15.46208 15.01804 15.5883 16.14665 16.86362 16.86362 -9999 -9999 -9999 -9999 -9999 -9999 -9999 -9999 -9999 -9999 -9999 -9999 -9999 -9999 -9999 -9999 -9999 -9999 -9999 -9999 -9999 -9999 -9999 -9999 -9999 -9999 -9999 -9999 -9999 -9999 -9999 -9999 -9999 -9999 -9999 -9999 -9999 -9999 -9999 -9999 -9999 -9999 -9999 -9999 -9999 -9999 -9999 -9999 -9999 -9999 -9999 -9999 -9999 -9999 -9999 -9999 -9999 -9999 -9999 -9999 -9999 -9999 -9999 -9999 -9999 -9999 -9999 -9999 
-9999 -9999 -9999 -9999 -9999 -9999 -9999 -9999 -9999 -9999 -9999 -9999 -9999 -9999 -9999 -9999 -9999 -9999 -9999 -9999 -9999 -9999 -9999 -9999 -9999 -9999 -9999 -9999 9.631288 9.631288 9.631288 7.80379 8.5516 12.00527 12.00527 12.00527 12.00527 -9999 -9999 -9999 -9999 -9999 -9999 -9999 -9999 -9999 -9999 -9999 -9999 -9999 -9999 -9999 -9999 -9999 -9999 -9999 -9999 -9999 -9999 -9999 -9999 -9999 -9999 -9999 -9999 -9999 -9999 -9999 9.95697 4.656221 7.522685 10.77269 10.77269 7.872685 7.872685 5.016839 5.367904 6.407862 6.407862 6.585774 6.585774 6.632833 6.724372 6.971227 6.971227 6.971227 6.971227 5.936179 5.936179 5.936179 5.936179 5.467251 5.660854 5.80132 6.085867 6.085867 6.085867 6.459779 6.459779 6.459779 5.442663 5.731762 6.142155 6.142155 6.84751 6.84751 6.84751 6.782413 7.121445 7.121445 7.121445 6.571833 6.654283 6.654283 6.654283 6.474283 6.364283 6.171688 7.136708 7.136708 6.426708 6.426708 5.023976 5.094893 5.094893 5.503917 6.949597 7.881374 7.881374 8.65319 8.65319 8.65319 6.52761 6.67346 6.67346 6.52761 5.899123 6.083535 6.083535 6.083535 5.183535 5.125781 4.325781 4.325781 5.011168 5.031168 5.721454 5.721454 5.721454 5.721454 7.008342 7.008342 7.227416 7.227416 7.004838 6.819463 6.819463 6.819463 6.532217 5.732217 4.36801 7.136988 7.136988 10.57328 10.57328 10.57328 11.18069 11.18069 11.18069 11.18069 10.47842 10.47842 9.963608 11.67361 11.67361 11.67361 10.81318 11.01544 11.01544 11.01544 11.01544 9.335387 10.38768 10.38768 10.38768 10.38768 13.18747 13.18747 13.18747 13.18747 13.78262 13.78262 13.78262 12.73993 13.87534 14.50534 14.50534 12.51852 12.51852 12.51852 12.51852 12.59069 12.59069 12.59069 12.59069 11.76145 11.76145 11.76145 11.43014 9.252468 11.21323 12.64323 12.64323 12.64323 10.91916 12.6261 12.6261 12.6261 12.6261 11.9861 11.9861 13.31513 14.40379 14.40379 14.40379 14.40379 12.64013 14.18729 15.01804 15.01804 15.01804 16.26665 16.26665 16.26665 16.86362 16.86362 -9999 -9999 -9999 -9999 -9999 -9999 -9999 -9999 -9999 -9999 -9999 -9999 -9999 -9999 -9999 -9999 -9999 -9999 -9999 -9999 -9999 -9999 -9999 -9999 -9999 -9999 -9999 -9999 -9999 -9999 -9999 -9999 -9999 -9999 -9999 -9999 -9999 -9999 -9999 -9999 -9999 -9999 -9999 -9999 -9999 -9999 -9999 -9999 -9999 -9999 -9999 -9999 -9999 -9999 -9999 -9999 -9999 -9999 -9999 -9999 -9999 -9999 -9999 -9999 -9999 -9999 -9999 
-9999 -9999 -9999 -9999 -9999 -9999 -9999 -9999 -9999 -9999 -9999 -9999 -9999 -9999 -9999 -9999 -9999 -9999 -9999 -9999 -9999 -9999 -9999 -9999 -9999 -9999 -9999 9.631288 9.631288 9.631288 7.80379 7.80379 8.5516 8.5516 12.00527 12.00527 12.00527 -9999 -9999 -9999 -9999 -9999 -9999 -9999 -9999 -9999 -9999 -9999 -9999 -9999 -9999 -9999 -9999 -9999 -9999 -9999 -9999 -9999 -9999 -9999 -9999 -9999 -9999 -9999 -9999 -9999 5.927805 5.927805 5.837805 4.656221 4.656221 7.522685 7.872685 3.221328 3.221328 5.016839 6.407862 6.407862 6.407862 6.407862 6.550529 6.550529 6.632833 6.971227 7.090184 7.090184 7.090184 7.090184 5.936179 5.936179 5.596179 5.467251 6.00132 6.00132 6.085867 6.085867 6.459779 6.459779 6.459779 6.459779 5.227475 5.227475 5.731762 6.142155 6.142155 6.028902 6.028902 7.894525 7.121445 7.121445 7.121445 6.571833 6.654283 6.654283 6.654283 6.654283 6.364283 5.864963 5.864963 4.633087 5.023976 5.023976 5.023976 5.094893 5.094893 5.094893 6.949597 6.949597 6.949597 6.949597 6.904575 5.300638 6.52761 6.52761 6.52761 6.52761 6.083535 6.083535 6.083535 6.083535 5.183535 4.339159 4.339159 4.339159 5.011168 5.031168 5.721454 5.721454 5.721454 5.721454 7.008342 7.008342 7.008342 7.008342 6.950164 6.819463 8.430827 6.819463 6.709463 5.732217 4.68934 4.68934 6.477203 10.57328 10.57328 10.57328 10.57328 10.57079 10.57079 10.57079 10.47842 10.47842 11.67361 11.67361 11.67361 11.67361 10.81318 11.01544 11.01544 11.01544 10.00539 10.00539 10.38768 10.38768 10.38768 11.16727 11.16727 11.43412 13.18747 11.43412 11.89584 11.89584 12.73993 12.73993 12.73993 11.72953 11.72953 11.16837 12.51852 12.51852 12.21017 12.59069 12.59069 12.59069 12.59069 11.76145 11.76145 11.76145 10.01745 9.252468 12.64323 12.64323 12.64323 12.64323 12.55323 10.76185 12.6261 12.6261 12.6261 11.9861 11.9861 12.43489 13.31513 13.31513 11.03642 2.646422 12.70758 14.39758 15.01804 15.01804 15.01804 16.26665 16.26665 16.26665 16.26665 16.14665 16.0578 -9999 -9999 -9999 -9999 -9999 -9999 -9999 -9999 -9999 -9999 -9999 -9999 -9999 -9999 -9999 -9999 -9999 -9999 -9999 -9999 -9999 -9999 -9999 -9999 -9999 -9999 -9999 -9999 -9999 -9999 -9999 -9999 -9999 -9999 -9999 -9999 -9999 -9999 -9999 -9999 -9999 -9999 -9999 -9999 -9999 -9999 -9999 -9999 -9999 -9999 -9999 -9999 -9999 -9999 -9999 -9999 -9999 -9999 -9999 -9999 -9999 -9999 -9999 -9999 -9999 -9999 
-9999 -9999 -9999 -9999 -9999 -9999 -9999 -9999 -9999 -9999 -9999 -9999 -9999 -9999 -9999 -9999 -9999 -9999 -9999 -9999 -9999 -9999 -9999 -9999 -9999 11.69613 11.69613 9.261288 8.671288 8.671288 7.750539 7.80379 7.750539 10.22175 10.50325 10.50325 10.50325 10.50325 -9999 -9999 -9999 -9999 -9999 -9999 -9999 -9999 -9999 -9999 -9999 -9999 -9999 -9999 -9999 -9999 -9999 -9999 -9999 -9999 -9999 -9999 -9999 -9999 -9999 -9999 -9999 5.927805 5.927805 5.837805 4.656221 4.656221 4.656221 4.4653 3.221328 3.221328 3.221328 5.727862 6.461358 6.461358 6.407862 6.407862 6.550529 6.550529 6.550529 6.971227 7.090184 7.090184 7.090184 7.090184 6.267817 5.596179 5.596179 6.00132 6.00132 6.07132 6.07132 6.382681 6.459779 6.459779 6.459779 6.459779 5.227475 4.79242 5.631762 5.631762 6.028902 6.028902 7.894525 7.894525 7.894525 6.782413 6.782413 6.853913 6.853913 6.853913 6.654283 6.654283 5.864963 8.484963 8.484963 8.484963 4.633087 5.023976 4.158899 4.667601 5.094893 4.667601 5.229821 6.949597 6.904575 6.904575 6.904575 5.724287 6.52761 6.52761 6.52761 6.52761 5.899123 6.083535 6.083535 6.083535 4.689159 4.689159 4.988368 4.988368 6.113008 6.381115 6.381115 6.381115 6.381115 5.670675 7.008342 9.720978 9.720978 8.274521 6.720827 9.619947 9.619947 8.567399 6.709463 5.732217 4.68934 4.68934 6.477203 9.070526 10.73948 10.7328 10.57079 10.57079 10.57079 10.57079 10.47842 10.47842 11.19361 11.67361 11.67361 11.67361 10.43544 10.43544 10.43544 10.27661 10.27661 10.27661 10.27661 9.773864 9.773864 9.773864 11.16727 11.43412 11.43412 11.43412 11.43412 11.89584 11.89584 11.89584 11.72953 11.72953 11.72953 11.24206 11.24206 11.62206 11.62206 11.62206 12.59069 12.59069 11.14048 11.76145 10.01745 10.01745 10.01745 11.92259 12.64323 12.64323 12.64323 12.64323 12.55323 10.76185 10.76185 11.9861 12.68291 12.68291 12.43489 12.43489 12.94324 12.94324 11.03642 11.03642 12.70758 14.39758 14.39758 15.01804 15.01804 16.26665 16.26665 16.26665 16.26665 16.0578 17.56581 -9999 -9999 -9999 -9999 -9999 -9999 -9999 -9999 -9999 -9999 -9999 -9999 -9999 -9999 -9999 -9999 -9999 -9999 -9999 -9999 -9999 -9999 -9999 -9999 -9999 -9999 -9999 -9999 -9999 -9999 -9999 -9999 -9999 -9999 -9999 -9999 -9999 -9999 -9999 -9999 -9999 -9999 -9999 -9999 -9999 -9999 -9999 -9999 -9999 -9999 -9999 -9999 -9999 -9999 -9999 -9999 -9999 -9999 -9999 -9999 -9999 -9999 -9999 -9999 -9999 -9999 
-9999 -9999 -9999 -9999 -9999 -9999 -9999 -9999 -9999 -9999 -9999 -9999 -9999 -9999 -9999 -9999 -9999 -9999 -9999 -9999 -9999 -9999 -9999 -9999 11.69613 11.69613 11.69613 8.362461 8.362461 8.362461 7.750539 7.750539 10.22175 10.22175 10.50325 10.50325 10.66131 10.66131 10.66131 -9999 -9999 -9999 -9999 -9999 -9999 -9999 -9999 -9999 -9999 -9999 -9999 -9999 -9999 -9999 -9999 -9999 -9999 -9999 -9999 -9999 -9999 -9999 -9999 2.317916 1.077914 1.162235 5.837805 4.656221 4.656221 4.656221 4.656221 3.643435 3.221328 3.221328 3.221328 6.461358 6.461358 6.461358 6.461358 5.861164 5.861164 5.861164 5.961944 5.961944 7.090184 7.090184 7.090184 7.090184 6.267817 6.017741 5.386516 6.00132 6.00132 6.07132 6.07132 6.382681 6.382681 6.459779 6.459779 6.459779 4.79242 4.79242 4.61242 4.61242 6.028902 7.894525 7.894525 7.894525 7.894525 6.782413 6.124525 6.853913 6.853913 6.853913 6.853913 6.820713 6.820713 8.484963 8.484963 8.484963 8.484963 4.160226 4.160226 4.158899 4.667601 4.667601 5.439287 5.439287 6.904575 6.904575 5.300811 5.300638 5.724287 5.724287 5.724287 5.851416 5.851416 5.851416 6.083535 5.844266 4.689159 4.988368 4.988368 4.988368 6.113008 6.381115 6.381115 6.381115 6.381115 7.087299 9.720978 9.720978 9.720978 9.720978 9.619947 9.619947 9.619947 9.619947 8.567399 4.55358 4.68934 6.204333 6.204333 10.73948 10.73948 10.73948 10.7328 10.57079 10.57079 10.47842 10.09975 11.27175 11.47924 11.67361 11.67361 11.67361 10.43544 10.43544 10.38763 11.11878 11.11878 11.11878 10.27661 8.857426 10.06639 10.06639 12.75592 12.75592 12.75592 12.75592 10.84905 11.52212 11.52212 11.72953 11.72953 11.72953 11.16837 11.24206 11.80627 11.80627 11.62206 11.62206 10.55206 12.36404 12.36404 12.36404 12.68474 12.68474 12.68474 11.92259 11.92259 12.65956 12.78407 12.78407 12.78407 0.09466126 13.88291 13.88291 13.88291 12.68291 12.68291 12.94324 12.94324 12.94324 12.94324 11.03642 12.70758 14.39758 14.39758 14.39758 14.00758 14.76106 16.26665 16.26665 16.0578 16.0578 17.56581 17.56581 -9999 -9999 -9999 -9999 -9999 -9999 -9999 -9999 -9999 -9999 -9999 -9999 -9999 -9999 -9999 -9999 -9999 -9999 -9999 -9999 -9999 -9999 -9999 -9999 -9999 -9999 -9999 -9999 -9999 -9999 -9999 -9999 -9999 -9999 -9999 -9999 -9999 -9999 -9999 -9999 -9999 -9999 -9999 -9999 -9999 -9999 -9999 -9999 -9999 -9999 -9999 -9999 -9999 -9999 -9999 -9999 -9999 -9999 -9999 -9999 -9999 -9999 -9999 -9999 -9999 
-9999 -9999 -9999 -9999 -9999 -9999 -9999 -9999 -9999 -9999 -9999 -9999 -9999 -9999 -9999 -9999 -9999 -9999 -9999 -9999 -9999 -9999 11.1152 11.1152 11.69613 11.69613 10.37354 8.824232 8.824232 8.362461 6.970539 6.970539 10.22175 10.22175 10.22175 10.50325 10.66131 10.66131 10.66131 10.66131 -9999 -9999 -9999 -9999 -9999 -9999 -9999 -9999 -9999 -9999 -9999 -9999 -9999 -9999 -9999 -9999 -9999 -9999 -9999 -9999 -9999 -9999 2.317916 2.317916 1.700168 1.700168 4.556221 4.556221 4.556221 4.173013 4.251289 4.251289 4.251289 3.221328 3.221328 6.461358 6.461358 6.461358 6.461358 5.861164 5.861164 5.989277 5.989277 6.351431 6.351431 6.351431 6.351431 6.267817 6.267817 6.017741 5.386516 5.609357 5.609357 6.07132 6.07132 6.07132 6.382681 6.382681 6.019779 6.019779 4.79242 4.79242 4.61242 4.61242 5.285995 5.285995 7.894525 7.894525 7.894525 6.124525 5.773913 7.218378 7.218378 7.218378 6.853913 6.820713 7.176428 8.484963 8.484963 8.484963 8.484963 4.160226 4.160226 4.158899 3.787889 3.787889 5.439287 5.439287 5.439287 5.439287 5.300811 5.738105 5.738105 5.738105 5.341017 5.851416 5.851416 5.851416 5.851416 5.844266 5.248368 5.298368 5.298368 5.298368 6.113008 6.381115 6.381115 6.381115 6.381115 7.087299 9.720978 9.720978 9.720978 9.720978 9.619947 9.619947 10.14921 10.14921 8.567399 8.624719 8.624719 10.08733 10.73948 10.73948 10.73948 10.78359 10.78359 10.38562 10.38562 10.12602 11.27175 11.27175 11.47924 11.47924 11.47924 11.47924 9.552554 9.552554 11.11878 11.11878 11.11878 11.4956 11.4956 11.4956 10.06639 10.06639 12.75592 12.75592 12.75592 12.75592 11.52212 11.52212 11.52212 11.52212 11.10822 11.3125 11.3125 11.80627 12.26051 12.26051 11.80627 11.62206 10.55206 12.36404 12.36404 12.36404 12.68474 12.68474 12.68474 12.68474 12.65956 12.65956 12.78407 12.78407 12.78407 12.78407 13.88291 13.88291 13.88291 13.88291 12.68291 13.38545 12.94324 12.94324 12.94324 11.03642 12.70758 14.00758 14.39758 14.00758 14.76106 14.76106 16.02655 16.02655 16.02655 16.02655 17.56581 17.56581 17.56581 -9999 -9999 -9999 -9999 -9999 -9999 -9999 -9999 -9999 -9999 -9999 -9999 -9999 -9999 -9999 -9999 -9999 -9999 -9999 -9999 -9999 -9999 -9999 -9999 -9999 -9999 -9999 -9999 -9999 -9999 -9999 -9999 -9999 -9999 -9999 -9999 -9999 -9999 -9999 -9999 -9999 -9999 -9999 -9999 -9999 -9999 -9999 -9999 -9999 -9999 -9999 -9999 -9999 -9999 -9999 -9999 -9999 -9999 -9999 -9999 -9999 -9999 -9999 -9999 
-9999 -9999 -9999 -9999 -9999 -9999 -9999 -9999 -9999 -9999 -9999 -9999 -9999 -9999 -9999 -9999 -9999 -9999 -9999 -9999 -9999 11.1152 11.1152 10.59354 10.59354 10.59354 10.37354 8.824232 8.824232 8.824232 7.886528 7.886528 8.871093 10.22175 10.22175 9.041093 10.66131 10.66131 10.66131 8.741314 -9999 -9999 -9999 -9999 -9999 -9999 -9999 -9999 -9999 -9999 -9999 -9999 -9999 -9999 -9999 -9999 -9999 -9999 -9999 -9999 2.317916 2.317916 2.317916 2.317916 1.977916 3.871288 3.871288 4.173013 4.173013 4.251289 4.251289 4.251289 4.251289 5.580137 5.580137 6.461358 6.461358 6.461358 5.492459 5.861164 5.989277 5.989277 5.989277 6.351431 6.351431 6.351431 6.351431 6.017741 6.017741 5.386516 5.609357 5.609357 5.609357 5.609357 5.367894 5.485506 5.811759 6.019779 5.811759 5.811759 4.79242 4.476359 4.61242 5.324541 5.324541 5.324541 6.01086 6.01086 6.01086 6.01086 6.048378 7.218378 7.218378 7.218378 7.218378 6.820713 7.176428 7.176428 8.484963 8.484963 5.770226 4.160226 3.656935 3.787889 3.787889 3.787889 3.787889 5.439287 5.439287 4.696924 4.696924 5.738105 5.738105 5.738105 5.738105 5.496599 5.851416 5.851416 5.844266 5.844266 5.982309 5.982309 5.777123 5.298368 5.298368 6.289346 6.289346 6.289346 6.289346 8.339437 9.534385 9.720978 9.720978 9.720978 10.43772 10.43772 10.65772 10.65772 10.14921 9.264718 10.08733 10.08733 10.08733 10.73948 10.78359 10.78359 10.78359 10.78359 11.17052 9.929751 9.929751 11.27175 11.27175 11.47924 11.47924 10.73924 9.552554 12.46091 11.11878 11.11878 11.71092 11.71092 11.71092 11.4956 11.4956 11.0116 12.75592 12.75592 12.75592 12.75592 12.16902 11.52212 11.52212 11.52212 11.3125 11.3125 11.3125 11.80627 12.26051 12.26051 12.26051 10.55206 10.44404 12.36404 12.36404 12.36404 12.68474 12.68474 12.68474 12.68474 12.65956 12.65956 12.78407 12.78407 12.78407 12.78407 13.88291 13.88291 13.88291 13.88291 13.38545 13.38545 13.38545 12.94324 12.94324 11.05252 9.657232 13.05723 13.05723 13.05723 14.76106 14.76106 14.76106 16.02655 16.02655 15.79978 16.03521 17.56581 17.56581 16.72754 -9999 -9999 -9999 -9999 -9999 -9999 -9999 -9999 -9999 -9999 -9999 -9999 -9999 -9999 -9999 -9999 -9999 -9999 -9999 -9999 -9999 -9999 -9999 -9999 -9999 -9999 -9999 -9999 -9999 -9999 -9999 -9999 -9999 -9999 -9999 -9999 -9999 -9999 -9999 -9999 -9999 -9999 -9999 -9999 -9999 -9999 -9999 -9999 -9999 -9999 -9999 -9999 -9999 -9999 -9999 -9999 -9999 -9999 -9999 -9999 -9999 -9999 -9999 
-9999 -9999 -9999 -9999 -9999 -9999 -9999 -9999 -9999 -9999 -9999 -9999 -9999 -9999 -9999 -9999 -9999 -9999 -9999 -9999 10.03279 10.30628 10.30628 10.59354 10.59354 10.59354 8.824232 8.824232 8.824232 7.984232 7.886528 7.886528 7.886528 8.871093 8.871093 8.036123 8.398674 10.66131 8.741314 8.242319 8.242319 -9999 -9999 -9999 -9999 -9999 -9999 -9999 -9999 -9999 -9999 -9999 -9999 -9999 -9999 -9999 -9999 -9999 -9999 3.111428 4.013444 4.013444 4.013444 3.573939 3.871288 3.871288 3.871288 4.173013 4.173013 4.173013 4.251289 4.251289 5.580137 5.580137 5.580137 5.855031 5.855031 5.855031 5.855031 5.492459 5.779277 5.989277 5.989277 5.989277 6.351431 6.351431 5.957438 5.957438 5.957438 5.219744 5.609357 5.609357 5.609357 5.609357 5.377995 6.048901 6.142711 6.142711 6.142711 6.142711 4.36585 4.36585 4.36585 5.324541 5.324541 5.324541 5.324541 6.01086 6.01086 6.01086 6.048378 7.218378 7.218378 7.218378 7.218378 6.820713 7.176428 7.176428 7.176428 7.176428 5.770226 3.905009 3.656935 3.787889 3.787889 3.787889 2.989286 3.896248 4.696924 6.697072 4.696924 5.738105 5.738105 5.738105 5.738105 5.496599 5.496599 5.844266 5.844266 5.982309 5.982309 5.982309 5.982309 5.777123 5.954726 5.954726 6.289346 6.289346 9.534385 9.534385 9.534385 9.534385 9.259437 8.829437 10.43772 10.65772 10.65772 10.65772 10.14921 10.08733 10.08733 10.08733 10.08733 10.34308 10.78359 10.78359 10.78359 11.17052 11.17052 11.17052 8.908237 7.788237 11.27175 11.16924 10.73924 11.25522 12.46091 12.46091 12.46091 12.56996 12.56996 12.56996 11.71092 11.4956 11.96016 11.96016 11.96016 12.75592 12.55592 12.55592 12.16902 11.71297 11.71297 11.71297 11.74964 11.74964 11.74964 12.26051 12.26051 12.26051 12.26051 12.01051 10.58473 10.58473 12.36404 11.57048 11.57048 12.68474 12.68474 11.8349 13.35664 13.35664 13.35664 12.78407 12.78407 12.22165 12.44533 13.88291 13.88291 13.52908 13.52908 13.38545 13.38545 13.38545 12.47252 11.05252 12.94723 13.05723 13.05723 13.05723 13.05723 14.76106 14.76106 15.99177 15.99177 16.03521 16.03521 16.03521 16.03521 15.86911 15.86911 -9999 -9999 -9999 -9999 -9999 -9999 -9999 -9999 -9999 -9999 -9999 -9999 -9999 -9999 -9999 -9999 -9999 -9999 -9999 -9999 -9999 -9999 -9999 -9999 -9999 -9999 -9999 -9999 -9999 -9999 -9999 -9999 -9999 -9999 -9999 -9999 -9999 -9999 -9999 -9999 -9999 -9999 -9999 -9999 -9999 -9999 -9999 -9999 -9999 -9999 -9999 -9999 -9999 -9999 -9999 -9999 -9999 -9999 -9999 -9999 -9999 -9999 
-9999 -9999 -9999 -9999 -9999 -9999 -9999 -9999 -9999 -9999 -9999 -9999 -9999 -9999 -9999 -9999 -9999 -9999 14.54347 14.48347 9.356276 10.30628 10.30628 10.30628 10.30628 9.096046 8.824232 8.824232 8.824232 8.069401 8.069401 8.069401 7.886528 7.886528 8.036123 8.036123 8.398674 8.398674 8.398674 8.242319 8.242319 5.201849 -9999 -9999 -9999 -9999 -9999 -9999 -9999 -9999 -9999 -9999 -9999 -9999 -9999 -9999 -9999 5.270567 3.111428 3.265746 4.013444 4.013444 4.013444 3.573939 3.751288 3.871288 3.871288 3.871288 4.037043 4.037043 4.037043 4.86489 5.580137 5.580137 5.580137 5.855031 5.855031 5.986314 5.986314 5.475581 5.475581 5.919575 5.989277 5.772727 5.772727 5.957438 5.957438 5.957438 5.957438 5.2101 5.219744 5.609357 5.609357 5.377995 5.367894 6.048901 6.142711 6.142711 6.142711 6.142711 4.36585 4.36585 4.36585 5.324541 5.324541 8.601282 6.101282 6.101282 5.217558 5.242131 5.242131 6.048378 7.218378 7.218378 5.765706 5.765706 4.641252 7.176428 7.176428 3.905009 3.905009 4.675621 4.675621 4.675621 4.228096 3.326936 3.896248 4.456793 6.697072 6.697072 6.697072 7.181215 7.181215 7.181215 5.496599 5.496599 5.531131 5.531131 5.531131 5.982309 6.512266 6.512266 6.512266 6.512266 5.954726 5.954726 5.954726 5.646589 9.534385 9.534385 9.534385 9.534385 9.259437 9.857716 10.43772 10.65772 10.65772 10.65772 10.65772 9.544514 10.08733 10.08733 10.08733 10.34308 10.34308 10.78359 10.78359 11.17052 11.93689 11.93689 11.17052 8.696486 8.484987 10.73924 11.25522 12.40091 12.46091 12.46091 12.46091 12.56996 12.56996 12.56996 11.71092 11.96016 11.96016 11.96016 12.13902 12.16902 12.16902 12.16902 12.16902 11.71297 11.71297 11.71297 11.74964 11.74964 11.74964 11.74964 12.26051 12.26051 12.26051 12.01051 10.58473 10.8292 11.23777 11.57048 11.57048 11.4673 11.8349 11.8349 13.35664 13.35664 13.35664 13.27664 13.27664 12.44533 13.39533 13.52908 13.52908 13.52908 13.52908 13.38545 13.38545 12.47252 12.47252 13.94242 13.94242 13.05723 13.05723 13.05723 12.68404 12.68404 15.99177 15.99177 15.99177 16.03521 16.03521 16.03521 16.03521 15.86911 15.86911 -9999 -9999 -9999 -9999 -9999 -9999 -9999 -9999 -9999 -9999 -9999 -9999 -9999 -9999 -9999 -9999 -9999 -9999 -9999 -9999 -9999 -9999 -9999 -9999 -9999 -9999 -9999 -9999 -9999 -9999 -9999 -9999 -9999 -9999 -9999 -9999 -9999 -9999 -9999 -9999 -9999 -9999 -9999 -9999 -9999 -9999 -9999 -9999 -9999 -9999 -9999 -9999 -9999 -9999 -9999 -9999 -9999 -9999 -9999 -9999 -9999 -9999 
-9999 -9999 -9999 -9999 -9999 -9999 -9999 -9999 -9999 -9999 -9999 -9999 -9999 -9999 -9999 -9999 -9999 11.02527 11.25704 11.02527 8.893897 10.30628 10.30628 10.30628 10.30628 9.096046 7.672456 7.672456 8.069401 8.069401 8.069401 8.069401 7.886528 6.872095 8.036123 8.036123 8.996561 6.738181 8.242319 8.242319 5.201849 5.519645 6.201903 -9999 -9999 -9999 -9999 -9999 -9999 -9999 -9999 -9999 -9999 -9999 -9999 6.112843 5.552843 5.270567 4.335746 4.335746 4.335746 4.013444 4.013444 3.573939 4.321713 4.321713 3.871288 5.034176 5.034176 5.034176 4.037043 4.86489 5.580137 5.580137 5.580137 5.43261 5.855031 5.986314 5.986314 6.349575 6.349575 6.349575 6.349575 5.772727 5.772727 5.772727 5.957438 5.957438 5.957438 5.2101 5.0801 5.0801 4.690577 4.690577 3.818998 6.048901 6.142711 6.142711 7.144837 7.144837 8.912902 8.912902 8.912902 4.36585 8.601282 8.601282 9.840255 9.840255 7.448221 5.242131 5.242131 5.242131 4.92176 4.92176 4.203146 3.912918 3.912918 3.483811 3.905009 3.905009 3.905009 4.675621 4.675621 4.675621 4.675621 4.456793 4.696793 4.696793 6.697072 6.697072 7.181215 7.181215 7.181215 7.181215 5.411215 5.496599 5.531131 5.531131 5.531131 5.982309 6.512266 6.512266 6.512266 6.512266 5.954726 5.954726 6.65046 7.129544 7.129544 9.534385 9.534385 9.534385 9.259437 9.857716 9.857716 10.65772 10.65772 10.65772 9.544514 10.51451 10.51451 10.51451 9.879889 10.34308 10.34308 10.77482 10.77482 12.15689 12.15689 12.15689 11.93689 10.19174 9.117789 9.117789 11.25522 12.40091 12.46091 12.46091 12.46091 12.56996 12.56996 12.56996 11.32861 11.96016 11.96016 11.96016 12.13902 12.13902 12.13902 12.13902 11.90963 11.71297 11.71297 11.71297 11.74964 11.74964 11.74964 11.74964 10.63133 12.01051 12.01051 10.37051 10.58473 11.23777 11.23777 11.23777 11.23777 11.4673 11.4673 13.35664 13.35664 13.35664 13.35664 13.27664 13.27664 12.44533 13.39533 13.39533 13.52908 13.52908 13.52908 13.01634 12.47252 13.60083 13.94242 13.94242 13.94242 13.94242 12.94723 12.09787 12.68404 14.05404 14.05404 15.99177 15.99177 16.03521 16.03521 16.03521 16.03521 15.86911 15.86911 15.86911 -9999 -9999 -9999 -9999 -9999 -9999 -9999 -9999 -9999 -9999 -9999 -9999 -9999 -9999 -9999 -9999 -9999 -9999 -9999 -9999 -9999 -9999 -9999 -9999 -9999 -9999 -9999 -9999 -9999 -9999 -9999 -9999 -9999 -9999 -9999 -9999 -9999 -9999 -9999 -9999 -9999 -9999 -9999 -9999 -9999 -9999 -9999 -9999 -9999 -9999 -9999 -9999 -9999 -9999 -9999 -9999 -9999 -9999 -9999 -9999 -9999 
-9999 -9999 -9999 -9999 -9999 -9999 -9999 -9999 -9999 -9999 -9999 -9999 -9999 -9999 -9999 14.14156 11.02527 11.02527 11.02527 11.02527 9.328424 10.30628 10.30628 10.30628 8.234806 8.234806 7.683225 7.683225 8.069401 8.069401 8.069401 8.069401 7.868052 9.599996 9.599996 9.599996 9.599996 8.996561 7.243373 7.243373 5.519645 5.519645 5.519645 -9999 -9999 -9999 -9999 -9999 -9999 -9999 -9999 -9999 -9999 -9999 6.112843 6.112843 5.552843 4.800567 4.681118 4.681118 4.5478 4.5478 3.521179 4.321713 4.321713 4.321713 4.321713 5.034176 5.034176 5.034176 4.037043 4.86489 4.86489 4.86489 4.86489 5.43261 5.986314 5.986314 5.986314 6.349575 6.349575 6.349575 6.349575 5.969862 5.614049 5.497466 5.497466 5.957438 5.330493 4.601817 4.690577 4.690577 4.690577 4.690577 3.818998 4.676581 6.048901 7.476695 7.476695 7.476695 8.912902 8.912902 8.912902 8.912902 8.601282 9.840255 9.840255 9.840255 9.840255 4.995129 4.995129 4.264714 4.203146 4.203146 3.912918 3.912918 3.912918 3.483811 3.483811 2.591609 3.36562 4.675621 4.675621 4.675621 4.453552 4.456793 4.696793 4.696793 6.697072 6.697072 7.181215 7.181215 7.181215 7.181215 5.411215 5.403223 6.766907 8.056907 8.056907 8.056907 6.512266 6.512266 6.512266 6.512266 6.930459 6.930459 7.129544 7.129544 8.42738 8.851931 10.02395 10.02395 10.02395 8.603951 9.857716 9.857716 9.857716 8.284513 9.544514 10.51451 10.51451 10.51451 10.51451 10.34308 10.56776 10.77482 12.15689 12.15689 12.15689 12.15689 11.93689 10.19174 9.117789 9.739514 11.25522 12.1525 12.40091 12.40091 12.3725 12.56996 12.56996 12.56996 11.70629 11.70629 11.96016 11.96016 11.96016 12.15122 12.15122 11.90963 11.90963 11.71297 11.71297 11.71297 11.74964 11.74964 11.74964 10.84759 10.84759 10.84759 10.84759 10.63133 10.96275 11.24275 11.24275 11.23777 11.23777 11.4673 11.4673 11.4673 13.35664 13.35664 13.35664 13.27664 13.27664 12.10488 13.39533 13.39533 13.39533 13.52908 13.01634 13.01634 13.01634 13.60083 13.94242 13.94242 13.94242 13.94242 12.49392 12.09787 13.46423 14.05404 14.05404 15.49826 15.49826 15.49826 15.29348 15.29348 14.61521 14.3519 15.86911 15.86911 15.2955 -9999 -9999 -9999 -9999 -9999 -9999 -9999 -9999 -9999 -9999 -9999 -9999 -9999 -9999 -9999 -9999 -9999 -9999 -9999 -9999 -9999 -9999 -9999 -9999 -9999 -9999 -9999 -9999 -9999 -9999 -9999 -9999 -9999 -9999 -9999 -9999 -9999 -9999 -9999 -9999 -9999 -9999 -9999 -9999 -9999 -9999 -9999 -9999 -9999 -9999 -9999 -9999 -9999 -9999 -9999 -9999 -9999 -9999 -9999 -9999 
-9999 -9999 -9999 -9999 -9999 -9999 -9999 -9999 -9999 -9999 -9999 -9999 -9999 -9999 12.64549 12.64549 9.804688 10.05114 10.05114 10.42842 10.42842 10.42842 9.328424 8.620822 8.234806 8.224806 7.683225 7.683225 7.788159 8.288158 8.288158 8.288158 7.868052 9.599996 9.599996 9.599996 9.599996 8.996561 7.243373 7.243373 7.243373 6.272242 5.519645 5.519645 -9999 -9999 -9999 -9999 -9999 -9999 -9999 -9999 6.112843 6.112843 6.112843 5.711308 5.711308 4.681118 4.681118 4.681118 4.5478 4.5478 4.5478 4.321713 4.321713 4.321713 5.034176 5.034176 5.034176 5.034176 5.004264 5.004264 4.579267 4.579267 4.295818 5.526033 5.526033 5.986314 5.986314 6.349575 6.349575 6.349575 6.349575 5.969862 5.969862 5.437466 5.437466 5.437466 5.094063 4.601817 4.690577 4.690577 4.690577 4.360577 3.52471 3.52471 7.476695 7.476695 7.476695 7.944838 8.912902 8.912902 8.912902 8.912902 8.601282 9.840255 9.840255 9.840255 9.840255 4.264714 4.264714 4.357316 4.203146 4.058756 3.665272 3.665272 3.483811 3.483811 3.483811 2.591609 3.724163 4.089752 4.675621 4.453552 4.453552 4.456793 4.696793 4.696793 4.696793 6.561215 6.921216 7.181215 7.181215 7.181215 5.411215 4.644291 6.766907 8.056907 8.056907 8.056907 8.056907 6.512266 6.512266 4.952266 6.930459 6.930459 7.129544 7.129544 8.42738 8.851931 10.02395 10.02395 10.02395 10.02395 9.45394 9.45394 8.894298 8.894298 8.284513 10.51451 10.51451 10.51451 10.64776 10.64776 10.64776 10.56776 11.19396 12.15689 12.15689 12.15689 10.19174 10.33779 10.33779 10.38481 10.38481 12.12481 12.12481 12.12481 11.94522 12.04121 12.04121 12.04121 11.32861 11.70629 11.92842 11.92842 11.92842 12.15122 12.15122 12.15122 11.90963 10.77315 11.35172 11.35172 10.77315 10.77964 10.77964 10.84759 10.84759 10.84759 10.84759 10.63133 11.24275 11.24275 11.24275 11.24275 11.23777 9.746654 9.746654 9.746654 9.55687 9.55687 11.08482 11.08482 11.00829 11.00829 9.951795 9.951795 9.7668 13.01634 13.01634 13.01634 13.01634 13.60083 13.60083 13.94242 13.94242 13.94242 12.49392 13.46423 13.46423 13.46423 14.05404 15.49826 15.49826 15.49826 15.49826 14.46733 14.3519 15.27661 15.27661 15.2955 15.2955 15.2955 -9999 -9999 -9999 -9999 -9999 -9999 -9999 -9999 -9999 -9999 -9999 -9999 -9999 -9999 -9999 -9999 -9999 -9999 -9999 -9999 -9999 -9999 -9999 -9999 -9999 -9999 -9999 -9999 -9999 -9999 -9999 -9999 -9999 -9999 -9999 -9999 -9999 -9999 -9999 -9999 -9999 -9999 -9999 -9999 -9999 -9999 -9999 -9999 -9999 -9999 -9999 -9999 -9999 -9999 -9999 -9999 -9999 -9999 -9999 
-9999 -9999 -9999 -9999 -9999 -9999 -9999 -9999 -9999 -9999 -9999 -9999 12.64549 12.64549 12.64549 12.64549 11.58175 11.58175 11.0053 10.42842 10.42842 10.42842 9.328424 8.674322 8.895997 8.092917 8.092917 8.092917 8.288158 9.605644 9.605644 8.288158 9.299162 9.599996 9.599996 9.635453 9.635453 9.635453 7.243373 7.243373 6.272242 6.272242 6.272242 5.432828 5.567497 -9999 -9999 -9999 -9999 -9999 -9999 5.546857 5.546857 5.546857 5.711308 5.711308 5.711308 5.711308 4.681118 4.681118 4.5478 4.5478 4.5478 4.053878 4.60584 4.60584 4.60584 5.034176 5.034176 5.034176 5.004264 5.004264 5.004264 4.579267 4.295818 4.295818 5.526033 5.526033 5.526033 5.319874 5.786374 5.969862 5.969862 5.969862 5.969862 5.284063 5.437466 5.094063 5.094063 4.279612 4.279612 2.864564 2.509107 1.911104 3.52471 3.52471 3.52471 7.476695 7.476695 7.797297 7.944838 8.912902 8.912902 5.404837 8.550255 9.840255 9.840255 9.840255 7.552251 4.264714 4.357316 4.357316 4.357316 4.357316 4.235271 4.235271 3.665272 3.483811 3.310683 3.912849 4.089752 4.089752 4.089752 4.453552 4.453552 4.453552 4.453552 4.696793 4.696793 4.195718 4.427247 6.921216 6.921216 5.097247 4.644291 4.644291 6.766907 8.056907 8.056907 8.056907 8.056907 7.703999 6.739376 5.03276 6.930459 6.930459 7.129544 7.129544 7.129544 8.851931 10.02395 10.02395 10.02395 10.02395 9.45394 9.45394 8.894298 8.894298 7.964861 10.51451 10.51451 10.51451 10.64776 10.64776 10.64776 10.64776 11.19396 11.19396 12.15689 11.19396 8.947789 10.33779 10.33779 10.38481 10.38481 12.12481 12.12481 12.12481 10.32868 12.86387 12.86387 12.86387 12.04121 11.71604 11.92842 11.92842 12.15122 12.15122 12.15122 12.15122 10.47315 11.35172 11.35172 11.35172 11.35172 11.36902 11.36902 11.36902 11.68416 10.89643 10.89643 10.53759 11.24275 11.24275 11.24275 11.24275 10.25275 9.746654 9.746654 9.746654 9.55687 11.08482 11.08482 11.08482 11.08482 11.00829 9.951795 9.951795 9.7668 9.7668 13.01634 13.01634 12.6229 12.6229 11.03089 11.03089 12.49392 12.49392 12.49392 13.46423 13.46423 13.46423 13.46423 15.49826 15.49826 15.49826 15.49826 14.46733 13.72462 15.27661 15.27661 15.27661 15.27661 16.65607 -9999 -9999 -9999 -9999 -9999 -9999 -9999 -9999 -9999 -9999 -9999 -9999 -9999 -9999 -9999 -9999 -9999 -9999 -9999 -9999 -9999 -9999 -9999 -9999 -9999 -9999 -9999 -9999 -9999 -9999 -9999 -9999 -9999 -9999 -9999 -9999 -9999 -9999 -9999 -9999 -9999 -9999 -9999 -9999 -9999 -9999 -9999 -9999 -9999 -9999 -9999 -9999 -9999 -9999 -9999 -9999 -9999 -9999 -9999 
-9999 -9999 -9999 -9999 -9999 -9999 -9999 -9999 -9999 -9999 -9999 12.57365 12.57365 12.64549 12.64549 12.64549 11.9153 11.9153 11.9153 10.42842 11.25157 11.25157 8.674322 8.895997 8.895997 8.895997 8.092917 8.092917 9.605644 9.605644 9.605644 9.605644 9.299162 9.299162 9.635453 9.635453 9.635453 9.635453 6.982695 6.272242 6.272242 6.272242 6.272242 5.567497 5.567497 5.567497 -9999 -9999 -9999 3.64345 5.256857 5.546857 5.546857 5.546857 5.711308 5.711308 5.711308 4.681118 4.681118 4.5478 4.5478 4.5478 3.938303 4.60584 4.60584 4.60584 4.60584 4.732686 4.884264 5.004264 5.004264 5.004264 5.004264 4.579267 4.135856 4.427088 4.427088 5.526033 5.319874 5.736374 5.786374 5.969862 5.969862 5.969862 5.121255 5.121255 5.121255 5.094063 4.279612 4.279612 2.864564 2.864564 2.509107 1.619107 0.9911039 3.15471 5.09327 5.17327 7.476695 7.797297 7.797297 7.797297 7.797297 8.382252 9.302251 9.302251 9.302251 9.302251 7.552251 3.931311 4.357316 4.357316 4.357316 4.357316 4.235271 4.235271 3.665272 3.374944 3.912849 3.912849 4.089752 4.089752 4.089752 4.089752 5.17618 8.128388 5.17618 4.195718 4.195718 4.195718 4.427247 4.427247 4.427247 4.427247 4.262189 4.354291 4.354291 8.056907 8.056907 8.056907 7.703999 7.703999 7.703999 5.03276 5.08046 6.930459 5.08046 4.740009 6.101931 6.101931 10.02395 10.02395 10.02395 9.45394 9.45394 9.45394 8.894298 7.802195 7.964861 9.384508 9.384508 9.384508 10.64776 10.64776 10.64776 10.56776 10.34223 11.19396 10.03027 10.03027 9.15781 10.33779 10.33779 10.38481 10.38481 10.38481 10.38481 10.20286 12.16387 12.86387 12.86387 12.86387 12.86387 10.00313 11.92842 11.92842 11.92842 12.15122 12.15122 12.15122 10.72172 11.35172 11.35172 11.35172 11.35172 11.36902 11.36902 11.68416 11.68416 11.68416 11.50795 11.50795 10.73796 11.24275 11.24275 10.76161 10.76161 10.25329 10.25329 10.25329 10.25329 11.08482 11.08482 11.32482 11.32482 11.32482 9.951795 9.951795 11.57361 11.57361 11.57361 12.6229 12.6229 10.97587 11.03089 11.61089 11.61089 11.64768 11.64768 13.46423 13.46423 13.46423 13.0858 13.0858 15.49826 15.49826 14.46733 13.72462 13.72462 15.27661 15.27661 15.27661 14.00181 16.65607 16.65607 -9999 -9999 -9999 -9999 -9999 -9999 -9999 -9999 -9999 -9999 -9999 -9999 -9999 -9999 -9999 -9999 -9999 -9999 -9999 -9999 -9999 -9999 -9999 -9999 -9999 -9999 -9999 -9999 -9999 -9999 -9999 -9999 -9999 -9999 -9999 -9999 -9999 -9999 -9999 -9999 -9999 -9999 -9999 -9999 -9999 -9999 -9999 -9999 -9999 -9999 -9999 -9999 -9999 -9999 -9999 -9999 -9999 -9999 
-9999 -9999 -9999 -9999 -9999 -9999 -9999 -9999 -9999 11.99551 12.27967 12.50967 12.57365 12.57365 12.64549 12.53914 11.9153 11.9153 11.9153 11.9153 11.32498 11.25157 11.25157 8.895997 9.292993 9.802993 9.652993 9.991979 10.39578 10.39578 10.39578 9.605644 9.299162 9.299162 9.635453 9.635453 9.635453 9.635453 8.375453 6.982695 6.272242 6.142626 6.185431 6.185431 6.185431 6.404998 -9999 -9999 5.809043 3.64345 3.64345 5.256857 5.546857 4.184906 5.311307 5.311307 2.971308 2.971308 2.92915 4.3278 4.3278 2.92915 3.938303 4.60584 4.60584 4.60584 4.60584 4.732686 4.884264 5.004264 5.004264 5.004264 4.675105 4.030827 4.427088 4.427088 4.427088 5.17219 5.17219 5.736374 5.736374 5.786374 5.786374 5.786374 5.18685 5.121255 5.121255 4.579122 4.279612 1.574047 2.509107 2.509107 2.509107 2.727068 2.727068 2.727068 5.169164 5.369164 5.369164 7.797297 7.797297 7.797297 7.677297 8.382252 8.712252 9.302251 9.302251 9.302251 3.931311 4.160047 4.357316 4.357316 4.357316 4.357316 4.235271 4.235271 3.835689 3.374944 3.912849 3.912849 3.912849 4.089752 4.480988 8.673611 8.673611 8.673611 8.128388 4.114194 4.120969 4.120969 4.120969 4.427247 4.427247 3.006047 3.006047 4.262189 4.354291 7.093999 7.093999 7.703999 7.703999 7.703999 6.739376 5.03276 5.08046 5.08046 5.08046 2.255806 2.255806 4.664583 4.664583 4.664583 4.201021 8.620785 8.620785 8.620785 7.802195 7.802195 7.964861 8.226666 8.904181 8.904181 8.904181 10.64776 9.018078 9.942229 10.03027 10.03027 10.03027 10.03027 9.15781 8.712679 10.33779 9.904475 10.38481 10.38481 10.20286 10.20286 12.20387 12.86387 12.86387 12.86387 12.86387 10.36909 10.94819 10.94819 10.94819 10.75475 10.75475 10.75475 10.72172 11.35172 11.35172 11.35172 11.33424 11.50933 11.68416 11.68416 11.68416 11.68416 11.50795 11.50795 11.50795 10.91796 11.09669 11.09669 11.09669 11.31773 11.31773 11.31773 10.87482 8.313288 11.08482 11.32482 11.61115 11.61115 11.61115 9.951795 11.77782 11.77782 11.77782 11.76291 11.76291 10.16264 11.03089 11.61089 11.61089 11.64768 11.64768 13.13942 13.13942 13.0858 13.0858 13.0858 12.46521 12.46521 12.46521 12.46521 11.98508 11.98508 14.00181 14.00181 14.00181 16.65607 16.65607 16.65607 -9999 -9999 -9999 -9999 -9999 -9999 -9999 -9999 -9999 -9999 -9999 -9999 -9999 -9999 -9999 -9999 -9999 -9999 -9999 -9999 -9999 -9999 -9999 -9999 -9999 -9999 -9999 -9999 -9999 -9999 -9999 -9999 -9999 -9999 -9999 -9999 -9999 -9999 -9999 -9999 -9999 -9999 -9999 -9999 -9999 -9999 -9999 -9999 -9999 -9999 -9999 -9999 -9999 -9999 -9999 -9999 -9999 
-9999 -9999 -9999 -9999 -9999 -9999 -9999 -9999 12.83579 12.84005 12.84005 12.84005 12.53914 12.53914 12.53914 12.53914 12.30321 11.9153 11.9153 11.9153 11.32498 11.25157 11.25157 10.92289 10.92289 9.802993 9.802993 10.39578 10.39578 10.39578 10.39578 9.605644 7.979162 9.299162 8.832182 9.635453 9.635453 8.375453 6.982695 6.982695 6.142626 6.185431 6.185431 6.185431 6.185431 6.404998 6.404998 6.404998 6.404998 5.809043 2.779737 1.962656 1.883568 4.114905 4.184906 2.432738 2.432738 2.351346 2.92915 2.92915 2.92915 2.92915 2.894749 3.934749 4.60584 4.60584 4.60584 4.732686 4.732686 4.732686 4.884264 4.675105 3.54807 4.030827 4.427088 4.427088 4.427088 4.427088 5.17219 5.17219 5.736374 5.896038 5.896038 5.18685 5.18685 5.121255 5.121255 4.579122 1.574047 1.574047 1.574047 0.5391067 0.9270677 2.727068 2.727068 3.269398 5.169164 5.369164 5.369164 5.369164 7.677297 7.677297 9.715984 9.715984 9.021493 9.021493 9.021493 8.712252 4.160047 4.160047 4.22161 4.22161 4.22161 4.235271 4.235271 4.235271 3.884944 3.884944 3.884944 6.540476 6.540476 6.540476 4.480988 8.673611 8.673611 8.673611 8.388389 8.388389 3.14964 3.660969 3.660969 3.912761 3.432984 3.006047 3.006047 2.381379 2.381379 7.093999 7.093999 7.703999 7.703999 7.703999 5.03276 5.03276 3.738331 3.738331 3.115806 3.115806 2.304749 4.664583 4.664583 4.664583 4.201021 4.201021 7.127098 7.127098 7.802195 7.802195 8.226666 8.226666 8.904181 8.904181 8.904181 9.018078 9.018078 9.390274 9.390274 9.390274 9.390274 9.15781 9.15781 9.384475 9.904475 9.904475 9.978359 10.20286 10.92513 10.92513 12.16387 12.30387 12.86387 12.86387 10.85933 10.36909 11.32638 11.32638 10.94819 10.94819 10.75475 11.47388 11.47388 10.72172 10.72172 10.72172 11.50933 11.50933 11.50933 11.68416 11.68416 11.68416 11.50795 11.50795 11.50795 11.09669 11.09669 11.09669 11.09669 11.31773 11.31773 11.31773 11.31773 10.87482 9.429196 11.32482 11.61115 11.61115 11.61115 11.61115 11.77782 11.77782 11.77782 11.77782 11.76291 10.16264 11.20481 13.02774 13.02774 11.61089 11.64768 13.18518 13.18518 13.13942 12.35942 11.02027 11.02027 12.46521 12.46521 10.639 11.98508 13.44814 13.44814 14.00181 14.00181 14.80082 14.89088 14.89088 14.89088 -9999 -9999 -9999 -9999 -9999 -9999 -9999 -9999 -9999 -9999 -9999 -9999 -9999 -9999 -9999 -9999 -9999 -9999 -9999 -9999 -9999 -9999 -9999 -9999 -9999 -9999 -9999 -9999 -9999 -9999 -9999 -9999 -9999 -9999 -9999 -9999 -9999 -9999 -9999 -9999 -9999 -9999 -9999 -9999 -9999 -9999 -9999 -9999 -9999 -9999 -9999 -9999 -9999 -9999 -9999 -9999 
-9999 -9999 -9999 -9999 -9999 -9999 12.83579 12.83579 12.84005 12.84005 12.84005 12.84005 12.53914 12.87616 12.57616 12.90321 12.90321 12.90321 11.9153 11.32498 11.32498 11.32498 11.25157 10.92289 10.92289 9.802993 9.802993 10.39578 10.39578 10.39578 10.39578 9.016529 9.016529 9.016529 8.832182 8.832182 8.375453 7.033297 6.982695 5.302273 6.142626 6.353756 6.353756 6.353756 6.185431 6.404998 6.404998 6.404998 5.809043 5.809043 4.084543 1.962656 1.883568 2.779484 2.779484 2.779484 2.432738 2.351346 2.72915 2.92915 2.92915 2.448918 2.894749 3.934749 3.934749 3.938206 3.948725 3.948725 4.732686 4.248008 4.248008 4.248008 3.54807 3.54807 4.030827 4.427088 4.427088 6.246535 6.246535 4.470032 5.896038 5.896038 5.896038 5.896038 5.121255 5.121255 5.059122 4.579122 0.3633826 0.3633826 0.3633826 -0.07661743 0.9270677 2.727068 3.269398 3.269398 5.169164 5.369164 5.369164 5.928919 7.677297 9.715984 9.715984 9.715984 9.715984 9.021493 9.021493 6.920389 4.160047 4.22161 4.22161 4.22161 4.22161 4.350659 4.350659 4.350659 4.350659 3.884944 3.884944 6.540476 6.540476 6.540476 6.540476 8.673611 8.673611 8.673611 8.53218 8.53218 3.14964 3.14964 3.432984 3.432984 3.432984 3.432984 2.381379 2.381379 1.895256 1.895256 7.093999 7.093999 3.731154 3.731154 3.738331 3.738331 3.738331 3.738331 6.113345 6.113345 6.113345 2.874749 3.421021 4.201021 4.201021 4.201021 4.201021 7.127098 7.234813 7.802195 8.226666 8.226666 8.520962 8.520962 8.520962 8.520962 7.892908 7.175518 9.390274 9.390274 8.229817 9.15781 8.088058 9.384475 9.904475 9.904475 10.56341 10.56341 10.92513 10.92513 10.99933 11.07933 11.07933 11.07933 10.85933 11.32638 11.32638 11.32638 11.32638 10.94819 11.47388 11.47388 11.47388 11.39388 10.31559 10.31559 11.50933 11.50933 11.50933 11.50933 11.25237 11.20304 11.50795 11.50795 10.73796 11.09669 11.09669 11.09669 11.09669 11.49955 11.49955 11.49955 11.31773 10.87482 9.429196 11.0292 11.61115 11.61115 11.61115 11.61115 11.95117 11.95117 11.95117 11.76291 11.76291 11.20481 13.02774 13.02774 13.02774 12.99774 13.18518 13.18518 13.18518 13.18518 12.35942 11.02027 11.02027 11.02027 11.02027 10.639 10.639 13.44814 13.84907 13.84907 13.84907 14.17541 14.17541 14.89088 14.89088 14.89088 -9999 -9999 -9999 -9999 -9999 -9999 -9999 -9999 -9999 -9999 -9999 -9999 -9999 -9999 -9999 -9999 -9999 -9999 -9999 -9999 -9999 -9999 -9999 -9999 -9999 -9999 -9999 -9999 -9999 -9999 -9999 -9999 -9999 -9999 -9999 -9999 -9999 -9999 -9999 -9999 -9999 -9999 -9999 -9999 -9999 -9999 -9999 -9999 -9999 -9999 -9999 -9999 -9999 -9999 -9999 
-9999 -9999 -9999 -9999 -9999 12.28449 12.83579 12.83579 12.83579 12.84005 12.84005 12.84005 12.87616 12.87616 12.90321 12.90321 12.90321 12.90321 12.30321 12.24132 11.54107 10.34106 10.92289 10.92289 10.92289 10.27289 9.802993 10.66025 10.87235 10.87235 10.87235 11.00836 11.00836 9.016529 7.946529 7.033297 7.033297 7.033297 6.821397 5.302273 5.302273 6.353756 6.353756 6.353756 6.415669 6.415669 6.415669 5.809043 5.809043 4.084543 4.084543 0.3194838 2.779484 2.779484 2.779484 2.779484 2.351346 2.512447 2.512447 2.512447 2.077604 2.448918 2.734749 2.894749 3.934749 3.938206 3.948725 3.948725 3.948725 4.248008 4.248008 4.248008 3.54807 3.54807 3.54807 3.370826 6.246535 6.246535 6.246535 6.246535 5.896038 5.896038 5.896038 5.896038 4.559521 5.059122 4.579122 1.969122 0.6017595 0.1356554 -0.07661743 -0.07661743 0.9270677 2.727068 3.269398 3.269398 3.430431 3.430431 3.94832 5.928919 8.878919 9.715984 9.715984 9.715984 9.715984 9.021493 9.021493 6.920389 4.160047 4.22161 4.22161 4.22161 4.22161 4.350659 4.350659 4.988459 4.988459 3.884944 4.34505 6.540476 6.540476 6.540476 6.540476 8.673611 8.673611 8.673611 8.53218 8.53218 2.466284 3.006004 3.432984 3.432984 3.432984 -0.1828883 1.895256 1.895256 1.895256 -0.5955513 -0.5955513 1.370001 3.731154 3.731154 3.731154 3.738331 3.738331 6.113345 6.113345 6.113345 6.113345 2.874749 3.421021 4.201021 4.201021 4.201021 4.156399 5.308716 7.234813 7.234813 7.234813 8.226666 8.520962 8.904425 8.904425 8.520962 10.09165 10.16306 10.16306 10.16306 8.229817 8.315598 8.315598 8.315598 9.384475 10.56341 10.56341 10.70078 10.92513 10.92513 10.99933 11.42177 10.99933 10.99933 9.816758 11.32638 11.32638 11.32638 11.32638 9.828189 11.47388 11.47388 11.47388 11.47388 11.23433 11.23433 11.23433 11.50933 11.50933 11.25237 11.25237 11.25237 11.20304 11.20304 10.73796 10.73796 11.09669 11.09669 11.49955 11.49955 11.49955 11.49955 10.87482 9.564822 9.429196 11.0292 11.0292 11.61115 11.61115 11.57582 12.71826 12.71826 12.43117 12.43117 11.66297 11.20481 13.02774 13.02774 13.02774 13.02774 13.18518 13.18518 13.18518 13.18518 11.70238 11.17158 11.02027 11.02027 10.639 10.639 12.31392 12.31392 13.84907 13.84907 13.84907 14.17541 14.28149 14.79541 14.79541 14.79541 -9999 -9999 -9999 -9999 -9999 -9999 -9999 -9999 -9999 -9999 -9999 -9999 -9999 -9999 -9999 -9999 -9999 -9999 -9999 -9999 -9999 -9999 -9999 -9999 -9999 -9999 -9999 -9999 -9999 -9999 -9999 -9999 -9999 -9999 -9999 -9999 -9999 -9999 -9999 -9999 -9999 -9999 -9999 -9999 -9999 -9999 -9999 -9999 -9999 -9999 -9999 -9999 -9999 -9999 -9999 
-9999 -9999 -9999 13.48518 13.48518 12.28449 12.28449 12.83579 12.49531 12.49531 12.84005 12.87616 12.87616 14.38158 14.38158 14.38158 14.05133 12.90321 12.24132 12.24132 12.24132 10.34106 10.92289 10.92289 10.92289 10.27289 10.66025 10.66025 10.87235 10.87235 11.00836 11.00836 11.00836 11.00836 5.568738 6.356386 6.821397 6.821397 6.821397 6.821397 4.299334 6.353756 6.353756 6.353756 6.415669 6.415669 6.415669 6.415669 4.084543 4.084543 4.084543 3.713316 3.171905 2.779484 5.461306 2.779484 1.086819 4.4025 4.4025 4.4025 2.512447 2.76508 2.76508 2.774642 2.774642 2.774642 3.938206 1.950059 3.465402 3.908008 3.908008 2.369826 2.81207 3.54807 3.370826 3.370826 6.246535 6.246535 6.246535 6.246535 5.006038 5.896038 5.896038 5.896038 4.559521 4.559521 3.919521 4.227802 2.177802 0.05865036 -0.4968658 -0.4470464 0.5991457 0.9891456 0.9891456 3.269398 3.430431 3.94832 3.94832 5.928919 8.878919 9.715984 9.715984 9.715984 9.715984 9.021493 8.430388 8.430388 2.301476 4.384706 4.384706 4.384706 4.22161 4.350659 4.988459 4.988459 4.988459 4.988459 4.34505 4.34505 6.540476 5.696264 5.146264 8.070322 8.53218 8.53218 8.53218 8.15218 0.2531897 3.006004 3.006004 3.006004 -0.06113571 -0.1828883 -0.1828883 -0.1828883 -0.3882599 -0.8673016 -0.7555513 -0.9399109 -1.393582 0.6853958 0.6853958 1.230816 1.230816 6.113345 6.113345 6.113345 6.113345 3.081445 5.842999 5.842999 5.842999 5.842999 4.202999 5.308716 7.234813 7.38303 7.435118 7.880961 8.520962 8.904425 8.904425 10.09165 10.16306 10.16306 10.16306 10.16306 8.229817 10.87437 10.87437 10.87437 10.45407 10.56341 10.56341 10.70078 10.70078 10.92513 11.42177 11.42177 11.42177 11.42177 10.22565 11.32638 11.32638 11.32638 11.32638 10.40325 11.47388 11.47388 11.47388 11.39388 11.23433 11.23433 11.23433 10.32675 11.25237 11.25237 11.25237 11.25237 11.20304 11.20304 11.23372 11.23372 11.23372 9.668448 11.49955 11.49955 11.49955 11.49955 10.28701 9.772653 9.429196 9.545731 9.545731 9.545731 8.621791 12.71826 12.71826 12.71826 12.71826 12.43117 11.30117 11.20481 13.02774 13.02774 13.02774 12.99774 13.18518 13.18518 13.18518 11.70238 11.70238 10.27382 10.27382 10.27382 10.27382 10.12382 8.923925 12.31392 13.84907 13.84907 13.84907 14.28149 14.79541 14.79541 14.79541 14.79541 13.71025 -9999 -9999 -9999 -9999 -9999 -9999 -9999 -9999 -9999 -9999 -9999 -9999 -9999 -9999 -9999 -9999 -9999 -9999 -9999 -9999 -9999 -9999 -9999 -9999 -9999 -9999 -9999 -9999 -9999 -9999 -9999 -9999 -9999 -9999 -9999 -9999 -9999 -9999 -9999 -9999 -9999 -9999 -9999 -9999 -9999 -9999 -9999 -9999 -9999 -9999 -9999 -9999 -9999 -9999 
-9999 -9999 13.55838 13.55838 13.48518 12.06449 12.28449 12.06449 12.49531 12.49531 12.2056 12.24616 14.38158 14.38158 14.38158 14.38158 14.05133 12.24132 12.24132 12.24132 12.24132 10.34106 10.2563 10.27289 10.27289 9.679794 10.66025 10.66025 10.87235 10.87235 11.00836 11.00836 11.00836 11.00836 5.568738 8.652308 8.652308 8.652308 8.642642 8.642642 8.642642 7.32728 7.32728 6.068985 6.415669 6.415669 6.415669 6.415669 5.357416 5.327416 5.327416 3.713316 4.874329 5.461306 5.461306 5.461306 5.461306 4.4025 4.4025 4.4025 2.76508 2.76508 2.76508 2.940923 2.940923 2.940923 1.308052 2.247869 3.465402 3.465402 3.465402 3.465402 2.209809 3.20207 3.20207 3.20207 4.516535 6.246535 6.246535 6.246535 5.006038 5.006038 5.006038 5.006038 4.559521 4.559521 4.227802 4.227802 4.227802 3.283689 3.283689 1.793689 1.927949 1.927949 5.159709 5.159709 5.383316 5.383316 7.302053 7.302053 7.302053 8.878919 8.878919 7.154422 8.430388 8.430388 8.430388 3.404706 4.384706 4.644706 4.644706 4.644706 3.422698 3.046957 4.988459 4.988459 4.988459 4.988459 3.554033 5.696264 5.696264 5.696264 5.696264 8.070322 8.15218 8.15218 8.15218 0.2531897 0.4514667 0.4514667 0.4514667 0.4514667 -0.06113571 0.4500381 0.4500381 -0.1828883 -0.3882599 -0.8673016 -0.9399109 -0.9399109 -0.9399109 -0.01424545 0.6853958 1.230816 1.230816 1.230816 6.113345 6.451002 6.451002 6.451002 5.842999 5.842999 5.842999 5.842999 4.202999 5.308716 7.43772 7.607542 7.607542 7.435118 10.39442 10.39442 10.39442 10.09165 10.09165 10.16306 10.16306 10.16306 8.508271 10.87437 10.87437 10.87437 10.45407 10.70775 10.70775 10.70775 10.12739 11.13177 11.42177 11.42177 11.42177 11.42177 11.62565 11.62565 11.62565 11.62565 10.40325 10.67149 10.67149 11.39388 11.39388 11.39388 11.23433 11.23433 11.23433 10.32675 10.32675 11.25237 11.25237 11.37078 11.37078 11.74683 11.23372 11.23372 11.23372 9.668448 9.668448 11.49955 11.49955 10.28701 10.28701 9.713427 8.595731 10.26846 9.545731 9.545731 9.545731 12.71826 12.71826 12.71826 12.71826 12.43117 11.30117 10.39481 11.57639 12.99774 12.99774 12.5855 12.66142 12.66142 12.66142 12.66142 11.63358 10.27382 10.27382 10.27382 10.27382 10.12382 8.923925 13.00706 13.00706 13.00706 13.00706 14.28149 14.28149 14.79541 14.79541 14.79541 13.64893 13.64893 -9999 -9999 -9999 -9999 -9999 -9999 -9999 -9999 -9999 -9999 -9999 -9999 -9999 -9999 -9999 -9999 -9999 -9999 -9999 -9999 -9999 -9999 -9999 -9999 -9999 -9999 -9999 -9999 -9999 -9999 -9999 -9999 -9999 -9999 -9999 -9999 -9999 -9999 -9999 -9999 -9999 -9999 -9999 -9999 -9999 -9999 -9999 -9999 -9999 -9999 -9999 -9999 -9999 
-9999 13.55838 13.55838 13.55838 13.55838 11.59777 12.06449 12.19202 12.19202 12.19202 12.2056 12.18575 14.38158 14.38158 14.38158 14.38158 14.05133 13.84971 12.24132 12.24132 12.24132 10.2563 10.2563 10.2563 9.679794 9.679794 9.679794 10.66025 10.87235 10.87235 10.87235 11.00836 11.00836 9.218362 8.652308 8.652308 8.652308 8.652308 8.642642 8.642642 8.642642 7.32728 7.32728 7.32728 6.068985 6.415669 6.415669 5.357416 5.357416 5.357416 5.327416 4.874329 5.084329 6.744329 6.744329 6.744329 5.461306 4.4025 4.4025 4.4025 2.76508 2.76508 3.306569 2.940923 2.940923 2.940923 1.308052 2.247869 3.465402 3.465402 3.465402 3.465402 2.209809 2.51207 2.51207 2.51207 4.516535 4.516535 4.516535 3.528546 3.528546 3.528546 2.848546 2.032609 3.919521 3.937802 4.23768 4.227802 4.227802 4.227802 3.403224 3.403224 2.677949 5.257949 7.659709 7.659709 7.659709 7.963315 7.963315 7.963315 7.811201 7.302053 4.701201 7.154422 7.154422 7.154422 7.154422 3.404706 4.644706 4.644706 4.644706 4.644706 3.428543 3.19945 4.086884 4.988459 4.988459 4.988459 3.57945 5.696264 5.696264 5.696264 5.696264 8.070322 8.070322 8.070322 8.070322 7.018323 3.76314 3.76314 3.76314 0.4514667 2.960038 2.960038 2.960038 -0.09996185 -0.3882599 -0.9399109 -0.9399109 -0.5528014 -0.5528014 -1.232108 -0.01424545 1.230816 1.230816 1.230816 2.601002 6.451002 6.451002 6.451002 5.842999 5.842999 7.95007 7.95007 4.202999 8.21772 8.21772 8.21772 8.887542 10.39442 10.39442 10.39442 10.39442 10.09165 10.35921 10.35921 10.17921 9.739215 10.87437 10.87437 10.87437 10.87437 10.3948 10.70775 10.70775 10.70775 10.70775 10.12739 11.42177 11.42177 11.42177 11.57506 11.62565 11.62565 11.62565 11.62565 10.40325 10.79467 11.41756 11.41756 10.67149 11.18138 11.23433 11.23433 11.23433 10.32675 10.32675 10.32675 9.060417 11.37078 11.74683 11.74683 11.74683 11.23372 11.23372 10.61911 10.99331 10.99331 10.99331 10.99331 10.28701 9.713427 10.26846 10.26846 10.26846 9.545731 9.545731 12.71826 12.71826 12.71826 12.71826 11.30117 10.78126 12.32749 12.32749 12.32749 11.57639 11.57639 12.66142 12.66142 12.66142 12.66142 11.63358 0.5211059 10.94731 10.27382 10.27382 10.12382 11.91808 12.7874 13.00706 13.5431 13.00706 14.28149 14.28149 14.2935 14.79541 14.2935 13.64893 13.64893 13.64893 -9999 -9999 -9999 -9999 -9999 -9999 -9999 -9999 -9999 -9999 -9999 -9999 -9999 -9999 -9999 -9999 -9999 -9999 -9999 -9999 -9999 -9999 -9999 -9999 -9999 -9999 -9999 -9999 -9999 -9999 -9999 -9999 -9999 -9999 -9999 -9999 -9999 -9999 -9999 -9999 -9999 -9999 -9999 -9999 -9999 -9999 -9999 -9999 -9999 -9999 -9999 -9999 
-9999 13.55838 13.55838 13.55838 12.11492 11.59777 11.72632 12.19202 12.19202 12.19202 12.19202 11.79072 13.00158 14.38158 14.38158 14.05133 14.05133 13.84971 11.34272 11.26273 11.25192 11.25192 10.2563 10.2563 9.847031 9.679794 10.33876 10.33876 10.33876 9.788757 9.627172 9.627172 9.627172 9.218362 8.652308 8.652308 8.652308 8.652308 8.642642 8.642642 8.642642 7.32728 7.32728 7.32728 6.068985 4.538985 5.357416 5.357416 5.357416 5.357416 5.327416 4.874329 6.744329 6.744329 6.744329 6.744329 5.461306 5.241882 5.241882 5.041883 2.869453 3.306569 3.306569 3.306569 2.940923 2.940923 1.308052 2.38953 3.465402 3.465402 3.465402 1.905402 2.209809 2.209809 2.209809 2.209809 0.7431784 3.158546 3.528546 3.528546 3.528546 3.528546 3.042609 3.042609 4.23768 4.33768 4.33768 4.33768 4.227802 3.403224 3.403224 3.403224 2.677949 5.257949 7.659709 7.659709 7.963315 7.963315 7.963315 7.963315 7.811201 7.302053 4.701201 5.168366 7.154422 7.154422 3.855025 3.404706 3.404706 4.644706 4.644706 4.644706 3.428543 4.086884 4.086884 4.086884 3.938459 3.798459 5.323839 5.696264 5.696264 5.967074 7.859355 7.859355 8.070322 7.859355 7.605097 5.915097 3.76314 4.566431 4.566431 4.566431 2.960038 2.960038 2.960038 2.764194 -0.4262688 -0.3062688 -0.3062688 -0.5462688 -0.5528014 -0.5528014 -0.7262431 -0.7162431 -0.7162431 2.601002 6.451002 6.451002 6.451002 6.451002 5.921002 7.95007 7.95007 7.95007 7.95007 8.21772 8.21772 8.887542 8.887542 8.887542 10.39442 10.39442 10.39442 10.1035 10.35921 10.35921 10.35921 10.17921 9.331097 10.87437 10.87437 10.87437 10.6448 10.70775 10.70775 10.70775 10.70775 10.12739 10.12739 11.13177 11.57506 11.57506 11.62565 11.62565 11.62565 11.62565 10.79467 11.41756 11.41756 11.41756 11.41756 11.18138 11.18138 11.18138 11.18138 9.611164 10.25675 9.060417 9.060417 11.37078 11.74683 11.74683 11.74683 11.74683 11.23372 10.61911 10.99331 10.99331 10.99331 10.99331 10.35219 10.35219 10.26846 10.26846 10.26846 9.545731 10.02646 12.27826 12.27826 12.27826 12.27826 10.81933 5.347486 12.32749 12.32749 12.32749 12.32749 11.57639 10.68142 12.66142 12.66142 11.37142 11.37142 10.94731 11.16111 11.16111 11.16111 -0.2975563 11.91808 12.7874 13.5431 13.5431 13.5431 13.70044 13.8735 14.2935 14.2935 14.2935 14.2935 14.19991 14.19991 -9999 -9999 -9999 -9999 -9999 -9999 -9999 -9999 -9999 -9999 -9999 -9999 -9999 -9999 -9999 -9999 -9999 -9999 -9999 -9999 -9999 -9999 -9999 -9999 -9999 -9999 -9999 -9999 -9999 -9999 -9999 -9999 -9999 -9999 -9999 -9999 -9999 -9999 -9999 -9999 -9999 -9999 -9999 -9999 -9999 -9999 -9999 -9999 -9999 -9999 -9999 -9999 
-9999 -9999 12.18157 12.18157 12.11492 11.59777 11.59777 11.60202 12.19202 12.19202 12.19202 11.79072 11.79072 13.00158 13.84971 13.84971 13.84971 11.34272 11.34272 11.34272 11.26273 10.87192 10.2563 9.847031 9.847031 10.33876 10.33876 10.33876 10.33876 9.788757 9.627172 9.627172 9.627172 8.247172 8.572308 8.652308 8.652308 8.652308 8.237516 8.237516 8.237516 8.700042 8.700042 8.700042 4.538985 4.473673 4.473673 5.357416 5.357416 4.398519 3.91117 5.754329 7.236039 7.236039 6.744329 6.744329 6.266252 7.072741 5.241882 5.041883 3.306569 3.306569 3.306569 3.306569 2.940923 -0.4310869 -0.5347612 -0.5347612 2.38953 3.125401 2.38953 0.6320427 0.04837265 0.7431784 0.7431784 0.7431784 1.405196 1.405196 3.158546 3.158546 1.875937 1.30541 3.042609 3.042609 4.23768 4.33768 4.33768 4.33768 4.33768 3.403224 3.403224 4.229876 4.229876 5.257949 7.659709 7.659709 7.659709 7.963315 7.997092 7.997092 7.886893 7.886893 6.036893 5.168366 5.168366 5.168366 3.855025 2.138962 3.251915 4.644706 4.644706 3.428543 4.086884 4.086884 4.086884 4.086884 3.57945 3.57945 5.323839 5.323839 5.967074 5.967074 7.859355 7.859355 7.859355 7.859355 7.605097 5.915097 3.76314 4.566431 4.566431 4.566431 4.566431 3.654194 3.654194 3.654194 2.764194 -0.2847722 -0.2847722 -0.2847722 -0.2847722 -0.5528014 -0.3982919 -0.7162431 -0.7162431 2.601002 2.601002 6.451002 6.451002 6.451002 7.009898 7.95007 7.95007 7.95007 7.95007 8.21772 8.21772 10.00953 10.00953 8.887542 10.39442 10.39442 10.39442 10.35921 10.35921 10.35921 10.35921 10.17921 9.331097 9.713438 9.713438 9.331097 10.6448 10.6448 10.70775 10.70775 9.881673 9.881673 9.881673 9.391673 11.57506 11.57506 12.69488 12.69488 11.62565 10.76651 10.79467 11.41756 11.41756 11.41756 11.41756 9.85242 11.18138 11.18138 10.20118 10.20118 9.611164 9.060417 9.060417 9.974296 11.74683 11.74683 11.74683 10.61911 10.61911 10.61911 10.99331 10.99331 10.99331 10.37219 10.37219 10.35219 10.26846 10.26846 10.26846 7.112928 8.935716 9.438617 12.27826 12.27826 10.81933 10.81933 5.347486 12.32749 12.32749 12.32749 12.32749 9.174037 9.174037 10.68142 10.68142 7.936756 10.94731 10.94731 11.16111 12.20446 12.20446 12.20446 12.57247 12.57247 13.71247 13.71247 13.70044 13.70044 13.8735 14.2935 14.2935 14.2935 14.2935 14.19991 14.19991 14.19991 -9999 -9999 -9999 -9999 -9999 -9999 -9999 -9999 -9999 -9999 -9999 -9999 -9999 -9999 -9999 -9999 -9999 -9999 -9999 -9999 -9999 -9999 -9999 -9999 -9999 -9999 -9999 -9999 -9999 -9999 -9999 -9999 -9999 -9999 -9999 -9999 -9999 -9999 -9999 -9999 -9999 -9999 -9999 -9999 -9999 -9999 -9999 -9999 -9999 -9999 -9999 
-9999 -9999 -9999 12.18157 11.57691 11.59777 11.59777 11.60202 11.60202 11.60202 11.60202 11.79072 11.79072 11.79072 11.62697 13.60971 11.59426 11.34272 11.34272 11.34272 10.87192 10.00025 10.00025 9.847031 9.847031 9.847031 10.33876 10.33876 10.33876 9.788757 9.627172 9.627172 9.627172 7.857172 5.408931 8.572308 8.572308 8.200949 8.237516 8.237516 8.237516 8.700042 8.700042 8.700042 8.700042 4.473673 4.566821 4.566821 4.566821 4.566821 3.91117 7.236039 7.236039 7.236039 7.236039 6.744329 7.072741 7.072741 7.072741 5.041883 2.869453 3.306569 3.306569 3.306569 2.083162 4.541657 4.541657 0.1286896 2.38953 2.38953 0.6320427 0.6320427 0.1210799 0.1310799 0.1310799 0.1310799 -0.05162735 1.405196 5.382368 5.382368 4.121609 0.4659372 3.042609 3.042609 3.042609 4.33768 4.33768 4.33768 4.33768 4.672499 4.341837 4.577029 4.577029 6.30898 7.659709 7.659709 7.659709 8.997092 8.997092 8.997092 8.106893 7.886893 6.036893 6.036893 6.036893 5.168366 0.02870682 -0.653744 3.251915 3.251915 3.428543 3.428543 3.428543 4.086884 4.086884 4.086884 3.57945 3.57945 3.879555 5.967074 5.967074 5.967074 7.859355 7.859355 7.859355 7.859355 6.439198 0.4100578 3.76314 4.566431 4.566431 4.566431 4.566431 3.654194 3.654194 3.654194 2.764194 -0.2847722 -0.2847722 -0.2847722 -0.2847722 -0.3982919 -0.3982919 -0.3982919 -0.3982919 1.345566 5.245566 5.245566 5.921002 5.921002 5.859899 7.009898 7.95007 7.95007 7.95007 8.739531 10.00953 10.00953 10.00953 10.00953 9.825944 9.855944 10.1035 10.1035 10.35921 10.35921 10.35921 10.2501 9.713438 9.743661 9.743661 9.713438 10.6448 10.6448 10.6448 10.6448 9.177052 9.145588 9.34593 9.145588 11.57506 12.69488 12.69488 12.69488 12.69488 10.76651 10.76651 11.41756 11.41756 11.41756 11.41756 9.85242 10.20118 10.20118 10.20118 9.671164 10.06635 9.671164 6.342678 9.564309 10.90211 11.41683 10.90211 10.61911 10.61911 10.61911 9.171527 10.37219 10.37219 10.37219 10.37219 10.35219 7.622928 7.622928 7.622928 7.622928 7.112928 9.438617 10.81933 11.17226 12.44226 9.709327 9.647944 12.32749 12.48108 12.48108 11.02617 11.02617 9.174037 9.174037 9.174037 9.286757 9.286757 10.94731 11.16111 12.20446 12.20446 12.57247 13.29247 13.71247 13.71247 14.66653 14.66653 14.66653 14.39653 14.2935 14.2935 14.2935 13.84202 14.19991 14.19991 15.30984 16.08712 -9999 -9999 -9999 -9999 -9999 -9999 -9999 -9999 -9999 -9999 -9999 -9999 -9999 -9999 -9999 -9999 -9999 -9999 -9999 -9999 -9999 -9999 -9999 -9999 -9999 -9999 -9999 -9999 -9999 -9999 -9999 -9999 -9999 -9999 -9999 -9999 -9999 -9999 -9999 -9999 -9999 -9999 -9999 -9999 -9999 -9999 -9999 -9999 -9999 -9999 
-9999 -9999 -9999 -9999 11.57691 11.57691 11.57691 11.10242 11.60202 11.60202 11.07648 11.07648 11.62697 11.62697 11.59426 11.59426 11.59426 11.34272 11.34272 11.34272 10.37712 10.00025 10.00025 9.847031 9.847031 9.697031 8.712951 9.788757 9.788757 9.372944 9.627172 9.627172 7.697521 8.630101 8.630101 8.630101 5.808931 6.870948 5.00867 7.75867 7.75867 8.700042 8.700042 8.700042 8.700042 5.809729 5.809729 5.157715 5.157715 4.566821 4.196039 7.236039 7.236039 7.236039 7.236039 7.072741 7.072741 7.072741 7.072741 2.623355 2.623355 1.608475 1.608475 -0.4310869 4.541657 4.541657 4.541657 4.541657 6.174671 6.174671 6.174671 0.6320427 0.1210799 0.1310799 0.1310799 0.1310799 0.1310799 5.382368 5.382368 5.382368 5.382368 4.121609 5.824335 5.824335 5.824335 5.448207 5.448207 4.33768 4.672499 4.672499 4.672499 4.577029 4.577029 6.30898 6.596323 6.596323 6.596323 8.997092 8.997092 8.997092 8.997092 8.106893 6.036893 6.036893 6.036893 5.168366 0.02870682 0.02870682 1.134834 2.96848 2.96848 3.03848 3.03848 3.447758 3.517758 3.517758 4.206886 4.206886 3.879555 3.879555 5.967074 5.967074 5.967074 6.439198 6.439198 6.439198 6.439198 0.4100578 2.174736 4.566431 4.566431 4.566431 3.654194 3.654194 3.654194 3.654194 1.07385 -0.2847722 0.3394527 0.3394527 -0.2847722 0.1792685 1.429268 1.429268 -0.3982919 2.972181 5.245566 5.245566 5.245566 5.245566 5.225566 6.72114 7.009898 6.72114 6.988472 8.739531 10.00953 10.00953 10.00953 10.00953 9.815944 9.855944 9.855944 10.1035 10.1901 10.2501 10.2501 10.2501 10.2501 9.743661 9.743661 9.743661 10.10705 10.6448 10.10705 10.10705 9.958036 9.34593 9.34593 9.34593 10.6016 12.69488 12.69488 12.69488 12.69488 10.76651 10.76651 10.76651 10.68431 10.51431 10.45667 10.45667 10.45667 9.996674 9.611164 10.06635 10.06635 10.06635 9.671164 9.564309 10.90211 10.90211 10.90211 10.90211 8.563125 9.171527 9.171527 9.643305 10.37219 10.37219 10.35219 5.050605 7.622928 7.622928 7.622928 7.622928 7.436225 11.17226 11.17226 12.44226 12.44226 12.44226 9.647944 12.48108 12.48108 12.48108 12.48108 11.02617 10.73017 10.73017 9.174037 9.286757 10.52693 10.52693 11.42862 12.20446 12.20446 13.29247 13.29247 13.71247 13.71247 14.66653 14.66653 14.66653 14.66653 13.72731 13.72731 13.72731 14.06202 14.17991 15.30984 15.30984 16.08712 16.41384 -9999 -9999 -9999 -9999 -9999 -9999 -9999 -9999 -9999 -9999 -9999 -9999 -9999 -9999 -9999 -9999 -9999 -9999 -9999 -9999 -9999 -9999 -9999 -9999 -9999 -9999 -9999 -9999 -9999 -9999 -9999 -9999 -9999 -9999 -9999 -9999 -9999 -9999 -9999 -9999 -9999 -9999 -9999 -9999 -9999 -9999 -9999 -9999 -9999 
-9999 -9999 -9999 -9999 11.57691 11.57691 11.29316 11.10242 10.1975 9.57018 9.57018 11.07648 11.07648 11.52591 11.59426 11.59426 11.59426 11.27712 11.27712 11.27712 10.37712 10.00025 10.00025 9.192388 9.192388 8.627599 8.712951 8.712951 8.712951 8.115811 7.697521 7.697521 7.697521 8.630101 8.630101 8.630101 8.630101 6.578127 6.578127 7.75867 7.75867 7.75867 8.700042 8.700042 6.121322 5.809729 5.809729 5.157715 5.157715 4.566821 4.51781 7.236039 7.236039 7.236039 6.333191 6.333191 7.072741 7.072741 7.072741 3.607311 2.623355 2.123355 0.4127019 2.317731 4.541657 4.541657 4.715004 6.174671 6.174671 6.174671 6.174671 0.874671 -0.07892013 1.572117 1.572117 1.572117 0.005228272 5.382368 5.382368 5.382368 5.382368 5.824335 7.015059 7.055059 6.284335 5.448207 5.448207 4.672499 4.672499 4.672499 4.672499 5.761167 4.577029 6.30898 6.409947 6.596323 6.596323 8.997092 8.997092 8.997092 8.997092 8.106893 6.036893 6.036893 6.036893 1.563092 0.02870682 0.02870682 -0.6287681 1.134834 2.96848 2.96848 2.96848 2.464287 3.447758 4.206886 4.206886 4.206886 4.206886 3.879555 3.879555 0.04013428 3.825337 6.089199 6.439198 6.089199 0.4100578 0.4100578 2.174736 2.174736 2.174736 2.471416 2.471416 3.654194 3.654194 1.62385 1.07385 0.3394527 0.3394527 0.3394527 0.3394527 3.099359 3.975025 3.975025 3.975025 2.972181 5.245566 5.245566 5.245566 5.245566 6.081141 7.333689 6.72114 6.72114 6.988472 8.341868 8.739531 10.00953 10.00953 10.00953 9.735944 9.855944 9.855944 9.855944 10.1901 10.2501 10.2501 10.46492 10.46492 10.46492 9.743661 9.743661 10.10705 10.10705 10.10705 9.958036 9.958036 9.34593 9.34593 9.34593 10.6016 12.69488 12.69488 12.69488 11.56048 10.76651 10.76651 10.68431 10.68431 10.51431 10.45667 10.45667 10.45667 10.45667 9.616345 10.06635 10.06635 10.06635 10.06635 9.783268 10.90211 10.90211 10.90211 10.90211 9.59354 9.02354 8.563125 8.154657 7.475996 7.193468 5.21294 5.053764 5.893764 7.622928 7.622928 7.112928 8.009789 11.17226 11.17226 12.44226 12.44226 12.44226 12.44226 12.48108 12.48108 12.48108 12.48108 11.02617 10.73017 10.73017 10.73017 9.286757 10.52693 10.52693 11.42862 11.42862 12.20446 13.29247 13.29247 13.71247 13.71247 14.66653 14.66653 14.66653 14.66653 13.72731 13.72731 13.72731 13.91957 14.06202 15.30984 15.30984 16.08712 16.26868 -9999 -9999 -9999 -9999 -9999 -9999 -9999 -9999 -9999 -9999 -9999 -9999 -9999 -9999 -9999 -9999 -9999 -9999 -9999 -9999 -9999 -9999 -9999 -9999 -9999 -9999 -9999 -9999 -9999 -9999 -9999 -9999 -9999 -9999 -9999 -9999 -9999 -9999 -9999 -9999 -9999 -9999 -9999 -9999 -9999 -9999 -9999 -9999 -9999 
-9999 -9999 -9999 -9999 -9999 11.57691 11.10242 11.10242 9.57018 9.57018 9.57018 10.96523 11.52591 11.52591 11.52591 11.52591 11.4172 11.27712 11.27712 11.27712 10.00025 10.00025 9.192388 9.192388 9.192388 8.558698 8.712951 8.712951 8.712951 6.675676 7.025676 7.195676 7.195676 8.630101 8.630101 8.630101 6.578127 6.578127 6.578127 7.75867 7.75867 7.75867 7.75867 7.258235 6.217913 5.809729 5.809729 5.547214 5.547214 5.547214 4.51781 4.51781 4.652286 4.652286 4.652286 6.257219 6.257219 6.257219 3.607311 3.607311 2.623355 2.471976 3.218635 3.218635 4.541657 4.541657 4.715004 6.174671 6.174671 6.174671 6.174671 1.454664 0.9245993 1.572117 1.572117 2.496104 2.496104 5.382368 5.382368 5.382368 5.366916 7.015059 7.055059 7.055059 7.055059 5.448207 5.448207 5.418208 4.672499 4.672499 6.581167 6.581167 6.581167 6.121167 6.409947 6.409947 6.409947 7.906157 8.997092 8.997092 8.106893 3.069542 3.069542 1.563092 1.563092 1.563092 0.163092 0.02870682 -0.2676094 -0.6235368 -0.2843877 -0.2843877 1.865861 2.464287 2.464287 4.206886 4.206886 4.206886 4.206886 3.460134 3.460134 0.04013428 3.825337 3.825337 6.089199 0.3566716 0.3566716 0.4100578 2.174736 2.174736 2.174736 2.471416 2.471416 2.471416 1.947479 1.947479 1.07385 0.3394527 0.3394527 0.3394527 0.3394527 3.975025 3.975025 3.975025 3.975025 3.7802 4.853335 7.024368 7.024368 7.024368 7.333689 9.583689 9.583689 7.333689 8.341868 8.341868 8.942336 8.942336 8.942336 9.249777 9.249777 9.249777 9.050104 9.391538 10.1901 10.2501 10.2501 10.46492 10.46492 10.46492 10.46492 9.451859 9.658036 10.10705 9.958036 9.958036 10.63277 10.63277 10.63277 10.63277 10.6016 10.7516 10.7516 10.7516 10.7516 10.33887 10.68431 10.68431 10.68431 10.57664 10.88347 10.88347 10.88347 10.79967 10.79967 10.06635 10.06635 10.06635 9.783268 10.38509 10.38509 10.90211 10.90211 9.976953 9.59354 9.59354 8.563125 8.154657 7.475996 7.245996 7.193468 5.893764 5.893764 5.893764 5.893764 8.009789 8.009789 10.69226 11.17226 12.44226 12.44226 12.44226 12.11143 12.20143 12.48108 12.48108 10.70017 10.73017 10.73017 10.73017 10.65017 10.14584 10.52693 10.52693 11.42862 11.42862 11.42862 12.92281 13.29247 13.29247 13.19247 13.70653 14.66653 14.66653 13.10855 13.72731 13.72731 13.15961 13.91957 14.13222 15.30984 15.30984 16.26868 16.26868 16.26868 -9999 -9999 -9999 -9999 -9999 -9999 -9999 -9999 -9999 -9999 -9999 -9999 -9999 -9999 -9999 -9999 -9999 -9999 -9999 -9999 -9999 -9999 -9999 -9999 -9999 -9999 -9999 -9999 -9999 -9999 -9999 -9999 -9999 -9999 -9999 -9999 -9999 -9999 -9999 -9999 -9999 -9999 -9999 -9999 -9999 -9999 -9999 -9999 
-9999 -9999 -9999 -9999 -9999 -9999 10.78242 5.87922 8.905922 7.155712 9.055233 10.96523 11.52591 11.52591 11.52591 11.52591 11.4172 11.27712 11.27712 11.27712 9.238605 9.238605 9.192388 9.192388 9.192388 8.558698 8.712951 8.712951 8.712951 6.82317 6.82317 6.82317 6.675676 6.2938 8.630101 7.997582 7.997582 7.997582 7.34412 6.578127 7.75867 7.75867 7.258235 7.258235 7.107913 6.554273 5.809729 5.547214 5.547214 5.547214 5.547214 4.51781 4.31827 4.652286 4.652286 0.1829305 6.257219 3.607311 3.607311 2.623355 2.471976 3.218635 3.218635 3.218635 3.290877 3.290877 4.715004 4.715004 4.715004 6.174671 2.784599 2.784599 1.454664 1.572117 2.346104 2.496104 2.496104 4.621609 5.366916 5.366916 5.366916 7.015059 7.055059 7.055059 7.055059 7.055059 5.418208 5.418208 4.32549 6.581167 6.581167 6.581167 6.581167 6.121167 6.030746 4.810746 5.699118 5.699118 5.699118 7.906157 4.559542 3.069542 3.069542 3.069542 1.563092 0.163092 0.163092 0.08391144 -0.1276094 -0.1276094 -0.2843877 -0.2843877 1.865861 2.464287 2.464287 4.206886 4.206886 4.206886 3.816474 3.816474 2.68821 2.68821 -0.8528021 -0.2376906 -0.2376906 0.3566716 0.3566716 0.2922791 0.2947362 2.174736 2.174736 1.567148 1.947479 1.947479 1.947479 1.947479 0.4141646 0.4141646 0.4141646 0.3394527 0.3394527 3.975025 3.975025 3.975025 3.975025 3.7802 3.7802 7.024368 7.024368 7.024368 9.583689 9.583689 9.583689 9.583689 8.19512 8.341868 8.942336 8.942336 8.942336 8.942336 9.050104 9.050104 9.27583 9.391538 9.391538 9.647492 9.884925 10.46492 10.46492 10.46492 10.46492 9.58193 9.658036 9.658036 9.658036 9.658036 10.63277 10.63277 10.63277 10.63277 8.232774 10.7516 10.7516 10.7516 10.7516 10.33887 11.46496 11.46496 10.57664 10.64319 10.88347 10.88347 10.88347 10.88347 10.79967 9.616345 11.2196 11.2196 10.38509 10.38509 10.38509 10.38509 9.976953 9.976953 9.59354 9.59354 8.154657 8.154657 7.245996 7.245996 7.193468 5.893764 5.893764 5.893764 5.893764 10.506 10.506 8.049789 10.69226 10.69226 10.69226 11.90825 12.20143 12.20143 12.20143 12.20143 10.63333 10.73017 10.73017 10.73017 10.14584 10.14584 10.7453 10.75258 10.94862 11.42862 11.51494 12.80281 12.92281 12.92281 12.80281 13.09693 13.09693 13.09693 13.10855 13.10855 13.32567 13.35293 13.77957 14.13222 14.13222 15.64218 15.64218 16.26868 16.26868 16.26868 -9999 -9999 -9999 -9999 -9999 -9999 -9999 -9999 -9999 -9999 -9999 -9999 -9999 -9999 -9999 -9999 -9999 -9999 -9999 -9999 -9999 -9999 -9999 -9999 -9999 -9999 -9999 -9999 -9999 -9999 -9999 -9999 -9999 -9999 -9999 -9999 -9999 -9999 -9999 -9999 -9999 -9999 -9999 -9999 -9999 -9999 -9999 
-9999 -9999 -9999 -9999 -9999 -9999 -9999 8.905922 8.905922 8.905922 9.055233 10.96523 10.96523 11.52591 11.52591 11.4172 11.4172 8.304845 9.238605 9.238605 9.238605 9.238605 8.868605 9.192388 8.558698 8.558698 8.464836 8.464836 8.464836 6.82317 7.408806 7.408806 7.408806 6.2938 6.81741 7.997582 7.997582 7.997582 7.997582 7.34412 3.330506 7.258235 7.258235 7.258235 7.107913 7.107913 5.177214 5.547214 5.547214 5.547214 4.51781 4.274148 4.274148 4.274148 4.274148 0.1829305 0.7732408 0.7732408 2.338208 2.471976 2.668635 3.218635 3.640877 3.640877 3.640877 3.632889 4.250037 4.715004 4.715004 4.250037 2.784599 2.784599 1.454664 1.572117 2.346104 2.496104 2.496104 3.846916 4.621609 5.366916 5.366916 5.246935 7.055059 7.055059 7.055059 6.845059 6.845059 4.150119 4.150119 6.581167 6.581167 6.581167 6.581167 6.121167 6.030746 4.810746 4.259118 5.699118 5.699118 5.699118 5.009118 4.559542 3.069542 3.069542 1.765854 0.163092 0.08391144 0.08391144 0.08391144 -0.1276094 -0.1276094 0.2409444 -0.4590556 1.865861 2.464287 2.464287 3.176474 3.816474 3.83821 3.83821 3.83821 2.68821 1.862188 -0.2376906 -0.2376906 -0.2376906 -0.2376906 0.2922791 0.2922791 1.567148 1.567148 1.567148 1.377478 1.947479 1.947479 1.947479 0.4141646 0.4141646 0.4141646 -0.1474699 3.639359 3.639359 3.975025 3.975025 3.083063 3.7802 3.7802 7.024368 7.024368 8.334319 9.583689 9.583689 9.583689 9.583689 8.273688 8.19512 8.942336 8.942336 8.942336 9.553036 9.553036 9.27583 9.27583 9.391538 9.391538 9.647492 9.647492 9.884925 10.46492 10.46492 9.877493 9.58193 9.58193 9.658036 9.658036 9.552774 10.63277 10.63277 11.15052 11.15052 11.15052 10.67178 10.7313 10.7313 10.7313 11.46496 11.46496 11.46496 11.46496 10.70319 10.88347 10.88347 10.88347 10.88347 10.79967 11.2196 11.2196 11.2196 11.2196 10.38509 10.38509 10.38509 9.976953 9.59354 9.59354 9.59354 7.309432 7.245996 7.245996 7.193468 6.793468 8.093984 8.093984 8.093984 10.506 10.506 10.506 10.506 8.049789 10.22877 10.22877 11.90825 12.20143 12.20143 12.20143 12.20143 10.63333 10.63333 10.63333 10.63333 10.14584 10.7453 10.75258 10.75258 10.80862 11.00051 11.00051 11.51494 12.55994 12.80281 12.84949 12.84949 12.84949 12.65026 12.66855 13.32567 13.32567 13.35293 13.35293 14.13222 14.13222 15.64218 15.64218 16.26868 16.26868 15.97216 16.04053 -9999 -9999 -9999 -9999 -9999 -9999 -9999 -9999 -9999 -9999 -9999 -9999 -9999 -9999 -9999 -9999 -9999 -9999 -9999 -9999 -9999 -9999 -9999 -9999 -9999 -9999 -9999 -9999 -9999 -9999 -9999 -9999 -9999 -9999 -9999 -9999 -9999 -9999 -9999 -9999 -9999 -9999 -9999 -9999 -9999 -9999 
-9999 -9999 -9999 -9999 -9999 -9999 -9999 8.905922 8.905922 8.905922 7.155712 6.805233 10.96523 10.96523 10.6872 10.6872 9.47971 8.304845 8.595852 9.238605 10.81123 10.81123 7.433857 7.433857 8.558698 8.308881 8.308881 8.464836 8.308881 7.659424 7.659424 7.659424 7.408806 7.408806 6.81741 7.997582 7.997582 7.997582 7.34412 7.34412 4.188109 6.678236 7.107913 7.107913 7.107913 6.554273 6.554273 5.177214 5.547214 2.949082 2.964148 4.274148 4.274148 4.274148 4.274148 0.1829305 0.7732408 0.7732408 2.338208 2.471976 3.779587 3.779587 3.640877 3.640877 3.640877 3.632889 3.632889 3.522973 4.250037 3.462973 2.784599 2.784599 1.454664 1.361254 2.346104 2.496104 2.496104 3.846916 3.846916 3.846916 4.650521 5.445142 5.445142 6.845059 6.845059 6.845059 6.489953 3.895817 4.150119 4.150119 5.331167 6.581167 6.121167 6.030746 4.810746 3.300746 3.026527 5.009118 5.009118 5.009118 5.009118 4.559542 3.069542 3.069542 1.765854 0.08391144 0.08391144 0.2085129 0.2085129 0.2409444 0.2409444 0.2409444 0.2409444 -0.171201 -0.171201 2.446783 2.446783 3.83821 3.83821 3.83821 4.152188 4.152188 4.152188 2.876619 2.876619 -0.03814789 -0.03814789 0.1353096 0.1353096 0.1370459 0.4031419 0.5231419 0.5231419 1.130373 1.130373 1.130373 0.4141646 0.4141646 0.4141646 -0.1474699 3.639359 3.639359 3.798869 3.798869 3.798869 3.083063 3.7802 3.7802 7.068552 8.334319 8.334319 9.583689 9.583689 9.583689 8.273688 8.19512 8.19512 9.674612 9.674612 9.674612 9.553036 9.553036 9.27583 9.27583 9.391538 9.647492 9.647492 9.877493 9.877493 9.877493 9.877493 9.479592 9.451859 9.58193 9.272944 9.552774 10.149 11.15052 11.15052 11.15052 11.15052 10.7313 10.7313 10.7313 10.7313 11.46496 11.46496 11.46496 11.46496 10.70319 10.70319 10.88347 10.88347 10.79967 8.491941 11.2196 11.2196 11.2196 11.43301 10.38509 10.38509 9.585091 8.882514 9.153541 9.153541 8.993541 7.309432 6.713468 7.003468 6.793468 6.412354 8.093984 8.093984 8.093984 10.506 10.506 10.506 10.506 8.049789 10.18849 10.18849 10.18849 12.01143 12.20143 12.20143 12.20143 10.63333 10.63333 10.63333 9.160414 10.14584 10.7453 10.75258 10.75258 10.75258 10.75258 10.73068 11.7589 11.7589 11.7589 12.84949 12.84949 12.84949 12.84949 12.66855 13.32567 13.32567 13.50536 14.15536 14.15536 14.95114 14.95114 15.64218 15.64218 15.54218 15.64216 16.04053 -9999 -9999 -9999 -9999 -9999 -9999 -9999 -9999 -9999 -9999 -9999 -9999 -9999 -9999 -9999 -9999 -9999 -9999 -9999 -9999 -9999 -9999 -9999 -9999 -9999 -9999 -9999 -9999 -9999 -9999 -9999 -9999 -9999 -9999 -9999 -9999 -9999 -9999 -9999 -9999 -9999 -9999 -9999 -9999 -9999 -9999 
-9999 -9999 -9999 -9999 -9999 -9999 -9999 -9999 8.905922 8.905922 7.312991 8.34971 8.34971 9.47971 9.47971 9.47971 9.47971 8.304845 11.11071 11.11071 11.11071 10.81123 10.81123 7.433857 7.433857 8.308881 8.308881 8.308881 8.251711 8.251711 8.251711 7.659424 7.408806 7.408806 6.81741 6.85412 7.997582 7.416205 7.34412 7.34412 4.188109 5.73196 5.73196 7.107913 6.554273 6.554273 6.584359 6.824359 6.824359 2.949082 2.964148 4.274148 4.274148 4.274148 1.646335 1.646335 0.03638855 0.7732408 2.338208 3.779587 3.779587 3.779587 3.779587 3.640877 3.640877 3.983076 4.283076 3.983076 3.983076 3.522973 2.784599 2.370444 -0.4790398 0.3888928 2.346104 2.346104 2.346104 -0.5580848 3.846916 3.846916 1.650407 5.445142 5.445142 6.685059 6.845059 6.489953 6.489953 3.941658 3.941658 3.198116 2.574033 3.227594 5.331167 3.227594 3.227594 2.703246 1.493246 1.493246 5.009118 5.009118 4.559542 -0.4309514 1.765854 1.765854 1.765854 -0.06608856 0.2085129 0.2085129 0.2085129 0.2409444 0.2409444 0.2409444 0.2409444 -0.171201 0.7405722 2.446783 2.446783 3.83821 3.83821 3.83821 4.300481 4.300481 5.571455 5.571455 5.571455 -0.03814789 1.021852 0.1353096 0.1353096 0.1370459 0.1370459 1.24456 1.24456 1.130373 1.130373 1.130373 0.4141646 0.4141646 0.4141646 0.3693774 -0.1474699 3.798869 3.798869 3.798869 3.798869 3.083063 5.195044 7.068552 7.068552 7.068552 8.334319 8.334319 8.966785 9.066786 9.066786 8.19512 9.289931 9.674612 9.674612 9.674612 9.674612 9.553036 9.27583 9.27583 9.031538 8.94982 10.70695 10.70695 10.70695 9.877493 9.480665 9.479592 9.272944 9.272944 9.465961 9.465961 10.149 11.15052 11.15052 11.15052 11.15052 10.48349 10.7313 10.7313 11.14496 11.46496 11.46496 11.46496 10.83496 10.70319 10.70319 10.70319 10.70319 8.964336 8.964336 8.964336 11.2196 11.43301 11.43301 11.43301 11.43301 9.70523 8.882514 7.537901 7.537901 7.537901 7.358479 8.918479 7.358479 6.412354 7.468052 8.093984 8.093984 8.093984 10.506 10.506 10.506 10.506 8.02517 10.18849 10.18849 10.18849 8.678479 10.06848 10.25377 10.25377 10.26072 10.26072 10.11041 10.11041 9.974394 9.974394 12.00159 12.00159 10.75258 12.65023 12.65023 12.65023 11.7589 11.7589 12.84949 12.84949 12.84949 12.84949 13.31539 13.31539 13.87035 14.15536 14.15536 14.15536 14.95114 15.5576 15.5576 15.5576 15.34261 15.34261 15.06178 16.04053 -9999 -9999 -9999 -9999 -9999 -9999 -9999 -9999 -9999 -9999 -9999 -9999 -9999 -9999 -9999 -9999 -9999 -9999 -9999 -9999 -9999 -9999 -9999 -9999 -9999 -9999 -9999 -9999 -9999 -9999 -9999 -9999 -9999 -9999 -9999 -9999 -9999 -9999 -9999 -9999 -9999 -9999 -9999 -9999 -9999 
-9999 -9999 -9999 -9999 -9999 -9999 -9999 -9999 -9999 7.975658 7.312991 8.34971 8.34971 9.47971 9.47971 9.47971 9.47971 11.11071 11.11071 11.11071 11.11071 10.81123 10.81123 7.433857 7.163857 6.945866 6.945866 6.945866 8.251711 8.251711 8.251711 7.659424 7.408806 6.995061 6.995061 7.416205 7.416205 7.416205 7.416205 5.63078 5.034729 5.73196 6.455199 6.455199 6.455199 6.584359 6.824359 6.824359 6.824359 6.824359 2.284359 2.964148 2.964148 2.634148 2.44792 2.44792 1.96531 1.96531 -9999 3.779587 3.779587 3.779587 3.779587 3.640877 5.476426 5.476426 5.996426 4.283076 4.202143 3.522973 2.370444 2.370444 0.8304443 0.3888928 0.3888928 0.3888928 0.3888928 -0.3580849 1.650407 1.650407 1.650407 1.650407 5.445142 5.445142 6.489953 6.489953 3.941658 3.941658 3.941658 2.951658 2.574033 3.227594 3.227594 3.227594 3.227594 1.493246 1.493246 0.0866626 0.0866626 0.0866626 0.0866626 -0.3409514 0.01155762 0.01155762 0.01155762 0.02553177 0.2085129 0.2085129 0.2085129 0.2409444 3.164464 3.164464 3.164464 -0.07525788 0.7405722 0.7405722 2.446783 2.898152 3.83821 4.300481 4.300481 5.571455 5.571455 5.571455 5.571455 1.021852 1.021852 1.021852 0.1353096 0.1370459 1.24456 1.24456 1.24456 1.24456 1.130373 1.130373 1.130373 0.3693774 0.3693774 0.6600488 1.186296 2.080257 3.798869 3.798869 3.798869 1.903063 5.195044 7.068552 7.068552 7.656456 7.656456 8.966785 9.066786 9.066786 9.351177 9.351177 9.351177 9.674612 9.674612 9.674612 9.674612 9.553036 9.469137 8.889137 8.94982 10.70695 10.70695 10.70695 10.70695 10.50695 9.480665 9.480665 9.480665 10.4147 10.4147 10.41596 10.41596 10.41596 11.15052 11.15052 10.46844 10.46844 10.46844 9.378445 11.14496 11.14496 11.14496 11.14496 10.27887 10.70319 10.70319 10.70319 7.547647 9.454337 9.454337 9.454337 8.964336 11.43301 11.43301 11.43301 11.43301 6.207715 6.835432 6.835432 8.396218 8.396218 8.918479 8.918479 8.918479 7.468052 7.468052 7.468052 8.093984 8.093984 8.3896 8.3896 8.3896 8.3896 8.02517 8.02517 8.188495 8.02517 8.678479 8.678479 9.767785 10.26072 10.26072 10.26072 10.26072 9.324394 9.494393 11.67944 12.00159 12.00159 12.00159 12.65023 12.65023 12.65023 12.56044 11.7589 12.84949 12.84949 12.84949 11.68462 11.68462 13.31539 13.87035 14.15536 14.15536 14.15536 14.95114 15.5576 15.5576 15.5576 15.5576 15.45166 16.03508 16.03508 16.03508 -9999 -9999 -9999 -9999 -9999 -9999 -9999 -9999 -9999 -9999 -9999 -9999 -9999 -9999 -9999 -9999 -9999 -9999 -9999 -9999 -9999 -9999 -9999 -9999 -9999 -9999 -9999 -9999 -9999 -9999 -9999 -9999 -9999 -9999 -9999 -9999 -9999 -9999 -9999 -9999 -9999 -9999 -9999 -9999 
-9999 -9999 -9999 -9999 -9999 -9999 -9999 -9999 -9999 -9999 10.36037 9.602355 9.602355 9.602355 9.47971 9.47971 8.342639 8.342639 11.11071 11.11071 11.11071 10.81123 9.220708 8.244663 7.004162 6.945866 6.945866 6.945866 8.251711 8.251711 8.251711 7.431711 6.792434 6.995061 6.995061 7.416205 7.416205 7.416205 7.416205 6.46078 5.034729 5.73196 6.455199 7.684698 7.684698 7.684698 7.426018 6.824359 6.824359 6.824359 -0.1250604 0.004148254 -0.1250604 2.44792 2.44792 5.55792 5.55792 -9999 -9999 3.410707 3.779587 3.779587 3.779587 3.179587 5.476426 5.996426 5.996426 5.996426 4.283076 4.202143 2.370444 2.370444 0.8304443 -0.3476099 0.3888928 0.3888928 -0.3248892 -0.2248892 -0.2248892 1.650407 1.650407 1.650407 3.618846 3.618846 3.618846 2.908846 3.941658 3.941658 3.941658 2.951658 2.574033 2.574033 2.319233 0.04983734 0.04983734 -0.1944932 -0.1944932 -0.4431619 -0.3631619 -0.3631619 -0.3631619 -0.03095139 0.01155762 0.01155762 0.01155762 0.02553177 0.2085129 0.2619623 0.2619623 0.2619623 3.164464 3.164464 3.164464 3.164464 0.7405722 0.7405722 1.758152 2.898152 2.898152 4.300481 4.300481 5.571455 5.571455 5.571455 5.571455 1.021852 1.021852 1.179489 1.179489 1.179489 1.24456 1.24456 1.24456 1.24456 2.946718 2.946718 2.630049 0.3497133 0.6600488 1.186296 1.186296 2.080257 2.080257 2.080257 -0.1111388 1.903063 1.903063 5.195044 7.068552 7.656456 7.656456 8.966785 9.066786 9.351177 9.351177 9.351177 9.351177 9.674612 9.674612 9.674612 9.469137 9.469137 9.469137 8.889137 8.94982 10.70695 10.70695 10.70695 10.70695 10.50695 9.480665 9.480665 9.480665 10.4147 10.41596 10.41596 10.41596 10.41596 10.08397 10.68478 10.68478 10.68478 10.68478 10.46844 9.378445 11.14496 11.14496 10.27887 10.27887 9.107091 9.107091 9.107091 9.454337 9.454337 9.454337 9.454337 8.964336 11.43301 11.43301 11.43301 11.43301 6.207715 6.835432 8.396218 8.396218 8.396218 8.918479 8.918479 8.918479 5.672518 7.468052 7.468052 7.468052 7.383983 8.3896 8.3896 8.3896 8.3896 8.02517 8.02517 8.02517 8.02517 8.373259 9.337786 9.337786 10.26072 10.26072 10.26072 10.26072 9.130413 11.67944 12.00159 12.00159 12.00159 12.65023 12.65023 12.65023 12.65023 12.56044 12.56044 11.74273 11.74273 11.74273 11.56249 11.68462 11.68462 13.87035 13.87035 14.15536 14.15536 14.72771 15.5576 15.5576 15.5576 15.5576 15.45166 16.03508 16.03508 16.03508 -9999 -9999 -9999 -9999 -9999 -9999 -9999 -9999 -9999 -9999 -9999 -9999 -9999 -9999 -9999 -9999 -9999 -9999 -9999 -9999 -9999 -9999 -9999 -9999 -9999 -9999 -9999 -9999 -9999 -9999 -9999 -9999 -9999 -9999 -9999 -9999 -9999 -9999 -9999 -9999 -9999 -9999 -9999 -9999 
-9999 -9999 -9999 -9999 -9999 -9999 -9999 -9999 -9999 -9999 10.57235 10.57235 10.57235 10.06477 10.06477 8.342639 8.342639 8.342639 10.46071 11.11071 10.46071 9.220708 8.244663 8.244663 8.244663 6.945866 6.945866 6.945866 8.251711 8.251711 8.251711 7.431711 6.792434 6.995061 6.995061 7.416205 7.416205 7.416205 6.46078 5.63078 5.034729 6.597035 8.274698 8.274698 8.274698 7.684698 7.426018 7.426018 6.824359 3.020836 3.020836 3.003625 -0.1250604 5.21792 5.55792 -9999 -9999 -9999 -9999 -9999 3.410707 3.179587 3.179587 3.179587 5.476426 5.996426 6.870329 5.996426 5.996426 2.370444 2.370444 2.370444 -0.1958072 -0.3476099 -0.3476099 -0.3248892 -0.2248892 -0.2248892 -0.2248892 -0.2248892 1.362794 1.362794 0.8562737 2.908846 2.908846 2.908846 3.941658 3.941658 3.941658 2.784033 2.319233 2.319233 1.246423 0.9453137 0.2653137 -0.1944932 -0.4824803 -0.4431619 -0.3631619 -0.3631619 -0.3631619 -0.03095139 0.01155762 0.01155762 0.01155762 0.01155762 0.4119623 0.4119623 0.4119623 0.4119623 3.164464 3.761359 3.761359 3.761359 1.529596 0.7405722 1.758152 1.758152 1.758152 4.300481 4.300481 4.300481 4.300481 5.571455 1.928533 1.021852 1.179489 1.179489 1.179489 1.179489 1.24456 1.24456 1.24456 2.946718 3.494036 4.111115 4.111115 4.111115 4.111115 1.171777 1.186296 1.186296 1.186296 1.910465 1.910465 3.371978 3.371978 6.412875 7.439628 7.439628 7.656456 7.656456 8.966785 9.351177 9.351177 9.351177 9.351177 8.806274 8.806274 8.806274 9.469137 9.469137 9.469137 9.184938 9.184938 9.919819 10.70695 10.70695 10.50695 10.50695 9.750161 9.750161 9.750161 10.4147 10.4147 10.41596 10.41596 10.41596 9.979143 10.68478 10.68478 10.68478 10.68478 8.193683 8.852297 9.188427 9.188427 9.188427 9.188427 8.727091 8.727091 8.727091 5.958166 9.454337 9.454337 9.454337 9.558136 10.93814 10.93814 10.93814 6.557503 6.557503 8.947503 4.735432 8.396218 8.490654 8.918479 8.918479 8.918479 5.672518 7.468052 7.468052 7.315078 7.315078 7.208518 8.3896 8.3896 7.008518 6.846852 8.02517 8.02517 9.085768 9.085768 9.085768 9.337786 10.29273 10.29273 10.29273 9.621686 9.950571 9.950571 11.67944 12.00159 12.00159 12.00159 12.65023 12.65023 12.65023 12.56044 12.56044 11.51559 11.51559 11.51559 11.56249 11.56249 11.56249 13.87035 13.87035 13.87035 13.14822 15.01772 15.5576 15.5576 15.5576 15.45166 15.45166 16.03508 16.03508 16.03508 15.4658 -9999 -9999 -9999 -9999 -9999 -9999 -9999 -9999 -9999 -9999 -9999 -9999 -9999 -9999 -9999 -9999 -9999 -9999 -9999 -9999 -9999 -9999 -9999 -9999 -9999 -9999 -9999 -9999 -9999 -9999 -9999 -9999 -9999 -9999 -9999 -9999 -9999 -9999 -9999 -9999 -9999 -9999 -9999 
-9999 -9999 -9999 -9999 -9999 -9999 -9999 -9999 -9999 -9999 -9999 10.57235 10.57235 10.06477 10.06477 8.205455 8.342639 8.342639 8.15216 8.15216 8.15216 8.244663 8.244663 8.244663 7.004162 6.945866 6.945866 6.945866 6.292649 7.431711 6.792434 6.792434 6.798201 6.798201 5.099337 5.850545 5.850545 5.850545 5.850545 5.034729 6.597035 8.274698 8.274698 8.274698 8.274698 7.684698 7.426018 7.426018 5.10638 3.020836 3.31887 3.31887 3.31887 -9999 -9999 -9999 -9999 -9999 -9999 -9999 -9999 2.563135 3.710907 3.710907 5.476426 8.32033 8.32033 8.32033 6.870329 -0.1958072 -0.1958072 -0.1958072 -0.1958072 -0.2058072 -0.3476099 -0.2667626 -0.2248892 -0.2248892 -0.2248892 -0.2248892 -0.2941519 -0.1906216 1.509378 2.908846 2.908846 2.908846 0.01627228 2.784033 2.784033 2.784033 2.784033 2.726423 2.726423 2.726423 0.9453137 0.2653137 -0.6352836 -0.4431619 -0.3631619 -0.3631619 -0.3631619 -0.3217807 -0.03095139 0.01155762 0.01155762 0.114005 0.4119623 0.4119623 4.050559 4.050559 4.050559 3.761359 3.761359 3.761359 3.501359 1.529596 0.6339601 0.6339601 0.6339601 7.082378 7.082378 7.082378 7.082378 2.267369 1.928533 -0.0864206 1.179489 1.179489 1.179489 1.179489 -0.3778419 0.3167175 0.3167175 3.494036 3.494036 4.111115 4.111115 4.111115 4.111115 0.6600488 1.171777 1.186296 1.171777 3.56758 4.381979 4.381979 4.381979 7.439628 7.439628 7.439628 7.439628 7.119628 8.102349 8.560443 9.351177 9.351177 8.806274 8.806274 8.806274 8.806274 8.576814 9.469137 9.184938 9.184938 9.184938 10.28213 10.28213 10.50695 10.50695 9.137987 9.750161 9.750161 9.750161 9.750161 10.4147 10.41596 10.41596 10.0356 9.924784 10.68478 10.88185 10.68478 10.68478 8.193683 5.210829 8.852297 9.188427 9.188427 7.009221 7.009221 5.593801 5.593801 7.21392 7.21392 9.454337 7.21392 9.558136 10.93814 10.93814 10.93814 6.557503 8.947503 8.947503 8.947503 7.458255 8.490654 8.490654 8.490654 8.490654 5.672518 5.672518 7.315078 7.315078 7.315078 7.208518 7.208518 7.208518 7.008518 6.846852 6.846852 7.492055 9.085768 9.085768 9.085768 8.373259 10.29273 10.29273 10.29273 10.29273 9.98126 9.98126 9.98126 11.91061 11.91061 11.91061 11.91061 12.42924 12.56044 12.56044 10.89924 11.51559 11.51559 12.81657 12.81657 11.56249 11.56249 12.81806 13.14822 13.14822 13.14822 15.01772 15.01772 15.01772 15.17305 15.59305 15.59305 15.59305 15.59305 15.5958 15.5958 15.4658 -9999 -9999 -9999 -9999 -9999 -9999 -9999 -9999 -9999 -9999 -9999 -9999 -9999 -9999 -9999 -9999 -9999 -9999 -9999 -9999 -9999 -9999 -9999 -9999 -9999 -9999 -9999 -9999 -9999 -9999 -9999 -9999 -9999 -9999 -9999 -9999 -9999 -9999 -9999 -9999 -9999 -9999 
-9999 -9999 -9999 -9999 -9999 -9999 -9999 -9999 -9999 -9999 -9999 -9999 10.57235 10.06477 10.06477 6.717015 6.717015 5.797099 8.15216 8.632159 8.632159 8.632159 8.632159 7.135943 6.564405 6.564405 6.564405 6.292649 6.292649 6.292649 6.292649 6.798201 6.798201 6.798201 6.798201 5.850545 5.850545 5.850545 4.469449 6.477036 6.597035 6.993304 8.274698 8.274698 8.274698 7.684698 6.197208 6.197208 5.10638 3.31887 4.846247 4.846247 -9999 -9999 -9999 -9999 -9999 -9999 -9999 -9999 -9999 -9999 3.710907 3.710907 8.57033 8.57033 8.57033 8.32033 6.870329 -0.3517079 1.2146 1.2146 -0.1958072 -0.2192337 -0.2192337 -0.2667626 -0.2667626 -0.1994824 -0.2019759 -0.2019759 0.1564047 1.509378 1.509378 1.509378 1.43326 0.07326004 0.01627228 3.326272 3.326272 3.326272 2.154409 2.726423 2.726423 2.726423 2.726423 0.2653137 -0.4833537 -0.6733537 -0.2936397 -0.2936397 -0.2936397 -0.4886328 -0.3217807 -0.3217807 -0.1479501 0.114005 0.4119623 0.4119623 4.050559 4.050559 5.587184 5.587184 3.761359 3.761359 3.761359 1.529596 5.997458 5.997458 2.85396 7.082378 7.422379 7.422379 7.422379 6.642378 1.928533 -0.0864206 -0.0864206 1.179489 1.179489 -0.4518479 -0.3778419 -0.3778419 -0.3778419 3.494036 3.494036 4.111115 4.111115 4.111115 4.111115 -0.6293291 -0.2832683 1.171777 1.021778 3.56758 4.381979 4.381979 4.381979 6.412875 7.439628 7.439628 7.439628 8.102349 8.142349 8.142349 8.560443 8.560443 8.806274 8.806274 9.600982 9.600982 9.600982 8.576814 9.184938 9.184938 9.802131 10.28213 10.28213 10.28213 10.28213 9.137987 9.750161 9.750161 9.750161 10.17499 10.3856 10.3856 10.3856 10.3856 11.56448 12.32028 10.88185 10.88185 9.303683 7.641304 5.210829 5.210829 6.060829 7.009221 7.009221 7.009221 6.113316 5.593801 7.21392 8.00392 8.00392 8.00392 5.726645 9.558136 10.93814 9.558136 7.097503 8.947503 8.947503 8.947503 7.458255 8.490654 8.490654 8.490654 8.490654 5.672518 5.672518 5.672518 3.935825 6.28273 7.008518 7.008518 7.008518 5.86613 6.846852 7.075768 7.492055 9.085768 9.085768 9.085768 9.085768 10.29273 10.29273 10.29273 10.29273 9.98126 9.98126 9.98126 9.950571 11.91061 11.91061 10.51924 10.89924 10.89924 10.89924 10.89924 11.51559 12.81657 12.81657 12.81657 12.81657 11.56249 12.81806 12.81806 12.92822 12.81806 15.01772 15.01772 15.01772 15.17305 15.84305 15.84305 15.84305 15.5958 15.5958 15.5958 15.5958 14.54289 -9999 -9999 -9999 -9999 -9999 -9999 -9999 -9999 -9999 -9999 -9999 -9999 -9999 -9999 -9999 -9999 -9999 -9999 -9999 -9999 -9999 -9999 -9999 -9999 -9999 -9999 -9999 -9999 -9999 -9999 -9999 -9999 -9999 -9999 -9999 -9999 -9999 -9999 -9999 -9999 -9999 
-9999 -9999 -9999 -9999 -9999 -9999 -9999 -9999 -9999 -9999 -9999 -9999 -9999 10.06477 10.06477 6.837015 6.837015 6.717015 9.720473 9.720473 9.720473 8.632159 8.632159 8.415943 6.037516 6.564405 6.037516 6.037516 6.292649 6.292649 6.292649 6.798201 6.798201 6.798201 6.798201 5.274228 5.274228 5.274228 4.469449 6.477036 6.477036 6.993304 6.993304 8.274698 6.993304 6.74525 6.74525 6.197208 5.10638 4.906248 -9999 -9999 -9999 -9999 -9999 -9999 -9999 -9999 -9999 -9999 -9999 -9999 -9999 8.57033 8.57033 8.57033 8.57033 8.32033 2.780329 1.2146 1.2146 1.2146 -0.2058072 -0.2192337 -0.2192337 -0.2192337 -0.1994824 -0.1994824 -0.1994824 1.856405 1.856405 1.856405 1.509378 1.509378 1.825189 0.07326004 3.326272 3.326272 3.326272 3.326272 2.154409 2.726423 2.726423 2.726423 2.726423 0.2653137 -0.4833537 -0.2936397 -0.2936397 -0.2936397 -0.2936397 -0.3813504 -0.3586328 -0.3586328 -0.05458466 -0.05458466 0.3604791 3.260479 4.050559 5.587184 5.587184 5.587184 5.587184 4.6133 3.311359 5.997458 5.997458 5.997458 5.997458 7.422379 7.422379 8.63251 8.63251 6.642378 -0.1993629 0.07063705 0.07063705 0.07063705 -0.2328261 -0.2497134 -0.4518479 -0.4518479 -0.4658716 3.494036 3.494036 3.494036 3.420049 2.612721 -0.6793291 -0.6293291 -0.2832683 -0.2832683 3.254712 4.114712 4.381979 4.381979 4.381979 6.26447 6.54447 7.439628 6.60447 6.60447 8.142349 8.142349 8.142349 8.142349 8.018415 8.148696 9.600982 9.600982 9.600982 9.600982 9.184938 9.184938 9.802131 10.28213 10.28213 10.28213 10.28213 9.223125 9.463125 9.750161 9.750161 10.89403 10.89403 11.45349 10.89403 11.56448 12.32028 12.32028 12.32028 12.32028 10.88185 7.641304 5.210829 6.060829 6.060829 6.060829 6.113316 6.113316 6.113316 6.113316 7.21392 8.00392 8.00392 8.00392 8.00392 5.946646 5.968135 5.968135 9.975014 9.975014 9.975014 9.975014 7.458255 8.236804 8.490654 8.490654 5.600916 4.702391 4.702391 4.702391 4.702391 6.28273 6.28273 6.28273 6.28273 2.684604 5.86613 7.075768 7.075768 9.085768 9.085768 9.085768 8.201359 8.201359 10.29273 8.201359 9.98126 9.98126 9.98126 9.98126 9.858536 9.858536 9.858536 10.49628 10.65628 10.65628 10.65628 10.98898 10.98898 12.81657 12.81657 12.81657 12.81657 12.13134 12.81806 12.81806 12.81806 12.81806 13.804 14.33634 14.33634 15.84305 15.84305 15.84305 15.84305 15.5958 15.5958 15.5958 15.5958 14.28565 -9999 -9999 -9999 -9999 -9999 -9999 -9999 -9999 -9999 -9999 -9999 -9999 -9999 -9999 -9999 -9999 -9999 -9999 -9999 -9999 -9999 -9999 -9999 -9999 -9999 -9999 -9999 -9999 -9999 -9999 -9999 -9999 -9999 -9999 -9999 -9999 -9999 -9999 -9999 -9999 -9999 
-9999 -9999 -9999 -9999 -9999 -9999 -9999 -9999 -9999 -9999 -9999 -9999 -9999 -9999 11.11518 6.837015 6.837015 6.717015 9.720473 9.720473 9.720473 9.720473 8.632159 8.415943 5.799609 6.037516 6.037516 4.07543 6.292649 6.292649 5.480566 5.610566 6.798201 6.798201 5.610566 6.044228 6.044228 6.044228 6.044228 4.95952 6.477036 6.477036 6.993304 6.993304 6.74525 6.74525 6.74525 5.10638 4.696248 -9999 -9999 -9999 -9999 -9999 -9999 -9999 -9999 -9999 -9999 -9999 -9999 -9999 -9999 3.710907 8.57033 8.57033 8.57033 8.32033 0.2246001 1.2146 1.2146 1.2146 1.2146 -0.2192337 -0.2192337 -0.1994824 -0.1994824 -0.1994824 -0.1994824 1.856405 1.856405 1.856405 1.856405 1.825189 1.825189 2.954803 3.326272 3.326272 3.326272 3.326272 2.471333 2.349409 2.726423 2.726423 -0.4833537 -0.4833537 -0.4833537 -0.6733537 -0.2936397 2.605383 3.645383 3.645383 -0.3813504 -0.05458466 -0.05458466 -0.05458466 1.050479 3.260479 4.050559 5.587184 5.587184 5.587184 5.587184 4.6133 4.6133 5.997458 6.766149 8.505005 8.505005 8.505005 8.63251 8.63251 8.63251 8.63251 -0.149363 0.07063705 0.07063705 0.07063705 0.07063705 -0.2497134 2.684324 2.684324 -0.4658716 -0.4438882 -0.4438882 0.01545013 0.01545013 -0.721065 0.6811202 0.2026425 0.2026425 -0.2832683 4.662539 4.994712 4.994712 4.994712 4.114712 6.26447 6.54447 6.54447 6.60447 6.277933 9.461578 9.461578 9.461578 8.283421 8.148696 8.228631 9.600982 9.84976 9.84976 8.78438 8.78438 8.78438 9.802131 9.802131 10.28213 9.802131 9.589098 9.463125 9.463125 9.463125 9.463125 10.89403 11.45349 11.45349 11.45349 11.56448 12.32028 12.32028 12.32028 12.32028 7.641304 7.641304 2.141592 6.060829 6.060829 6.060829 6.113316 6.113316 6.113316 6.113316 6.25392 8.00392 8.00392 8.00392 5.946646 5.946646 5.946646 5.946646 9.975014 9.975014 9.975014 9.975014 8.236804 8.236804 8.236804 8.236804 4.68239 4.702391 4.702391 4.702391 4.702391 3.935825 6.28273 6.28273 2.684604 1.904484 4.824484 7.075768 7.075768 7.715768 7.715768 7.715768 8.201359 8.201359 8.201359 7.771359 8.991261 9.98126 9.98126 9.448693 9.528535 9.528535 9.528535 9.198185 10.49628 10.49628 10.98898 10.98898 11.26917 12.81657 12.81657 12.81657 12.13134 12.13134 12.54806 12.54806 12.54806 13.804 13.804 13.804 14.33634 13.414 15.84305 15.84305 15.84305 15.34331 15.5958 15.5958 15.5958 14.28565 14.28565 -9999 -9999 -9999 -9999 -9999 -9999 -9999 -9999 -9999 -9999 -9999 -9999 -9999 -9999 -9999 -9999 -9999 -9999 -9999 -9999 -9999 -9999 -9999 -9999 -9999 -9999 -9999 -9999 -9999 -9999 -9999 -9999 -9999 -9999 -9999 -9999 -9999 -9999 -9999 -9999 
-9999 -9999 -9999 -9999 -9999 -9999 -9999 -9999 -9999 -9999 -9999 -9999 -9999 -9999 11.11518 11.36106 11.41786 11.53786 11.53786 11.53786 9.720473 9.720473 8.415943 7.135943 6.627001 6.627001 5.799609 5.091113 5.091113 5.091113 5.380566 7.073474 7.073474 7.073474 6.200194 6.044228 6.044228 6.044228 6.044228 4.95952 4.95952 4.95952 4.634558 4.091016 6.74525 6.74525 6.74525 -9999 -9999 -9999 -9999 -9999 -9999 -9999 -9999 -9999 -9999 -9999 -9999 -9999 -9999 -9999 -9999 -9999 6.19353 8.57033 6.19353 6.19353 3.721232 1.2146 1.2146 1.2146 0.1186884 -0.1349864 -0.2573955 -0.1806358 -0.1806358 -0.1806358 1.981266 1.981266 2.941266 2.989939 2.989939 3.203038 3.203038 3.203038 3.203038 3.326272 3.326272 2.471333 2.471333 2.349409 0.8976408 0.8976408 -0.7254135 -0.4554135 -0.4554135 -0.4554135 2.605383 3.645383 3.645383 3.645383 3.645383 0.1086246 0.1086246 -0.05458466 1.050479 3.260479 3.260479 3.260479 5.587184 5.587184 5.587184 4.6133 4.6133 6.766149 8.505005 8.505005 8.505005 8.505005 9.174224 9.174224 9.174224 8.63251 -0.149363 0.07063705 0.07063705 0.07063705 0.07063705 2.684324 2.684324 2.684324 2.684324 -0.2727386 0.01545013 0.01545013 0.01545013 0.6811202 0.6811202 0.9026425 0.9026425 0.9026425 4.662539 6.672538 7.576788 7.576788 6.672538 5.693608 6.277933 6.277933 6.277933 8.495359 9.461578 9.461578 9.461578 9.461578 8.283421 8.228631 10.0465 10.0465 9.84976 9.84976 9.618876 8.78438 8.78438 9.802131 9.802131 9.589098 9.083062 9.463125 9.463125 9.463125 9.463125 10.89403 11.45349 11.45349 11.45349 11.56448 12.32028 12.32028 12.32028 8.390836 8.390836 3.756426 5.341592 5.341592 6.060829 6.060829 5.325963 6.113316 6.113316 5.325963 4.555964 6.64392 6.64392 6.64392 5.946646 5.946646 5.946646 5.946646 9.975014 9.975014 9.975014 9.975014 8.282355 8.282355 8.282355 8.236804 4.68239 4.702391 4.702391 4.702391 4.702391 3.668668 3.668668 3.668668 3.668668 1.784484 4.824484 4.824484 7.075768 7.075768 6.605012 6.605012 7.107518 7.771359 7.771359 7.107518 7.793915 8.426035 9.065172 9.065172 9.065172 9.023864 9.198185 9.198185 9.351904 9.351904 10.98898 11.27535 11.27535 11.27535 12.13134 12.13134 12.13134 12.13134 10.80363 12.54806 10.80363 13.804 13.804 13.804 13.804 13.414 13.6171 15.84305 14.94425 14.94425 14.79163 14.79163 14.04813 13.38565 13.38565 13.38565 -9999 -9999 -9999 -9999 -9999 -9999 -9999 -9999 -9999 -9999 -9999 -9999 -9999 -9999 -9999 -9999 -9999 -9999 -9999 -9999 -9999 -9999 -9999 -9999 -9999 -9999 -9999 -9999 -9999 -9999 -9999 -9999 -9999 -9999 -9999 -9999 -9999 -9999 -9999 
-9999 -9999 -9999 -9999 -9999 -9999 -9999 -9999 -9999 -9999 -9999 -9999 -9999 -9999 -9999 12.40146 11.53786 11.92786 11.92786 11.92786 11.92786 8.900473 7.859936 6.627001 6.627001 6.777179 7.267179 7.267179 5.679204 5.091113 6.223475 7.073474 7.073474 7.073474 7.073474 6.044228 6.044228 6.044228 6.044228 5.844366 5.844366 4.634558 4.634558 4.667093 4.667093 4.667093 -9999 -9999 -9999 -9999 -9999 -9999 -9999 -9999 -9999 -9999 -9999 -9999 -9999 -9999 -9999 -9999 -9999 -9999 -9999 6.19353 6.19353 6.19353 3.721232 0.2246001 0.2246001 0.1186884 0.1186884 -0.1349864 -0.2913117 -0.1806358 -0.1806358 -0.1806358 1.981266 2.941266 2.989939 2.989939 2.989939 3.203038 3.203038 3.203038 3.203038 3.193038 3.193038 2.471333 2.349409 2.349409 0.8976408 0.8976408 -0.4554135 -0.4554135 -0.4554135 -0.4554135 2.605383 3.645383 3.645383 3.645383 3.645383 0.1086246 0.1086246 0.1086246 1.050479 1.050479 1.050479 3.309172 4.077185 4.077185 4.6133 4.6133 4.6133 8.183548 8.505005 8.505005 8.505005 9.183724 9.183724 9.183724 9.174224 6.044224 6.044224 3.730079 3.730079 3.730079 5.097474 5.871132 2.684324 2.684324 2.684324 -0.2727386 0.01545013 0.01545013 0.01545013 0.6811202 0.6811202 1.285013 1.285013 1.285013 6.662539 6.672538 7.576788 7.576788 7.576788 8.029452 8.029452 8.029452 6.277933 8.495359 9.461578 9.461578 9.461578 9.461578 8.283421 10.0465 10.0465 10.0465 10.0465 9.84976 9.618876 9.618876 7.303062 9.083062 9.083062 9.083062 9.083062 9.463125 9.463125 9.463125 0.3786188 10.11533 11.45349 11.45349 11.45349 9.965334 10.93173 10.93173 10.93173 10.52173 8.390836 3.756426 5.341592 5.341592 5.341592 5.341592 4.855964 5.325963 5.325963 4.555964 4.555964 4.290053 4.290053 4.290053 6.003361 6.003361 7.022809 7.022809 7.385125 9.975014 9.975014 8.282355 8.282355 8.282355 8.282355 6.412355 4.186923 5.276922 5.276922 5.276922 4.296923 3.668668 3.668668 3.668668 3.668668 1.790081 1.784484 4.926863 4.926863 4.926863 6.605012 4.515012 7.207518 7.207518 7.207518 7.13331 7.793915 8.426035 9.065172 9.718171 9.718171 9.023864 9.023864 10.58183 10.58183 10.68349 10.98898 11.27535 11.27535 11.27535 11.27535 11.75134 10.31508 9.829654 11.05683 11.05683 10.80363 13.804 13.804 13.804 13.804 12.45425 13.6171 13.8871 14.42163 14.79163 14.79163 14.79163 14.04813 14.03169 13.78492 13.35551 13.55067 -9999 -9999 -9999 -9999 -9999 -9999 -9999 -9999 -9999 -9999 -9999 -9999 -9999 -9999 -9999 -9999 -9999 -9999 -9999 -9999 -9999 -9999 -9999 -9999 -9999 -9999 -9999 -9999 -9999 -9999 -9999 -9999 -9999 -9999 -9999 -9999 -9999 -9999 
-9999 -9999 -9999 -9999 -9999 -9999 -9999 -9999 -9999 -9999 -9999 -9999 -9999 -9999 -9999 -9999 12.40146 11.92786 11.92786 11.92786 11.92786 8.417797 7.859936 7.279936 6.777179 7.267179 7.267179 7.289204 7.289204 7.169204 5.091113 7.073474 7.073474 7.073474 7.185362 7.185362 7.185362 6.044228 5.844366 5.844366 5.844366 5.844366 5.312252 5.312252 -9999 -9999 -9999 -9999 -9999 -9999 -9999 -9999 -9999 -9999 -9999 -9999 -9999 -9999 -9999 -9999 -9999 -9999 -9999 -9999 -9999 -9999 6.19353 3.721232 3.721232 0.2246001 0.1186884 0.1186884 0.1186884 -0.09044311 -0.09044311 -0.1806358 -0.1806358 -0.1806358 1.981266 2.941266 2.989939 2.989939 2.989939 3.203038 3.203038 3.203038 3.203038 3.193038 2.294901 2.294901 0.8102134 0.8102134 0.8102134 0.2068094 -0.5997865 -0.1166225 -0.4554135 -0.4554135 2.605383 3.645383 3.645383 3.645383 2.735383 3.607145 3.607145 3.609415 3.609415 1.166181 1.166181 3.309172 3.730035 4.077185 4.077185 3.730035 4.156149 8.183548 8.183548 8.505005 9.183724 9.183724 9.183724 9.183724 9.174224 6.044224 6.044224 3.730079 5.147473 5.147473 5.871132 5.871132 5.871132 5.151133 -0.2727386 -0.2727386 0.01545013 2.121429 2.121429 2.519377 2.519377 5.235013 5.915013 5.915013 7.068459 7.576788 7.576788 7.576788 8.029452 8.352482 8.352482 8.152481 6.299254 8.495359 8.495359 9.461578 9.461578 8.283421 7.586504 10.0465 10.0465 10.0465 10.0465 9.618876 9.618876 6.115932 7.303062 8.003062 9.083062 9.083062 9.013788 9.013788 9.013788 7.368259 -0.0713649 10.11533 10.11533 10.16066 10.16066 10.93173 10.93173 10.93173 10.93173 10.52173 8.390836 4.104429 4.104429 4.78189 5.341592 4.847531 4.847531 4.847531 6.132814 6.132814 6.132814 5.552814 5.035761 3.669354 6.003361 7.022809 7.022809 7.022809 7.385125 7.385125 7.385125 6.885125 8.282355 8.282355 8.282355 6.412355 5.276922 5.276922 5.276922 5.276922 4.884006 4.884006 4.884006 4.514006 3.604006 2.957459 2.036634 4.926863 6.010391 6.010391 4.926863 4.326863 7.207518 7.207518 7.207518 7.207518 7.13331 8.426035 9.718171 11.25817 10.22817 10.22817 10.58183 12.45183 12.45183 10.68349 10.70657 11.27535 11.27535 11.27535 11.27535 10.97535 10.31508 11.05683 11.05683 11.05683 11.05683 12.46109 12.46109 12.46109 12.46109 13.86296 14.18296 14.18296 14.4531 14.4531 14.4531 14.04813 14.03169 14.03169 13.78492 13.78492 13.55067 -9999 -9999 -9999 -9999 -9999 -9999 -9999 -9999 -9999 -9999 -9999 -9999 -9999 -9999 -9999 -9999 -9999 -9999 -9999 -9999 -9999 -9999 -9999 -9999 -9999 -9999 -9999 -9999 -9999 -9999 -9999 -9999 -9999 -9999 -9999 -9999 -9999 -9999 
-9999 -9999 -9999 -9999 -9999 -9999 -9999 -9999 -9999 -9999 -9999 -9999 -9999 -9999 -9999 -9999 13.12053 11.92786 11.92786 11.92786 11.92786 8.417797 8.297372 8.297372 8.297372 7.267179 7.289204 7.289204 7.289204 7.289204 5.801353 8.17447 8.17447 7.185362 7.185362 7.185362 7.185362 5.151593 5.844366 5.844366 5.844366 5.844366 -9999 -9999 -9999 -9999 -9999 -9999 -9999 -9999 -9999 -9999 -9999 -9999 -9999 -9999 -9999 -9999 -9999 -9999 -9999 -9999 -9999 -9999 -9999 -9999 -9999 3.48456 -0.0751529 -0.0751529 -0.0751529 -0.0751529 -0.09044311 -0.09044311 -0.09044311 -0.2166353 -0.06737045 -0.06737045 0.3412662 2.941266 2.989939 2.989939 2.989939 2.989939 4.662599 3.203038 3.073038 2.340274 2.294901 2.294901 0.8102134 0.8102134 2.797753 2.797753 2.797753 -0.1166225 2.800951 2.800951 2.800951 2.735383 2.735383 2.735383 3.607145 3.607145 3.609415 3.609415 3.609415 3.609415 2.59471 3.309172 3.309172 3.730035 3.730035 1.358886 5.098295 5.098295 8.183548 8.183548 9.183724 9.183724 9.183724 9.183724 7.421574 6.044224 5.449298 5.449298 6.655797 6.655797 6.401133 6.401133 6.401133 5.871132 5.151133 2.20161 2.20161 2.20161 2.519377 2.519377 5.235013 5.915013 5.915013 6.558459 7.068459 7.480791 7.576788 7.576788 8.352482 8.352482 8.352482 8.352482 8.152481 5.919254 8.495359 8.495359 8.113421 6.694507 7.586504 10.0465 10.0465 10.0465 10.02976 9.618876 9.618876 8.895932 6.115932 7.303062 7.303062 7.303062 7.368259 7.368259 7.368259 7.368259 0.1486351 -0.0713649 10.16066 10.16066 10.16066 10.93173 10.93173 10.93173 10.93173 8.491568 3.794429 4.104429 4.104429 4.78189 8.960697 8.960697 8.960697 11.01526 11.01526 11.01526 10.75281 5.552814 5.552814 5.035761 6.003361 7.867201 7.867201 7.789751 7.789751 7.789751 4.804373 6.042356 8.282355 8.282355 8.282355 2.931903 5.276922 5.276922 5.276922 5.276922 4.884006 4.914006 4.914006 4.884006 4.514006 2.957459 2.036634 6.010391 9.500391 9.500391 9.500391 8.82331 8.82331 8.82331 8.82331 8.04331 7.13331 9.4526 11.25817 11.25817 11.25817 10.76239 12.45183 12.45183 12.45183 12.45183 11.03691 10.70657 11.27535 11.27535 10.58031 10.31508 10.31508 11.05683 11.05683 11.05683 11.07252 11.07252 11.88109 11.88109 13.86296 14.18296 14.18296 14.18296 14.4531 14.4531 14.4531 14.4531 14.20492 14.20492 14.20492 14.20492 13.85681 13.94067 -9999 -9999 -9999 -9999 -9999 -9999 -9999 -9999 -9999 -9999 -9999 -9999 -9999 -9999 -9999 -9999 -9999 -9999 -9999 -9999 -9999 -9999 -9999 -9999 -9999 -9999 -9999 -9999 -9999 -9999 -9999 -9999 -9999 -9999 -9999 -9999 -9999 
-9999 -9999 -9999 -9999 -9999 -9999 -9999 -9999 -9999 -9999 -9999 -9999 -9999 -9999 -9999 -9999 -9999 12.91186 12.65649 11.92786 10.94604 8.297372 8.845799 8.845799 8.845799 9.50288 10.73427 10.73427 10.73427 7.289204 8.17447 8.17447 8.17447 8.17447 7.185362 7.185362 7.185362 5.966497 5.151593 5.844366 5.844366 -9999 -9999 -9999 -9999 -9999 -9999 -9999 -9999 -9999 -9999 -9999 -9999 -9999 -9999 -9999 -9999 -9999 -9999 -9999 -9999 -9999 -9999 -9999 -9999 -9999 -9999 3.322512 -0.0751529 -0.0751529 -0.0751529 -0.09044311 -0.09044311 -0.09044311 -0.09044311 -0.06737045 -0.06737045 -0.06737045 -0.06737045 2.67602 5.890937 5.890937 5.890937 4.662599 5.268536 5.268536 2.340274 2.340274 2.294901 2.294901 0.8102134 2.797753 2.797753 2.797753 3.15373 3.15373 2.800951 2.800951 2.800951 1.931365 1.931365 1.931365 3.607145 3.607145 3.609415 3.609415 3.609415 3.609415 4.804092 4.804092 4.804092 3.394092 1.967577 1.967577 5.098295 5.098295 7.717324 7.717324 8.731574 9.183724 9.183724 7.421574 7.421574 5.691648 5.449298 6.655797 6.655797 6.655797 6.655797 6.401133 6.401133 6.401133 5.151133 4.579779 6.497246 6.497246 6.497246 6.497246 5.235013 5.915013 5.915013 6.978459 7.480791 7.480791 7.480791 7.480791 8.352482 8.352482 8.352482 8.352482 8.152481 5.919254 6.694507 6.694507 6.694507 6.694507 7.212404 8.876696 10.02976 10.02976 10.02976 8.962558 8.962558 9.392914 6.115932 6.059679 5.637352 5.637352 5.393613 7.368259 7.368259 7.368259 0.1486351 8.202875 10.16066 10.16066 10.16066 10.16066 10.93173 10.93173 9.687152 8.491568 3.794429 4.104429 4.104429 4.523955 8.960697 8.960697 8.960697 11.01526 11.01526 11.01526 11.01526 5.552814 5.552814 5.116759 7.867201 7.867201 7.867201 7.867201 7.789751 7.789751 7.789751 4.804373 3.049499 5.859707 5.859707 5.859707 5.859707 6.0034 6.0034 6.0034 4.914006 4.914006 4.914006 5.501938 5.501938 2.957459 2.036634 8.8626 9.500391 9.500391 9.500391 9.500391 8.82331 8.82331 8.82331 8.04331 9.4526 11.25817 11.25817 11.25817 11.25817 11.86183 12.45183 12.45183 12.45183 12.45183 11.03691 10.70657 10.70657 10.58031 10.58031 10.31508 10.24782 8.37506 11.05683 11.05683 11.07252 11.07252 11.07252 11.88109 13.86296 14.18296 14.3326 14.3326 14.4531 14.4531 14.4531 14.34982 14.34982 14.20492 14.20492 14.20492 14.4858 14.4858 13.85681 -9999 -9999 -9999 -9999 -9999 -9999 -9999 -9999 -9999 -9999 -9999 -9999 -9999 -9999 -9999 -9999 -9999 -9999 -9999 -9999 -9999 -9999 -9999 -9999 -9999 -9999 -9999 -9999 -9999 -9999 -9999 -9999 -9999 -9999 -9999 -9999 
-9999 -9999 -9999 -9999 -9999 -9999 -9999 -9999 -9999 -9999 -9999 -9999 -9999 -9999 -9999 -9999 -9999 -9999 12.65649 12.46649 10.94604 8.297372 8.845799 8.845799 9.50288 9.50288 10.73427 10.73427 10.73427 7.169204 8.17447 8.809563 8.809563 8.17447 7.185362 7.185362 5.966497 5.966497 5.151593 -9999 -9999 -9999 -9999 -9999 -9999 -9999 -9999 -9999 -9999 -9999 -9999 -9999 -9999 -9999 -9999 -9999 -9999 -9999 -9999 -9999 -9999 -9999 -9999 -9999 -9999 -9999 -9999 -9999 -0.140332 -0.1371924 -0.0924086 0.006438293 0.006438293 0.006438293 -0.04890518 -0.04890518 -0.04890518 -0.06737045 2.67602 2.930937 5.890937 5.890937 5.890937 5.890937 5.268536 5.268536 5.268536 2.490147 2.490147 2.463757 2.463757 2.353757 2.97814 3.15373 3.15373 3.15373 3.15373 2.800951 2.800951 2.781365 3.70108 2.311365 3.607145 3.607145 3.607145 3.609415 3.609415 5.03471 5.03471 5.03471 4.804092 3.394092 2.883945 1.967577 3.806262 5.098295 5.098295 7.717324 8.731574 8.731574 8.731574 7.421574 7.421574 5.449298 5.449298 6.655797 6.655797 6.655797 6.655797 6.401133 6.401133 6.401133 5.364718 5.364718 6.497246 6.537246 6.537246 6.537246 6.537246 5.978987 5.915013 6.558587 7.480791 7.480791 7.480791 7.480791 8.352482 8.352482 8.352482 8.352482 7.195796 5.649862 6.694507 6.694507 6.694507 7.212404 8.812405 8.932405 9.162558 9.162558 9.888166 9.888166 9.392914 9.392914 9.392914 8.612914 5.637352 5.637352 8.985767 8.985767 6.482473 6.482473 6.482473 8.202875 8.202875 10.16066 10.16066 9.687152 9.687152 9.687152 9.687152 8.491568 3.794429 3.794429 4.104429 8.380696 8.960697 8.960697 8.960697 11.01526 11.01526 11.01526 11.01526 9.463407 7.73441 7.73441 7.867201 7.867201 7.867201 7.867201 7.789751 7.789751 7.789751 3.049499 3.049499 5.859707 5.859707 5.859707 5.859707 6.0034 6.0034 6.0034 6.0034 4.914006 5.501938 5.501938 5.501938 5.501938 -0.3273999 8.8626 9.500391 9.500391 9.500391 9.500391 8.82331 8.82331 9.380375 9.380375 9.380375 9.4526 11.25817 11.25817 11.25817 11.86183 12.45183 12.45183 12.45183 11.03691 11.03691 10.70657 10.58031 12.38588 12.38588 12.38588 10.24782 8.376321 10.28008 10.28008 10.28008 11.07252 11.07252 12.91315 13.86296 14.3326 14.3326 14.3326 14.3326 14.4531 14.34982 14.34982 14.34982 14.32689 14.32689 14.4858 14.4858 14.4858 14.4858 12.95697 -9999 -9999 -9999 -9999 -9999 -9999 -9999 -9999 -9999 -9999 -9999 -9999 -9999 -9999 -9999 -9999 -9999 -9999 -9999 -9999 -9999 -9999 -9999 -9999 -9999 -9999 -9999 -9999 -9999 -9999 -9999 -9999 -9999 -9999 -9999 
-9999 -9999 -9999 -9999 -9999 -9999 -9999 -9999 -9999 -9999 -9999 -9999 -9999 -9999 -9999 -9999 -9999 -9999 -9999 11.66649 7.845926 7.845926 8.845799 8.845799 9.50288 10.73427 10.73427 10.73427 10.73427 7.939457 8.809563 8.809563 8.809563 8.809563 6.588684 6.588684 5.966497 5.151593 -9999 -9999 -9999 -9999 -9999 -9999 -9999 -9999 -9999 -9999 -9999 -9999 -9999 -9999 -9999 -9999 -9999 -9999 -9999 -9999 -9999 -9999 -9999 -9999 -9999 -9999 -9999 -9999 -9999 -9999 -9999 0.1707143 0.0969101 0.1364383 0.1364383 0.006438293 -0.04890518 0.03636749 -0.04890518 0.1864044 -0.3439801 3.825731 5.890937 5.890937 5.890937 5.890937 5.580035 5.580035 5.580035 2.490147 2.490147 2.490147 2.463757 2.97814 2.97814 3.15373 3.15373 3.15373 3.15373 2.844085 2.781365 3.70108 3.70108 3.70108 3.70108 3.185655 3.185655 3.525655 4.116554 5.03471 5.03471 6.136552 6.136552 5.826552 2.883945 1.967577 0.1062616 4.645592 4.645592 4.645592 7.058601 7.058601 7.421574 7.421574 4.50528 4.50528 5.449298 6.655797 6.655797 6.655797 6.655797 6.401133 5.777327 5.723107 5.364718 5.674718 6.497246 6.537246 6.537246 7.118365 7.118365 7.118365 6.558587 6.75529 7.480791 7.480791 7.480791 7.480791 7.334064 7.195796 7.195796 7.195796 7.195796 6.004486 5.649862 6.694507 6.694507 7.212404 8.812405 9.131735 9.162558 9.888166 9.888166 9.888166 9.888166 9.392914 9.392914 8.612914 9.103612 9.433612 9.433612 9.433612 8.985767 6.482473 6.482473 8.464366 9.465807 9.465807 9.465807 9.465807 9.687152 9.687152 9.687152 8.491568 3.794429 3.794429 4.050631 8.380696 8.960697 8.960697 8.960697 6.540125 11.01526 10.75281 10.37341 10.37341 7.73441 7.73441 7.449096 7.867201 7.867201 7.886112 7.886112 7.680527 7.680527 4.129048 3.049499 5.859707 7.434232 6.055084 6.055084 7.84822 6.0034 7.854685 7.854685 5.151938 5.501938 5.501938 5.501938 5.501938 5.153397 8.8626 8.8626 9.500391 9.500391 8.524444 8.524444 8.524444 9.380375 9.380375 10.99097 10.99097 11.07685 11.07685 11.07685 11.65198 11.86183 11.86183 11.65198 11.03691 10.26233 10.38976 12.24588 12.38588 12.38588 12.38588 12.38588 8.446321 10.28008 10.28008 10.31324 10.28008 9.925169 12.91315 14.47556 14.47556 14.47556 14.47556 14.3326 14.31592 14.34982 14.34982 14.32689 14.32689 14.32689 14.4858 14.4858 14.4858 14.4858 12.54002 -9999 -9999 -9999 -9999 -9999 -9999 -9999 -9999 -9999 -9999 -9999 -9999 -9999 -9999 -9999 -9999 -9999 -9999 -9999 -9999 -9999 -9999 -9999 -9999 -9999 -9999 -9999 -9999 -9999 -9999 -9999 -9999 -9999 -9999 -9999 
-9999 -9999 -9999 -9999 -9999 -9999 -9999 -9999 -9999 -9999 -9999 -9999 -9999 -9999 -9999 -9999 -9999 -9999 -9999 11.66649 7.780628 7.780628 7.8558 8.845799 8.425799 9.50288 10.73427 10.73427 10.73427 8.019458 8.809563 8.809563 8.809563 8.809563 7.248684 6.691458 6.691458 -9999 -9999 -9999 -9999 -9999 -9999 -9999 -9999 -9999 -9999 -9999 -9999 -9999 -9999 -9999 -9999 -9999 -9999 -9999 -9999 -9999 -9999 -9999 -9999 -9999 -9999 -9999 -9999 -9999 -9999 -9999 -9999 -9999 0.1364383 0.1364383 0.1364383 0.1364383 0.03636749 0.03636749 0.1864044 0.2279868 0.2279868 3.825731 5.088176 7.428176 7.428176 8.279979 8.279979 8.279979 5.580035 5.580035 2.783729 2.783729 2.463757 2.97814 2.97814 2.97814 3.15373 3.15373 3.15373 2.844085 2.844085 3.70108 3.70108 3.70108 3.70108 3.381177 3.185655 4.162354 4.162354 5.03471 6.136552 6.136552 6.136552 6.136552 2.903944 3.746577 3.746577 3.746577 4.645592 5.518061 6.095031 7.058601 7.058601 6.095031 4.50528 4.50528 4.497014 1.615796 5.777327 5.777327 5.777327 5.777327 5.777327 5.723107 5.491972 5.674718 5.674718 6.537246 7.118365 7.118365 7.118365 7.118365 6.558587 6.75529 6.75529 6.75529 6.75529 7.334064 7.334064 7.048098 7.195796 7.195796 7.195796 6.004486 5.65984 5.937562 5.937562 5.937562 7.212404 9.131735 9.162558 9.888166 9.888166 9.888166 9.888166 10.43516 10.43516 10.43516 9.433612 9.433612 9.433612 9.433612 8.985767 9.508566 9.508566 8.464366 9.465807 9.465807 9.465807 9.465807 9.490154 9.490154 9.490154 9.490154 0.2981946 0.4181946 0.4181946 8.380696 8.380696 8.380696 8.380696 7.182058 10.37341 10.37341 10.37341 10.37341 7.73441 7.73441 7.449096 7.78805 7.886112 7.886112 7.886112 7.886112 4.129048 4.129048 3.889048 7.434232 7.434232 7.434232 7.84822 7.84822 8.014686 8.014686 7.854685 7.854685 5.151938 8.534489 8.534489 8.534489 5.153397 8.683396 8.8626 8.683396 5.797811 8.524444 8.524444 8.524444 9.380375 9.380375 10.99097 10.99097 11.07685 11.07685 11.07685 11.65198 11.65198 11.65198 11.65198 10.79493 10.26233 10.38976 12.24588 12.38588 12.38588 12.38588 9.938186 9.426226 10.28008 10.31324 10.31324 10.31324 9.925169 12.91315 14.47556 14.47556 14.47556 14.47556 14.3326 14.31592 14.31592 14.32689 14.32689 14.32689 14.32689 14.4858 14.4858 14.4858 14.4858 12.54002 12.54002 -9999 -9999 -9999 -9999 -9999 -9999 -9999 -9999 -9999 -9999 -9999 -9999 -9999 -9999 -9999 -9999 -9999 -9999 -9999 -9999 -9999 -9999 -9999 -9999 -9999 -9999 -9999 -9999 -9999 -9999 -9999 -9999 -9999 -9999 
-9999 -9999 -9999 -9999 -9999 -9999 -9999 -9999 -9999 -9999 -9999 -9999 -9999 -9999 -9999 -9999 -9999 -9999 -9999 -9999 9.750337 7.780628 7.780628 7.365971 7.023633 8.990346 8.990346 8.990346 8.990346 8.268681 8.809563 8.809563 8.809563 7.248684 7.248684 -9999 -9999 -9999 -9999 -9999 -9999 -9999 -9999 -9999 -9999 -9999 -9999 -9999 -9999 -9999 -9999 -9999 -9999 -9999 -9999 -9999 -9999 -9999 -9999 -9999 -9999 -9999 -9999 -9999 -9999 -9999 -9999 -9999 -9999 -9999 2.31573 2.31573 2.31573 0.1364383 0.03636749 0.1864044 3.567987 3.567987 3.079522 5.088176 7.428176 7.428176 8.279979 8.279979 8.279979 8.279979 7.893605 5.580035 5.410198 2.803729 2.803729 2.97814 2.97814 2.97814 2.731896 2.731896 2.844085 2.97647 3.231177 3.70108 3.70108 3.70108 3.381177 3.381177 4.162354 4.162354 4.162354 5.395823 6.136552 6.136552 6.136552 6.136552 2.903944 5.852486 5.852486 3.746577 3.451384 5.518061 5.518061 6.095031 6.095031 6.095031 4.219249 4.219249 4.219249 5.004206 5.004206 5.063107 5.777327 5.777327 5.723107 5.723107 5.491972 5.674718 6.175269 7.375269 7.375269 7.375269 7.118365 7.118365 5.978987 6.558587 6.75529 6.75529 6.75529 5.671392 5.671392 7.048098 7.048098 7.203954 7.203954 7.203954 5.65984 5.937562 5.937562 5.937562 5.937562 9.131735 10.60997 10.60997 10.60997 10.60997 10.47229 11.05809 11.05809 10.43516 10.43516 10.07211 10.72211 10.72211 9.618566 9.618566 9.618566 9.508566 9.465807 9.465807 9.465807 9.465807 9.490154 9.490154 9.490154 9.490154 0.6735518 0.6735518 0.2981946 -0.4864482 8.380696 8.380696 7.490126 7.490126 8.04847 10.37341 10.37341 7.73441 7.73441 7.73441 7.449096 7.449096 7.886112 7.886112 7.886112 7.886112 4.129048 4.129048 3.889048 7.434232 7.434232 7.84822 7.84822 8.014686 8.014686 8.014686 8.014686 7.854685 7.216647 8.534489 8.534489 8.534489 8.534489 8.683396 8.683396 8.683396 7.669735 7.300261 7.300261 7.300261 6.986979 9.380375 10.99097 10.99097 11.07685 11.07685 11.07685 11.65198 11.65198 11.65198 11.65198 9.472325 9.699763 10.38976 10.952 12.24588 12.24588 11.33588 9.938186 9.938186 10.9062 10.9062 10.9062 10.49467 10.49467 12.85556 14.47556 14.47556 14.47556 14.47556 14.31592 14.31592 14.31592 13.79592 14.32689 14.32689 14.12593 14.12593 14.12593 14.12593 13.96746 12.98551 12.51415 12.51415 -9999 -9999 -9999 -9999 -9999 -9999 -9999 -9999 -9999 -9999 -9999 -9999 -9999 -9999 -9999 -9999 -9999 -9999 -9999 -9999 -9999 -9999 -9999 -9999 -9999 -9999 -9999 -9999 -9999 -9999 -9999 -9999 -9999 
-9999 -9999 -9999 -9999 -9999 -9999 -9999 -9999 -9999 -9999 -9999 -9999 -9999 -9999 -9999 -9999 -9999 -9999 -9999 -9999 -9999 8.797017 7.365971 7.365971 7.340821 8.990346 8.990346 8.990346 8.485776 8.268681 8.268681 8.268681 8.019458 7.248684 -9999 -9999 -9999 -9999 -9999 -9999 -9999 -9999 -9999 -9999 -9999 -9999 -9999 -9999 -9999 -9999 -9999 -9999 -9999 -9999 -9999 -9999 -9999 -9999 -9999 -9999 -9999 -9999 -9999 -9999 -9999 -9999 -9999 -9999 -9999 -9999 -9999 5.860561 2.40573 3.894474 4.095523 4.095523 3.567987 4.357987 4.357987 5.343349 7.428176 7.428176 8.279979 8.279979 8.279979 8.279979 7.893605 5.410198 5.410198 2.803729 2.803729 2.803729 2.731896 2.731896 2.731896 2.651357 2.844085 2.97647 3.231177 3.351079 3.351079 3.381177 3.381177 3.381177 4.162354 4.162354 4.162354 5.395823 5.713284 6.136552 6.136552 6.136552 10.10249 10.10249 10.10249 8.212486 3.451384 6.57062 6.57062 6.095031 6.095031 4.910736 4.910736 4.910736 4.489249 5.004206 5.004206 5.004206 5.063107 5.063107 5.507915 5.667915 6.218547 6.218547 6.218547 7.375269 7.375269 7.375269 7.375269 6.008458 6.008458 6.008458 6.28529 6.28529 6.28529 4.981392 5.671392 5.671392 5.671392 7.203954 7.203954 7.203954 7.666097 7.666097 6.661136 6.661136 6.661136 9.609966 10.60997 10.60997 10.60997 10.60997 11.05809 11.05809 11.05809 11.05809 11.40211 11.40211 11.40211 10.72211 10.72211 9.618566 9.618566 9.618566 9.398565 7.585807 9.465807 8.389979 9.490154 9.490154 9.490154 0.6735518 0.6735518 0.6735518 0.6735518 -0.05644821 7.490126 7.490126 7.490126 8.04847 8.37847 8.37847 8.37847 8.37847 6.789096 6.789096 6.789096 6.349096 7.886112 7.886112 7.886112 6.786112 4.129048 3.889048 2.869048 7.434232 8.699874 8.699874 7.84822 8.014686 8.014686 8.014686 8.014686 7.854685 7.544867 8.534489 8.534489 8.534489 8.534489 8.683396 8.683396 8.683396 7.669735 5.797811 7.300261 6.197709 8.873384 8.873384 8.873384 10.99097 10.91097 11.07685 11.07685 10.41342 10.65784 11.65198 10.79984 10.79984 10.79984 10.38976 10.952 11.322 11.322 11.322 11.322 9.426226 10.9062 10.9062 10.9262 10.9262 10.49467 11.95702 12.85556 14.37556 14.37556 13.904 13.904 13.79592 13.79592 13.79592 13.3661 13.51561 14.12593 14.12593 14.12593 14.12593 12.98551 12.98551 12.51415 12.51415 12.51415 -9999 -9999 -9999 -9999 -9999 -9999 -9999 -9999 -9999 -9999 -9999 -9999 -9999 -9999 -9999 -9999 -9999 -9999 -9999 -9999 -9999 -9999 -9999 -9999 -9999 -9999 -9999 -9999 -9999 -9999 -9999 -9999 
-9999 -9999 -9999 -9999 -9999 -9999 -9999 -9999 -9999 -9999 -9999 -9999 -9999 -9999 -9999 -9999 -9999 -9999 -9999 -9999 -9999 -9999 7.340821 7.340821 7.340821 8.485776 8.485776 8.485776 7.891864 8.268681 8.268681 8.268681 -9999 -9999 -9999 -9999 -9999 -9999 -9999 -9999 -9999 -9999 -9999 -9999 -9999 -9999 -9999 -9999 -9999 -9999 -9999 -9999 -9999 -9999 -9999 -9999 -9999 -9999 -9999 -9999 -9999 -9999 -9999 -9999 -9999 -9999 -9999 -9999 -9999 -9999 -9999 -9999 5.860561 4.095523 4.095523 4.095523 4.886607 4.886607 5.343349 5.587733 5.587733 7.428176 7.428176 8.279979 8.279979 7.893605 7.893605 5.410198 5.410198 2.803729 2.803729 2.803729 2.263729 2.469251 2.469251 2.553743 2.633743 2.97647 3.231177 3.231177 3.231177 3.381177 3.381177 3.381177 4.162354 4.162354 4.162354 5.395823 5.713284 5.713284 5.713284 5.643284 10.10249 10.10249 10.10249 10.10249 8.212486 6.57062 6.57062 6.57062 5.385031 4.910736 5.044102 5.044102 5.044102 4.544206 5.004206 5.041623 5.041623 5.041623 5.507915 7.837491 7.837491 7.837491 7.837491 8.126312 8.126312 8.126312 7.912466 7.912466 6.292837 6.292837 6.292837 6.292837 6.98085 8.360849 8.360849 4.981392 5.403955 8.056039 8.056039 8.056039 7.686097 7.666097 7.666097 6.661136 6.661136 9.609966 10.60997 10.60997 10.60997 10.60997 11.05809 11.05809 11.05809 11.40211 11.40211 11.40211 11.40211 10.98636 10.72211 9.618566 9.618566 9.618566 9.398565 7.585807 5.307722 8.389979 8.389979 6.858656 2.002946 0.6735518 0.6735518 0.7982654 0.6735518 6.522196 6.522196 7.490126 7.490126 8.04847 9.390208 9.390208 9.390208 8.37847 6.789096 6.789096 6.155183 6.155183 5.973318 5.973318 5.382263 5.054383 3.640789 3.640789 2.69489 8.699874 8.699874 8.699874 8.699874 7.307467 8.014686 9.946196 7.544867 7.544867 7.337684 7.337684 8.534489 8.534489 8.460671 8.460671 8.683396 8.460671 7.669735 5.590261 5.590261 8.54174 8.873384 8.873384 8.873384 8.873384 10.91097 10.91097 10.74737 10.74737 10.74737 10.54737 10.79984 10.79984 10.79984 10.79984 10.952 11.322 11.322 11.322 11.54438 10.6285 10.9062 10.9262 10.9262 10.9262 10.9262 11.95702 11.95702 13.904 13.904 13.904 11.5289 11.5289 13.14592 11.91732 11.91732 13.51561 13.51561 14.12593 14.12593 13.90561 12.98551 12.98551 12.51415 12.51415 12.51415 11.24056 -9999 -9999 -9999 -9999 -9999 -9999 -9999 -9999 -9999 -9999 -9999 -9999 -9999 -9999 -9999 -9999 -9999 -9999 -9999 -9999 -9999 -9999 -9999 -9999 -9999 -9999 -9999 -9999 -9999 -9999 -9999 
-9999 -9999 -9999 -9999 -9999 -9999 -9999 -9999 -9999 -9999 -9999 -9999 -9999 -9999 -9999 -9999 -9999 -9999 -9999 -9999 -9999 -9999 7.340821 7.340821 7.148733 7.036219 8.485776 7.891864 7.891864 8.268681 8.268681 -9999 -9999 -9999 -9999 -9999 -9999 -9999 -9999 -9999 -9999 -9999 -9999 -9999 -9999 -9999 -9999 -9999 -9999 -9999 -9999 -9999 -9999 -9999 -9999 -9999 -9999 -9999 -9999 -9999 -9999 -9999 -9999 -9999 -9999 -9999 -9999 -9999 -9999 -9999 -9999 -9999 -9999 7.227908 7.106819 4.886607 4.886607 4.886607 5.373348 5.587733 5.587733 5.587733 5.587733 5.174959 5.174959 5.174959 5.174959 3.999917 2.803729 2.803729 2.803729 2.803729 2.263729 0.03888031 2.469251 2.553743 2.633743 2.97647 3.211177 3.231177 3.211177 3.211177 2.924469 3.282354 3.282354 3.282354 3.282354 3.174361 5.395823 5.643284 5.643284 5.643284 10.10249 10.10249 10.10249 8.660462 8.212486 8.289226 8.289226 6.57062 2.993531 4.910736 5.044102 5.044102 5.044102 5.044102 4.984206 5.041623 5.041623 5.041623 5.507915 7.837491 8.750599 7.837491 7.837491 9.516312 9.516312 8.588795 7.926969 7.912466 6.292837 6.292837 6.292837 6.98085 8.360849 8.360849 8.360849 8.360849 10.01604 10.27604 10.27604 10.27604 8.056039 7.686097 7.666097 8.171689 6.661136 5.98021 9.609966 9.609966 7.919967 8.934918 11.05809 11.05809 11.05809 10.92708 11.40211 11.40211 11.40211 10.98636 10.72211 9.618566 9.398565 9.398565 9.319115 3.617406 6.217721 6.858656 6.858656 6.858656 3.742946 0.5198613 0.7982654 0.7982654 0.7982654 6.522196 6.522196 6.522196 7.383346 9.390208 9.390208 9.390208 9.390208 4.43215 6.155183 6.155183 6.155183 5.743027 5.743027 5.743027 5.382263 5.054383 4.110789 4.110789 4.110789 8.699874 8.699874 8.699874 8.699874 9.946196 9.946196 10.34466 9.946196 7.786195 7.337684 7.759577 7.759577 7.759577 8.460671 8.460671 8.460671 8.413613 7.531697 7.248075 7.248075 8.801741 8.873384 8.873384 8.873384 8.030873 8.030873 11.19687 11.3201 11.3201 11.3201 10.74737 10.79984 10.79984 10.79984 10.79984 9.510098 10.952 11.322 11.54438 11.54438 11.54438 10.6285 10.93199 10.93199 10.9262 10.9262 11.95702 11.95702 11.95702 11.95702 11.5289 11.5289 11.5289 11.34735 11.06732 11.91732 12.80286 13.51561 13.51561 13.90561 11.95415 12.98551 12.51415 12.51415 12.51415 12.51415 11.24056 -9999 -9999 -9999 -9999 -9999 -9999 -9999 -9999 -9999 -9999 -9999 -9999 -9999 -9999 -9999 -9999 -9999 -9999 -9999 -9999 -9999 -9999 -9999 -9999 -9999 -9999 -9999 -9999 -9999 -9999 -9999 
-9999 -9999 -9999 -9999 -9999 -9999 -9999 -9999 -9999 -9999 -9999 -9999 -9999 -9999 -9999 -9999 -9999 -9999 -9999 -9999 -9999 -9999 -9999 7.148733 7.148733 7.036219 7.036219 7.036219 6.706219 -9999 -9999 -9999 -9999 -9999 -9999 -9999 -9999 -9999 -9999 -9999 -9999 -9999 -9999 -9999 -9999 -9999 -9999 -9999 -9999 -9999 -9999 -9999 -9999 -9999 -9999 -9999 -9999 -9999 -9999 -9999 -9999 -9999 -9999 -9999 -9999 -9999 -9999 -9999 -9999 -9999 -9999 -9999 -9999 7.227908 7.227908 7.106819 4.886607 4.886607 5.373348 5.373348 5.587733 5.587733 4.194959 5.174959 5.174959 5.174959 5.174959 3.999917 2.39195 2.693729 2.693729 2.263729 0.03888031 0.03888031 0.03888031 2.553743 2.633743 2.633743 2.633743 3.211177 3.211177 2.924469 2.924469 2.714981 3.282354 3.571864 3.571864 3.174361 4.042335 4.042335 4.042335 8.445809 8.445809 10.10249 8.660462 8.660462 8.559225 8.559225 8.289226 8.289226 6.15062 4.910736 5.044102 5.044102 5.044102 5.044102 4.353177 5.041623 5.041623 5.041623 5.470599 8.750599 8.750599 8.750599 9.516312 9.516312 9.516312 9.516312 8.588795 7.981847 7.981847 7.981847 7.791847 6.98085 8.360849 8.360849 8.360849 8.360849 10.01604 10.27604 10.27604 10.51808 10.51808 7.686097 8.171689 8.171689 8.171689 5.98021 8.748602 8.748602 8.748602 8.934918 11.00708 11.00708 11.00708 11.00708 11.40211 11.40211 10.98636 10.98636 6.753648 9.319115 9.319115 9.319115 9.319115 3.617406 5.307722 6.217721 6.217721 6.217721 3.742946 0.6397444 0.7982654 0.8997444 0.8997444 0.8997444 4.738079 6.522196 7.383346 9.390208 9.390208 9.390208 9.390208 7.982353 6.39717 6.39717 2.969067 5.743027 5.743027 5.743027 5.743027 5.054383 4.110789 4.110789 4.110789 8.699874 8.699874 10.3307 8.699874 9.946196 10.34466 10.34466 10.34466 8.814656 8.814656 7.759577 7.759577 7.759577 8.413613 8.460671 8.413613 8.413613 7.531697 7.248075 7.248075 8.801741 8.801741 8.801741 8.801741 8.715628 8.715628 11.19687 11.3201 11.3201 11.3201 10.54737 10.88501 10.88501 10.79984 10.11878 9.510098 9.510098 10.45438 11.54438 11.54438 11.54438 11.54438 10.93199 10.93199 10.93199 10.88424 11.95702 11.95702 11.95702 10.91887 9.943344 11.34735 11.34735 9.311014 9.311014 10.65286 12.80286 12.80286 12.80286 12.80286 11.4695 11.95415 11.95415 10.50608 10.50608 10.14634 10.97854 10.97854 -9999 -9999 -9999 -9999 -9999 -9999 -9999 -9999 -9999 -9999 -9999 -9999 -9999 -9999 -9999 -9999 -9999 -9999 -9999 -9999 -9999 -9999 -9999 -9999 -9999 -9999 -9999 -9999 -9999 -9999 
-9999 -9999 -9999 -9999 -9999 -9999 -9999 -9999 -9999 -9999 -9999 -9999 -9999 -9999 -9999 -9999 -9999 -9999 -9999 -9999 -9999 -9999 -9999 -9999 7.15306 7.15306 7.15306 6.706219 -9999 -9999 -9999 -9999 -9999 -9999 -9999 -9999 -9999 -9999 -9999 -9999 -9999 -9999 -9999 -9999 -9999 -9999 -9999 -9999 -9999 -9999 -9999 -9999 -9999 -9999 -9999 -9999 -9999 -9999 -9999 -9999 -9999 -9999 -9999 -9999 -9999 -9999 -9999 -9999 -9999 -9999 -9999 -9999 -9999 -9999 7.227908 7.106819 4.886607 4.886607 4.886607 5.669013 5.373348 5.373348 4.415863 5.174959 5.174959 5.174959 3.999917 2.586499 2.39195 2.39195 2.39195 1.978878 0.1124544 0.1124544 -0.1133372 -0.5727008 -0.6310739 2.633743 2.633743 2.594469 2.594469 2.924469 2.414981 2.414981 3.571864 3.571864 3.571864 3.690784 4.042335 4.042335 4.042335 8.445809 8.445809 8.660462 8.660462 8.660462 8.559225 8.559225 8.559225 8.289226 2.857617 3.567617 4.526381 5.044102 5.044102 4.526381 4.383676 4.383676 4.383676 5.470599 8.750599 8.750599 10.1598 10.1598 10.1598 9.516312 9.516312 9.516312 8.588795 7.981847 7.981847 7.981847 7.981847 7.495918 7.861478 8.360849 8.360849 8.360849 10.01604 10.27604 10.51808 10.51808 10.51808 10.51808 8.635292 8.171689 8.171689 8.748602 8.748602 8.748602 8.748602 8.934918 11.00708 11.00708 11.00708 11.00708 10.22333 10.22333 10.22333 10.22333 7.243648 9.319115 9.319115 9.319115 8.751966 3.617406 4.681053 4.681053 4.681053 4.681053 3.742946 0.6397444 0.7982654 0.8997444 0.8997444 0.8997444 4.738079 4.738079 7.383346 7.752353 9.390208 9.390208 7.982353 7.982353 6.39717 6.39717 6.39717 5.743027 5.743027 5.743027 5.102541 4.504101 4.504101 5.01835 5.01835 8.320699 10.3307 11.1007 11.1007 11.1007 10.34466 10.34466 10.34466 8.814656 8.814656 7.759577 7.759577 7.759577 8.413613 8.413613 8.413613 7.531697 7.531697 7.248075 7.248075 9.484888 9.484888 9.484888 9.915627 9.915627 9.915627 11.19687 11.3201 11.3201 11.3201 11.3201 10.88501 10.88501 10.88501 9.855861 9.510098 10.26868 10.36868 11.54438 11.54438 11.54438 10.93199 10.93199 10.93199 10.93199 10.78032 10.16232 10.73887 10.73887 9.943344 11.29334 11.29334 11.29334 6.91768 9.311014 10.65286 10.65286 10.65286 11.4695 11.4695 11.4695 9.755466 9.755466 9.755466 10.33547 10.43155 10.4399 10.63943 10.63943 -9999 -9999 -9999 -9999 -9999 -9999 -9999 -9999 -9999 -9999 -9999 -9999 -9999 -9999 -9999 -9999 -9999 -9999 -9999 -9999 -9999 -9999 -9999 -9999 -9999 -9999 -9999 -9999 -9999 
-9999 -9999 -9999 -9999 -9999 -9999 -9999 -9999 -9999 -9999 -9999 -9999 -9999 -9999 -9999 -9999 -9999 -9999 -9999 -9999 -9999 -9999 -9999 -9999 7.219251 7.219251 -9999 -9999 -9999 -9999 -9999 -9999 -9999 -9999 -9999 -9999 -9999 -9999 -9999 -9999 -9999 -9999 -9999 -9999 -9999 -9999 -9999 -9999 -9999 -9999 -9999 -9999 -9999 -9999 -9999 -9999 -9999 -9999 -9999 -9999 -9999 -9999 -9999 -9999 -9999 -9999 -9999 -9999 -9999 -9999 -9999 -9999 -9999 -9999 -9999 6.706934 4.7319 4.7619 5.669013 5.669013 5.669013 4.47853 4.47853 4.47853 3.940945 3.490945 2.586499 2.586499 2.39195 2.39195 2.39195 1.978878 0.2066627 0.2066627 0.2066627 -0.1133372 -0.6310739 -0.3605826 2.594469 2.594469 0.02647614 2.344469 2.344469 3.231864 3.571864 3.571864 3.571864 3.690784 3.690784 4.828082 4.828082 3.390784 8.445809 8.660462 8.660462 8.660462 8.559225 8.559225 8.559225 8.289226 2.32265 3.596381 4.526381 4.526381 4.526381 7.05759 7.05759 6.235802 6.235802 5.470599 6.480599 10.1598 10.1598 10.1598 10.1598 10.04249 10.04249 10.04249 9.179392 7.981847 7.981847 7.981847 7.981847 7.495918 7.861478 9.201478 9.201478 9.201478 9.660779 10.01604 10.51808 10.51808 10.51808 10.51808 8.635292 8.635292 8.171689 11.29364 11.29364 8.748602 8.748602 8.448602 9.468857 11.00708 11.37886 11.37886 10.22333 10.22333 10.22333 10.22333 7.243648 7.243648 7.243648 7.243648 5.942013 5.283299 5.283299 4.681053 4.681053 4.681053 0.2567865 0.6397444 0.6397444 0.8997444 0.8997444 2.646038 2.646038 5.209465 5.209465 7.539387 7.982353 7.982353 7.982353 7.982353 6.39717 6.39717 6.39717 5.102541 5.743027 5.743027 5.102541 4.504101 5.01835 5.01835 5.01835 10.3307 11.1007 11.1007 11.1007 11.40451 11.40451 10.34466 10.68388 9.043876 8.814656 8.505239 7.725239 7.695444 7.695444 7.695444 7.695444 8.352018 8.352018 8.750015 9.250347 9.484888 9.484888 9.915627 9.915627 9.915627 9.915627 8.715628 11.3201 11.3201 11.3201 10.88501 10.88501 10.88501 11.50977 11.50977 9.262972 10.26868 12.07941 12.45979 12.45979 9.939789 10.91199 10.93199 10.93199 10.93199 10.78032 10.16232 10.16232 10.16232 11.29334 11.29334 11.29334 11.29334 9.775706 6.205706 5.398605 10.65286 10.65286 9.676982 9.676982 9.079562 9.755466 9.755466 10.33547 10.33547 10.43155 10.4399 10.4399 10.63943 10.4399 -9999 -9999 -9999 -9999 -9999 -9999 -9999 -9999 -9999 -9999 -9999 -9999 -9999 -9999 -9999 -9999 -9999 -9999 -9999 -9999 -9999 -9999 -9999 -9999 -9999 -9999 -9999 -9999 
-9999 -9999 -9999 -9999 -9999 -9999 -9999 -9999 -9999 -9999 -9999 -9999 -9999 -9999 -9999 -9999 -9999 -9999 -9999 -9999 -9999 -9999 -9999 -9999 -9999 -9999 -9999 -9999 -9999 -9999 -9999 -9999 -9999 -9999 -9999 -9999 -9999 -9999 -9999 -9999 -9999 -9999 -9999 -9999 -9999 -9999 -9999 -9999 -9999 -9999 -9999 -9999 -9999 -9999 -9999 -9999 -9999 -9999 -9999 -9999 -9999 -9999 -9999 -9999 -9999 -9999 -9999 -9999 -9999 -9999 -9999 -9999 -9999 -9999 -9999 6.706934 3.387588 4.7319 5.669013 5.669013 5.669013 5.669013 4.47853 4.47853 3.940945 3.490945 3.380018 1.926499 2.39195 2.469385 2.469385 2.469385 2.23135 0.2066627 0.2066627 0.2066627 -0.3605826 -0.3605826 -0.3605826 -0.2356085 0.02647614 0.4858064 0.4858064 3.231864 3.571864 3.571864 3.571864 2.818561 4.828082 4.828082 4.828082 4.828082 7.340462 7.340462 7.340462 7.340462 8.559225 8.559225 8.559225 2.867668 2.32265 4.882059 4.882059 4.526381 7.05759 7.05759 7.05759 8.275802 8.275802 8.275802 6.746345 7.331291 10.1598 10.1598 10.1598 10.04249 10.04249 10.04249 9.179392 6.809063 7.981847 7.981847 6.975918 6.975918 9.201478 9.201478 9.201478 9.201478 9.660779 10.35186 10.35186 10.51808 10.51808 8.635292 8.635292 8.635292 11.29364 11.29364 11.29364 11.29364 8.448602 8.113706 10.77886 11.37886 11.37886 11.37886 11.37886 10.22333 10.22333 8.753328 7.462405 7.243648 7.243648 7.150539 5.942013 5.283299 5.283299 5.283299 4.681053 4.681053 0.2567865 0.05471939 1.238558 1.238558 1.238558 3.1562 5.209465 6.74193 6.74193 7.140547 7.140547 7.982353 7.982353 6.39717 6.39717 6.39717 6.129067 5.646417 5.646417 5.789194 5.789194 4.52835 7.29346 7.29346 5.01835 8.101482 11.1007 11.1007 11.40451 11.40451 11.40451 11.40451 10.68388 10.68388 9.043876 8.505239 8.505239 7.907595 7.907595 7.695444 7.695444 8.352018 8.750015 8.750015 9.250347 9.484888 9.484888 9.915627 9.915627 9.915627 9.915627 11.02935 11.02935 11.02935 11.02935 10.94935 11.13579 11.50977 11.50977 11.50977 11.50977 12.07941 12.45979 12.45979 12.45979 12.45979 10.91199 10.91199 10.91199 10.91199 10.78032 10.16232 10.16232 10.16232 9.870098 11.29334 11.29334 11.29334 9.775706 6.205706 6.188605 9.676982 9.676982 9.676982 9.676982 9.079562 9.655666 9.655666 10.33547 10.33547 10.43155 10.43155 10.4399 10.4399 9.609899 10.77253 -9999 -9999 -9999 -9999 -9999 -9999 -9999 -9999 -9999 -9999 -9999 -9999 -9999 -9999 -9999 -9999 -9999 -9999 -9999 -9999 -9999 -9999 -9999 -9999 -9999 -9999 -9999 
-9999 -9999 -9999 -9999 -9999 -9999 -9999 -9999 -9999 -9999 -9999 -9999 -9999 -9999 -9999 -9999 -9999 -9999 -9999 -9999 -9999 -9999 -9999 -9999 -9999 -9999 -9999 -9999 -9999 -9999 -9999 -9999 -9999 -9999 -9999 -9999 -9999 -9999 -9999 -9999 -9999 -9999 -9999 -9999 -9999 -9999 -9999 -9999 -9999 -9999 -9999 -9999 -9999 -9999 -9999 -9999 -9999 -9999 -9999 -9999 -9999 -9999 -9999 -9999 -9999 -9999 -9999 -9999 -9999 -9999 -9999 -9999 -9999 -9999 -9999 -9999 3.387588 4.429656 7.019656 5.669013 5.669013 4.47853 4.47853 4.47853 4.40853 3.490945 3.380018 3.108288 1.110606 2.469385 2.469385 2.469385 2.469385 2.23135 0.2066627 0.2066627 -0.3605826 -0.3605826 -0.3605826 -0.3605826 0.02647614 0.4858064 0.4858064 0.4858064 3.231864 3.231864 3.195562 3.88408 4.828082 4.828082 4.828082 4.828082 4.480382 7.340462 4.790462 2.070529 1.649913 2.867668 2.867668 2.867668 4.882059 4.882059 6.503253 6.503253 7.05759 7.05759 7.05759 9.329583 9.329583 8.275802 8.275802 7.331291 7.331291 10.1598 10.04249 10.04249 10.04249 10.04249 9.179392 5.948581 6.809063 7.408581 7.408581 7.421478 8.764729 9.294729 9.294729 9.201478 10.35186 10.35186 10.35186 10.35186 9.777905 8.635292 8.635292 8.635292 11.29364 11.29364 11.29364 11.29364 8.519353 8.113706 10.77886 11.37886 11.37886 11.37886 11.37886 10.21311 10.21311 5.153111 6.687986 7.150539 7.150539 7.150539 7.150539 8.891947 8.891947 8.891947 8.461385 3.320983 0.2567865 1.238558 1.238558 6.629864 6.629864 6.629864 6.74193 6.74193 6.74193 6.74193 7.140547 7.140547 7.140547 3.594804 4.22717 4.22717 3.336644 5.646417 5.789194 5.789194 5.789194 7.29346 7.29346 7.50346 7.50346 8.101482 8.101482 11.1007 11.40451 11.40451 11.40451 11.40451 10.68388 10.68388 9.305863 8.505239 8.505239 7.907595 7.907595 7.907595 7.695444 8.352018 8.750015 8.750015 9.250347 9.250347 9.250347 9.484888 8.774888 9.915627 7.280194 11.02935 11.02935 11.02935 11.02935 11.13579 11.13579 11.50977 11.50977 11.50977 11.50977 12.07941 12.45979 12.45979 12.45979 12.45979 10.52324 10.91199 10.91199 10.78032 10.57812 9.870098 10.16232 9.870098 8.970022 9.775706 9.775706 10.17636 10.17636 10.17636 6.188605 9.676982 9.676982 9.676982 10.79881 10.79881 10.79881 11.18161 11.18161 11.18161 11.17943 11.17943 9.579175 9.579175 8.779175 9.657948 -9999 -9999 -9999 -9999 -9999 -9999 -9999 -9999 -9999 -9999 -9999 -9999 -9999 -9999 -9999 -9999 -9999 -9999 -9999 -9999 -9999 -9999 -9999 -9999 -9999 -9999 -9999 
-9999 -9999 -9999 -9999 -9999 -9999 -9999 -9999 -9999 -9999 -9999 -9999 -9999 -9999 -9999 -9999 -9999 -9999 -9999 -9999 -9999 -9999 -9999 -9999 -9999 -9999 -9999 -9999 -9999 -9999 -9999 -9999 -9999 -9999 -9999 -9999 -9999 -9999 -9999 -9999 -9999 -9999 -9999 -9999 -9999 -9999 -9999 -9999 -9999 -9999 -9999 -9999 -9999 -9999 -9999 -9999 -9999 -9999 -9999 -9999 -9999 -9999 -9999 -9999 -9999 -9999 -9999 -9999 -9999 -9999 -9999 -9999 -9999 -9999 -9999 -9999 -9999 7.019656 7.019656 7.019656 7.019656 4.47853 4.47853 4.40853 3.380018 3.380018 3.380018 3.108288 1.110606 2.469385 2.469385 2.469385 2.469385 2.23135 0.2066627 0.1266627 -0.2939822 0.01601776 0.01601776 -0.4968439 -0.1283061 -0.1283061 0.4858064 0.4858064 3.195562 3.195562 3.773995 3.88408 3.88408 8.464081 8.464081 8.489417 4.410529 4.410529 4.410529 2.070529 1.848541 1.848541 4.720867 4.720867 4.882059 6.833604 6.503253 9.023252 9.023252 9.023252 9.329583 9.329583 9.329583 9.329583 8.851291 8.851291 8.851291 7.331291 6.513648 10.04249 10.04249 6.813648 6.813648 6.310469 7.408581 7.408581 7.408581 7.97473 9.294729 9.294729 9.294729 9.294729 10.35186 10.35186 10.35186 10.35186 9.777905 7.605292 8.127778 8.127778 8.127778 11.29364 11.29364 11.29364 8.519353 8.113706 8.113706 11.37886 11.37886 11.37886 10.21311 10.21311 10.21311 6.077986 9.117987 9.117987 9.117987 7.150539 7.150539 9.359424 9.359424 8.891947 8.891947 3.320983 1.218326 1.287968 1.287968 6.629864 6.629864 6.629864 6.74193 7.68193 7.68193 7.68193 4.989345 4.989345 3.926364 3.926364 3.594804 5.038859 5.038859 5.646417 5.789194 5.789194 5.789194 7.29346 7.50346 7.50346 7.675644 8.101482 8.101482 9.255857 9.255857 11.40451 11.40451 11.40451 10.68388 10.68388 9.305863 8.505239 8.505239 7.907595 7.907595 7.907595 7.312018 8.594529 8.750015 8.750015 8.750015 9.250347 9.250347 8.623652 7.459367 7.459367 7.370194 8.582452 11.02935 11.02935 11.02935 11.13579 11.13579 11.13579 11.50977 11.50977 11.50977 12.07941 12.28979 12.45979 12.45979 12.45979 10.52324 10.57812 10.57812 10.57812 8.673001 8.610098 8.610098 8.610098 8.970022 8.970022 9.775706 10.17636 10.17636 10.17636 10.17636 6.196842 11.07224 11.07224 11.07224 11.83881 11.83881 13.46386 13.46386 13.46386 12.12164 11.99752 11.99752 9.579175 8.863995 9.783995 12.13592 -9999 -9999 -9999 -9999 -9999 -9999 -9999 -9999 -9999 -9999 -9999 -9999 -9999 -9999 -9999 -9999 -9999 -9999 -9999 -9999 -9999 -9999 -9999 -9999 -9999 -9999 
-9999 -9999 -9999 -9999 -9999 -9999 -9999 -9999 -9999 -9999 -9999 -9999 -9999 -9999 -9999 -9999 -9999 -9999 -9999 -9999 -9999 -9999 -9999 -9999 -9999 -9999 -9999 -9999 -9999 -9999 -9999 -9999 -9999 -9999 -9999 -9999 -9999 -9999 -9999 -9999 -9999 -9999 -9999 -9999 -9999 -9999 -9999 -9999 -9999 -9999 -9999 -9999 -9999 -9999 -9999 -9999 -9999 -9999 -9999 -9999 -9999 -9999 -9999 -9999 -9999 -9999 -9999 -9999 -9999 -9999 -9999 -9999 -9999 -9999 -9999 -9999 -9999 -9999 7.019656 7.019656 7.019656 4.364437 4.364437 3.522776 3.163863 3.380018 3.108288 2.233053 0.1853497 2.469385 2.469385 2.469385 2.23135 2.23135 0.1266627 0.1266627 0.01601776 0.01601776 0.01601776 0.01601776 -0.1283061 -0.09830612 0.4288042 2.935562 3.195562 3.195562 3.872199 3.872199 8.119951 8.464081 8.489417 8.489417 8.489417 8.489417 4.410529 3.045353 2.780183 5.080183 5.080183 5.080183 6.833604 6.833604 9.414071 9.414071 9.414071 9.407256 9.407256 9.407256 9.329583 9.329583 8.851291 8.851291 8.851291 7.331291 6.513648 6.813648 6.813648 6.813648 6.813648 6.310469 7.408581 7.408581 7.408581 7.97473 9.294729 9.294729 9.294729 9.294729 10.35186 10.35186 10.35186 10.35186 9.616404 7.289367 8.127778 8.127778 8.127778 8.519353 8.519353 8.519353 8.519353 6.756645 6.756645 6.756645 9.303163 9.943163 10.16095 10.16095 10.16095 9.117987 9.117987 9.550154 9.550154 9.550154 9.809424 9.809424 9.809424 9.359424 8.891947 8.461385 1.218326 1.287968 5.732456 6.629864 6.629864 6.629864 6.74193 8.802502 8.802502 8.63231 7.68193 4.989345 4.902645 4.340644 5.038859 5.038859 5.038859 5.893292 5.893292 5.893292 5.893292 5.049194 9.828199 9.828199 9.828199 9.135644 9.255857 9.255857 9.255857 10.4667 10.4667 10.4667 9.305863 9.305863 9.305863 7.951024 7.951024 7.951024 7.907595 7.907595 8.594529 8.732787 8.732787 8.732787 8.732787 8.623652 8.623652 8.623652 7.459367 7.459367 7.370194 8.582452 10.10158 10.10158 10.16579 11.13579 11.13579 11.13579 10.50487 11.47977 11.47977 11.17991 11.17991 11.65979 11.65979 10.6959 10.52324 10.52324 10.52324 9.883242 8.673001 8.610098 8.610098 9.396122 9.396122 9.396122 8.786363 10.6929 10.6929 10.6929 10.17636 9.363898 11.07224 11.07224 11.07224 11.83881 13.46386 13.46386 13.90435 13.90435 13.90435 12.87041 12.87041 12.87041 12.87041 9.783995 9.783995 9.800317 -9999 -9999 -9999 -9999 -9999 -9999 -9999 -9999 -9999 -9999 -9999 -9999 -9999 -9999 -9999 -9999 -9999 -9999 -9999 -9999 -9999 -9999 -9999 -9999 -9999 
-9999 -9999 -9999 -9999 -9999 -9999 -9999 -9999 -9999 -9999 -9999 -9999 -9999 -9999 -9999 -9999 -9999 -9999 -9999 -9999 -9999 -9999 -9999 -9999 -9999 -9999 -9999 -9999 -9999 -9999 -9999 -9999 -9999 -9999 -9999 -9999 -9999 -9999 -9999 -9999 -9999 -9999 -9999 -9999 -9999 -9999 -9999 -9999 -9999 -9999 -9999 -9999 -9999 -9999 -9999 -9999 -9999 -9999 -9999 -9999 -9999 -9999 -9999 -9999 -9999 -9999 -9999 -9999 -9999 -9999 -9999 -9999 -9999 -9999 -9999 -9999 -9999 -9999 7.019656 7.019656 6.669982 4.364437 4.364437 4.364437 3.163863 1.978809 2.233053 2.551741 2.551741 2.013053 -0.1145561 -0.01888275 0.2958763 0.2958763 0.2958763 -0.3486452 0.01601776 0.01601776 0.01601776 0.01601776 -0.1283061 -0.09830612 0.3100583 1.520058 2.935562 4.844013 4.844013 4.844013 8.119951 8.464081 8.489417 8.489417 8.489417 8.489417 5.315352 5.315352 2.780183 5.080183 5.080183 8.186321 8.186321 6.833604 9.414071 9.414071 9.414071 9.414071 9.407256 9.407256 9.329583 9.329583 8.851291 8.851291 8.851291 6.304654 6.304654 6.813648 6.813648 6.813648 5.723742 6.310469 6.310469 7.408581 7.408581 6.764442 9.294729 9.294729 9.294729 8.73473 8.73473 9.243673 9.243673 9.243673 9.243673 7.289367 7.394871 8.127778 8.127778 8.742544 8.742544 8.519353 7.639843 7.639843 6.756645 6.756645 6.756645 9.303163 9.943163 9.943163 9.266403 9.266403 9.550154 9.550154 9.550154 9.809424 9.809424 9.809424 9.809424 9.359424 8.461385 5.419272 5.419272 5.242456 5.732456 9.802456 9.802456 9.802456 9.802456 9.942501 9.942501 9.942501 8.63231 4.902645 4.902645 4.902645 7.448859 7.448859 7.448859 5.893292 7.993292 7.993292 7.993292 7.993292 9.828199 9.828199 9.828199 9.828199 9.135644 9.255857 9.255857 9.255857 9.066699 9.066699 9.305863 9.305863 7.189003 7.951024 7.951024 7.951024 7.951024 7.584649 8.594529 8.732787 8.732787 8.732787 8.732787 8.623652 8.623652 7.369367 7.370194 7.370194 7.370194 8.582452 10.10158 10.10158 10.10158 10.16579 10.31487 10.50487 10.50487 10.50487 9.806137 10.8259 11.17991 11.17991 11.17991 10.6959 10.52324 10.52324 10.52324 9.883242 9.77945 9.77945 8.716122 9.396122 9.396122 9.396122 9.396122 10.6929 10.6929 10.6929 10.6929 10.83866 11.07224 11.62866 11.62866 12.5265 13.46386 13.90435 13.90435 13.90435 13.90435 13.38752 13.38752 12.87041 12.87041 9.783995 9.800317 11.07032 11.21046 -9999 -9999 -9999 -9999 -9999 -9999 -9999 -9999 -9999 -9999 -9999 -9999 -9999 -9999 -9999 -9999 -9999 -9999 -9999 -9999 -9999 -9999 -9999 -9999 
-9999 -9999 -9999 -9999 -9999 -9999 -9999 -9999 -9999 -9999 -9999 -9999 -9999 -9999 -9999 -9999 -9999 -9999 -9999 -9999 -9999 -9999 -9999 -9999 -9999 -9999 -9999 -9999 -9999 -9999 -9999 -9999 -9999 -9999 -9999 -9999 -9999 -9999 -9999 -9999 -9999 -9999 -9999 -9999 -9999 -9999 -9999 -9999 -9999 -9999 -9999 -9999 -9999 -9999 -9999 -9999 -9999 -9999 -9999 -9999 -9999 -9999 -9999 -9999 -9999 -9999 -9999 -9999 -9999 -9999 -9999 -9999 -9999 -9999 -9999 -9999 -9999 -9999 -9999 6.669982 6.669982 4.441742 4.364437 4.364437 3.163863 1.978809 2.551741 2.551741 2.551741 2.551741 -0.1145561 -0.01888275 0.3157364 2.045736 2.045736 2.045736 0.01601776 4.219028 4.219028 4.525443 -0.07398224 -0.09830612 0.3100583 1.520058 4.629303 4.844013 6.067887 6.067887 8.119951 8.119951 8.626809 8.626809 8.489417 7.709417 6.133287 7.761202 8.133639 8.133639 8.186321 8.186321 8.186321 8.269316 9.414071 9.510556 9.510556 9.510556 9.407256 9.407256 8.746673 8.746673 8.851291 8.851291 7.775592 6.304654 7.071802 7.071802 7.071802 6.691802 5.723742 6.169721 6.310469 6.169721 6.169721 6.764442 6.764442 8.73473 8.73473 8.73473 8.723674 9.243673 9.243673 9.243673 8.898258 7.394871 7.804871 7.804871 8.742544 8.742544 8.742544 8.742544 8.29334 7.639843 5.308125 5.308125 4.76816 6.17816 6.802398 9.266403 9.266403 9.266403 10.19544 10.19544 10.19544 10.99701 9.809424 9.809424 9.809424 9.359424 9.020873 5.419272 5.419272 5.419272 5.732456 9.802456 9.802456 9.802456 9.802456 9.942501 9.942501 9.942501 9.942501 4.902645 4.902645 4.387738 7.448859 7.448859 7.471047 7.471047 7.993292 7.993292 7.993292 7.993292 9.828199 9.828199 9.828199 9.828199 9.135644 9.135644 9.255857 9.066699 9.066699 7.165341 6.382889 7.102181 7.102181 7.951024 7.951024 7.951024 7.711023 7.584649 8.844419 10.15442 10.15442 8.732787 9.72809 9.72809 9.72809 5.461589 7.189367 5.295168 5.295168 7.243891 7.243891 7.243891 10.10158 8.685005 8.685005 10.31487 9.806137 9.806137 9.806137 9.806137 11.17991 11.17991 11.17991 10.84683 10.84683 10.84683 10.44659 10.44659 10.79458 10.79458 10.79458 9.396122 9.396122 9.396122 9.396122 10.6929 10.6929 10.6929 10.6929 10.83866 12.73845 12.73845 12.73845 12.73845 12.5265 13.90435 14.41457 14.41457 13.90435 13.83362 13.83362 12.87041 12.87041 12.5686 9.800317 11.07032 11.21046 11.21046 -9999 -9999 -9999 -9999 -9999 -9999 -9999 -9999 -9999 -9999 -9999 -9999 -9999 -9999 -9999 -9999 -9999 -9999 -9999 -9999 -9999 -9999 -9999 
-9999 -9999 -9999 -9999 -9999 -9999 -9999 -9999 -9999 -9999 -9999 -9999 -9999 -9999 -9999 -9999 -9999 -9999 -9999 -9999 -9999 -9999 -9999 -9999 -9999 -9999 -9999 -9999 -9999 -9999 -9999 -9999 -9999 -9999 -9999 -9999 -9999 -9999 -9999 -9999 -9999 -9999 -9999 -9999 -9999 -9999 -9999 -9999 -9999 -9999 -9999 -9999 -9999 -9999 -9999 -9999 -9999 -9999 -9999 -9999 -9999 -9999 -9999 -9999 -9999 -9999 -9999 -9999 -9999 -9999 -9999 -9999 -9999 -9999 -9999 -9999 -9999 -9999 -9999 -9999 6.669982 4.441742 4.364437 0.07350723 1.978809 2.271741 2.551741 2.551741 2.551741 2.551741 -0.03897614 0.06684158 0.3157364 2.045736 6.468112 3.279602 2.339028 6.629028 6.629028 6.629028 4.525443 0.7054433 0.7054433 0.6854433 4.629303 4.844013 6.067887 6.355496 6.355496 9.506809 9.506809 9.506809 9.332086 9.332086 7.761202 8.133639 8.133639 8.133639 8.186321 9.076321 9.076321 9.076321 9.414071 9.510556 9.510556 9.510556 9.510556 9.199132 9.199132 8.746673 8.016673 7.775592 7.775592 7.775592 7.071802 7.071802 7.071802 6.691802 5.583742 5.74684 6.169721 6.169721 6.169721 6.764442 6.764442 6.764442 6.410038 6.280038 8.683674 8.963674 8.963674 8.963674 5.172471 7.394871 7.804871 7.804871 8.742544 8.742544 8.742544 8.742544 8.29334 8.29334 6.067469 4.697642 4.76816 6.17816 6.802398 9.266403 10.8264 10.8264 10.8264 11.14544 11.14544 11.14544 11.08665 10.19405 10.19405 9.020873 9.020873 7.999272 9.858601 9.215825 9.461902 9.802456 9.802456 9.802456 9.802456 9.942501 9.942501 9.942501 8.802309 5.917738 5.917738 4.387738 7.448859 7.471047 7.471047 7.471047 7.993292 7.993292 7.993292 7.993292 9.828199 9.828199 9.828199 9.135644 9.135644 8.211189 8.211189 7.165341 7.165341 5.996207 6.233883 6.233883 7.102181 7.711023 7.711023 7.711023 6.684649 8.844419 10.15442 10.15442 10.15442 9.72809 9.72809 9.72809 9.72809 5.25809 5.295168 5.295168 5.295168 7.243891 7.243891 8.689032 8.689032 8.689032 8.685005 8.685005 9.756137 9.806137 9.806137 10.13341 10.4759 10.4759 10.4759 10.84683 10.84683 10.84683 10.44659 10.79458 10.79458 10.79458 10.79458 8.745234 9.396122 9.396122 8.745234 10.26415 10.6929 10.6929 9.948484 10.83866 12.73845 13.15845 13.15845 13.15845 13.15845 14.41457 14.41457 14.41457 13.83362 13.83362 13.83362 13.63363 12.5686 12.5686 9.075482 9.800317 11.07032 11.21046 -9999 -9999 -9999 -9999 -9999 -9999 -9999 -9999 -9999 -9999 -9999 -9999 -9999 -9999 -9999 -9999 -9999 -9999 -9999 -9999 -9999 -9999 -9999 
-9999 -9999 -9999 -9999 -9999 -9999 -9999 -9999 -9999 -9999 -9999 -9999 -9999 -9999 -9999 -9999 -9999 -9999 -9999 -9999 -9999 -9999 -9999 -9999 -9999 -9999 -9999 -9999 -9999 -9999 -9999 -9999 -9999 -9999 -9999 -9999 -9999 -9999 -9999 -9999 -9999 -9999 -9999 -9999 -9999 -9999 -9999 -9999 -9999 -9999 -9999 -9999 -9999 -9999 -9999 -9999 -9999 -9999 -9999 -9999 -9999 -9999 -9999 -9999 -9999 -9999 -9999 -9999 -9999 -9999 -9999 -9999 -9999 -9999 -9999 -9999 -9999 -9999 -9999 -9999 4.441742 4.441742 4.441742 0.07350723 -0.1932901 2.271741 2.271741 2.551741 2.551741 2.551741 0.06684158 0.06684158 0.3157364 6.468112 6.468112 6.468112 3.279602 8.067964 8.158211 8.158211 6.629028 4.525443 0.7054433 0.7054433 4.629303 7.92235 7.92235 7.92235 9.506809 9.506809 9.598411 9.598411 9.598411 9.332086 8.23131 8.23131 8.23131 8.133639 8.186321 9.507496 9.507496 9.076321 9.076321 9.510556 9.510556 9.510556 9.510556 9.199132 9.199132 7.651689 7.775592 7.775592 7.775592 7.390108 7.390108 7.071802 7.071802 6.691802 4.57684 5.74684 5.74684 6.169721 5.74684 5.566713 6.410038 6.410038 6.410038 6.280038 6.280038 8.963674 8.963674 8.963674 5.172471 5.172471 7.804871 7.804871 7.804871 8.742544 8.742544 8.29334 8.29334 8.29334 8.29334 6.067469 5.56127 5.56127 4.76816 8.776639 10.8264 10.8264 10.8264 11.14544 11.14544 11.14544 11.14544 11.08665 10.19405 10.18405 9.020873 9.858601 9.858601 9.858601 9.263573 9.461902 9.802456 9.802456 9.602309 9.648278 9.942501 9.942501 8.802309 5.917738 6.48309 5.917738 7.201047 7.471047 7.471047 7.471047 7.471047 7.581516 7.581516 7.581516 8.674353 8.946893 8.946893 8.946893 8.396893 8.211189 7.141186 7.141186 7.092963 5.996207 6.233883 6.233883 6.233883 5.893883 4.519373 4.519373 4.346545 8.844419 10.15442 10.15442 10.15442 10.15442 9.72809 9.72809 9.72809 5.25809 5.25809 4.86318 5.040571 6.610571 8.689032 8.689032 8.689032 8.689032 8.275005 7.909068 8.524012 8.524012 10.13341 10.13341 10.13341 9.61539 9.61539 10.84683 10.84683 10.84683 10.44659 10.79458 10.79458 10.79458 10.79458 9.026347 9.026347 8.873 10.26415 10.41415 10.41415 10.26415 9.948484 10.19617 12.73845 13.15845 13.15845 13.78913 14.06892 14.41457 14.41457 14.41457 14.41457 13.83362 13.83362 13.63363 12.5686 12.5686 11.46042 10.75497 10.75497 10.75497 12.31385 -9999 -9999 -9999 -9999 -9999 -9999 -9999 -9999 -9999 -9999 -9999 -9999 -9999 -9999 -9999 -9999 -9999 -9999 -9999 -9999 -9999 -9999 
-9999 -9999 -9999 -9999 -9999 -9999 -9999 -9999 -9999 -9999 -9999 -9999 -9999 -9999 -9999 -9999 -9999 -9999 -9999 -9999 -9999 -9999 -9999 -9999 -9999 -9999 -9999 -9999 -9999 -9999 -9999 -9999 -9999 -9999 -9999 -9999 -9999 -9999 -9999 -9999 -9999 -9999 -9999 -9999 -9999 -9999 -9999 -9999 -9999 -9999 -9999 -9999 -9999 -9999 -9999 -9999 -9999 -9999 -9999 -9999 -9999 -9999 -9999 -9999 -9999 -9999 -9999 -9999 -9999 -9999 -9999 -9999 -9999 -9999 -9999 -9999 -9999 -9999 -9999 -9999 -9999 4.441742 0.05386597 0.05350723 -0.1118761 0.03036041 2.271741 2.271741 2.271741 0.1603604 0.06684158 0.06684158 3.738111 6.468112 6.468112 7.089602 7.089602 8.087963 8.158211 8.33821 8.33821 8.33821 8.33821 4.648211 7.92235 7.92235 7.92235 7.92235 7.54235 10.78322 10.78322 10.78322 9.598411 9.332086 8.371757 8.371757 8.23131 8.133639 9.627496 9.627496 9.627496 9.507496 8.447496 9.510556 9.510556 9.510556 9.199132 9.199132 7.651689 7.651689 7.506624 7.775592 7.390108 7.390108 7.390108 7.390108 6.691802 4.489402 4.489402 5.74684 5.74684 5.825285 5.825285 5.825285 5.910038 8.028404 8.028404 8.028404 6.875154 6.875154 6.875154 6.035154 6.035154 4.032441 7.074871 7.074871 7.074871 6.912544 7.280998 8.29334 8.29334 8.29334 6.067469 5.56127 5.56127 5.56127 5.56127 6.665975 10.8264 10.8264 10.8264 11.14544 11.14544 11.14544 11.14544 11.08665 10.19405 10.18405 7.999272 9.858601 9.858601 9.858601 9.858601 8.94162 9.461902 8.94162 9.648278 9.648278 9.648278 9.648278 5.917738 6.48309 6.48309 6.48309 6.404434 7.471047 7.471047 7.471047 7.019812 6.615954 7.581516 7.581516 8.674353 8.674353 8.674353 8.674353 8.396893 7.141186 7.141186 7.141186 7.092963 7.092963 5.996207 5.996207 5.893883 5.893883 4.519373 4.519373 4.519373 7.047245 10.15442 10.15442 10.15442 9.404419 9.72809 9.72809 5.25809 5.25809 5.25809 5.012138 5.300571 6.610571 8.338593 8.689032 8.689032 8.689032 8.390947 7.910947 8.636261 8.636261 10.13341 10.13341 10.13341 10.13341 9.61539 11.08962 11.08962 10.84683 9.816223 10.44659 10.79458 10.79458 9.026347 9.026347 9.026347 9.026347 10.26415 10.41415 10.41415 10.41415 7.279748 10.19617 12.03092 13.15845 13.78913 14.06892 14.06892 14.41457 14.41457 14.41457 14.26113 14.26113 13.83362 13.63363 12.5686 11.46042 11.46042 10.75497 10.75497 10.75497 12.31385 13.27955 -9999 -9999 -9999 -9999 -9999 -9999 -9999 -9999 -9999 -9999 -9999 -9999 -9999 -9999 -9999 -9999 -9999 -9999 -9999 -9999 -9999 
-9999 -9999 -9999 -9999 -9999 -9999 -9999 -9999 -9999 -9999 -9999 -9999 -9999 -9999 -9999 -9999 -9999 -9999 -9999 -9999 -9999 -9999 -9999 -9999 -9999 -9999 -9999 -9999 -9999 -9999 -9999 -9999 -9999 -9999 -9999 -9999 -9999 -9999 -9999 -9999 -9999 -9999 -9999 -9999 -9999 -9999 -9999 -9999 -9999 -9999 -9999 -9999 -9999 -9999 -9999 -9999 -9999 -9999 -9999 -9999 -9999 -9999 -9999 -9999 -9999 -9999 -9999 -9999 -9999 -9999 -9999 -9999 -9999 -9999 -9999 -9999 -9999 -9999 -9999 -9999 -9999 -9999 0.05386597 0.05386597 -0.1118761 0.03036041 0.1803471 0.1803471 0.1603604 0.1603604 0.03684158 0.06684158 3.738111 6.468112 7.089602 7.859988 8.040985 8.158211 8.158211 8.33821 8.33821 8.33821 8.33821 5.785851 7.92235 7.92235 7.92235 7.92235 7.58235 10.78322 10.78322 10.78322 10.78322 8.371757 8.371757 8.470616 8.470616 9.627496 9.627496 9.627496 9.627496 9.507496 9.348492 8.055231 8.055231 8.469132 7.687753 7.506624 10.00689 10.00689 10.00689 7.346623 7.390108 7.390108 7.390108 6.712504 6.224966 5.201208 5.201208 5.118944 5.118944 5.825285 5.825285 5.825285 5.226305 8.028404 9.090247 9.090247 9.090247 6.875154 6.875154 6.875154 3.559084 4.032441 4.737404 5.147404 6.456175 6.456175 7.280998 7.280998 7.280998 6.067469 4.689195 5.56127 5.56127 5.56127 5.56127 7.313181 7.313181 10.8264 10.8264 7.683181 11.14544 11.14544 11.08665 11.08665 10.19405 8.458951 7.485116 9.858601 9.858601 9.858601 9.489807 8.94162 8.94162 8.94162 9.648278 9.648278 9.648278 9.648278 6.48309 6.48309 6.48309 6.48309 6.404434 6.404434 6.404434 7.019812 6.615954 6.615954 6.615954 6.615954 8.674353 8.674353 8.674353 8.674353 8.137285 5.133951 7.092963 7.092963 7.092963 5.996207 6.577233 6.577233 5.893883 4.519373 4.519373 7.668715 7.618716 7.047245 7.047245 7.047245 9.064419 8.746015 8.746015 6.936169 6.936169 5.895059 5.895059 5.895059 5.300571 6.610571 8.338593 8.390947 8.390947 8.390947 8.390947 8.636261 8.636261 8.636261 10.13341 10.13341 10.13341 10.10422 11.08962 11.08962 11.08962 11.08962 9.816223 8.776271 8.776271 8.776271 9.026347 9.523246 9.523246 9.523246 10.41415 10.41415 10.41415 10.41415 8.309592 10.19617 12.91092 12.91092 13.78913 14.06892 14.06892 14.06892 14.26113 14.26113 14.26113 14.26113 13.63363 11.46042 11.46042 11.46042 11.46042 10.75497 10.75497 10.75497 10.34615 13.27955 13.27955 -9999 -9999 -9999 -9999 -9999 -9999 -9999 -9999 -9999 -9999 -9999 -9999 -9999 -9999 -9999 -9999 -9999 -9999 -9999 -9999 
-9999 -9999 -9999 -9999 -9999 -9999 -9999 -9999 -9999 -9999 -9999 -9999 -9999 -9999 -9999 -9999 -9999 -9999 -9999 -9999 -9999 -9999 -9999 -9999 -9999 -9999 -9999 -9999 -9999 -9999 -9999 -9999 -9999 -9999 -9999 -9999 -9999 -9999 -9999 -9999 -9999 -9999 -9999 -9999 -9999 -9999 -9999 -9999 -9999 -9999 -9999 -9999 -9999 -9999 -9999 -9999 -9999 -9999 -9999 -9999 -9999 -9999 -9999 -9999 -9999 -9999 -9999 -9999 -9999 -9999 -9999 -9999 -9999 -9999 -9999 -9999 -9999 -9999 -9999 -9999 -9999 -9999 0.05386597 0.05386597 -0.1118761 6.080347 6.080347 6.080347 6.080347 3.627035 3.627035 0.3006728 0.3006728 6.889988 7.089602 8.13986 8.13986 8.087963 8.178031 8.33821 8.33821 8.33821 8.33821 5.785851 3.935851 7.92235 8.668487 8.668487 9.914885 10.78322 10.78322 10.78322 10.14488 8.371757 8.578763 8.578763 8.470616 9.627496 9.627496 9.627496 9.627496 9.507496 9.348492 8.055231 8.055231 8.055231 7.890472 8.126891 10.00689 10.00689 10.00689 7.326623 7.42162 7.42162 7.42162 6.712504 6.712504 7.857724 7.857724 6.967724 5.118944 7.38179 8.63179 9.009211 9.009211 9.090247 9.090247 9.090247 10.16566 10.16566 6.875154 6.875154 3.559084 4.347404 4.737404 5.147404 5.147404 6.456175 6.742098 7.280998 7.280998 4.942103 4.689195 5.56127 5.56127 5.56127 5.56127 7.313181 7.313181 7.683181 7.683181 7.683181 7.331878 7.397346 8.458951 8.458951 8.458951 8.458951 7.485116 9.521418 9.521418 9.521418 9.489807 8.909807 8.94162 8.94162 9.648278 9.648278 9.648278 8.748278 6.406942 6.48309 6.48309 6.48309 6.404434 7.616436 7.616436 6.258497 6.395296 6.615954 6.615954 6.395296 6.503836 8.674353 8.674353 8.137285 5.133951 5.133951 4.89341 4.89341 4.89341 6.577233 6.577233 6.577233 7.153831 7.814999 7.814999 7.668715 7.912485 7.912485 7.912485 6.397721 6.397721 6.936169 6.936169 6.936169 6.936169 5.895059 5.895059 5.895059 5.300571 6.610571 6.610571 8.338593 8.390947 8.390947 7.503433 8.636261 8.636261 8.990561 10.10422 10.10422 10.10422 10.54069 11.08962 11.08962 11.08962 11.08962 8.526271 8.776271 8.776271 8.776271 8.309731 9.523246 9.523246 9.523246 9.523246 10.41415 10.41415 10.41415 8.309592 10.19617 12.91092 12.91092 13.78913 13.78913 13.78913 14.06892 14.26113 14.26113 14.26113 14.26113 13.10766 11.27042 11.46042 11.46042 10.63332 10.29497 10.29497 10.29497 9.556154 12.43726 13.59066 -9999 -9999 -9999 -9999 -9999 -9999 -9999 -9999 -9999 -9999 -9999 -9999 -9999 -9999 -9999 -9999 -9999 -9999 -9999 -9999 
-9999 -9999 -9999 -9999 -9999 -9999 -9999 -9999 -9999 -9999 -9999 -9999 -9999 -9999 -9999 -9999 -9999 -9999 -9999 -9999 -9999 -9999 -9999 -9999 -9999 -9999 -9999 -9999 -9999 -9999 -9999 -9999 -9999 -9999 -9999 -9999 -9999 -9999 -9999 -9999 -9999 -9999 -9999 -9999 -9999 -9999 -9999 -9999 -9999 -9999 -9999 -9999 -9999 -9999 -9999 -9999 -9999 -9999 -9999 -9999 -9999 -9999 -9999 -9999 -9999 -9999 -9999 -9999 -9999 -9999 -9999 -9999 -9999 -9999 -9999 -9999 -9999 -9999 -9999 -9999 -9999 0.05386597 5.409968 5.409968 5.409968 6.080347 6.080347 6.080347 6.080347 3.627035 3.627035 3.627035 1.645284 6.889988 8.13986 8.13986 8.13986 8.374725 8.374725 8.178031 8.33821 8.33821 5.785851 5.785851 7.432554 8.668487 8.668487 8.668487 9.914885 10.14488 10.78322 10.14488 10.14488 8.946095 8.946095 8.946095 8.578763 8.470616 9.627496 9.627496 9.575786 9.575786 9.348492 8.055231 8.055231 8.055231 7.890472 8.126891 10.00689 10.00689 10.00689 8.606891 7.42162 9.29162 9.29162 6.712504 7.857724 7.857724 7.857724 7.857724 7.38179 9.55179 9.55179 9.55179 9.55179 9.090247 9.090247 10.16566 10.16566 10.16566 10.16566 5.445656 5.445656 3.559084 8.005661 8.545662 8.545662 8.545662 6.875661 6.742098 6.742098 6.158504 5.682548 4.778767 4.778767 4.778767 4.672608 6.665975 7.925237 7.925237 7.683181 7.683181 7.331878 7.397346 7.397346 8.458951 8.458951 7.485116 7.485116 9.521418 9.521418 9.521418 9.521418 8.909807 8.610041 7.81004 6.895398 6.895398 6.895398 6.707871 6.786812 6.786812 6.786812 5.95309 7.616436 7.616436 7.616436 7.616436 7.424526 7.424526 6.395296 6.395296 6.503836 6.503836 6.503836 6.503836 5.133951 5.133951 4.89341 4.89341 5.082099 6.577233 6.577233 6.577233 7.814999 7.814999 7.814999 7.814999 7.912485 7.912485 7.912485 7.912485 6.397721 6.397721 6.936169 5.623027 5.895059 5.895059 5.895059 5.895059 6.392729 6.392729 7.543154 7.543154 7.543154 7.543154 7.503433 7.817941 8.990561 9.060562 10.10422 10.10422 10.54069 10.54069 11.08962 11.08962 11.08962 9.96962 9.41962 7.482116 8.776271 7.482116 8.309731 9.523246 9.523246 9.523246 9.523246 9.419657 9.419657 9.618798 9.618798 9.18922 10.37517 12.91092 12.91092 12.73858 12.73858 13.71892 13.71892 13.67114 13.67114 13.38766 12.97413 10.85567 10.85567 10.63332 10.63332 9.527444 9.527444 9.556154 10.08096 10.60193 10.60193 13.59066 -9999 -9999 -9999 -9999 -9999 -9999 -9999 -9999 -9999 -9999 -9999 -9999 -9999 -9999 -9999 -9999 -9999 -9999 -9999 
-9999 -9999 -9999 -9999 -9999 -9999 -9999 -9999 -9999 -9999 -9999 -9999 -9999 -9999 -9999 -9999 -9999 -9999 -9999 -9999 -9999 -9999 -9999 -9999 -9999 -9999 -9999 -9999 -9999 -9999 -9999 -9999 -9999 -9999 -9999 -9999 -9999 -9999 -9999 -9999 -9999 -9999 -9999 -9999 -9999 -9999 -9999 -9999 -9999 -9999 -9999 -9999 -9999 -9999 -9999 -9999 -9999 -9999 -9999 -9999 -9999 -9999 -9999 -9999 -9999 -9999 -9999 -9999 -9999 -9999 -9999 -9999 -9999 -9999 -9999 -9999 -9999 -9999 -9999 7.301099 7.301099 6.726518 8.026518 5.409968 6.374991 6.374991 6.374991 8.43265 8.43265 5.563319 3.627035 3.627035 1.645284 6.889988 8.13986 8.13986 8.374725 8.374725 8.374725 8.374725 8.178031 7.638031 5.688031 7.432554 7.432554 9.661407 9.661407 8.668487 9.061237 9.914885 10.14488 10.14488 9.432609 8.946095 8.946095 8.946095 8.578763 8.470616 9.575786 9.575786 9.575786 9.575786 8.969983 8.969983 8.600607 8.600607 8.600607 9.597725 10.00689 10.00689 10.00689 8.606891 7.750209 9.410209 9.410209 9.29162 7.857724 8.457724 8.457724 7.857724 7.38179 9.55179 9.55179 9.55179 9.55179 9.050239 9.090247 10.16566 10.16566 10.16566 10.16566 9.017938 5.445656 4.76961 8.005661 8.545662 8.545662 8.545662 7.570896 7.570896 6.742098 6.158504 6.158504 5.433198 5.433198 4.778767 4.778767 7.925237 8.291197 8.291197 8.291197 6.891197 5.366559 7.331878 7.397346 7.397346 7.277346 7.007892 7.435116 9.521418 9.521418 9.521418 9.521418 7.297895 7.297895 6.85004 6.895398 6.895398 6.707871 6.707871 6.786812 6.786812 6.786812 5.746812 7.616436 8.626435 8.626435 8.626435 8.626435 7.424526 7.424526 6.225296 5.337522 6.503836 6.503836 5.337522 5.227522 4.567578 4.848936 4.848936 5.246272 5.246272 9.404254 9.404254 9.404254 7.814999 7.814999 9.751902 9.751902 9.751902 9.613978 7.912485 6.759127 6.759127 5.623027 5.623027 4.635059 5.895059 5.312206 5.352206 6.392729 6.392729 7.543154 7.543154 7.62136 7.543154 7.209632 7.817941 8.990561 9.060562 9.835101 10.10422 10.54069 10.54069 10.54069 10.54069 9.41962 9.41962 9.41962 7.482116 7.482116 7.482116 8.309731 8.939731 9.523246 9.523246 9.419657 9.419657 9.618798 9.618798 9.618798 10.37517 10.37517 10.73517 12.73858 12.73858 12.26184 12.26184 13.67114 13.67114 13.67114 13.67114 12.97413 12.56567 12.56567 10.85567 8.989548 9.527444 9.527444 9.527444 10.08096 10.60193 10.60193 10.60193 12.60332 -9999 -9999 -9999 -9999 -9999 -9999 -9999 -9999 -9999 -9999 -9999 -9999 -9999 -9999 -9999 -9999 -9999 -9999 
-9999 -9999 -9999 -9999 -9999 -9999 -9999 -9999 -9999 -9999 -9999 -9999 -9999 -9999 -9999 -9999 -9999 -9999 -9999 -9999 -9999 -9999 -9999 -9999 -9999 -9999 -9999 -9999 -9999 -9999 -9999 -9999 -9999 -9999 -9999 -9999 -9999 -9999 -9999 -9999 -9999 -9999 -9999 -9999 -9999 -9999 -9999 -9999 -9999 -9999 -9999 -9999 -9999 -9999 -9999 -9999 -9999 -9999 -9999 -9999 -9999 -9999 -9999 -9999 -9999 -9999 -9999 -9999 -9999 -9999 -9999 -9999 -9999 -9999 -9999 -9999 -9999 -9999 7.301099 7.301099 7.336518 8.026518 8.026518 8.026518 8.437161 8.437161 8.437161 8.437161 8.43265 7.53265 7.53265 2.828516 2.828516 1.645284 8.13986 8.13986 8.374725 8.374725 8.374725 8.374725 8.178031 7.638031 7.493765 7.432554 9.661407 9.661407 9.668499 9.668499 9.4885 9.061237 9.061237 9.061237 8.946095 8.946095 8.946095 8.946095 8.578763 8.168484 8.628483 9.575786 9.575786 9.575786 8.969983 8.969983 8.969983 8.600607 8.600607 9.597725 9.597725 9.597725 9.597725 9.117724 9.410209 9.410209 9.410209 9.410209 8.631436 9.401437 9.401437 9.401437 9.233712 10.43704 10.43704 10.43704 9.55179 11.59987 11.59987 9.050239 10.16566 10.16566 10.16566 9.017938 9.017938 5.492507 8.005661 8.545662 8.545662 8.545662 8.545662 7.570896 7.570896 6.158504 6.158504 5.433198 5.433198 5.433198 4.672608 7.925237 8.291197 8.291197 8.291197 8.291197 5.366559 7.137708 7.137708 6.610313 7.007892 7.007892 7.007892 7.481986 9.521418 9.521418 7.297895 7.297895 7.297895 6.532866 6.707871 6.707871 6.707871 6.417871 6.786812 6.786812 6.786812 6.626436 6.626436 8.626435 8.626435 8.626435 8.626435 7.71456 7.71456 6.244559 5.337522 5.337522 5.337522 5.337522 5.197522 3.998768 3.998768 3.998768 5.246272 8.611324 9.404254 9.404254 9.404254 9.404254 8.811902 9.751902 9.751902 9.751902 9.613978 9.613978 8.301796 6.759127 6.759127 5.623027 4.71291 5.312206 5.312206 5.352206 6.392729 6.392729 7.543154 7.84136 7.84136 7.62136 7.62136 8.390562 8.390562 9.835101 9.835101 9.835101 9.835101 10.54069 10.54069 10.54069 9.41962 9.41962 7.197565 7.197565 7.197565 7.197565 7.993143 8.821333 8.821333 8.821333 8.698664 8.698664 9.618798 9.618798 9.618798 9.618798 10.37517 10.73517 11.49184 12.26184 12.26184 12.91034 13.67114 13.67114 13.67114 12.56567 12.56567 12.56567 12.56567 10.85567 10.53567 11.06199 12.40453 12.40453 12.40453 12.40453 12.02291 11.74903 11.98692 11.98692 -9999 -9999 -9999 -9999 -9999 -9999 -9999 -9999 -9999 -9999 -9999 -9999 -9999 -9999 -9999 -9999 -9999 
-9999 -9999 -9999 -9999 -9999 -9999 -9999 -9999 -9999 -9999 -9999 -9999 -9999 -9999 -9999 -9999 -9999 -9999 -9999 -9999 -9999 -9999 -9999 -9999 -9999 -9999 -9999 -9999 -9999 -9999 -9999 -9999 -9999 -9999 -9999 -9999 -9999 -9999 -9999 -9999 -9999 -9999 -9999 -9999 -9999 -9999 -9999 -9999 -9999 -9999 -9999 -9999 -9999 -9999 -9999 -9999 -9999 -9999 -9999 -9999 -9999 -9999 -9999 -9999 -9999 -9999 -9999 -9999 -9999 -9999 -9999 -9999 -9999 -9999 -9999 -9999 0.07440674 7.301099 7.659019 7.659019 7.659019 8.026518 8.026518 8.026518 8.437161 8.437161 8.437161 8.513391 8.513391 8.513391 7.53265 6.68791 2.828516 2.798516 7.17986 7.625019 7.625019 8.374725 8.374725 8.374725 8.143764 8.761168 9.601169 9.601169 9.661407 9.668499 9.668499 9.668499 9.668499 9.4885 9.061237 8.708268 8.708268 8.760476 8.946095 8.760476 8.019518 8.168484 8.628483 8.788484 9.575786 8.969983 8.969983 8.969983 8.969983 8.600607 8.876632 8.876632 9.597725 9.597725 9.597725 9.117724 9.410209 9.410209 9.410209 9.410209 9.271437 9.401437 9.401437 9.401437 9.401437 10.43704 10.43704 10.43704 11.59987 11.59987 11.59987 11.59987 9.27833 9.017938 9.017938 9.017938 9.017938 6.797938 5.492507 8.545662 8.545662 8.545662 7.570896 7.570896 7.570896 6.980896 6.158504 5.433198 5.433198 5.433198 4.555684 7.925237 8.291197 9.247069 8.291197 8.291197 7.137708 7.137708 7.137708 7.137708 7.007892 9.276649 8.849953 8.849953 8.849953 8.849953 7.922444 7.297895 7.297895 6.532866 6.532866 5.957393 6.417871 5.889131 6.786812 6.786812 6.786812 6.626436 6.626436 8.626435 8.626435 8.626435 8.626435 7.887892 7.71456 6.244559 5.207522 5.337522 5.337522 5.227522 5.197522 3.998768 3.998768 3.998768 3.959664 8.611324 9.404254 9.404254 9.404254 9.404254 9.284254 9.751902 9.751902 9.751902 9.613978 9.613978 8.301796 6.759127 6.759127 5.999127 5.64291 5.64291 5.64291 5.312206 5.352206 5.352206 7.84136 7.84136 7.84136 7.84136 7.62136 7.268771 8.390562 9.835101 9.835101 9.835101 9.835101 9.545101 9.22312 9.22312 9.22312 8.89312 7.197565 7.197565 7.197565 7.197565 8.821333 9.921333 9.921333 9.921333 8.101377 8.022108 9.618798 9.618798 10.09048 10.09048 10.37517 10.73517 10.73517 11.92779 11.92779 12.91034 12.93034 13.67114 12.93034 12.93034 12.59404 12.59404 12.59404 11.95404 11.61284 11.61284 12.40453 12.40453 12.663 12.663 12.02291 11.74903 11.74903 13.5134 -9999 -9999 -9999 -9999 -9999 -9999 -9999 -9999 -9999 -9999 -9999 -9999 -9999 -9999 -9999 -9999 -9999 
-9999 -9999 -9999 -9999 -9999 -9999 -9999 -9999 -9999 -9999 -9999 -9999 -9999 -9999 -9999 -9999 -9999 -9999 -9999 -9999 -9999 -9999 -9999 -9999 -9999 -9999 -9999 -9999 -9999 -9999 -9999 -9999 -9999 -9999 -9999 -9999 -9999 -9999 -9999 -9999 -9999 -9999 -9999 -9999 -9999 -9999 -9999 -9999 -9999 -9999 -9999 -9999 -9999 -9999 -9999 -9999 -9999 -9999 -9999 -9999 -9999 -9999 -9999 -9999 -9999 -9999 -9999 -9999 -9999 -9999 -9999 -9999 -9999 -9999 -9999 0.07440674 0.07440674 -0.01559326 7.659019 7.659019 7.659019 8.026518 8.026518 8.026518 8.437161 8.437161 8.437161 8.513391 8.513391 8.583578 8.583578 6.68791 2.828516 5.509823 6.036201 6.519823 7.625019 7.933765 8.143764 8.143764 8.143764 8.761168 9.601169 9.601169 9.601169 9.668499 9.668499 9.668499 9.668499 9.4885 9.144635 9.409193 10.8751 10.8751 10.8751 10.8751 8.760476 8.168484 8.628483 8.883553 8.883553 8.969983 8.969983 8.969983 8.600607 8.707558 8.876632 8.876632 8.876632 9.246205 9.117724 8.337323 8.890209 9.410209 9.410209 9.410209 9.271437 9.401437 9.401437 9.401437 9.401437 10.43704 10.43704 10.43704 11.59987 11.59987 11.59987 11.59987 9.27833 8.319087 9.017938 9.017938 9.017938 6.797938 5.67959 5.67959 7.033187 7.033187 7.570896 7.570896 7.570896 6.980896 5.433198 5.433198 5.433198 5.369569 5.369569 7.86707 9.247069 9.247069 9.247069 9.18707 7.137708 7.312482 7.312482 7.312482 9.486649 9.486649 9.486649 9.822186 9.822186 9.822186 7.922444 7.241794 5.666014 5.957393 5.957393 5.957393 5.957393 5.889131 5.889131 6.10112 7.738694 7.738694 7.650686 7.650686 8.626435 8.626435 7.887892 7.887892 7.71456 7.42456 5.8587 5.207522 5.207522 5.197522 4.998269 4.772128 4.772128 3.959664 4.662374 8.611324 9.404254 9.404254 9.404254 9.284254 9.284254 9.751902 9.920589 9.751902 9.613978 8.843978 8.632923 9.261843 6.961843 8.359731 8.359731 5.64291 6.046868 5.417684 5.417684 5.127684 7.84136 7.84136 8.029861 8.809861 8.029861 6.322135 8.610557 8.610557 9.835101 9.835101 9.835101 6.793216 7.746384 7.746384 7.746384 5.970169 7.197565 7.197565 7.197565 7.281333 8.821333 9.921333 9.921333 9.921333 9.921333 8.022108 8.430765 10.09048 10.09048 10.09048 10.09048 9.898602 10.73517 10.73517 9.898602 11.21034 12.93034 12.93034 12.93034 12.93034 12.68386 12.68386 12.68386 12.68386 11.61284 11.61284 12.40453 12.663 12.663 12.663 12.663 11.61693 14.41882 13.85882 13.7834 -9999 -9999 -9999 -9999 -9999 -9999 -9999 -9999 -9999 -9999 -9999 -9999 -9999 -9999 -9999 -9999 
-9999 -9999 -9999 -9999 -9999 -9999 -9999 -9999 -9999 -9999 -9999 -9999 -9999 -9999 -9999 -9999 -9999 -9999 -9999 -9999 -9999 -9999 -9999 -9999 -9999 -9999 -9999 -9999 -9999 -9999 -9999 -9999 -9999 -9999 -9999 -9999 -9999 -9999 -9999 -9999 -9999 -9999 -9999 -9999 -9999 -9999 -9999 -9999 -9999 -9999 -9999 -9999 -9999 -9999 -9999 -9999 -9999 -9999 -9999 -9999 -9999 -9999 -9999 -9999 -9999 -9999 -9999 -9999 -9999 -9999 -9999 -9999 -9999 0.07440674 0.07440674 0.07440674 0.07440674 6.010757 7.659019 7.659019 7.659019 7.659019 7.604841 7.604841 7.604841 8.437161 8.513391 8.513391 8.583578 8.583578 8.583578 6.023578 6.023578 2.798516 6.036201 6.240039 6.240039 6.240039 8.143764 8.143764 8.143764 8.761168 9.601169 9.601169 9.601169 9.668499 9.668499 9.668499 9.668499 9.652399 9.409193 9.409193 10.8751 10.8751 10.8751 10.8751 8.436904 8.019518 8.723553 8.883553 8.883553 8.883553 8.883553 8.435353 8.707558 8.707558 8.707558 9.246205 9.246205 9.246205 9.246443 9.543662 9.543662 10.0244 10.0244 9.21896 10.5646 10.5646 10.5646 9.401437 8.50704 11.01556 11.01556 11.01556 9.664957 11.59987 11.59987 11.59987 9.27833 8.319087 5.637938 6.797938 6.797938 5.492507 4.849745 5.67959 7.033187 7.033187 7.033187 7.033187 6.980896 4.829287 5.153198 5.369569 5.369569 5.369569 7.70539 9.247069 9.247069 9.247069 9.247069 9.18707 7.981899 9.117545 8.557545 9.486649 9.486649 9.486649 9.486649 9.822186 9.822186 9.822186 9.481793 7.241794 7.241794 5.809261 5.957393 5.957393 5.889131 5.889131 5.889131 7.738694 7.738694 7.738694 7.738694 7.650686 7.887892 7.887892 7.887892 7.887892 7.42456 5.8587 5.8587 5.8587 5.8587 5.124191 5.124191 4.772128 4.772128 4.492127 4.972373 4.972373 7.031513 8.441513 9.284254 9.284254 10.18059 10.18059 10.18059 10.18059 9.920589 9.261843 9.261843 9.261843 9.261843 8.359731 8.359731 8.359731 6.046868 6.046868 5.417684 5.127684 6.79136 8.809861 8.809861 8.809861 8.809861 8.631982 8.610557 8.610557 8.610557 8.610557 7.59098 7.746384 7.746384 7.746384 7.746384 5.970169 4.677565 5.817071 5.817071 5.817071 7.281333 9.921333 9.921333 9.921333 9.921333 8.022108 8.022108 10.09048 10.09048 10.09048 10.09048 9.102258 9.898602 9.898602 9.898602 9.532996 11.21034 12.93034 12.93034 12.93034 12.68386 13.12214 13.12214 13.12214 11.61284 11.61284 12.16032 12.663 12.663 12.663 12.663 14.41882 14.41882 14.41882 13.85882 15.66561 -9999 -9999 -9999 -9999 -9999 -9999 -9999 -9999 -9999 -9999 -9999 -9999 -9999 -9999 -9999 
-9999 -9999 -9999 -9999 -9999 -9999 -9999 -9999 -9999 -9999 -9999 -9999 -9999 -9999 -9999 -9999 -9999 -9999 -9999 -9999 -9999 -9999 -9999 -9999 -9999 -9999 -9999 -9999 -9999 -9999 -9999 -9999 -9999 -9999 -9999 -9999 -9999 -9999 -9999 -9999 -9999 -9999 -9999 -9999 -9999 -9999 -9999 -9999 -9999 -9999 -9999 -9999 -9999 -9999 -9999 -9999 -9999 -9999 -9999 -9999 -9999 -9999 -9999 -9999 -9999 -9999 -9999 -9999 -9999 -9999 -9999 -9999 -0.483347 0.05860046 0.07440674 0.07440674 2.119121 6.010757 6.010757 6.710398 6.710398 6.710398 6.918375 7.604841 7.066246 7.066246 7.753391 8.513391 8.583578 8.583578 8.583578 8.583578 6.023578 2.798516 4.584349 6.240039 6.240039 6.240039 8.086638 8.143764 8.143764 7.906639 9.318055 9.601169 9.601169 9.38886 9.38886 9.652399 9.652399 9.652399 9.652399 9.871715 10.8751 10.8751 10.8751 10.8751 10.07122 7.433163 8.723553 8.883553 8.883553 8.883553 8.123233 8.707558 8.707558 8.707558 8.707558 9.246205 9.246205 9.414364 9.543662 9.543662 10.0244 10.0244 10.0244 10.5646 10.5646 10.5646 10.5646 8.624372 7.505308 11.01556 11.01556 11.01556 11.01556 10.57282 10.57282 9.818616 9.818616 8.319087 6.282491 7.192491 7.192491 4.849745 4.849745 3.838601 5.67959 7.033187 7.033187 4.779287 4.779287 4.829287 4.880144 5.153198 5.369569 5.369569 7.70539 7.86707 9.247069 9.247069 9.247069 9.18707 9.117545 9.117545 9.117545 9.486649 9.486649 9.486649 9.486649 9.822186 9.822186 9.822186 9.481793 9.481793 7.241794 5.941081 5.941081 5.941081 5.889131 5.889131 5.408169 7.738694 7.738694 7.738694 7.738694 7.650686 7.650686 7.887892 7.887892 6.427166 6.427166 5.8587 5.8587 5.8587 5.8587 5.124191 5.124191 4.772128 4.772128 4.492127 4.972373 7.031513 7.031513 8.441513 8.441513 8.441513 10.18059 10.18059 10.18059 10.18059 9.920589 9.705996 9.261843 9.261843 9.261843 8.359731 8.359731 8.359731 6.046868 6.111927 6.111927 6.111927 5.737618 8.809861 8.809861 9.221397 9.221397 9.221397 8.631982 8.316877 8.610557 7.59098 7.59098 5.883215 7.746384 7.746384 7.746384 4.491412 4.491412 6.837071 5.817071 5.817071 5.216982 9.591332 9.921333 9.921333 8.086466 8.086466 9.446465 7.868296 7.868296 10.09048 8.667097 9.102258 9.102258 9.102258 8.006488 9.532996 11.19837 12.34837 12.34837 12.34837 13.12214 13.12214 13.12214 13.12214 12.72682 12.67682 12.16032 12.663 12.663 12.663 12.663 14.41882 14.41882 14.41882 14.41882 15.66561 15.99561 -9999 -9999 -9999 -9999 -9999 -9999 -9999 -9999 -9999 -9999 -9999 -9999 -9999 -9999 
-9999 -9999 -9999 -9999 -9999 -9999 -9999 -9999 -9999 -9999 -9999 -9999 -9999 -9999 -9999 -9999 -9999 -9999 -9999 -9999 -9999 -9999 -9999 -9999 -9999 -9999 -9999 -9999 -9999 -9999 -9999 -9999 -9999 -9999 -9999 -9999 -9999 -9999 -9999 -9999 -9999 -9999 -9999 -9999 -9999 -9999 -9999 -9999 -9999 -9999 -9999 -9999 -9999 -9999 -9999 -9999 -9999 -9999 -9999 -9999 -9999 -9999 -9999 -9999 -9999 -9999 -9999 -9999 -9999 -9999 -0.1974762 -0.1974762 -0.1974762 2.344882 2.413666 2.344882 2.119121 2.369121 6.010757 6.51086 6.710398 6.710398 6.710398 6.918375 7.066246 7.066246 7.753391 8.003391 8.583578 8.583578 8.583578 6.775733 6.775733 4.293679 4.584349 4.584349 6.240039 6.240039 6.92318 8.086638 7.906639 7.906639 9.598056 9.598056 9.598056 9.598056 9.38886 10.47441 10.47441 10.47441 9.652399 9.871715 10.16048 10.8751 10.8751 10.07122 10.07122 7.433163 8.723553 8.856294 8.856294 8.856294 8.856294 8.123233 8.707558 8.707558 8.707558 8.651371 10.65436 10.65436 10.65436 9.543662 10.0244 10.0244 10.0244 10.5646 10.5646 10.5646 10.5646 8.624372 9.065308 11.01556 11.01556 11.01556 11.01556 10.57282 10.57282 10.57282 9.818616 7.048616 7.192491 7.192491 7.192491 7.192491 8.821174 8.821174 8.821174 7.173303 5.149803 4.629868 4.629868 4.910144 4.910144 4.910144 4.910144 4.880144 6.776245 7.70539 7.86707 8.260669 8.260669 7.981899 9.117545 9.117545 9.117545 8.557545 9.486649 9.486649 8.445521 8.445521 9.822186 9.481793 9.481793 8.920526 5.941081 5.941081 5.941081 5.941081 5.928169 5.928169 6.85952 7.738694 7.738694 7.738694 7.39112 7.39112 6.503117 6.427166 6.427166 6.427166 6.04797 5.8587 5.8587 5.8587 5.8587 5.124191 4.772128 4.772128 4.492127 4.492127 4.972373 7.031513 7.031513 7.031513 7.417721 7.417721 10.18059 10.18059 10.18059 10.18059 9.76059 9.261843 9.261843 9.965688 9.965688 10.20953 10.20953 8.359731 6.131927 6.131927 6.131927 6.111927 7.777618 7.777618 8.809861 9.221397 9.221397 9.221397 9.221397 8.316877 8.316877 7.59098 7.59098 5.562066 5.883215 7.746384 5.562066 4.491412 6.837071 6.837071 6.837071 6.837071 5.216982 7.294554 7.294554 7.670188 9.446465 9.446465 9.446465 9.446465 7.14318 8.133945 8.667097 9.102258 9.102258 9.102258 8.006488 9.998466 12.34837 12.34837 12.34837 13.02736 13.12214 13.12214 13.12214 13.12214 12.72682 12.67682 12.67682 12.25032 12.25032 12.25032 12.56882 14.41882 14.41882 14.41882 13.7834 15.27076 15.99561 15.99561 -9999 -9999 -9999 -9999 -9999 -9999 -9999 -9999 -9999 -9999 -9999 -9999 -9999 
-9999 -9999 -9999 -9999 -9999 -9999 -9999 -9999 -9999 -9999 -9999 -9999 -9999 -9999 -9999 -9999 -9999 -9999 -9999 -9999 -9999 -9999 -9999 -9999 -9999 -9999 -9999 -9999 -9999 -9999 -9999 -9999 -9999 -9999 -9999 -9999 -9999 -9999 -9999 -9999 -9999 -9999 -9999 -9999 -9999 -9999 -9999 -9999 -9999 -9999 -9999 -9999 -9999 -9999 -9999 -9999 -9999 -9999 -9999 -9999 -9999 -9999 -9999 -9999 -9999 -9999 -9999 -9999 -9999 -0.1974762 -0.1974762 -0.0660759 -0.0660759 2.413666 3.523666 3.523666 4.472158 5.212158 4.472158 6.51086 6.51086 6.710398 6.398835 4.763742 7.066246 7.066246 7.066246 7.753391 8.003391 8.003391 6.775733 6.775733 7.305733 6.775733 8.13603 8.13603 8.13603 6.33318 7.78318 7.78318 7.78318 7.78318 9.598056 9.735774 9.735774 9.735774 9.254413 10.47441 10.47441 10.47441 8.929193 10.16048 10.16048 10.16048 10.16048 10.07122 8.554557 8.554557 6.696381 9.140657 9.296608 9.296608 9.296608 8.136608 7.819041 8.565494 8.651371 8.651371 10.65436 10.65436 11.00129 11.00129 10.77227 10.0244 11.28559 10.0244 10.5646 10.5646 10.5646 8.624372 7.905308 9.065308 11.01556 11.01556 10.57282 10.57282 10.57282 9.862824 9.862824 4.03126 7.192491 9.466017 9.466017 9.301952 9.301952 8.821174 8.821174 7.173303 7.173303 4.629868 4.629868 4.910144 4.910144 4.910144 4.910144 4.880144 9.223069 9.223069 8.260669 8.260669 8.260669 8.651813 9.117545 9.117545 9.117545 8.854691 8.219276 8.445521 8.445521 8.445521 8.445521 8.920526 8.920526 7.452524 7.174175 7.174175 7.174175 5.941081 5.928169 6.85952 6.85952 6.85952 6.85952 6.045366 6.503117 6.503117 5.987165 5.987165 6.427166 6.04797 6.04797 5.58797 5.37797 5.154423 4.890704 4.890704 4.476252 4.492127 4.492127 4.253735 4.253735 4.972373 8.101904 8.101904 8.101904 7.771904 8.399034 8.399034 9.76059 9.76059 9.045996 8.874104 9.965688 9.965688 10.20953 10.20953 10.20953 10.20953 6.131927 6.131927 6.131927 6.111927 5.737618 8.745135 8.745135 9.221397 9.221397 9.221397 8.879925 8.969925 8.969925 8.969925 7.096878 5.562066 5.562066 5.562066 5.562066 4.491412 6.837071 6.837071 6.84319 6.84319 5.625798 7.294554 7.294554 8.225106 9.446465 9.446465 9.446465 9.446465 8.650666 8.133945 8.148583 8.280622 9.470623 9.470623 9.998466 11.28702 12.34837 12.34837 12.34837 13.02736 13.02736 13.12214 13.12214 13.12214 12.72682 12.67682 12.67682 12.25032 12.25032 12.25032 12.65425 13.47264 13.47264 13.47264 13.47264 13.85061 13.85061 15.29013 -9999 -9999 -9999 -9999 -9999 -9999 -9999 -9999 -9999 -9999 -9999 -9999 -9999 
-9999 -9999 -9999 -9999 -9999 -9999 -9999 -9999 -9999 -9999 -9999 -9999 -9999 -9999 -9999 -9999 -9999 -9999 -9999 -9999 -9999 -9999 -9999 -9999 -9999 -9999 -9999 -9999 -9999 -9999 -9999 -9999 -9999 -9999 -9999 -9999 -9999 -9999 -9999 -9999 -9999 -9999 -9999 -9999 -9999 -9999 -9999 -9999 -9999 -9999 -9999 -9999 -9999 -9999 -9999 -9999 -9999 -9999 -9999 -9999 -9999 -9999 -9999 -9999 -9999 -9999 -9999 -0.4799402 -0.3799402 -0.1974762 -0.0660759 -0.0660759 2.413666 3.523666 6.014998 6.014998 6.014998 5.212158 5.212158 5.212158 2.016011 1.236011 -0.02444931 5.245551 5.245551 5.245551 4.612123 6.457432 6.457432 6.457432 6.775733 7.305733 7.305733 7.811114 8.13603 8.13603 8.13603 8.13603 7.78318 9.008625 9.008625 7.78318 9.318055 9.735774 9.735774 9.735774 9.735774 10.47441 10.47441 10.47441 9.081342 10.16048 10.16048 10.16048 10.16048 9.110482 8.554557 7.274557 9.140657 9.296608 9.296608 9.296608 9.296608 9.076609 8.136608 7.679455 7.631179 8.651179 10.65436 11.21129 11.21129 11.21129 11.02227 11.28559 11.28559 11.29762 11.36762 8.672051 5.554371 5.554371 7.905308 9.065308 10.19589 10.19589 10.19589 9.862824 9.862824 9.862824 9.862824 7.905599 9.466017 9.536017 9.536017 9.536017 9.301952 9.301952 8.821174 8.645785 8.645785 6.574582 8.987392 8.987392 8.987392 8.954728 4.910144 9.223069 9.223069 9.223069 9.223069 8.260669 8.651813 8.651813 8.854691 8.854691 8.854691 8.854691 8.219276 9.810802 9.810802 9.810802 8.445521 7.950525 7.950525 7.452524 8.205188 8.205188 8.204175 5.638169 5.928169 6.85952 6.85952 6.85952 6.85952 6.045366 6.045366 6.045366 5.279021 5.279021 5.094777 5.37797 5.37797 5.37797 5.37797 5.154423 4.890704 4.890704 4.476252 4.296252 4.296252 3.443346 3.443346 8.101904 8.101904 8.101904 8.101904 7.771904 4.264214 8.399034 8.399034 7.027364 8.874104 8.874104 9.965688 9.965688 10.20953 10.20953 10.20953 10.20953 6.131927 6.131927 6.131927 5.681927 8.745135 9.215136 9.215136 9.667167 9.667167 9.667167 8.969925 8.969925 8.969925 8.969925 5.906766 5.562066 5.562066 5.562066 5.562066 2.657796 6.837071 6.84319 6.852999 6.852999 6.852999 7.294554 8.225106 8.225106 9.446465 9.446465 9.446465 9.446465 8.650666 8.650666 8.148583 8.280622 9.470623 9.470623 9.998466 11.28702 11.28702 12.34837 12.34837 13.02736 13.02736 13.02736 12.73214 12.72682 12.67682 12.67682 11.76689 12.25032 12.25032 12.65425 13.35719 13.47264 13.47264 13.47264 13.85061 13.85061 13.85061 15.29013 15.62361 -9999 -9999 -9999 -9999 -9999 -9999 -9999 -9999 -9999 -9999 -9999 -9999 
-9999 -9999 -9999 -9999 -9999 -9999 -9999 -9999 -9999 -9999 -9999 -9999 -9999 -9999 -9999 -9999 -9999 -9999 -9999 -9999 -9999 -9999 -9999 -9999 -9999 -9999 -9999 -9999 -9999 -9999 -9999 -9999 -9999 -9999 -9999 -9999 -9999 -9999 -9999 -9999 -9999 -9999 -9999 -9999 -9999 -9999 -9999 -9999 -9999 -9999 -9999 -9999 -9999 -9999 -9999 -9999 -9999 -9999 -9999 -9999 -9999 -9999 -9999 -9999 -9999 -9999 -0.1553175 -0.5467413 -0.3799402 -0.2337826 -0.0660759 -0.0660759 3.590162 6.014998 6.014998 6.014998 6.014998 5.212158 5.212158 5.212158 2.016011 2.016011 -0.02444931 5.245551 5.245551 5.245551 5.434817 6.457432 6.457432 6.685733 6.775733 7.305733 7.549823 7.811114 8.13603 8.159867 8.13603 8.08603 9.008625 9.008625 9.008625 9.008625 9.269629 9.735774 9.735774 9.735774 9.519329 10.47441 10.47441 10.47441 9.081342 8.456312 10.16048 10.16048 10.16048 9.110482 6.816454 6.816454 6.816454 9.140657 9.296608 9.296608 9.296608 9.076609 8.136608 7.679455 7.631179 8.651179 8.651179 11.21129 11.21129 11.21129 11.21129 11.28559 11.29762 11.36762 11.36762 11.36762 11.36762 9.077701 9.077701 9.077701 7.585308 8.630917 8.630917 9.862824 9.862824 9.862824 7.223789 7.905599 9.466017 9.536017 9.536017 9.536017 9.536017 9.301952 8.948592 8.948592 8.645785 8.987392 8.987392 8.987392 8.987392 8.954728 8.954728 9.223069 9.223069 9.223069 9.223069 8.260669 8.651813 8.651813 8.651813 8.854691 8.854691 8.104382 8.219276 9.810802 9.810802 9.810802 7.452524 7.452524 7.452524 8.205188 8.905188 8.905188 8.905188 8.204175 7.352142 7.352142 7.352142 6.85952 6.045366 6.045366 6.045366 6.045366 5.279021 5.279021 5.094777 5.077584 5.154423 5.154423 5.154423 5.154423 4.890704 4.476252 4.476252 4.296252 4.296252 3.443346 3.163121 8.101904 8.101904 8.101904 8.101904 7.771904 4.364243 6.684214 7.027364 7.027364 8.874104 8.874104 9.837381 9.965688 10.20953 10.20953 10.20953 5.099958 5.099958 6.131927 5.091927 7.078638 8.745135 9.215136 9.667167 9.667167 9.667167 9.667167 8.969925 8.969925 8.969925 8.969925 1.061672 1.061672 4.243674 4.243674 2.377796 3.472171 4.263189 6.84319 6.852999 6.852999 6.852999 6.852999 8.225106 8.225106 8.225106 8.225106 8.650666 8.650666 8.650666 8.650666 8.188583 8.280622 9.470623 9.470623 10.80702 11.28702 11.28702 11.28702 11.28702 11.5603 12.73214 12.73214 11.9844 12.5344 12.3144 12.3144 11.76689 12.06782 12.25032 12.65425 13.35719 13.69835 13.69835 13.47264 13.85061 13.85061 13.85061 13.85061 15.29013 15.29013 -9999 -9999 -9999 -9999 -9999 -9999 -9999 -9999 -9999 -9999 -9999 
-9999 -9999 -9999 -9999 -9999 -9999 -9999 -9999 -9999 -9999 -9999 -9999 -9999 -9999 -9999 -9999 -9999 -9999 -9999 -9999 -9999 -9999 -9999 -9999 -9999 -9999 -9999 -9999 -9999 -9999 -9999 -9999 -9999 -9999 -9999 -9999 -9999 -9999 -9999 -9999 -9999 -9999 -9999 -9999 -9999 -9999 -9999 -9999 -9999 -9999 -9999 -9999 -9999 -9999 -9999 -9999 -9999 -9999 -9999 -9999 -9999 -9999 -9999 -9999 0.4607365 0.4607365 -0.1553175 -0.3367413 -0.03378265 -0.03378265 -0.03378265 -0.06232819 3.590162 6.014998 6.014998 7.444998 7.444998 7.444998 5.212158 5.212158 2.016011 1.410043 4.614865 5.245551 5.245551 5.245551 5.434817 5.434817 5.434817 6.184874 6.685733 7.549823 7.549823 7.811114 8.348749 8.348749 8.159867 8.08603 9.008625 9.008625 9.008625 9.008625 9.269629 9.735774 9.735774 9.735774 9.502744 9.519329 9.519329 9.502744 9.081342 8.456312 8.698552 9.110482 9.110482 9.110482 7.109093 6.816454 6.816454 9.140657 9.296608 9.296608 9.296608 9.076609 8.136608 4.405496 5.753438 8.148449 11.05534 11.21129 11.21129 11.21129 11.02227 11.29762 11.29762 11.36762 11.36762 11.36762 11.36762 9.077701 9.077701 9.077701 7.234502 7.234502 8.630917 8.630917 8.630917 8.314912 9.447145 7.905599 9.466017 9.536017 9.536017 9.536017 9.536017 9.748592 9.748592 9.748592 8.948592 8.987392 8.987392 8.987392 8.987392 8.954728 8.954728 7.300247 10.0227 10.0227 10.0227 8.294473 8.651813 8.651813 8.651813 8.201813 7.676566 8.104382 8.104382 9.810802 9.810802 9.810802 9.810802 7.155218 7.112226 8.404078 8.905188 8.905188 8.905188 8.905188 7.352142 7.352142 7.740533 7.740533 7.000533 7.000533 4.671331 4.717584 4.717584 5.077584 5.077584 4.697584 4.487322 4.487322 5.154423 4.457322 4.476252 4.476252 4.296252 4.296252 4.296252 3.747922 3.163121 6.477931 8.101904 8.101904 8.101904 7.771904 5.094243 5.764243 7.027364 7.027364 7.535456 7.535456 9.837381 9.837381 9.837381 9.469534 8.879666 5.099958 5.099958 5.099958 5.099958 7.078638 7.078638 9.215136 9.667167 9.667167 9.667167 9.667167 7.459925 8.969925 8.969925 8.969925 -0.09845246 2.741548 2.741548 2.741548 0.9049129 4.562171 6.710908 6.84319 6.852999 6.852999 6.852999 6.611764 8.225106 8.225106 8.225106 8.225106 7.590666 8.650666 8.650666 7.729144 7.729144 8.188583 9.470623 9.470623 10.80702 11.28702 11.28702 11.28702 10.69642 10.69642 10.69642 11.9844 12.5344 12.5344 12.5344 12.3144 11.76689 12.06782 12.06782 12.65425 13.69835 13.69835 13.69835 13.69835 12.81835 13.85061 13.85061 12.58927 12.97771 13.09231 13.09231 -9999 -9999 -9999 -9999 -9999 -9999 -9999 -9999 -9999 -9999 
-9999 -9999 -9999 -9999 -9999 -9999 -9999 -9999 -9999 -9999 -9999 -9999 -9999 -9999 -9999 -9999 -9999 -9999 -9999 -9999 -9999 -9999 -9999 -9999 -9999 -9999 -9999 -9999 -9999 -9999 -9999 -9999 -9999 -9999 -9999 -9999 -9999 -9999 -9999 -9999 -9999 -9999 -9999 -9999 -9999 -9999 -9999 -9999 -9999 -9999 -9999 -9999 -9999 -9999 -9999 -9999 -9999 -9999 -9999 -9999 -9999 -9999 -9999 0.4607365 0.4607365 0.4607365 0.09326355 -0.03378265 -0.03378265 2.095037 2.095037 2.095037 5.117939 5.117939 6.014998 7.444998 7.444998 7.444998 7.444998 4.849811 4.849811 1.410043 4.614865 4.614865 5.245551 4.614865 4.612123 5.434817 5.434817 5.392123 7.549823 7.549823 7.549823 8.348749 8.348749 8.348749 8.348749 8.159867 7.658625 9.008625 9.008625 9.008625 9.269629 9.269629 9.269629 8.37963 9.502744 9.502744 9.502744 9.502744 8.658552 8.698552 10.38552 10.38552 10.38552 7.109093 7.109093 7.109093 6.816454 7.091162 7.091162 7.273354 7.273354 7.273354 6.715496 6.715496 8.148449 8.148449 11.05534 11.05534 11.21129 11.05534 9.992073 11.38515 11.38515 11.38515 11.36762 11.36762 7.685122 9.077701 9.077701 9.077701 7.234502 7.234502 8.314912 8.314912 9.447145 9.447145 9.447145 9.447145 9.047146 9.536017 9.619051 9.619051 10.27542 10.27542 10.27542 9.79447 9.79447 9.79447 10.04509 10.40509 10.40509 8.954728 8.954728 10.26579 10.26579 10.26579 10.0227 9.6827 9.162735 9.162735 9.162735 7.676566 7.465657 7.465657 7.470802 9.810802 9.810802 9.810802 7.155218 9.241896 9.241896 9.241896 9.244077 9.244077 8.905188 8.683145 7.921721 7.921721 7.921721 7.921721 7.740533 7.000533 7.000533 4.671331 5.488222 5.488222 5.488222 6.164594 6.164594 6.164594 6.164594 4.457322 3.5053 3.815149 3.815149 3.815149 3.747922 3.790913 2.439049 2.439049 6.778457 7.52793 7.52793 7.52793 5.728888 7.238888 7.590177 7.590177 7.590177 7.535456 8.794334 8.879666 8.879666 8.879666 8.879666 5.099958 5.099958 5.099958 5.099958 5.048637 7.078638 7.078638 9.215136 9.667167 9.667167 9.667167 6.529504 7.459925 7.459925 5.852835 4.512835 3.813104 3.813104 2.741548 2.893981 4.562171 6.710908 6.710908 7.105266 7.105266 7.105266 6.611764 6.611764 6.891392 6.891392 6.405524 7.56389 7.729144 9.121863 9.121863 9.121863 8.396156 9.36133 9.36133 10.7293 10.80702 10.80702 10.69642 10.69642 10.69642 10.69642 11.4763 12.5344 12.5344 12.5344 12.5344 12.32327 12.32327 12.06782 12.40291 13.69835 13.69835 13.69835 13.69835 12.81835 12.58927 12.58927 12.58927 12.97771 12.97771 12.97771 -9999 -9999 -9999 -9999 -9999 -9999 -9999 -9999 -9999 -9999 
-9999 -9999 -9999 -9999 -9999 -9999 -9999 -9999 -9999 -9999 -9999 -9999 -9999 -9999 -9999 -9999 -9999 -9999 -9999 -9999 -9999 -9999 -9999 -9999 -9999 -9999 -9999 -9999 -9999 -9999 -9999 -9999 -9999 -9999 -9999 -9999 -9999 -9999 -9999 -9999 -9999 -9999 -9999 -9999 -9999 -9999 -9999 -9999 -9999 -9999 -9999 -9999 -9999 -9999 -9999 -9999 -9999 -9999 -9999 -9999 -9999 0.5306746 0.5306746 0.7032635 0.7032635 0.7032635 0.09326355 -0.2891716 2.095037 2.595037 2.595037 2.095037 5.117939 5.117939 7.247599 7.444998 7.444998 7.444998 7.316962 7.316962 4.849811 4.849811 -0.4751347 4.614865 4.614865 4.614865 4.563631 5.392123 5.392123 5.392123 4.662123 7.549823 7.549823 8.348749 8.348749 8.348749 8.348749 6.895002 6.91771 7.785125 8.268625 8.938625 8.938625 8.938625 8.938625 8.37963 9.502744 9.502744 9.502744 7.160694 8.698552 8.698552 10.38552 10.38552 10.38552 8.556207 8.894696 8.894696 8.894696 7.091162 7.273354 7.273354 7.273354 7.273354 6.715496 6.612926 8.148449 8.148449 9.11657 11.05534 11.05534 9.992073 9.992073 11.38515 11.38515 11.38515 11.38515 10.78201 8.890218 9.077701 9.077701 9.077701 5.584502 5.544912 5.544912 7.830935 9.447145 9.447145 10.13743 10.13743 10.58297 10.58297 9.619051 9.619051 10.27542 10.27542 10.43447 10.43447 9.79447 9.79447 10.40509 10.40509 10.40509 10.40509 10.26579 10.26579 10.26579 10.26579 10.0227 9.007488 9.162735 9.162735 9.162735 9.162735 6.485657 5.853468 7.470802 7.470802 7.470802 7.470802 9.331895 9.331895 9.331895 9.331895 9.244077 10.57314 10.57314 10.57314 8.591721 8.687001 8.687001 7.921721 7.740533 7.000533 7.000533 4.537214 5.488222 5.488222 5.488222 6.164594 8.364594 8.364594 8.364594 5.414594 3.815149 3.815149 3.815149 3.815149 3.790913 3.790913 3.790913 7.567112 8.338457 8.338457 8.338457 6.778457 7.238888 7.590177 7.590177 7.590177 7.590177 7.535456 8.794334 8.794334 8.879666 8.879666 8.879666 5.396023 5.396023 5.099958 2.581263 3.899578 6.306823 6.984509 6.984509 6.984509 6.984509 6.529504 6.529504 6.529504 5.852835 5.682835 3.813104 3.813104 3.813104 4.128853 4.553981 4.562171 4.562171 7.105266 7.565233 7.565233 7.105266 7.095266 6.891392 8.457495 6.891392 6.405524 7.56389 9.121863 9.121863 9.121863 9.121863 9.109322 9.109322 9.109322 10.7293 10.7293 10.7293 10.7293 10.69642 10.69642 10.69642 12.41275 12.5344 12.5344 12.5344 12.32327 12.32327 12.32327 12.40291 12.40291 13.69835 13.69835 13.69835 12.05821 11.89351 11.89351 12.58927 12.58927 11.03029 11.62077 10.81771 10.81771 -9999 -9999 -9999 -9999 -9999 -9999 -9999 -9999 -9999 
-9999 -9999 -9999 -9999 -9999 -9999 -9999 -9999 -9999 -9999 -9999 -9999 -9999 -9999 -9999 -9999 -9999 -9999 -9999 -9999 -9999 -9999 -9999 -9999 -9999 -9999 -9999 -9999 -9999 -9999 -9999 -9999 -9999 -9999 -9999 -9999 -9999 -9999 -9999 -9999 -9999 -9999 -9999 -9999 -9999 -9999 -9999 -9999 -9999 -9999 -9999 -9999 -9999 -9999 -9999 -9999 -9999 -9999 -9999 -9999 1.424881 1.184881 0.7032635 0.7032635 0.7032635 0.7032635 0.2447345 0.07996994 2.595037 3.173866 3.173866 2.595037 5.117939 5.117939 7.247599 7.247599 7.444998 7.316962 7.316962 7.316962 4.849811 4.559811 1.65252 4.563631 4.563631 4.563631 4.563631 4.386271 4.662123 4.662123 4.412834 7.20875 7.20875 8.348749 8.348749 8.348749 6.895002 6.91771 7.785125 7.86771 7.86771 7.87771 8.044148 8.044148 8.044148 8.044148 7.492687 7.492687 7.492687 8.485682 9.575683 9.575683 10.66568 10.66568 10.38552 9.916206 9.916206 8.894696 8.894696 6.962853 7.091162 7.273354 7.273354 7.273354 6.715496 6.612926 6.612926 8.148449 9.11657 9.97657 9.992073 9.992073 9.992073 11.38515 11.38515 11.38515 11.38515 10.78201 9.588226 9.588226 9.588226 8.928226 9.221233 9.221233 9.221233 9.221233 9.903991 10.13743 10.13743 10.58297 10.58297 10.58297 10.58297 9.619051 10.27542 10.43447 10.43447 10.43447 10.43447 9.79447 10.66912 10.66912 10.66912 10.40509 10.26579 10.26579 10.26579 10.26579 10.0227 9.007488 9.162735 9.162735 9.162735 9.162735 5.767744 5.853468 5.853468 7.470802 7.470802 7.355888 9.331895 9.331895 9.331895 9.331895 9.244077 10.57314 10.57314 10.57314 8.687001 10.007 10.007 10.007 7.740533 7.000533 5.130688 5.883323 5.883323 5.883323 5.883323 6.164594 8.364594 8.364594 8.364594 8.364594 5.573207 5.573207 3.815149 3.815149 8.645939 8.645939 8.645939 8.896714 8.896714 8.896714 8.338457 5.728888 8.215293 7.590177 7.590177 7.590177 7.590177 7.518568 8.869486 8.869486 8.869486 8.569486 5.396023 5.396023 5.396023 5.396023 4.186023 3.899578 3.899578 6.984509 6.984509 6.984509 6.984509 6.494509 0.6249896 5.852835 4.512835 -0.04334351 3.813104 3.813104 4.128853 4.128853 4.553981 4.654852 4.654852 7.565233 7.565233 7.712924 7.712924 7.712924 8.457495 8.457495 8.457495 6.891392 7.021455 9.121863 9.121863 9.121863 9.121863 8.396156 9.109322 9.109322 10.7293 10.7293 10.7293 10.7293 10.27534 10.27534 10.07805 12.41275 12.41275 12.41275 12.41275 12.32327 12.32327 12.32327 12.40291 12.40291 12.40291 12.40291 12.05821 12.05821 11.89351 11.89351 10.19623 11.03029 11.62077 12.22077 11.62077 11.62898 11.89898 -9999 -9999 -9999 -9999 -9999 -9999 -9999 -9999 
-9999 -9999 -9999 -9999 -9999 -9999 -9999 -9999 -9999 -9999 -9999 -9999 -9999 -9999 -9999 -9999 -9999 -9999 -9999 -9999 -9999 -9999 -9999 -9999 -9999 -9999 -9999 -9999 -9999 -9999 -9999 -9999 -9999 -9999 -9999 -9999 -9999 -9999 -9999 -9999 -9999 -9999 -9999 -9999 -9999 -9999 -9999 -9999 -9999 -9999 -9999 -9999 -9999 -9999 -9999 -9999 -9999 -9999 1.424881 1.424881 1.424881 1.184881 0.7032635 0.7032635 0.7032635 0.7032635 0.2547345 0.2447345 3.173866 3.173866 3.173866 3.173866 1.429978 4.287939 7.247599 7.247599 7.247599 7.316962 7.316962 7.316962 4.849811 2.869026 2.869026 4.563631 4.563631 4.563631 4.563631 4.386271 4.386271 4.372036 5.130463 5.380278 7.20875 7.20875 5.195472 6.895002 6.895002 6.948012 7.785125 7.86771 7.87771 7.87771 8.118048 8.118048 8.044148 7.524387 7.524387 7.492687 7.492687 8.485682 9.575683 11.03568 11.03568 11.03568 10.66568 9.926207 9.926207 10.72808 10.72808 6.163125 6.962853 6.962853 7.273354 6.612926 6.612926 6.612926 6.612926 5.202253 8.287623 9.680962 9.97657 9.992073 9.992073 8.845145 11.38515 11.38515 9.64201 9.64201 9.588226 9.588226 9.588226 8.928226 9.221233 9.221233 9.221233 9.221233 9.903991 10.18399 10.30743 10.58297 10.58297 10.58297 10.58297 10.19297 9.88643 10.43447 10.43447 10.43447 10.43447 10.66912 10.81139 10.81139 10.83139 10.40509 9.950837 10.26579 10.26579 9.875511 8.815512 9.007488 9.296593 9.296593 9.162735 8.302735 5.767744 5.767744 5.459404 6.256853 6.775888 7.355888 9.331895 9.331895 9.331895 9.331895 9.882252 10.57314 10.57314 10.57314 10.54338 10.47338 10.007 10.007 9.184179 5.130688 4.710469 5.883323 5.883323 5.883323 5.883323 8.172678 8.364594 8.364594 8.364594 8.178242 5.573207 5.573207 5.573207 1.112677 8.645939 8.645939 8.645939 8.896714 10.06133 9.571324 9.317576 9.317576 8.215293 8.215293 8.215293 7.590177 7.518568 7.968499 9.489486 9.489486 9.489486 9.489486 8.569486 5.396023 5.396023 5.396023 4.186023 0.5131463 3.899578 0.5131463 6.984509 6.984509 6.984509 2.402319 2.402319 2.402319 0.6249896 -0.04334351 3.813104 3.813104 4.128853 4.128853 4.654852 4.654852 4.654852 7.565233 7.712924 7.712924 7.712924 7.712924 8.457495 8.457495 8.457495 8.457495 7.021455 7.021455 9.121863 9.121863 9.121863 8.396156 8.396156 7.88951 9.0393 10.7293 10.7293 10.27534 10.27534 10.27534 10.07805 11.18275 12.41275 12.41275 12.41275 12.32327 12.32327 12.25809 12.25809 12.40291 12.40291 12.05821 12.05821 12.05821 10.19623 10.19623 10.19623 11.03029 12.22077 12.22077 12.22077 11.62898 11.89898 12.67898 -9999 -9999 -9999 -9999 -9999 -9999 -9999 
-9999 -9999 -9999 -9999 -9999 -9999 -9999 -9999 -9999 -9999 -9999 -9999 -9999 -9999 -9999 -9999 -9999 -9999 -9999 -9999 -9999 -9999 -9999 -9999 -9999 -9999 -9999 -9999 -9999 -9999 -9999 -9999 -9999 -9999 -9999 -9999 -9999 -9999 -9999 -9999 -9999 -9999 -9999 -9999 -9999 -9999 -9999 -9999 -9999 -9999 -9999 -9999 -9999 -9999 -9999 -9999 -9999 0.5469858 1.424881 1.424881 1.424881 0.1016364 0.239037 0.7032635 0.7032635 0.2547345 0.2547345 0.2447345 3.173866 3.173866 3.173866 3.173866 2.811235 5.126283 6.197228 7.357228 7.357228 7.357228 6.810974 6.510973 6.270974 3.377976 3.08067 2.62252 2.62252 2.62252 4.372036 5.361364 5.450462 5.450462 5.450462 5.380278 5.380278 5.380278 5.380278 6.674389 6.674389 6.948012 6.948012 7.86771 7.86771 8.118048 8.118048 8.118048 8.118048 7.524387 7.492687 7.492687 8.440569 8.440569 11.03568 11.29741 11.29741 11.29741 10.66568 9.926207 10.93203 10.93203 10.72808 6.163125 6.163125 6.163125 6.159582 6.159582 6.159582 5.911071 5.911071 5.911071 8.730962 9.680962 9.680962 9.680962 8.283063 8.283063 8.105058 8.105058 8.105058 9.588226 9.588226 9.588226 9.588226 8.928226 9.221233 9.221233 9.221233 9.221233 9.903991 10.18399 10.30743 10.30743 10.58297 10.58297 10.58297 10.21185 10.21185 10.25505 10.43447 10.43447 10.38539 10.81139 10.81139 10.83139 10.83139 10.83139 9.950837 9.950837 9.950837 9.875511 9.875511 9.296593 9.296593 9.296593 9.296593 5.767744 6.413976 6.413976 6.256853 6.256853 6.775888 7.355888 7.355888 9.331895 9.331895 9.018415 9.882252 10.57314 10.57314 10.57314 10.54338 10.54338 10.007 10.007 9.184179 9.184179 4.710469 5.883323 5.883323 5.883323 8.172678 8.172678 9.462678 9.23502 9.07502 8.178242 7.490755 7.490755 7.490755 -0.1397458 8.645939 8.645939 9.411325 10.06133 10.06133 10.06133 10.06133 9.364402 9.364402 8.215293 8.215293 7.545712 7.545712 7.968499 9.489486 9.489486 9.489486 9.489486 6.27319 5.396023 5.765343 4.335343 6.516538 6.516538 0.5131463 0.5131463 5.607671 5.607671 5.607671 5.607671 3.894345 2.402319 0.6249896 0.01873764 0.01873764 3.283104 3.283104 4.128853 4.654852 4.654852 4.654852 7.565233 7.565233 7.712924 7.712924 7.785075 8.618052 8.618052 8.618052 8.108023 8.108023 8.475203 4.587209 7.095613 7.095613 7.095613 7.88951 9.92951 9.92951 9.92951 8.939024 10.6881 10.6881 10.6881 10.10698 9.835517 11.18275 11.18275 11.18275 12.25809 12.25809 12.25809 12.25809 11.99483 11.95881 11.95881 12.05821 9.802497 9.136853 10.19623 10.19623 12.22077 12.22077 12.22077 12.22077 9.742147 12.16228 12.67898 -9999 -9999 -9999 -9999 -9999 -9999 -9999 
-9999 -9999 -9999 -9999 -9999 -9999 -9999 -9999 -9999 -9999 -9999 -9999 -9999 -9999 -9999 -9999 -9999 -9999 -9999 -9999 -9999 -9999 -9999 -9999 -9999 -9999 -9999 -9999 -9999 -9999 -9999 -9999 -9999 -9999 -9999 -9999 -9999 -9999 -9999 -9999 -9999 -9999 -9999 -9999 -9999 -9999 -9999 -9999 -9999 -9999 -9999 -9999 -9999 -9999 -9999 0.1777573 -0.1886371 0.5469858 0.5469858 0.5469858 0.1116364 0.239037 0.239037 0.239037 0.2547345 0.2547345 0.2547345 3.101235 3.101235 3.173866 3.173866 5.744055 5.744055 5.126283 7.357228 7.357228 7.357228 7.357228 6.810974 6.810974 6.510973 3.377976 3.08067 3.08067 2.62252 2.62252 3.641364 5.361364 5.450462 5.450462 5.450462 6.250865 6.250865 5.380278 5.195472 6.674389 6.674389 6.948012 6.948012 7.117138 7.857138 8.118048 8.118048 8.118048 8.118048 7.159765 7.630569 8.440569 8.440569 9.164384 9.637409 11.29741 11.71274 11.76512 11.76512 12.14256 12.05203 12.05203 10.93203 10.72808 6.163125 6.163125 6.159582 6.159582 6.881071 6.881071 6.881071 7.050962 9.680962 9.680962 9.680962 9.680962 8.408322 7.555096 8.105058 8.105058 8.105058 9.078128 9.588226 9.588226 9.078128 8.928226 8.425447 10.14545 10.14545 10.14545 9.107667 10.18399 10.18399 10.30743 10.30743 10.30743 10.21185 10.21185 10.21185 10.38539 10.38539 10.38539 10.38539 10.81139 10.83139 10.83139 10.83139 10.83139 9.950837 9.950837 9.950837 9.875511 8.575494 9.296593 9.296593 9.296593 9.296593 6.413976 6.413976 6.413976 7.118522 7.118522 7.118522 7.355888 8.162851 8.652851 9.018415 9.018415 9.882252 9.882252 10.54338 10.54338 10.54338 10.54338 10.007 10.007 9.184179 9.184179 4.041208 5.090469 6.698431 6.698431 8.172678 9.462678 9.462678 9.462678 9.23502 9.07502 7.490755 7.490755 7.792836 5.838691 8.645939 8.645939 9.411325 10.06133 10.06133 10.06133 10.06133 9.364402 9.364402 9.364402 8.215293 9.071672 9.071672 10.22448 10.22448 9.489486 9.489486 9.489486 6.835343 6.835343 6.835343 6.516538 6.516538 6.516538 6.516538 0.5131463 5.607671 5.607671 5.925602 5.925602 5.925602 3.894345 0.1087376 0.1087376 0.01873764 -0.1533977 -0.1533977 0.6848523 1.10976 4.654852 5.688596 6.972726 6.972726 6.972726 7.712924 8.618052 8.898051 8.898051 8.898051 8.108023 8.475203 8.475203 8.475203 5.540975 7.095613 5.331327 7.88951 9.92951 9.92951 9.92951 10.6881 10.6881 10.6881 10.6881 10.10698 10.50117 10.50117 10.50117 11.30379 11.30379 11.99483 11.99483 11.99483 11.99483 11.54828 10.96828 10.2325 9.802497 9.136853 9.136853 11.75479 11.75479 12.39728 12.39728 12.39728 12.16228 12.16228 12.67898 13.46859 -9999 -9999 -9999 -9999 -9999 -9999 
-9999 -9999 -9999 -9999 -9999 -9999 -9999 -9999 -9999 -9999 -9999 -9999 -9999 -9999 -9999 -9999 -9999 -9999 -9999 -9999 -9999 -9999 -9999 -9999 -9999 -9999 -9999 -9999 -9999 -9999 -9999 -9999 -9999 -9999 -9999 -9999 -9999 -9999 -9999 -9999 -9999 -9999 -9999 -9999 -9999 -9999 -9999 -9999 -9999 -9999 -9999 -9999 -9999 -9999 0.1777573 0.1777573 0.1777573 0.04163635 0.1016364 0.1116364 0.1116364 0.239037 0.239037 0.239037 0.239037 0.03038071 0.03038071 3.101235 3.101235 3.101235 5.744055 5.744055 5.744055 6.403904 7.357228 7.357228 7.417692 7.417692 7.017692 6.510973 5.487976 3.377976 3.08067 3.081084 3.081084 3.081084 3.641364 5.361364 5.450462 5.450462 6.250865 6.250865 6.566749 6.566749 6.226749 6.674389 6.850224 7.580224 6.948012 7.194984 7.857138 8.037138 8.118048 8.118048 8.118048 7.159765 7.630569 8.440569 9.164384 9.414693 9.637409 11.84447 11.84447 12.14256 12.14256 12.14256 12.14256 12.05203 10.93203 8.982018 6.163125 6.163125 3.308584 3.308584 6.881071 6.881071 6.881071 7.050962 8.730962 9.680962 9.680962 9.680962 8.408322 7.548871 8.918249 8.918249 8.918249 9.078128 9.078128 9.078128 9.078128 8.919498 10.14545 10.14545 10.14545 10.14545 9.107667 8.709793 10.18399 8.296675 8.296675 10.21185 10.21185 10.21185 10.25505 10.25505 10.38539 10.38539 10.38539 9.094049 10.81139 10.83139 10.83139 10.83139 9.950837 9.950837 9.950837 8.970837 8.211523 8.575494 9.296593 9.296593 7.737345 6.413976 7.59527 7.118522 8.631628 9.701628 9.701628 9.701628 8.162851 8.672267 8.672267 8.672267 8.672267 8.74127 8.74127 10.54338 10.47338 8.90831 9.387001 9.184179 9.184179 9.12418 4.108381 6.698431 6.698431 8.306376 9.462678 9.462678 9.462678 9.462678 9.23502 9.07502 7.792836 7.792836 7.792836 7.792836 7.845284 8.495938 9.411325 10.06133 10.06133 10.06133 9.364402 9.364402 9.364402 9.364402 11.20167 11.20167 11.20167 10.22448 12.55999 12.55999 12.55999 10.6661 10.6661 11.02837 6.835343 6.593202 6.593202 7.298764 7.298764 7.298764 7.638764 9.733859 9.733859 9.775602 9.685602 9.365602 0.1087376 0.1087376 -0.1768474 -0.1768474 -0.1533977 -0.09618103 1.10976 1.10976 1.10976 6.227436 6.972726 6.972726 6.972726 7.785075 8.898051 8.898051 9.160896 9.160896 8.475203 8.803977 10.11398 10.11398 10.11398 8.831485 9.746724 10.73672 10.73672 10.73672 9.188096 10.6881 10.6881 10.6881 10.10698 10.50117 10.50117 10.50117 11.30379 11.30379 11.30379 11.99483 11.99483 11.99483 11.54828 10.96828 10.2325 9.802497 9.136853 9.136853 11.75479 11.91728 12.39728 12.39728 12.39728 12.39728 12.50332 12.50332 13.97489 15.15111 -9999 -9999 -9999 -9999 -9999 
-9999 -9999 -9999 -9999 -9999 -9999 -9999 -9999 -9999 -9999 -9999 -9999 -9999 -9999 -9999 -9999 -9999 -9999 -9999 -9999 -9999 -9999 -9999 -9999 -9999 -9999 -9999 -9999 -9999 -9999 -9999 -9999 -9999 -9999 -9999 -9999 -9999 -9999 -9999 -9999 -9999 -9999 -9999 -9999 -9999 -9999 -9999 -9999 -9999 -9999 -9999 -9999 -0.09311813 0.1777573 0.1777573 0.1777573 0.1777573 0.04163635 0.04163635 0.1116364 0.1116364 0.1116364 0.239037 0.239037 0.1459869 0.03038071 0.03038071 2.818451 3.101235 5.524055 5.744055 5.744055 5.744055 6.403904 6.903904 7.600616 7.600616 7.600616 7.472554 7.017692 3.804624 3.804624 3.08067 3.081084 3.081084 4.216318 4.216318 4.393978 5.361364 5.450462 6.250865 6.566749 8.526749 8.526749 8.526749 8.526749 7.890224 7.890224 7.890224 7.580224 7.857138 7.857138 7.857138 7.857138 6.988048 7.159765 7.159765 8.440569 8.440569 9.414693 9.637409 11.84447 11.84447 12.14256 12.14256 12.14256 12.14256 12.05203 9.092019 9.092019 9.092019 8.772018 3.308584 3.308584 6.881071 7.30764 7.30764 7.30764 7.741511 7.881511 8.408322 8.408322 6.984646 7.652837 8.918249 8.918249 8.918249 9.078128 9.832607 9.832607 9.832607 9.893072 10.14545 10.14545 10.14545 10.14545 9.107667 8.709793 8.709793 8.296675 8.078927 10.15893 10.21185 10.21185 10.15893 10.25505 10.25505 10.25505 10.23539 9.094049 10.27139 10.27139 10.27139 6.095121 7.285121 8.970837 8.970837 7.285121 6.016568 7.096568 7.737345 7.737345 7.737345 10.65527 10.65527 10.80613 10.80613 10.80613 9.701628 9.701628 8.162851 8.162851 8.672267 8.672267 8.672267 8.74127 8.74127 8.90831 8.90831 8.90831 8.90831 7.39194 7.39194 5.018382 5.018382 4.108381 8.306376 8.306376 8.306376 9.462678 9.462678 9.462678 9.07502 7.703315 7.792836 7.792836 7.792836 7.792836 7.845284 7.845284 9.10711 9.10711 9.10711 9.10711 9.364402 9.364402 9.364402 10.63167 11.20167 11.20167 11.20167 12.55999 12.55999 12.55999 12.55999 11.5361 11.5361 11.5361 11.02837 6.653202 6.653202 7.298764 7.298764 7.638764 10.12386 10.12386 10.12386 9.775602 9.775602 9.685602 0.1275746 0.1275746 0.1275746 -0.4020558 0.693819 0.693819 0.693819 0.1174562 2.197436 6.399136 6.399136 6.227436 6.227436 5.961762 8.898051 9.160896 9.160896 9.160896 9.160896 8.803977 10.11398 10.11398 10.11398 8.831485 10.73672 10.73672 10.73672 10.73672 9.564632 9.624632 10.6881 9.624632 9.647688 9.687688 10.50117 12.1921 12.1921 12.1921 11.73704 11.84381 12.04435 12.04435 12.04435 11.94104 10.2325 8.749772 9.136853 8.919772 8.902867 11.91728 12.39728 12.39728 12.39728 13.18128 13.18128 13.97489 13.97489 14.16489 15.15111 -9999 -9999 -9999 -9999 
-9999 -9999 -9999 -9999 -9999 -9999 -9999 -9999 -9999 -9999 -9999 -9999 -9999 -9999 -9999 -9999 -9999 -9999 -9999 -9999 -9999 -9999 -9999 -9999 -9999 -9999 -9999 -9999 -9999 -9999 -9999 -9999 -9999 -9999 -9999 -9999 -9999 -9999 -9999 -9999 -9999 -9999 -9999 -9999 -9999 -9999 -9999 -9999 -9999 -9999 -9999 -0.02069824 -0.02069824 -0.09311813 0.1777573 0.1777573 -0.1211427 -0.02964462 0.04163635 0.04163635 0.5417372 0.5417372 0.1517372 0.1517372 0.1517372 0.1459869 -0.02486389 0.9439534 2.818451 5.524055 5.744055 6.716064 6.716064 6.903904 6.903904 7.600616 7.600616 7.600616 7.472554 7.472554 6.627692 3.804624 3.804624 3.511909 4.216318 4.216318 4.656317 5.19963 5.19963 5.19963 5.19963 6.566749 8.526749 8.526749 8.526749 8.526749 8.446773 8.446773 8.446773 7.580224 7.371044 7.857138 7.857138 6.988048 7.085809 7.085809 6.785452 7.185754 7.185754 9.414693 9.414693 11.84447 11.84447 11.84447 12.14256 12.14256 12.14256 11.32256 11.32256 9.092019 9.092019 9.092019 8.772018 3.308584 7.30764 7.30764 7.30764 7.30764 7.741511 7.881511 7.881511 7.881511 7.652837 8.406208 8.918249 8.918249 8.918249 9.832607 9.832607 9.832607 9.832607 9.893072 9.893072 10.14545 10.14545 9.654866 9.302179 9.302179 9.302179 9.302179 8.078927 10.15893 10.15893 10.15893 9.640443 9.640443 9.640443 10.23539 9.370442 8.838142 8.838142 10.27139 6.022167 6.897086 6.725121 7.285121 7.285121 7.285121 6.016568 7.096568 7.096568 7.096568 7.59527 10.65527 10.65527 10.80613 10.80613 10.80613 9.701628 9.701628 7.211628 8.783554 8.783554 8.783554 8.584089 8.74127 8.74127 8.74127 8.205765 8.90831 7.39194 7.39194 7.39194 5.018382 5.018382 5.018382 8.306376 8.306376 8.306376 8.306376 8.438063 8.438063 8.438063 8.438063 8.739709 8.739709 8.739709 8.739709 7.845284 7.845284 9.10711 9.10711 9.10711 8.970386 8.970386 8.970386 8.970386 10.63167 11.20167 11.20167 11.48448 12.55999 12.55999 12.55999 12.55999 11.5361 11.5361 11.5361 11.5361 11.02837 10.2367 7.298764 7.298764 7.638764 10.12386 10.12386 10.12386 10.12386 9.775602 9.685602 7.266094 7.746094 5.256094 5.256094 9.188142 9.188142 8.688142 2.728142 6.399136 6.399136 6.848808 6.848808 5.961762 5.54637 5.54637 9.160896 9.160896 9.160896 9.160896 8.803977 10.11398 10.11398 10.11398 9.948176 10.73672 10.73672 10.73672 10.73672 10.60583 9.624632 10.50777 10.50777 10.50777 9.647688 11.80125 12.1921 12.1921 12.1921 12.1921 11.93847 12.04435 12.04435 12.04435 11.94104 11.94104 8.919772 8.919772 8.919772 8.919772 10.13151 12.39728 12.39728 12.62583 13.18128 13.18128 13.97489 13.97489 14.41122 14.41122 -9999 -9999 -9999 -9999 
-9999 -9999 -9999 -9999 -9999 -9999 -9999 -9999 -9999 -9999 -9999 -9999 -9999 -9999 -9999 -9999 -9999 -9999 -9999 -9999 -9999 -9999 -9999 -9999 -9999 -9999 -9999 -9999 -9999 -9999 -9999 -9999 -9999 -9999 -9999 -9999 -9999 -9999 -9999 -9999 -9999 -9999 -9999 -9999 -9999 -9999 -9999 -9999 -9999 0.06332123 -0.02069824 -0.02069824 -0.02069824 -0.008424683 -0.008424683 -0.008424683 -0.02964462 -0.02964462 -0.02964462 0.5983296 0.5983296 0.5983296 0.5474568 0.1517372 0.1517372 0.1628394 0.1628394 1.553953 1.553953 1.553953 6.716064 6.716064 6.716064 7.608636 7.939965 7.939965 7.600616 7.600616 7.472554 7.472554 3.804624 3.804624 3.804624 3.511909 4.216318 4.656317 4.656317 5.19963 5.19963 5.430202 5.703999 6.236749 8.526749 8.526749 8.526749 8.526749 8.446773 8.446773 8.446773 8.446773 8.201044 8.201044 8.201044 7.085809 7.085809 7.085809 7.085809 7.185754 7.185754 9.456124 9.456124 9.456124 11.84447 11.80258 11.85777 11.85777 11.85777 11.32256 11.32256 9.719978 9.092019 9.092019 8.772018 4.106465 5.478617 7.30764 7.30764 7.30764 6.380924 7.741511 7.881511 6.984646 7.486029 8.406208 8.406208 8.918249 8.503719 9.832607 10.38261 10.38261 10.38261 9.893072 9.893072 9.893072 9.893072 9.1675 9.302179 9.302179 9.302179 9.302179 8.078927 8.078927 8.078927 7.893425 8.671951 9.640443 9.370442 9.370442 9.370442 5.55435 6.022167 6.022167 6.022167 6.030478 6.725121 6.725121 6.725121 6.725121 6.520477 6.016568 7.322915 7.322915 5.26274 10.65527 10.65527 10.86613 10.86613 10.86613 10.86613 9.930338 9.930338 8.783554 8.783554 8.783554 8.783554 7.191442 7.191442 7.191442 6.905671 6.905671 7.39194 7.39194 7.39194 5.018382 5.018382 5.018382 3.887721 8.306376 8.306376 7.570817 8.438063 9.695158 9.695158 8.438063 8.739709 8.739709 8.739709 8.739709 7.913682 7.705283 7.705283 8.387111 8.387111 8.970386 8.970386 8.970386 8.970386 6.180386 10.63167 12.0084 12.0084 11.80639 12.55999 12.55999 11.86458 11.86458 11.86458 11.5361 11.5361 10.2367 10.57361 10.57361 7.479833 7.638764 10.12386 10.12386 10.12386 10.12386 10.04023 9.365602 7.746094 7.746094 7.746094 9.188142 9.188142 9.188142 9.188142 8.688142 6.399136 7.078808 7.078808 7.078808 7.078808 5.54637 5.54637 9.160896 9.160896 9.160896 9.160896 6.765293 9.948176 10.11398 9.948176 10.30583 10.30583 10.73672 10.73672 10.60583 10.60583 9.397203 10.50777 10.50777 10.50777 8.582444 11.80125 12.1921 12.1921 12.1921 12.1921 11.84381 12.04435 12.04435 12.04435 11.94104 11.94104 8.919772 8.919772 8.919772 8.919772 10.47948 10.47948 12.70101 12.70101 13.18128 13.18128 13.18128 13.97489 14.41122 14.41122 14.41122 -9999 -9999 -9999 
-9999 -9999 -9999 -9999 -9999 -9999 -9999 -9999 -9999 -9999 -9999 -9999 -9999 -9999 -9999 -9999 -9999 -9999 -9999 -9999 -9999 -9999 -9999 -9999 -9999 -9999 -9999 -9999 -9999 -9999 -9999 -9999 -9999 -9999 -9999 -9999 -9999 -9999 -9999 -9999 -9999 -9999 -9999 -9999 -9999 -9999 -9999 -9999 -9999 -9999 0.08734833 -0.02069824 -0.07260391 -0.008424683 -0.008424683 -0.008424683 -0.008424683 -0.02964462 0.5983296 0.5983296 0.5983296 0.5983296 0.7674568 0.7674568 0.6134198 0.6134198 1.553953 1.553953 1.553953 4.216064 6.716064 6.716064 7.608636 7.939965 7.939965 7.939965 7.939965 7.600616 7.472554 7.472554 3.804624 2.722768 2.722768 4.106318 4.216318 4.656317 4.656317 5.19963 5.430202 5.430202 5.703999 7.153612 7.153612 7.153612 8.147938 8.147938 8.722309 8.722309 8.722309 8.446773 8.201044 8.201044 8.201044 7.085809 7.327505 7.327505 7.085809 7.185754 9.456124 10.81287 9.456124 11.80258 11.80258 11.80258 11.85777 11.85777 11.85777 11.32256 9.719978 9.138631 8.881033 8.772018 4.106465 4.308617 5.478617 5.478617 7.30764 6.380924 6.380924 6.380924 6.380924 6.496029 7.320302 7.530302 8.406208 8.406208 8.503719 9.312608 10.41401 10.38261 10.38261 10.38261 9.893072 9.893072 9.1675 9.1675 9.302179 9.302179 9.302179 9.302179 5.17656 7.893425 7.893425 7.893425 8.671951 8.671951 8.671951 8.671951 5.77382 5.55435 6.022167 6.022167 6.022167 6.030478 6.050478 6.520477 6.520477 6.520477 6.520477 7.322915 7.322915 7.322915 9.928901 11.3789 11.50794 11.50794 11.50794 11.66452 11.66452 11.66452 9.930338 8.783554 8.783554 8.783554 8.584089 4.811808 4.844223 4.844223 6.829814 6.829814 6.829814 6.829814 6.52515 5.018382 5.018382 4.862128 4.862128 3.239648 3.955024 7.570817 9.695158 9.965158 9.965158 9.965158 8.739709 8.739709 8.739709 8.739709 7.913682 8.193658 8.193658 9.503166 7.063166 8.970386 8.970386 8.970386 8.970386 6.706357 12.0084 12.0084 12.0084 12.0084 11.80639 11.80639 11.86458 11.86458 11.86458 11.5361 10.2367 10.57361 10.57361 10.57361 10.57361 7.479833 7.078764 10.12386 10.12386 10.04023 9.284265 7.266094 7.746094 9.355658 7.746094 9.188142 9.188142 9.188142 9.188142 8.688142 4.578142 7.078808 7.078808 7.820508 7.820508 7.820508 6.386206 1.489936 1.489936 6.765293 6.765293 6.778176 8.468176 11.2668 11.2668 11.2668 10.30583 10.60583 10.60583 10.60583 9.397203 9.397203 10.50777 10.50777 10.50777 10.5516 11.80125 11.80125 12.1921 12.1921 11.73704 12.28428 12.91821 12.91821 12.04435 11.94104 11.94104 8.919772 9.696292 9.696292 1.965307 10.47948 12.70101 12.70101 12.93583 12.99244 13.18128 13.18128 13.06281 13.06281 13.06281 14.41122 12.41281 -9999 -9999 
-9999 -9999 -9999 -9999 -9999 -9999 -9999 -9999 -9999 -9999 -9999 -9999 -9999 -9999 -9999 -9999 -9999 -9999 -9999 -9999 -9999 -9999 -9999 -9999 -9999 -9999 -9999 -9999 -9999 -9999 -9999 -9999 -9999 -9999 -9999 -9999 -9999 -9999 -9999 -9999 -9999 -9999 -9999 -9999 -9999 -9999 -9999 -9999 -9999 -9999 0.08734833 0.08734833 -0.07260391 -0.008424683 -0.008424683 -0.008424683 -0.1163101 -0.02964462 -0.02964462 0.5983296 0.6974568 0.7674568 0.7674568 0.7674568 0.7674568 0.6134198 1.553953 1.553953 1.553953 4.216064 6.662305 6.716064 7.608636 7.939965 7.939965 7.939965 7.939965 6.271325 5.654234 4.834234 2.722768 2.722768 2.722768 4.116753 4.586835 4.656317 4.656317 4.656317 5.430202 5.430202 5.703999 6.642058 7.153612 7.153612 8.147938 8.147938 8.722309 9.722309 9.722309 9.722309 8.201044 8.201044 8.201044 7.327505 8.470435 8.470435 7.327505 9.843049 10.81287 10.81287 10.81287 11.80258 11.80258 11.80258 11.85777 11.85777 11.85777 11.2064 9.138631 9.138631 9.138631 8.881033 4.106465 4.308617 5.478617 5.478617 5.478617 5.478617 5.969817 5.940924 5.940924 5.940924 7.320302 7.530302 8.316689 8.316689 8.316689 10.41401 10.41401 10.41401 10.38261 10.38261 9.595368 9.595368 9.1675 9.1675 5.555408 9.302179 9.302179 5.635408 4.516922 5.3515 5.3515 5.203424 4.279532 5.77382 5.77382 5.77382 5.77382 5.55435 5.55435 5.55435 2.116893 5.36284 6.050478 6.520477 6.520477 6.520477 6.000738 7.322915 7.322915 9.928901 11.3789 11.50794 11.50794 11.50794 11.66452 11.66452 11.66452 11.66452 9.930338 6.956924 8.783554 8.783554 6.093539 4.811808 4.844223 4.914965 4.914965 6.829814 6.829814 6.829814 6.52515 4.862128 4.862128 4.862128 4.862128 4.412128 3.955024 4.705023 9.695158 9.965158 10.21997 10.21997 10.74494 10.74494 10.74494 10.74494 10.56184 8.193658 9.503166 9.503166 9.503166 7.063166 8.970386 8.970386 4.250386 10.6684 12.0084 12.0084 12.0084 12.0084 11.80639 11.80639 11.86458 11.86458 11.86458 11.41729 8.791629 10.57361 12.06361 12.06361 12.33981 12.33981 12.33981 9.70345 9.70345 9.70345 9.70345 9.284265 9.355658 9.718974 9.718974 7.746094 9.188142 9.188142 8.688142 8.385674 6.792275 7.078808 7.078808 7.820508 7.820508 7.820508 7.820508 1.489936 5.099769 6.765293 6.765293 7.886796 11.2668 11.2668 11.2668 11.2668 10.36311 10.36311 10.36311 9.84914 9.397203 10.71385 10.71385 10.71385 10.71385 10.5516 11.21038 11.42126 11.42126 11.75841 11.95428 12.91821 12.91821 12.91821 12.91821 12.37821 10.7528 10.7528 10.4328 9.696292 9.696292 10.53943 12.70101 12.70101 12.93583 12.99244 12.99244 12.99244 13.06281 13.06281 13.06281 13.06281 14.045 -9999 -9999 
-9999 -9999 -9999 -9999 -9999 -9999 -9999 -9999 -9999 -9999 -9999 -9999 -9999 -9999 -9999 -9999 -9999 -9999 -9999 -9999 -9999 -9999 -9999 -9999 -9999 -9999 -9999 -9999 -9999 -9999 -9999 -9999 -9999 -9999 -9999 -9999 -9999 -9999 -9999 -9999 -9999 -9999 -9999 -9999 -9999 -9999 -9999 -9999 -9999 -9999 -9999 0.08734833 -0.07260391 -0.1826039 -0.190221 -0.190221 -0.1163101 -0.1163101 -0.5057153 -0.5057153 0.6974568 0.7674568 0.7674568 0.7674568 0.8219478 3.911948 3.911948 3.911948 1.553953 3.605057 6.662305 6.662305 6.662305 7.939965 7.939965 7.939965 6.271325 6.271325 5.654234 4.834234 1.968641 2.722768 2.893258 4.116753 4.700179 5.390179 5.390179 4.586835 4.405066 5.430202 5.430202 5.480632 7.153612 7.153612 7.660699 8.147938 9.722309 9.722309 9.722309 9.722309 8.127838 8.127838 6.565526 8.470435 8.470435 8.470435 8.470435 9.843049 10.81287 10.81287 10.81287 10.81287 11.80258 11.80258 11.2254 11.2254 11.2254 11.2064 11.10324 9.138631 9.138631 8.881033 1.970164 1.970164 4.308617 4.308617 4.968617 3.698938 5.757545 5.940924 5.940924 7.200302 7.320302 7.530302 8.316689 8.316689 10.13401 10.41401 10.41401 10.75451 10.75451 9.595368 9.595368 9.595368 9.595368 7.173813 5.919804 5.919804 5.635408 5.635408 5.635408 5.386422 5.767293 5.767293 5.767293 4.279532 5.77382 7.136038 7.496038 5.232336 5.232336 5.232336 3.806448 4.713925 5.36284 5.643925 5.643925 6.000738 7.190738 8.260962 10.32772 10.32772 11.3789 11.50794 11.50794 11.50794 11.50794 11.66452 11.66452 11.66452 6.956924 6.956924 6.956924 6.956924 6.093539 5.31627 7.44627 7.44627 6.66627 6.757195 6.757195 6.757195 6.52515 4.862128 4.862128 4.862128 4.862128 4.412128 3.649648 4.705023 9.695158 10.21997 10.21997 10.21997 10.74494 10.74494 10.74494 10.74494 10.56184 9.503166 9.503166 9.503166 9.503166 1.80624 5.206584 5.206584 5.206584 8.067768 10.6684 12.0084 12.0084 12.0084 11.80639 11.80639 12.34352 12.34352 12.34352 10.55729 8.791629 12.06361 12.06361 12.33981 12.33981 12.33981 12.33981 9.70345 9.70345 9.70345 9.70345 10.83286 10.83286 10.83286 9.718974 9.718974 8.385674 8.385674 8.385674 5.305673 6.792275 6.792275 6.990508 7.820508 7.820508 7.820508 7.820508 8.075364 8.075364 8.279769 8.279769 8.279769 11.2668 11.2668 11.2668 11.2668 10.36311 10.36311 10.36311 10.36311 7.69772 10.71385 10.71385 10.71385 10.71385 10.5516 11.21038 11.35038 11.75841 11.75841 11.95428 12.91821 12.91821 12.91821 12.91821 12.37821 10.7528 10.7528 10.4328 10.1934 9.696292 10.53943 12.70101 12.70101 12.70101 12.93583 12.99244 12.99244 11.49114 13.06281 13.06281 13.06281 15.06501 15.06501 -9999 
-9999 -9999 -9999 -9999 -9999 -9999 -9999 -9999 -9999 -9999 -9999 -9999 -9999 -9999 -9999 -9999 -9999 -9999 -9999 -9999 -9999 -9999 -9999 -9999 -9999 -9999 -9999 -9999 -9999 -9999 -9999 -9999 -9999 -9999 -9999 -9999 -9999 -9999 -9999 -9999 -9999 -9999 -9999 -9999 -9999 -9999 -9999 -9999 -9999 -9999 -9999 -9999 -0.1526039 -0.190221 -0.190221 -0.190221 -0.4955827 -0.5057153 -0.5057153 0.3390306 0.6974568 0.7674568 0.7674568 0.8219478 0.8219478 4.68839 4.68839 4.259972 4.259972 3.605057 3.605057 4.006252 4.006252 4.006252 4.006252 6.271325 6.271325 6.271325 5.654234 1.968641 1.968641 1.968641 2.893258 4.116753 5.390179 5.390179 5.576855 5.576855 5.576855 4.405066 4.657596 5.350632 7.064502 7.064502 8.641472 7.890699 9.722309 9.722309 9.722309 9.722309 8.127838 8.127838 6.565526 8.470435 8.470435 8.470435 8.470435 9.843049 10.81287 10.81287 10.81287 10.62258 10.62258 11.2254 11.2254 11.2254 11.2254 11.2064 11.10324 11.10324 10.94627 1.970164 1.970164 3.126279 3.398938 3.698938 3.698938 3.698938 3.698938 5.787893 5.787893 7.200302 7.200302 7.530302 8.316689 8.530196 10.13401 10.41401 10.75451 10.75451 10.75451 10.75451 9.595368 9.595368 9.595368 7.863813 5.919804 5.919804 5.635408 5.635408 5.635408 5.767293 5.767293 5.767293 7.018172 7.018172 7.136038 7.496038 7.496038 7.496038 5.232336 5.232336 4.334354 4.713925 4.713925 5.643925 5.643925 6.950963 8.260962 10.32772 10.32772 10.32772 11.3789 11.3789 11.50794 11.50794 11.47452 11.47452 11.66452 9.733975 7.920853 6.956924 6.956924 6.956924 6.093539 7.44627 7.44627 7.79627 7.907196 7.907196 7.907196 6.757195 2.735456 2.735456 4.924032 4.924032 3.649648 4.670888 4.670888 4.670888 4.637895 10.21997 10.21997 10.21997 10.74494 10.74494 10.74494 10.74494 10.56184 8.763016 9.604246 9.503166 9.503166 5.206584 5.206584 5.206584 5.206584 8.067768 8.067768 11.15763 11.80242 11.80242 11.80242 11.87378 12.34352 12.34352 12.34352 10.55729 8.791629 12.06361 12.06361 12.33981 12.33981 12.33981 12.33981 10.05109 10.05109 9.70345 8.992864 10.83286 10.83286 10.83286 10.83286 9.718974 7.158696 8.385674 7.158696 1.345698 6.792275 6.792275 6.990508 6.990508 7.820508 7.820508 6.386206 8.075364 8.279769 9.59186 9.59186 8.279769 8.719548 11.2668 11.2668 11.2668 10.36311 10.36311 10.36311 9.992689 6.931122 10.71385 10.71385 10.71385 10.71385 10.5516 11.21038 11.55346 11.55346 11.75841 11.95428 12.28428 12.91821 12.91821 12.91821 12.37821 10.7528 10.7528 10.4328 10.1934 9.696292 10.53943 10.53943 10.53943 11.87244 11.87244 11.87244 11.87244 11.8106 12.78114 12.78114 12.78114 14.39501 15.06501 -9999 
-9999 -9999 -9999 -9999 -9999 -9999 -9999 -9999 -9999 -9999 -9999 -9999 -9999 -9999 -9999 -9999 -9999 -9999 -9999 -9999 -9999 -9999 -9999 -9999 -9999 -9999 -9999 -9999 -9999 -9999 -9999 -9999 -9999 -9999 -9999 -9999 -9999 -9999 -9999 -9999 -9999 -9999 -9999 -9999 -9999 -9999 -9999 -9999 -9999 -9999 -9999 -9999 -9999 -0.190221 -0.190221 -0.4955827 -0.4955827 -0.9401855 -0.9512785 0.1591917 0.716655 0.716655 2.412133 3.882133 4.68839 4.68839 4.68839 4.68839 4.259972 3.605057 3.605057 4.006252 4.006252 4.006252 2.932241 4.251056 4.251056 4.251056 4.251056 3.517978 3.517978 1.968641 0.3904863 4.375204 5.390179 6.232484 6.38835 6.38835 6.38835 4.010123 4.657596 4.657596 7.064502 8.641472 8.641472 8.72776 9.309457 9.722309 9.722309 9.309457 8.127838 8.127838 5.777838 6.620435 8.470435 8.470435 8.470435 9.698958 10.28896 10.28896 10.28896 10.3854 10.3854 11.2254 11.2254 11.2254 11.10324 11.10324 11.10324 11.10324 10.94627 10.94627 7.354861 7.354861 3.398938 3.698938 3.698938 3.698938 3.601143 4.794487 5.787893 5.787893 7.200302 7.200302 8.530196 9.546225 9.546225 10.13401 10.75451 10.75451 10.75451 10.75451 10.31338 9.595368 8.595368 7.863813 7.043813 6.415171 5.635408 5.635408 5.386422 5.386422 5.767293 5.767293 7.018172 7.018172 7.136038 7.496038 7.496038 7.496038 7.496038 5.504876 4.334354 4.752135 4.752135 5.643925 5.864516 6.950963 8.260962 10.32772 10.32772 10.32772 10.32772 9.769725 10.80188 11.04794 10.80188 10.80188 9.763975 9.733975 7.936884 7.918489 6.956924 4.749297 4.139297 7.44627 7.79627 7.79627 7.907196 7.907196 7.907196 7.907196 0.8440323 4.924032 4.924032 4.924032 4.924032 5.564962 5.564962 5.564962 8.867318 8.867318 10.21997 10.21997 10.00494 10.00494 10.56184 10.56184 8.769251 9.604246 9.604246 9.604246 7.614246 7.336336 8.115544 8.115544 8.115544 8.067768 11.15763 11.15763 11.15763 11.15763 10.60787 11.87378 12.34352 12.34352 12.34352 10.92675 10.39699 10.16005 12.06361 12.06361 12.33981 12.33981 10.05109 10.94109 10.94109 10.94109 8.992864 10.83286 10.83286 10.83286 10.24286 9.718974 7.158696 7.158696 5.305673 1.345698 1.345698 6.792275 6.792275 7.462215 7.462215 7.462215 4.999567 8.075364 9.59186 9.59186 9.59186 8.279769 8.719548 8.719548 8.719548 8.719548 8.26269 9.992689 11.00112 11.00112 11.0727 11.0727 11.0727 10.71385 10.37999 10.37999 11.04085 11.21038 11.55346 11.55346 11.75841 11.19169 12.05098 12.42098 12.42098 12.37821 12.07803 10.32852 10.1934 9.128519 9.469429 10.53943 10.53943 10.53943 11.1306 11.8106 11.8106 11.8106 12.78114 12.78114 12.78114 12.78114 -9999 -9999 -9999 
-9999 -9999 -9999 -9999 -9999 -9999 -9999 -9999 -9999 -9999 -9999 -9999 -9999 -9999 -9999 -9999 -9999 -9999 -9999 -9999 -9999 -9999 -9999 -9999 -9999 -9999 -9999 -9999 -9999 -9999 -9999 -9999 -9999 -9999 -9999 -9999 -9999 -9999 -9999 -9999 -9999 -9999 -9999 -9999 -9999 -9999 -9999 -9999 -9999 -9999 -9999 -9999 -9999 -0.2677025 -0.4955827 -0.4955827 -0.2272826 -0.9512785 -0.9512785 0.716655 1.746655 1.746655 3.882133 3.882133 4.68839 4.68839 4.68839 4.68839 4.57839 3.605057 3.605057 3.605057 3.236253 3.236253 2.932241 2.324974 4.251056 3.512414 3.517978 3.517978 3.517978 3.517978 4.375204 4.375204 6.232484 6.38835 6.38835 6.38835 6.38835 4.010123 4.657596 4.657596 8.641472 8.641472 8.72776 8.72776 9.309457 9.309457 9.309457 9.309457 8.127838 8.127838 6.882949 3.906735 7.936735 8.210435 8.210435 8.67292 9.698958 9.698958 10.28896 9.66292 10.3854 10.3854 9.797964 9.797964 11.10324 11.10324 11.10324 10.94627 10.94627 10.94627 7.354861 7.354861 3.398938 3.398938 3.398938 3.398938 3.601143 4.794487 7.154144 7.154144 7.154144 5.777894 9.546225 9.546225 9.546225 9.546225 9.545365 10.75451 10.75451 10.75451 10.31338 9.503382 7.863813 7.616408 6.415171 6.415171 6.415171 5.386422 5.386422 5.386422 5.767293 5.767293 7.018172 7.018172 7.136038 7.496038 7.496038 7.496038 5.504876 5.504876 5.10902 5.10902 4.752135 6.569503 6.796972 7.50328 7.50328 9.620962 10.34521 10.78521 10.78521 9.839714 10.34584 10.80188 10.80188 10.01971 9.763975 9.733975 7.936884 7.918489 7.918489 5.342476 5.342476 7.44627 7.79627 7.79627 7.907196 7.907196 7.907196 7.907196 5.660437 4.924032 4.924032 4.924032 4.924032 5.564962 6.186327 5.564962 8.867318 8.867318 8.867318 8.867318 9.82925 9.82925 9.82925 9.82925 8.374246 9.604246 9.604246 9.604246 9.604246 8.115544 8.115544 8.115544 8.115544 7.051101 10.31449 11.15763 11.15763 11.15763 10.60787 11.87378 12.34352 12.34352 12.34352 11.22682 10.39699 10.39699 11.88632 11.88632 10.36675 10.31675 10.94109 10.94109 10.94109 10.94109 8.881094 10.24286 10.83286 10.24286 9.268974 6.680741 6.680741 6.680741 1.345698 1.345698 0.1801938 0.1801938 7.462215 7.645061 7.645061 7.462215 7.065803 8.075364 9.59186 9.59186 9.59186 9.59186 8.719548 8.719548 8.719548 8.613776 8.44935 9.992689 14.52248 14.52248 13.68112 13.68112 11.0727 8.21803 10.37999 11.04085 11.04085 11.64085 11.64085 11.64085 11.19169 12.05098 12.42098 12.42098 12.42098 12.42098 12.07803 10.32852 10.32852 9.128519 8.915283 8.39523 10.05025 10.05025 10.26369 11.8106 11.8106 11.8106 11.77114 12.78114 12.78114 -9999 -9999 -9999 -9999 
-9999 -9999 -9999 -9999 -9999 -9999 -9999 -9999 -9999 -9999 -9999 -9999 -9999 -9999 -9999 -9999 -9999 -9999 -9999 -9999 -9999 -9999 -9999 -9999 -9999 -9999 -9999 -9999 -9999 -9999 -9999 -9999 -9999 -9999 -9999 -9999 -9999 -9999 -9999 -9999 -9999 -9999 -9999 -9999 -9999 -9999 -9999 -9999 -9999 -9999 -9999 -9999 -9999 -9999 -0.2172826 -0.2172826 -0.2172826 -0.2272826 -0.9755962 0.716655 1.746655 1.746655 3.882133 3.882133 4.68839 4.68839 4.68839 4.68839 4.57839 2.820587 2.820587 3.236253 3.236253 2.932241 2.932241 3.512414 3.512414 3.512414 3.517978 3.517978 3.517978 3.517978 4.375204 4.375204 4.375204 6.38835 6.38835 6.38835 6.38835 4.010123 4.010123 4.657596 4.657596 8.641472 8.641472 8.72776 9.309457 9.309457 9.309457 7.469457 7.219723 7.052949 5.647838 7.313723 7.313723 7.936735 7.936735 8.67292 9.66292 9.66292 9.66292 9.66292 9.615396 10.35632 10.35632 11.40412 11.40412 11.40412 11.40412 11.08631 10.94627 10.94627 7.354861 7.354861 4.524861 3.189206 3.189206 0.1602318 0.2944873 4.794487 7.154144 7.154144 7.154144 7.154144 9.546225 9.546225 9.546225 9.546225 9.545365 10.31338 10.31338 10.31338 10.31338 9.503382 8.853382 7.719405 7.719405 6.415171 6.415171 5.365171 5.154158 5.154158 4.869786 4.983739 4.983739 7.018172 7.018172 5.704285 5.704285 5.704285 5.504876 5.504876 5.10902 5.10902 4.752135 6.796972 6.796972 7.50328 7.50328 10.34521 10.78521 10.78521 10.78521 10.78521 10.34584 10.34584 10.34584 10.03322 7.936884 7.936884 7.918489 7.918489 7.918489 5.814339 5.499255 7.319255 7.319255 7.79627 7.79627 7.907196 7.907196 7.650436 5.660437 5.111493 5.111493 4.924032 6.186327 6.186327 6.186327 6.186327 6.730047 8.867318 8.867318 8.024893 8.024893 9.82925 9.82925 8.148241 8.374246 9.604246 9.604246 9.604246 8.534245 7.336336 10.21341 10.21341 8.115544 7.051101 10.31449 11.15763 11.15763 11.15763 10.60787 9.046749 11.87378 11.87378 11.22682 11.22682 11.22682 11.88632 11.88632 11.88632 11.88632 10.31675 12.30419 12.30419 12.30419 10.94109 9.304061 9.304061 9.304061 9.304061 6.680741 6.680741 6.680741 6.680741 4.915243 4.915243 0.02056381 3.214485 7.645061 7.645061 7.645061 7.645061 7.385749 7.997722 9.59186 9.59186 9.59186 8.21891 8.666724 9.666724 9.666724 9.666724 8.44935 14.52248 14.52248 14.52248 14.52248 13.68112 13.68112 8.362275 10.37999 11.04085 11.35085 11.64085 11.64085 11.64085 11.64085 11.71098 12.42098 12.42098 12.42098 12.42098 12.07803 10.32852 10.32852 9.128519 8.528519 8.39523 8.39523 10.05025 10.05025 10.05025 9.274859 9.017959 10.71827 -9999 -9999 -9999 -9999 -9999 -9999 
-9999 -9999 -9999 -9999 -9999 -9999 -9999 -9999 -9999 -9999 -9999 -9999 -9999 -9999 -9999 -9999 -9999 -9999 -9999 -9999 -9999 -9999 -9999 -9999 -9999 -9999 -9999 -9999 -9999 -9999 -9999 -9999 -9999 -9999 -9999 -9999 -9999 -9999 -9999 -9999 -9999 -9999 -9999 -9999 -9999 -9999 -9999 -9999 -9999 -9999 -9999 -9999 -9999 -9999 -9999 -0.2172826 -0.2172826 -0.2172826 -0.03561066 0.716655 1.746655 1.746655 1.746655 3.882133 4.19811 4.53811 4.57839 4.57839 4.53811 2.820587 2.820587 2.871021 2.871021 2.871021 5.50948 5.599481 5.599481 6.011834 6.011834 5.548561 5.548561 3.347978 1.945831 4.375204 4.375204 3.818646 6.38835 6.38835 6.38835 0.008399658 0.3358899 0.3358899 6.77718 6.77718 8.387761 8.387761 8.72776 8.387761 7.469457 7.469457 7.219723 7.219723 5.029723 7.313723 7.313723 7.313723 7.820281 7.820281 9.66292 9.66292 9.66292 8.408854 10.35632 10.35632 10.35632 11.40412 11.40412 11.40412 11.40412 10.74631 9.931852 7.354861 7.354861 4.524861 4.524861 3.189206 3.189206 1.639206 0.2944873 0.2944873 7.154144 7.154144 7.44314 7.44314 9.546225 9.546225 9.546225 9.545365 9.545365 8.99891 10.31338 10.31338 9.503382 9.503382 8.853382 7.719405 7.719405 7.274802 5.504802 5.504802 5.154158 5.154158 4.869786 4.257954 4.030899 4.030899 3.392275 5.384876 5.384876 5.504876 5.504876 5.10902 5.10902 5.10902 4.752135 6.796972 6.796972 6.796972 7.50328 10.34521 10.78521 10.78521 10.78521 10.78521 10.34584 10.34584 10.34584 10.03322 10.03322 6.582338 7.918489 7.918489 7.918489 5.814339 5.814339 6.568261 6.568261 6.873661 6.873661 6.873661 6.873661 6.567885 5.601493 5.601493 5.770737 5.601493 6.186327 6.186327 6.186327 6.186327 6.730047 8.024893 8.024893 8.024893 7.032974 7.172974 8.148241 7.172974 8.374246 8.534245 8.534245 8.534245 7.336336 10.21341 10.21341 10.21341 10.21341 9.713414 7.051101 8.957961 9.766238 9.766238 9.766238 8.706749 10.59679 10.59679 11.22682 11.22682 11.22682 11.88632 11.88632 11.88632 11.88632 10.31675 12.30419 12.30419 12.30419 12.30419 10.6106 9.304061 9.304061 9.304061 7.839082 7.839082 6.680741 6.680741 7.775413 8.695413 8.695413 3.214485 7.645061 7.645061 7.645061 7.645061 7.385749 8.382703 8.382703 7.997722 8.21891 8.68891 9.666724 9.666724 9.666724 9.666724 8.837618 14.52248 14.80248 14.80248 14.80248 14.80248 8.362275 12.09723 12.09723 12.56759 12.67087 12.67087 12.67087 11.64085 11.64085 11.71098 12.05098 12.42098 12.42098 12.07803 10.32852 10.32852 10.32852 8.528519 8.468518 8.468518 8.39523 8.39523 9.274859 9.274859 9.274859 9.017959 -9999 -9999 -9999 -9999 -9999 -9999 -9999 
-9999 -9999 -9999 -9999 -9999 -9999 -9999 -9999 -9999 -9999 -9999 -9999 -9999 -9999 -9999 -9999 -9999 -9999 -9999 -9999 -9999 -9999 -9999 -9999 -9999 -9999 -9999 -9999 -9999 -9999 -9999 -9999 -9999 -9999 -9999 -9999 -9999 -9999 -9999 -9999 -9999 -9999 -9999 -9999 -9999 -9999 -9999 -9999 -9999 -9999 -9999 -9999 -9999 -9999 -9999 -9999 1.897958 -0.2172826 -0.03561066 3.373315 3.373315 3.275481 3.028591 4.19811 4.19811 4.53811 4.53811 4.53811 4.53811 3.332249 3.704568 3.704568 3.704568 5.50948 5.599481 5.599481 6.311834 6.311834 6.311834 6.011834 5.548561 1.945831 0.2338596 0.2338596 3.818646 3.818646 3.818646 3.818646 3.218646 0.008399658 2.395125 0.008399658 6.77718 6.77718 6.77718 6.77718 6.506967 7.469457 7.469457 7.469457 7.219723 5.029723 5.029723 0.1435551 7.313723 7.313723 7.313723 7.820281 7.820281 8.053573 8.408854 8.408854 10.35632 10.35632 10.35632 11.40412 11.40412 11.40412 11.40412 9.931852 9.931852 9.931852 6.840329 6.750329 3.189206 3.189206 3.189206 2.685095 0.8050949 6.335646 6.335646 7.646976 7.646976 7.44314 7.44314 9.400549 9.545365 9.545365 8.99891 9.052629 9.052629 9.503382 9.503382 8.960902 8.960902 8.960902 8.806998 8.806998 7.274802 5.559906 5.559906 5.559906 4.257954 4.257954 4.257954 4.030899 3.392275 3.988631 3.988631 3.988631 1.299654 5.10902 5.10902 5.10902 4.492883 4.492883 6.796972 6.796972 7.297468 7.297468 10.78521 10.78521 10.78521 10.14521 10.34584 10.34584 10.34584 10.03322 10.03322 6.582338 6.582338 6.252338 6.687311 6.687311 6.687311 6.568261 6.568261 6.873661 6.873661 6.873661 6.873661 6.567885 6.567885 5.770737 5.770737 5.770737 4.421493 6.186327 6.186327 6.186327 7.410047 7.410047 8.024893 7.410047 5.342802 7.172974 7.172974 7.172974 7.212662 7.377114 7.377114 7.377114 7.377114 10.21341 10.21341 10.21341 10.21341 10.01341 9.713414 8.957961 9.766238 9.766238 9.766238 10.42679 10.59679 10.59679 11.22682 11.29971 11.29971 11.22682 11.88632 11.88632 11.3579 11.3579 12.30419 12.30419 12.30419 11.89419 11.89419 9.304061 9.304061 9.304061 8.248647 8.248647 7.888647 7.775413 9.315413 10.12541 9.315413 8.735413 7.645061 9.799573 10.18957 10.18957 8.382703 8.382703 8.382703 8.382703 8.68891 8.68891 9.666724 9.666724 9.666724 9.666724 9.451497 9.217618 14.80248 14.80248 14.80248 14.80248 12.09723 12.57723 12.57723 12.67087 12.67087 13.76038 13.76038 13.76038 11.19307 13.14518 13.14518 12.31693 12.31693 11.07693 10.56238 8.672381 8.672381 8.538926 8.962203 8.962203 8.962203 6.106041 9.274859 9.274859 -9999 -9999 -9999 -9999 -9999 -9999 -9999 -9999 -9999 
-9999 -9999 -9999 -9999 -9999 -9999 -9999 -9999 -9999 -9999 -9999 -9999 -9999 -9999 -9999 -9999 -9999 -9999 -9999 -9999 -9999 -9999 -9999 -9999 -9999 -9999 -9999 -9999 -9999 -9999 -9999 -9999 -9999 -9999 -9999 -9999 -9999 -9999 -9999 -9999 -9999 -9999 -9999 -9999 -9999 -9999 -9999 -9999 -9999 -9999 -9999 -9999 -9999 -9999 -9999 -9999 1.907958 1.897958 3.373315 3.373315 3.373315 3.373315 3.275481 3.028591 4.19811 4.53811 4.53811 4.53811 3.63291 3.63291 3.704568 6.25784 3.704568 5.50948 5.599481 5.599481 6.311834 6.311834 6.311834 6.311834 5.548561 5.548561 0.03335205 0.03335205 0.0638266 4.894658 4.894658 4.894658 2.395125 2.395125 4.369419 2.395125 -0.2683848 6.77718 6.77718 5.636967 5.759412 5.759412 5.759412 5.759412 5.637032 5.397032 0.2370319 0.1435551 6.1721 7.173723 7.291152 7.291152 7.848779 8.053573 8.053573 8.408854 9.936322 10.35632 10.35632 9.764118 11.40412 11.40412 10.81785 9.931852 9.931852 6.840329 6.840329 6.750329 4.6682 4.6682 3.01589 3.01589 2.685095 0.8050949 7.646976 7.646976 7.646976 7.646976 9.142789 9.400549 9.400549 9.400549 9.108886 9.052629 9.078759 9.078759 9.078759 8.960902 8.960902 8.960902 8.960902 8.806998 7.274802 6.036193 5.559906 5.559906 5.559906 4.87261 4.257954 4.030899 3.597954 3.088632 3.088632 3.088632 1.299654 3.482888 4.492883 4.492883 4.492883 6.427468 6.577468 7.297468 7.297468 7.297468 9.165209 10.14521 10.14521 10.14521 9.521036 9.521036 10.03322 10.03322 7.030424 6.582338 6.582338 6.252338 6.687311 6.687311 6.741749 6.741749 6.741749 6.871806 6.873661 6.873661 6.873661 6.567885 6.567885 5.770737 5.770737 5.770737 5.770737 5.239329 5.6266 5.6266 7.410047 7.410047 7.410047 7.410047 5.464786 7.172974 7.172974 7.172974 4.525935 7.377114 7.377114 7.377114 7.377114 9.312026 10.21341 10.21341 10.49055 10.49055 9.713414 8.530021 8.530021 8.530021 10.58912 10.58912 10.58912 10.59679 11.29971 11.29971 11.29971 11.29971 11.3579 11.3579 11.3579 11.3579 9.902532 12.30419 11.89419 11.89419 12.8126 10.09371 10.09371 8.248647 8.248647 8.248647 8.248647 10.12541 10.12541 10.12541 10.12541 9.315413 9.799573 10.18957 10.18957 10.18957 10.18957 8.382703 8.382703 8.382703 8.68891 8.68891 8.68891 9.666724 9.96119 9.451497 9.451497 9.217618 14.80248 14.80248 14.80248 14.80248 12.09723 12.57723 12.57723 12.67087 13.20038 13.76038 13.76038 13.76038 13.76038 13.14518 13.14518 13.14518 12.31693 11.20693 11.07693 8.672381 8.672381 8.538926 8.962203 8.962203 8.962203 8.962203 6.106041 -9999 -9999 -9999 -9999 -9999 -9999 -9999 -9999 -9999 -9999 
-9999 -9999 -9999 -9999 -9999 -9999 -9999 -9999 -9999 -9999 -9999 -9999 -9999 -9999 -9999 -9999 -9999 -9999 -9999 -9999 -9999 -9999 -9999 -9999 -9999 -9999 -9999 -9999 -9999 -9999 -9999 -9999 -9999 -9999 -9999 -9999 -9999 -9999 -9999 -9999 -9999 -9999 -9999 -9999 -9999 -9999 -9999 -9999 -9999 -9999 -9999 -9999 -9999 -9999 -9999 -9999 -9999 3.303314 3.373315 3.373315 3.373315 3.746594 3.746594 3.746594 4.19811 4.19811 4.170645 4.170645 3.63291 3.63291 6.25784 6.25784 6.25784 6.25784 5.50948 6.03065 6.311834 6.311834 6.311834 6.311834 6.051437 4.021437 4.021437 0.03335205 4.894658 4.894658 4.894658 4.894658 2.395125 4.369419 4.369419 4.369419 4.369419 6.476444 6.476444 6.476444 5.759412 5.759412 5.759412 5.759412 5.637032 0.2370319 0.2370319 0.1394588 7.120906 7.291152 7.977297 7.977297 7.977297 7.880632 8.053573 7.848779 7.448854 9.936322 9.764118 9.764118 8.534273 9.814273 9.814273 9.931852 8.446142 7.590195 8.070195 7.590195 4.6682 4.6682 3.01589 3.01589 3.01589 0.8050949 7.646976 7.646976 7.646976 7.646976 9.142789 9.142789 9.142789 9.142789 9.108886 9.052629 9.078759 9.078759 9.078759 8.960902 8.960902 8.960902 8.960902 8.806998 7.292408 6.036193 6.036193 5.559906 4.958553 4.87261 4.257954 3.597954 3.597954 4.299042 4.299042 4.299042 2.405382 3.482888 4.189367 4.492883 4.492883 6.577468 6.577468 8.175677 7.297468 8.832482 8.832482 9.165209 10.14521 9.521036 9.521036 9.521036 9.521036 7.920424 7.106328 7.106328 7.106328 6.976328 6.687311 6.741749 6.741749 6.741749 6.741749 6.871806 6.871806 6.871806 6.567885 6.567885 6.567885 5.909939 5.909939 5.855408 6.044521 6.044521 5.239329 5.239329 4.066215 7.410047 7.410047 5.829865 5.599864 5.464786 5.014382 5.014382 4.525935 5.352663 7.377114 7.377114 6.962612 8.421371 9.312026 10.49055 10.49055 10.49055 10.49055 8.530021 8.958783 8.958783 10.58912 12.13912 12.13912 12.13912 11.29971 11.29971 11.29971 11.29971 11.3579 11.3579 11.3579 10.71713 10.71713 10.71713 12.8126 12.8126 12.8126 12.8126 10.09371 9.243708 8.248647 8.248647 8.248647 10.12541 10.12541 10.12541 10.12541 9.315413 9.799573 11.90772 11.90772 10.79987 10.79987 10.79987 8.382703 8.382703 7.651645 8.68891 8.68891 9.96119 9.96119 9.96119 9.417618 10.22044 11.80044 11.85044 11.85044 11.85044 12.09723 12.57723 12.57723 12.57723 13.20038 13.76038 13.76038 13.76038 13.76038 13.14518 13.14518 13.14518 12.31693 11.20693 10.56238 8.672381 8.672381 8.538926 8.962203 8.962203 8.962203 -9999 -9999 -9999 -9999 -9999 -9999 -9999 -9999 -9999 -9999 -9999 -9999 
-9999 -9999 -9999 -9999 -9999 -9999 -9999 -9999 -9999 -9999 -9999 -9999 -9999 -9999 -9999 -9999 -9999 -9999 -9999 -9999 -9999 -9999 -9999 -9999 -9999 -9999 -9999 -9999 -9999 -9999 -9999 -9999 -9999 -9999 -9999 -9999 -9999 -9999 -9999 -9999 -9999 -9999 -9999 -9999 -9999 -9999 -9999 -9999 -9999 -9999 -9999 -9999 -9999 -9999 -9999 -9999 -9999 -9999 3.373315 3.453552 3.453552 3.746594 3.746594 3.746594 3.028591 4.170645 4.170645 3.63291 3.63291 3.63291 6.25784 6.25784 6.25784 6.25784 6.03065 6.03065 6.311834 6.311834 6.311834 6.051437 6.051437 6.051437 4.021437 -0.04569275 4.894658 4.894658 4.894658 4.894658 0.009283752 4.369419 4.369419 4.369419 6.476444 8.118533 8.197487 8.118533 8.118533 5.759412 5.759412 5.637032 5.637032 0.6342328 0.6342328 0.6342328 7.120906 7.291152 7.977297 8.171937 8.171937 8.171937 7.880632 7.880632 6.471408 6.471408 6.317278 6.317278 8.534273 8.534273 8.534273 8.534273 8.446142 8.070195 8.070195 8.070195 7.590195 4.6682 3.01589 3.01589 3.01589 0.8050949 6.166975 7.646976 7.646976 7.646976 6.646183 9.142789 9.142789 9.108886 9.072789 8.606547 9.078759 9.078759 9.078759 8.960902 8.960902 8.960902 8.806998 7.292408 7.292408 6.590388 6.036193 5.559906 4.958553 4.958553 3.597954 3.597954 3.679042 4.299042 4.299042 4.299042 2.405382 6.287104 6.287104 6.287104 6.287104 5.163389 8.175677 8.175677 8.175677 7.585677 8.832482 8.832482 8.832482 9.521036 9.521036 9.521036 7.920424 7.920424 7.106328 7.106328 7.106328 7.106328 6.687311 6.687311 6.741749 7.071805 7.071805 7.071805 7.071805 6.871806 6.434119 5.909939 5.909939 5.909939 5.909939 6.044521 6.044521 6.044521 6.044521 4.974521 4.066215 5.599864 5.599864 5.599864 5.599864 5.464786 5.014382 5.014382 3.025935 5.488172 5.488172 5.488172 8.421371 8.421371 8.507212 10.49055 10.49055 10.49055 10.49055 8.958783 8.958783 8.958783 10.58912 12.13912 12.13912 12.13912 12.13912 11.29971 11.29971 9.683634 10.2979 10.2979 9.662111 10.71713 10.71713 10.71713 12.8126 12.8126 12.8126 12.8126 10.09371 6.736426 8.248647 8.248647 7.888647 8.25282 10.12541 10.12541 10.12541 8.735413 11.90772 12.65772 12.65772 12.65772 10.79987 10.79987 5.675314 7.236639 7.651645 7.651645 7.651645 9.96119 9.96119 9.96119 9.96119 10.07607 11.80044 11.80044 11.80044 11.80044 10.6433 12.57723 12.57723 12.57723 13.20038 13.20038 13.76038 13.76038 12.03747 13.14518 13.14518 13.14518 11.20693 11.31294 11.31294 11.31294 7.388926 7.818926 7.818926 7.109704 -9999 -9999 -9999 -9999 -9999 -9999 -9999 -9999 -9999 -9999 -9999 -9999 -9999 
-9999 -9999 -9999 -9999 -9999 -9999 -9999 -9999 -9999 -9999 -9999 -9999 -9999 -9999 -9999 -9999 -9999 -9999 -9999 -9999 -9999 -9999 -9999 -9999 -9999 -9999 -9999 -9999 -9999 -9999 -9999 -9999 -9999 -9999 -9999 -9999 -9999 -9999 -9999 -9999 -9999 -9999 -9999 -9999 -9999 -9999 -9999 -9999 -9999 -9999 -9999 -9999 -9999 -9999 -9999 -9999 -9999 -9999 -9999 3.453552 3.453552 3.746594 3.746594 3.746594 2.7373 2.7373 3.03291 4.363944 4.363944 6.035517 6.25784 6.25784 8.078655 8.078655 8.078655 6.03065 6.03065 6.00248 6.051437 6.051437 6.051437 4.021437 4.021437 0.1557288 0.1557288 4.894658 6.587273 6.587273 7.37021 7.538222 7.538222 4.369419 6.597486 8.197487 10.24749 10.24749 8.33205 8.33205 8.33205 8.33205 5.072051 2.239231 2.239231 2.239231 6.1721 7.59103 8.171937 8.171937 8.171937 8.171937 7.880632 7.880632 6.471408 6.471408 6.317278 6.317278 7.4413 8.534273 8.534273 8.446142 8.446142 8.070195 8.070195 8.070195 7.590195 4.724803 4.724803 3.01589 2.657566 2.265923 0.06900802 3.944261 3.944261 3.944261 6.646183 6.775402 9.072789 9.072789 6.556183 8.606547 9.078759 9.078759 9.078759 8.448443 8.448443 8.448443 8.196212 7.292408 7.292408 6.590388 6.590388 4.958553 4.958553 4.958553 3.597954 1.126127 3.679042 6.370325 6.370325 6.370325 4.887104 7.392634 7.392634 6.287104 6.287104 8.175677 8.175677 8.175677 8.175677 7.915677 8.832482 8.832482 8.367726 8.217738 8.217738 7.920424 7.920424 7.106328 7.106328 7.106328 7.106328 7.106328 6.976328 6.820147 6.820147 7.071805 7.071805 7.071805 7.071805 6.871806 6.64264 6.64264 6.18264 5.909939 5.909939 6.044521 6.044521 6.044521 6.044521 4.974521 4.835067 4.066215 5.599864 5.599864 5.464786 5.464786 5.014382 5.014382 3.478782 5.488172 5.488172 6.390449 8.421371 8.507212 8.507212 8.507212 10.49055 10.49055 8.458783 8.958783 8.958783 8.958783 10.58912 12.13912 12.13912 12.13912 12.13912 9.833162 10.76115 10.76115 10.76115 10.79762 9.758506 10.71713 10.71713 10.71713 10.40713 12.8126 12.8126 12.8126 9.243708 6.736426 6.736426 6.736426 6.736426 8.25282 8.25282 8.25282 8.25282 10.55719 12.27772 12.65772 12.65772 12.65772 12.65772 10.79987 7.236639 7.236639 7.651645 7.651645 7.651645 9.96119 9.96119 9.96119 8.922516 9.965878 11.35607 11.80044 11.80044 11.35607 10.6433 10.6433 10.46897 10.46897 11.4069 12.14631 12.14631 12.14631 12.14631 12.03747 11.81596 11.19802 11.19802 11.31294 11.31294 11.31294 11.31294 7.566159 -9999 -9999 -9999 -9999 -9999 -9999 -9999 -9999 -9999 -9999 -9999 -9999 -9999 -9999 -9999 
-9999 -9999 -9999 -9999 -9999 -9999 -9999 -9999 -9999 -9999 -9999 -9999 -9999 -9999 -9999 -9999 -9999 -9999 -9999 -9999 -9999 -9999 -9999 -9999 -9999 -9999 -9999 -9999 -9999 -9999 -9999 -9999 -9999 -9999 -9999 -9999 -9999 -9999 -9999 -9999 -9999 -9999 -9999 -9999 -9999 -9999 -9999 -9999 -9999 -9999 -9999 -9999 -9999 -9999 -9999 -9999 -9999 -9999 -9999 3.453552 3.453552 3.746594 3.746594 3.746594 3.528853 2.7373 4.363944 4.363944 4.363944 6.035517 6.035517 6.16784 8.078655 8.078655 8.078655 8.078655 6.03065 6.00248 6.151466 6.151466 5.673995 0.04538177 0.04538177 0.1557288 4.147273 6.587273 6.587273 7.37021 7.538222 7.538222 7.538222 7.538222 6.597486 10.24749 10.24749 10.24749 10.90205 10.90205 10.90205 10.90205 6.639231 3.599231 4.619304 4.926309 7.59103 7.59103 8.171937 8.171937 8.947509 8.947509 7.880632 7.727509 6.471408 6.471408 6.393077 6.393077 8.225839 8.285839 8.285839 8.285839 8.285839 8.070195 9.402274 9.402274 4.724803 4.724803 4.724803 2.657566 2.265923 2.265923 0.06900802 0.06900802 0.06900802 0.06900802 6.775402 6.775402 9.02006 9.02006 6.864326 8.606547 8.606547 8.606547 6.770304 8.196212 8.196212 8.196212 8.196212 7.965681 7.965681 7.965681 6.590388 6.590388 4.958553 4.958553 2.846733 3.991982 6.370325 6.370325 6.370325 6.370325 7.392634 8.242634 8.242634 8.242634 7.793028 7.944094 8.175677 8.175677 8.175677 7.915677 8.667727 10.05795 8.667727 8.367726 8.217738 6.79093 6.612094 5.992094 7.106328 7.106328 7.106328 6.976328 6.966328 6.820147 6.820147 7.071805 7.071805 7.071805 7.071805 6.64264 6.64264 6.64264 6.64264 6.22264 5.909939 5.459939 6.044521 6.044521 6.044521 5.197094 5.506728 5.506728 4.745763 4.745763 4.745763 4.595763 4.595763 3.588782 3.588782 5.488172 5.488172 6.390449 8.421371 8.421371 8.507212 8.507212 8.507212 8.127212 8.458783 8.958783 8.958783 8.958783 10.57017 10.57017 12.13912 12.13912 9.833162 10.76115 10.76115 10.76115 10.79762 10.79762 10.79762 10.71713 10.71713 10.71713 9.722188 9.722188 9.722188 9.722188 9.502188 6.736426 6.736426 6.736426 6.736426 8.25282 8.25282 8.25282 7.408221 10.55719 12.27772 12.65772 12.65772 12.65772 12.65772 10.79987 10.28172 10.28172 10.28172 10.28172 9.481567 8.922516 8.922516 8.922516 8.922516 11.06588 11.35607 11.35607 11.35607 11.35607 10.6433 10.6433 10.6433 10.8955 10.8955 12.14631 12.14631 12.14631 12.14631 11.81596 11.81596 11.81596 11.19802 11.31294 11.31294 11.31294 11.31294 -9999 -9999 -9999 -9999 -9999 -9999 -9999 -9999 -9999 -9999 -9999 -9999 -9999 -9999 -9999 -9999 
-9999 -9999 -9999 -9999 -9999 -9999 -9999 -9999 -9999 -9999 -9999 -9999 -9999 -9999 -9999 -9999 -9999 -9999 -9999 -9999 -9999 -9999 -9999 -9999 -9999 -9999 -9999 -9999 -9999 -9999 -9999 -9999 -9999 -9999 -9999 -9999 -9999 -9999 -9999 -9999 -9999 -9999 -9999 -9999 -9999 -9999 -9999 -9999 -9999 -9999 -9999 -9999 -9999 -9999 -9999 -9999 -9999 -9999 -9999 -9999 3.453552 3.528853 3.528853 3.528853 2.3687 2.3687 4.363944 4.363944 4.363944 6.035517 6.035517 6.250776 8.078655 8.078655 8.078655 8.078655 6.637167 6.637167 6.637167 6.637167 6.151466 5.673995 0.04538177 4.147273 5.671415 6.587273 6.587273 7.37021 8.01312 8.01312 8.01312 7.538222 7.073354 10.24749 10.24749 10.24749 10.90205 10.90205 10.90205 10.90205 8.849304 4.619304 4.619304 4.926309 7.59103 7.59103 7.59103 8.947509 8.947509 8.947509 8.947509 7.741749 7.741749 7.741749 6.46932 6.46932 8.225839 8.285839 8.285839 8.484803 9.645063 9.645063 9.645063 9.402274 9.402274 4.724803 4.724803 2.644803 2.265923 2.265923 0.06900802 0.09944382 0.09944382 0.06900802 6.775402 9.02006 9.02006 9.02006 9.02006 6.864326 6.864326 6.864326 6.770304 7.220304 8.926532 8.926532 8.196212 7.965681 7.965681 7.965681 6.590388 5.584901 4.434901 5.216702 5.216702 3.991982 6.56644 7.77644 8.207929 8.207929 8.242634 8.818523 10.07127 10.07127 10.07127 7.944094 8.048409 8.92841 7.86841 8.667727 10.05795 10.05795 10.05795 10.05795 8.217738 7.687089 6.612094 5.992094 6.18137 6.276328 6.966328 6.670147 6.820147 6.820147 6.820147 6.820147 6.765735 6.765735 6.658791 6.658791 8.518747 8.958748 8.828748 8.828748 5.459939 5.459939 3.829962 5.197094 5.197094 5.506728 5.506728 5.506728 5.506728 4.745763 4.745763 4.595763 4.595763 3.749391 3.588782 3.588782 3.607758 6.390449 6.390449 6.390449 6.97753 6.97753 6.97753 6.97753 6.300499 11.34312 11.34312 11.34312 11.34253 11.34253 10.85253 10.85253 10.92369 10.51143 10.76115 11.61255 11.61255 11.61255 10.79762 10.93645 9.876446 9.876446 9.722188 9.722188 9.722188 9.722188 9.502188 7.667218 7.667218 7.667218 5.900079 8.24209 8.25282 7.408221 7.408221 10.55719 10.55719 12.27772 12.65772 12.65772 11.71793 11.71793 10.28172 10.90452 10.90452 10.90452 9.481567 11.08989 11.08989 11.08989 8.029892 11.06588 11.06588 11.35607 11.35607 10.6433 10.97326 10.97326 10.97326 10.70295 10.8955 10.8955 12.14631 12.14631 12.14631 11.81596 11.9905 11.9905 11.9905 11.90641 11.90641 11.61968 11.61968 11.61968 -9999 -9999 -9999 -9999 -9999 -9999 -9999 -9999 -9999 -9999 -9999 -9999 -9999 -9999 -9999 
-9999 -9999 -9999 -9999 -9999 -9999 -9999 -9999 -9999 -9999 -9999 -9999 -9999 -9999 -9999 -9999 -9999 -9999 -9999 -9999 -9999 -9999 -9999 -9999 -9999 -9999 -9999 -9999 -9999 -9999 -9999 -9999 -9999 -9999 -9999 -9999 -9999 -9999 -9999 -9999 -9999 -9999 -9999 -9999 -9999 -9999 -9999 -9999 -9999 -9999 -9999 -9999 -9999 -9999 -9999 -9999 -9999 -9999 -9999 -9999 -9999 0.9488531 0.9488531 2.3687 2.3687 2.3687 3.773944 4.363944 4.363944 5.953695 6.035517 6.250776 8.078655 8.078655 8.078655 6.597167 6.637167 6.637167 6.637167 6.637167 6.151466 5.673995 0.04538177 5.379575 5.671415 6.587273 6.587273 7.37021 8.01312 8.01312 8.01312 8.01312 7.073354 8.998276 10.24749 10.24749 10.90205 10.90205 10.90205 10.90205 8.849304 4.619304 4.619304 4.926309 4.926309 7.59103 7.59103 8.947509 8.947509 8.947509 8.947509 7.741749 7.741749 7.741749 7.741749 6.46932 6.46932 8.225839 8.285839 8.484803 9.645063 9.645063 9.645063 9.645063 9.402274 7.045552 6.670906 3.524344 2.265923 -0.3572611 2.429444 2.429444 2.429444 4.938261 4.938261 9.02006 9.02006 9.02006 9.02006 6.864326 6.864326 6.864326 6.770304 8.926532 8.926532 8.926532 8.926532 7.965681 7.965681 7.965681 6.494016 6.030541 5.584901 5.406702 5.406702 5.406702 6.56644 8.207929 8.207929 8.709455 8.818523 8.818523 10.07127 10.07127 10.07127 10.07127 9.43841 9.43841 9.43841 8.667727 10.05795 10.05795 10.05795 10.05795 9.787089 7.765441 6.612094 5.884918 6.18137 6.18137 6.18137 6.057952 6.825018 7.018103 7.018103 6.825018 6.765735 6.658791 6.658791 8.958748 9.708748 9.708748 9.708748 8.828748 3.683403 3.683403 3.829962 5.446728 5.446728 5.506728 5.506728 5.506728 5.506728 4.745763 4.745763 4.595763 4.133399 3.749391 3.749391 3.588782 4.477758 6.390449 6.390449 6.390449 6.97753 6.97753 6.97753 6.97753 6.300499 11.34312 11.34312 11.38273 11.38273 11.38273 11.34253 11.20739 11.20739 10.92369 10.95255 11.61255 11.61255 11.61255 10.93645 10.93645 10.93645 9.876446 9.722188 9.722188 9.722188 9.722188 9.426429 9.004761 10.26603 10.26603 10.26603 8.97209 8.97209 8.97209 7.070203 6.037189 6.037189 10.53076 10.53076 11.71793 11.71793 11.71793 11.71793 10.90452 10.90452 10.90452 10.90452 11.08989 11.08989 11.08989 11.08989 11.06588 11.06588 11.06588 10.90588 8.953303 10.97326 10.97326 10.97326 10.97326 10.70295 10.49511 12.07613 12.07613 12.07613 12.07613 11.9905 12.13641 12.13641 12.13641 12.13641 11.90641 11.61968 11.61968 -9999 -9999 -9999 -9999 -9999 -9999 -9999 -9999 -9999 -9999 -9999 -9999 -9999 -9999 -9999 
-9999 -9999 -9999 -9999 -9999 -9999 -9999 -9999 -9999 -9999 -9999 -9999 -9999 -9999 -9999 -9999 -9999 -9999 -9999 -9999 -9999 -9999 -9999 -9999 -9999 -9999 -9999 -9999 -9999 -9999 -9999 -9999 -9999 -9999 -9999 -9999 -9999 -9999 -9999 -9999 -9999 -9999 -9999 -9999 -9999 -9999 -9999 -9999 -9999 -9999 -9999 -9999 -9999 -9999 -9999 -9999 -9999 -9999 -9999 -9999 -9999 0.9488531 0.9488531 2.3687 2.3687 2.3687 2.41238 3.773944 3.490188 5.220188 5.953695 5.953695 6.250776 6.400776 6.400776 6.400776 6.637167 6.637167 6.637167 6.637167 5.673995 5.673995 0.04538177 5.379575 5.671415 5.671415 6.454473 7.087022 8.01312 8.01312 8.01312 6.265985 7.073354 7.283354 8.998276 9.33786 9.33786 10.90205 9.86786 9.86786 8.849304 6.299522 6.299522 6.299522 6.235896 8.752176 8.752176 8.947509 8.947509 8.947509 8.947509 7.741749 7.741749 7.741749 7.741749 6.46932 6.46932 7.907276 8.484803 8.484803 9.645063 9.645063 9.645063 9.402274 7.925063 7.045552 7.045552 4.365973 3.524344 2.690443 2.690443 2.804618 2.804618 4.938261 4.938261 4.938261 9.02006 9.02006 6.864326 6.864326 6.864326 6.254326 7.550597 8.926532 8.926532 8.926532 8.926532 8.136532 7.965681 6.494016 7.91143 6.030541 8.11054 8.11054 5.732225 5.406702 6.56644 8.709455 8.709455 8.709455 8.831711 8.991272 10.07127 10.07127 10.07127 10.07127 9.862125 10.22213 10.22213 10.22213 10.05795 10.05795 10.05795 10.1784 10.1784 7.765441 7.765441 5.884918 6.057952 6.057952 6.057952 6.708103 7.018103 7.018103 7.018103 6.825018 8.469361 8.989361 8.989361 8.958748 9.708748 9.708748 9.708748 9.708748 3.683403 3.683403 3.829962 5.446728 5.446728 5.506728 5.506728 5.506728 5.506728 4.535763 4.314646 4.261848 4.403337 5.623336 5.623336 5.623336 4.477758 4.477758 5.08581 5.08581 6.97753 6.97753 6.97753 6.49753 5.136865 11.34312 11.34312 11.38273 11.38273 11.38273 11.38273 11.20739 11.20739 11.20739 10.99936 11.61255 11.61255 11.61255 10.93645 10.93645 10.93645 8.976446 9.389045 9.426429 9.426429 9.426429 9.426429 10.26603 10.26603 10.26603 10.26603 8.97209 8.97209 8.97209 7.070203 6.037189 7.442479 10.53076 10.53076 11.71793 11.71793 11.71793 11.71793 10.90452 10.90452 10.90452 11.10221 11.10221 11.10221 11.08989 11.08989 10.83307 10.83307 10.83307 9.988597 8.758596 10.97326 10.97326 10.97326 10.82592 10.82592 10.49511 12.07613 12.07613 12.07613 11.0724 11.9905 12.13641 12.13641 12.13641 12.13641 11.90641 11.61968 11.61968 10.7359 -9999 -9999 -9999 -9999 -9999 -9999 -9999 -9999 -9999 -9999 -9999 -9999 -9999 -9999 
-9999 -9999 -9999 -9999 -9999 -9999 -9999 -9999 -9999 -9999 -9999 -9999 -9999 -9999 -9999 -9999 -9999 -9999 -9999 -9999 -9999 -9999 -9999 -9999 -9999 -9999 -9999 -9999 -9999 -9999 -9999 -9999 -9999 -9999 -9999 -9999 -9999 -9999 -9999 -9999 -9999 -9999 -9999 -9999 -9999 -9999 -9999 -9999 -9999 -9999 -9999 -9999 -9999 -9999 -9999 -9999 -9999 -9999 -9999 -9999 -9999 -9999 0.8513085 1.414037 1.414037 1.414037 2.915855 2.915855 3.490188 3.490188 3.490188 3.490188 3.972436 5.290776 6.400776 5.641586 -0.4880376 6.597167 2.711962 2.711962 2.711962 -0.1724591 0.4134094 5.379575 5.379575 6.167022 7.087022 7.087022 7.087022 8.01312 6.709162 5.139777 5.139777 7.455594 7.455594 9.33786 9.33786 9.33786 9.33786 8.897732 7.05786 6.299522 6.299522 6.299522 7.662177 8.752176 8.752176 8.752176 8.752176 7.90807 7.511749 7.741749 7.741749 7.741749 6.712634 6.46932 6.587276 7.907276 7.907276 8.484803 8.75192 9.645063 8.75192 8.75192 7.045552 7.045552 7.045552 4.365973 3.854344 2.690443 2.804618 2.804618 2.804618 2.804618 4.938261 4.938261 4.938261 5.374198 5.374198 6.254326 6.254326 7.550597 7.550597 7.598875 8.926532 8.926532 8.926532 8.136532 7.91143 7.91143 8.211342 8.211342 8.211342 8.11054 8.11054 5.934765 5.199688 8.709455 8.709455 8.719456 8.831711 8.831711 8.991272 10.07127 10.07127 9.152126 10.22213 10.22213 10.22213 11.05266 11.05266 11.05266 10.1784 10.1784 10.1784 10.1784 7.765441 5.884918 6.010196 6.010196 6.010196 6.708103 7.018103 7.661285 7.661285 8.459324 8.989361 8.989361 8.989361 9.143351 9.708748 9.708748 9.708748 9.708748 2.971777 2.971777 2.971777 3.219975 5.446728 5.446728 5.446728 4.547997 4.261848 4.261848 4.261848 4.261848 6.693336 6.693336 6.693336 5.623336 6.377264 6.377264 5.08581 7.080549 7.080549 7.080549 7.080549 6.49753 5.136865 5.136865 10.90273 11.38273 11.38273 11.38273 11.38273 11.20739 11.20739 11.20739 10.99936 11.61255 11.61255 11.61255 10.93645 10.93645 10.93645 9.389045 9.389045 10.10905 10.10905 9.426429 7.877218 10.26603 10.26603 10.26603 10.26603 9.665623 9.665623 8.97209 9.663422 9.663422 11.0686 10.53076 10.53076 11.71793 11.71793 11.71793 11.71793 10.90452 10.90452 10.90452 11.10221 11.35433 11.35433 11.10221 10.83307 10.83307 10.83307 10.83307 10.38611 10.38611 10.32637 10.97326 10.82592 10.82592 10.82592 10.49511 10.71104 10.71104 10.71104 11.38925 11.41579 12.13641 12.13641 12.13641 12.13641 11.90641 11.61968 10.7359 10.7359 10.67607 -9999 -9999 -9999 -9999 -9999 -9999 -9999 -9999 -9999 -9999 -9999 -9999 -9999 
-9999 -9999 -9999 -9999 -9999 -9999 -9999 -9999 -9999 -9999 -9999 -9999 -9999 -9999 -9999 -9999 -9999 -9999 -9999 -9999 -9999 -9999 -9999 -9999 -9999 -9999 -9999 -9999 -9999 -9999 -9999 -9999 -9999 -9999 -9999 -9999 -9999 -9999 -9999 -9999 -9999 -9999 -9999 -9999 -9999 -9999 -9999 -9999 -9999 -9999 -9999 -9999 -9999 -9999 -9999 -9999 -9999 -9999 -9999 -9999 -9999 -9999 -9999 1.414037 1.414037 2.507078 2.915855 2.915855 2.915855 3.35581 3.490188 3.35581 3.972436 3.972436 3.972436 3.972436 3.412436 2.711962 2.711962 2.711962 2.711962 0.4134094 0.4134094 2.66472 5.379575 6.167022 7.087022 7.087022 7.087022 7.087022 6.709162 5.62913 5.52913 7.455594 7.455594 7.455594 9.33786 9.33786 8.897732 6.197731 6.197731 6.299522 6.299522 6.299522 7.662177 8.752176 10.19719 10.18719 8.752176 7.90807 7.90807 7.189663 6.712634 7.378297 7.378297 7.378297 6.587276 7.907276 7.907276 8.02192 8.75192 8.75192 8.75192 8.75192 7.045552 7.045552 4.365973 4.365973 4.62147 2.690443 2.804618 2.804618 2.804618 2.804618 2.718825 2.718825 2.718825 5.374198 5.374198 5.374198 5.526952 7.550597 7.550597 7.598875 7.838875 8.136532 8.136532 7.838875 8.784409 9.254409 9.254409 9.254409 8.211342 8.11054 8.11054 7.584765 7.584765 7.919785 8.709455 8.719456 8.831711 8.831711 8.831711 8.750316 8.750316 8.872126 10.22213 10.22213 11.05266 11.05266 11.05266 11.05266 10.1784 10.1784 10.1784 10.1784 7.765441 6.116423 6.116423 6.129116 6.129116 6.708103 7.661285 7.661285 7.661285 8.709361 8.989361 8.989361 9.126597 9.143351 9.143351 9.708748 9.143351 7.540951 2.971777 2.971777 2.729014 3.219975 4.547997 4.547997 4.547997 4.547997 4.261848 4.261848 4.261848 4.255038 6.693336 6.693336 6.693336 6.693336 6.377264 6.377264 6.377264 7.080549 7.080549 7.080549 7.080549 4.975519 5.790783 5.790783 10.1609 10.47801 11.38273 11.38273 11.20739 11.20739 11.20739 10.99936 11.26304 11.26304 11.26304 11.26304 10.23803 10.23803 10.23803 8.938025 10.59169 10.59169 10.59169 10.10905 10.13022 10.25501 10.26603 10.26603 10.26603 10.43562 10.43562 9.665623 9.663422 11.6086 11.6086 11.6086 12.21651 12.21651 12.21651 10.73149 10.73149 10.73149 10.73149 10.66149 11.35433 11.35433 11.35433 11.35433 10.83307 10.83307 10.83307 10.83307 10.97953 11.37953 10.32637 10.82592 10.82592 10.82592 10.82592 10.571 10.71104 12.03003 12.03003 12.12925 12.12925 12.21579 12.21579 12.21579 11.49968 11.51412 12.2638 12.2638 10.0838 10.0838 -9999 -9999 -9999 -9999 -9999 -9999 -9999 -9999 -9999 -9999 -9999 -9999 -9999 
-9999 -9999 -9999 -9999 -9999 -9999 -9999 -9999 -9999 -9999 -9999 -9999 -9999 -9999 -9999 -9999 -9999 -9999 -9999 -9999 -9999 -9999 -9999 -9999 -9999 -9999 -9999 -9999 -9999 -9999 -9999 -9999 -9999 -9999 -9999 -9999 -9999 -9999 -9999 -9999 -9999 -9999 -9999 -9999 -9999 -9999 -9999 -9999 -9999 -9999 -9999 -9999 -9999 -9999 -9999 -9999 -9999 -9999 -9999 -9999 -9999 -9999 -9999 -9999 2.477692 2.507078 2.915855 2.915855 3.35581 3.35581 3.35581 3.35581 3.972436 3.972436 3.972436 3.412436 3.412436 -0.4380376 2.711962 2.711962 -0.19228 0.4134094 0.4134094 0.4134094 2.66472 2.66472 6.225711 7.087022 7.087022 6.709162 6.709162 5.62913 5.808536 5.808536 7.455594 8.358294 8.358294 8.897732 8.358294 6.197731 6.197731 8.217339 9.159079 9.217186 9.217186 10.19719 10.19719 10.19719 10.19719 8.401739 8.401739 8.401739 7.378297 7.378297 7.378297 7.378297 7.218297 7.907276 7.907276 8.02192 8.02192 8.75192 8.75192 8.75192 4.859123 5.450619 5.450619 5.450619 5.265999 4.62147 4.559622 2.804618 2.804618 1.100153 0.3388254 2.718825 2.718825 2.718825 5.374198 5.374198 5.374198 5.526952 7.550597 7.550597 7.598875 7.838875 7.838875 7.685996 9.254409 9.254409 9.254409 9.254409 8.211342 8.211342 7.584765 7.584765 7.584765 8.17045 8.17045 8.719456 8.719456 8.831711 8.640316 8.750316 8.650315 8.650315 10.14213 10.22213 11.05266 11.05266 11.05266 11.05266 9.961226 10.1784 10.1784 5.994937 6.819403 6.116423 6.219116 6.219116 6.219116 7.804874 7.804874 7.804874 7.661285 8.459324 9.126597 9.126597 9.126597 9.143351 9.143351 9.143351 8.61095 7.540951 0.1761594 2.729014 2.729014 3.219975 3.219975 4.547997 3.887997 3.887997 2.797007 3.421848 3.421848 4.255038 6.693336 6.693336 6.693336 6.377264 6.496595 6.496595 6.496595 7.080549 7.080549 7.080549 7.080549 6.01008 5.790783 7.578442 7.578442 10.47801 10.47801 10.47801 10.61659 10.93739 10.99936 10.99936 11.26304 11.26304 11.26304 11.26304 10.23803 10.23803 10.23803 8.833905 10.59169 10.59169 10.59169 10.59169 10.13022 10.25501 10.25501 10.25501 10.43562 10.43562 10.43562 9.665623 11.0686 11.6086 11.6086 11.6086 12.21651 12.71902 12.71902 12.21651 10.73149 10.73149 10.73149 10.66149 11.35433 11.35433 11.35433 11.35433 11.07666 10.84456 10.83307 10.97953 11.37953 11.37953 11.37953 11.37953 10.7451 10.7451 10.571 10.571 12.03003 12.03003 12.12925 12.12925 12.12925 12.21579 12.21579 12.21579 11.23209 11.51412 12.2638 12.2638 12.2638 11.02477 11.06851 -9999 -9999 -9999 -9999 -9999 -9999 -9999 -9999 -9999 -9999 -9999 -9999 
-9999 -9999 -9999 -9999 -9999 -9999 -9999 -9999 -9999 -9999 -9999 -9999 -9999 -9999 -9999 -9999 -9999 -9999 -9999 -9999 -9999 -9999 -9999 -9999 -9999 -9999 -9999 -9999 -9999 -9999 -9999 -9999 -9999 -9999 -9999 -9999 -9999 -9999 -9999 -9999 -9999 -9999 -9999 -9999 -9999 -9999 -9999 -9999 -9999 -9999 -9999 -9999 -9999 -9999 -9999 -9999 -9999 -9999 -9999 -9999 -9999 -9999 -9999 -9999 2.477692 2.791628 2.791628 2.791628 2.78581 3.35581 3.35581 3.35581 3.232436 3.412436 3.412436 3.412436 -0.8936149 -0.4380376 -0.19228 -0.19228 -0.19228 -0.04594116 0.4134094 0.4134094 0.4134094 0.1934094 6.225711 6.635711 6.709162 6.709162 5.62913 5.808536 5.808536 5.808536 8.135855 8.358294 8.885855 8.885855 8.358294 5.853532 5.853532 8.217339 9.159079 9.217186 9.217186 10.19719 10.19719 10.6643 10.19719 9.253956 9.253956 8.402766 8.402766 8.610665 7.378297 8.732924 8.732924 6.770958 6.770958 5.970958 6.841265 8.02192 6.841265 6.841265 4.859123 5.450619 5.450619 5.450619 5.429099 5.989099 5.989099 5.989099 1.785411 1.100153 0.2634491 0.2634491 2.718825 1.024482 1.024482 4.654481 4.654481 4.654481 4.654481 6.003152 7.203153 7.203153 7.203153 5.838541 9.254409 9.254409 9.254409 9.254409 8.211342 7.957431 7.584765 7.584765 7.584765 7.619689 8.17045 8.17045 8.17045 7.329659 8.350315 8.470316 8.650315 8.650315 6.306888 6.306888 9.962658 11.05266 11.05266 9.961226 9.961226 9.961226 9.713987 9.583988 6.979403 6.979403 6.219116 6.706981 7.324874 7.804874 7.804874 7.804874 7.804874 7.703764 9.126597 9.126597 9.126597 9.143351 9.143351 9.143351 8.61095 7.540951 6.85816 6.85816 2.729014 2.729014 3.219975 3.219975 0.8044351 2.290729 2.797007 2.797007 1.964291 4.699921 5.059921 6.693336 6.693336 6.496595 6.496595 6.496595 6.496595 5.804637 6.14008 6.14008 6.14008 6.01008 5.790783 7.578442 7.578442 7.578442 10.47801 10.47801 10.59659 10.61659 10.93739 10.79359 11.26304 11.26304 11.26304 10.42522 10.42522 10.42522 9.419518 8.833905 10.59169 10.59169 10.59169 10.59169 10.26854 10.26854 10.26854 10.20191 10.43562 10.69801 10.43562 10.43562 9.663422 11.6086 11.6086 11.6086 12.71902 12.71902 12.71902 13.21289 13.21289 13.21289 10.66149 10.66149 10.85433 11.35433 11.35433 12.21193 12.21193 11.03456 11.03456 10.97953 11.37953 11.37953 11.37953 13.13897 13.13897 10.7451 10.571 10.571 12.03003 12.03003 12.12925 12.12925 12.12925 12.21579 12.21579 12.21579 11.23209 12.2638 12.2638 12.2638 12.2638 11.02477 11.06851 11.06851 -9999 -9999 -9999 -9999 -9999 -9999 -9999 -9999 -9999 -9999 -9999 
-9999 -9999 -9999 -9999 -9999 -9999 -9999 -9999 -9999 -9999 -9999 -9999 -9999 -9999 -9999 -9999 -9999 -9999 -9999 -9999 -9999 -9999 -9999 -9999 -9999 -9999 -9999 -9999 -9999 -9999 -9999 -9999 -9999 -9999 -9999 -9999 -9999 -9999 -9999 -9999 -9999 -9999 -9999 -9999 -9999 -9999 -9999 -9999 -9999 -9999 -9999 -9999 -9999 -9999 -9999 -9999 -9999 -9999 -9999 -9999 -9999 -9999 -9999 -9999 -9999 2.791628 2.791628 2.791628 2.687078 2.78581 3.35581 2.019966 2.507428 2.507428 2.507428 1.629966 -0.8936149 -0.443615 4.932173 4.932173 4.932173 -0.04594116 -0.01659058 0.1934094 0.1934094 5.146749 7.706749 8.08675 8.08675 8.08675 5.62913 8.00029 8.00029 5.808536 8.135855 8.885855 8.885855 8.885855 8.358294 7.252447 6.683852 8.217339 9.159079 9.217186 9.217186 10.19719 10.6643 10.6643 10.6643 9.253956 9.253956 8.572766 8.610665 9.810665 9.810665 9.810665 9.222923 8.732924 7.631103 7.631103 6.841265 6.841265 6.841265 6.841265 5.341166 5.450619 5.450619 6.823798 6.823798 6.823798 5.989099 5.989099 2.25815 1.785411 1.785411 1.353449 0.6513397 1.024482 1.024482 1.024482 1.024482 3.531537 3.531537 4.527369 6.003152 7.203153 6.003152 5.838541 7.092127 9.254409 9.254409 9.254409 7.957431 7.957431 7.584765 7.584765 7.584765 7.149689 7.149689 8.17045 7.329659 7.329659 7.329659 7.15686 7.15686 7.15686 6.306888 9.329846 9.504514 9.504514 9.504514 9.961226 9.961226 9.861226 9.713987 9.583988 7.084496 7.084496 7.084496 6.954496 7.324874 7.804874 7.804874 7.804874 7.804874 7.703764 9.066597 9.126597 9.126597 9.126597 8.650283 8.650283 8.649771 8.649771 6.85816 6.85816 -0.02384064 -0.02384064 0.8044351 0.8044351 0.8044351 -0.4955649 1.964291 1.964291 1.964291 5.059921 6.609921 6.609921 6.609921 6.609921 6.496595 6.496595 6.496595 5.959557 6.14008 6.14008 6.14008 5.62008 5.425405 7.510783 7.578442 7.578442 7.578442 7.074035 9.186591 10.59659 10.79359 10.80976 10.80976 10.80976 10.42522 10.42522 10.42522 10.42522 9.419518 8.833905 11.24594 11.24594 11.24594 11.24594 10.26854 10.26854 10.26854 10.76888 10.76888 10.69801 10.69801 8.671138 8.671138 11.6086 11.6086 11.6086 12.71902 12.71902 13.21289 13.21289 13.21289 13.21289 11.27629 11.27629 10.63433 10.63433 12.21193 12.21193 12.21193 12.21193 11.03456 11.03456 11.37953 11.37953 13.13897 13.13897 13.13897 13.13897 10.571 10.13017 12.03003 12.03003 12.03003 11.30003 12.12925 12.21579 12.47396 12.47396 12.47396 11.51412 12.2638 12.2638 12.2638 11.02477 11.06851 11.06851 -9999 -9999 -9999 -9999 -9999 -9999 -9999 -9999 -9999 -9999 -9999 
-9999 -9999 -9999 -9999 -9999 -9999 -9999 -9999 -9999 -9999 -9999 -9999 -9999 -9999 -9999 -9999 -9999 -9999 -9999 -9999 -9999 -9999 -9999 -9999 -9999 -9999 -9999 -9999 -9999 -9999 -9999 -9999 -9999 -9999 -9999 -9999 -9999 -9999 -9999 -9999 -9999 -9999 -9999 -9999 -9999 -9999 -9999 -9999 -9999 -9999 -9999 -9999 -9999 -9999 -9999 -9999 -9999 -9999 -9999 -9999 -9999 -9999 -9999 -9999 -9999 -9999 2.791628 3.169621 3.169621 3.169621 3.089622 2.019966 2.019966 2.019966 2.019966 1.629966 -0.443615 5.316164 5.316164 5.316164 5.316164 4.402173 3.841879 3.841879 0.1934094 0.1934094 8.08675 8.08675 8.08675 8.08675 8.00029 8.320291 8.320291 8.320291 10.08265 10.08265 10.08265 8.885855 8.885855 8.153852 8.153852 7.379079 9.159079 9.159079 9.383108 9.383108 10.6643 10.6643 10.6643 10.6643 9.674767 9.674767 9.674767 9.810665 9.810665 9.810665 9.810665 8.732924 7.631103 7.631103 7.631103 6.841265 6.841265 5.639064 5.639064 5.450619 5.450619 6.823798 6.823798 6.823798 6.403798 5.989099 5.989099 2.25815 1.785411 1.353449 0.6513397 0.6513397 1.859115 1.859115 1.859115 0.4783888 3.03737 4.527369 4.527369 4.527369 5.534266 5.534266 7.362127 7.692127 7.957431 7.957431 7.957431 7.957431 7.069062 7.069062 6.679062 5.992665 7.380566 6.722688 8.93334 7.329659 0.05380417 7.15686 7.15686 7.15686 6.306888 9.329846 9.504514 9.504514 9.504514 9.504514 9.713987 9.713987 9.713987 9.583988 7.084496 7.084496 7.084496 7.084496 7.002986 7.324874 7.804874 7.804874 8.374912 7.703764 8.769797 9.066597 9.066597 8.769797 8.650283 8.861176 8.861176 8.861176 6.85816 6.85816 -0.02384064 -0.0563649 -0.0563649 0.4657153 0.4657153 0.6117179 0.9746832 1.964291 4.274168 5.059921 7.322415 8.376966 6.609921 6.656144 6.656144 6.656144 6.029557 6.029557 5.804637 5.804637 5.62008 5.425405 5.425405 5.297596 5.90343 7.074035 7.074035 7.316352 7.752756 10.43276 10.80976 10.80976 10.80976 10.80976 9.883384 10.42522 10.42522 10.42522 9.419518 8.815936 11.24594 11.24594 11.24594 11.24594 11.15963 10.26854 10.76888 10.76888 10.76888 10.76888 10.69801 10.69801 8.671138 8.671138 11.45042 11.45042 11.45042 12.71902 13.21289 13.21289 13.21289 13.21289 11.27629 11.27629 11.27629 10.63433 12.21193 12.21193 13.02488 12.21193 11.03456 11.03456 10.75552 10.75552 13.13897 13.13897 13.13897 13.13897 10.99442 10.13017 10.65912 12.12912 12.12912 12.12912 11.05022 12.01515 12.47396 12.47396 12.47396 12.47396 11.70284 11.70284 11.70284 10.58681 11.13238 11.13238 12.01971 -9999 -9999 -9999 -9999 -9999 -9999 -9999 -9999 -9999 -9999 
-9999 -9999 -9999 -9999 -9999 -9999 -9999 -9999 -9999 -9999 -9999 -9999 -9999 -9999 -9999 -9999 -9999 -9999 -9999 -9999 -9999 -9999 -9999 -9999 -9999 -9999 -9999 -9999 -9999 -9999 -9999 -9999 -9999 -9999 -9999 -9999 -9999 -9999 -9999 -9999 -9999 -9999 -9999 -9999 -9999 -9999 -9999 -9999 -9999 -9999 -9999 -9999 -9999 -9999 -9999 -9999 -9999 -9999 -9999 -9999 -9999 -9999 -9999 -9999 -9999 -9999 -9999 3.169621 3.169621 3.169621 3.089622 2.220209 2.019966 2.019966 1.629966 1.629966 1.426164 5.316164 5.316164 5.316164 5.316164 4.402173 3.914864 3.914864 3.914864 6.756735 8.08675 8.08675 8.08675 8.08675 8.320291 8.360291 8.360291 8.360291 10.08265 10.08265 10.08265 10.08265 8.153852 8.153852 8.153852 8.153852 9.036948 9.036948 9.383108 9.383108 10.6643 10.6643 10.6643 9.674767 9.674767 9.674767 9.674767 9.810665 9.810665 9.810665 9.810665 8.913711 7.631103 7.631103 7.631103 7.383881 7.383881 6.629065 6.629065 6.629065 6.453798 6.823798 6.823798 6.823798 6.403798 5.989099 2.25815 2.25815 1.937251 1.353449 1.169458 1.859115 1.924579 1.924579 1.859115 0.4783888 0.4783888 4.11737 4.11737 4.11737 4.11737 4.038944 6.862127 7.692127 7.692127 7.692127 7.692127 6.679062 6.679062 6.679062 5.992665 5.992665 8.93334 8.93334 8.93334 8.93334 6.612897 7.15686 7.15686 7.15686 4.465258 9.329846 9.329846 9.504514 9.504514 6.783834 7.003835 7.003835 7.059403 7.059403 7.084496 7.084496 7.084496 7.002986 7.002986 7.002986 6.924912 9.704912 9.704912 9.704912 9.005981 9.569798 10.9378 10.9378 8.730283 10.20118 10.20118 10.20118 7.210707 7.23679 7.23679 -0.0563649 0.4657153 0.4657153 0.4657153 0.4657153 1.002135 3.210739 6.486792 7.322415 8.376966 8.376966 8.376966 6.656144 6.656144 6.656144 6.656144 6.029557 5.951092 5.070189 5.297596 5.297596 5.297596 5.90343 5.90343 6.15343 6.15343 7.316352 7.752756 10.43276 10.80976 10.80976 10.80976 10.80976 9.883384 10.42522 10.42522 10.42522 10.33708 10.10096 11.24594 11.24594 11.24594 11.24594 11.15963 11.15963 10.76888 10.76888 10.76888 10.76888 10.69801 10.24154 8.671138 8.671138 8.671138 11.45042 12.49344 12.49344 12.57378 13.21289 13.21289 13.21289 11.27629 11.27629 11.27629 10.17592 11.64488 13.02488 13.02488 13.02488 11.03456 11.03456 10.98279 10.98279 11.57876 13.13897 13.13897 13.13897 10.99442 10.13017 10.65912 12.12912 12.12912 12.12912 12.12912 12.01515 12.47396 12.47396 12.47396 12.47396 11.70284 11.70284 11.70284 11.13238 11.13238 11.56866 12.57216 13.51217 -9999 -9999 -9999 -9999 -9999 -9999 -9999 -9999 -9999 
-9999 -9999 -9999 -9999 -9999 -9999 -9999 -9999 -9999 -9999 -9999 -9999 -9999 -9999 -9999 -9999 -9999 -9999 -9999 -9999 -9999 -9999 -9999 -9999 -9999 -9999 -9999 -9999 -9999 -9999 -9999 -9999 -9999 -9999 -9999 -9999 -9999 -9999 -9999 -9999 -9999 -9999 -9999 -9999 -9999 -9999 -9999 -9999 -9999 -9999 -9999 -9999 -9999 -9999 -9999 -9999 -9999 -9999 -9999 -9999 -9999 -9999 -9999 -9999 -9999 -9999 -9999 3.169621 3.169621 3.169621 3.169621 1.197954 1.197954 1.197954 -0.2946498 -0.6046498 1.426164 5.316164 5.316164 5.316164 5.316164 4.402173 4.628466 4.628466 4.628466 8.130227 8.368741 9.328741 9.328741 9.328741 8.360291 8.432125 8.432125 8.432125 10.08265 10.08265 10.08265 10.08265 8.6657 8.153852 8.153852 8.246948 9.036948 9.058244 9.383108 9.383108 9.383108 9.383108 8.758484 9.674767 9.674767 9.674767 9.674767 9.140665 9.810665 9.810665 8.952161 8.913711 8.907419 7.631103 7.547794 7.383881 8.819536 8.819536 8.819536 6.629065 6.453798 6.823798 6.823798 6.823798 6.485365 5.752646 2.850881 2.850881 2.850881 1.169458 1.169458 1.924579 1.924579 1.924579 1.924579 -0.003295593 0.05398773 1.943988 3.466823 3.466823 3.466823 4.038944 5.439985 5.439985 5.439985 5.439985 5.303718 6.079062 7.758807 7.758807 7.758807 8.69334 8.93334 8.93334 8.93334 8.93334 6.669657 6.669657 6.669657 6.669657 4.465258 5.849929 5.860143 5.860143 5.860143 6.783834 7.003835 7.003835 7.003835 7.003835 7.708854 7.708854 6.954496 7.002986 7.002986 7.002986 8.264913 9.704912 9.704912 9.704912 9.704912 10.9378 10.9378 10.9378 10.9378 10.20118 10.20118 10.20118 9.577127 7.23679 7.23679 7.23679 7.227006 7.227006 0.4657153 0.4657153 0.443924 2.088897 6.242415 7.322415 8.376966 8.376966 8.376966 8.376966 7.092577 6.656144 6.656144 6.029557 5.951092 5.070189 4.650255 4.650255 4.977596 5.90343 5.90343 6.15343 6.15343 7.316352 7.316352 7.316352 10.43276 10.80976 10.80976 10.80976 9.677084 10.33708 10.33708 10.33708 10.33708 10.10096 10.10096 11.24594 11.24594 11.15963 11.15963 11.15963 10.76888 10.76888 10.76888 10.59888 10.59888 10.24154 8.671138 8.671138 9.837667 9.837667 12.49344 12.49344 12.57378 12.57378 12.57378 12.57378 11.49478 11.56227 11.56227 11.56227 13.02488 13.02488 13.02488 13.02488 11.01465 13.31967 11.47865 11.47865 11.57876 11.57876 11.7709 11.7709 11.7709 10.13017 10.65912 12.96003 12.9651 12.9651 12.9651 11.30156 12.47396 12.47396 12.47396 11.90396 11.70284 11.70284 11.70284 11.13238 11.13238 11.56866 13.51217 13.51217 13.51217 -9999 -9999 -9999 -9999 -9999 -9999 -9999 -9999 
-9999 -9999 -9999 -9999 -9999 -9999 -9999 -9999 -9999 -9999 -9999 -9999 -9999 -9999 -9999 -9999 -9999 -9999 -9999 -9999 -9999 -9999 -9999 -9999 -9999 -9999 -9999 -9999 -9999 -9999 -9999 -9999 -9999 -9999 -9999 -9999 -9999 -9999 -9999 -9999 -9999 -9999 -9999 -9999 -9999 -9999 -9999 -9999 -9999 -9999 -9999 -9999 -9999 -9999 -9999 -9999 -9999 -9999 -9999 -9999 -9999 -9999 -9999 -9999 -9999 -9999 -9999 -9999 3.169621 3.169621 1.875206 1.380142 1.380142 1.197954 -0.2946498 -0.2946498 1.426164 5.308271 5.316164 5.316164 5.308271 5.678957 5.678957 5.678957 4.798466 8.130227 8.368741 9.328741 9.328741 9.328741 9.328741 9.192837 8.432125 8.432125 8.314502 10.08265 10.08265 9.522655 8.6657 8.458645 9.770733 8.153852 9.058244 9.472753 10.14917 10.14917 10.14917 8.758484 8.758484 8.308484 9.674767 9.674767 9.057824 9.062161 9.062161 9.062161 9.062161 8.913711 8.907419 8.907419 7.547794 8.652278 8.819536 8.819536 8.819536 8.819536 6.153728 6.485365 6.485365 6.485365 6.485365 5.752646 2.850881 2.850881 2.850881 2.120881 1.485317 1.924579 1.924579 1.924579 1.924579 0.4601033 0.4601033 1.943988 2.094683 3.466823 3.466823 2.656823 5.439985 5.439985 5.439985 5.439985 5.303718 6.291343 7.758807 7.758807 7.758807 8.69334 8.93334 8.93334 8.93334 8.93334 6.669657 6.669657 6.669657 6.669657 4.465258 5.849929 5.860143 5.860143 5.860143 7.427242 6.783834 7.003835 7.003835 7.708854 7.708854 7.708854 7.708854 7.002986 7.002986 7.002986 9.293699 9.704912 9.704912 9.704912 9.704912 10.9378 10.9378 10.9378 10.9378 10.53662 10.93375 10.20118 10.24571 10.24571 8.306789 8.306789 7.227006 7.227006 7.227006 -0.1205943 0.7043918 0.7043918 0.7043918 7.322415 8.376966 8.376966 8.376966 7.961309 7.092577 6.656144 6.163621 6.163621 5.951092 5.271091 4.650255 4.650255 3.714986 3.559443 5.90343 6.15343 6.15343 6.15343 4.161777 6.987618 6.987618 8.007618 8.007618 8.007618 9.677084 10.33708 10.33708 10.33708 10.10096 10.10096 10.10096 10.10096 9.680228 11.15963 11.15963 9.849631 10.76888 10.76888 10.76888 10.24154 10.24154 7.656293 7.656293 7.656293 9.837667 9.837667 11.86344 11.86344 12.57378 12.57378 12.57378 12.57378 11.49478 11.56227 11.56227 11.56227 11.56227 13.02488 13.02488 13.02488 13.47967 13.47967 13.47967 11.93865 11.93865 11.93865 11.7709 11.7709 11.7709 11.7709 12.96003 12.9651 12.9651 12.9651 12.9651 11.97603 12.01603 12.01603 12.29424 12.29424 12.29424 10.85404 10.85404 10.85404 11.13238 11.56866 12.57216 13.51217 13.51217 -9999 -9999 -9999 -9999 -9999 -9999 -9999 -9999 
-9999 -9999 -9999 -9999 -9999 -9999 -9999 -9999 -9999 -9999 -9999 -9999 -9999 -9999 -9999 -9999 -9999 -9999 -9999 -9999 -9999 -9999 -9999 -9999 -9999 -9999 -9999 -9999 -9999 -9999 -9999 -9999 -9999 -9999 -9999 -9999 -9999 -9999 -9999 -9999 -9999 -9999 -9999 -9999 -9999 -9999 -9999 -9999 -9999 -9999 -9999 -9999 -9999 -9999 -9999 -9999 -9999 -9999 -9999 -9999 -9999 -9999 -9999 -9999 -9999 -9999 -9999 -9999 -9999 2.633243 2.633243 1.380142 1.380142 1.020205 0.3631659 0.5032032 0.5032032 5.308271 6.466795 6.876795 6.918956 6.918956 6.918956 5.678957 5.373827 8.130227 8.368741 9.328741 9.328741 9.328741 9.192837 9.192837 9.192837 8.432125 8.314502 8.6657 8.6657 8.6657 8.730733 9.770733 9.770733 9.770733 9.472753 10.35275 10.35275 10.35275 10.14917 10.36428 10.36428 8.308484 8.686127 8.951899 8.757238 9.062161 9.062161 9.062161 9.062161 8.913711 9.647529 9.647529 9.647529 8.747528 8.819536 8.819536 8.819536 8.819536 5.385365 6.485365 6.485365 6.485365 5.752646 5.752646 4.198026 3.433002 2.850881 2.400881 3.276833 3.276833 3.276833 3.066833 1.924579 0.4601033 0.4601033 0.4601033 2.668073 2.668073 2.668073 2.668073 4.849312 5.379312 5.379312 5.379312 3.314642 6.291343 7.758807 7.758807 7.758807 9.552569 10.81907 9.893443 9.893443 8.144186 6.669657 6.774195 6.774195 6.294957 6.196191 6.991433 6.991433 6.991433 9.04205 9.04205 9.04205 8.682051 8.682051 7.708854 7.708854 7.708854 7.708854 9.486198 9.486198 9.486198 8.501009 9.704912 9.704912 9.704912 9.265981 10.9378 10.9378 10.9378 10.6878 11.08375 11.19375 11.19375 10.24571 10.24571 10.24571 8.527521 7.227006 7.795846 7.795846 7.795846 0.7043918 0.7043918 0.7043918 4.899364 7.961309 7.961309 7.961309 7.961309 7.092577 6.163621 6.163621 6.163621 5.951092 5.271091 4.650255 4.650255 3.891141 5.957026 5.957026 5.957026 5.957026 3.625789 5.431539 6.987618 6.987618 6.987618 8.007618 8.007618 9.072703 9.678207 9.678207 9.859436 9.859436 10.10096 10.10096 9.680228 9.680228 9.680228 9.680228 9.485256 8.931232 9.641232 9.641232 9.641232 9.641232 -0.006544342 2.434615 2.434615 2.434615 9.837667 10.56351 11.86344 11.86344 12.57378 12.57378 11.49478 11.49478 11.56227 11.56227 11.56227 11.56227 12.18737 12.18737 13.47967 13.47967 13.47967 13.47967 13.31967 11.93865 11.93865 11.93865 11.7709 11.7709 11.7709 12.96003 12.96003 12.9651 12.9651 12.9651 11.62792 12.01603 12.29424 12.29424 12.29424 12.29424 9.950964 10.85404 10.85404 10.85404 10.09685 11.56866 13.03557 13.03557 13.03557 -9999 -9999 -9999 -9999 -9999 -9999 -9999 
-9999 -9999 -9999 -9999 -9999 -9999 -9999 -9999 -9999 -9999 -9999 -9999 -9999 -9999 -9999 -9999 -9999 -9999 -9999 -9999 -9999 -9999 -9999 -9999 -9999 -9999 -9999 -9999 -9999 -9999 -9999 -9999 -9999 -9999 -9999 -9999 -9999 -9999 -9999 -9999 -9999 -9999 -9999 -9999 -9999 -9999 -9999 -9999 -9999 -9999 -9999 -9999 -9999 -9999 -9999 -9999 -9999 -9999 -9999 -9999 -9999 -9999 -9999 -9999 -9999 -9999 -9999 -9999 -9999 -9999 2.573403 1.380142 1.380142 1.380142 1.152372 0.5032032 2.063203 4.368271 6.876795 7.621852 7.621852 7.198956 7.198956 7.198956 6.227596 6.227596 8.130227 8.389157 9.328741 9.192837 9.192837 9.192837 9.192837 8.112124 8.314502 8.314502 8.6657 8.6657 9.770733 9.770733 10.26751 9.770733 10.35275 10.35275 10.35275 11.15641 11.15641 10.36428 10.36428 10.36428 8.951899 8.951899 8.951899 8.757238 9.062161 9.062161 9.062161 8.98844 9.647529 9.647529 9.647529 9.227529 9.171853 8.871853 8.819536 8.01923 8.01923 7.0854 7.0854 7.0854 6.683192 4.198026 5.360058 4.198026 3.433002 3.276833 3.276833 3.276833 3.276833 3.076833 3.066833 0.4601033 0.4601033 0.4601033 2.668073 2.668073 2.668073 2.668073 2.136404 3.314642 4.849312 3.314642 3.314642 6.291343 7.758807 7.758807 10.81907 10.81907 10.81907 10.81907 9.893443 7.080304 7.080304 7.080304 7.080304 6.774195 5.631433 6.991433 6.991433 6.991433 9.04205 9.04205 9.04205 9.04205 8.682051 7.708854 7.708854 7.708854 9.486198 9.486198 9.486198 9.486198 8.501009 8.589885 9.293699 8.589885 8.007589 10.6878 10.6878 10.6878 10.53662 11.19375 11.19375 11.19375 11.19375 10.24571 10.24571 9.977521 8.968855 8.525846 9.00895 8.553349 8.553349 0.7043918 4.899364 4.899364 7.387835 7.961309 7.961309 7.757835 7.092577 6.163621 6.163621 5.941413 5.281413 5.271091 4.650255 4.650255 3.891141 5.957026 5.957026 5.957026 5.957026 5.487026 5.431539 6.667077 8.614342 8.614342 8.614342 8.486125 9.072703 9.678207 9.678207 9.859436 9.859436 9.859436 9.859436 9.48297 9.680228 9.680228 9.680228 9.485256 8.641232 9.641232 9.641232 9.641232 8.185642 -0.006544342 -0.006544342 -0.006544342 -0.03240021 9.347014 11.56351 11.85545 11.85545 11.56351 11.45358 11.45358 11.6529 11.6529 11.6529 11.56227 10.47181 12.18737 12.18737 13.47967 13.47967 13.47967 13.47967 11.93865 12.22389 11.93865 12.11973 12.11973 12.11973 12.11973 12.96003 12.96003 12.96003 12.9651 12.83972 11.62792 12.48794 12.48794 12.29424 12.29424 12.29424 9.834242 9.950964 10.85404 9.704039 10.09685 10.09685 12.73682 12.73682 12.73682 12.73682 -9999 -9999 -9999 -9999 -9999 -9999 
-9999 -9999 -9999 -9999 -9999 -9999 -9999 -9999 -9999 -9999 -9999 -9999 -9999 -9999 -9999 -9999 -9999 -9999 -9999 -9999 -9999 -9999 -9999 -9999 -9999 -9999 -9999 -9999 -9999 -9999 -9999 -9999 -9999 -9999 -9999 -9999 -9999 -9999 -9999 -9999 -9999 -9999 -9999 -9999 -9999 -9999 -9999 -9999 -9999 -9999 -9999 -9999 -9999 -9999 -9999 -9999 -9999 -9999 -9999 -9999 -9999 -9999 -9999 -9999 -9999 -9999 -9999 -9999 -9999 -9999 2.573403 1.380142 1.380142 1.152372 1.152372 1.152372 2.063203 5.853931 7.621852 8.481852 8.481852 8.309332 8.309332 7.198956 6.965887 6.965887 6.227596 8.389157 8.389157 8.389157 9.192837 9.192837 9.192837 8.762836 8.05021 8.05021 7.215074 6.175074 8.730733 10.26751 10.26751 10.26751 10.35275 10.35275 11.15641 11.15641 11.15641 11.15641 10.36428 10.36428 10.18486 8.951899 8.951899 8.850808 8.98844 8.98844 8.98844 8.98844 9.647529 9.647529 9.647529 9.227529 9.171853 9.171853 8.499229 8.01923 8.01923 7.096587 7.0854 7.0854 6.683192 5.480058 5.480058 5.360058 4.220058 3.276833 3.276833 3.276833 3.276833 3.076833 1.099546 1.099546 0.4601033 -0.02950714 2.668073 2.668073 2.668073 2.668073 2.007801 2.007801 3.314642 3.314642 4.417041 6.527041 6.527041 6.527041 10.81907 10.81907 10.81907 10.81907 9.893443 7.080304 7.080304 7.080304 7.080304 6.774195 5.631433 6.991433 6.991433 6.991433 9.04205 9.04205 9.04205 9.04205 8.682051 6.603966 6.603966 6.603966 4.509432 9.486198 9.486198 9.486198 8.589885 8.589885 8.589885 8.589885 9.825438 9.825438 10.6878 10.3478 9.743753 11.19375 11.19375 11.19375 11.19375 10.24571 9.977521 9.977521 9.977521 9.00895 9.00895 9.00895 8.553349 8.553349 7.802432 7.802432 7.757835 7.757835 7.757835 7.757835 7.307835 5.941413 5.941413 5.941413 5.281413 3.891141 3.891141 3.891141 3.891141 5.247026 5.957026 5.957026 5.957026 5.487026 4.515154 7.504342 8.614342 8.614342 8.614342 8.486125 8.486125 9.678207 9.678207 9.859436 9.859436 9.859436 9.859436 9.399436 9.680228 9.680228 9.485256 9.485256 9.322016 11.13202 11.13202 10.67202 8.185642 3.598907 3.598907 4.116881 -0.03240021 9.347014 11.85545 12.05545 12.17309 12.17309 12.17309 12.17309 12.03128 12.03128 12.03128 11.42128 10.47181 12.18737 12.18737 12.18737 13.47967 13.47967 13.05389 13.05389 13.05389 13.05389 12.11973 12.11973 12.11973 12.11973 11.73003 13.16705 13.16705 13.16705 13.02848 13.02848 13.02848 12.48794 12.48794 12.29424 9.52118 9.52118 8.680752 9.704039 9.704039 9.670086 10.09685 10.09685 12.73682 12.73682 11.06188 -9999 -9999 -9999 -9999 -9999 -9999 
-9999 -9999 -9999 -9999 -9999 -9999 -9999 -9999 -9999 -9999 -9999 -9999 -9999 -9999 -9999 -9999 -9999 -9999 -9999 -9999 -9999 -9999 -9999 -9999 -9999 -9999 -9999 -9999 -9999 -9999 -9999 -9999 -9999 -9999 -9999 -9999 -9999 -9999 -9999 -9999 -9999 -9999 -9999 -9999 -9999 -9999 -9999 -9999 -9999 -9999 -9999 -9999 -9999 -9999 -9999 -9999 -9999 -9999 -9999 -9999 -9999 -9999 -9999 -9999 -9999 -9999 -9999 -9999 -9999 -9999 -9999 0.8701417 0.8701417 1.269317 1.269317 1.152372 5.853931 5.853931 8.481852 8.481852 8.481852 8.481852 8.309332 8.309332 7.133813 7.133813 7.133813 8.389157 8.389157 8.389157 8.762836 8.762836 8.762836 8.762836 8.50021 8.50021 8.50021 6.946973 10.26751 10.26751 10.26751 10.26751 10.04751 10.38976 11.15641 11.15641 11.15641 11.15641 10.36428 10.18486 10.18486 10.18486 8.951899 8.850808 8.98844 8.98844 8.98844 8.067529 9.647529 9.647529 9.647529 9.227529 9.171853 9.171853 8.499229 8.01923 7.096587 7.096587 7.096587 7.0854 6.986587 5.480058 5.480058 5.480058 4.220058 3.222306 3.276833 3.276833 3.076833 3.076833 1.099546 1.099546 1.099546 0.3495456 -0.02950714 -0.1238095 -0.1238095 -0.1238095 -0.1907372 2.007801 2.007801 2.007801 4.417041 6.527041 6.527041 6.527041 10.81907 10.81907 10.81907 10.81907 9.893443 7.080304 7.080304 7.080304 7.080304 6.959672 5.631433 6.991433 6.991433 6.991433 7.299337 9.04205 9.04205 8.959337 6.603966 6.603966 6.603966 6.603966 9.204116 9.486198 9.486198 9.219985 9.165673 8.589885 8.589885 8.589885 9.825438 9.825438 9.825438 9.825438 9.443209 11.19375 11.19375 11.19375 11.11193 9.977521 9.977521 9.977521 9.735606 9.735606 9.735606 9.00895 8.553349 8.553349 7.802432 7.802432 7.802432 7.757835 7.757835 7.757835 7.307835 5.941413 5.941413 5.941413 5.698475 1.631141 3.891141 2.892602 3.787008 5.247026 5.247026 5.487026 5.487026 4.515154 6.007077 8.614342 8.614342 8.614342 8.614342 10.08306 10.08306 10.08306 8.646125 8.646125 8.429437 8.429437 8.429437 8.209435 8.209435 8.209435 7.969434 7.950429 11.13202 11.13202 11.13202 11.13202 1.312143 4.270346 4.745852 4.745852 4.116881 9.347014 12.05545 12.05545 12.17309 12.17309 12.17309 12.17309 12.03128 12.03128 12.03128 12.03128 11.08695 12.39695 12.39695 12.39695 12.39695 11.59975 13.05389 13.05389 13.05389 13.05389 12.11973 12.11973 12.11973 12.11973 11.42148 13.16705 13.20417 13.20417 13.16705 13.02848 13.02848 12.48794 12.48794 10.30524 10.07794 9.52118 7.910752 6.584882 6.584882 8.195361 8.195361 8.615361 9.254216 11.06188 11.06188 11.06188 -9999 -9999 -9999 -9999 -9999 
-9999 -9999 -9999 -9999 -9999 -9999 -9999 -9999 -9999 -9999 -9999 -9999 -9999 -9999 -9999 -9999 -9999 -9999 -9999 -9999 -9999 -9999 -9999 -9999 -9999 -9999 -9999 -9999 -9999 -9999 -9999 -9999 -9999 -9999 -9999 -9999 -9999 -9999 -9999 -9999 -9999 -9999 -9999 -9999 -9999 -9999 -9999 -9999 -9999 -9999 -9999 -9999 -9999 -9999 -9999 -9999 -9999 -9999 -9999 -9999 -9999 -9999 -9999 -9999 -9999 -9999 -9999 -9999 -9999 -9999 -9999 -9999 1.479317 1.589317 1.589317 1.589317 5.853931 5.853931 8.481852 8.481852 8.481852 8.481852 8.309332 8.309332 7.133813 7.133813 7.133813 7.133813 8.389157 8.389157 7.974764 9.063772 9.063772 9.063772 8.50021 9.538139 8.50021 7.738139 9.007506 10.26751 10.26751 10.26751 10.17751 10.38976 10.38976 11.15641 11.15641 11.15641 10.18486 10.18486 10.18486 8.882421 8.850808 8.850808 8.22376 8.22376 7.918413 7.918413 7.918413 7.799067 7.799067 9.171853 9.171853 7.511763 7.511763 7.355809 7.096587 7.096587 7.096587 6.986587 5.853405 5.480058 5.480058 5.480058 4.220058 3.222306 2.047349 2.866832 2.866832 2.866832 1.099546 1.099546 1.099546 -0.002015228 -0.1238095 -0.1238095 0.2890038 -0.1907372 0.003241424 0.01078094 0.01078094 0.01078094 4.417041 6.527041 6.527041 6.527041 7.773259 8.593259 8.593259 8.593259 8.593259 7.319718 8.629426 8.629426 8.629426 7.425142 7.425142 7.425142 6.051433 7.299337 8.959337 8.959337 8.959337 8.959337 7.733879 6.603966 6.603966 6.603966 9.204116 9.219985 9.219985 9.219985 9.69978 9.92978 9.92978 8.911798 7.249917 9.825438 9.825438 9.825438 9.443209 11.11193 11.11193 11.11193 11.11193 9.458982 9.977521 9.458982 10.56561 10.56561 10.56561 10.56561 8.553349 7.802432 7.802432 7.802432 7.802432 5.076792 7.757835 7.307835 4.626581 5.941413 5.941413 5.698475 5.698475 5.172602 7.232602 7.232602 3.787008 3.787008 5.247026 5.247026 4.489201 4.676117 6.007077 6.967077 9.658469 9.658469 10.08306 10.25612 10.25612 10.25612 9.804028 8.089715 8.089715 8.429437 8.429437 8.209435 8.209435 8.209435 7.969434 7.950429 11.13202 11.13202 11.13202 11.13202 10.89272 7.500346 7.500346 7.500346 4.935853 6.425916 6.425916 12.05545 12.17309 12.17309 12.17309 12.17309 12.03128 12.03128 12.03128 12.03128 11.53695 12.39695 12.39695 12.39695 12.39695 11.59975 13.05389 13.05389 13.05389 13.05389 11.28438 11.28438 11.28438 11.42148 11.42148 13.20417 13.20417 13.20417 13.20417 13.02848 13.02848 12.48794 12.48794 10.07794 10.07794 9.52118 6.987758 6.987758 7.927633 8.195361 8.615361 8.766276 8.766276 9.332945 12.90887 -9999 -9999 -9999 -9999 -9999 -9999 
-9999 -9999 -9999 -9999 -9999 -9999 -9999 -9999 -9999 -9999 -9999 -9999 -9999 -9999 -9999 -9999 -9999 -9999 -9999 -9999 -9999 -9999 -9999 -9999 -9999 -9999 -9999 -9999 -9999 -9999 -9999 -9999 -9999 -9999 -9999 -9999 -9999 -9999 -9999 -9999 -9999 -9999 -9999 -9999 -9999 -9999 -9999 -9999 -9999 -9999 -9999 -9999 -9999 -9999 -9999 -9999 -9999 -9999 -9999 -9999 -9999 -9999 -9999 -9999 -9999 -9999 -9999 -9999 -9999 -9999 -9999 -9999 1.479317 1.589317 1.589317 1.589317 4.007582 5.853931 7.706523 8.481852 8.481852 8.481852 8.309332 7.332345 7.133813 7.133813 7.133813 7.133813 5.497532 5.63241 6.253772 9.063772 10.04126 10.04126 10.04126 9.538139 9.538139 9.538139 9.007506 10.17751 10.17751 10.17751 10.04751 10.38976 10.38976 10.44933 10.44933 10.44933 10.44933 10.18486 10.18486 8.882421 8.882421 8.440808 6.701619 7.641619 7.918413 7.918413 7.799067 7.823026 7.823026 7.799067 7.355809 7.355809 7.355809 7.355809 7.096587 7.096587 7.096587 6.103631 6.103631 5.480058 5.480058 5.480058 5.277443 1.082443 1.082443 1.082443 1.082443 0.4342796 1.099546 1.099546 1.099546 -0.002015228 -0.3638095 0.2890038 0.2890038 0.2890038 0.003241424 0.003241424 0.01078094 0.01078094 3.125326 4.585326 4.585326 4.585326 7.773259 8.593259 8.593259 8.593259 8.593259 8.629426 8.629426 8.629426 8.629426 7.425142 7.425142 7.425142 7.425142 6.051433 8.959337 8.959337 8.959337 8.959337 7.590562 7.590562 7.590562 7.550562 9.204116 9.219985 9.219985 9.219985 9.92978 9.92978 9.92978 9.92978 7.249917 7.249917 7.249917 7.249917 9.75258 10.05258 11.11193 11.11193 9.344138 9.344138 9.458982 9.458982 10.56561 11.18561 11.18561 11.18561 0.5024319 7.802432 7.802432 7.802432 5.076792 5.076792 5.076792 5.076792 4.626581 4.268349 5.698475 5.698475 5.698475 7.232602 7.232602 7.232602 7.232602 6.490962 6.490962 6.490962 4.676117 4.676117 6.007077 9.658469 9.658469 10.34273 10.25612 10.25612 10.25612 10.25612 9.804028 9.085414 9.085414 8.089715 7.299805 7.019472 7.969434 7.969434 7.950429 4.616245 10.76198 11.13202 11.13202 10.96198 10.96198 10.89272 7.500346 7.500346 6.425916 6.425916 6.425916 10.44985 12.05545 11.02192 11.02192 10.27192 11.6217 12.03128 12.03128 9.366176 10.27695 12.39695 12.39695 12.39695 12.39695 11.59975 11.67964 13.05389 13.05389 12.32005 10.81438 11.28438 11.28438 11.42148 11.42148 13.20417 13.20417 13.20417 13.20417 13.02848 13.02848 12.25103 10.85829 10.85829 9.52118 6.8806 7.487758 7.487758 7.927633 7.927633 8.615361 8.766276 8.766276 12.90887 -9999 -9999 -9999 -9999 -9999 -9999 -9999 
-9999 -9999 -9999 -9999 -9999 -9999 -9999 -9999 -9999 -9999 -9999 -9999 -9999 -9999 -9999 -9999 -9999 -9999 -9999 -9999 -9999 -9999 -9999 -9999 -9999 -9999 -9999 -9999 -9999 -9999 -9999 -9999 -9999 -9999 -9999 -9999 -9999 -9999 -9999 -9999 -9999 -9999 -9999 -9999 -9999 -9999 -9999 -9999 -9999 -9999 -9999 -9999 -9999 -9999 -9999 -9999 -9999 -9999 -9999 -9999 -9999 -9999 -9999 -9999 -9999 -9999 -9999 -9999 -9999 -9999 -9999 -9999 -9999 1.589317 1.589317 1.589317 4.007582 4.007582 7.706523 7.706523 7.706523 7.706523 7.332345 7.332345 7.133813 7.133813 7.133813 5.271201 5.497532 5.497532 6.253772 10.04126 10.04126 10.04126 10.04126 9.538139 9.538139 9.538139 8.619941 9.049941 9.049941 9.474634 10.04751 10.04751 9.910705 10.44933 10.44933 10.44933 10.44933 9.369327 8.882421 8.882421 5.871258 5.461351 5.762067 5.762067 5.762067 6.336649 7.823026 7.823026 7.823026 7.823026 7.472659 7.355809 7.355809 7.355809 6.782584 6.782584 6.782584 6.214961 5.853405 4.998182 5.277443 5.277443 5.277443 5.277443 0.4342796 0.4342796 0.4342796 0.4342796 0.1364552 0.1364552 0.1364552 0.0009893798 0.2890038 0.2890038 0.2890038 0.2890038 1.771425 3.900883 3.900883 2.637524 3.125326 4.585326 4.585326 4.585326 7.773259 8.593259 8.593259 8.593259 7.319718 8.629426 8.629426 8.629426 8.629426 7.425142 7.425142 7.425142 7.425142 6.051433 7.59965 8.959337 8.959337 8.959337 7.590562 7.590562 7.590562 7.550562 9.204116 9.667743 9.667743 9.219985 9.92978 9.92978 9.92978 9.92978 7.249917 7.249917 7.249917 7.249917 10.05258 10.05258 10.05258 10.05258 9.344138 9.344138 9.344138 9.344138 10.56561 11.18561 11.18561 11.18561 11.18561 0.5024319 6.88704 0.9199368 0.9199368 6.933102 6.933102 6.933102 4.258348 6.702476 6.702476 6.702476 6.992027 7.232602 7.232602 7.232602 7.232602 7.063676 7.063676 6.490962 4.676117 6.60498 6.60498 9.658469 10.34273 10.34273 10.34273 10.25612 10.25612 10.25612 9.804028 9.085414 9.085414 8.768469 8.768469 7.019472 7.019472 7.019472 6.389472 8.627761 10.76198 10.96198 10.96198 10.96198 10.89272 10.89272 10.39895 7.500346 6.425916 6.425916 6.425916 11.02192 11.02192 11.02192 11.02192 10.27637 11.6217 11.6217 11.6217 11.6217 9.666176 11.72695 12.39695 12.39695 11.59975 10.51975 11.67964 11.67964 12.32005 12.32005 12.32005 10.98005 10.98005 10.25463 11.28964 13.20417 13.20417 13.20417 13.20417 12.95878 13.32218 13.32218 13.32218 10.85829 10.85829 7.487758 7.487758 7.487758 7.487758 8.37342 8.37342 8.615361 -9999 -9999 -9999 -9999 -9999 -9999 -9999 -9999 -9999 
-9999 -9999 -9999 -9999 -9999 -9999 -9999 -9999 -9999 -9999 -9999 -9999 -9999 -9999 -9999 -9999 -9999 -9999 -9999 -9999 -9999 -9999 -9999 -9999 -9999 -9999 -9999 -9999 -9999 -9999 -9999 -9999 -9999 -9999 -9999 -9999 -9999 -9999 -9999 -9999 -9999 -9999 -9999 -9999 -9999 -9999 -9999 -9999 -9999 -9999 -9999 -9999 -9999 -9999 -9999 -9999 -9999 -9999 -9999 -9999 -9999 -9999 -9999 -9999 -9999 -9999 -9999 -9999 -9999 -9999 -9999 -9999 -9999 -9999 4.650811 4.992745 4.992745 4.992745 4.465475 7.706523 7.706523 7.332345 7.332345 7.212345 8.856674 8.856674 6.018637 5.492828 7.634899 7.634899 7.634899 10.04126 10.04126 10.04126 10.04126 9.538139 9.538139 9.538139 8.619941 9.049941 9.676039 9.474634 9.474634 9.474634 9.588561 9.588561 10.44933 10.44933 10.44933 8.60242 8.882421 6.166731 6.166731 6.216605 6.216605 6.216605 6.216605 6.367537 7.823026 7.823026 7.823026 7.823026 7.472659 7.422659 7.355809 6.545768 6.782584 6.782584 6.545768 6.214961 6.214961 4.998182 5.277443 5.277443 6.328602 6.328602 6.328602 0.4342796 0.4342796 0.3042796 0.1364552 0.1364552 0.1364552 0.0009893798 0.0009893798 0.2890038 0.2890038 1.884262 3.900883 3.900883 3.900883 3.900883 3.125326 4.585326 4.585326 4.585326 1.920341 4.950341 4.950341 4.950341 7.517121 8.547267 8.629426 8.629426 8.372607 8.373389 8.373389 8.185342 7.605637 7.59965 8.79102 8.79102 8.79102 7.590562 7.590562 7.590562 7.590562 9.067742 9.667743 9.667743 9.667743 9.667743 9.337296 9.92978 9.92978 9.92978 9.118274 7.249917 7.249917 4.794613 9.75258 10.05258 10.05258 10.05258 9.744141 9.744141 9.344138 9.104138 11.36257 11.36257 11.36257 11.18561 0.3470396 7.59704 7.59704 7.59704 0.9199368 6.933102 7.292505 7.136343 3.929066 6.702476 8.355024 8.355024 6.992027 6.992027 7.232602 7.232602 7.063676 7.063676 7.063676 7.063676 4.246117 6.60498 7.420979 10.34273 10.34273 10.34273 10.34273 10.25612 10.25612 10.2093 9.110051 10.16767 9.110051 8.768469 8.768469 7.019472 7.019472 7.019472 6.419814 9.847761 9.847761 9.847761 10.96198 10.89272 10.89272 10.89272 10.39895 5.946684 9.852283 9.852283 9.852283 9.324229 11.02192 11.02192 11.02192 10.27637 11.6217 11.6217 11.6217 11.11732 11.11732 9.666176 9.666176 10.20846 10.20846 10.20846 11.14964 12.32005 12.32005 12.32005 12.32005 10.98005 10.98005 11.28964 11.28964 11.94417 11.94417 12.95878 12.95878 12.95878 13.32218 13.32218 13.32218 13.32218 12.05829 12.05829 7.487758 7.487758 8.26342 8.37342 -9999 -9999 -9999 -9999 -9999 -9999 -9999 -9999 -9999 -9999 -9999 
-9999 -9999 -9999 -9999 -9999 -9999 -9999 -9999 -9999 -9999 -9999 -9999 -9999 -9999 -9999 -9999 -9999 -9999 -9999 -9999 -9999 -9999 -9999 -9999 -9999 -9999 -9999 -9999 -9999 -9999 -9999 -9999 -9999 -9999 -9999 -9999 -9999 -9999 -9999 -9999 -9999 -9999 -9999 -9999 -9999 -9999 -9999 -9999 -9999 -9999 -9999 -9999 -9999 -9999 -9999 -9999 -9999 -9999 -9999 -9999 -9999 -9999 -9999 -9999 -9999 -9999 -9999 -9999 -9999 -9999 -9999 -9999 -9999 -9999 -9999 4.992745 4.992745 4.992745 4.465475 6.717964 7.212345 7.212345 7.212345 9.584398 9.584398 9.584398 8.856674 8.324073 8.324073 8.324073 7.634899 9.254696 10.04126 10.04126 9.254696 9.204696 8.603564 8.619941 8.619941 10.37604 10.37604 10.37604 9.676039 8.861874 8.861874 8.861874 5.829585 5.859207 8.60242 8.60242 6.277026 6.277026 6.166731 6.216605 6.216605 6.416252 6.416252 6.367537 7.653026 7.823026 7.823026 7.823026 7.472659 7.422659 6.491605 6.545768 6.545768 6.545768 6.214961 6.214961 7.693852 3.866463 5.277443 5.277443 6.328602 6.328602 6.328602 5.190777 0.3042796 0.1364552 0.1364552 0.1364552 -0.1226299 0.0009893798 0.0009893798 0.0009893798 0.0009893798 1.884262 3.900883 3.900883 3.900883 4.353036 4.353036 4.353036 0.9100763 0.9100763 1.920341 4.950341 4.950341 4.950341 7.517121 8.547267 8.547267 8.547267 8.373389 8.373389 8.373389 8.373389 8.185342 7.59965 8.79102 8.79102 8.79102 8.79102 7.61271 7.61271 7.550562 9.067742 9.667743 9.667743 9.667743 9.667743 9.337296 9.337296 9.337296 9.920746 10.70807 10.70807 10.70807 9.140931 9.880931 10.05258 10.05258 10.05258 9.744141 9.744141 9.744141 11.36257 11.8053 11.8053 11.8053 9.499949 7.59704 7.59704 7.59704 7.59704 10.61992 7.292505 7.292505 7.292505 7.136343 8.355024 9.202176 9.202176 8.355024 7.495024 8.808002 8.808002 8.808002 7.464057 7.394057 7.063676 5.587239 7.420979 7.420979 8.350979 10.34273 10.34273 10.34273 10.2093 10.2093 10.2093 10.2093 10.40767 10.40767 10.40767 8.768469 7.019472 7.019472 7.019472 6.419814 6.061913 9.847761 9.847761 9.847761 8.537762 10.39895 10.39895 9.28895 9.28895 9.852283 9.852283 9.852283 9.852283 9.645203 11.02192 9.645203 10.27637 10.27637 11.6217 11.11732 11.11732 11.11732 11.11732 9.578388 9.578388 11.65559 11.65559 11.65559 10.94433 12.32005 12.32005 12.32005 11.71592 10.98005 13.75166 13.75166 11.28964 11.91083 12.31308 12.95878 12.95878 13.32218 13.32218 13.32218 13.32218 12.05829 12.05829 8.39829 8.26342 8.26342 -9999 -9999 -9999 -9999 -9999 -9999 -9999 -9999 -9999 -9999 -9999 -9999 
-9999 -9999 -9999 -9999 -9999 -9999 -9999 -9999 -9999 -9999 -9999 -9999 -9999 -9999 -9999 -9999 -9999 -9999 -9999 -9999 -9999 -9999 -9999 -9999 -9999 -9999 -9999 -9999 -9999 -9999 -9999 -9999 -9999 -9999 -9999 -9999 -9999 -9999 -9999 -9999 -9999 -9999 -9999 -9999 -9999 -9999 -9999 -9999 -9999 -9999 -9999 -9999 -9999 -9999 -9999 -9999 -9999 -9999 -9999 -9999 -9999 -9999 -9999 -9999 -9999 -9999 -9999 -9999 -9999 -9999 -9999 -9999 -9999 -9999 -9999 4.992745 5.450648 5.450648 3.693853 6.717964 6.717964 6.717964 6.717964 9.584398 9.584398 9.584398 8.856674 8.324073 8.324073 8.324073 8.324073 8.343102 9.254696 9.254696 9.204696 9.204696 8.983564 8.983564 10.37604 10.37604 10.37604 10.37604 9.676039 8.849941 8.191157 8.001874 5.911158 5.859207 5.859207 6.277026 6.277026 6.277026 6.277026 6.216605 6.416252 6.416252 6.416252 6.416252 6.367537 7.653026 7.653026 7.422659 7.422659 7.422659 6.491605 6.068232 5.025768 6.214961 6.214961 7.693852 7.693852 7.693852 7.120939 6.434553 6.328602 6.328602 6.328602 5.190777 5.190777 -0.08981369 -0.08981369 -0.08981369 -0.1226299 -0.1226299 -0.2379089 -0.2379089 -0.2379089 1.884262 3.900883 3.900883 3.900883 4.353036 4.353036 4.353036 4.353036 0.9100763 2.352708 4.312708 4.950341 5.753475 7.517121 8.547267 8.547267 8.547267 8.373389 8.373389 8.373389 8.373389 8.185342 7.59965 8.79102 8.79102 8.79102 7.61271 7.61271 7.61271 7.61271 9.067742 9.667743 9.667743 9.667743 9.337296 9.337296 9.337296 9.337296 9.920746 10.70807 10.70807 10.70807 9.140931 9.880931 9.880931 9.880931 9.880931 9.744141 9.744141 9.744141 11.36257 11.8053 11.8053 11.8053 11.8053 10.09143 10.09143 7.59704 10.61992 10.61992 10.61992 7.393262 7.553263 7.393262 9.202176 9.202176 9.202176 9.354548 9.354548 9.748001 9.748001 9.748001 7.464057 7.464057 7.394057 6.241568 7.420979 7.420979 8.350979 9.052897 9.052897 10.0193 10.2093 10.2093 10.2093 10.40767 10.40767 10.40767 10.40767 5.975962 5.975962 6.419814 6.419814 6.061913 6.061913 8.537762 8.537762 8.537762 8.531669 9.28895 9.28895 9.28895 6.511495 9.852283 9.852283 9.852283 9.645203 9.645203 9.645203 9.645203 10.24637 10.24637 10.24637 11.11732 11.11732 11.11732 11.11732 9.578388 10.85557 11.65559 12.47559 12.47559 12.94071 12.94071 12.94071 11.71592 11.71592 13.75166 13.75166 13.75166 13.75166 11.21308 12.31308 12.95878 12.95878 13.21673 13.32218 13.32218 12.67699 12.05829 12.05829 10.42572 -9999 -9999 -9999 -9999 -9999 -9999 -9999 -9999 -9999 -9999 -9999 -9999 -9999 -9999 
-9999 -9999 -9999 -9999 -9999 -9999 -9999 -9999 -9999 -9999 -9999 -9999 -9999 -9999 -9999 -9999 -9999 -9999 -9999 -9999 -9999 -9999 -9999 -9999 -9999 -9999 -9999 -9999 -9999 -9999 -9999 -9999 -9999 -9999 -9999 -9999 -9999 -9999 -9999 -9999 -9999 -9999 -9999 -9999 -9999 -9999 -9999 -9999 -9999 -9999 -9999 -9999 -9999 -9999 -9999 -9999 -9999 -9999 -9999 -9999 -9999 -9999 -9999 -9999 -9999 -9999 -9999 -9999 -9999 -9999 -9999 -9999 -9999 -9999 -9999 -9999 5.450648 5.450648 5.450648 6.363661 6.717964 6.717964 6.717964 9.79365 9.79365 9.79365 8.856674 9.461053 9.461053 9.461053 9.431053 9.802663 9.802663 9.802663 8.343102 7.993564 8.983564 8.983564 10.37604 10.37604 10.37604 10.37604 9.676039 8.191157 8.191157 8.191157 6.035554 6.035554 6.035554 6.277026 6.277026 6.277026 6.277026 6.021797 6.416252 6.416252 6.416252 6.416252 6.447909 6.817909 7.072659 7.422659 7.422659 6.491605 6.068232 6.112123 6.112123 5.025768 6.140958 7.693852 7.693852 7.693852 7.693852 7.120939 6.328602 6.328602 6.328602 5.190777 -0.08981369 -0.08981369 -0.08981369 -0.08981369 -0.1226299 -0.3950285 -0.2379089 -0.2379089 -0.2379089 3.438167 3.438167 3.438167 3.438167 4.353036 4.353036 4.353036 4.353036 2.352708 4.312708 4.312708 4.312708 4.312708 7.517121 8.547267 8.547267 8.547267 6.55936 8.373389 8.373389 8.185342 7.884434 8.134435 8.134435 8.134435 8.134435 7.61271 7.61271 7.61271 7.61271 8.155005 8.155005 8.155005 6.997573 9.337296 9.337296 9.337296 8.336581 9.920746 10.70807 10.70807 10.70807 9.140931 9.880931 9.880931 9.880931 9.880931 10.42248 9.744141 9.744141 9.70414 11.8053 11.8053 11.8053 11.8053 10.09143 10.09143 10.09143 10.61992 10.61992 10.61992 10.61992 7.553263 7.553263 9.202176 9.202176 9.354548 9.354548 9.354548 9.748001 10.90064 10.90064 10.90064 10.90064 7.394057 6.241568 6.281211 7.420979 8.350979 9.052897 9.052897 9.569299 9.569299 10.2093 8.607488 10.40767 10.40767 10.40767 10.40767 5.975962 5.975962 5.975962 5.975962 6.061913 6.479157 6.479157 6.479157 8.531669 8.531669 8.531669 7.635003 8.783908 8.783908 8.783908 9.852283 10.23443 10.23443 10.23443 9.645203 9.645203 7.897062 8.124349 8.124349 11.11732 11.11732 11.11732 11.11732 9.308283 10.85557 12.47559 12.47559 12.47559 12.94071 12.94071 12.94071 12.94071 12.12166 13.75166 13.75166 13.75166 13.75166 12.31308 12.3295 12.3295 13.21673 13.21673 13.21673 13.21673 12.67699 11.95968 11.95968 -9999 -9999 -9999 -9999 -9999 -9999 -9999 -9999 -9999 -9999 -9999 -9999 -9999 -9999 -9999 
-9999 -9999 -9999 -9999 -9999 -9999 -9999 -9999 -9999 -9999 -9999 -9999 -9999 -9999 -9999 -9999 -9999 -9999 -9999 -9999 -9999 -9999 -9999 -9999 -9999 -9999 -9999 -9999 -9999 -9999 -9999 -9999 -9999 -9999 -9999 -9999 -9999 -9999 -9999 -9999 -9999 -9999 -9999 -9999 -9999 -9999 -9999 -9999 -9999 -9999 -9999 -9999 -9999 -9999 -9999 -9999 -9999 -9999 -9999 -9999 -9999 -9999 -9999 -9999 -9999 -9999 -9999 -9999 -9999 -9999 -9999 -9999 -9999 -9999 -9999 -9999 -9999 5.450648 5.450648 6.363661 6.363661 6.363661 9.113649 9.79365 9.79365 9.79365 0.07828324 9.461053 9.461053 9.746291 9.746291 9.802663 9.802663 9.802663 9.802663 7.993564 8.983564 8.983564 8.983564 10.37604 10.37604 8.897521 8.897521 8.191157 8.191157 6.968151 6.968151 6.035554 6.035554 6.277026 6.277026 6.277026 5.753334 5.659698 6.416252 6.416252 6.416252 5.51875 5.717909 6.74791 6.817909 6.817909 5.488146 6.068232 6.112123 6.112123 7.001768 7.001768 7.001768 7.693852 7.693852 7.693852 7.120939 7.120939 4.180929 5.190777 5.190777 5.190777 -0.08981369 -0.08981369 -0.08981369 -0.08981369 -0.2706952 -0.3950285 -0.1976212 -0.1976212 -0.2379089 3.438167 3.438167 3.438167 3.438167 4.353036 4.353036 4.353036 0.2503119 2.352708 4.312708 4.312708 4.312708 5.609637 7.029637 7.029637 7.029637 7.029637 6.55936 7.02936 7.02936 7.02936 7.884434 8.134435 8.134435 8.134435 8.134435 8.240814 8.240814 7.61271 8.155005 8.155005 8.155005 8.155005 7.338229 7.513113 7.513113 7.513113 7.513113 7.828557 10.70807 10.70807 10.70807 8.229038 9.880931 9.880931 9.880931 10.42248 10.42248 10.42248 9.70414 11.53 11.53 11.8053 11.8053 10.09143 10.09143 10.09143 10.09143 10.61992 10.61992 10.61992 9.903538 11.62007 11.62007 9.202176 9.202176 9.354548 9.354548 9.354548 9.748001 10.90064 10.90064 10.90064 10.90064 6.421568 6.421568 6.421568 7.977975 7.977975 8.582897 9.052897 9.052897 8.607488 8.607488 8.51565 10.32565 10.40767 10.40767 10.40767 5.975962 5.975962 5.975962 3.528003 2.908003 6.479157 6.479157 9.457004 9.457004 9.457004 9.457004 8.783908 8.783908 9.194942 9.194942 10.23443 10.23443 10.23443 10.23443 9.645203 7.897062 7.897062 7.897062 7.897062 10.44094 10.44094 10.44094 10.44094 6.967864 10.85557 12.47559 12.47559 12.47559 12.94071 12.94071 12.94071 12.94071 12.12166 13.75166 13.75166 13.75166 13.75166 11.21308 12.31308 13.78295 13.78295 13.21673 13.21673 13.21673 12.67699 -9999 -9999 -9999 -9999 -9999 -9999 -9999 -9999 -9999 -9999 -9999 -9999 -9999 -9999 -9999 -9999 -9999 
-9999 -9999 -9999 -9999 -9999 -9999 -9999 -9999 -9999 -9999 -9999 -9999 -9999 -9999 -9999 -9999 -9999 -9999 -9999 -9999 -9999 -9999 -9999 -9999 -9999 -9999 -9999 -9999 -9999 -9999 -9999 -9999 -9999 -9999 -9999 -9999 -9999 -9999 -9999 -9999 -9999 -9999 -9999 -9999 -9999 -9999 -9999 -9999 -9999 -9999 -9999 -9999 -9999 -9999 -9999 -9999 -9999 -9999 -9999 -9999 -9999 -9999 -9999 -9999 -9999 -9999 -9999 -9999 -9999 -9999 -9999 -9999 -9999 -9999 -9999 -9999 -9999 -9999 5.152334 6.312334 6.363661 6.363661 9.79365 9.79365 9.79365 9.79365 9.284891 9.461053 9.746291 9.746291 9.746291 9.802663 9.802663 9.802663 5.963837 6.448751 8.983564 8.983564 8.983564 8.897521 8.897521 8.897521 8.897521 8.191157 8.075444 6.968151 6.518151 6.090695 6.11501 6.11501 6.11501 6.11501 5.86501 5.659698 5.659698 5.154554 5.154554 5.51875 5.51875 5.51875 5.51875 5.488146 5.488146 6.068232 6.112123 7.001768 7.001768 7.001768 7.654202 7.654202 7.654202 7.654202 7.120939 4.180929 4.180929 4.180929 4.180929 3.520929 0.08090424 0.08090424 0.08090424 -0.2706952 -0.2706952 -0.1976212 -0.1976212 -0.1976212 -0.1976212 -0.3485236 3.438167 3.438167 3.438167 2.797681 2.797681 2.797681 0.2503119 2.088333 3.706557 4.312708 4.312708 5.609637 7.029637 7.029637 7.029637 7.029637 6.55936 7.02936 7.02936 7.02936 7.884434 8.134435 8.134435 8.134435 8.240814 8.240814 8.240814 8.240814 6.770814 8.155005 8.155005 8.155005 7.338229 7.513113 7.513113 7.513113 7.828557 7.828557 7.828557 7.828557 8.229038 8.846526 8.846526 8.846526 10.42248 10.42248 10.42248 10.42248 11.53 11.53 11.53 11.53 10.0285 10.09143 10.09143 10.09143 10.02568 10.02568 10.02568 10.02568 11.62007 11.62007 11.62007 11.62007 8.622242 8.985291 9.354548 9.354548 9.748001 10.90064 10.90064 10.90064 10.90064 9.533079 6.421568 8.296385 8.296385 8.146385 8.037163 9.116784 10.16678 10.16678 8.433195 8.433195 10.32565 10.32565 10.32565 10.32565 2.63598 2.63598 2.63598 2.63598 1.419158 7.14935 7.14935 9.457004 10.3165 10.4465 10.4465 10.4465 9.194942 9.814942 9.974942 9.194942 10.23443 10.23443 10.23443 7.080405 10.02297 10.02297 10.02297 6.300723 9.407037 10.44094 10.44094 6.967864 6.967864 14.35786 14.35786 14.35786 13.83076 12.47559 12.94071 12.94071 12.44783 11.97991 12.49212 12.49212 12.49212 12.49212 13.14295 13.78295 13.78295 13.78295 13.5899 14.34159 -9999 -9999 -9999 -9999 -9999 -9999 -9999 -9999 -9999 -9999 -9999 -9999 -9999 -9999 -9999 -9999 -9999 -9999 -9999 
-9999 -9999 -9999 -9999 -9999 -9999 -9999 -9999 -9999 -9999 -9999 -9999 -9999 -9999 -9999 -9999 -9999 -9999 -9999 -9999 -9999 -9999 -9999 -9999 -9999 -9999 -9999 -9999 -9999 -9999 -9999 -9999 -9999 -9999 -9999 -9999 -9999 -9999 -9999 -9999 -9999 -9999 -9999 -9999 -9999 -9999 -9999 -9999 -9999 -9999 -9999 -9999 -9999 -9999 -9999 -9999 -9999 -9999 -9999 -9999 -9999 -9999 -9999 -9999 -9999 -9999 -9999 -9999 -9999 -9999 -9999 -9999 -9999 -9999 -9999 -9999 -9999 -9999 5.322972 6.312334 6.312334 6.312334 9.335947 9.79365 9.79365 9.79365 9.284891 9.542583 9.746291 9.746291 9.746291 9.802663 9.802663 9.802663 9.638618 7.821436 8.751436 8.751436 8.751436 8.924402 9.338342 9.338342 9.184402 8.075444 8.075444 6.546619 6.090695 6.090695 6.132707 6.132707 6.11501 6.11501 5.86501 5.659698 5.076379 5.076379 5.076379 4.664554 5.51875 5.031619 5.031619 5.488146 5.488146 4.138232 6.112123 7.001768 7.001768 7.001768 7.654202 7.654202 7.654202 7.654202 7.046854 0.1169058 4.180929 4.180929 3.520929 3.520929 0.08090424 0.08090424 0.08090424 -0.2706952 -0.4214929 -0.1976212 -0.1976212 -0.1976212 -0.1976212 -0.2448317 -0.2448317 -0.2448317 2.797681 2.797681 2.797681 2.797681 2.088333 3.706557 3.706557 3.706557 3.706557 5.830104 6.495573 7.029637 7.029637 7.01352 7.329713 7.318611 7.318611 7.02936 6.317103 7.884434 6.477103 6.477103 8.240814 8.240814 8.240814 8.240814 7.532613 7.602612 7.602612 7.602612 7.849931 8.192626 7.513113 7.513113 7.513113 7.828557 7.828557 7.828557 7.721415 8.846526 8.846526 8.846526 8.846526 10.42248 10.42248 10.42248 9.789519 11.53 11.53 11.53 10.49756 10.49756 10.49756 10.49756 10.02568 10.02568 10.02568 10.02568 11.62007 12.93149 12.93149 11.62007 8.622242 8.985291 8.985291 8.985291 10.05171 10.76227 10.76227 10.76227 10.76227 9.533079 9.533079 8.296385 8.296385 8.146385 7.977975 10.29305 10.29305 10.16678 10.16678 6.611313 8.64565 8.64565 8.64565 5.104405 2.06598 2.63598 2.63598 2.63598 7.14935 7.14935 7.14935 9.457004 10.4465 10.4465 10.4465 10.4465 9.814942 9.974942 9.974942 9.974942 11.95041 11.95041 11.95041 7.080405 10.02297 10.02297 10.02297 6.300723 9.407037 9.407037 9.407037 9.407037 13.83786 14.35786 14.35786 14.35786 14.35786 13.83076 12.64783 12.64783 12.64783 11.97991 12.69212 12.69212 12.69212 12.49212 13.14295 13.78295 13.78295 13.78295 14.34159 -9999 -9999 -9999 -9999 -9999 -9999 -9999 -9999 -9999 -9999 -9999 -9999 -9999 -9999 -9999 -9999 -9999 -9999 -9999 -9999 
-9999 -9999 -9999 -9999 -9999 -9999 -9999 -9999 -9999 -9999 -9999 -9999 -9999 -9999 -9999 -9999 -9999 -9999 -9999 -9999 -9999 -9999 -9999 -9999 -9999 -9999 -9999 -9999 -9999 -9999 -9999 -9999 -9999 -9999 -9999 -9999 -9999 -9999 -9999 -9999 -9999 -9999 -9999 -9999 -9999 -9999 -9999 -9999 -9999 -9999 -9999 -9999 -9999 -9999 -9999 -9999 -9999 -9999 -9999 -9999 -9999 -9999 -9999 -9999 -9999 -9999 -9999 -9999 -9999 -9999 -9999 -9999 -9999 -9999 -9999 -9999 -9999 -9999 -9999 5.851024 5.851024 5.851024 9.335947 9.335947 9.335947 9.335947 9.542583 9.542583 9.746291 9.746291 9.746291 9.638618 9.638618 9.638618 8.559756 7.791436 8.751436 8.751436 8.751436 9.338342 9.338342 9.338342 9.338342 9.014402 8.075444 7.387824 6.546619 6.132707 6.132707 6.132707 6.132707 5.956128 4.794705 5.076379 5.076379 5.076379 5.076379 3.93833 3.617149 2.892852 1.544295 1.544295 0.5673763 0.5673763 2.329162 4.969121 7.001768 7.001768 7.654202 7.654202 7.654202 7.654202 7.046854 0.1169058 0.1169058 3.520929 3.520929 -0.04594437 0.08090424 0.08090424 0.08090424 0.01365967 -0.4214929 -0.2128673 -0.1976212 -0.1976212 -0.4158546 -0.2448317 -0.2448317 -0.2448317 -0.127209 2.797681 2.797681 2.797681 2.088333 3.706557 3.706557 3.706557 6.495573 6.495573 6.495573 6.495573 6.470751 7.329713 7.329713 7.329713 7.318611 7.318611 6.477103 6.477103 6.477103 6.477103 8.240814 8.240814 8.240814 6.770814 7.532613 7.602612 7.602612 7.602612 8.192626 8.202626 8.202626 8.202626 7.991296 7.991296 7.991296 7.721415 9.325027 9.325027 9.325027 8.846526 10.31664 10.31664 10.31664 9.789519 9.99648 9.99648 10.55648 10.55648 10.49756 10.49756 10.49756 10.49756 10.02568 10.02568 10.02568 10.02568 12.93149 12.93149 12.93149 12.93149 7.915291 8.985291 8.985291 9.071713 10.05171 10.73171 10.76227 10.76227 10.30171 9.533079 9.533079 8.296385 9.053763 9.053763 10.29305 10.29305 10.29305 10.29305 10.16678 6.611313 6.611313 6.611313 6.611313 5.104405 2.345538 2.345538 2.06598 0.9759802 7.14935 7.14935 7.14935 8.058612 10.99374 11.16374 11.16374 11.28756 11.51282 11.81282 11.81282 9.974942 11.95041 11.95041 11.95041 11.95041 11.4679 10.02297 10.02297 0.2907227 9.528767 11.57864 11.57864 9.432878 13.83786 14.35786 14.35786 14.35786 13.83076 13.83076 12.64783 12.64783 12.64783 11.97991 12.69212 12.69212 12.69212 12.69212 13.14295 13.78295 13.78295 -9999 -9999 -9999 -9999 -9999 -9999 -9999 -9999 -9999 -9999 -9999 -9999 -9999 -9999 -9999 -9999 -9999 -9999 -9999 -9999 -9999 -9999 
-9999 -9999 -9999 -9999 -9999 -9999 -9999 -9999 -9999 -9999 -9999 -9999 -9999 -9999 -9999 -9999 -9999 -9999 -9999 -9999 -9999 -9999 -9999 -9999 -9999 -9999 -9999 -9999 -9999 -9999 -9999 -9999 -9999 -9999 -9999 -9999 -9999 -9999 -9999 -9999 -9999 -9999 -9999 -9999 -9999 -9999 -9999 -9999 -9999 -9999 -9999 -9999 -9999 -9999 -9999 -9999 -9999 -9999 -9999 -9999 -9999 -9999 -9999 -9999 -9999 -9999 -9999 -9999 -9999 -9999 -9999 -9999 -9999 -9999 -9999 -9999 -9999 -9999 -9999 -9999 5.851024 5.851024 8.097532 9.335947 8.097532 8.097532 9.542583 9.542583 9.542583 9.542583 9.434879 8.867903 9.638618 8.867903 8.559756 8.471343 8.101436 8.101436 8.101436 9.338342 9.338342 9.338342 9.338342 8.548342 7.387824 7.387824 6.546619 6.962707 6.962707 6.962707 6.962707 5.956128 5.045367 5.076379 5.076379 5.076379 4.99833 3.93833 3.617149 2.892852 1.544295 0.5673763 0.5673763 0.5673763 2.329162 4.969121 4.969121 4.969121 4.969121 7.654202 7.654202 7.046854 7.046854 0.1169058 0.1169058 0.1169058 0.1169058 -0.04594437 0.08090424 0.08090424 0.01365967 0.01365967 -0.2128673 -0.2128673 -0.2128673 -0.2128673 -0.4158546 -0.4158546 -0.2448317 -0.2448317 -0.127209 -0.1037741 -0.1037741 -0.1037741 -0.1037741 2.088333 3.706557 3.706557 6.495573 6.495573 6.495573 6.495573 6.470751 7.329713 7.329713 7.329713 7.329713 7.318611 6.317103 6.477103 6.477103 6.808593 6.808593 6.808593 6.808593 6.658593 7.532613 7.602612 7.602612 7.602612 8.202626 8.202626 8.202626 8.202626 7.991296 7.991296 7.991296 7.991296 9.325027 9.975027 9.975027 9.975027 10.31664 10.31664 10.31664 10.31664 9.99648 10.55648 10.55648 10.55648 10.49756 10.49756 10.49756 10.49756 9.978677 9.929651 9.929651 10.41149 12.93149 12.93149 12.93149 12.93149 6.715291 8.985291 8.985291 9.071713 9.178231 10.73171 10.73171 10.73171 9.533079 9.533079 8.296385 9.053763 9.053763 9.053763 10.29305 10.29305 10.29305 10.29305 9.021441 7.658415 8.789698 7.658415 5.104405 2.345538 3.327632 3.327632 3.327632 1.255538 6.459206 7.14935 7.14935 8.058612 11.16374 11.16374 11.28756 11.28756 12.36746 12.36746 11.81282 11.81282 11.98064 11.98064 11.98064 11.95041 11.4679 11.4679 11.4679 9.926151 11.57864 11.57864 11.57864 13.19069 13.83786 13.83786 14.35786 13.83076 13.83076 12.51083 12.64783 12.64783 12.64783 12.93092 12.93092 12.93092 12.93092 12.12197 13.14295 13.14295 -9999 -9999 -9999 -9999 -9999 -9999 -9999 -9999 -9999 -9999 -9999 -9999 -9999 -9999 -9999 -9999 -9999 -9999 -9999 -9999 -9999 -9999 -9999 
-9999 -9999 -9999 -9999 -9999 -9999 -9999 -9999 -9999 -9999 -9999 -9999 -9999 -9999 -9999 -9999 -9999 -9999 -9999 -9999 -9999 -9999 -9999 -9999 -9999 -9999 -9999 -9999 -9999 -9999 -9999 -9999 -9999 -9999 -9999 -9999 -9999 -9999 -9999 -9999 -9999 -9999 -9999 -9999 -9999 -9999 -9999 -9999 -9999 -9999 -9999 -9999 -9999 -9999 -9999 -9999 -9999 -9999 -9999 -9999 -9999 -9999 -9999 -9999 -9999 -9999 -9999 -9999 -9999 -9999 -9999 -9999 -9999 -9999 -9999 -9999 -9999 -9999 -9999 -9999 -9999 6.33532 8.097532 8.097532 8.097532 9.032582 9.032582 9.542583 9.542583 9.434879 9.434879 8.988111 8.867903 8.867903 8.471343 8.471343 8.315868 7.805869 8.392599 9.338342 9.9126 9.9126 9.9126 9.9126 8.972765 7.632765 6.947824 6.962707 6.962707 6.962707 6.962707 6.073736 6.444478 6.444478 4.746379 3.43833 3.617149 3.617149 -0.5334527 -0.04570496 0.07273285 0.2327328 0.2327328 0.2327328 0.2673009 4.969121 4.969121 4.969121 4.969121 3.46053 3.46053 3.46053 3.46053 0.5803392 0.5803392 0.5803392 -0.04594437 -0.04594437 0.01365967 0.01365967 0.01365967 0.01365967 -0.2128673 -0.2128673 -0.2128673 -0.2128673 0.1456827 0.1456827 -0.3491969 -0.3491969 -0.127209 -0.1037741 -0.1037741 -0.1037741 3.199815 3.519815 3.519815 3.519815 6.495573 6.495573 6.495573 6.495573 6.470751 7.329713 7.329713 7.329713 7.318611 7.208917 7.208917 7.208917 5.753182 6.808593 6.808593 6.808593 6.808593 6.658593 6.248651 7.532613 6.248651 6.248651 8.192626 8.202626 8.202626 8.202626 7.991296 7.991296 7.991296 7.631296 9.975027 9.975027 9.975027 9.975027 10.31664 10.31664 10.31664 10.31664 10.28664 10.55648 10.55648 10.55648 10.55648 10.49402 10.49402 9.978677 9.929651 9.929651 9.929651 10.41149 10.41149 12.93149 12.93149 12.93149 7.435559 7.435559 7.435559 8.913668 9.178231 9.178231 9.991714 9.178231 8.242593 8.291936 8.291936 8.291936 9.053763 9.053763 10.12305 10.29305 10.29305 10.29305 9.021441 8.869698 8.869698 8.869698 8.789698 2.345538 5.237632 5.237632 3.907632 1.255538 3.07908 6.459206 6.459206 8.058612 11.16374 11.16374 11.28756 12.36746 12.36746 12.36746 12.36746 11.98064 11.98064 11.98064 11.98064 12.46122 12.67122 11.4679 11.4679 12.01921 12.01921 11.57864 13.19069 13.79069 13.79069 13.83786 13.59677 13.59677 13.59677 12.51083 12.51083 11.8431 12.68718 12.93092 12.93092 12.93092 12.93092 12.74784 -9999 -9999 -9999 -9999 -9999 -9999 -9999 -9999 -9999 -9999 -9999 -9999 -9999 -9999 -9999 -9999 -9999 -9999 -9999 -9999 -9999 -9999 -9999 -9999 -9999 
-9999 -9999 -9999 -9999 -9999 -9999 -9999 -9999 -9999 -9999 -9999 -9999 -9999 -9999 -9999 -9999 -9999 -9999 -9999 -9999 -9999 -9999 -9999 -9999 -9999 -9999 -9999 -9999 -9999 -9999 -9999 -9999 -9999 -9999 -9999 -9999 -9999 -9999 -9999 -9999 -9999 -9999 -9999 -9999 -9999 -9999 -9999 -9999 -9999 -9999 -9999 -9999 -9999 -9999 -9999 -9999 -9999 -9999 -9999 -9999 -9999 -9999 -9999 -9999 -9999 -9999 -9999 -9999 -9999 -9999 -9999 -9999 -9999 -9999 -9999 -9999 -9999 -9999 -9999 -9999 -9999 -9999 7.077532 7.787532 7.787532 8.558413 9.032582 9.032582 9.434879 9.434879 9.434879 8.988111 8.988111 8.471343 8.607232 8.607232 8.315868 8.315868 8.7526 8.7526 9.9126 9.9126 9.9126 9.9126 9.872765 9.872765 6.947824 6.962707 6.962707 6.962707 6.962707 6.444478 6.444478 6.444478 6.444478 2.697149 2.697149 2.697149 -0.5744559 0.07273285 0.07273285 0.2327328 0.2327328 0.2327328 0.2673009 0.2673009 4.969121 4.969121 3.15432 3.46053 3.46053 3.46053 3.46053 0.5803392 0.5803392 0.5803392 -0.04594437 -0.173459 -0.06338181 -0.06338181 0.01365967 -0.3105069 -0.3105069 -0.2128673 -0.2128673 0.1456827 0.1456827 0.1456827 0.1456827 -0.3491969 0.1274028 0.1274028 -0.08487426 -0.08487426 3.199815 3.519815 3.519815 3.519815 5.345615 5.425615 5.425615 5.425615 7.680883 8.820884 8.820884 8.820884 7.842216 7.208917 7.208917 7.208917 5.753182 5.753182 6.808593 6.808593 6.808593 6.658593 6.248651 6.248651 6.248651 8.512708 8.642029 8.642029 8.642029 8.819855 9.352187 9.352187 7.991296 7.631296 9.325027 9.975027 9.975027 9.975027 8.928018 10.31664 10.31664 10.28664 9.431997 10.55648 10.55648 10.55648 10.49402 10.49402 10.49402 9.929651 11.21244 11.21244 11.21244 10.91738 10.41149 10.41149 10.41149 10.08864 10.08864 10.08864 7.435559 8.913668 9.178231 9.178231 9.178231 9.178231 8.242593 8.291936 8.291936 8.291936 10.20368 10.20368 10.12305 10.12305 10.12305 10.12305 7.269698 9.524985 9.534986 8.869698 8.869698 7.602706 7.602706 7.602706 6.067632 3.907632 8.855437 8.855437 8.13908 9.649217 9.15931 11.16374 11.57128 12.36746 12.36746 12.36746 12.36746 11.98064 11.98064 11.98064 12.46122 12.67122 12.67122 12.67122 12.01921 12.01921 12.01921 12.01921 13.19069 13.79069 13.79069 13.79069 13.79069 13.59677 13.59677 12.51083 12.51083 11.8431 12.68718 12.93092 12.93092 12.93092 12.93092 -9999 -9999 -9999 -9999 -9999 -9999 -9999 -9999 -9999 -9999 -9999 -9999 -9999 -9999 -9999 -9999 -9999 -9999 -9999 -9999 -9999 -9999 -9999 -9999 -9999 -9999 
-9999 -9999 -9999 -9999 -9999 -9999 -9999 -9999 -9999 -9999 -9999 -9999 -9999 -9999 -9999 -9999 -9999 -9999 -9999 -9999 -9999 -9999 -9999 -9999 -9999 -9999 -9999 -9999 -9999 -9999 -9999 -9999 -9999 -9999 -9999 -9999 -9999 -9999 -9999 -9999 -9999 -9999 -9999 -9999 -9999 -9999 -9999 -9999 -9999 -9999 -9999 -9999 -9999 -9999 -9999 -9999 -9999 -9999 -9999 -9999 -9999 -9999 -9999 -9999 -9999 -9999 -9999 -9999 -9999 -9999 -9999 -9999 -9999 -9999 -9999 -9999 -9999 -9999 -9999 -9999 -9999 -9999 6.893729 6.893729 6.893729 8.558413 8.598413 8.598413 8.598413 8.988111 8.988111 8.988111 8.988111 8.607232 8.607232 8.607232 8.607232 8.315868 8.7526 8.7526 9.9126 11.26631 11.26631 11.26631 11.26631 9.872765 9.012765 7.534124 6.962707 6.962707 6.443736 6.444478 6.444478 6.444478 6.444478 2.666138 2.666138 2.666138 -0.5744559 0.07273285 0.07273285 0.2327328 0.2327328 0.2327328 0.2673009 0.2673009 0.2673009 4.405956 4.405956 4.405956 4.405956 3.46053 0.5803392 0.5803392 0.5803392 0.5803392 0.2600487 -0.173459 -0.06338181 -0.06338181 -0.06338181 -0.3105069 1.2152 1.2152 1.2152 0.1456827 0.1456827 0.1456827 0.1456827 0.1274028 0.1274028 0.1274028 0.1274028 -0.08487426 3.199815 3.519815 3.519815 3.519815 5.345615 5.425615 5.425615 5.425615 7.680883 8.820884 8.820884 8.820884 8.820884 7.208917 7.208917 7.208917 5.753182 5.753182 5.368728 5.368728 5.368728 5.368728 6.248651 6.248651 6.248651 8.512708 8.642029 8.642029 8.642029 9.352187 10.17386 10.17386 10.17386 8.823988 10.14938 10.14938 10.14938 8.928018 9.030987 9.030987 10.28664 9.431997 9.431997 9.431997 9.431997 10.49402 10.49402 10.49402 10.49402 10.37402 11.21244 11.21244 11.21244 11.875 11.875 11.875 9.875502 10.08864 10.08864 10.08864 10.08864 8.913668 9.178231 9.178231 9.178231 8.713866 8.713866 8.713866 10.73368 10.73368 10.73368 10.20368 8.475202 9.415201 9.415201 9.415201 9.524985 9.534986 9.534986 9.534986 8.869698 10.19888 10.19888 10.19888 7.602706 8.855437 9.125437 9.125437 9.649217 9.659217 9.659217 9.659217 11.57128 12.06746 12.36746 12.36746 12.06746 11.59929 11.95929 11.98064 12.46122 12.67122 13.03659 13.03659 12.67122 12.01921 12.98959 12.98959 13.19069 13.79069 13.79069 13.79069 13.79069 13.59677 13.59677 13.31984 13.31984 13.31984 12.68718 12.68718 12.93092 -9999 -9999 -9999 -9999 -9999 -9999 -9999 -9999 -9999 -9999 -9999 -9999 -9999 -9999 -9999 -9999 -9999 -9999 -9999 -9999 -9999 -9999 -9999 -9999 -9999 -9999 -9999 -9999
[truncated: 128,706 more chars]
