# Supplementary material for: Long-term woodland restoration on lowland farmland through passive rewilding
Source: PLoS One. 2021 Jun 16;16(6):e0252466. doi: 10.1371/journal.pone.0252466 (PMC8208563; doi:10.1371/journal.pone.0252466)
Supplement: S1 Dataset — (ZIP) [file pone.0252466.s005.zip › S2 Dataset_Old_Wilderness_chm_2005.txt]

ncols         303
nrows         227
xllcorner     520148
yllcorner     279707
cellsize      1
NODATA_value  -9999
-9999 -9999 -9999 -9999 -9999 -9999 -9999 -9999 -9999 -9999 -9999 -9999 -9999 -9999 -9999 -9999 -9999 -9999 -9999 -9999 -9999 -9999 -9999 -9999 -9999 -9999 -9999 -9999 -9999 -9999 -9999 -9999 -9999 -9999 -9999 -9999 -9999 -9999 -9999 -9999 -9999 -9999 -9999 -9999 -9999 -9999 -9999 -9999 -9999 -9999 -9999 -9999 -9999 -9999 -9999 -9999 -9999 -9999 -9999 -9999 -9999 -9999 -9999 -9999 -9999 -9999 -9999 -9999 -9999 -9999 -9999 -9999 -9999 -9999 -9999 -9999 -9999 -9999 -9999 -9999 -9999 -9999 -9999 -9999 -9999 -9999 -9999 -9999 -9999 -9999 -9999 -9999 -9999 -9999 -9999 -9999 -9999 -9999 -9999 -9999 -9999 -9999 -9999 -9999 -9999 -9999 -9999 -9999 -9999 -9999 -9999 -9999 -9999 -9999 -9999 -9999 -9999 -9999 -9999 -9999 -9999 -9999 -9999 -9999 -9999 -9999 -9999 -9999 -9999 -9999 -9999 -9999 -9999 -9999 -9999 -9999 -9999 -9999 -9999 -9999 -9999 -9999 -9999 -9999 -9999 -9999 -9999 -9999 -9999 -9999 -9999 -9999 -9999 -9999 -9999 -9999 -9999 -9999 -9999 -9999 -9999 -9999 -9999 -9999 -9999 -9999 -9999 -9999 -9999 -9999 -9999 -9999 -9999 -9999 -9999 -9999 -9999 -9999 -9999 -9999 -9999 -9999 -9999 -9999 -9999 -9999 -9999 -9999 -9999 -9999 -9999 -9999 -9999 -9999 -9999 -9999 -9999 -9999 -9999 -9999 -9999 -9999 -9999 -9999 -9999 -9999 -9999 -9999 -9999 -9999 -9999 -9999 -9999 -9999 -9999 -9999 -9999 -9999 -9999 -9999 -9999 -9999 -9999 -9999 -9999 -9999 -9999 -9999 -9999 -9999 -9999 -9999 -9999 -9999 -9999 -9999 -9999 -9999 -9999 -9999 -9999 -9999 -9999 -9999 -9999 -9999 -9999 -9999 -9999 -9999 -9999 -9999 -9999 -9999 -9999 -9999 -9999 -9999 -9999 -9999 -9999 -9999 -9999 -9999 -9999 -9999 -9999 -9999 -9999 -9999 -9999 -9999 -9999 -9999 -9999 -9999 -9999 -9999 -9999 -9999 -9999 -9999 -9999 -9999 -9999 -9999 -9999 -9999 -9999 -9999 -9999 -9999 -9999 -9999 -9999 -9999 -9999 -9999 -9999 -9999 -9999 -9999 -9999 
-9999 -9999 -9999 -9999 -9999 -9999 -9999 -9999 -9999 -9999 -9999 -9999 -9999 -9999 -9999 -9999 -9999 -9999 -9999 -9999 -9999 -9999 -9999 -9999 -9999 -9999 -9999 -9999 -9999 -9999 -9999 -9999 -9999 -9999 -9999 -9999 -9999 -9999 -9999 -9999 -9999 -9999 -9999 -9999 -9999 -9999 -9999 -9999 -9999 -9999 -9999 -9999 -9999 -9999 -9999 -9999 -9999 -9999 -9999 -9999 -9999 -9999 -9999 -9999 -9999 -9999 -9999 -9999 -9999 -9999 -9999 -9999 -9999 -9999 -9999 -9999 -9999 -9999 -9999 -9999 -9999 -9999 -9999 -9999 -9999 -9999 -9999 -9999 -9999 -9999 -9999 -9999 -9999 -9999 -9999 -9999 -9999 -9999 -9999 -9999 -9999 -9999 -9999 -9999 -9999 -9999 -9999 -9999 -9999 -9999 -9999 -9999 -9999 -9999 -9999 -9999 -9999 -9999 -9999 -9999 -9999 -9999 -9999 -9999 -9999 -9999 -9999 -9999 -9999 -9999 -9999 -9999 -9999 -9999 -9999 -9999 -9999 -9999 -9999 -9999 -9999 -9999 -9999 -9999 -9999 -9999 -9999 -9999 -9999 -9999 -9999 -9999 -9999 -9999 -9999 -9999 -9999 -9999 17.11882 17.30882 17.30882 -9999 -9999 -9999 -9999 -9999 -9999 -9999 -9999 -9999 -9999 -9999 -9999 -9999 -9999 -9999 -9999 -9999 -9999 -9999 -9999 -9999 -9999 -9999 -9999 -9999 -9999 -9999 -9999 -9999 -9999 -9999 -9999 -9999 -9999 -9999 -9999 -9999 -9999 -9999 -9999 -9999 -9999 -9999 -9999 -9999 -9999 -9999 -9999 -9999 -9999 -9999 -9999 -9999 -9999 -9999 -9999 -9999 -9999 -9999 -9999 -9999 -9999 -9999 -9999 -9999 -9999 -9999 -9999 -9999 -9999 -9999 -9999 -9999 -9999 -9999 -9999 -9999 -9999 -9999 -9999 -9999 -9999 -9999 -9999 -9999 -9999 -9999 -9999 -9999 -9999 -9999 -9999 -9999 -9999 -9999 -9999 -9999 -9999 -9999 -9999 -9999 -9999 -9999 -9999 -9999 -9999 -9999 -9999 -9999 -9999 -9999 -9999 -9999 -9999 -9999 -9999 -9999 -9999 -9999 -9999 -9999 -9999 -9999 -9999 -9999 -9999 -9999 -9999 -9999 -9999 -9999 -9999 -9999 -9999 -9999 -9999 -9999 -9999 -9999 -9999 -9999 -9999 
-9999 -9999 -9999 -9999 -9999 -9999 -9999 -9999 -9999 -9999 -9999 -9999 -9999 -9999 -9999 -9999 -9999 -9999 -9999 -9999 -9999 -9999 -9999 -9999 -9999 -9999 -9999 -9999 -9999 -9999 -9999 -9999 -9999 -9999 -9999 -9999 -9999 -9999 -9999 -9999 -9999 -9999 -9999 -9999 -9999 -9999 -9999 -9999 -9999 -9999 -9999 -9999 -9999 -9999 -9999 -9999 -9999 -9999 -9999 -9999 -9999 -9999 -9999 -9999 -9999 -9999 -9999 -9999 -9999 -9999 -9999 -9999 -9999 -9999 -9999 -9999 -9999 -9999 -9999 -9999 -9999 -9999 -9999 -9999 -9999 -9999 -9999 -9999 -9999 -9999 -9999 -9999 -9999 -9999 -9999 -9999 -9999 -9999 -9999 -9999 -9999 -9999 -9999 -9999 -9999 -9999 -9999 -9999 -9999 -9999 -9999 -9999 -9999 -9999 -9999 -9999 -9999 -9999 -9999 -9999 -9999 -9999 -9999 -9999 -9999 -9999 -9999 -9999 -9999 -9999 -9999 -9999 -9999 -9999 -9999 -9999 -9999 -9999 -9999 -9999 -9999 -9999 -9999 -9999 -9999 -9999 -9999 -9999 -9999 -9999 -9999 -9999 -9999 -9999 -9999 -9999 -9999 17.01404 17.01404 17.16882 17.30882 17.30882 -9999 -9999 -9999 -9999 -9999 -9999 -9999 -9999 -9999 -9999 -9999 -9999 -9999 -9999 -9999 -9999 -9999 -9999 -9999 -9999 -9999 -9999 -9999 -9999 -9999 -9999 -9999 -9999 -9999 -9999 -9999 -9999 -9999 -9999 -9999 -9999 -9999 -9999 -9999 -9999 -9999 -9999 -9999 -9999 -9999 -9999 -9999 -9999 -9999 -9999 -9999 -9999 -9999 -9999 -9999 -9999 -9999 -9999 -9999 -9999 -9999 -9999 -9999 -9999 -9999 -9999 -9999 -9999 -9999 -9999 -9999 -9999 -9999 -9999 -9999 -9999 -9999 -9999 -9999 -9999 -9999 -9999 -9999 -9999 -9999 -9999 -9999 -9999 -9999 -9999 -9999 -9999 -9999 -9999 -9999 -9999 -9999 -9999 -9999 -9999 -9999 -9999 -9999 -9999 -9999 -9999 -9999 -9999 -9999 -9999 -9999 -9999 -9999 -9999 -9999 -9999 -9999 -9999 -9999 -9999 -9999 -9999 -9999 -9999 -9999 -9999 -9999 -9999 -9999 -9999 -9999 -9999 -9999 -9999 -9999 -9999 -9999 -9999 -9999 -9999 -9999 
-9999 -9999 -9999 -9999 -9999 -9999 -9999 -9999 -9999 -9999 -9999 -9999 -9999 -9999 -9999 -9999 -9999 -9999 -9999 -9999 -9999 -9999 -9999 -9999 -9999 -9999 -9999 -9999 -9999 -9999 -9999 -9999 -9999 -9999 -9999 -9999 -9999 -9999 -9999 -9999 -9999 -9999 -9999 -9999 -9999 -9999 -9999 -9999 -9999 -9999 -9999 -9999 -9999 -9999 -9999 -9999 -9999 -9999 -9999 -9999 -9999 -9999 -9999 -9999 -9999 -9999 -9999 -9999 -9999 -9999 -9999 -9999 -9999 -9999 -9999 -9999 -9999 -9999 -9999 -9999 -9999 -9999 -9999 -9999 -9999 -9999 -9999 -9999 -9999 -9999 -9999 -9999 -9999 -9999 -9999 -9999 -9999 -9999 -9999 -9999 -9999 -9999 -9999 -9999 -9999 -9999 -9999 -9999 -9999 -9999 -9999 -9999 -9999 -9999 -9999 -9999 -9999 -9999 -9999 -9999 -9999 -9999 -9999 -9999 -9999 -9999 -9999 -9999 -9999 -9999 -9999 -9999 -9999 -9999 -9999 -9999 -9999 -9999 -9999 -9999 -9999 -9999 -9999 -9999 -9999 -9999 -9999 -9999 -9999 -9999 -9999 -9999 -9999 -9999 -9999 14.57399 14.57399 17.01404 16.1698 16.7598 17.16882 17.16882 16.31107 -9999 -9999 -9999 -9999 -9999 -9999 -9999 -9999 -9999 -9999 -9999 -9999 -9999 -9999 -9999 -9999 -9999 -9999 -9999 -9999 -9999 -9999 -9999 -9999 -9999 -9999 -9999 -9999 -9999 -9999 -9999 -9999 -9999 -9999 -9999 -9999 -9999 -9999 -9999 -9999 -9999 -9999 -9999 -9999 -9999 -9999 -9999 -9999 -9999 -9999 -9999 -9999 -9999 -9999 -9999 -9999 -9999 -9999 -9999 -9999 -9999 -9999 -9999 -9999 -9999 -9999 -9999 -9999 -9999 -9999 -9999 -9999 -9999 -9999 -9999 -9999 -9999 -9999 -9999 -9999 -9999 -9999 -9999 -9999 -9999 -9999 -9999 -9999 -9999 -9999 -9999 -9999 -9999 -9999 -9999 -9999 -9999 -9999 -9999 -9999 -9999 -9999 -9999 -9999 -9999 -9999 -9999 -9999 -9999 -9999 -9999 -9999 -9999 -9999 -9999 -9999 -9999 -9999 -9999 -9999 -9999 -9999 -9999 -9999 -9999 -9999 -9999 -9999 -9999 -9999 -9999 -9999 -9999 -9999 -9999 -9999 -9999 -9999 -9999 -9999 
-9999 -9999 -9999 -9999 -9999 -9999 -9999 -9999 -9999 -9999 -9999 -9999 -9999 -9999 -9999 -9999 -9999 -9999 -9999 -9999 -9999 -9999 -9999 -9999 -9999 -9999 -9999 -9999 -9999 -9999 -9999 -9999 -9999 -9999 -9999 -9999 -9999 -9999 -9999 -9999 -9999 -9999 -9999 -9999 -9999 -9999 -9999 -9999 -9999 -9999 -9999 -9999 -9999 -9999 -9999 -9999 -9999 -9999 -9999 -9999 -9999 -9999 -9999 -9999 -9999 -9999 -9999 -9999 -9999 -9999 -9999 -9999 -9999 -9999 -9999 -9999 -9999 -9999 -9999 -9999 -9999 -9999 -9999 -9999 -9999 -9999 -9999 -9999 -9999 -9999 -9999 -9999 -9999 -9999 -9999 -9999 -9999 -9999 -9999 -9999 -9999 -9999 -9999 -9999 -9999 -9999 -9999 -9999 -9999 -9999 -9999 -9999 -9999 -9999 -9999 -9999 -9999 -9999 -9999 -9999 -9999 -9999 -9999 -9999 -9999 -9999 -9999 -9999 -9999 -9999 -9999 -9999 -9999 -9999 -9999 -9999 -9999 -9999 -9999 -9999 -9999 -9999 -9999 -9999 -9999 -9999 -9999 -9999 -9999 -9999 -9999 -9999 -9999 -9999 14.06175 14.53663 14.57399 14.57399 16.1698 16.7598 16.7598 16.7598 16.7598 16.09513 -9999 -9999 -9999 -9999 -9999 -9999 -9999 -9999 -9999 -9999 -9999 -9999 -9999 -9999 -9999 -9999 -9999 -9999 -9999 -9999 -9999 -9999 -9999 -9999 -9999 -9999 -9999 -9999 -9999 -9999 -9999 -9999 -9999 -9999 -9999 -9999 -9999 -9999 -9999 -9999 -9999 -9999 -9999 -9999 -9999 -9999 -9999 -9999 -9999 -9999 -9999 -9999 -9999 -9999 -9999 -9999 -9999 -9999 -9999 -9999 -9999 -9999 -9999 -9999 -9999 -9999 -9999 -9999 -9999 -9999 -9999 -9999 -9999 -9999 -9999 -9999 -9999 -9999 -9999 -9999 -9999 -9999 -9999 -9999 -9999 -9999 -9999 -9999 -9999 -9999 -9999 -9999 -9999 -9999 -9999 -9999 -9999 -9999 -9999 -9999 -9999 -9999 -9999 -9999 -9999 -9999 -9999 -9999 -9999 -9999 -9999 -9999 -9999 -9999 -9999 -9999 -9999 -9999 -9999 -9999 -9999 -9999 -9999 -9999 -9999 -9999 -9999 -9999 -9999 -9999 -9999 -9999 -9999 -9999 -9999 -9999 -9999 -9999 -9999 
-9999 -9999 -9999 -9999 -9999 -9999 -9999 -9999 -9999 -9999 -9999 -9999 -9999 -9999 -9999 -9999 -9999 -9999 -9999 -9999 -9999 -9999 -9999 -9999 -9999 -9999 -9999 -9999 -9999 -9999 -9999 -9999 -9999 -9999 -9999 -9999 -9999 -9999 -9999 -9999 -9999 -9999 -9999 -9999 -9999 -9999 -9999 -9999 -9999 -9999 -9999 -9999 -9999 -9999 -9999 -9999 -9999 -9999 -9999 -9999 -9999 -9999 -9999 -9999 -9999 -9999 -9999 -9999 -9999 -9999 -9999 -9999 -9999 -9999 -9999 -9999 -9999 -9999 -9999 -9999 -9999 -9999 -9999 -9999 -9999 -9999 -9999 -9999 -9999 -9999 -9999 -9999 -9999 -9999 -9999 -9999 -9999 -9999 -9999 -9999 -9999 -9999 -9999 -9999 -9999 -9999 -9999 -9999 -9999 -9999 -9999 -9999 -9999 -9999 -9999 -9999 -9999 -9999 -9999 -9999 -9999 -9999 -9999 -9999 -9999 -9999 -9999 -9999 -9999 -9999 -9999 -9999 -9999 -9999 -9999 -9999 -9999 -9999 -9999 -9999 -9999 -9999 -9999 -9999 -9999 -9999 -9999 -9999 -9999 -9999 -9999 -9999 13.75984 13.61175 13.61175 14.53663 14.53663 14.53663 16.1698 16.7598 16.7598 16.7598 16.7598 15.74513 -9999 -9999 -9999 -9999 -9999 -9999 -9999 -9999 -9999 -9999 -9999 -9999 -9999 -9999 -9999 -9999 -9999 -9999 -9999 -9999 -9999 -9999 -9999 -9999 -9999 -9999 -9999 -9999 -9999 -9999 -9999 -9999 -9999 -9999 -9999 -9999 -9999 -9999 -9999 -9999 -9999 -9999 -9999 -9999 -9999 -9999 -9999 -9999 -9999 -9999 -9999 -9999 -9999 -9999 -9999 -9999 -9999 -9999 -9999 -9999 -9999 -9999 -9999 -9999 -9999 -9999 -9999 -9999 -9999 -9999 -9999 -9999 -9999 -9999 -9999 -9999 -9999 -9999 -9999 -9999 -9999 -9999 -9999 -9999 -9999 -9999 -9999 -9999 -9999 -9999 -9999 -9999 -9999 -9999 -9999 -9999 -9999 -9999 -9999 -9999 -9999 -9999 -9999 -9999 -9999 -9999 -9999 -9999 -9999 -9999 -9999 -9999 -9999 -9999 -9999 -9999 -9999 -9999 -9999 -9999 -9999 -9999 -9999 -9999 -9999 -9999 -9999 -9999 -9999 -9999 -9999 -9999 -9999 -9999 -9999 -9999 -9999 -9999 -9999 
-9999 -9999 -9999 -9999 -9999 -9999 -9999 -9999 -9999 -9999 -9999 -9999 -9999 -9999 -9999 -9999 -9999 -9999 -9999 -9999 -9999 -9999 -9999 -9999 -9999 -9999 -9999 -9999 -9999 -9999 -9999 -9999 -9999 -9999 -9999 -9999 -9999 -9999 -9999 -9999 -9999 -9999 -9999 -9999 -9999 -9999 -9999 -9999 -9999 -9999 -9999 -9999 -9999 -9999 -9999 -9999 -9999 -9999 -9999 -9999 -9999 -9999 -9999 -9999 -9999 -9999 -9999 -9999 -9999 -9999 -9999 -9999 -9999 -9999 -9999 -9999 -9999 -9999 -9999 -9999 -9999 -9999 -9999 -9999 -9999 -9999 -9999 -9999 -9999 -9999 -9999 -9999 -9999 -9999 -9999 -9999 -9999 -9999 -9999 -9999 -9999 -9999 -9999 -9999 -9999 -9999 -9999 -9999 -9999 -9999 -9999 -9999 -9999 -9999 -9999 -9999 -9999 -9999 -9999 -9999 -9999 -9999 -9999 -9999 -9999 -9999 -9999 -9999 -9999 -9999 -9999 -9999 -9999 -9999 -9999 -9999 -9999 -9999 -9999 -9999 -9999 -9999 -9999 -9999 -9999 -9999 -9999 -9999 -9999 -9999 -9999 15.83497 13.75984 13.51374 13.51374 12.92147 14.53663 14.53663 14.53663 15.13436 16.7598 16.7598 15.13436 15.07537 15.07537 -9999 -9999 -9999 -9999 -9999 -9999 -9999 -9999 -9999 -9999 -9999 -9999 -9999 -9999 -9999 -9999 -9999 -9999 -9999 -9999 -9999 -9999 -9999 16.74562 17.60219 -9999 -9999 -9999 -9999 -9999 -9999 -9999 -9999 -9999 -9999 -9999 -9999 -9999 -9999 -9999 -9999 -9999 -9999 -9999 -9999 -9999 -9999 -9999 -9999 -9999 -9999 -9999 -9999 -9999 -9999 -9999 -9999 -9999 -9999 -9999 -9999 -9999 -9999 -9999 -9999 -9999 -9999 -9999 -9999 -9999 -9999 -9999 -9999 -9999 -9999 -9999 -9999 -9999 -9999 -9999 -9999 -9999 -9999 -9999 -9999 -9999 -9999 -9999 -9999 -9999 -9999 -9999 -9999 -9999 -9999 -9999 -9999 -9999 -9999 -9999 -9999 -9999 -9999 -9999 -9999 -9999 -9999 -9999 -9999 -9999 -9999 -9999 -9999 -9999 -9999 -9999 -9999 -9999 -9999 -9999 -9999 -9999 -9999 -9999 -9999 -9999 -9999 -9999 -9999 -9999 -9999 -9999 -9999 -9999 -9999 -9999 -9999 -9999 
-9999 -9999 -9999 -9999 -9999 -9999 -9999 -9999 -9999 -9999 -9999 -9999 -9999 -9999 -9999 -9999 -9999 -9999 -9999 -9999 -9999 -9999 -9999 -9999 -9999 -9999 -9999 -9999 -9999 -9999 -9999 -9999 -9999 -9999 -9999 -9999 -9999 -9999 -9999 -9999 -9999 -9999 -9999 -9999 -9999 -9999 -9999 -9999 -9999 -9999 -9999 -9999 -9999 -9999 -9999 -9999 -9999 -9999 -9999 -9999 -9999 -9999 -9999 -9999 -9999 -9999 -9999 -9999 -9999 -9999 -9999 -9999 -9999 -9999 -9999 -9999 -9999 -9999 -9999 -9999 -9999 -9999 -9999 -9999 -9999 -9999 -9999 -9999 -9999 -9999 -9999 -9999 -9999 -9999 -9999 -9999 -9999 -9999 -9999 -9999 -9999 -9999 -9999 -9999 -9999 -9999 -9999 -9999 -9999 -9999 -9999 -9999 -9999 -9999 -9999 -9999 -9999 -9999 -9999 -9999 -9999 -9999 -9999 -9999 -9999 -9999 -9999 -9999 -9999 -9999 -9999 -9999 -9999 -9999 -9999 -9999 -9999 -9999 -9999 -9999 -9999 -9999 -9999 -9999 -9999 -9999 -9999 -9999 -9999 15.83497 15.83497 15.83497 15.83497 12.99704 12.99704 12.99704 13.44147 13.44147 13.44147 15.13436 15.13436 15.13436 15.13436 15.07537 15.07537 15.07537 -9999 -9999 -9999 -9999 -9999 -9999 -9999 -9999 -9999 -9999 -9999 -9999 -9999 -9999 -9999 -9999 -9999 -9999 -9999 -9999 -9999 17.29739 17.29739 17.77219 17.60219 -9999 -9999 -9999 -9999 -9999 -9999 -9999 -9999 -9999 -9999 -9999 -9999 -9999 -9999 -9999 -9999 -9999 -9999 -9999 -9999 -9999 -9999 -9999 -9999 -9999 -9999 -9999 -9999 -9999 -9999 -9999 -9999 -9999 -9999 -9999 -9999 -9999 -9999 -9999 -9999 -9999 -9999 -9999 -9999 -9999 -9999 -9999 -9999 -9999 -9999 -9999 -9999 -9999 -9999 -9999 -9999 -9999 -9999 -9999 -9999 -9999 -9999 -9999 -9999 -9999 -9999 -9999 -9999 -9999 -9999 -9999 -9999 -9999 -9999 -9999 -9999 -9999 -9999 -9999 -9999 -9999 -9999 -9999 -9999 -9999 -9999 -9999 -9999 -9999 -9999 -9999 -9999 -9999 -9999 -9999 -9999 -9999 -9999 -9999 -9999 -9999 -9999 -9999 -9999 -9999 -9999 -9999 -9999 -9999 -9999 -9999 -9999 
-9999 -9999 -9999 -9999 -9999 -9999 -9999 -9999 -9999 -9999 -9999 -9999 -9999 -9999 -9999 -9999 -9999 -9999 -9999 -9999 -9999 -9999 -9999 -9999 -9999 -9999 -9999 -9999 -9999 -9999 -9999 -9999 -9999 -9999 -9999 -9999 -9999 -9999 -9999 -9999 -9999 -9999 -9999 -9999 -9999 -9999 -9999 -9999 -9999 -9999 -9999 -9999 -9999 -9999 -9999 -9999 -9999 -9999 -9999 -9999 -9999 -9999 -9999 -9999 -9999 -9999 -9999 -9999 -9999 -9999 -9999 -9999 -9999 -9999 -9999 -9999 -9999 -9999 -9999 -9999 -9999 -9999 -9999 -9999 -9999 -9999 -9999 -9999 -9999 -9999 -9999 -9999 -9999 -9999 -9999 -9999 -9999 -9999 -9999 -9999 -9999 -9999 -9999 -9999 -9999 -9999 -9999 -9999 -9999 -9999 -9999 -9999 -9999 -9999 -9999 -9999 -9999 -9999 -9999 -9999 -9999 -9999 -9999 -9999 -9999 -9999 -9999 -9999 -9999 -9999 -9999 -9999 -9999 -9999 -9999 -9999 -9999 -9999 -9999 -9999 -9999 -9999 -9999 -9999 -9999 -9999 -9999 -9999 14.08805 16.5603 16.5603 16.5603 15.83497 14.57704 14.57704 13.40704 12.92147 12.92147 12.92147 15.13436 15.13436 15.13436 14.66924 14.66924 14.66924 14.66924 14.89464 -9999 -9999 -9999 -9999 -9999 -9999 -9999 -9999 -9999 -9999 -9999 -9999 -9999 -9999 -9999 -9999 -9999 -9999 17.03405 17.29739 19.24501 19.24501 19.69891 19.69891 17.77219 -9999 -9999 -9999 -9999 -9999 -9999 -9999 -9999 -9999 -9999 -9999 -9999 -9999 -9999 -9999 -9999 -9999 -9999 -9999 -9999 -9999 -9999 -9999 -9999 -9999 -9999 -9999 -9999 -9999 -9999 -9999 -9999 -9999 -9999 -9999 -9999 -9999 -9999 -9999 -9999 -9999 -9999 -9999 -9999 -9999 -9999 -9999 -9999 -9999 -9999 -9999 -9999 -9999 -9999 -9999 -9999 -9999 -9999 -9999 -9999 -9999 -9999 -9999 -9999 -9999 -9999 -9999 -9999 -9999 -9999 -9999 -9999 -9999 -9999 -9999 -9999 -9999 -9999 -9999 -9999 -9999 -9999 -9999 -9999 -9999 -9999 -9999 -9999 -9999 -9999 -9999 -9999 -9999 -9999 -9999 -9999 -9999 -9999 -9999 -9999 -9999 -9999 -9999 -9999 -9999 -9999 -9999 -9999 -9999 -9999 -9999 
-9999 -9999 -9999 -9999 -9999 -9999 -9999 -9999 -9999 -9999 -9999 -9999 -9999 -9999 -9999 -9999 -9999 -9999 -9999 -9999 -9999 -9999 -9999 -9999 -9999 -9999 -9999 -9999 -9999 -9999 -9999 -9999 -9999 -9999 -9999 -9999 -9999 -9999 -9999 -9999 -9999 -9999 -9999 -9999 -9999 -9999 -9999 -9999 -9999 -9999 -9999 -9999 -9999 -9999 -9999 -9999 -9999 -9999 -9999 -9999 -9999 -9999 -9999 -9999 -9999 -9999 -9999 -9999 -9999 -9999 -9999 -9999 -9999 -9999 -9999 -9999 -9999 -9999 -9999 -9999 -9999 -9999 -9999 -9999 -9999 -9999 -9999 -9999 -9999 -9999 -9999 -9999 -9999 -9999 -9999 -9999 -9999 -9999 -9999 -9999 -9999 -9999 -9999 -9999 -9999 -9999 -9999 -9999 -9999 -9999 -9999 -9999 -9999 -9999 -9999 -9999 -9999 -9999 -9999 -9999 -9999 -9999 -9999 -9999 -9999 -9999 -9999 -9999 -9999 -9999 -9999 -9999 -9999 -9999 -9999 -9999 -9999 -9999 -9999 -9999 -9999 -9999 -9999 -9999 -9999 -9999 14.30475 14.30475 16.3603 16.5603 16.5603 16.5603 14.57704 14.59024 14.59024 13.40704 13.05377 13.05377 12.96377 13.71077 13.71077 13.20041 14.27498 14.66924 14.66924 14.66924 14.12464 -9999 -9999 -9999 -9999 -9999 -9999 -9999 -9999 -9999 -9999 -9999 -9999 -9999 -9999 -9999 -9999 -9999 17.03405 17.03405 19.24501 19.24501 19.69891 19.69891 19.69891 19.69891 17.65878 -9999 -9999 -9999 -9999 -9999 -9999 -9999 -9999 -9999 -9999 -9999 -9999 -9999 -9999 -9999 -9999 -9999 -9999 -9999 -9999 -9999 -9999 -9999 -9999 -9999 -9999 -9999 -9999 -9999 -9999 -9999 -9999 -9999 -9999 -9999 -9999 -9999 -9999 -9999 -9999 -9999 -9999 -9999 -9999 -9999 -9999 -9999 -9999 -9999 -9999 -9999 -9999 -9999 -9999 -9999 -9999 -9999 -9999 -9999 -9999 -9999 -9999 -9999 -9999 -9999 -9999 -9999 -9999 -9999 -9999 -9999 -9999 -9999 -9999 -9999 -9999 -9999 -9999 -9999 -9999 -9999 -9999 -9999 -9999 -9999 -9999 -9999 -9999 -9999 -9999 -9999 -9999 -9999 -9999 -9999 -9999 -9999 -9999 -9999 -9999 -9999 -9999 -9999 -9999 -9999 -9999 -9999 -9999 -9999 -9999 
-9999 -9999 -9999 -9999 -9999 -9999 -9999 -9999 -9999 -9999 -9999 -9999 -9999 -9999 -9999 -9999 -9999 -9999 -9999 -9999 -9999 -9999 -9999 -9999 -9999 -9999 -9999 -9999 -9999 -9999 -9999 -9999 -9999 -9999 -9999 -9999 -9999 -9999 -9999 -9999 -9999 -9999 -9999 -9999 -9999 -9999 -9999 -9999 -9999 -9999 -9999 -9999 -9999 -9999 -9999 -9999 -9999 -9999 -9999 -9999 -9999 -9999 -9999 -9999 -9999 -9999 -9999 -9999 -9999 -9999 -9999 -9999 -9999 -9999 -9999 -9999 -9999 -9999 -9999 -9999 -9999 -9999 -9999 -9999 -9999 -9999 -9999 -9999 -9999 -9999 -9999 -9999 -9999 -9999 -9999 -9999 -9999 -9999 -9999 -9999 -9999 -9999 -9999 -9999 -9999 -9999 -9999 -9999 -9999 -9999 -9999 -9999 -9999 -9999 -9999 -9999 -9999 -9999 -9999 -9999 -9999 -9999 -9999 -9999 -9999 -9999 -9999 -9999 -9999 -9999 -9999 -9999 -9999 -9999 -9999 -9999 -9999 -9999 -9999 -9999 -9999 -9999 -9999 -9999 -9999 14.39475 14.39475 14.39475 16.3603 16.5603 16.5603 16.5603 14.59024 14.83406 14.83406 14.59024 14.69161 14.72873 14.41377 13.71077 13.71077 13.71077 14.27498 14.27498 14.27498 14.27498 14.12464 14.89464 -9999 -9999 -9999 -9999 -9999 -9999 -9999 -9999 -9999 -9999 -9999 -9999 -9999 -9999 16.1632 16.7731 17.03405 17.03405 19.76501 19.76501 20.12891 20.12891 20.12891 20.12891 18.06926 -9999 -9999 -9999 -9999 -9999 -9999 -9999 -9999 -9999 -9999 -9999 -9999 -9999 -9999 -9999 -9999 -9999 -9999 -9999 -9999 -9999 -9999 -9999 -9999 -9999 -9999 -9999 -9999 -9999 -9999 -9999 -9999 -9999 -9999 -9999 -9999 -9999 -9999 -9999 -9999 -9999 -9999 -9999 -9999 -9999 -9999 -9999 -9999 -9999 -9999 -9999 -9999 -9999 -9999 -9999 -9999 -9999 -9999 -9999 -9999 -9999 -9999 -9999 -9999 -9999 -9999 -9999 -9999 -9999 -9999 -9999 -9999 -9999 -9999 -9999 -9999 -9999 -9999 -9999 -9999 -9999 -9999 -9999 -9999 -9999 -9999 -9999 -9999 -9999 -9999 -9999 -9999 -9999 -9999 -9999 -9999 -9999 -9999 -9999 -9999 -9999 -9999 -9999 -9999 -9999 -9999 -9999 -9999 -9999 -9999 
-9999 -9999 -9999 -9999 -9999 -9999 -9999 -9999 -9999 -9999 -9999 -9999 -9999 -9999 -9999 -9999 -9999 -9999 -9999 -9999 -9999 -9999 -9999 -9999 -9999 -9999 -9999 -9999 -9999 -9999 -9999 -9999 -9999 -9999 -9999 -9999 -9999 -9999 -9999 -9999 -9999 -9999 -9999 -9999 -9999 -9999 -9999 -9999 -9999 -9999 -9999 -9999 -9999 -9999 -9999 -9999 -9999 -9999 -9999 -9999 -9999 -9999 -9999 -9999 -9999 -9999 -9999 -9999 -9999 -9999 -9999 -9999 -9999 -9999 -9999 -9999 -9999 -9999 -9999 -9999 -9999 -9999 -9999 -9999 -9999 -9999 -9999 -9999 -9999 -9999 -9999 -9999 -9999 -9999 -9999 -9999 -9999 -9999 -9999 -9999 -9999 -9999 -9999 -9999 -9999 -9999 -9999 -9999 -9999 -9999 -9999 -9999 -9999 -9999 -9999 -9999 -9999 -9999 -9999 -9999 -9999 -9999 -9999 -9999 -9999 -9999 -9999 -9999 -9999 -9999 -9999 -9999 -9999 -9999 -9999 -9999 -9999 -9999 -9999 -9999 -9999 -9999 -9999 9.539103 14.05656 14.39475 14.39475 14.43538 16.3603 16.5603 16.5603 16.5603 16.1103 14.83406 14.83406 14.83406 14.72873 14.72873 14.72873 14.41377 14.40093 13.71077 14.27498 14.27498 15.28674 15.17241 15.17241 15.17241 14.63904 -9999 -9999 -9999 -9999 -9999 -9999 -9999 -9999 -9999 -9999 -9999 -9999 16.02907 16.7731 16.7731 16.87455 17.34455 19.76501 19.76501 20.12891 20.12891 20.12891 20.12891 18.65926 18.65926 -9999 -9999 -9999 -9999 -9999 -9999 -9999 -9999 -9999 -9999 -9999 -9999 -9999 -9999 -9999 -9999 -9999 -9999 -9999 -9999 -9999 -9999 10.90946 -9999 -9999 -9999 -9999 -9999 -9999 -9999 -9999 -9999 -9999 -9999 -9999 -9999 -9999 -9999 -9999 -9999 -9999 -9999 -9999 -9999 -9999 -9999 -9999 -9999 -9999 -9999 -9999 -9999 -9999 -9999 -9999 -9999 -9999 -9999 -9999 -9999 -9999 -9999 -9999 -9999 -9999 -9999 -9999 -9999 -9999 -9999 -9999 -9999 -9999 -9999 -9999 -9999 -9999 -9999 -9999 -9999 -9999 -9999 -9999 -9999 -9999 -9999 -9999 -9999 -9999 -9999 -9999 -9999 -9999 -9999 -9999 -9999 -9999 -9999 -9999 -9999 -9999 -9999 -9999 -9999 -9999 -9999 -9999 -9999 -9999 
-9999 -9999 -9999 -9999 -9999 -9999 -9999 -9999 -9999 -9999 -9999 -9999 -9999 -9999 -9999 -9999 -9999 -9999 -9999 -9999 -9999 -9999 -9999 -9999 -9999 -9999 -9999 -9999 -9999 -9999 -9999 -9999 -9999 -9999 -9999 -9999 -9999 -9999 -9999 -9999 -9999 -9999 -9999 -9999 -9999 -9999 -9999 -9999 -9999 -9999 -9999 -9999 -9999 -9999 -9999 -9999 -9999 -9999 -9999 -9999 -9999 -9999 -9999 -9999 -9999 -9999 -9999 -9999 -9999 -9999 -9999 -9999 -9999 -9999 -9999 -9999 -9999 -9999 -9999 -9999 -9999 -9999 -9999 -9999 -9999 -9999 -9999 -9999 -9999 -9999 -9999 -9999 -9999 -9999 -9999 -9999 -9999 -9999 -9999 -9999 -9999 -9999 -9999 -9999 -9999 -9999 -9999 -9999 -9999 -9999 -9999 -9999 -9999 -9999 -9999 -9999 -9999 -9999 -9999 -9999 -9999 -9999 -9999 -9999 -9999 -9999 -9999 -9999 -9999 -9999 -9999 -9999 -9999 -9999 -9999 -9999 -9999 -9999 -9999 -9999 -9999 -9999 5.133113 9.74827 9.74827 14.43538 14.43538 14.43538 16.20481 16.20481 16.20481 16.20481 16.15481 15.34406 15.34406 16.11086 16.11086 16.11086 14.72873 15.70053 14.40093 14.40093 13.79674 15.28674 15.28674 15.28674 15.28674 15.17241 14.63904 14.84736 -9999 -9999 -9999 -9999 -9999 -9999 -9999 -9999 -9999 16.83318 16.10012 16.27907 16.27907 16.7731 17.34455 17.34455 19.76501 19.76501 20.12891 20.12891 20.12891 20.12891 18.65926 18.65926 20.50055 -9999 -9999 -9999 -9999 -9999 -9999 -9999 -9999 -9999 -9999 -9999 -9999 -9999 -9999 -9999 -9999 -9999 -9999 -9999 -9999 10.466 10.466 11.08164 -9999 -9999 -9999 -9999 -9999 -9999 -9999 -9999 -9999 -9999 -9999 -9999 -9999 -9999 -9999 -9999 -9999 -9999 -9999 -9999 -9999 -9999 -9999 -9999 -9999 -9999 -9999 -9999 -9999 -9999 -9999 -9999 -9999 -9999 -9999 -9999 -9999 -9999 -9999 -9999 -9999 -9999 -9999 -9999 -9999 -9999 -9999 -9999 -9999 -9999 -9999 -9999 -9999 -9999 -9999 -9999 -9999 -9999 -9999 -9999 -9999 -9999 -9999 -9999 -9999 -9999 -9999 -9999 -9999 -9999 -9999 -9999 -9999 -9999 -9999 -9999 -9999 -9999 -9999 -9999 -9999 -9999 -9999 -9999 -9999 
-9999 -9999 -9999 -9999 -9999 -9999 -9999 -9999 -9999 -9999 -9999 -9999 -9999 -9999 -9999 -9999 -9999 -9999 -9999 -9999 -9999 -9999 -9999 -9999 -9999 -9999 -9999 -9999 -9999 -9999 -9999 -9999 -9999 -9999 -9999 -9999 -9999 -9999 -9999 -9999 -9999 -9999 -9999 -9999 -9999 -9999 -9999 -9999 -9999 -9999 -9999 -9999 -9999 -9999 -9999 -9999 -9999 -9999 -9999 -9999 -9999 -9999 -9999 -9999 -9999 -9999 -9999 -9999 -9999 -9999 -9999 -9999 -9999 -9999 -9999 -9999 -9999 -9999 -9999 -9999 -9999 -9999 -9999 -9999 -9999 -9999 -9999 -9999 -9999 -9999 -9999 -9999 -9999 -9999 -9999 -9999 -9999 -9999 -9999 -9999 -9999 -9999 -9999 -9999 -9999 -9999 -9999 -9999 -9999 -9999 -9999 -9999 -9999 -9999 -9999 -9999 -9999 -9999 -9999 -9999 -9999 -9999 -9999 -9999 -9999 -9999 -9999 -9999 -9999 -9999 -9999 -9999 -9999 -9999 -9999 -9999 -9999 -9999 -9999 -9999 5.571332 5.259319 4.69827 9.74827 9.74827 14.43538 14.43538 14.43538 16.20481 16.20481 16.20481 16.20481 15.34406 15.44694 15.44694 16.11086 16.11086 16.12443 16.12443 15.70053 16.06053 16.06053 15.06139 15.28674 15.28674 15.28674 15.28674 15.17241 15.48423 15.48423 15.48423 -9999 -9999 -9999 -9999 -9999 -9999 -9999 16.10012 16.10012 16.41034 16.41034 16.60118 16.60118 17.46191 17.46191 19.76501 19.76501 19.97433 20.12891 20.12891 19.97433 19.97134 20.50055 20.50055 20.50055 -9999 -9999 -9999 -9999 -9999 -9999 -9999 -9999 -9999 -9999 -9999 -9999 -9999 -9999 -9999 -9999 -9999 10.90328 6.539066 7.279066 10.41224 11.08164 -9999 -9999 -9999 -9999 -9999 -9999 -9999 -9999 -9999 -9999 -9999 -9999 -9999 -9999 -9999 -9999 -9999 -9999 -9999 -9999 -9999 -9999 -9999 -9999 -9999 -9999 -9999 -9999 -9999 -9999 -9999 -9999 -9999 -9999 -9999 -9999 -9999 -9999 -9999 -9999 -9999 -9999 -9999 -9999 -9999 -9999 -9999 -9999 -9999 -9999 -9999 -9999 -9999 -9999 -9999 -9999 -9999 -9999 -9999 -9999 -9999 -9999 -9999 -9999 -9999 -9999 -9999 -9999 -9999 -9999 -9999 -9999 -9999 -9999 -9999 -9999 -9999 -9999 -9999 -9999 -9999 -9999 -9999 -9999 -9999 
-9999 -9999 -9999 -9999 -9999 -9999 -9999 -9999 -9999 -9999 -9999 -9999 -9999 -9999 -9999 -9999 -9999 -9999 -9999 -9999 -9999 -9999 -9999 -9999 -9999 -9999 -9999 -9999 -9999 -9999 -9999 -9999 -9999 -9999 -9999 -9999 -9999 -9999 -9999 -9999 -9999 -9999 -9999 -9999 -9999 -9999 -9999 -9999 -9999 -9999 -9999 -9999 -9999 -9999 -9999 -9999 -9999 -9999 -9999 -9999 -9999 -9999 -9999 -9999 -9999 -9999 -9999 -9999 -9999 -9999 -9999 -9999 -9999 -9999 -9999 -9999 -9999 -9999 -9999 -9999 -9999 -9999 -9999 -9999 -9999 -9999 -9999 -9999 -9999 -9999 -9999 -9999 -9999 -9999 -9999 -9999 -9999 -9999 -9999 -9999 -9999 -9999 -9999 -9999 -9999 -9999 -9999 -9999 -9999 -9999 -9999 -9999 -9999 -9999 -9999 -9999 -9999 -9999 -9999 -9999 -9999 -9999 -9999 -9999 -9999 -9999 -9999 -9999 -9999 -9999 -9999 -9999 -9999 -9999 -9999 -9999 -9999 -9999 -9999 5.571332 5.571332 5.259319 5.644686 9.74827 9.74827 14.43538 14.43538 14.43538 14.43538 16.20481 16.20481 16.08694 16.08694 16.08694 16.08694 16.11086 16.12443 16.12443 16.12443 16.12443 16.06053 16.06053 16.06053 15.28674 15.28674 15.28674 15.28674 14.63904 15.48423 15.48423 15.48423 -9999 -9999 -9999 -9999 -9999 16.91307 16.44311 16.10012 16.10012 16.41034 16.41034 16.41034 16.60118 17.46191 17.59191 18.77089 18.77089 19.97433 19.97433 19.97433 19.97134 19.97134 19.97134 20.50055 20.50055 20.50055 -9999 -9999 -9999 -9999 -9999 -9999 -9999 -9999 -9999 -9999 -9999 -9999 -9999 -9999 13.67646 13.6141 14.34879 14.34879 13.40658 13.40658 11.08164 11.08164 -9999 -9999 -9999 -9999 -9999 -9999 -9999 -9999 -9999 -9999 -9999 -9999 -9999 -9999 -9999 -9999 -9999 -9999 -9999 -9999 -9999 -9999 -9999 -9999 -9999 -9999 -9999 -9999 -9999 -9999 -9999 -9999 -9999 -9999 -9999 -9999 -9999 -9999 -9999 -9999 -9999 -9999 -9999 -9999 -9999 -9999 -9999 -9999 -9999 -9999 -9999 -9999 -9999 -9999 -9999 -9999 -9999 -9999 -9999 -9999 -9999 -9999 -9999 -9999 -9999 -9999 -9999 -9999 -9999 -9999 -9999 -9999 -9999 -9999 -9999 -9999 -9999 -9999 -9999 -9999 -9999 -9999 -9999 -9999 
-9999 -9999 -9999 -9999 -9999 -9999 -9999 -9999 -9999 -9999 -9999 -9999 -9999 -9999 -9999 -9999 -9999 -9999 -9999 -9999 -9999 -9999 -9999 -9999 -9999 -9999 -9999 -9999 -9999 -9999 -9999 -9999 -9999 -9999 -9999 -9999 -9999 -9999 -9999 -9999 -9999 -9999 -9999 -9999 -9999 -9999 -9999 -9999 -9999 -9999 -9999 -9999 -9999 -9999 -9999 -9999 -9999 -9999 -9999 -9999 -9999 -9999 -9999 -9999 -9999 -9999 -9999 -9999 -9999 -9999 -9999 -9999 -9999 -9999 -9999 -9999 -9999 -9999 -9999 -9999 -9999 -9999 -9999 -9999 -9999 -9999 -9999 -9999 -9999 -9999 -9999 -9999 -9999 -9999 -9999 -9999 -9999 -9999 -9999 -9999 -9999 -9999 -9999 -9999 -9999 -9999 -9999 -9999 -9999 -9999 -9999 -9999 -9999 -9999 -9999 -9999 -9999 -9999 -9999 -9999 -9999 -9999 -9999 -9999 -9999 -9999 -9999 -9999 -9999 -9999 -9999 -9999 -9999 -9999 -9999 -9999 -9999 4.128108 5.851263 5.851263 5.69077 5.69077 6.099188 10.53919 10.53919 14.06574 14.06574 14.06574 14.43526 14.43526 14.43526 16.08694 16.08694 16.08694 16.08694 16.11086 16.65497 16.97497 16.65497 17.19529 17.19529 17.19529 17.19529 14.70674 14.70674 14.14559 14.14559 15.03789 15.48423 15.48423 16.63731 17.39162 -9999 -9999 18.60566 18.60566 17.92566 17.21437 17.21437 16.33799 16.41034 16.41034 16.41034 16.67355 17.59191 17.59191 18.77089 18.77089 19.58254 19.97433 19.58254 19.97134 19.97134 20.05295 20.05295 20.50055 20.05295 -9999 -9999 -9999 -9999 -9999 -9999 -9999 -9999 -9999 -9999 -9999 -9999 -9999 14.51814 14.51814 14.34879 14.34879 14.34879 14.34879 13.40658 13.40658 11.08164 11.08164 -9999 -9999 -9999 -9999 -9999 -9999 -9999 -9999 -9999 -9999 -9999 -9999 -9999 -9999 -9999 -9999 -9999 -9999 -9999 -9999 -9999 -9999 -9999 -9999 -9999 -9999 -9999 -9999 -9999 -9999 -9999 -9999 -9999 -9999 -9999 -9999 -9999 -9999 -9999 -9999 -9999 -9999 -9999 -9999 -9999 -9999 -9999 -9999 -9999 -9999 -9999 -9999 -9999 -9999 -9999 -9999 -9999 -9999 -9999 -9999 -9999 -9999 -9999 -9999 -9999 -9999 -9999 -9999 -9999 -9999 -9999 -9999 -9999 -9999 -9999 -9999 -9999 -9999 -9999 -9999 -9999 -9999 -9999 
-9999 -9999 -9999 -9999 -9999 -9999 -9999 -9999 -9999 -9999 -9999 -9999 -9999 -9999 -9999 -9999 -9999 -9999 -9999 -9999 -9999 -9999 -9999 -9999 -9999 -9999 -9999 -9999 -9999 -9999 -9999 -9999 -9999 -9999 -9999 -9999 -9999 -9999 -9999 -9999 -9999 -9999 -9999 -9999 -9999 -9999 -9999 -9999 -9999 -9999 -9999 -9999 -9999 -9999 -9999 -9999 -9999 -9999 -9999 -9999 -9999 -9999 -9999 -9999 -9999 -9999 -9999 -9999 -9999 -9999 -9999 -9999 -9999 -9999 -9999 -9999 -9999 -9999 -9999 -9999 -9999 -9999 -9999 -9999 -9999 -9999 -9999 -9999 -9999 -9999 -9999 -9999 -9999 -9999 -9999 -9999 -9999 -9999 -9999 -9999 -9999 -9999 -9999 -9999 -9999 -9999 -9999 -9999 -9999 -9999 -9999 -9999 -9999 -9999 -9999 -9999 -9999 -9999 -9999 -9999 -9999 -9999 -9999 -9999 -9999 -9999 -9999 -9999 -9999 -9999 -9999 -9999 -9999 -9999 -9999 -9999 4.598108 5.851263 5.851263 5.851263 5.851263 6.309188 10.53919 10.53919 10.53919 14.06574 14.06574 14.06574 13.44147 14.43526 14.43526 16.08694 16.39401 16.39401 16.39401 17.63073 17.63073 17.63073 18.02529 18.02529 17.44734 17.44734 17.44734 16.60734 16.60734 14.14559 15.03789 15.03789 15.48423 15.48423 17.39162 17.39162 17.39162 18.60566 18.60566 18.60566 18.60566 17.92566 17.21437 17.21437 16.33799 16.93393 16.93393 16.67355 17.59191 17.59191 17.62383 17.62383 19.58254 19.58254 19.58254 19.4396 19.97134 19.97134 20.05295 20.05295 20.75617 20.75617 -9999 -9999 -9999 -9999 -9999 -9999 -9999 -9999 -9999 -9999 14.29433 14.51814 14.7741 14.7741 14.7741 15.20729 15.20729 14.81658 14.81658 13.40658 10.82951 10.82951 -9999 -9999 -9999 -9999 -9999 -9999 -9999 -9999 -9999 -9999 -9999 -9999 -9999 -9999 -9999 -9999 -9999 -9999 -9999 -9999 -9999 -9999 -9999 -9999 -9999 -9999 -9999 -9999 -9999 -9999 -9999 -9999 -9999 -9999 -9999 -9999 -9999 -9999 -9999 -9999 -9999 -9999 -9999 -9999 -9999 -9999 -9999 -9999 -9999 -9999 -9999 -9999 -9999 -9999 -9999 -9999 -9999 -9999 -9999 -9999 -9999 -9999 -9999 -9999 -9999 -9999 -9999 -9999 -9999 -9999 -9999 -9999 -9999 -9999 -9999 -9999 -9999 -9999 -9999 -9999 -9999 -9999 -9999 
-9999 -9999 -9999 -9999 -9999 -9999 -9999 -9999 -9999 -9999 -9999 -9999 -9999 -9999 -9999 -9999 -9999 -9999 -9999 -9999 -9999 -9999 -9999 -9999 -9999 -9999 -9999 -9999 -9999 -9999 -9999 -9999 -9999 -9999 -9999 -9999 -9999 -9999 -9999 -9999 -9999 -9999 -9999 -9999 -9999 -9999 -9999 -9999 -9999 -9999 -9999 -9999 -9999 -9999 -9999 -9999 -9999 -9999 -9999 -9999 -9999 -9999 -9999 -9999 -9999 -9999 -9999 -9999 -9999 -9999 -9999 -9999 -9999 -9999 -9999 -9999 -9999 -9999 -9999 -9999 -9999 -9999 -9999 -9999 -9999 -9999 -9999 -9999 -9999 -9999 -9999 -9999 -9999 -9999 -9999 -9999 -9999 -9999 -9999 -9999 -9999 -9999 -9999 -9999 -9999 -9999 -9999 -9999 -9999 -9999 -9999 -9999 -9999 -9999 -9999 -9999 -9999 -9999 -9999 -9999 -9999 -9999 -9999 -9999 -9999 -9999 -9999 -9999 -9999 -9999 -9999 -9999 -9999 -9999 -9999 4.598108 4.598108 5.851263 5.851263 5.851263 5.851263 6.309188 8.038756 10.53919 10.53919 12.83415 13.10773 13.10773 13.0372 13.66724 13.66724 16.18744 16.39401 17.10695 17.63073 17.63073 17.97763 18.02529 18.02529 18.02529 18.02529 17.44734 17.44734 16.60734 16.60734 14.14559 15.03789 15.03789 15.03789 16.51624 17.39162 17.39162 17.39162 18.60566 18.87988 18.87988 18.87988 17.92566 17.21437 17.21437 16.9655 16.93393 16.93393 17.30941 17.41929 17.59191 17.59191 17.62383 18.1296 19.58254 19.4396 19.38652 19.65652 19.65652 19.65652 20.05295 19.78225 20.75617 20.75617 -9999 -9999 -9999 -9999 -9999 -9999 -9999 -9999 14.51734 14.29433 14.7741 14.7741 14.77982 15.20729 15.20729 15.20729 15.20729 14.81658 14.81658 12.45075 12.45075 12.73405 -9999 -9999 -9999 -9999 -9999 -9999 -9999 -9999 -9999 -9999 -9999 -9999 -9999 -9999 -9999 -9999 -9999 -9999 -9999 -9999 -9999 -9999 -9999 -9999 -9999 -9999 -9999 -9999 -9999 -9999 -9999 -9999 -9999 -9999 -9999 -9999 -9999 -9999 -9999 -9999 -9999 -9999 -9999 -9999 -9999 -9999 -9999 -9999 -9999 -9999 -9999 -9999 -9999 -9999 -9999 -9999 -9999 -9999 -9999 -9999 -9999 -9999 -9999 -9999 -9999 -9999 -9999 -9999 -9999 -9999 -9999 -9999 -9999 -9999 -9999 -9999 -9999 -9999 -9999 -9999 -9999 -9999 
-9999 -9999 -9999 -9999 -9999 -9999 -9999 -9999 -9999 -9999 -9999 -9999 -9999 -9999 -9999 -9999 -9999 -9999 -9999 -9999 -9999 -9999 -9999 -9999 -9999 -9999 -9999 -9999 -9999 -9999 -9999 -9999 -9999 -9999 -9999 -9999 -9999 -9999 -9999 -9999 -9999 -9999 -9999 -9999 -9999 -9999 -9999 -9999 -9999 -9999 -9999 -9999 -9999 -9999 -9999 -9999 -9999 -9999 -9999 -9999 -9999 -9999 -9999 -9999 -9999 -9999 -9999 -9999 -9999 -9999 -9999 -9999 -9999 -9999 -9999 -9999 -9999 -9999 -9999 -9999 -9999 -9999 -9999 -9999 -9999 -9999 -9999 -9999 -9999 -9999 -9999 -9999 -9999 -9999 -9999 -9999 -9999 -9999 -9999 -9999 -9999 -9999 -9999 -9999 -9999 -9999 -9999 -9999 -9999 -9999 -9999 -9999 -9999 -9999 -9999 -9999 -9999 -9999 -9999 -9999 -9999 -9999 -9999 -9999 -9999 -9999 -9999 -9999 -9999 -9999 -9999 -9999 -9999 6.852044 6.753653 4.598108 4.598108 5.851263 5.851263 5.851263 5.69077 8.038756 10.44876 10.53919 10.92625 13.10773 13.10773 13.10773 13.66724 14.48724 14.48724 16.18744 17.10695 17.43694 17.43694 17.63073 17.97763 18.02529 18.02529 18.02529 18.02529 17.44734 17.44734 16.60734 16.60734 14.05063 14.49309 15.03789 15.03789 16.51624 17.52624 17.52624 17.52624 17.49988 18.87988 18.87988 18.87988 18.87988 17.21437 17.21437 16.9655 16.93393 17.30941 17.30941 17.30941 17.30941 17.41357 17.41357 18.1296 18.1296 18.1296 19.10289 19.65652 19.65652 19.65652 19.78225 19.78225 19.78225 20.43982 20.80833 -9999 -9999 -9999 -9999 -9999 16.19634 16.19634 16.19634 16.74265 16.74265 15.19096 15.19096 15.20729 15.20729 15.53212 15.53212 15.53212 14.81658 14.56771 14.56771 14.56771 17.0766 -9999 -9999 -9999 -9999 -9999 -9999 -9999 -9999 -9999 -9999 -9999 -9999 -9999 -9999 -9999 -9999 -9999 -9999 -9999 -9999 -9999 -9999 -9999 -9999 -9999 -9999 -9999 -9999 -9999 -9999 -9999 -9999 -9999 -9999 -9999 -9999 -9999 -9999 -9999 -9999 -9999 -9999 -9999 -9999 -9999 -9999 -9999 -9999 -9999 -9999 -9999 -9999 -9999 -9999 -9999 -9999 -9999 -9999 -9999 -9999 -9999 -9999 -9999 -9999 -9999 -9999 -9999 -9999 -9999 -9999 -9999 -9999 -9999 -9999 -9999 -9999 -9999 -9999 -9999 -9999 -9999 
-9999 -9999 -9999 -9999 -9999 -9999 -9999 -9999 -9999 -9999 -9999 -9999 -9999 -9999 -9999 -9999 -9999 -9999 -9999 -9999 -9999 -9999 -9999 -9999 -9999 -9999 -9999 -9999 -9999 -9999 -9999 -9999 -9999 -9999 -9999 -9999 -9999 -9999 -9999 -9999 -9999 -9999 -9999 -9999 -9999 -9999 -9999 -9999 -9999 -9999 -9999 -9999 -9999 -9999 -9999 -9999 -9999 -9999 -9999 -9999 -9999 -9999 -9999 -9999 -9999 -9999 -9999 -9999 -9999 -9999 -9999 -9999 -9999 -9999 -9999 -9999 -9999 -9999 -9999 -9999 -9999 -9999 -9999 -9999 -9999 -9999 -9999 -9999 -9999 -9999 -9999 -9999 -9999 -9999 -9999 0.4690775 4.739838 5.588608 -9999 -9999 -9999 -9999 -9999 -9999 -9999 -9999 -9999 -9999 -9999 -9999 -9999 -9999 -9999 -9999 -9999 -9999 -9999 -9999 -9999 -9999 -9999 -9999 -9999 -9999 -9999 -9999 -9999 -9999 -9999 -9999 -9999 -9999 6.852044 6.852044 6.852044 3.990353 3.990353 5.66497 5.66497 5.66497 5.66497 8.038756 10.92625 11.22625 11.22625 13.2477 14.13228 14.13228 14.13228 14.48724 14.48724 16.18744 17.43694 17.43694 17.43694 17.773 17.97763 17.97763 18.02529 18.02529 17.44734 17.44734 17.06553 16.60734 15.63552 11.8449 14.49309 14.49309 14.49309 17.52624 17.52624 17.52624 17.52624 17.49988 18.87988 18.87988 18.87988 18.87988 17.05779 17.05779 16.9655 16.93393 17.30941 17.30941 17.30941 17.30941 17.26046 17.26046 18.1296 18.1296 18.1296 19.10289 19.10289 19.13225 19.13225 19.78225 19.78225 19.78225 19.78225 20.43982 -9999 -9999 -9999 -9999 16.19634 16.56972 16.56972 16.74265 16.74265 16.74265 16.74265 15.19096 15.20729 15.51438 15.89438 15.53212 15.53212 15.53212 14.56771 14.56771 17.0766 17.0766 -9999 -9999 -9999 -9999 -9999 -9999 -9999 -9999 -9999 -9999 -9999 -9999 -9999 -9999 -9999 -9999 -9999 -9999 -9999 -9999 -9999 -9999 -9999 -9999 -9999 -9999 -9999 -9999 -9999 -9999 -9999 -9999 -9999 -9999 -9999 -9999 -9999 -9999 -9999 -9999 -9999 -9999 -9999 -9999 -9999 -9999 -9999 -9999 -9999 -9999 -9999 -9999 -9999 -9999 -9999 -9999 -9999 -9999 -9999 -9999 -9999 -9999 -9999 -9999 -9999 -9999 -9999 -9999 -9999 -9999 -9999 -9999 -9999 -9999 -9999 -9999 -9999 -9999 -9999 -9999 -9999 
-9999 -9999 -9999 -9999 -9999 -9999 -9999 -9999 -9999 -9999 -9999 -9999 -9999 -9999 -9999 -9999 -9999 -9999 -9999 -9999 -9999 -9999 -9999 -9999 -9999 -9999 -9999 -9999 -9999 -9999 -9999 -9999 -9999 -9999 -9999 -9999 -9999 -9999 -9999 -9999 -9999 -9999 -9999 -9999 -9999 -9999 -9999 -9999 -9999 -9999 -9999 -9999 -9999 -9999 -9999 -9999 -9999 -9999 -9999 -9999 -9999 -9999 -9999 -9999 -9999 -9999 -9999 -9999 -9999 -9999 -9999 -9999 -9999 -9999 -9999 -9999 -9999 -9999 -9999 -9999 -9999 -9999 -9999 -9999 -9999 -9999 -9999 -9999 -9999 -9999 -9999 -9999 -9999 -9999 0.2890775 0.2190775 0.0886084 5.588608 5.588608 -9999 -9999 -9999 -9999 -9999 -9999 -9999 -9999 -9999 -9999 -9999 -9999 -9999 -9999 -9999 -9999 -9999 -9999 -9999 -9999 -9999 -9999 -9999 -9999 -9999 -9999 -9999 -9999 -9999 -9999 -9999 6.872763 6.852044 6.852044 6.852044 6.852044 3.990353 3.990353 5.66497 5.66497 5.66497 5.63856 5.63856 11.22625 11.22625 11.22625 14.13228 14.13228 14.13228 14.20677 14.48724 14.48724 15.61917 16.55392 17.43694 17.773 17.773 17.97763 17.97763 17.97763 17.6761 17.28585 16.92553 16.92553 15.63552 15.63552 11.8449 11.8449 14.49309 14.49309 17.52624 17.52624 17.52624 17.52624 17.1918 18.87988 18.87988 18.87988 18.32467 17.05779 17.05779 17.05779 16.66118 17.26966 17.84143 17.84143 17.26966 17.26046 17.60492 17.12243 17.67702 17.67702 17.40578 19.10289 19.10289 19.13225 19.78225 19.78225 19.78225 19.42422 19.78982 19.78982 -9999 17.25239 15.03105 16.56972 16.56972 17.98265 18.87758 18.52758 18.52758 16.74265 15.61096 16.49438 16.49438 16.49438 15.89438 15.53212 14.48755 17.18611 17.18611 17.43019 17.43019 17.43019 -9999 -9999 -9999 -9999 -9999 -9999 -9999 -9999 -9999 -9999 -9999 -9999 -9999 -9999 -9999 -9999 -9999 -9999 -9999 -9999 -9999 -9999 -9999 -9999 -9999 -9999 -9999 -9999 -9999 -9999 -9999 -9999 -9999 -9999 -9999 -9999 -9999 -9999 -9999 -9999 -9999 -9999 -9999 -9999 -9999 -9999 -9999 -9999 -9999 -9999 -9999 -9999 -9999 -9999 -9999 -9999 -9999 -9999 -9999 -9999 -9999 -9999 -9999 -9999 -9999 -9999 -9999 -9999 -9999 -9999 -9999 -9999 -9999 -9999 -9999 -9999 -9999 -9999 -9999 -9999 
-9999 -9999 -9999 -9999 -9999 -9999 -9999 -9999 -9999 -9999 -9999 -9999 -9999 -9999 -9999 -9999 -9999 -9999 -9999 -9999 -9999 -9999 -9999 -9999 -9999 -9999 -9999 -9999 -9999 -9999 -9999 -9999 -9999 -9999 -9999 -9999 -9999 -9999 -9999 -9999 -9999 -9999 -9999 -9999 -9999 -9999 -9999 -9999 -9999 -9999 -9999 -9999 -9999 -9999 -9999 -9999 -9999 -9999 -9999 -9999 -9999 -9999 -9999 -9999 -9999 -9999 -9999 -9999 -9999 -9999 -9999 -9999 -9999 -9999 -9999 -9999 -9999 -9999 -9999 -9999 -9999 -9999 -9999 -9999 -9999 -9999 -9999 -9999 -9999 -9999 -9999 -9999 8.129171 7.198555 -0.4158499 6.218441 6.218441 7.625603 7.625603 -9999 -9999 -9999 -9999 -9999 -9999 -9999 -9999 -9999 -9999 -9999 -9999 -9999 -9999 -9999 -9999 -9999 -9999 -9999 -9999 -9999 -9999 -9999 -9999 -9999 -9999 -9999 -9999 -9999 -9999 6.872763 6.872763 6.852044 6.852044 6.852044 3.982918 3.982918 3.990353 4.933439 5.63856 5.63856 5.63856 6.396247 11.22625 11.22625 11.22625 14.13228 14.55982 14.55982 14.55982 14.48724 14.48724 15.75828 16.55392 17.43694 17.773 17.773 17.773 17.773 17.6761 17.6761 16.92553 16.92553 15.65786 15.63552 14.38296 9.13863 10.80141 10.80141 12.28065 12.28065 17.52624 17.52624 17.52624 15.2018 18.32467 18.32467 18.32467 18.32467 17.05779 17.05779 17.05779 17.99459 17.99459 17.99459 17.84143 18.05023 18.05023 17.60492 17.60492 16.95048 16.90374 18.29295 18.33295 18.36295 18.43422 19.42422 19.42422 19.42422 19.42422 18.1168 18.4068 18.1168 17.61724 17.61724 18.81827 18.81827 18.87758 19.34758 19.34758 18.52758 17.21269 17.21269 16.49438 16.49438 16.49438 15.89438 15.51438 16.15755 17.18611 17.18611 17.43019 17.43019 17.43019 18.44457 -9999 -9999 -9999 -9999 -9999 -9999 -9999 -9999 -9999 -9999 -9999 -9999 -9999 -9999 -9999 -9999 -9999 -9999 -9999 -9999 -9999 -9999 -9999 -9999 -9999 -9999 -9999 -9999 -9999 -9999 -9999 -9999 -9999 -9999 -9999 -9999 -9999 -9999 -9999 -9999 -9999 -9999 -9999 -9999 -9999 -9999 -9999 -9999 -9999 -9999 -9999 -9999 -9999 -9999 -9999 -9999 -9999 -9999 -9999 -9999 -9999 -9999 -9999 -9999 -9999 -9999 -9999 -9999 -9999 -9999 -9999 -9999 -9999 -9999 -9999 -9999 -9999 -9999 -9999 
-9999 -9999 -9999 -9999 -9999 -9999 -9999 -9999 -9999 -9999 -9999 -9999 -9999 -9999 -9999 -9999 -9999 -9999 -9999 -9999 -9999 -9999 -9999 -9999 -9999 -9999 -9999 -9999 -9999 -9999 -9999 -9999 -9999 -9999 -9999 -9999 -9999 -9999 -9999 -9999 -9999 -9999 -9999 -9999 -9999 -9999 -9999 -9999 -9999 -9999 -9999 -9999 -9999 -9999 -9999 -9999 -9999 -9999 -9999 -9999 -9999 -9999 -9999 -9999 -9999 -9999 -9999 -9999 -9999 -9999 -9999 -9999 -9999 -9999 -9999 -9999 -9999 -9999 -9999 -9999 -9999 -9999 -9999 -9999 -9999 -9999 -9999 -9999 -9999 -9999 -9999 8.319171 8.189171 7.198555 7.198555 6.218441 7.625603 7.625603 7.625603 7.625603 -9999 -9999 -9999 -9999 -9999 -9999 -9999 -9999 -9999 -9999 -9999 -9999 -9999 -9999 -9999 -9999 -9999 -9999 -9999 -9999 -9999 -9999 -9999 -9999 -9999 -9999 -9999 3.088662 6.622763 6.622763 6.622763 4.49753 4.49753 4.49753 4.270415 2.582918 2.582918 4.142156 5.46856 5.46856 5.46856 6.507587 11.22625 11.22625 11.22625 14.55982 14.55982 14.55982 14.55982 14.35677 14.35677 15.75828 16.91417 16.91417 16.91417 17.773 17.773 17.773 16.9696 16.9696 16.87585 15.65786 15.09786 14.38296 14.38296 9.13863 10.89781 10.89781 12.28065 14.78477 14.78477 15.2018 15.2018 16.16938 18.32467 18.32467 18.32467 17.05779 17.05779 17.05779 17.51459 17.99459 17.99459 17.99459 17.99459 18.05023 18.05023 18.05023 17.60492 17.30646 17.30646 18.33295 18.36295 18.36295 18.36295 18.43422 19.42422 19.42422 18.20021 18.4068 18.4068 18.4068 18.1168 18.15506 18.81827 18.81827 19.77758 19.77758 19.77758 19.34758 18.52758 17.21269 17.21269 16.49438 16.49438 16.41899 16.41899 16.65755 17.18611 17.18611 17.43019 17.43019 17.90393 18.00248 18.44457 -9999 -9999 -9999 -9999 -9999 -9999 -9999 -9999 -9999 -9999 -9999 -9999 -9999 -9999 -9999 -9999 -9999 -9999 -9999 -9999 -9999 -9999 -9999 -9999 -9999 -9999 -9999 -9999 -9999 -9999 -9999 -9999 -9999 -9999 -9999 -9999 -9999 -9999 -9999 -9999 -9999 -9999 -9999 -9999 -9999 -9999 -9999 -9999 -9999 -9999 -9999 -9999 -9999 -9999 -9999 -9999 -9999 -9999 -9999 -9999 -9999 -9999 -9999 -9999 -9999 -9999 -9999 -9999 -9999 -9999 -9999 -9999 -9999 -9999 -9999 -9999 -9999 -9999 
-9999 -9999 -9999 -9999 -9999 -9999 -9999 -9999 -9999 -9999 -9999 -9999 -9999 -9999 -9999 -9999 -9999 -9999 -9999 -9999 -9999 -9999 -9999 -9999 -9999 -9999 -9999 -9999 -9999 -9999 -9999 -9999 -9999 -9999 -9999 -9999 -9999 -9999 -9999 -9999 -9999 -9999 -9999 -9999 -9999 -9999 -9999 -9999 -9999 -9999 -9999 -9999 -9999 -9999 -9999 -9999 -9999 -9999 -9999 -9999 -9999 -9999 -9999 -9999 -9999 -9999 -9999 -9999 -9999 -9999 -9999 -9999 -9999 -9999 -9999 -9999 -9999 -9999 -9999 -9999 -9999 -9999 -9999 -9999 -9999 -9999 -9999 -9999 -9999 8.789171 8.789171 8.319171 8.189171 7.198555 7.198555 7.477971 8.340592 8.450593 8.450593 8.340592 7.922795 -9999 -9999 -9999 -9999 -9999 -9999 -9999 -9999 -9999 -9999 -9999 -9999 -9999 -9999 -9999 -9999 -9999 -9999 -9999 -9999 -9999 -9999 -9999 -9999 -9999 5.840372 5.840372 1.725207 2.166747 1.725207 4.270415 4.270415 4.270415 3.885099 2.412918 2.412918 4.142156 4.142156 5.46856 5.46856 6.507587 9.567587 9.567587 9.567587 14.55982 14.55982 14.55982 14.55982 14.23659 14.35677 15.75828 16.91417 16.91417 16.91417 16.91417 16.9696 16.9696 16.9696 16.9696 15.09786 15.09786 14.89691 13.07003 13.07003 9.127796 10.89781 10.89781 12.00359 12.28065 14.78477 14.78477 14.78477 14.66477 16.34938 16.34938 16.34938 16.82799 17.04783 17.13458 17.51459 17.99459 17.99459 17.99459 18.05023 18.29265 18.29265 18.29265 17.90615 17.97646 17.61646 18.33295 18.36295 18.36295 18.36295 18.36295 18.20021 18.20021 18.20021 18.4068 18.4068 18.4068 18.4068 18.15506 18.83665 18.83665 19.77758 19.77758 19.77758 19.77758 18.39295 18.39295 17.82107 17.28435 17.55292 17.55292 17.32253 17.32253 17.32253 17.25447 17.43019 17.90393 17.90393 18.00248 18.00248 -9999 -9999 -9999 -9999 -9999 -9999 -9999 -9999 -9999 -9999 -9999 -9999 -9999 -9999 -9999 -9999 -9999 -9999 -9999 -9999 -9999 -9999 -9999 -9999 -9999 -9999 -9999 -9999 -9999 -9999 -9999 -9999 -9999 -9999 -9999 -9999 -9999 -9999 -9999 -9999 -9999 -9999 -9999 -9999 -9999 -9999 -9999 -9999 -9999 -9999 -9999 -9999 -9999 -9999 -9999 -9999 -9999 -9999 -9999 -9999 -9999 -9999 -9999 -9999 -9999 -9999 -9999 -9999 -9999 -9999 -9999 -9999 -9999 -9999 -9999 -9999 -9999 -9999 
-9999 -9999 -9999 -9999 -9999 -9999 -9999 -9999 -9999 -9999 -9999 -9999 -9999 -9999 -9999 -9999 -9999 -9999 -9999 -9999 -9999 -9999 -9999 -9999 -9999 -9999 -9999 -9999 -9999 -9999 -9999 -9999 -9999 -9999 -9999 -9999 -9999 -9999 -9999 -9999 -9999 -9999 -9999 -9999 -9999 -9999 -9999 -9999 -9999 -9999 -9999 -9999 -9999 -9999 -9999 -9999 -9999 -9999 -9999 -9999 -9999 -9999 -9999 -9999 -9999 -9999 -9999 -9999 -9999 -9999 -9999 -9999 -9999 -9999 -9999 -9999 -9999 -9999 -9999 -9999 -9999 -9999 -9999 -9999 -9999 -9999 -9999 -9999 9.078473 8.789171 8.789171 8.319171 8.105096 9.954197 9.954197 8.330593 8.450593 9.207455 8.450593 9.314494 9.314494 8.082795 -9999 -9999 -9999 -9999 -9999 -9999 -9999 -9999 -9999 -9999 -9999 -9999 -9999 -9999 -9999 -9999 -9999 -9999 -9999 -9999 -9999 -9999 7.165659 6.270371 6.270371 5.840372 4.624056 4.624056 3.721526 3.721526 4.270415 3.721526 1.948341 2.388341 6.008776 5.532156 5.532156 6.056395 6.056395 6.056395 9.567587 9.567587 9.567587 13.0348 14.55982 14.55982 14.55982 11.59568 11.59568 15.3156 16.0827 16.91417 16.91417 16.51215 16.57924 16.6496 16.6496 16.57924 14.89691 14.89691 14.53172 13.07003 14.13054 14.13054 14.13054 10.89781 12.00359 12.28295 14.44336 14.66477 14.66477 15.68106 16.34938 16.34938 16.34938 15.89938 16.82799 16.82799 17.13458 17.99459 17.99459 17.99459 17.48143 18.29265 18.29265 18.29265 17.97646 17.97646 17.97646 18.05651 18.36295 18.36295 18.36295 18.18021 18.20021 18.20021 18.47733 18.46268 18.46268 18.46268 18.15506 18.98506 18.98506 18.98506 19.77758 19.77758 19.77758 19.34758 18.39295 18.39295 17.82107 17.55292 17.55292 17.55292 17.55292 17.32253 17.32253 17.32253 17.67995 17.67995 17.90393 17.90393 18.00248 18.30453 -9999 -9999 -9999 -9999 -9999 -9999 -9999 -9999 -9999 -9999 -9999 -9999 -9999 -9999 -9999 -9999 -9999 -9999 -9999 -9999 -9999 -9999 -9999 -9999 -9999 -9999 -9999 -9999 -9999 -9999 -9999 -9999 -9999 -9999 -9999 -9999 -9999 -9999 -9999 -9999 -9999 -9999 -9999 -9999 -9999 -9999 -9999 -9999 -9999 -9999 -9999 -9999 -9999 -9999 -9999 -9999 -9999 -9999 -9999 -9999 -9999 -9999 -9999 -9999 -9999 -9999 -9999 -9999 -9999 -9999 -9999 -9999 -9999 -9999 -9999 -9999 -9999 
-9999 -9999 -9999 -9999 -9999 -9999 -9999 -9999 -9999 -9999 -9999 -9999 -9999 -9999 -9999 -9999 -9999 -9999 -9999 -9999 -9999 -9999 -9999 -9999 -9999 -9999 -9999 -9999 -9999 -9999 -9999 -9999 -9999 -9999 -9999 -9999 -9999 -9999 -9999 -9999 -9999 -9999 -9999 -9999 -9999 -9999 -9999 -9999 -9999 -9999 -9999 -9999 -9999 -9999 -9999 -9999 -9999 -9999 -9999 -9999 -9999 -9999 -9999 -9999 -9999 -9999 -9999 -9999 -9999 -9999 -9999 -9999 -9999 -9999 -9999 -9999 -9999 -9999 -9999 -9999 -9999 -9999 -9999 -9999 -9999 -9999 -9999 9.078473 8.789171 8.789171 8.789171 8.583707 9.954197 10.1042 10.50225 10.50225 10.50225 10.50225 9.407455 9.317455 9.314494 9.314494 -9999 -9999 -9999 -9999 -9999 -9999 -9999 -9999 -9999 -9999 -9999 -9999 -9999 -9999 -9999 -9999 -9999 -9999 -9999 -9999 -9999 7.595659 7.405053 6.270371 6.270371 6.270371 4.624056 4.624056 8.804217 8.804217 8.804217 8.274218 4.808776 6.008776 6.008776 6.008776 5.532156 6.056395 6.056395 6.056395 9.567587 9.567587 9.567587 12.15772 12.15772 12.15772 12.15772 11.59568 11.59568 15.3156 16.0827 16.46417 16.46417 16.51215 16.51215 16.57924 16.57924 16.57924 15.00159 15.00159 15.00159 14.51159 14.51159 14.13054 14.13054 14.13054 11.48048 14.44336 14.44336 14.44336 14.44336 15.06793 15.68106 15.89938 15.89938 15.89189 16.61687 16.65541 16.65541 17.04541 17.04541 17.48143 17.48143 18.29265 18.29265 18.29265 17.97646 17.97646 17.97646 18.05651 18.05651 18.05651 18.05651 18.07215 18.07215 18.47733 18.47733 18.47733 18.46268 18.46268 18.98506 18.98506 18.98506 18.98506 18.83665 19.77758 19.77758 19.02758 18.59698 18.7943 18.3243 18.64578 18.64578 18.64578 17.55292 17.3587 18.16461 18.16461 18.16461 17.67995 17.67995 17.90393 18.0762 18.38621 18.38621 -9999 -9999 -9999 -9999 -9999 -9999 -9999 -9999 -9999 -9999 -9999 -9999 -9999 -9999 -9999 -9999 -9999 -9999 -9999 -9999 -9999 -9999 -9999 -9999 -9999 -9999 -9999 -9999 -9999 -9999 -9999 -9999 -9999 -9999 -9999 -9999 -9999 -9999 -9999 -9999 -9999 -9999 -9999 -9999 -9999 -9999 -9999 -9999 -9999 -9999 -9999 -9999 -9999 -9999 -9999 -9999 -9999 -9999 -9999 -9999 -9999 -9999 -9999 -9999 -9999 -9999 -9999 -9999 -9999 -9999 -9999 -9999 -9999 -9999 -9999 -9999 
-9999 -9999 -9999 -9999 -9999 -9999 -9999 -9999 -9999 -9999 -9999 -9999 -9999 -9999 -9999 -9999 -9999 -9999 -9999 -9999 -9999 -9999 -9999 -9999 -9999 -9999 -9999 -9999 -9999 -9999 -9999 -9999 -9999 -9999 -9999 -9999 -9999 -9999 -9999 -9999 -9999 -9999 -9999 -9999 -9999 -9999 -9999 -9999 -9999 -9999 -9999 -9999 -9999 -9999 -9999 -9999 -9999 -9999 -9999 -9999 -9999 -9999 -9999 -9999 -9999 -9999 -9999 -9999 -9999 -9999 -9999 -9999 -9999 -9999 -9999 -9999 -9999 -9999 -9999 -9999 -9999 -9999 -9999 -9999 -9999 7.676262 7.698081 7.698081 8.583707 8.583707 8.583707 8.583707 9.954197 10.2242 10.50225 10.50225 10.50225 10.50225 9.407455 9.407455 9.314494 9.314494 8.082795 -9999 -9999 -9999 -9999 -9999 -9999 -9999 -9999 -9999 -9999 -9999 -9999 -9999 -9999 -9999 -9999 -9999 -9999 7.595659 7.595659 7.595659 7.405053 7.287622 7.287622 6.270371 5.90203 5.90203 8.804217 8.804217 8.804217 8.804217 8.274218 7.108818 6.008776 6.008776 6.04314 6.056395 6.056395 6.056395 6.056395 5.277802 5.277802 12.15772 12.15772 12.15772 9.955681 11.59568 11.97379 14.8056 15.45384 16.0827 16.0827 15.45384 15.41156 15.41156 15.41156 15.41156 15.00159 15.00159 15.00159 14.88042 14.51159 14.15055 14.15055 14.13054 11.48048 14.44336 14.44336 14.44336 14.44336 15.06793 15.40106 15.57106 15.95189 15.95189 16.61687 16.61687 16.65541 16.65541 16.75675 16.75675 16.75675 18.29265 18.29265 18.29265 17.97646 17.97646 17.97646 18.05651 18.05651 18.05651 18.05651 17.61733 18.47733 18.47733 18.47733 18.47733 18.46268 18.46268 18.98506 18.98506 18.98506 18.98506 18.83665 18.56216 18.59698 18.7943 18.7943 18.7943 18.7943 18.64578 18.67284 18.64578 18.64578 18.3387 18.3387 18.16461 18.16461 18.32102 18.32102 18.0762 18.65694 18.65694 18.42694 -9999 -9999 -9999 -9999 -9999 -9999 -9999 -9999 -9999 -9999 -9999 -9999 -9999 -9999 -9999 -9999 -9999 -9999 -9999 -9999 -9999 -9999 -9999 -9999 -9999 -9999 -9999 -9999 -9999 -9999 -9999 -9999 -9999 -9999 -9999 -9999 -9999 -9999 -9999 -9999 -9999 -9999 -9999 -9999 -9999 -9999 -9999 -9999 -9999 -9999 -9999 -9999 -9999 -9999 -9999 -9999 -9999 -9999 -9999 -9999 -9999 -9999 -9999 -9999 -9999 -9999 -9999 -9999 -9999 -9999 -9999 -9999 -9999 -9999 -9999 -9999 
-9999 -9999 -9999 -9999 -9999 -9999 -9999 -9999 -9999 -9999 -9999 -9999 -9999 -9999 -9999 -9999 -9999 -9999 -9999 -9999 -9999 -9999 -9999 -9999 -9999 -9999 -9999 -9999 -9999 -9999 -9999 -9999 -9999 -9999 -9999 -9999 -9999 -9999 -9999 -9999 -9999 -9999 -9999 -9999 -9999 -9999 -9999 -9999 -9999 -9999 -9999 -9999 -9999 -9999 -9999 -9999 -9999 -9999 -9999 -9999 -9999 -9999 -9999 -9999 -9999 -9999 -9999 -9999 -9999 -9999 -9999 -9999 -9999 -9999 -9999 -9999 -9999 -9999 -9999 -9999 -9999 -9999 -9999 -9999 4.930618 0.3831842 7.676262 7.676262 5.482701 8.583707 8.583707 8.583707 10.2242 10.2242 10.50225 10.50225 10.50225 10.50225 9.79814 9.407455 9.314494 9.314494 7.801064 7.781868 -9999 -9999 -9999 -9999 -9999 -9999 -9999 -9999 -9999 -9999 -9999 -9999 -9999 -9999 -9999 -9999 7.885526 7.595659 7.595659 7.445053 7.287622 7.383877 7.383877 7.383877 8.018104 7.231964 9.615474 9.615474 9.615474 8.804217 8.456077 7.108818 7.108818 6.008776 6.04314 6.58981 7.85981 6.056395 5.88314 5.277802 5.277802 8.451537 8.451537 8.451537 10.42695 11.97379 11.97379 13.1439 15.45384 15.45384 15.45384 15.45384 15.41156 15.41156 15.41156 15.41156 15.00159 15.00159 15.00159 14.88042 14.88042 14.15055 14.15055 9.994543 9.994543 9.482763 14.44336 14.44336 14.44336 14.11793 15.06793 15.40106 15.95189 15.95189 16.61687 16.61687 16.61687 16.13252 16.13252 15.88648 15.88648 17.69549 17.9635 17.9635 18.03719 18.03719 18.03719 18.03719 16.78609 17.30789 17.27324 17.61733 17.61733 18.47733 18.47733 18.47733 18.46268 18.46268 18.38623 18.98506 18.98506 18.89623 18.45662 18.56216 18.56216 18.7943 18.7943 18.7943 18.7943 18.67284 18.86284 18.86284 18.67284 18.42204 18.42204 18.42204 18.32102 18.32102 18.97912 19.12694 19.12694 19.12694 19.12694 18.89694 -9999 -9999 -9999 -9999 -9999 -9999 -9999 -9999 -9999 -9999 -9999 -9999 -9999 -9999 -9999 -9999 -9999 -9999 -9999 -9999 -9999 -9999 -9999 -9999 -9999 -9999 -9999 -9999 -9999 -9999 -9999 -9999 -9999 -9999 -9999 -9999 -9999 -9999 -9999 -9999 -9999 -9999 -9999 -9999 -9999 -9999 -9999 -9999 -9999 -9999 -9999 -9999 -9999 -9999 -9999 -9999 -9999 -9999 -9999 -9999 -9999 -9999 -9999 -9999 -9999 -9999 -9999 -9999 -9999 -9999 -9999 -9999 -9999 -9999 -9999 
-9999 -9999 -9999 -9999 -9999 -9999 -9999 -9999 -9999 -9999 -9999 -9999 -9999 -9999 -9999 -9999 -9999 -9999 -9999 -9999 -9999 -9999 -9999 -9999 -9999 -9999 -9999 -9999 -9999 -9999 -9999 -9999 -9999 -9999 -9999 -9999 -9999 -9999 -9999 -9999 -9999 -9999 -9999 -9999 -9999 -9999 -9999 -9999 -9999 -9999 -9999 -9999 -9999 -9999 -9999 -9999 -9999 -9999 -9999 -9999 -9999 -9999 -9999 -9999 -9999 -9999 -9999 -9999 -9999 -9999 -9999 -9999 -9999 -9999 -9999 -9999 -9999 -9999 -9999 -9999 -9999 -9999 4.930618 4.930618 4.770618 5.113184 5.482701 5.482701 5.482701 5.482701 2.68085 8.247211 10.2242 10.2242 10.2242 10.50225 10.50225 9.79814 9.79814 9.79814 8.664495 8.664495 7.801064 8.047632 -9999 -9999 -9999 -9999 -9999 -9999 -9999 -9999 -9999 -9999 -9999 -9999 -9999 -9999 7.885526 7.885526 7.885526 7.445053 7.445053 7.445053 7.383877 7.383877 8.018104 8.018104 8.481964 9.035648 9.615474 9.615474 9.615474 9.615474 8.456077 8.456077 7.069912 7.069912 7.069912 7.85981 7.85981 7.85981 5.88314 5.277802 5.277802 5.277802 8.451537 8.451537 11.92379 11.97379 11.97379 13.1439 14.10227 15.45384 15.45384 15.45384 15.41227 15.41156 15.41156 15.03472 15.01042 15.55042 15.55042 15.59339 15.59339 15.59339 14.3164 13.7864 9.994543 12.41909 13.90909 13.90909 13.90909 13.90909 15.27225 15.27225 15.95189 15.95189 15.95189 15.95189 16.13252 16.13252 15.73909 15.88648 17.01459 17.69549 17.69549 17.69549 18.03719 18.03719 18.03719 18.03719 17.30789 17.30789 17.30789 17.57655 17.61733 17.61733 17.57655 18.29894 18.29894 18.29894 18.76958 18.76958 18.76958 18.76958 18.38908 18.38908 18.38908 18.7943 18.7943 18.7943 18.7943 18.86284 18.86284 18.86284 18.86284 18.42204 18.42204 18.42204 19.46102 19.46102 19.46102 19.12694 19.14568 19.14568 19.12694 18.97568 18.89694 -9999 -9999 -9999 -9999 -9999 -9999 -9999 -9999 -9999 -9999 -9999 -9999 -9999 -9999 -9999 -9999 -9999 -9999 -9999 -9999 -9999 -9999 -9999 -9999 -9999 -9999 -9999 -9999 -9999 -9999 -9999 -9999 -9999 -9999 -9999 -9999 -9999 -9999 -9999 -9999 -9999 -9999 -9999 -9999 -9999 -9999 -9999 -9999 -9999 -9999 -9999 -9999 -9999 -9999 -9999 -9999 -9999 -9999 -9999 -9999 -9999 -9999 -9999 -9999 -9999 -9999 -9999 -9999 -9999 -9999 -9999 -9999 -9999 -9999 
-9999 -9999 -9999 -9999 -9999 -9999 -9999 -9999 -9999 -9999 -9999 -9999 -9999 -9999 -9999 -9999 -9999 -9999 -9999 -9999 -9999 -9999 -9999 -9999 -9999 -9999 -9999 -9999 -9999 -9999 -9999 -9999 -9999 -9999 -9999 -9999 -9999 -9999 -9999 -9999 -9999 -9999 -9999 -9999 -9999 -9999 -9999 -9999 -9999 -9999 -9999 -9999 -9999 -9999 -9999 -9999 -9999 -9999 -9999 -9999 -9999 -9999 -9999 -9999 -9999 -9999 -9999 -9999 -9999 -9999 -9999 -9999 -9999 -9999 -9999 -9999 -9999 -9999 -9999 -9999 1.829262 1.829262 2.378566 4.258566 5.113184 5.115784 5.482701 5.482701 5.482701 5.482701 3.013833 8.247211 9.380874 10.2242 10.2242 9.391018 9.79814 9.79814 9.79814 9.64814 8.664495 8.664495 7.801064 8.690794 8.690794 -9999 -9999 -9999 -9999 -9999 -9999 -9999 -9999 -9999 -9999 -9999 -9999 5.837416 5.837416 5.837416 6.85096 7.10096 7.445053 7.10096 7.383877 7.383877 8.018104 8.018104 9.035648 9.035648 9.615474 9.615474 9.615474 8.497478 8.497478 8.456077 7.184062 8.489883 7.997512 8.547512 8.547512 8.547512 7.85981 5.355884 5.355884 5.854838 5.854838 5.854838 11.81379 11.97379 11.97379 11.97379 14.10227 15.41227 15.41227 15.41227 15.03472 15.03472 15.03472 15.03472 15.01042 15.55042 15.55042 15.59339 15.59339 15.59339 15.59339 10.21486 10.21486 10.21486 14.55265 14.55265 14.55265 14.19225 15.27225 15.27225 15.28317 15.95189 15.95189 15.9005 15.9005 15.73909 15.87486 15.87486 17.01459 17.42064 17.6535 17.6535 18.03719 18.03719 18.03719 18.03719 17.30789 17.30789 17.30789 17.57655 17.57655 17.57655 18.29894 18.34651 18.34651 18.43958 18.76958 18.76958 18.76958 18.76958 18.38908 18.38908 18.38908 18.40995 18.40995 18.40995 18.40995 18.86284 18.86284 18.86284 18.86284 18.69718 18.44718 18.44718 19.46102 19.46102 19.46102 19.46102 19.14568 19.14568 19.14568 18.97568 18.97568 18.6799 -9999 -9999 -9999 -9999 -9999 -9999 -9999 -9999 -9999 -9999 -9999 -9999 -9999 -9999 -9999 -9999 -9999 -9999 -9999 -9999 -9999 -9999 -9999 -9999 -9999 -9999 -9999 -9999 -9999 -9999 -9999 -9999 -9999 -9999 -9999 -9999 -9999 -9999 -9999 -9999 -9999 -9999 -9999 -9999 -9999 -9999 -9999 -9999 -9999 -9999 -9999 -9999 -9999 -9999 -9999 -9999 -9999 -9999 -9999 -9999 -9999 -9999 -9999 -9999 -9999 -9999 -9999 -9999 -9999 -9999 -9999 -9999 -9999 
-9999 -9999 -9999 -9999 -9999 -9999 -9999 -9999 -9999 -9999 -9999 -9999 -9999 -9999 -9999 -9999 -9999 -9999 -9999 -9999 -9999 -9999 -9999 -9999 -9999 -9999 -9999 -9999 -9999 -9999 -9999 -9999 -9999 -9999 -9999 -9999 -9999 -9999 -9999 -9999 -9999 -9999 -9999 -9999 -9999 -9999 -9999 -9999 -9999 -9999 -9999 -9999 -9999 -9999 -9999 -9999 -9999 -9999 -9999 -9999 -9999 -9999 -9999 -9999 -9999 -9999 -9999 -9999 -9999 -9999 -9999 -9999 -9999 -9999 -9999 -9999 -9999 -9999 -9999 1.829262 1.829262 2.968566 3.698566 4.798566 4.798566 5.115784 5.468966 5.482701 5.468966 5.468966 3.013833 6.745184 9.380874 9.380874 9.380874 9.380874 9.64814 9.64814 9.64814 9.64814 8.361064 8.361064 7.561064 8.690794 8.690794 8.690794 -9999 -9999 -9999 -9999 -9999 -9999 -9999 -9999 -9999 7.208686 7.208686 6.820038 5.837416 6.9289 6.9289 7.10096 7.10096 7.10096 7.343877 7.383877 7.383877 8.018104 9.035648 9.035648 9.466997 9.615474 9.466997 8.497478 8.497478 8.456077 8.489883 8.489883 8.547512 8.547512 8.547512 8.547512 5.355884 5.355884 5.355884 5.854838 5.854838 5.854838 11.63177 11.83177 11.83177 11.83177 11.83177 14.10227 14.10227 14.10227 13.74561 15.03472 15.03472 15.01042 15.01677 15.55042 15.55042 15.59339 15.59339 15.59339 15.59339 11.93881 11.93881 12.36265 14.55265 14.55265 14.55265 14.55265 15.27225 15.27225 15.28317 15.28317 15.8905 15.8905 15.62162 15.73909 15.87486 15.87486 17.42064 17.42064 17.42064 17.42064 17.41617 18.03719 17.36786 17.36786 17.30789 17.30789 17.30789 17.12442 17.20655 17.20655 18.34651 18.34651 18.34651 18.34651 18.43958 18.76958 18.76958 18.76958 18.38908 18.38908 18.38908 18.38908 18.40995 18.40995 18.40995 18.86284 18.86284 18.86284 18.74284 18.69718 18.69718 18.83891 19.46102 19.46102 19.46102 19.46102 19.37568 19.37568 19.37568 18.97568 18.97568 18.6799 -9999 -9999 -9999 -9999 -9999 -9999 -9999 -9999 -9999 -9999 -9999 -9999 -9999 -9999 -9999 -9999 -9999 -9999 -9999 -9999 -9999 -9999 -9999 -9999 -9999 -9999 -9999 -9999 -9999 -9999 -9999 -9999 -9999 -9999 -9999 -9999 -9999 -9999 -9999 -9999 -9999 -9999 -9999 -9999 -9999 -9999 -9999 -9999 -9999 -9999 -9999 -9999 -9999 -9999 -9999 -9999 -9999 -9999 -9999 -9999 -9999 -9999 -9999 -9999 -9999 -9999 -9999 -9999 -9999 -9999 -9999 -9999 -9999 
-9999 -9999 -9999 -9999 -9999 -9999 -9999 -9999 -9999 -9999 -9999 -9999 -9999 -9999 -9999 -9999 -9999 -9999 -9999 -9999 -9999 -9999 -9999 -9999 -9999 -9999 -9999 -9999 -9999 -9999 -9999 -9999 -9999 -9999 -9999 -9999 -9999 -9999 -9999 -9999 -9999 -9999 -9999 -9999 -9999 -9999 -9999 -9999 -9999 -9999 -9999 -9999 -9999 -9999 -9999 -9999 -9999 -9999 -9999 -9999 -9999 -9999 -9999 -9999 -9999 -9999 -9999 -9999 -9999 -9999 -9999 -9999 -9999 -9999 -9999 -9999 -9999 10.75147 6.118879 6.835715 6.835715 6.835715 4.798566 4.798566 4.798566 5.115784 5.468966 5.468966 5.468966 4.104431 4.104431 6.745184 8.703598 9.380874 9.380874 8.703598 9.520485 9.64814 9.64814 9.240485 8.361064 7.561064 7.561064 8.690794 8.690794 8.690794 8.690794 -9999 -9999 -9999 -9999 -9999 -9999 8.492833 7.208686 7.208686 6.820038 6.820038 6.9289 6.9289 6.9289 8.287046 8.287046 6.77096 7.655215 7.655215 7.655215 8.527698 9.035648 9.466997 9.466997 9.466997 9.466997 8.497478 8.497478 8.267477 9.03828 9.03828 9.03828 8.547512 8.547512 8.547512 7.422038 7.422038 7.422038 7.422038 5.950092 5.950092 5.749057 11.83177 11.83177 11.83177 11.83177 11.43183 11.48244 13.1872 13.74561 13.74561 13.74561 15.01677 15.37677 15.55042 15.55042 15.55042 15.59339 15.59339 14.9894 11.93881 11.93881 11.93881 14.55265 14.55265 14.55265 14.55265 13.81783 13.81783 13.81783 15.0968 15.0968 15.32162 15.62162 15.62162 15.87486 15.87486 15.87486 17.42064 17.42064 17.42064 17.36786 17.36786 17.36786 17.36786 17.19373 17.19373 17.19373 17.12442 17.12442 17.20655 18.34651 18.37084 18.37084 18.37084 18.24651 18.75958 18.75958 18.75958 18.35884 18.38908 18.38908 18.00383 18.06383 18.06383 18.06383 18.01971 18.74284 18.74284 18.69718 18.69718 18.69718 18.83891 19.02401 19.46102 19.46102 19.02401 19.37568 19.37568 19.37568 18.97568 18.12263 18.12263 18.73378 -9999 -9999 -9999 -9999 -9999 -9999 -9999 -9999 -9999 -9999 -9999 -9999 -9999 -9999 -9999 -9999 -9999 -9999 -9999 -9999 -9999 -9999 -9999 -9999 -9999 -9999 -9999 -9999 -9999 -9999 -9999 -9999 -9999 -9999 -9999 -9999 -9999 -9999 -9999 -9999 -9999 -9999 -9999 -9999 -9999 -9999 -9999 -9999 -9999 -9999 -9999 -9999 -9999 -9999 -9999 -9999 -9999 -9999 -9999 -9999 -9999 -9999 -9999 -9999 -9999 -9999 -9999 -9999 -9999 -9999 -9999 -9999 
-9999 -9999 -9999 -9999 -9999 -9999 -9999 -9999 -9999 -9999 -9999 -9999 -9999 -9999 -9999 -9999 -9999 -9999 -9999 -9999 -9999 -9999 -9999 -9999 -9999 -9999 -9999 -9999 -9999 -9999 -9999 -9999 -9999 -9999 -9999 -9999 -9999 -9999 -9999 -9999 -9999 -9999 -9999 -9999 -9999 -9999 -9999 -9999 -9999 -9999 -9999 -9999 -9999 -9999 -9999 -9999 -9999 -9999 -9999 -9999 -9999 -9999 -9999 -9999 -9999 -9999 -9999 -9999 -9999 -9999 -9999 -9999 -9999 -9999 -9999 -9999 12.00147 10.75147 6.118879 6.835715 6.835715 6.835715 6.835715 5.074454 5.074454 5.074454 5.115784 5.020106 5.015717 4.303487 4.104431 4.752992 8.703598 8.703598 8.703598 8.703598 9.240485 9.240485 9.240485 9.240485 7.481265 7.481265 7.241265 8.690794 8.690794 8.690794 8.334823 -9999 -9999 -9999 -9999 -9999 8.544513 8.544513 7.752494 7.740038 7.740038 7.740038 6.9289 8.934669 8.934669 8.287046 9.21783 8.287046 7.655215 7.655215 8.527698 8.527698 9.406067 9.466997 10.96958 10.96958 10.96958 8.84246 8.792459 8.380853 9.03828 9.03828 9.03828 9.03828 8.547512 8.547512 7.422038 7.422038 7.422038 7.422038 5.950092 5.950092 8.019144 9.599144 9.599144 10.09568 11.43183 11.43183 11.43183 11.48244 12.99595 13.74561 13.74561 15.01677 15.01677 15.37677 15.37677 15.37677 14.9894 14.9894 14.9894 11.93881 11.93881 11.93881 12.93044 14.55265 14.55265 13.18353 13.26783 13.81783 13.81783 14.82875 15.0968 15.32162 15.3342 15.38162 15.38162 15.87486 15.97873 16.96064 17.42064 16.96064 16.92594 17.36786 17.36786 16.92594 17.19373 16.49859 16.39086 16.94328 17.45328 17.45328 17.45328 18.37084 18.37084 18.37084 18.37084 17.90943 17.90943 17.90943 17.1434 17.1434 17.1434 17.1434 18.05502 18.05502 18.05502 18.05502 18.01971 18.69718 18.69718 18.69718 18.69718 18.54718 19.02401 19.02401 19.02401 19.02401 19.37568 19.37568 19.37568 18.58568 18.12263 18.12263 18.12263 18.12263 -9999 -9999 -9999 -9999 -9999 -9999 -9999 -9999 -9999 -9999 -9999 -9999 -9999 -9999 -9999 -9999 -9999 -9999 -9999 -9999 -9999 -9999 -9999 -9999 -9999 -9999 -9999 -9999 -9999 -9999 -9999 -9999 -9999 -9999 -9999 -9999 -9999 -9999 -9999 -9999 -9999 -9999 -9999 -9999 -9999 -9999 -9999 -9999 -9999 -9999 -9999 -9999 -9999 -9999 -9999 -9999 -9999 -9999 -9999 -9999 -9999 -9999 -9999 -9999 -9999 -9999 -9999 -9999 -9999 -9999 -9999 
-9999 -9999 -9999 -9999 -9999 -9999 -9999 -9999 -9999 -9999 -9999 -9999 -9999 -9999 -9999 -9999 -9999 -9999 -9999 -9999 -9999 -9999 -9999 -9999 -9999 -9999 -9999 -9999 -9999 -9999 -9999 -9999 -9999 -9999 -9999 -9999 -9999 -9999 -9999 -9999 -9999 -9999 -9999 -9999 -9999 -9999 -9999 -9999 -9999 -9999 -9999 -9999 -9999 -9999 -9999 -9999 -9999 -9999 -9999 -9999 -9999 -9999 -9999 -9999 -9999 -9999 -9999 -9999 -9999 -9999 -9999 -9999 -9999 -9999 13.52769 12.00147 12.00147 9.411471 4.29616 6.835715 6.835715 7.102446 7.102446 7.102446 6.554414 5.074454 5.020106 5.020106 5.020106 4.104431 4.104431 4.752992 6.904479 6.904479 8.281513 8.281513 8.99055 9.240485 9.240485 8.99055 7.084882 7.241265 7.241265 8.046778 8.046778 8.075969 8.334823 8.334823 -9999 -9999 8.544513 8.544513 8.544513 8.544513 8.034861 8.034861 7.740038 7.740038 8.934669 8.934669 9.16783 9.21783 9.247661 9.247661 7.655215 7.655215 8.847727 8.847727 10.50336 11.01336 10.96958 10.96958 10.96958 8.84246 8.84246 8.792459 9.03828 9.03828 9.03828 9.03828 8.092797 8.092797 7.422038 7.422038 7.422038 7.422038 5.950092 5.950092 8.449144 9.599144 9.599144 10.56582 10.56582 11.43183 11.43183 9.032816 12.99595 12.99595 12.99595 14.5718 15.01677 15.37677 15.37677 15.37677 14.91189 14.9894 14.46766 11.93881 13.07372 11.93881 13.14413 13.22413 13.22413 13.22717 13.22717 13.26783 13.26783 13.41262 14.92875 14.92875 15.32162 15.3342 15.3342 15.3342 15.97873 15.97873 15.97873 15.97873 16.92594 16.92594 16.92594 16.61128 16.49859 17.1161 17.1161 17.08069 17.45328 17.45328 17.45328 18.37084 18.37084 18.37084 18.37084 17.90943 17.90943 17.27531 15.02056 17.1434 17.1434 16.16501 18.05502 18.05502 18.05502 17.2148 18.01971 18.02347 18.02347 18.54718 18.54718 18.54718 18.21401 19.02401 19.02401 19.02401 19.37568 19.37568 19.37568 18.3542 18.3542 18.12263 18.12263 18.12263 17.82137 -9999 -9999 -9999 -9999 -9999 -9999 -9999 -9999 -9999 -9999 -9999 -9999 -9999 -9999 -9999 -9999 -9999 -9999 -9999 -9999 -9999 -9999 -9999 -9999 -9999 -9999 -9999 -9999 -9999 -9999 -9999 -9999 -9999 -9999 -9999 -9999 -9999 -9999 -9999 -9999 -9999 -9999 -9999 -9999 -9999 -9999 -9999 -9999 -9999 -9999 -9999 -9999 -9999 -9999 -9999 -9999 -9999 -9999 -9999 -9999 -9999 -9999 -9999 -9999 -9999 -9999 -9999 -9999 -9999 -9999 
-9999 -9999 -9999 -9999 -9999 -9999 -9999 -9999 -9999 -9999 -9999 -9999 -9999 -9999 -9999 -9999 -9999 -9999 -9999 -9999 -9999 -9999 -9999 -9999 -9999 -9999 -9999 -9999 -9999 -9999 -9999 -9999 17.47034 15.44071 -9999 -9999 -9999 -9999 -9999 -9999 -9999 -9999 -9999 -9999 -9999 -9999 -9999 -9999 -9999 -9999 -9999 -9999 -9999 -9999 -9999 -9999 -9999 -9999 -9999 -9999 -9999 -9999 -9999 -9999 -9999 -9999 -9999 -9999 -9999 -9999 -9999 -9999 -9999 13.52769 13.52769 9.411471 9.411471 9.411471 6.584095 7.214095 7.214095 7.214095 7.16237 7.102446 6.554414 6.768678 6.768678 5.415717 5.415717 5.364465 3.564431 4.057927 6.904479 6.904479 7.191513 7.191513 7.191513 8.99055 7.17055 7.17055 7.324883 7.324883 7.324883 7.815667 8.075969 8.605968 8.605968 8.605968 8.573279 8.573279 8.573279 8.599756 8.599756 8.599756 8.512494 8.18486 8.18486 8.18486 9.092497 9.092497 9.16783 9.413677 9.413677 9.247661 9.247661 7.655215 8.847727 8.893341 11.01336 11.01336 11.01336 11.01336 10.96958 9.192459 9.192459 8.792459 9.03828 9.03828 9.03828 8.045876 7.672798 7.030938 6.133577 6.133577 7.422038 6.093577 5.950092 5.950092 8.823421 9.599144 9.599144 10.56582 10.56582 10.56582 10.56582 9.032816 9.032816 12.99595 12.99595 14.5118 14.5718 14.5718 14.5718 13.8918 14.46766 14.46766 13.48449 13.83372 13.83372 13.83372 13.22413 13.22413 13.22413 13.22717 13.22717 13.84918 13.84918 13.41262 13.41262 13.41262 14.36007 14.5542 14.5542 15.21474 15.21474 15.97873 15.97873 15.97873 16.61128 16.92594 16.61128 16.61128 17.1161 17.1161 17.1161 17.13022 17.45328 17.45328 17.45328 17.73083 18.37084 18.37084 17.73083 15.8111 15.66978 15.66978 15.02056 15.02056 14.14686 16.16501 16.29464 16.93501 16.93501 17.1148 17.1148 17.1148 18.02347 18.02347 18.02347 17.94347 18.21401 18.21401 17.48739 17.42491 18.28241 18.3542 18.3542 18.3542 18.3542 17.71264 17.71264 17.57137 18.34002 -9999 -9999 -9999 -9999 -9999 -9999 -9999 -9999 -9999 -9999 -9999 -9999 -9999 -9999 -9999 -9999 -9999 -9999 -9999 -9999 -9999 -9999 -9999 -9999 -9999 -9999 -9999 -9999 -9999 -9999 -9999 -9999 -9999 -9999 -9999 -9999 -9999 -9999 -9999 -9999 -9999 -9999 -9999 -9999 -9999 -9999 -9999 -9999 -9999 -9999 -9999 -9999 -9999 -9999 -9999 -9999 -9999 -9999 -9999 -9999 -9999 -9999 -9999 -9999 -9999 -9999 -9999 -9999 -9999 -9999 
-9999 -9999 -9999 -9999 -9999 -9999 -9999 -9999 -9999 -9999 -9999 -9999 -9999 -9999 -9999 -9999 -9999 -9999 -9999 -9999 -9999 -9999 -9999 -9999 -9999 -9999 -9999 -9999 -9999 -9999 -9999 17.56034 17.47034 12.68226 12.68226 -9999 -9999 -9999 -9999 -9999 -9999 -9999 -9999 -9999 -9999 -9999 -9999 -9999 -9999 -9999 -9999 -9999 -9999 -9999 -9999 -9999 -9999 -9999 -9999 -9999 -9999 -9999 -9999 -9999 -9999 -9999 -9999 -9999 -9999 -9999 -9999 13.2482 13.52769 13.52769 13.2482 9.411471 9.411471 6.584095 7.214095 7.354095 7.214095 7.214095 7.16237 7.16237 7.040674 6.768678 7.631017 7.631017 7.631017 5.364465 5.364465 4.357674 5.913022 6.893022 6.893022 7.191513 7.191513 7.170019 7.34753 7.34753 7.34753 7.34753 7.324883 8.075969 8.605968 8.605968 8.605968 8.616298 8.616298 8.616298 8.599756 8.599756 8.599756 8.599756 8.512494 8.512494 8.338161 9.092497 9.092497 9.092497 9.413677 9.413677 9.413677 9.413677 9.247661 7.92015 8.893341 8.893341 11.01336 11.01336 11.01336 11.01336 10.83394 9.192459 9.192459 9.059641 8.450684 8.450684 8.450684 7.030938 7.030938 7.030938 6.133577 6.133577 6.133577 6.976893 6.976893 6.976893 6.641859 9.033422 9.033422 10.56582 10.56582 10.56582 10.56582 8.950193 7.316924 8.950079 8.950079 10.02405 14.5118 14.5718 12.44971 13.48449 13.48449 13.48449 13.48449 13.83372 13.94683 13.83372 13.83372 13.22413 13.22413 13.22717 13.84918 13.84918 13.84918 13.84918 13.41262 13.41262 13.41262 14.36007 14.36007 14.36007 13.4598 15.96564 15.96564 15.96564 16.25991 16.61128 16.61128 16.57128 17.1161 17.1161 17.1161 17.13022 17.13022 17.13022 17.45328 16.73022 17.73083 15.90175 15.8111 15.8111 15.8111 15.37978 15.02056 15.02056 14.14686 15.74005 16.29464 16.29464 16.93501 16.93501 17.1148 16.76217 16.76217 16.83217 17.60347 17.60347 17.48739 17.48739 17.48739 17.48739 18.17241 18.3542 18.3542 18.3542 17.46938 17.46938 17.46938 18.34002 18.34002 18.34002 -9999 -9999 -9999 -9999 -9999 -9999 -9999 -9999 -9999 -9999 -9999 -9999 -9999 -9999 -9999 -9999 -9999 -9999 -9999 -9999 -9999 -9999 -9999 -9999 -9999 -9999 -9999 -9999 -9999 -9999 -9999 -9999 -9999 -9999 -9999 -9999 -9999 -9999 -9999 -9999 -9999 -9999 -9999 -9999 -9999 -9999 -9999 -9999 -9999 -9999 -9999 -9999 -9999 -9999 -9999 -9999 -9999 -9999 -9999 -9999 -9999 -9999 -9999 -9999 -9999 -9999 -9999 -9999 -9999 
-9999 -9999 -9999 -9999 -9999 -9999 -9999 -9999 -9999 -9999 -9999 -9999 -9999 -9999 -9999 -9999 -9999 -9999 -9999 -9999 -9999 -9999 -9999 -9999 -9999 -9999 -9999 -9999 -9999 -9999 17.56034 17.56034 17.47034 8.722264 8.722264 11.94181 -9999 -9999 -9999 -9999 -9999 -9999 -9999 -9999 -9999 -9999 -9999 -9999 -9999 -9999 -9999 -9999 -9999 -9999 -9999 -9999 -9999 -9999 -9999 -9999 -9999 -9999 -9999 -9999 -9999 -9999 -9999 -9999 -9999 -9999 12.6982 13.2482 13.2482 13.2482 13.2482 5.783696 6.770607 7.174539 7.354095 7.535774 7.535774 7.374095 7.250674 7.250674 7.410458 8.948678 8.948678 8.948678 8.948678 8.501017 5.364465 4.357674 5.146822 6.476946 7.151137 7.151137 7.170019 7.36685 7.34753 7.34753 7.34753 7.34753 7.747869 7.92787 8.605968 8.605968 8.605968 8.616298 8.616298 8.616298 8.616298 8.748052 8.832707 8.832707 8.832707 8.832707 8.338161 9.092497 10.1925 10.1925 10.1925 9.413677 9.413677 9.413677 9.247661 7.92015 8.893341 8.893341 11.01336 11.19319 11.19319 10.91391 10.83394 9.283461 9.283461 9.059641 8.450684 8.450684 8.450684 7.850917 6.526293 5.715284 6.133577 6.133577 6.133577 6.976893 7.067377 7.067377 7.067377 8.521859 9.033422 9.796693 9.796693 9.796693 9.710194 10.15994 10.15994 7.316924 8.950079 10.555 10.555 12.44971 12.44971 13.15972 13.48449 13.95967 13.48449 14.02683 14.02683 14.02683 14.02683 13.22413 13.22413 13.07918 14.03615 14.03615 13.84918 13.84918 13.26996 13.26996 13.12667 13.12667 14.34744 14.34744 14.34744 15.96564 15.96564 15.96564 16.25991 16.25991 16.25991 16.42635 16.9961 17.1161 17.1161 16.58395 16.58395 17.13022 16.73022 16.73022 15.73175 15.8111 15.8111 15.8111 15.8111 15.5311 15.02056 14.60406 13.3116 15.74005 16.29464 16.29464 16.29464 16.04682 16.04682 16.26981 16.76217 16.83217 16.83217 16.90531 17.48739 17.48739 17.48739 17.48739 17.30739 17.2289 17.2289 17.2289 17.46938 17.46938 17.75845 18.64002 18.64002 18.64002 19.25642 -9999 -9999 -9999 -9999 -9999 -9999 -9999 -9999 -9999 -9999 -9999 -9999 -9999 -9999 -9999 -9999 -9999 -9999 -9999 -9999 -9999 -9999 -9999 -9999 -9999 -9999 -9999 -9999 -9999 -9999 -9999 -9999 -9999 -9999 -9999 -9999 -9999 -9999 -9999 -9999 -9999 -9999 -9999 -9999 -9999 -9999 -9999 -9999 -9999 -9999 -9999 -9999 -9999 -9999 -9999 -9999 -9999 -9999 -9999 -9999 -9999 -9999 -9999 -9999 -9999 -9999 -9999 -9999 
-9999 -9999 -9999 -9999 -9999 -9999 -9999 -9999 -9999 -9999 -9999 -9999 -9999 -9999 -9999 -9999 -9999 -9999 -9999 -9999 -9999 -9999 -9999 -9999 -9999 -9999 -9999 -9999 17.15024 17.56034 17.56034 7.598323 7.16989 6.870397 8.722264 8.722264 11.94181 -9999 -9999 -9999 -9999 -9999 -9999 -9999 -9999 -9999 -9999 -9999 -9999 -9999 -9999 -9999 -9999 -9999 -9999 -9999 -9999 -9999 -9999 -9999 -9999 -9999 -9999 -9999 -9999 -9999 -9999 -9999 11.62788 11.62788 11.62788 10.26788 13.2482 7.696319 5.683696 6.780607 6.780607 7.174539 7.535774 7.535774 7.705774 7.535774 7.250674 7.250674 7.410458 8.948678 8.948678 8.948678 8.948678 8.501017 8.501017 6.018804 6.476946 6.476946 7.151137 7.151137 7.61685 7.61685 7.61685 7.36685 7.34753 7.34753 7.29787 8.433357 8.433357 8.605968 8.605968 8.616298 9.244893 8.616298 8.748052 8.748052 8.832707 8.832707 8.832707 8.832707 8.338161 10.1925 10.1925 10.1925 10.1925 9.413677 9.413677 9.413677 8.51537 7.92015 8.893341 8.893341 11.19319 11.19319 11.19319 11.19319 10.81391 9.283461 9.283461 8.337901 8.450684 8.337901 8.337901 6.526293 6.526293 6.526293 6.094612 6.133577 6.133577 7.067377 7.067377 7.067377 7.067377 8.521859 8.521859 9.796693 9.796693 9.796693 10.15994 10.15994 10.15994 10.15994 9.576654 10.555 10.555 10.555 10.555 13.95967 13.95967 13.95967 13.95967 14.02683 14.02683 14.02683 14.02683 13.38226 13.38226 14.03615 14.03615 14.03615 14.03615 13.26996 13.26996 13.26996 13.26996 12.34629 14.34744 14.34744 14.34744 15.38576 15.38576 15.38576 14.895 16.25991 16.25991 16.42635 16.42635 16.42635 15.33474 16.32794 16.58395 16.58395 16.32794 15.60066 15.60066 15.60066 15.8111 15.8111 15.8111 15.5311 14.72992 13.3116 14.49014 14.84408 15.74005 15.74005 15.84464 15.84464 16.04682 16.26981 16.26981 16.83217 16.83217 16.83217 17.34513 17.48739 17.48739 17.43531 17.2289 17.2289 17.2289 16.7742 17.06931 17.98931 17.98931 18.64002 18.64002 18.64002 19.59642 19.6158 -9999 -9999 -9999 -9999 -9999 -9999 -9999 -9999 -9999 -9999 -9999 -9999 -9999 -9999 -9999 -9999 -9999 -9999 -9999 -9999 -9999 -9999 -9999 -9999 -9999 -9999 -9999 -9999 -9999 -9999 -9999 -9999 -9999 -9999 -9999 -9999 -9999 -9999 -9999 -9999 -9999 -9999 -9999 -9999 -9999 -9999 -9999 -9999 -9999 -9999 -9999 -9999 -9999 -9999 -9999 -9999 -9999 -9999 -9999 -9999 -9999 -9999 -9999 -9999 -9999 -9999 -9999 
-9999 -9999 -9999 -9999 -9999 -9999 -9999 -9999 -9999 -9999 -9999 -9999 -9999 -9999 -9999 -9999 -9999 -9999 -9999 -9999 -9999 -9999 -9999 -9999 -9999 -9999 -9999 12.51859 12.51859 8.700243 8.700243 7.598323 7.76379 7.76379 6.870397 5.480396 4.585272 -9999 -9999 -9999 -9999 -9999 -9999 -9999 -9999 -9999 -9999 -9999 -9999 -9999 -9999 -9999 -9999 -9999 -9999 -9999 -9999 -9999 -9999 -9999 -9999 -9999 -9999 -9999 -9999 -9999 10.4137 11.47882 11.62788 11.62788 10.26788 7.696319 7.696319 3.046455 6.780607 6.780607 7.346838 7.346838 7.705774 7.705774 7.705774 7.705774 7.250674 7.250674 7.410458 8.948678 8.948678 8.948678 8.948678 8.501017 8.501017 6.172789 6.476946 7.150854 7.151137 7.61685 7.61685 7.61685 7.61685 7.59685 7.29753 7.29753 7.29787 7.29787 8.433357 8.433357 8.433357 9.244893 9.244893 9.501445 9.501445 9.501445 8.832707 8.832707 8.832707 8.832707 8.338161 8.258161 11.17671 11.17671 11.17671 9.493976 9.493976 8.51537 8.51537 8.342396 7.91015 7.463341 11.19319 11.19319 11.19319 11.19319 10.81391 9.283461 9.283461 8.337901 8.337901 8.337901 8.337901 8.336293 8.336293 6.526293 6.094612 6.094612 6.094612 7.071168 7.071168 7.067377 7.314338 7.314338 7.314338 10.70742 10.70742 10.70742 10.15994 11.58994 11.58994 10.15994 9.796655 9.796655 10.555 10.555 11.46801 13.95967 13.95967 13.95967 13.95967 14.02683 14.02683 14.02683 14.02683 13.38226 13.38226 14.95094 14.95094 14.95094 14.03615 13.26996 13.26996 13.26996 13.26996 12.80996 14.34744 14.34744 14.34744 15.38576 15.38576 15.38576 15.105 15.105 15.105 15.105 15.33474 15.33474 15.33474 16.19794 16.32794 16.32794 16.19794 14.70852 15.06066 14.42968 15.5311 15.5311 15.5311 15.5311 14.98145 14.72992 14.55745 14.84408 14.84408 14.84408 14.82005 15.48166 15.48166 15.48166 15.48166 16.04981 16.04981 16.04981 17.34513 17.34513 17.34513 17.34513 15.80798 15.5089 15.5089 16.39931 17.98931 17.98931 18.22005 18.88006 18.88006 18.88006 19.6158 19.6158 19.82078 -9999 -9999 -9999 -9999 -9999 -9999 -9999 -9999 -9999 -9999 -9999 -9999 -9999 -9999 -9999 -9999 -9999 -9999 -9999 -9999 -9999 -9999 -9999 -9999 -9999 -9999 -9999 -9999 -9999 -9999 -9999 -9999 -9999 -9999 -9999 -9999 -9999 -9999 -9999 -9999 -9999 -9999 -9999 -9999 -9999 -9999 -9999 -9999 -9999 -9999 -9999 -9999 -9999 -9999 -9999 -9999 -9999 -9999 -9999 -9999 -9999 -9999 -9999 -9999 -9999 -9999 
-9999 -9999 -9999 -9999 -9999 -9999 -9999 -9999 -9999 -9999 -9999 -9999 -9999 -9999 -9999 -9999 -9999 -9999 -9999 -9999 -9999 -9999 -9999 -9999 -9999 12.51859 12.51859 12.51859 12.51859 9.641288 8.51379 8.51379 8.51379 7.76379 7.76379 5.480396 6.265192 7.875987 -9999 -9999 -9999 -9999 -9999 -9999 -9999 -9999 -9999 -9999 -9999 -9999 -9999 -9999 -9999 -9999 -9999 -9999 -9999 -9999 -9999 -9999 -9999 -9999 -9999 -9999 -9999 7.121672 7.121672 7.121672 6.08697 6.08697 5.00697 4.741185 4.100215 3.290215 7.206839 7.346838 7.346838 7.346838 7.705774 7.705774 7.705774 7.705774 7.250674 7.250674 7.410458 7.690458 8.948678 8.948678 8.558715 8.501017 6.628715 7.187251 7.187251 7.187251 7.150854 7.026947 7.61685 7.61685 7.61685 7.59685 7.188963 7.29753 7.29753 7.97751 7.97751 7.97751 7.97751 11.54241 11.54241 9.501445 9.501445 9.665896 10.19428 10.19428 10.19428 8.073355 7.981688 11.17671 11.17671 11.17671 11.17671 9.493976 9.493976 9.493976 8.342396 8.342396 8.342396 7.463341 11.19319 11.19319 11.19319 11.19319 9.5329 9.283461 9.283461 7.85346 7.689123 7.689123 8.336293 8.336293 8.336293 8.336293 6.039145 6.094612 6.094612 7.071168 7.151168 7.151168 7.314338 8.080675 8.080675 10.70742 10.95834 11.77016 11.77016 11.77016 11.58994 11.85222 11.85222 11.85222 9.492617 11.46801 11.46801 13.95967 13.98328 13.98328 13.95967 13.81069 14.02683 14.02683 13.81069 13.38226 13.38226 14.95094 14.95094 14.95094 14.95094 13.22318 13.26996 13.38916 13.38916 13.38916 14.45916 14.45916 14.34744 13.88768 13.24341 13.24341 14.895 15.105 15.105 15.105 15.33474 15.33474 15.33474 15.25852 16.19794 16.19794 15.25852 14.70852 14.42968 14.42968 15.252 15.5311 15.5311 15.35069 14.98145 15.09745 15.09745 15.39308 15.39308 15.39308 15.38323 15.48166 15.48166 15.48166 15.48166 15.7461 15.7461 15.7461 15.47885 17.34513 17.34513 16.60885 15.49553 15.49553 15.49553 17.06931 17.98931 17.98931 18.22005 18.88006 18.88006 18.88006 19.6158 19.6158 19.63948 -9999 -9999 -9999 -9999 -9999 -9999 -9999 -9999 -9999 -9999 -9999 -9999 -9999 -9999 -9999 -9999 -9999 -9999 -9999 -9999 -9999 -9999 -9999 -9999 -9999 -9999 -9999 -9999 -9999 -9999 -9999 -9999 -9999 -9999 -9999 -9999 -9999 -9999 -9999 -9999 -9999 -9999 -9999 -9999 -9999 -9999 -9999 -9999 -9999 -9999 -9999 -9999 -9999 -9999 -9999 -9999 -9999 -9999 -9999 -9999 -9999 -9999 -9999 -9999 -9999 -9999 
-9999 -9999 -9999 -9999 -9999 -9999 -9999 -9999 -9999 -9999 -9999 -9999 -9999 -9999 -9999 -9999 -9999 -9999 -9999 -9999 -9999 -9999 -9999 -9999 12.86456 12.51859 12.51859 12.51859 12.51859 9.641288 8.855003 8.51379 8.51379 8.460539 7.76379 5.1316 6.265192 7.875987 7.875987 -9999 -9999 -9999 -9999 -9999 -9999 -9999 -9999 -9999 -9999 -9999 -9999 -9999 -9999 -9999 -9999 -9999 -9999 -9999 -9999 -9999 -9999 -9999 -9999 2.016219 2.557805 7.121672 7.121672 6.08697 6.08697 6.08697 4.741185 4.582819 4.801328 7.206839 7.206839 7.346838 7.346838 7.346838 7.525774 7.705774 7.705774 7.705774 7.210529 7.210529 6.940458 7.690458 7.690458 8.558715 7.19565 7.33565 7.33565 7.33565 7.36132 7.36132 7.36132 7.150854 7.472663 7.61685 7.59685 7.472663 6.978963 6.978963 6.928963 6.702155 7.97751 7.97751 11.54241 11.54241 11.54241 11.54241 10.96241 10.2159 10.2159 10.2159 10.19428 10.19428 7.981688 11.17671 11.17671 11.17671 11.17671 11.10309 9.493976 9.493976 8.342396 8.342396 8.342396 7.062396 9.98319 9.98319 9.98319 9.98319 7.90761 7.90761 7.90761 7.90761 7.689123 7.689123 8.96127 8.96127 8.96127 8.336293 6.084936 6.084936 7.071168 7.793008 7.971115 7.971115 8.080675 8.080675 10.95834 10.95834 11.71016 11.77016 12.47239 12.10946 12.10946 11.97444 13.18444 11.85222 11.85222 11.46801 11.46801 13.98328 13.98328 13.98328 13.98328 13.81069 13.81069 13.81069 13.61044 13.38226 13.38226 14.95094 14.95094 14.95094 14.95094 13.22318 12.66539 13.38916 13.38916 14.45916 14.45916 14.45916 14.45916 12.83342 12.83342 12.83342 13.665 13.665 15.105 14.41262 14.41262 14.41262 14.25474 14.25474 15.25852 15.25852 14.70852 15.12017 15.12017 15.12017 14.36069 15.35069 15.70532 15.35069 15.40745 15.40745 15.40745 15.91111 15.91111 15.39308 15.38323 15.38323 15.48166 15.48166 15.8561 15.8561 15.7461 15.7461 15.7461 16.60885 16.60885 16.60885 16.60885 15.99642 14.85734 16.63804 17.98931 17.98931 18.22005 18.88006 18.88006 18.88006 18.91921 19.6158 19.63948 19.63948 -9999 -9999 -9999 -9999 -9999 -9999 -9999 -9999 -9999 -9999 -9999 -9999 -9999 -9999 -9999 -9999 -9999 -9999 -9999 -9999 -9999 -9999 -9999 -9999 -9999 -9999 -9999 -9999 -9999 -9999 -9999 -9999 -9999 -9999 -9999 -9999 -9999 -9999 -9999 -9999 -9999 -9999 -9999 -9999 -9999 -9999 -9999 -9999 -9999 -9999 -9999 -9999 -9999 -9999 -9999 -9999 -9999 -9999 -9999 -9999 -9999 -9999 -9999 -9999 -9999 
-9999 -9999 -9999 -9999 -9999 -9999 -9999 -9999 -9999 -9999 -9999 -9999 -9999 -9999 -9999 -9999 -9999 -9999 -9999 -9999 -9999 -9999 12.86456 12.86456 12.86456 9.684566 9.684566 9.641288 9.641288 9.641288 9.641288 8.855003 8.51379 8.460539 8.460539 7.741751 7.875987 8.132237 8.132237 8.132237 -9999 -9999 -9999 -9999 -9999 -9999 -9999 -9999 -9999 -9999 -9999 -9999 -9999 -9999 -9999 -9999 -9999 -9999 -9999 -9999 -9999 -9999 2.86758 2.995142 3.322235 3.322235 3.698032 3.848032 4.582819 4.582819 4.582819 4.582819 5.046678 4.801328 7.206839 7.346838 7.346838 7.346838 7.281798 7.281798 7.281798 7.281798 7.210529 7.010529 6.419684 6.990183 7.447816 7.447816 7.217816 7.33565 7.33565 7.33565 7.36132 7.36132 7.36132 7.140854 7.472663 7.472663 7.472663 7.009779 6.978963 6.687475 6.427474 6.80204 7.298902 7.298902 11.54241 11.54241 11.54241 11.54241 11.04241 10.61391 10.61391 10.61391 10.19428 10.19428 7.567784 11.05309 11.10309 11.17671 11.10309 11.10309 9.493976 7.013976 8.342396 8.342396 8.342396 7.062396 6.914575 9.98319 9.98319 7.64761 7.90761 7.90761 7.90761 9.311416 9.311416 9.311416 9.311416 9.713275 9.073276 9.073276 6.674048 6.824049 7.793008 7.881115 7.971115 7.971115 10.28339 10.95834 10.95834 10.95834 10.95834 12.47239 12.47239 12.47239 12.28239 13.18444 13.18444 13.18444 11.85222 11.46801 11.46801 13.98328 13.98328 13.98328 13.98328 13.57079 13.61044 13.61044 12.95842 13.17013 12.6662 12.6662 14.95094 14.95094 13.22318 13.19501 14.44631 14.85631 14.85631 14.85631 14.85631 14.45916 14.45916 14.27386 12.41727 12.41727 13.85212 13.85212 13.85212 13.49905 13.82993 14.25474 14.25474 14.04534 14.58415 14.58415 15.12017 15.12017 15.12017 15.12017 15.16069 15.70532 15.70532 15.70532 15.40745 15.40745 15.91111 15.91111 15.91111 15.91111 15.38323 15.63685 15.63685 15.8561 15.8561 16.49185 16.49185 16.49185 15.7461 16.60885 16.60885 16.60885 16.60885 15.99642 15.99642 15.94786 17.47804 17.47804 17.47804 18.73665 18.73665 18.73665 18.91921 19.2278 19.2278 19.2278 19.01685 -9999 -9999 -9999 -9999 -9999 -9999 -9999 -9999 -9999 -9999 -9999 -9999 -9999 -9999 -9999 -9999 -9999 -9999 -9999 -9999 -9999 -9999 -9999 -9999 -9999 -9999 -9999 -9999 -9999 -9999 -9999 -9999 -9999 -9999 -9999 -9999 -9999 -9999 -9999 -9999 -9999 -9999 -9999 -9999 -9999 -9999 -9999 -9999 -9999 -9999 -9999 -9999 -9999 -9999 -9999 -9999 -9999 -9999 -9999 -9999 -9999 -9999 -9999 -9999 
-9999 -9999 -9999 -9999 -9999 -9999 -9999 -9999 -9999 -9999 -9999 -9999 -9999 -9999 -9999 -9999 -9999 -9999 -9999 -9999 -9999 13.03282 10.44613 10.44613 10.44613 9.986129 9.58246 9.641288 9.641288 9.641288 9.012461 9.008222 9.008222 9.541093 9.541093 7.741751 7.741751 8.132237 8.132237 8.132237 -9999 -9999 -9999 -9999 -9999 -9999 -9999 -9999 -9999 -9999 -9999 -9999 -9999 -9999 -9999 -9999 -9999 -9999 -9999 -9999 2.86758 2.86758 3.887916 2.995142 5.082235 5.082235 5.082235 5.082235 3.848032 4.582819 4.582819 5.046678 5.151328 6.287088 7.206839 7.206839 7.206839 7.096838 7.281798 7.281798 7.281798 7.010529 7.011944 7.011944 7.060184 7.447816 7.447816 7.447816 7.447816 7.33565 7.33565 7.36132 7.36132 7.50132 7.50132 7.50132 9.509779 9.509779 9.509779 8.60242 9.366359 9.366359 5.986359 6.80204 7.298902 7.298902 7.298902 11.54241 11.54241 11.54241 10.96241 10.61391 10.61391 10.61391 10.61391 8.369314 7.567784 9.363131 11.10309 11.10309 11.10309 7.013976 7.013976 7.013976 5.967601 6.792396 6.792396 6.489597 6.914575 6.914575 9.146924 9.146924 7.68761 7.68761 7.68761 9.311416 9.311416 9.311416 9.713275 10.1408 10.1408 9.073276 6.824049 6.824049 7.793008 7.881115 7.971115 7.971115 10.28339 10.95834 10.95834 10.95834 12.47239 12.47239 12.48083 12.48083 12.68444 13.18444 13.18444 13.18444 13.18444 12.35934 12.35934 13.70053 13.98328 13.98328 13.70053 13.57079 13.57079 13.57079 13.18602 13.17013 13.17013 12.52361 13.24255 13.24255 13.24255 14.44631 14.44631 14.89631 14.89631 14.85631 14.85631 14.45916 14.27386 14.40403 14.4445 14.40403 14.40403 13.85212 13.85212 13.49905 13.82993 13.82993 13.82993 14.10415 14.58415 14.58415 14.58415 15.12017 15.12017 15.12017 14.84488 15.70532 15.70532 15.70532 15.70532 15.81247 15.91111 15.91111 15.91111 15.91111 15.38323 15.63685 15.63685 15.8561 15.8561 16.49185 16.49185 16.49185 16.49185 16.08489 16.60885 16.60885 15.99642 15.99642 15.99642 15.94786 17.47804 17.47804 17.47804 17.90539 18.29665 18.29665 19.2278 19.2278 19.2278 19.2278 19.01685 19.01685 -9999 -9999 -9999 -9999 -9999 -9999 -9999 -9999 -9999 -9999 -9999 -9999 -9999 -9999 -9999 -9999 -9999 -9999 -9999 -9999 -9999 -9999 -9999 -9999 -9999 -9999 -9999 -9999 -9999 -9999 -9999 -9999 -9999 -9999 -9999 -9999 -9999 -9999 -9999 -9999 -9999 -9999 -9999 -9999 -9999 -9999 -9999 -9999 -9999 -9999 -9999 -9999 -9999 -9999 -9999 -9999 -9999 -9999 -9999 -9999 -9999 -9999 -9999 
-9999 -9999 -9999 -9999 -9999 -9999 -9999 -9999 -9999 -9999 -9999 -9999 -9999 -9999 -9999 -9999 -9999 -9999 -9999 -9999 16.13282 13.03282 10.44613 10.44613 10.44613 9.986129 9.58246 9.58246 9.58246 9.012461 8.938222 9.008222 9.541093 9.541093 9.541093 9.541093 7.741751 8.132237 8.132237 8.132237 6.551313 -9999 -9999 -9999 -9999 -9999 -9999 -9999 -9999 -9999 -9999 -9999 -9999 -9999 -9999 -9999 -9999 -9999 -9999 2.964097 2.964097 3.887916 3.887916 5.017914 5.082235 5.082235 5.082235 5.082235 2.976221 3.1653 3.1653 5.151328 5.151328 5.151328 6.907088 6.907088 6.907088 7.102458 7.102458 7.201164 7.201164 7.399277 7.399277 7.123321 7.861431 7.861431 7.447816 7.447816 7.447816 7.33565 7.33565 7.33565 7.50132 7.50132 7.50132 9.509779 9.509779 9.509779 9.509779 9.696359 9.366359 9.366359 9.626221 9.626221 9.626221 7.298902 7.298902 8.724524 11.04241 8.724524 10.51391 10.61391 10.61391 10.61391 8.369314 8.369314 7.250713 9.363131 9.363131 9.363131 9.363131 7.013976 7.013976 6.17271 5.967601 5.967601 5.967601 5.757601 8.546924 9.146924 9.146924 9.146924 9.146924 8.341017 8.341017 9.311416 9.311416 9.311416 9.713275 10.1408 10.1408 10.1408 8.953276 6.824049 7.483008 7.881115 7.971115 7.971115 10.6373 10.6373 10.95834 12.11098 12.11098 12.47239 12.48083 12.48083 12.68444 13.18444 13.18444 13.18444 12.35934 12.60433 12.60433 13.2428 13.70053 13.70053 13.70053 14.24562 14.24562 14.24562 13.53175 13.53175 13.53175 12.51013 13.24255 13.80073 14.94001 14.94001 14.89631 14.89631 14.89631 14.89631 14.85631 14.1756 14.02639 14.4445 14.7945 14.7945 14.60367 14.60367 14.60367 13.74367 13.55953 13.82993 13.82993 14.10415 14.32415 14.58415 14.89206 14.89206 15.12017 14.89206 14.84488 15.70532 15.70532 15.70532 15.81247 15.81247 15.81247 15.91111 15.91111 15.91111 15.31956 15.63685 15.63685 15.68466 15.8561 16.49185 16.49185 16.49185 15.91245 16.08489 16.08489 16.08489 15.99642 15.99642 14.98892 15.94786 15.94786 15.94786 15.94786 17.90539 17.90539 17.90539 19.2278 19.2278 19.2278 19.2278 19.01685 19.01685 19.01685 -9999 -9999 -9999 -9999 -9999 -9999 -9999 -9999 -9999 -9999 -9999 -9999 -9999 -9999 -9999 -9999 -9999 -9999 -9999 -9999 -9999 -9999 -9999 -9999 -9999 -9999 -9999 -9999 -9999 -9999 -9999 -9999 -9999 -9999 -9999 -9999 -9999 -9999 -9999 -9999 -9999 -9999 -9999 -9999 -9999 -9999 -9999 -9999 -9999 -9999 -9999 -9999 -9999 -9999 -9999 -9999 -9999 -9999 -9999 -9999 -9999 -9999 
-9999 -9999 -9999 -9999 -9999 -9999 -9999 -9999 -9999 -9999 -9999 -9999 -9999 -9999 -9999 -9999 -9999 -9999 16.13282 16.13282 16.13282 11.23621 11.15279 11.15279 10.44613 9.986129 9.58246 9.58246 9.58246 9.115054 9.115054 9.558222 9.558222 9.558222 9.541093 9.541093 6.771093 8.878675 8.878675 8.878675 7.201313 7.920942 -9999 -9999 -9999 -9999 -9999 -9999 -9999 -9999 -9999 -9999 -9999 -9999 -9999 -9999 -9999 9.71184 4.87369 2.964097 3.887916 3.887916 5.017914 5.017914 5.082235 5.082235 5.082235 5.082235 2.976221 2.976221 3.231289 5.046678 5.151328 6.711358 6.791358 6.907088 6.907088 7.102458 7.201164 7.421164 7.421164 7.421164 7.433321 7.861431 7.861431 7.861431 7.861431 7.722314 7.447816 7.217816 6.839357 6.839357 6.839357 7.50132 7.50132 9.509779 9.509779 9.696359 9.696359 11.55636 11.55636 11.55636 10.23585 9.626221 9.626221 9.626221 7.298902 8.724524 8.724524 8.724524 8.423656 10.51391 10.61391 10.51391 8.369314 7.250713 7.250713 7.250713 9.363131 9.363131 9.363131 6.294972 6.294972 6.294972 6.277889 5.967601 5.967601 5.757601 8.676924 9.266924 9.266924 9.266924 9.146924 8.421017 8.421017 9.051415 9.311416 9.311416 10.1408 10.1408 10.1408 10.1408 9.940798 6.824049 7.483008 8.921062 8.921062 8.921062 10.6373 10.6373 12.11098 12.11098 12.11098 12.11098 12.48083 12.48083 12.9874 12.9874 12.9874 12.9874 12.60433 12.60433 12.60433 13.2428 13.2428 13.2428 14.24562 14.39562 14.39562 14.39562 13.92417 13.53175 13.53175 11.29175 13.83073 14.94001 14.94001 14.94001 14.94001 14.89631 14.89631 14.89631 14.77878 14.1756 14.1756 14.7945 14.7945 14.7945 14.7945 14.60367 14.60367 13.74367 13.92788 13.92788 13.92788 14.08627 14.32415 14.32415 14.32415 14.89206 14.89206 14.89206 14.84488 15.46532 15.46532 15.46532 15.81247 15.81247 15.81247 15.81247 15.48956 15.48956 15.48956 15.76382 15.76382 15.76382 15.76382 15.90292 15.90292 15.91245 15.91245 15.91245 15.92489 15.92489 15.22245 16.37697 16.37697 16.37697 14.5147 14.5147 15.56106 16.693 16.693 17.70655 18.32977 19.2278 19.2278 19.2278 19.01685 19.01685 18.42685 -9999 -9999 -9999 -9999 -9999 -9999 -9999 -9999 -9999 -9999 -9999 -9999 -9999 -9999 -9999 -9999 -9999 -9999 -9999 -9999 -9999 -9999 -9999 -9999 -9999 -9999 -9999 -9999 -9999 -9999 -9999 -9999 -9999 -9999 -9999 -9999 -9999 -9999 -9999 -9999 -9999 -9999 -9999 -9999 -9999 -9999 -9999 -9999 -9999 -9999 -9999 -9999 -9999 -9999 -9999 -9999 -9999 -9999 -9999 -9999 -9999 -9999 
-9999 -9999 -9999 -9999 -9999 -9999 -9999 -9999 -9999 -9999 -9999 -9999 -9999 -9999 -9999 -9999 -9999 16.67815 13.26704 12.23347 11.23621 11.23621 11.15279 11.15279 10.17354 9.253544 8.985869 8.985869 8.869626 9.115054 9.558222 9.558222 9.558222 9.558222 9.541093 10.52612 10.52612 10.52612 8.878675 8.878675 7.920942 7.920942 7.920942 -9999 -9999 -9999 -9999 -9999 -9999 -9999 -9999 -9999 -9999 -9999 -9999 6.739062 6.739062 6.021428 6.021428 3.47369 3.563444 3.887916 3.887916 5.017914 5.017914 5.082235 5.082235 2.18219 2.976221 2.18219 3.231289 4.191289 5.151328 5.151328 6.791358 7.083962 7.083962 7.102458 7.52558 7.52558 7.52558 7.433321 7.433321 7.861431 7.861431 7.861431 7.861431 7.722314 7.247438 6.847439 6.839357 6.839357 6.839357 7.135506 7.135506 9.17176 9.681759 10.39271 10.39271 11.55636 11.55636 11.55636 11.55636 10.73585 10.43454 10.14086 9.230862 8.36086 8.36086 8.36086 5.96176 7.488378 7.488378 7.488378 7.488378 7.250713 7.250713 7.130713 5.670226 5.670226 6.294972 6.294972 6.294972 6.294972 6.277889 6.211965 5.931965 5.931965 9.524548 9.524548 9.524548 9.524548 9.266924 8.421017 8.421017 8.754266 8.754266 8.754266 9.602309 10.1408 10.1408 10.1408 9.940798 6.838225 8.921062 9.134726 10.92814 10.92814 10.6373 12.13439 12.13439 12.13439 12.13439 12.11098 12.00625 12.48083 12.9874 12.9874 12.9874 12.9874 12.60433 12.60433 12.60433 13.2428 13.27359 13.27359 13.98052 14.39562 14.52052 14.39562 14.39562 13.53175 13.53175 12.40374 14.59763 14.94001 14.94001 14.94001 14.94001 14.89631 14.89631 14.77878 14.1756 14.1756 14.1756 14.7945 14.7945 15.12875 15.12875 15.12875 15.12875 13.74367 13.92788 13.92788 13.92788 14.08627 14.08627 14.32415 14.32415 14.57558 14.84488 14.84488 14.58404 15.46532 15.46532 15.46532 14.75292 15.81247 15.81247 15.48956 15.48956 15.48956 15.48956 15.76382 15.76382 15.76382 15.76382 16.19322 16.19322 16.19322 16.19322 15.91245 15.91245 15.87245 15.63509 16.37697 16.37697 16.37697 14.4647 14.5147 15.56106 16.78177 16.78177 17.35299 18.32977 18.32977 18.32977 18.32977 17.89911 17.94399 17.94399 17.94399 -9999 -9999 -9999 -9999 -9999 -9999 -9999 -9999 -9999 -9999 -9999 -9999 -9999 -9999 -9999 -9999 -9999 -9999 -9999 -9999 -9999 -9999 -9999 -9999 -9999 -9999 -9999 -9999 -9999 -9999 -9999 -9999 -9999 -9999 -9999 -9999 -9999 -9999 -9999 -9999 -9999 -9999 -9999 -9999 -9999 -9999 -9999 -9999 -9999 -9999 -9999 -9999 -9999 -9999 -9999 -9999 -9999 -9999 -9999 -9999 -9999 
-9999 -9999 -9999 -9999 -9999 -9999 -9999 -9999 -9999 -9999 -9999 -9999 -9999 -9999 -9999 13.65815 13.65815 13.65815 13.26704 11.32766 11.32766 11.32766 11.15279 11.15279 10.17354 9.253544 8.90023 10.40963 11.11719 11.11719 11.11719 9.558222 9.558222 10.14209 10.52612 11.18058 11.29867 11.29867 11.29867 11.29867 8.10232 8.10232 7.920942 -9999 -9999 -9999 -9999 -9999 -9999 -9999 -9999 -9999 -9999 -9999 7.039062 6.739062 6.739062 6.021428 6.021428 3.47369 4.855746 4.855746 3.563444 3.903939 4.630168 4.630168 3.96219 3.96219 3.96219 3.96219 3.606416 4.191289 4.940137 4.940137 7.083962 7.083962 7.083962 7.102458 7.52558 7.52558 7.52558 7.52558 7.433321 7.433321 7.861431 7.861431 7.861431 7.722314 7.722314 7.107439 6.847439 6.179744 6.179744 5.907894 7.135506 9.17176 10.39271 10.39271 10.39271 11.55636 11.55636 11.55636 11.55636 11.20585 11.07128 11.07128 10.45128 9.568221 9.568221 5.387558 5.96176 7.488378 7.488378 7.488378 6.821251 6.821251 6.821251 6.821251 5.550226 5.670226 6.294972 6.294972 6.746935 6.746935 6.746935 6.211965 6.211965 5.931965 9.524548 9.524548 9.524548 9.524548 9.266924 8.421017 8.421017 8.728001 8.754266 8.754266 9.602309 9.940798 9.940798 9.940798 6.838225 7.724988 9.134726 10.92814 10.92814 10.92814 10.92814 12.13439 12.13439 12.13439 12.13439 11.44244 11.46625 11.44244 12.6074 12.9874 12.9874 12.6074 12.60733 12.60733 12.60733 13.19308 13.41482 13.41482 13.98052 14.52052 14.52052 14.52052 14.52052 13.53175 13.53175 12.51374 14.59763 14.59763 14.94001 14.94001 14.94001 14.27996 14.27996 14.27996 14.1756 14.1756 13.62092 14.7945 14.7945 15.12875 15.12875 15.12875 15.12875 13.11875 13.92788 13.92788 13.92788 13.92788 14.08627 14.08627 14.08627 14.57558 14.57558 14.57558 14.58404 14.84473 14.84473 14.84473 14.75292 14.75292 14.75292 14.75292 15.48956 15.48956 15.48956 15.76382 15.76382 15.76382 15.76382 16.45321 16.45321 16.45321 16.19322 15.91245 15.84245 15.75545 15.63509 16.37697 16.37697 16.37697 14.47209 14.65209 14.9716 16.78177 16.78177 17.35299 17.44993 18.32977 18.32977 18.30977 17.89911 17.89911 17.89911 18.01226 18.01226 -9999 -9999 -9999 -9999 -9999 -9999 -9999 -9999 -9999 -9999 -9999 -9999 -9999 -9999 -9999 -9999 -9999 -9999 -9999 -9999 -9999 -9999 -9999 -9999 -9999 -9999 -9999 -9999 -9999 -9999 -9999 -9999 -9999 -9999 -9999 -9999 -9999 -9999 -9999 -9999 -9999 -9999 -9999 -9999 -9999 -9999 -9999 -9999 -9999 -9999 -9999 -9999 -9999 -9999 -9999 -9999 -9999 -9999 -9999 -9999 
-9999 -9999 -9999 -9999 -9999 -9999 -9999 -9999 -9999 -9999 -9999 -9999 -9999 -9999 14.15576 13.65815 13.65815 13.39528 13.39528 13.79475 13.79475 12.2039 10.48628 10.48628 10.41481 10.59246 11.43409 11.43409 11.11719 11.11719 11.11719 11.73831 11.73831 10.14209 10.8721 11.18058 11.29867 11.29867 11.29867 11.29867 8.10232 8.10232 8.10232 7.920942 -9999 -9999 -9999 -9999 -9999 -9999 -9999 -9999 7.039062 7.039062 7.039062 6.739062 6.142843 6.021428 6.021428 4.855746 4.855746 4.855746 4.855746 4.511179 5.034846 5.034846 5.034846 4.657353 4.657353 4.297042 4.297042 4.940137 5.12489 5.963963 6.593962 7.083962 7.083962 7.083962 7.52558 7.52558 7.52558 7.52558 7.484049 7.484049 7.212727 7.722314 7.722314 7.722314 7.247438 7.107439 6.179744 6.179744 5.847894 5.907894 7.135506 8.818901 10.39271 10.39271 10.39271 10.78585 11.55636 11.55636 11.20585 11.20585 11.07128 11.07128 11.07128 10.45128 9.568221 9.568221 8.87513 8.87513 5.96176 5.96176 6.821251 6.821251 6.821251 6.391252 4.961609 4.961609 6.217882 6.746935 6.746935 6.746935 6.746935 6.211965 6.211965 5.931965 9.524548 9.524548 9.524548 9.524548 8.337725 8.421017 8.421017 8.733223 8.733223 8.733223 9.602309 9.602309 9.602309 9.554491 8.642309 7.724988 9.134726 10.92814 10.92814 10.92814 10.92814 12.13439 12.13439 12.13439 12.13439 11.62233 11.44244 11.44244 11.56921 11.56921 11.56921 11.56921 12.84989 12.84989 12.84989 13.41482 13.41482 13.41482 13.41482 14.52052 14.52052 14.52052 14.52052 13.12374 13.12374 12.79915 14.59763 14.59763 14.59763 14.59763 13.90091 14.27996 14.27996 13.62092 13.62092 13.62092 13.62092 14.6416 14.6416 15.12875 15.12875 15.12875 15.12875 14.10963 13.31343 13.92788 13.92788 13.75599 13.75599 14.11599 14.40133 14.40133 14.57055 14.57055 13.8292 14.84473 14.84473 14.84473 14.84473 14.75292 14.75292 14.75292 15.23234 15.23234 15.23234 15.23234 14.18153 14.42165 14.42165 16.45321 16.45321 16.45321 16.45321 15.75993 15.75993 15.75993 15.63509 16.37697 16.37697 16.37697 14.87787 14.87787 14.9716 16.78177 16.78177 17.10177 17.44993 17.65993 17.65993 17.89911 17.89911 17.89911 17.89911 18.01226 18.01226 18.01226 -9999 -9999 -9999 -9999 -9999 -9999 -9999 -9999 -9999 -9999 -9999 -9999 -9999 -9999 -9999 -9999 -9999 -9999 -9999 -9999 -9999 -9999 -9999 -9999 -9999 -9999 -9999 -9999 -9999 -9999 -9999 -9999 -9999 -9999 -9999 -9999 -9999 -9999 -9999 -9999 -9999 -9999 -9999 -9999 -9999 -9999 -9999 -9999 -9999 -9999 -9999 -9999 -9999 -9999 -9999 -9999 -9999 -9999 -9999 
-9999 -9999 -9999 -9999 -9999 -9999 -9999 -9999 -9999 -9999 -9999 -9999 14.5716 14.5716 14.15576 13.43705 13.43705 13.43705 13.79475 13.79475 13.79475 13.79475 12.2039 12.00718 12.00718 11.43409 12.28409 12.28409 12.4194 12.4194 12.4194 11.73831 11.73831 11.73831 11.19209 11.19209 11.29867 11.29867 11.29867 11.29867 9.898181 8.10232 7.029645 7.029645 7.106799 -9999 -9999 -9999 -9999 -9999 -9999 7.135988 6.112843 7.039062 6.142843 6.142843 6.142843 5.471428 5.471428 4.855746 4.855746 4.855746 4.855746 4.861179 5.221179 6.141714 5.034846 5.034846 4.657353 4.657353 4.297042 5.12489 5.12489 5.963963 5.963963 6.593962 7.083962 6.003963 7.46558 7.52558 7.52558 7.484049 7.484049 7.484049 7.484049 7.182314 7.247438 7.247438 7.247438 6.740493 5.9301 5.551816 4.487894 5.907894 5.907894 8.818901 8.818901 10.39271 10.39271 10.78585 11.20585 11.20585 11.20585 11.20585 11.25026 11.25026 11.17822 11.17822 11.17822 10.36513 10.36513 8.87513 5.96176 5.763146 6.391252 6.391252 6.391252 6.122918 4.961609 4.961609 5.97562 6.746935 6.746935 6.746935 6.746935 6.211965 10.60572 10.60572 5.666248 9.524548 9.524548 7.364547 8.337725 8.337725 7.167725 8.733223 9.016907 9.584491 9.602309 9.914491 9.914491 9.914491 9.554491 8.014988 9.134726 9.495371 10.92814 10.92814 10.92814 12.07233 12.13439 12.07233 12.07233 11.62233 11.44244 11.44244 11.44244 11.56921 11.56921 11.56921 12.84989 12.84989 12.84989 13.41482 13.41482 13.41482 13.41482 14.52052 14.52052 14.52052 14.31824 13.12374 12.51374 12.79915 12.79915 14.59763 14.59763 13.90091 13.72996 13.72996 13.72996 13.62092 13.62092 13.62092 12.42092 14.4116 14.4116 14.78963 14.78963 15.12875 14.78963 14.10963 13.54343 13.54343 13.31343 13.75599 14.11599 14.18568 14.40133 14.40133 14.40133 14.40133 13.8292 14.84473 14.84473 14.84473 14.56229 14.06243 14.06243 14.06243 15.23234 15.23234 15.23234 14.06488 14.23384 14.23384 14.42165 16.45321 16.45321 16.45321 16.45321 15.75993 15.75993 15.75993 15.52242 15.52242 15.52242 15.52242 15.88787 15.88787 15.88787 16.6316 16.78177 17.10177 17.10177 17.44993 17.44993 17.44993 17.61911 17.89911 17.61911 17.63951 18.04951 18.04951 -9999 -9999 -9999 -9999 -9999 -9999 -9999 -9999 -9999 -9999 -9999 -9999 -9999 -9999 -9999 -9999 -9999 -9999 -9999 -9999 -9999 -9999 -9999 -9999 -9999 -9999 -9999 -9999 -9999 -9999 -9999 -9999 -9999 -9999 -9999 -9999 -9999 -9999 -9999 -9999 -9999 -9999 -9999 -9999 -9999 -9999 -9999 -9999 -9999 -9999 -9999 -9999 -9999 -9999 -9999 -9999 -9999 -9999 -9999 
-9999 -9999 -9999 -9999 -9999 -9999 -9999 -9999 -9999 -9999 -9999 14.67861 14.67861 14.51549 14.51549 14.10469 13.43705 13.43705 13.90842 13.90842 13.90842 13.79475 12.2039 12.2039 12.00718 12.00718 12.47342 12.47342 12.47342 12.72816 12.4194 12.4194 11.94805 12.48656 12.48656 12.48656 12.48656 11.29867 11.29867 10.89818 10.13224 7.582829 7.822828 7.582829 8.301759 8.830887 -9999 -9999 -9999 6.900488 6.900488 6.900488 6.112843 6.142843 6.142843 6.142843 5.511308 5.961118 4.501428 4.855746 4.855746 4.855746 4.861179 5.221179 6.141714 6.141714 6.141714 5.824176 5.824176 5.274176 4.852236 5.12489 5.12489 5.18261 5.963963 5.963963 5.936033 5.936033 7.254417 7.46558 7.46558 7.484049 7.484049 7.484049 7.484049 7.077466 7.077466 6.809612 6.809612 6.740493 5.551816 5.551816 3.790577 5.847894 5.847894 5.616581 8.696581 8.716581 8.716581 9.512902 11.0729 11.20585 11.20585 11.25026 11.25026 11.25026 11.25026 11.17822 11.17822 11.17822 10.36513 8.87513 5.763146 5.763146 6.122918 6.122918 6.122918 6.122918 4.961609 4.961609 5.97562 6.58562 8.734163 10.58024 10.58024 10.60572 10.60572 10.60572 10.60572 5.497072 7.364547 7.364547 6.361191 7.027725 7.027725 9.016907 9.016907 9.016907 9.584491 9.914491 9.914491 9.914491 9.914491 8.014988 8.014988 9.495371 9.495371 9.495371 9.71738 12.07233 12.07233 12.07233 12.07233 11.62233 11.44244 11.44244 10.34244 10.88921 10.88921 9.943062 12.84989 12.84989 12.84989 12.70989 13.41482 13.41482 13.41482 13.28174 13.28174 13.28174 13.28174 12.30649 12.30649 12.79915 12.79915 12.79915 12.41522 12.41522 13.3503 13.3503 13.3503 12.63861 12.63861 12.63861 12.63861 13.98016 13.98016 13.98016 14.78963 14.78963 14.78963 14.10963 13.54343 13.54343 12.74432 13.95599 14.47568 14.47568 14.48759 14.48759 14.48759 14.48759 13.8292 13.8292 14.84473 14.84473 13.82243 14.44828 14.06243 13.82243 13.17687 13.0773 13.17234 14.23384 14.23384 14.23384 14.23384 13.38179 16.45321 16.45321 14.91993 15.75993 15.75993 15.75993 15.52242 15.52242 15.52242 14.87787 15.88787 15.88787 15.88787 16.22221 16.22221 16.22221 16.79348 16.91348 16.91348 16.91348 17.3319 17.61911 17.61911 17.63951 18.93437 18.94437 19.22083 -9999 -9999 -9999 -9999 -9999 -9999 -9999 -9999 -9999 -9999 -9999 -9999 -9999 -9999 -9999 -9999 -9999 -9999 -9999 -9999 -9999 -9999 -9999 -9999 -9999 -9999 -9999 -9999 -9999 -9999 -9999 -9999 -9999 -9999 -9999 -9999 -9999 -9999 -9999 -9999 -9999 -9999 -9999 -9999 -9999 -9999 -9999 -9999 -9999 -9999 -9999 -9999 -9999 -9999 -9999 -9999 -9999 -9999 
-9999 -9999 -9999 -9999 -9999 -9999 -9999 -9999 -9999 14.6788 14.6788 14.97861 14.97861 14.97861 14.51549 14.10469 14.10469 14.5053 13.97842 13.97842 13.97842 13.90842 12.606 12.886 12.886 12.47342 12.83342 12.83342 12.83342 12.72816 12.72816 11.94805 11.94805 12.48656 12.48656 12.48656 12.48656 10.89818 10.89818 10.89818 10.13224 7.822828 7.822828 8.301759 8.830887 9.010886 -9999 -9999 8.135846 8.135846 6.875846 5.827921 5.827921 6.112843 5.452843 5.511308 5.961118 5.961118 5.961118 4.3378 4.763481 4.763481 4.861179 6.141714 6.141714 6.32584 6.18584 5.824176 5.824176 5.824176 5.274176 4.852236 5.12489 5.12489 5.68261 5.935818 5.936033 5.996033 7.089874 7.254417 7.254417 7.254417 7.484049 7.484049 7.484049 7.152671 6.840657 6.809612 6.809612 6.559612 5.509612 3.954564 3.790577 4.001104 4.33471 5.406695 6.396695 8.696581 8.696581 9.512902 9.704838 11.2273 11.71008 12.02008 12.02008 12.02008 12.02008 11.17822 11.17822 11.17822 10.51725 8.87513 5.763146 5.763146 6.122918 6.122918 6.122918 6.122918 5.442384 5.442384 5.934163 8.819752 10.58024 10.58024 10.58024 10.60572 10.84355 10.84355 10.60572 5.497072 5.497072 5.497072 6.361191 6.361191 6.361191 9.016907 9.016907 9.016907 9.016907 9.914491 9.914491 9.914491 8.709429 8.014988 8.014988 8.014988 9.495371 9.495371 9.495371 6.151931 12.07233 12.07233 12.07233 9.10394 10.34244 10.34244 9.594478 9.943062 9.943062 9.943062 12.741 12.84989 12.741 12.741 11.58923 13.32482 12.48689 13.19689 13.28174 13.28174 13.28174 12.30649 12.30649 12.41951 12.79915 12.41951 13.46868 13.46868 13.46868 13.28121 13.28121 13.14121 12.63861 12.63861 12.63861 13.96842 13.96842 14.14378 14.14378 14.14378 14.14378 13.54343 13.54343 13.54343 13.18432 14.18568 14.51568 14.51568 14.51568 14.48759 14.48759 14.48759 13.93626 13.8292 13.66275 13.66275 14.44828 14.44828 14.44828 14.44828 13.17687 13.17687 12.58664 14.23384 14.23384 14.23384 14.23384 13.38179 13.38179 14.91993 14.91993 14.91993 15.75993 14.32082 14.32082 15.33487 15.33487 15.33487 15.88787 15.88787 15.88787 16.13404 16.13404 16.22221 16.79348 16.79348 16.79348 16.79348 15.83661 15.83661 15.83661 18.93437 18.95437 18.95437 19.22083 19.22083 -9999 -9999 -9999 -9999 -9999 -9999 -9999 -9999 -9999 -9999 -9999 -9999 -9999 -9999 -9999 -9999 -9999 -9999 -9999 -9999 -9999 -9999 -9999 -9999 -9999 -9999 -9999 -9999 -9999 -9999 -9999 -9999 -9999 -9999 -9999 -9999 -9999 -9999 -9999 -9999 -9999 -9999 -9999 -9999 -9999 -9999 -9999 -9999 -9999 -9999 -9999 -9999 -9999 -9999 -9999 -9999 -9999 
-9999 -9999 -9999 -9999 -9999 -9999 -9999 -9999 14.82043 14.71551 14.71551 14.97861 14.97861 14.97861 14.97861 14.58175 14.58175 14.55175 14.5053 13.97842 13.97842 13.90842 12.886 12.886 12.886 12.886 12.83342 12.83342 12.83342 12.83342 12.72816 12.09437 12.09437 12.48656 12.48656 12.48656 12.48656 10.21656 10.13224 10.13224 10.13224 8.472627 8.472627 9.346386 9.346386 9.010886 9.010886 9.010886 8.135846 8.135846 6.079737 6.079737 5.213568 5.452843 5.452843 5.961118 5.961118 5.961118 5.961118 4.924591 4.763481 5.510633 5.510633 5.548304 6.32584 6.32584 6.32584 6.18584 5.832686 5.824176 5.534264 4.852236 4.695955 4.775818 5.935818 5.935818 5.996033 5.996033 7.089874 7.297861 7.254417 8.036374 8.036374 8.036374 8.036374 7.152671 7.152671 6.809612 6.809612 6.559612 3.954564 3.554564 3.982306 4.33471 4.781765 5.406695 6.56327 6.56327 6.834837 9.284838 10.3073 11.71008 11.71008 12.02008 12.02008 12.02008 12.02008 11.17822 11.17822 10.61725 10.51725 8.364715 5.763146 5.688756 5.633811 6.161542 6.161542 5.442384 7.001634 8.29285 8.819752 9.577568 10.58024 10.58024 10.58024 10.84355 10.84355 10.84355 10.84355 5.497072 5.497072 5.081113 5.377215 5.377215 5.377215 5.446907 9.016907 9.016907 9.016907 8.709429 9.914491 8.709429 8.709429 8.014988 9.360009 9.360009 9.360009 9.045943 7.005943 8.63516 8.63516 8.63516 8.63516 9.10394 9.10394 9.10394 9.807153 9.807153 9.807153 9.807153 12.741 12.741 12.741 11.00808 11.2201 11.2201 11.2201 12.48689 13.19689 11.46027 11.95779 11.95779 11.95779 12.41951 12.41951 13.56286 13.56286 13.56286 13.46868 13.38387 13.38387 13.28121 13.14121 12.90909 12.47777 13.96842 14.08926 14.14378 14.557 14.557 14.14378 12.72437 13.54343 13.18432 13.18432 14.51568 14.67416 14.67416 14.67416 14.48759 14.48759 14.48759 13.93626 14.08161 14.08161 14.08161 14.44828 14.44828 14.44828 14.44828 13.17687 13.37319 13.37319 13.61254 14.23384 14.23384 14.02179 13.75072 14.54361 14.54361 14.91993 14.91993 14.29721 14.67835 15.33487 16.03089 16.03089 15.41089 15.69423 15.88787 15.88787 15.69423 15.29826 15.29826 15.29826 14.57733 16.79348 14.57733 15.0119 15.83661 17.23181 18.93437 18.95437 18.95437 18.95437 19.22083 19.22083 -9999 -9999 -9999 -9999 -9999 -9999 -9999 -9999 -9999 -9999 -9999 -9999 -9999 -9999 -9999 -9999 -9999 -9999 -9999 -9999 -9999 -9999 -9999 -9999 -9999 -9999 -9999 -9999 -9999 -9999 -9999 -9999 -9999 -9999 -9999 -9999 -9999 -9999 -9999 -9999 -9999 -9999 -9999 -9999 -9999 -9999 -9999 -9999 -9999 -9999 -9999 -9999 -9999 -9999 -9999 -9999 
-9999 -9999 -9999 -9999 -9999 -9999 14.41043 14.82043 14.82043 14.82043 14.71551 15.013 15.013 15.013 15.013 15.39209 15.39209 14.58175 14.5053 13.97842 13.97842 13.37157 12.91676 12.91676 12.91676 12.886 12.83342 12.83342 12.83342 12.83342 12.72816 13.25561 12.09437 12.09437 12.48656 12.48656 11.43916 10.21656 10.13224 10.13224 9.082273 9.136904 9.346386 9.346386 9.346386 9.346386 9.344998 9.047497 8.135846 8.135846 6.372656 6.249737 5.213568 5.213568 5.213568 5.511308 5.961118 5.961118 5.961118 4.924591 5.510633 5.510633 5.510633 6.32584 6.32584 6.32584 6.32584 6.18584 5.832686 5.832686 5.534264 4.865105 4.865105 4.865105 5.347088 5.935818 5.996033 5.996033 7.297861 7.297861 7.297861 8.036374 8.036374 8.036374 8.036374 7.652671 7.152671 6.809612 6.809612 5.138701 3.674047 3.674047 3.982306 4.912306 4.912306 4.912306 7.209398 7.209398 8.479164 9.167297 11.2273 11.71008 11.71008 12.02008 12.02008 12.02008 12.02008 10.86225 10.61725 10.61725 10.33042 5.73131 5.405272 5.405272 6.161542 6.161542 6.161542 7.001634 8.29285 8.819752 9.210988 9.857568 10.84757 10.84757 10.84757 11.00618 11.00618 11.00618 10.84355 4.971113 5.081113 5.081113 4.747215 4.747215 4.747215 5.334291 5.334291 5.334291 5.334291 8.709429 8.709429 8.709429 8.454 6.712314 9.360009 9.360009 9.360009 9.360009 9.045943 8.63516 8.63516 8.795161 8.795161 8.795161 10.0071 10.0071 10.0071 9.807153 9.807153 9.807153 9.93418 11.57739 10.03739 11.00808 11.38291 11.38291 11.2201 11.46027 11.46027 11.46027 12.40268 12.40268 12.68806 12.29815 13.56286 13.56286 13.83308 13.83308 13.46868 13.38387 13.38387 13.28121 12.90909 12.90909 12.90909 14.30926 14.30926 14.557 14.557 14.557 14.557 13.80437 13.18817 13.98817 13.98817 14.51568 14.67416 14.67416 14.67416 14.18416 13.93626 13.93626 13.93626 14.08161 14.08161 14.08161 14.44828 14.44828 14.44828 14.44828 13.17687 13.37319 13.37319 13.61254 13.61254 13.61254 13.61254 14.54361 14.54361 14.54361 14.54361 14.41361 14.41361 14.67835 16.03089 16.03089 16.03089 16.03089 15.69423 15.69423 15.69423 15.49768 15.29826 15.29826 14.96569 14.57733 14.57733 14.57733 14.57661 14.57661 17.23181 18.48607 18.95437 18.95437 18.95437 18.94437 18.42035 18.42035 -9999 -9999 -9999 -9999 -9999 -9999 -9999 -9999 -9999 -9999 -9999 -9999 -9999 -9999 -9999 -9999 -9999 -9999 -9999 -9999 -9999 -9999 -9999 -9999 -9999 -9999 -9999 -9999 -9999 -9999 -9999 -9999 -9999 -9999 -9999 -9999 -9999 -9999 -9999 -9999 -9999 -9999 -9999 -9999 -9999 -9999 -9999 -9999 -9999 -9999 -9999 -9999 -9999 -9999 -9999 
-9999 -9999 -9999 -9999 -9999 14.8051 14.82043 14.82043 14.82043 14.82043 15.08967 15.08967 15.08967 15.08967 15.77209 15.77209 15.77209 15.39209 14.5053 14.02498 13.88498 13.40498 13.37157 12.91676 12.91676 12.91676 12.68081 12.83342 12.83342 12.49564 13.25561 13.25561 13.25561 12.09437 11.43916 11.43916 10.21656 9.102695 9.492273 9.492273 9.492273 9.136904 9.346386 9.346386 9.346386 9.374998 9.374998 9.344998 8.135846 8.135846 6.372656 6.372656 5.442738 6.952738 6.952738 5.791346 5.791346 5.791346 4.924591 6.872847 6.872847 6.872847 6.648918 5.510633 6.32584 6.32584 6.32584 5.832686 5.832686 5.832686 4.718008 4.865105 4.865105 4.865105 6.430826 6.430826 6.430826 6.430826 7.297861 7.297861 7.297861 8.036374 8.036374 8.036374 8.036374 7.562671 5.694063 5.925655 5.925655 5.138701 4.633383 3.674047 4.792306 5.969398 5.969398 7.209398 7.209398 8.479164 8.479164 9.214967 11.1173 11.67424 11.71008 11.71008 11.67424 11.66424 11.66424 10.61725 10.61725 10.33042 10.33042 5.73131 5.73131 5.405272 6.161542 6.161542 6.161542 7.001634 8.934944 9.210988 9.210988 10.47757 10.84757 10.84757 10.88618 11.00618 11.00618 11.00618 11.00618 4.971113 4.971113 4.310969 6.661379 6.661379 1.407215 0.5260466 5.334291 5.334291 5.243999 8.454 8.454 8.454 6.472314 6.472314 9.360009 9.360009 9.636071 9.636071 9.636071 9.314749 8.795161 10.40102 10.40102 8.795161 10.0071 10.0071 10.0071 9.587152 9.587152 8.671126 11.57739 11.57739 11.57739 11.57739 11.38291 11.38291 11.38291 11.46027 11.46027 12.40268 12.68806 12.68806 12.68806 12.68806 13.56286 14.10836 14.10836 14.10836 13.83308 13.38387 13.38387 12.94934 12.90909 12.90909 14.08926 14.30926 14.30926 14.557 14.557 14.557 14.557 13.80437 13.18817 13.98817 13.98817 13.98817 14.67416 14.67416 14.67416 14.18416 13.35759 13.07644 13.31161 14.08161 14.08161 14.08161 14.16665 14.16665 14.16665 14.16665 13.09338 13.84338 13.84338 13.74338 13.61254 13.61254 13.61254 14.54361 14.96782 14.96782 14.54361 14.51291 14.51291 14.67835 16.03089 16.03089 16.03089 16.03089 15.53768 15.74942 15.74942 15.49768 15.22227 14.8558 13.83211 12.04521 12.259 13.50565 14.38462 14.57661 17.23181 18.48607 18.48607 18.95437 18.48607 18.27607 17.81322 17.81322 -9999 -9999 -9999 -9999 -9999 -9999 -9999 -9999 -9999 -9999 -9999 -9999 -9999 -9999 -9999 -9999 -9999 -9999 -9999 -9999 -9999 -9999 -9999 -9999 -9999 -9999 -9999 -9999 -9999 -9999 -9999 -9999 -9999 -9999 -9999 -9999 -9999 -9999 -9999 -9999 -9999 -9999 -9999 -9999 -9999 -9999 -9999 -9999 -9999 -9999 -9999 -9999 -9999 -9999 -9999 
-9999 -9999 -9999 15.55971 15.55971 14.8051 14.8051 14.82043 14.82043 14.82043 15.1534 15.1534 15.08967 15.77209 15.77209 16.41209 16.41209 16.41209 14.3953 14.02498 14.26397 14.26397 13.37157 12.91676 12.91676 12.91676 12.62198 12.68081 12.62198 12.49564 13.93561 13.93561 13.25561 13.25561 10.36218 10.36218 10.06218 9.956386 9.956386 9.956386 9.492273 9.136904 9.136904 9.346386 9.374998 9.374998 9.374998 9.374998 7.841321 7.841321 6.672656 6.672656 6.952738 6.952738 6.952738 6.952738 8.588936 6.452699 6.872847 6.872847 6.872847 6.872847 6.648918 6.648918 5.514642 5.224749 5.832686 5.832686 5.832686 4.718008 4.718008 4.865105 4.865105 4.865105 6.430826 6.430826 6.430826 6.430826 7.297861 7.297861 7.297861 6.710763 8.036374 8.036374 7.562671 6.611828 5.925655 5.925655 5.925655 5.925655 4.633383 4.633383 3.457068 5.969398 5.969398 7.80007 7.80007 9.399164 9.399164 9.399164 11.44497 11.67424 11.67424 11.67424 11.67424 11.66424 10.96085 10.22149 10.33042 6.750047 6.750047 6.750047 5.73131 5.405272 6.161542 6.161542 6.161542 8.934944 8.934944 9.210988 9.210988 10.47757 10.84757 10.84757 10.84757 11.00618 11.00618 11.00618 11.00618 3.680969 4.310969 4.310969 6.661379 6.661379 6.661379 0.5260466 1.059806 1.059806 2.213999 2.213999 2.213999 2.213999 2.848331 5.47276 8.175806 9.636071 9.636071 9.636071 9.636071 9.426071 10.40102 10.40102 10.40102 10.40102 11.3064 11.3064 11.3064 8.821126 10.57481 8.671126 11.69739 11.69739 11.69739 12.60291 12.60291 12.60291 11.38291 11.16552 10.68164 12.40268 13.15806 13.74375 13.74375 13.15806 14.10836 14.10836 14.10836 14.10836 13.83308 13.38387 13.38387 13.20933 12.90909 12.90909 12.32714 14.30926 14.30926 14.557 14.557 14.557 14.557 13.80437 13.61052 13.98817 13.98817 13.98817 14.18373 14.67416 14.18373 14.18373 13.10126 13.38126 13.38126 13.38126 14.08161 14.08161 14.16665 14.16665 14.16665 14.16665 14.35338 14.35338 14.35338 13.84338 13.38115 13.63115 13.63115 14.96782 14.96782 14.96782 14.96782 14.51291 14.8531 14.8531 15.34185 16.03089 16.03089 16.03089 15.74942 15.74942 15.74942 15.74942 15.22227 15.22227 13.83211 13.499 13.50565 13.50565 13.53508 14.10508 15.80814 15.80814 18.48607 18.48607 18.48607 16.6477 16.6477 16.6477 16.93367 -9999 -9999 -9999 -9999 -9999 -9999 -9999 -9999 -9999 -9999 -9999 -9999 -9999 -9999 -9999 -9999 -9999 -9999 -9999 -9999 -9999 -9999 -9999 -9999 -9999 -9999 -9999 -9999 -9999 -9999 -9999 -9999 -9999 -9999 -9999 -9999 -9999 -9999 -9999 -9999 -9999 -9999 -9999 -9999 -9999 -9999 -9999 -9999 -9999 -9999 -9999 -9999 -9999 -9999 
-9999 -9999 15.55971 15.55971 15.55971 14.8051 14.36579 14.62043 14.62043 15.1534 15.1534 15.1534 15.1534 15.77209 16.41209 16.41209 16.41209 16.41209 16.07209 14.76106 14.26397 14.26397 14.26397 12.91676 12.91676 12.56198 12.62198 12.62198 12.62198 13.93561 13.93561 13.93561 13.93561 12.29561 10.66606 10.84874 11.28639 11.28639 11.28639 10.51933 10.51933 9.479334 9.136904 9.136904 9.374998 9.374998 9.374998 9.374998 9.284998 6.989043 6.730905 6.730905 6.952738 7.229484 8.588936 8.588936 8.588936 8.588936 6.872847 6.872847 7.763422 7.763422 7.693422 6.648918 5.514642 5.514642 5.068206 4.729826 4.729826 4.729826 4.729826 4.382086 4.865105 4.865105 6.430826 6.430826 6.430826 6.430826 6.930032 6.930032 6.930032 6.930032 6.611828 6.611828 6.611828 6.611828 6.121759 6.121759 5.925655 5.925655 5.123134 4.633383 3.798695 5.969398 5.969398 7.80007 8.990432 9.399164 9.399164 9.788918 11.44497 11.48497 11.67424 11.67424 11.48497 10.96085 10.96085 9.410389 6.750047 7.101476 7.101476 6.750047 5.327422 5.327422 6.055689 6.675257 6.675257 8.934944 8.934944 8.934944 9.210988 10.36361 10.84757 10.84757 10.59839 10.88618 11.00618 11.00618 10.78839 4.906004 4.976004 6.661379 7.427112 7.427112 7.427112 1.551379 1.059806 1.059806 1.059806 2.213999 2.213999 -0.2896222 3.995396 3.995396 8.175806 8.175806 9.636071 9.636071 9.636071 9.988892 10.40102 10.40102 10.40102 11.3064 12.05872 12.05872 11.3064 10.57481 10.57481 10.57481 11.69739 11.69739 11.69739 12.60291 12.60291 12.60291 12.60291 11.81982 11.81982 11.98806 13.15806 13.74375 13.74375 13.74375 14.10836 14.10836 14.10836 14.10836 13.20933 13.20933 13.20933 12.94934 13.40558 13.40558 13.40558 14.08926 14.30926 14.30926 13.71638 13.80437 13.80437 13.50121 13.61052 13.61052 13.98817 13.98817 14.18373 14.18373 14.18373 13.10126 14.41113 14.41113 14.76113 14.76113 13.38126 13.34669 13.34669 14.16665 14.16665 13.30773 14.35338 14.35338 14.35338 14.35338 13.38115 13.63115 13.63115 14.96782 15.21117 15.21117 15.21117 14.8531 14.8531 14.8531 15.48185 15.48185 15.48185 15.48185 15.74942 15.74942 15.74942 15.74942 15.22227 15.22227 13.499 13.499 13.50565 13.92449 13.92449 14.85392 15.80814 16.41908 16.41908 18.27607 16.04943 16.09541 16.6477 16.6477 16.93367 16.93367 -9999 -9999 -9999 -9999 -9999 -9999 -9999 -9999 -9999 -9999 -9999 -9999 -9999 -9999 -9999 -9999 -9999 -9999 -9999 -9999 -9999 -9999 -9999 -9999 -9999 -9999 -9999 -9999 -9999 -9999 -9999 -9999 -9999 -9999 -9999 -9999 -9999 -9999 -9999 -9999 -9999 -9999 -9999 -9999 -9999 -9999 -9999 -9999 -9999 -9999 -9999 -9999 -9999 
-9999 15.40808 15.55971 15.55971 14.73648 14.51971 14.33449 14.36579 14.36579 15.1534 15.1534 15.1534 15.1534 15.70616 16.41209 16.41209 16.41209 16.41209 16.07209 14.76106 14.76106 14.26397 14.26397 11.85289 12.02979 12.02979 12.62198 12.62198 12.62198 13.93561 13.93561 13.93561 13.93561 12.22653 10.84874 10.84874 11.28639 11.28639 11.28639 11.28639 10.51933 9.479334 9.353756 8.863756 9.374998 9.374998 9.374998 9.374998 6.989043 6.989043 6.730905 8.901905 8.901905 7.369484 8.588936 8.686819 8.686819 8.588936 7.562447 7.763422 7.763422 7.763422 7.763422 7.693422 5.514642 5.514642 4.364642 4.729826 4.729826 4.729826 4.729826 4.382086 4.382086 4.382086 4.580429 6.430826 6.430826 6.400826 6.930032 6.930032 6.930032 6.930032 6.611828 6.611828 6.611828 6.611828 6.121759 6.121759 5.925655 5.925655 5.123134 4.630276 4.630276 7.788695 8.738232 10.14007 10.14007 10.55043 10.55043 10.55043 10.05205 11.48497 11.48497 11.48497 10.96085 10.96085 9.410389 9.410389 7.101476 7.101476 7.101476 7.101476 5.327422 5.327422 6.675257 6.675257 6.675257 8.934944 8.934944 9.415895 9.415895 10.73102 10.73102 10.73102 10.73102 10.59839 10.78839 10.78839 10.36218 6.601467 6.601467 7.427112 7.427112 7.427112 7.427112 4.227112 0.9117401 0.2152563 -0.1182385 -0.2896222 -0.2896222 -0.2896222 3.995396 3.995396 4.059349 4.059349 9.426071 9.636071 9.459685 10.16889 10.40102 10.40102 10.40102 12.05872 12.05872 12.05872 12.05872 11.86303 11.89303 10.57481 11.78096 11.78096 11.78096 12.60291 12.81306 12.81306 12.81306 11.81982 11.81982 11.98806 13.74375 13.74375 13.74375 13.74375 13.29341 14.10836 14.10836 13.95836 13.25078 13.20933 13.20933 13.40558 13.40558 13.40558 13.40558 13.71638 13.71638 13.71638 13.71638 13.50121 13.50121 13.50121 13.61052 13.61052 13.61052 13.61052 13.28237 14.18373 13.28237 14.41113 14.41113 14.76113 14.76113 14.76113 14.76113 13.87371 13.43879 13.40701 13.40701 13.40701 14.35338 14.35338 14.35338 14.18928 12.1692 13.63115 13.63115 15.21117 15.21117 15.21117 15.21117 14.8531 14.8531 14.8531 15.48185 15.48185 15.48185 15.48185 15.74942 15.74942 15.74942 15.22227 15.22227 13.499 13.499 13.499 13.92449 13.92449 14.49393 15.6874 16.41908 16.41908 16.55306 16.55306 16.55306 16.09541 16.54631 16.54631 16.93367 16.93367 16.93367 -9999 -9999 -9999 -9999 -9999 -9999 -9999 -9999 -9999 -9999 -9999 -9999 -9999 -9999 -9999 -9999 -9999 -9999 -9999 -9999 -9999 -9999 -9999 -9999 -9999 -9999 -9999 -9999 -9999 -9999 -9999 -9999 -9999 -9999 -9999 -9999 -9999 -9999 -9999 -9999 -9999 -9999 -9999 -9999 -9999 -9999 -9999 -9999 -9999 -9999 -9999 -9999 
-9999 15.40808 14.73648 14.73648 14.73648 14.33449 14.34531 14.36579 14.36579 14.36579 15.1534 15.1534 15.1534 15.70616 16.15321 16.41209 16.41209 16.15321 15.63321 14.76106 14.76106 14.26397 14.26397 12.02979 12.02979 12.02979 12.17025 12.62198 12.62198 13.14836 13.93561 13.93561 13.56836 13.56836 10.84874 10.84874 11.28639 11.28639 11.28639 11.17639 11.17639 9.479334 10.00899 10.00899 10.00899 9.284998 9.284998 9.284998 6.730905 9.003316 9.003316 8.901905 8.901905 9.171306 9.171306 8.891306 8.686819 8.9125 8.9125 7.763422 7.763422 7.763422 7.763422 5.514642 5.514642 5.514642 4.364642 4.729826 4.729826 4.729826 4.729826 4.162086 4.162086 4.092086 4.580429 4.580429 4.580429 4.580429 6.408546 6.930032 6.930032 6.930032 5.859521 6.168819 6.168819 6.168819 6.121759 6.121759 5.757802 5.757802 5.693688 4.630276 5.870276 8.738232 10.14007 10.14007 10.14007 11.05832 11.05832 10.55043 10.55043 10.05205 11.48497 9.752053 9.655985 9.410389 9.410389 6.824707 7.101476 7.101476 7.101476 7.101476 5.27161 5.162698 6.675257 6.675257 6.675257 8.364033 8.51505 9.415895 9.467793 10.73102 10.73102 10.73102 10.73102 10.68102 10.59839 10.59839 10.39218 6.601467 6.601467 7.427112 7.873124 7.873124 7.427112 6.513124 0.9117401 0.9117401 0.9117401 -0.2896222 -0.2896222 -0.2896222 2.805396 3.995396 3.995396 5.523345 8.403345 9.459685 9.459685 10.20889 10.20889 10.20889 10.20889 12.05872 12.05872 12.05872 12.05872 11.89303 11.89303 11.89303 11.78096 11.78096 11.78096 12.81306 12.81306 12.81306 12.81306 12.12921 11.81982 11.81982 12.58375 13.74375 13.74375 13.74375 13.29341 13.29341 13.78816 13.78816 13.25078 12.75729 12.75729 13.40558 13.40558 13.40558 13.40558 13.71638 13.71638 13.71638 13.29767 13.50121 13.50121 12.81388 12.61433 13.61052 13.61052 12.71433 13.28237 13.28237 13.28237 14.41113 14.41113 14.76113 14.76113 14.76113 14.76113 13.87371 13.87371 13.40701 13.40701 13.40701 14.24928 14.35338 14.24928 14.24928 12.11169 12.40169 13.63115 15.21117 15.21117 15.21117 15.21117 14.8531 14.8531 14.8531 14.14481 15.48185 15.48185 14.03774 14.49518 14.49518 14.49518 13.95518 13.26238 13.44476 13.63448 13.63448 14.75444 14.75444 14.7874 15.9074 16.41908 16.41908 16.55306 16.55306 16.55306 16.54631 16.54631 16.54631 16.54631 16.36893 16.41367 -9999 -9999 -9999 -9999 -9999 -9999 -9999 -9999 -9999 -9999 -9999 -9999 -9999 -9999 -9999 -9999 -9999 -9999 -9999 -9999 -9999 -9999 -9999 -9999 -9999 -9999 -9999 -9999 -9999 -9999 -9999 -9999 -9999 -9999 -9999 -9999 -9999 -9999 -9999 -9999 -9999 -9999 -9999 -9999 -9999 -9999 -9999 -9999 -9999 -9999 -9999 -9999 
-9999 -9999 14.73648 14.73648 14.33449 14.33449 14.33449 14.34531 14.34531 14.34531 14.14632 14.1134 14.1134 14.10575 15.64133 15.94321 15.94321 15.94321 15.63321 14.76106 14.76106 13.84106 13.22957 13.22957 13.22957 12.16897 12.37897 12.37897 12.37897 13.14836 13.56836 13.56836 13.56836 13.56836 11.15987 10.84874 10.84874 11.28639 11.17639 11.17639 9.818948 11.39895 11.39895 11.39895 10.00899 10.00899 7.718017 7.718017 9.003316 9.213316 9.991905 9.991905 9.991905 9.424329 9.424329 9.171306 8.9125 8.9125 8.9125 7.562447 7.763422 7.763422 7.763422 4.22508 4.130923 4.130923 4.094739 4.064739 4.620059 4.045402 4.128707 4.128707 4.128707 2.648707 0.9320705 4.580429 4.580429 6.408546 6.408546 6.408546 6.408546 6.148546 6.097752 6.168819 6.168819 6.63768 6.63768 5.849006 5.849006 5.757802 6.250276 6.250276 6.250276 8.738232 10.40823 10.40823 11.05832 11.05832 11.05832 11.28205 11.28205 11.28205 9.942053 9.942053 9.114422 8.320389 6.925025 6.824707 6.824707 7.101476 7.101476 7.101476 4.914751 4.914751 6.625257 6.675257 6.675257 8.364033 8.857792 9.467793 9.467793 10.73102 10.73102 10.73102 10.73102 10.51102 10.39218 10.39218 9.868323 6.69314 6.69314 7.873124 7.873124 7.873124 7.873124 6.583124 1.39174 1.39174 0.9117401 -0.4297684 -0.4297684 -0.4297684 -0.1242454 2.805396 2.805396 5.523345 8.403345 8.467757 9.459685 10.16889 10.20889 10.20889 10.20889 12.05872 12.50851 12.50851 12.50851 12.29754 12.29754 12.29754 12.09443 12.09443 12.09443 12.39727 12.81306 12.81306 12.81306 12.20827 12.20827 11.68404 12.58375 12.58375 12.58375 12.61407 13.26816 13.78816 13.78816 13.78816 13.78816 13.20177 13.20177 13.36565 13.95775 14.21775 13.36565 12.81767 12.81767 12.81767 13.29767 13.29767 12.81388 12.78775 12.78775 12.85205 12.85205 12.71433 13.01237 13.01237 13.01237 14.41113 14.41113 14.76113 14.76113 14.76113 13.87371 13.87371 13.87371 13.40701 13.40701 13.40701 14.24928 14.24928 14.24928 14.24928 10.88573 12.40169 12.40169 13.84826 15.21117 15.21117 14.73117 14.73117 14.08635 14.14481 14.14481 14.29639 14.29639 14.29639 14.49518 14.49518 14.49518 13.26238 12.82238 13.63448 13.63448 13.63448 14.75444 14.91244 15.9074 15.9074 16.41908 16.41908 16.55306 16.72118 16.72118 16.72118 16.77162 16.77162 16.77162 16.36893 16.4743 16.4743 -9999 -9999 -9999 -9999 -9999 -9999 -9999 -9999 -9999 -9999 -9999 -9999 -9999 -9999 -9999 -9999 -9999 -9999 -9999 -9999 -9999 -9999 -9999 -9999 -9999 -9999 -9999 -9999 -9999 -9999 -9999 -9999 -9999 -9999 -9999 -9999 -9999 -9999 -9999 -9999 -9999 -9999 -9999 -9999 -9999 -9999 -9999 -9999 -9999 -9999 -9999 
-9999 -9999 -9999 13.99369 13.99369 13.41518 13.89757 13.96531 14.34531 14.14632 14.1134 14.1134 14.1134 14.10575 15.64133 15.94321 15.94321 15.64133 12.75132 13.84106 13.84106 12.86397 13.22957 13.22957 13.22957 13.22957 12.37897 12.37897 12.37897 12.37897 13.56836 13.56836 13.56836 11.15987 11.15987 10.023 10.023 10.023 11.17639 10.26752 11.39895 11.39895 11.39895 11.39895 10.90728 10.00899 7.893673 7.718017 9.213316 9.213316 9.991905 9.991905 9.991905 9.991905 9.424329 9.424329 8.9125 8.9125 8.9125 8.9125 6.86508 6.86508 6.86508 4.22508 4.130923 4.064739 4.064739 4.045402 4.045402 6.20953 4.045402 4.128707 3.414109 0.9320705 0.6598088 0.4831784 5.385196 6.408546 6.408546 7.392678 7.392678 7.75541 7.75541 6.982609 6.982609 6.982609 6.63768 6.63768 6.369006 6.369006 6.250276 6.250276 6.543345 8.738232 10.40823 10.40823 11.05832 11.05832 11.28205 11.28205 11.28205 11.28205 9.942053 9.942053 9.114422 6.925025 6.925025 5.449415 6.824707 6.824707 6.824707 5.874706 4.914751 4.914751 4.878459 4.878459 4.878459 4.926893 8.963839 9.553839 9.553839 10.62032 10.62032 10.73102 10.62032 10.41032 10.01832 10.01832 10.01832 6.69314 6.69314 7.873124 7.873124 7.873124 7.873124 7.173124 4.399209 4.399209 1.39174 0.01719864 1.937199 3.033757 3.033757 3.963757 3.963757 5.93508 8.261445 8.467757 8.467757 9.952998 10.16889 10.20889 9.952998 12.50851 12.50851 12.50851 12.50851 12.29754 12.29754 12.29754 12.09443 12.09443 12.09443 12.09443 12.81306 12.81306 12.81306 12.20827 12.20827 12.20827 12.2411 12.58375 12.58375 12.12775 13.26816 13.78816 13.78816 13.78816 13.78816 13.20177 13.20446 14.21775 14.21775 14.21775 14.21775 12.78325 12.78325 12.78325 12.53149 12.47467 12.78775 12.78775 12.85205 12.85205 12.85205 12.85205 11.51592 11.51592 13.06996 13.99214 13.99214 13.99214 13.99214 13.87371 13.87371 13.87371 13.87371 13.40701 13.40701 13.40701 14.1691 14.24928 14.24928 14.1691 10.88573 10.88573 11.88291 13.84826 13.84826 14.56933 14.56933 14.56933 14.08635 14.08635 14.29639 14.29639 14.29639 14.29639 13.59326 13.59326 13.55142 13.55142 12.62475 13.63448 13.63448 14.04111 14.91244 14.91244 15.9074 15.9074 16.36706 16.36706 16.55306 16.72118 16.72118 16.77162 16.77162 16.77162 16.77162 16.51991 16.51991 16.51991 17.22106 -9999 -9999 -9999 -9999 -9999 -9999 -9999 -9999 -9999 -9999 -9999 -9999 -9999 -9999 -9999 -9999 -9999 -9999 -9999 -9999 -9999 -9999 -9999 -9999 -9999 -9999 -9999 -9999 -9999 -9999 -9999 -9999 -9999 -9999 -9999 -9999 -9999 -9999 -9999 -9999 -9999 -9999 -9999 -9999 -9999 -9999 -9999 -9999 -9999 -9999 
-9999 -9999 -9999 -9999 14.35492 13.99369 13.89757 13.89757 13.89757 13.89757 13.56575 14.10575 13.56575 13.17575 13.15133 13.15133 13.15133 12.89971 12.75132 12.75132 12.75132 12.39192 13.22957 13.22957 13.22957 13.22957 12.37897 12.37897 12.37897 12.37897 12.31235 11.15987 11.15987 11.15987 11.15987 10.48386 10.48386 9.822308 10.26752 10.26752 11.39895 11.39895 11.42132 11.42132 11.42132 8.873696 8.313673 8.313673 6.733673 9.213316 9.991905 9.991905 9.991905 9.991905 9.424329 9.424329 8.9125 8.9125 8.9125 8.221883 4.499453 6.86508 4.11657 3.153162 3.153162 6.714239 6.714239 6.844239 6.844239 6.844239 6.20953 3.414109 3.414109 0.7731784 0.7731784 0.7731784 5.385196 6.252678 7.805937 7.805937 7.392678 7.75541 7.75541 7.75541 8.038519 7.42768 7.42768 6.63768 6.459006 6.369006 7.103345 7.103345 7.103345 9.227949 10.40823 10.40823 10.40823 11.05832 11.28205 11.28205 11.28205 11.28205 9.942053 9.942053 8.511201 6.925025 5.055025 5.449415 5.449415 5.874706 5.874706 5.874706 4.914751 4.914751 4.878459 4.878459 4.878459 4.878459 9.553839 9.553839 9.553839 9.553839 10.62032 10.62032 10.62032 10.01832 10.01832 10.01832 8.435097 6.69314 6.69314 6.69314 7.873124 7.873124 7.173124 7.173124 4.399209 4.399209 4.399209 1.937199 1.937199 3.033757 4.591708 4.591708 5.93508 5.93508 8.261445 8.261445 8.467757 9.952998 9.952998 9.952998 9.952998 12.50851 12.50851 12.50851 12.50851 12.50754 12.50754 12.50754 12.09443 12.09443 12.09443 12.09443 12.10921 12.10921 12.26149 12.26149 12.26149 12.2411 12.2411 12.2411 12.2411 12.12775 13.75697 13.78816 13.78816 13.78816 13.20446 13.20446 13.20446 14.21775 14.21775 14.21775 14.21775 12.53149 12.53149 12.53149 12.53149 12.47467 14.05775 14.05775 14.05775 12.85205 12.85205 12.85205 11.94118 11.51592 13.06996 13.26214 13.99214 13.99214 13.99214 13.58683 13.58683 13.34371 13.34371 12.56701 12.63343 12.63343 12.63343 12.63343 10.72594 10.72594 10.80179 11.88291 11.88291 13.35933 13.35933 14.56933 14.56933 14.56933 14.56933 14.08635 14.29639 14.71022 14.71022 14.71022 13.59326 13.59326 13.55142 13.08142 12.63731 12.63731 14.04111 14.04111 14.91244 14.91244 15.57808 15.9074 15.9074 16.36706 16.36706 16.72118 16.72118 16.72118 16.77162 16.77162 16.77162 16.61991 16.61991 16.61991 17.22106 18.52712 -9999 -9999 -9999 -9999 -9999 -9999 -9999 -9999 -9999 -9999 -9999 -9999 -9999 -9999 -9999 -9999 -9999 -9999 -9999 -9999 -9999 -9999 -9999 -9999 -9999 -9999 -9999 -9999 -9999 -9999 -9999 -9999 -9999 -9999 -9999 -9999 -9999 -9999 -9999 -9999 -9999 -9999 -9999 -9999 -9999 -9999 -9999 -9999 -9999 
-9999 -9999 -9999 -9999 14.35492 13.99369 13.37777 13.89757 13.89757 12.47452 13.56575 13.56575 13.19648 13.19648 13.83806 13.83806 12.89971 12.89971 12.33192 12.75132 12.39192 12.39192 13.20098 13.22957 13.22957 12.03876 12.03876 12.37897 12.37897 12.31235 12.21294 11.11717 11.15987 11.15987 11.15987 10.48386 10.48386 10.48386 10.26752 10.28728 10.84728 11.69004 11.69004 11.42132 11.42132 8.313673 8.313673 8.313673 8.313673 7.616821 9.213316 9.991905 9.991905 9.424329 9.424329 8.524329 8.632501 8.632501 8.632501 8.221883 4.499453 4.499453 4.11657 4.11657 3.325239 6.714239 7.01869 7.35869 9.068689 7.722043 7.722043 3.83899 3.83899 2.46899 3.623646 3.823646 5.385196 7.805937 7.805937 7.985937 7.985937 8.294859 8.988519 8.988519 8.988519 8.988519 7.42768 7.42768 6.459006 7.103345 7.103345 8.299876 8.299876 9.99971 9.99971 9.99971 10.07332 10.33332 10.33332 11.28205 11.28205 9.591202 9.942053 8.841202 7.846893 5.055025 0.6289615 4.781915 4.781915 4.781915 4.781915 4.484751 4.484751 4.484751 4.23945 4.977758 4.977758 4.720305 9.553839 9.553839 9.553839 10.34935 10.34935 10.41032 10.34935 9.609355 8.485097 8.485097 8.435097 6.69314 6.69314 6.69314 6.770038 7.173124 7.173124 5.094479 5.094479 5.094479 4.689829 3.775228 3.775228 4.591708 4.591708 5.498027 5.93508 6.191002 7.021002 7.543727 7.543727 8.799898 11.69924 11.69924 11.69924 11.10007 12.50851 12.50851 12.50754 12.50754 12.50754 12.50754 12.44953 12.09443 12.09443 11.34147 12.10921 12.10921 12.26149 12.26149 12.26149 12.26149 12.2411 12.2411 12.2411 11.87664 11.7348 13.75697 13.75697 13.75697 13.20446 13.20446 13.20446 13.20446 14.21775 14.21775 14.21775 12.43431 12.43431 12.47467 12.47467 12.47467 14.05775 14.05775 14.05775 14.05775 12.85205 12.75118 11.94118 11.34268 13.06996 13.73683 13.73683 13.73683 13.73683 13.58683 13.58683 13.34371 12.11331 12.56701 12.56701 12.63343 12.63343 10.72594 10.72594 10.72594 11.94293 11.88291 11.88291 13.35933 13.35933 14.56933 14.56933 14.56933 14.20587 14.20587 14.71022 14.71022 14.71022 14.71022 13.59326 13.59326 13.55142 12.63731 12.63731 12.63731 13.71111 14.73446 14.91244 14.91244 15.57808 15.57808 15.57808 15.57808 15.85044 15.85044 16.72118 15.5635 15.68221 16.77162 16.51991 16.61991 16.61991 16.61991 17.14106 18.52712 -9999 -9999 -9999 -9999 -9999 -9999 -9999 -9999 -9999 -9999 -9999 -9999 -9999 -9999 -9999 -9999 -9999 -9999 -9999 -9999 -9999 -9999 -9999 -9999 -9999 -9999 -9999 -9999 -9999 -9999 -9999 -9999 -9999 -9999 -9999 -9999 -9999 -9999 -9999 -9999 -9999 -9999 -9999 -9999 -9999 -9999 -9999 -9999 -9999 
-9999 -9999 -9999 -9999 -9999 13.99369 13.29369 12.8775 12.8775 13.30649 13.30649 13.50947 13.50947 13.83806 13.83806 13.83806 13.83806 12.55971 12.33192 12.33192 12.33192 12.15584 12.08703 12.08703 12.08703 11.75218 12.03876 12.21294 12.21294 12.21294 12.21294 11.11717 11.11717 10.57987 10.57987 10.48386 10.48386 10.48386 10.26752 10.32004 11.69004 11.69004 11.69004 11.69004 11.42132 8.659729 8.458441 8.458441 7.616821 7.616821 7.50659 7.50659 8.524329 8.524329 8.524329 7.303192 7.411882 7.411882 7.411882 7.142741 4.468475 4.468475 4.468475 4.178913 4.178913 7.01869 7.01869 9.068689 10.47467 10.47467 7.722043 3.83899 3.83899 3.36108 3.623646 3.823646 4.204133 7.805937 7.985937 7.985937 8.294859 8.294859 8.988519 9.164335 9.164335 9.164335 9.046247 7.42768 6.459006 7.231837 8.299876 8.299876 8.299876 9.99971 9.99971 9.99971 9.99971 10.33332 10.33332 10.33332 9.591202 9.591202 8.841202 8.841202 7.846893 0.9683663 0.6289615 0.6289615 4.781915 4.781915 4.181915 4.098543 4.098543 4.098543 4.977758 4.977758 4.977758 5.359581 5.359581 9.553839 9.553839 10.34935 10.34935 10.34935 10.34935 8.485097 8.485097 8.485097 8.435097 4.36314 6.62314 4.36314 6.400038 6.400038 5.474194 5.474194 5.094479 5.094479 5.094479 3.775228 3.779453 6.169269 6.169269 6.169269 5.93508 5.93508 7.055566 7.285717 7.285717 11.62924 11.69924 11.69924 11.69924 10.75755 11.10007 11.10007 11.17754 12.50754 12.50754 12.50754 12.44953 11.34147 11.34147 11.34147 12.10921 12.10921 12.26149 12.26149 12.26149 12.26149 12.2411 12.2411 12.01344 11.87664 11.7348 11.68576 12.69697 12.69697 12.52032 13.20446 13.20446 13.20446 12.87048 12.87048 12.87048 12.50431 12.50431 12.74432 12.74432 13.2942 14.05775 14.05775 14.05775 14.05775 12.75118 12.75118 12.31462 11.34268 12.04431 13.73683 13.73683 13.73683 13.73683 13.58683 12.47211 10.84395 10.84395 12.11331 12.11331 9.103305 7.942185 10.72594 10.72594 11.94293 11.94293 11.94293 11.88291 12.60987 13.35933 14.01933 14.01933 14.20587 15.026 15.026 14.71022 14.71022 14.71022 14.71022 13.59326 12.41417 12.27676 12.27676 13.02676 13.02676 13.37446 14.73446 14.73446 14.73446 14.73446 15.57808 15.57808 15.57808 15.5331 15.10724 15.10724 15.2196 15.5635 15.68221 15.97221 16.61991 16.61991 16.61991 17.14106 18.52712 18.52712 -9999 -9999 -9999 -9999 -9999 -9999 -9999 -9999 -9999 -9999 -9999 -9999 -9999 -9999 -9999 -9999 -9999 -9999 -9999 -9999 -9999 -9999 -9999 -9999 -9999 -9999 -9999 -9999 -9999 -9999 -9999 -9999 -9999 -9999 -9999 -9999 -9999 -9999 -9999 -9999 -9999 -9999 -9999 -9999 -9999 -9999 -9999 -9999 
-9999 -9999 -9999 -9999 -9999 -9999 13.11691 12.8775 12.8775 13.30649 13.50947 13.50947 13.50947 13.83806 13.83806 13.83806 13.83806 12.23427 12.30584 12.30584 12.30584 12.30584 12.08703 12.08703 12.08703 12.08703 11.51876 11.97876 11.97876 10.98752 10.98752 10.98752 10.98752 10.57987 10.48386 10.48386 10.48386 9.953861 10.06177 10.32004 11.69004 11.69004 11.69004 11.69004 11.55004 8.659729 8.659729 8.458441 8.458441 8.57067 8.57067 8.57067 7.263192 7.303192 7.303192 7.263192 7.142741 7.142741 7.142741 6.842741 4.932702 4.932702 4.782702 4.468475 4.178913 7.01869 7.01869 10.47467 10.47467 10.47467 10.47467 4.016087 4.016087 3.516087 3.825228 4.385228 4.385228 7.805937 7.985937 7.985937 8.294859 8.294859 9.164335 9.164335 9.164335 9.164335 9.046247 9.046247 6.459006 7.929876 8.587029 8.587029 8.587029 8.299876 9.99971 9.99971 8.669709 6.736323 6.399906 6.976893 9.591202 7.976893 7.976893 7.976893 5.203092 0.4587068 0.4587068 0.6289615 0.6289615 0.6289615 -0.3687682 3.12848 3.12848 3.12848 4.977758 4.977758 4.977758 5.359581 5.470134 5.470134 5.470134 5.070134 4.887074 10.34935 9.599355 8.485097 8.485097 8.485097 1.316431 1.416431 4.36314 1.416431 5.474194 5.474194 5.474194 5.094479 5.094479 5.094479 4.689829 3.779453 3.779453 6.169269 6.169269 6.169269 6.872181 6.872181 7.055566 7.285717 7.285717 11.23924 12.36114 12.36114 12.36114 10.78353 10.78353 10.78353 10.78353 12.50754 12.50754 12.50754 11.04594 11.34147 11.34147 11.40609 12.10921 12.10921 12.26149 12.26149 12.26149 12.12344 12.12344 12.01344 11.87664 11.5727 11.30804 11.73581 11.73581 11.73581 12.56032 12.96962 12.96962 12.87048 12.87048 12.87048 12.87048 12.50431 12.75894 12.75894 12.74432 13.5542 13.95298 14.05775 14.05775 13.95298 12.39462 12.39462 14.00286 14.00286 14.00286 13.41211 13.73683 13.73683 13.41211 12.47211 12.47211 10.84395 10.84395 9.103305 9.103305 9.014308 7.942185 9.380606 11.94293 12.06376 12.06376 11.94293 11.31114 12.60987 12.60987 14.01933 14.01933 15.026 15.026 15.026 15.026 14.32617 14.71022 14.32617 12.41417 12.5408 12.5308 13.02676 13.88693 13.88693 13.88693 14.73446 14.73446 14.73446 14.58446 15.07247 15.07247 15.07247 15.10724 15.10724 15.2196 15.32853 15.32853 15.41853 15.41853 15.48202 16.61991 16.61991 16.63713 18.52712 18.52712 18.52712 -9999 -9999 -9999 -9999 -9999 -9999 -9999 -9999 -9999 -9999 -9999 -9999 -9999 -9999 -9999 -9999 -9999 -9999 -9999 -9999 -9999 -9999 -9999 -9999 -9999 -9999 -9999 -9999 -9999 -9999 -9999 -9999 -9999 -9999 -9999 -9999 -9999 -9999 -9999 -9999 -9999 -9999 -9999 -9999 -9999 -9999 -9999 
-9999 -9999 -9999 -9999 -9999 -9999 -9999 12.8775 12.8775 13.30649 13.50947 13.50947 13.50947 13.83806 13.83806 13.83806 12.23427 12.23427 12.30584 12.30584 13.4186 11.87024 12.08703 12.08703 12.08703 12.08703 11.28239 10.96295 10.96295 10.71581 10.07752 10.98752 10.3701 10.3701 10.3701 10.20386 10.20386 9.953861 9.933783 10.44818 10.44818 11.69004 11.69004 11.69004 11.55004 8.659729 9.307715 9.307715 9.307715 9.227811 8.57067 8.57067 6.893191 7.263192 7.263192 6.893191 4.476252 6.842741 6.842741 5.143355 5.143355 5.143355 4.932702 4.178913 6.269443 7.01869 7.01869 10.47467 10.47467 10.47467 10.47467 4.016087 4.016087 3.516087 3.825228 4.385228 4.385228 7.111609 7.111609 7.985937 7.985937 8.294859 9.164335 9.164335 9.164335 9.164335 9.046247 7.345817 7.345817 8.007029 8.587029 8.587029 8.587029 8.587029 6.978981 6.978981 6.736323 6.736323 6.399906 6.976893 6.976893 7.976893 7.976893 7.976893 5.203092 0.4587068 0.4587068 0.4587068 -0.05353684 0.5864632 0.5864632 0.5864632 0.8542865 0.8542865 4.497758 4.977758 4.977758 5.707206 5.707206 5.730134 5.730134 5.730134 5.127198 5.757198 5.757198 2.929199 1.585337 0.6854956 1.316431 1.416431 1.416431 1.416431 3.43385 3.43385 3.43385 4.07578 4.689829 4.689829 4.619829 3.779453 3.779453 6.169269 6.169269 6.872181 6.872181 6.872181 7.055566 7.055566 7.055566 11.69114 12.36114 12.36114 12.36114 12.36114 10.78353 10.78353 10.78353 10.58112 10.58112 10.92864 11.7201 11.7201 11.40609 11.40609 11.81035 11.81035 11.81035 12.12344 12.12344 12.12344 12.12344 11.59909 11.30804 11.30804 11.73581 11.77581 11.77581 11.77581 12.96962 12.96962 12.96962 12.96962 12.87048 13.1347 12.69886 12.75894 13.63894 13.63894 13.63894 13.5542 13.95298 13.95298 13.95298 13.95298 12.43968 14.00286 14.00286 14.00286 14.00286 13.41211 13.41211 13.41211 13.41211 10.41395 10.84395 10.84395 10.41395 9.014308 9.014308 9.014308 7.546205 9.380606 12.06376 12.06376 12.06376 12.06376 10.89114 12.46987 12.60987 12.61987 12.61987 15.026 15.026 15.026 15.026 14.32617 14.32617 14.32617 12.59017 12.59017 12.58921 13.88693 13.88693 13.88693 13.88693 14.58446 14.58446 14.58446 14.55247 14.55247 14.55247 14.55247 14.89863 15.10724 15.2196 15.2196 15.32853 16.31148 16.31148 16.31148 15.65957 16.02984 17.89868 17.91197 17.91197 17.91197 17.91197 -9999 -9999 -9999 -9999 -9999 -9999 -9999 -9999 -9999 -9999 -9999 -9999 -9999 -9999 -9999 -9999 -9999 -9999 -9999 -9999 -9999 -9999 -9999 -9999 -9999 -9999 -9999 -9999 -9999 -9999 -9999 -9999 -9999 -9999 -9999 -9999 -9999 -9999 -9999 -9999 -9999 -9999 -9999 -9999 -9999 -9999 
-9999 -9999 -9999 -9999 -9999 -9999 -9999 12.23924 12.23924 9.165711 13.50947 13.50947 13.50947 13.50947 11.55591 11.55591 11.55591 12.2486 12.5086 13.4186 13.4186 13.4186 13.4186 12.08703 12.08703 11.28239 11.28239 10.97484 10.97484 10.97484 10.97484 10.46559 10.46559 10.3701 10.3701 9.953861 10.22813 10.22813 10.22813 10.44818 10.44818 10.44818 11.55004 11.55004 8.847913 8.659729 9.307715 9.307715 9.307715 9.307715 9.227811 8.57067 5.83827 6.893191 5.813191 5.732286 5.64794 4.633241 5.143355 5.143355 5.143355 5.143355 5.319443 6.269443 6.269443 6.269443 6.269443 5.590037 10.47467 10.47467 6.344599 6.344599 6.344599 3.516087 3.825228 4.385228 4.385228 4.385228 7.111609 7.111609 6.501609 7.566972 8.844336 9.164335 9.164335 9.164335 7.758207 7.758207 7.345817 8.007029 8.587029 8.587029 8.587029 8.587029 4.526527 4.526527 4.394676 6.399906 6.936156 6.936156 6.936156 6.936156 5.586156 5.586156 5.203092 0.8839114 0.8839114 0.4587068 0.6923906 0.5864632 0.5864632 0.8542865 0.8542865 0.8542865 1.006886 4.497758 4.497758 5.707206 5.730134 5.730134 5.730134 5.730134 5.757198 5.757198 5.757198 5.757198 4.352309 4.352309 0.6854956 1.316431 1.316431 1.95385 3.43385 3.43385 3.43385 4.07578 4.07578 4.07578 3.569453 3.779453 3.779453 6.169269 6.169269 6.654387 6.872181 6.872181 6.872181 6.463335 6.875717 11.69114 12.36114 12.36114 12.36114 10.78353 10.78353 10.78353 10.78353 10.58112 10.58112 11.7201 11.7201 11.7201 11.7201 11.40609 11.81035 11.81035 11.81035 11.32749 11.92909 11.92909 11.77909 11.59909 11.04804 11.30804 11.30804 11.99403 11.99403 11.99403 12.96962 12.96962 12.96962 13.1347 13.1347 13.1347 13.1347 13.63894 13.78928 13.78928 13.78928 13.5542 13.5542 13.95298 13.95298 12.64968 12.64968 14.00286 14.00286 14.00286 14.00286 13.98286 13.41211 13.41211 10.77695 10.36466 10.36466 10.36466 10.36466 10.36347 10.36347 8.745996 8.40294 9.380606 12.06376 12.06376 12.06376 12.06376 10.18206 11.20979 11.20979 11.20979 12.61987 15.026 15.026 15.026 13.836 14.03617 14.03617 12.59017 12.59017 12.59017 12.58921 13.30693 14.08584 13.88693 13.88693 13.32693 13.32693 14.52494 15.00395 15.00395 14.55247 14.55247 14.69864 14.89863 14.9296 15.2196 15.60567 16.31148 16.31148 16.43293 16.48222 17.21222 17.89868 18.12218 18.31218 18.31218 17.91197 -9999 -9999 -9999 -9999 -9999 -9999 -9999 -9999 -9999 -9999 -9999 -9999 -9999 -9999 -9999 -9999 -9999 -9999 -9999 -9999 -9999 -9999 -9999 -9999 -9999 -9999 -9999 -9999 -9999 -9999 -9999 -9999 -9999 -9999 -9999 -9999 -9999 -9999 -9999 -9999 -9999 -9999 -9999 -9999 -9999 -9999 
-9999 -9999 -9999 -9999 -9999 -9999 -9999 -9999 12.23924 10.40592 9.675233 12.91947 12.91947 12.91947 11.55591 11.55591 11.4772 12.2486 12.5086 13.4186 13.4186 13.4186 13.4186 11.11239 11.28239 11.28239 10.96295 10.97484 10.97484 10.97484 10.97484 10.46559 10.46559 10.3701 10.3701 10.22813 10.22813 10.22813 10.22813 9.858127 10.44818 10.44818 10.44818 8.847913 9.640841 9.640841 9.640841 9.377214 9.49781 9.49781 9.49781 8.347811 5.83827 5.732286 5.732286 5.732286 6.436388 6.436388 6.436388 5.143355 5.143355 5.319443 5.319443 9.890877 9.890877 9.890877 6.269443 5.590037 6.212973 6.344599 6.344599 6.344599 6.344599 3.304664 3.304664 4.385228 4.385228 4.385228 4.586916 6.501609 6.501609 6.501609 8.315059 8.844336 8.844336 8.315059 7.758207 7.345817 7.345817 8.007029 8.007029 8.587029 8.587029 4.671167 4.671167 4.526527 4.526527 4.389947 2.676528 6.936156 6.936156 6.936156 5.586156 5.586156 0.8839114 0.8839114 0.8839114 0.6923906 0.9064631 0.9064631 0.9064631 0.8164632 0.8542865 0.8542865 3.194345 3.194345 3.194345 5.707206 5.730134 5.730134 5.730134 5.730134 6.207198 6.207198 6.207198 5.757198 4.352309 4.352309 3.852309 0.587148 0.9170459 1.95385 1.95385 3.43385 2.500661 3.669482 4.07578 3.669482 2.461783 1.859445 1.859445 5.359269 6.654387 6.654387 6.872181 6.872181 6.872181 7.664368 7.664368 10.08369 11.69114 12.36114 12.36114 11.30258 11.30258 11.30258 11.02512 10.58112 10.86461 11.7201 11.80583 11.80583 11.7201 11.40609 11.40609 10.45568 11.32749 11.92909 11.92909 11.92909 11.92909 11.77909 11.59909 11.04804 11.04804 12.10403 12.10403 12.10403 12.77711 12.96962 12.96962 13.1347 13.1347 13.1347 13.1347 13.78928 13.78928 13.78928 13.78928 13.4042 13.4042 13.4042 13.4042 12.64968 12.64968 13.68684 14.25683 14.25683 14.25683 13.98286 11.83509 10.77695 10.77695 9.716952 10.29312 10.36466 10.36347 10.36347 10.36347 10.36347 9.286204 9.380606 10.40993 12.06376 12.06376 12.06376 10.29206 11.20979 11.20979 11.20979 11.20979 13.836 13.836 13.836 13.41109 13.41109 13.03377 13.03377 12.59017 12.59017 12.58921 14.08584 14.08584 14.08584 14.96051 14.96051 14.96051 15.00395 15.00395 15.00395 15.00395 14.21281 13.75274 14.69864 14.9296 15.60567 15.85567 16.31148 16.43293 16.48222 17.21222 17.21222 17.79218 18.31218 18.31218 18.31218 18.31218 18.16053 -9999 -9999 -9999 -9999 -9999 -9999 -9999 -9999 -9999 -9999 -9999 -9999 -9999 -9999 -9999 -9999 -9999 -9999 -9999 -9999 -9999 -9999 -9999 -9999 -9999 -9999 -9999 -9999 -9999 -9999 -9999 -9999 -9999 -9999 -9999 -9999 -9999 -9999 -9999 -9999 -9999 -9999 -9999 -9999 -9999 
-9999 -9999 -9999 -9999 -9999 -9999 -9999 -9999 -9999 11.36043 11.36043 11.50043 11.50043 11.50043 11.4772 11.4772 11.4772 12.2486 13.23585 13.4186 13.4186 13.4186 12.97585 11.11239 11.11239 9.954836 10.47931 10.97484 10.97484 10.97484 10.97484 10.46559 10.46559 9.862462 9.862462 10.58741 10.22813 10.22813 10.22813 9.858127 9.858127 9.251493 9.584273 9.640841 9.640841 9.640841 9.640841 9.49781 9.49781 9.49781 9.49781 8.347811 5.48176 6.311419 7.057915 7.057915 7.057915 6.436388 -9999 6.256389 6.178208 8.777746 8.777746 9.890877 9.890877 10.17289 10.17289 10.17289 6.531543 6.591543 6.531543 6.344599 6.041543 3.304664 2.166104 2.166104 2.166104 2.686916 2.686916 4.896916 6.501609 5.446935 6.765059 8.315059 8.315059 8.315059 7.145817 7.345817 7.345817 7.145817 4.211167 4.671167 4.671167 4.671167 4.526527 4.526527 4.526527 2.676528 2.629117 3.619542 3.619542 5.269542 5.269542 5.269542 3.669542 0.8839114 0.8839114 0.94958 0.94958 0.9064631 0.9064631 0.8164632 4.890944 4.890944 3.194345 3.194345 3.194345 4.836474 5.707206 5.730134 5.730134 6.207198 6.207198 6.207198 6.207198 5.757198 4.352309 4.352309 3.852309 2.137046 2.137046 2.137046 3.746027 3.746027 3.669482 3.669482 3.669482 4.389378 3.559377 1.859445 1.859445 1.859445 5.359269 6.654387 6.654387 6.654387 6.784368 7.664368 8.61355 10.08369 10.33114 10.33114 10.33114 11.30258 11.30258 11.30258 11.30258 10.86461 10.86461 11.80583 11.80583 11.80583 11.80583 11.1201 10.45568 10.45568 11.32749 11.92909 11.92909 11.92909 11.92909 11.59909 11.36909 12.51294 11.04804 12.10403 12.10403 12.10403 12.77711 12.77711 12.91052 13.1347 13.1347 13.1347 13.1347 13.78928 13.78928 13.78928 13.78928 13.4042 13.4042 13.4042 12.64968 12.64968 12.64968 13.68684 14.25683 14.25683 14.25683 14.25683 11.83509 11.83509 10.77695 9.759432 9.889431 9.889431 10.69811 10.69811 10.69811 10.36347 9.286204 10.29438 10.29438 10.40993 10.616 10.616 10.616 11.20979 11.20979 11.20979 11.20979 11.45693 11.45693 11.48143 13.03377 13.03377 13.03377 13.03377 12.59017 12.49528 12.49528 14.08584 14.08584 14.08584 14.96051 14.96051 14.96051 15.00395 15.00395 15.00395 15.00395 14.16281 14.06259 14.06259 14.56855 15.60567 15.85567 15.85567 16.43293 16.68959 16.80114 17.21222 17.79218 18.31218 18.31218 18.31218 18.31218 18.16053 18.16053 -9999 -9999 -9999 -9999 -9999 -9999 -9999 -9999 -9999 -9999 -9999 -9999 -9999 -9999 -9999 -9999 -9999 -9999 -9999 -9999 -9999 -9999 -9999 -9999 -9999 -9999 -9999 -9999 -9999 -9999 -9999 -9999 -9999 -9999 -9999 -9999 -9999 -9999 -9999 -9999 -9999 -9999 -9999 -9999 
-9999 -9999 -9999 -9999 -9999 -9999 -9999 -9999 -9999 -9999 11.67299 11.67299 11.50043 11.50043 11.4772 11.4772 10.92861 10.94585 13.23585 13.23585 13.23585 13.23585 12.97585 9.298698 9.88549 10.47931 10.47931 10.47931 10.97484 10.97484 10.46559 10.46559 10.32881 9.862462 10.58741 10.58741 10.58741 10.22813 9.858127 9.858127 9.858127 9.768108 9.768108 10.23537 10.23537 10.23537 10.23537 9.755367 9.49781 9.49781 9.49781 8.347811 6.311419 6.311419 7.057915 7.125309 7.576388 -9999 -9999 6.256389 6.178208 8.777746 9.619587 10.58088 10.58088 10.58088 10.17289 10.17289 10.17289 6.992143 6.591543 6.041543 6.041543 3.054664 0.7061041 2.166104 2.166104 1.636104 2.686916 2.756935 2.756935 3.220521 6.765059 6.765059 8.315059 6.765059 7.145817 7.145817 7.145817 4.498116 4.234033 4.211167 3.947594 4.526527 5.025507 4.526527 4.526527 0.7174208 0.545748 0.545748 3.619542 3.669542 3.669542 3.669542 0.8839114 0.8839114 0.94958 1.13958 4.954763 4.954763 4.954763 4.954763 4.890944 4.890944 4.890944 3.194345 3.194345 4.836474 5.573569 8.338209 8.338209 8.338209 6.207198 6.207198 6.207198 5.796619 4.459155 4.459155 3.852309 2.137046 2.137046 3.746027 4.530661 4.800661 4.800661 4.800661 4.658535 4.829378 4.829378 4.829378 1.609445 1.564388 1.564388 1.564388 6.654387 6.125818 7.05355 8.61355 8.61355 9.923789 10.26379 10.26379 10.26379 11.30258 11.37118 11.37118 11.30258 10.86461 10.86461 11.80583 11.80583 11.80583 11.80583 11.32583 10.45353 10.45353 11.32749 11.32749 11.92909 11.92909 11.92909 11.83959 12.51294 12.51294 12.51294 12.80694 12.80694 12.80694 12.70052 12.91052 12.91052 12.91052 12.4113 12.4113 12.4113 12.57798 13.78928 13.78928 12.57798 12.04928 12.04928 11.48347 11.48347 12.64968 12.64968 12.8696 14.25683 14.25683 14.25683 11.98523 11.98523 11.83509 8.573541 10.50943 10.50943 10.50943 10.69811 10.69811 10.69811 10.69811 10.29438 10.29438 10.29438 10.40993 10.616 10.616 10.616 11.20979 11.20979 11.20979 10.24849 11.45693 11.45693 11.45693 13.03377 13.03377 13.03377 13.03377 12.41041 12.89437 12.17005 14.08584 14.08584 14.13258 14.96051 14.96051 14.96051 15.00395 15.00395 15.00395 15.00395 13.19949 14.06259 14.50053 14.56855 15.58536 15.85567 15.85567 16.43293 16.87115 16.87115 16.87115 16.87115 18.31218 18.31218 18.31218 18.16053 18.16053 18.16053 -9999 -9999 -9999 -9999 -9999 -9999 -9999 -9999 -9999 -9999 -9999 -9999 -9999 -9999 -9999 -9999 -9999 -9999 -9999 -9999 -9999 -9999 -9999 -9999 -9999 -9999 -9999 -9999 -9999 -9999 -9999 -9999 -9999 -9999 -9999 -9999 -9999 -9999 -9999 -9999 -9999 -9999 -9999 -9999 
-9999 -9999 -9999 -9999 -9999 -9999 -9999 -9999 -9999 -9999 12.27592 12.17551 12.17551 12.17551 11.50043 10.68135 10.68135 10.66483 13.23585 13.23585 13.23585 12.97585 11.41071 9.88549 9.88549 9.88549 10.47931 10.47931 10.47931 10.16122 10.32881 10.32881 10.32881 10.58741 10.58741 10.58741 10.58741 9.53412 9.53412 9.53412 9.678109 10.35196 10.35196 10.35196 10.23537 10.23537 10.23537 9.755367 9.49781 9.49781 9.49781 8.201326 6.311419 6.311419 7.125309 -9999 -9999 -9999 -9999 -9999 6.178208 9.619587 10.58088 10.58088 10.76308 10.76308 10.76308 10.68308 6.992143 6.992143 6.591543 6.041543 4.161543 0.2709602 0.3712543 0.7061041 1.636104 0.3712543 0.1319151 2.530407 2.756935 3.220521 3.220521 6.765059 6.765059 3.439953 4.498116 6.785817 4.861658 4.861658 4.234033 4.234033 4.234033 5.025507 5.025507 5.025507 1.997421 0.7174208 0.7174208 0.545748 0.5766626 0.5766626 3.669542 0.5784228 0.7484229 0.7484229 1.038513 3.808513 4.954763 4.954763 4.954763 6.197464 6.197464 6.197464 4.890944 1.910572 1.910572 3.428152 4.998209 8.338209 8.338209 8.338209 8.338209 6.207198 5.886619 4.459155 4.459155 4.459155 4.459155 2.137046 2.137046 3.746027 4.800661 5.990373 5.990373 4.909713 5.511367 5.511367 5.511367 5.091367 4.829378 1.176296 2.896296 6.125818 6.125818 6.125818 8.385044 8.61355 8.61355 10.01379 10.52646 10.52646 10.52646 11.37118 11.37118 11.37118 11.37118 10.86461 10.86461 10.86461 11.80583 11.80583 11.32583 11.32583 10.73982 10.73982 11.42695 11.42695 11.83959 11.90067 12.32067 11.83959 12.51294 12.51294 12.51294 12.80694 13.31596 12.80694 12.91052 12.91052 12.91052 12.91052 12.4113 12.4113 12.4113 12.57798 12.57798 12.57798 12.57798 12.04928 10.00319 10.00319 10.68194 10.68194 10.75968 11.05301 12.8696 14.25683 12.8696 11.98523 11.98523 11.98523 10.31467 10.50943 10.97543 10.97543 10.69811 10.69811 10.69811 10.69811 10.23438 10.29438 10.29438 10.396 10.616 10.616 10.616 9.952057 10.24849 10.24849 10.21877 11.45693 11.45693 11.45693 11.99208 13.03377 13.03377 12.65071 12.89437 12.98437 12.98437 13.70258 14.13258 14.13258 14.50068 14.86023 14.8989 14.8989 14.8989 14.8989 13.19949 13.19949 14.50053 14.50053 14.50053 14.56855 15.58536 15.58536 16.41959 16.87115 16.87115 16.87115 17.05237 17.23182 17.65178 17.65178 17.90868 18.16053 17.90868 17.90868 -9999 -9999 -9999 -9999 -9999 -9999 -9999 -9999 -9999 -9999 -9999 -9999 -9999 -9999 -9999 -9999 -9999 -9999 -9999 -9999 -9999 -9999 -9999 -9999 -9999 -9999 -9999 -9999 -9999 -9999 -9999 -9999 -9999 -9999 -9999 -9999 -9999 -9999 -9999 -9999 -9999 -9999 -9999 
-9999 -9999 -9999 -9999 -9999 -9999 -9999 -9999 -9999 -9999 -9999 12.52299 12.38235 12.17551 10.68135 10.68135 10.68135 11.67264 12.74585 13.23585 13.23585 12.74585 11.41071 9.88549 9.88549 9.88549 10.96441 9.794847 9.794847 10.16122 10.16122 10.16122 10.16122 9.862462 10.58741 10.58741 10.58741 9.53412 9.53412 9.53412 9.678109 10.35196 10.35196 10.35196 10.26196 10.23537 10.23537 10.21851 9.128507 8.181327 8.181327 8.181327 7.359024 -9999 -9999 -9999 -9999 -9999 -9999 -9999 -9999 9.619587 10.58088 10.58088 10.76308 10.88643 10.88643 10.68308 6.992143 6.992143 6.992143 4.161543 4.161543 1.18239 0.536751 0.536751 0.536751 0.536751 0.1319151 0.8505209 2.250407 1.722794 1.722794 1.805142 2.692201 3.439953 3.514033 4.861658 4.861658 4.861658 4.861658 4.749233 5.025507 5.075507 5.075507 5.075507 3.537421 0.9674208 0.7174208 0.545748 0.6090486 0.6090486 0.6090486 0.6090486 0.6955318 0.6955318 1.038513 3.873391 5.103392 5.103392 5.103392 6.197464 6.197464 6.197464 4.597464 6.730572 6.730572 6.730572 8.070481 10.89048 10.89048 10.45048 8.031454 8.031454 8.031454 4.459155 4.459155 4.459155 4.459155 2.137046 2.137046 4.20456 5.990373 5.990373 5.990373 5.990373 5.511367 5.511367 5.511367 5.511367 5.091367 2.896296 2.896296 6.125818 6.125818 6.125818 8.385044 8.61355 8.61355 8.61355 10.52646 10.52646 10.52646 11.37118 11.37118 11.37118 11.37118 11.80993 11.80993 12.15849 12.15849 12.15849 11.32583 11.32583 10.91429 10.91429 12.08367 12.08367 11.90067 12.32067 12.32067 12.32067 12.51294 12.51294 12.51294 13.31596 13.85093 13.85093 14.45478 14.45478 14.45478 12.91052 12.4113 12.4113 8.888647 10.15496 12.57798 12.57798 12.57798 10.00319 10.00319 10.00319 9.294337 10.68194 10.68194 11.05301 11.92301 11.92301 11.98523 11.98523 11.98523 11.98523 10.31467 10.97543 10.97543 10.97543 10.97543 10.69811 10.69811 9.868479 10.23438 10.23438 10.29438 10.23438 10.6096 10.6096 10.6096 10.6096 9.875171 9.98517 9.98517 11.37012 11.37012 11.37012 11.67778 11.99208 12.65071 12.65071 12.98437 12.98437 12.98437 13.68159 13.90159 14.13258 14.50068 14.86023 14.8989 14.8989 14.8989 13.87045 13.19949 13.19949 14.50053 14.50053 14.50053 14.50053 15.58536 15.58536 16.41959 16.6176 16.87115 16.87115 17.05237 17.44237 17.49182 17.65178 17.90868 17.90868 17.90868 17.90868 17.31508 -9999 -9999 -9999 -9999 -9999 -9999 -9999 -9999 -9999 -9999 -9999 -9999 -9999 -9999 -9999 -9999 -9999 -9999 -9999 -9999 -9999 -9999 -9999 -9999 -9999 -9999 -9999 -9999 -9999 -9999 -9999 -9999 -9999 -9999 -9999 -9999 -9999 -9999 -9999 -9999 -9999 -9999 
-9999 -9999 -9999 -9999 -9999 -9999 -9999 -9999 -9999 -9999 -9999 -9999 12.52299 12.38235 10.68135 10.73002 10.73002 11.67264 11.67264 11.67264 12.74585 11.41071 10.40071 9.88549 9.88549 10.96441 10.96441 10.96441 10.96441 9.774847 10.16122 10.16122 10.16122 9.690681 9.690681 9.480781 9.480781 9.480781 9.480781 9.696505 10.35196 10.35196 10.35196 10.35196 10.26196 10.21851 10.21851 10.21851 9.128507 7.661326 7.359024 7.359024 -9999 -9999 -9999 -9999 -9999 -9999 -9999 -9999 -9999 -9999 10.32442 10.58088 11.07643 11.07643 11.07643 10.88643 6.992143 6.992143 5.250444 4.161543 2.590444 1.18239 1.18239 0.536751 0.536751 0.536751 0.2524474 0.2524474 0.9758481 1.722794 2.875848 3.506274 3.506274 3.506274 4.184032 4.861658 4.861658 4.861658 4.861658 4.749233 5.07326 5.075507 5.075507 5.075507 5.075507 0.9674208 0.9674208 0.545748 0.6090486 2.966838 2.966838 2.966838 2.966838 0.6955318 3.251962 5.056992 5.103392 5.103392 5.103392 6.915205 6.915205 6.915205 6.915205 6.730572 8.462468 8.462468 10.89048 10.95954 10.95954 10.89048 11.36853 11.36853 8.031454 8.031454 4.459155 4.459155 4.459155 2.021433 2.021433 4.20456 5.990373 5.990373 5.990373 5.990373 5.611115 5.611115 5.611115 5.091367 5.091367 4.231778 4.231778 5.600465 6.125818 6.125818 8.385044 8.385044 8.385044 8.385044 10.52646 10.52646 10.52646 11.39044 11.39044 11.39044 11.37118 11.80993 11.80993 12.15849 12.15849 12.15849 12.15849 10.55914 10.91429 12.08367 12.08367 12.08367 12.87501 12.87501 12.87501 12.32067 11.73636 11.73636 13.31596 14.56093 14.56093 13.85093 14.45478 14.45478 14.45478 12.36475 8.888647 8.888647 8.888647 9.998867 9.998867 9.998867 9.998867 8.167091 8.167091 6.737647 9.294337 9.598166 10.68194 9.598166 11.92301 11.92301 11.92301 11.98523 10.47251 11.40717 11.40717 11.40717 10.97543 10.97543 10.97543 9.868479 9.868479 9.868479 8.568479 9.048052 9.048052 9.048052 10.6096 10.6096 10.6096 9.875171 9.875171 9.98517 9.98517 11.37012 11.37012 11.37012 11.37012 11.95273 12.65071 12.65071 12.98437 12.98437 12.98437 13.68159 13.90159 13.90159 14.29023 14.86023 14.86023 14.86023 14.16023 13.87045 12.68273 14.14053 14.14053 14.50053 14.50053 14.61822 14.61822 15.56822 15.56822 16.6176 16.6176 16.6176 17.05237 17.44237 17.44237 17.49182 17.69508 17.90868 17.90868 17.69508 17.31508 16.97818 -9999 -9999 -9999 -9999 -9999 -9999 -9999 -9999 -9999 -9999 -9999 -9999 -9999 -9999 -9999 -9999 -9999 -9999 -9999 -9999 -9999 -9999 -9999 -9999 -9999 -9999 -9999 -9999 -9999 -9999 -9999 -9999 -9999 -9999 -9999 -9999 -9999 -9999 -9999 -9999 -9999 
-9999 -9999 -9999 -9999 -9999 -9999 -9999 -9999 -9999 -9999 -9999 -9999 -9999 12.38235 10.68135 10.73002 10.73002 11.67264 11.67264 11.85776 11.85776 11.85776 10.40071 9.064162 9.064162 10.96441 10.96441 10.96441 10.96441 9.774847 9.56875 9.690681 9.690681 9.690681 9.690681 9.480781 9.480781 9.480781 9.696505 9.696505 9.696505 10.35196 10.35196 10.35196 10.26196 10.21851 10.21851 10.21851 8.786018 7.693625 -9999 -9999 -9999 -9999 -9999 -9999 -9999 -9999 -9999 -9999 -9999 -9999 -9999 10.32442 11.07643 11.07643 11.07643 11.07643 6.357256 6.357256 5.250444 2.590444 2.590444 2.084193 1.18239 0.536751 0.536751 0.9620479 0.9620479 0.9758481 2.028024 2.875848 3.506274 3.506274 4.552894 4.552894 4.552894 5.186272 4.861658 4.861658 4.749233 4.749233 5.07326 5.075507 5.075507 5.075507 5.075507 0.9674208 0.2975197 4.016838 4.016838 4.016838 4.85636 2.966838 3.291367 3.291367 3.251962 5.056992 5.180559 5.180559 5.664464 6.915205 6.915205 6.915205 6.915205 6.815693 8.462468 10.57396 10.95954 10.95954 10.95954 11.36853 11.36853 11.36853 11.36853 7.108532 0.4835794 0.4835794 5.164865 5.164865 5.164865 0.5714328 5.990373 5.990373 5.990373 5.990373 5.611115 5.611115 5.611115 5.611115 4.231778 4.231778 4.231778 6.608861 6.69758 6.69758 8.112875 8.112875 8.112875 8.646687 10.52646 10.52646 11.39044 11.39044 11.39044 11.39044 10.83118 12.52627 12.52627 12.52627 12.43627 12.15849 12.15849 10.55914 11.81429 12.08367 12.08367 12.87501 12.87501 12.87501 12.87501 12.64501 11.73636 11.73636 14.56093 15.05093 15.05093 15.05093 14.99093 14.45478 14.45478 12.68478 8.888647 8.888647 8.761378 8.572297 9.998867 9.998867 9.998867 8.167091 7.713801 7.653316 9.398167 9.953919 9.953919 9.953919 9.638136 11.92301 10.47251 10.47251 10.47251 11.40717 11.40717 11.40717 10.97543 10.97543 10.88622 9.868479 9.868479 8.568479 7.415078 7.415078 7.415078 7.415078 7.960855 5.932355 5.932355 9.875171 9.875171 9.875171 9.98517 11.26206 11.37012 11.37012 11.95273 11.95273 12.65071 12.65071 12.77772 12.98437 12.98437 12.98437 13.68159 13.68159 13.68159 14.29023 14.29023 14.16023 14.16023 13.19336 13.27559 14.14053 14.55249 14.55249 14.55249 14.61822 15.57822 15.57822 15.57822 15.56822 16.5476 16.5476 16.5476 17.44237 17.44237 17.44237 17.69508 17.69508 17.69508 17.69508 16.93269 16.97818 -9999 -9999 -9999 -9999 -9999 -9999 -9999 -9999 -9999 -9999 -9999 -9999 -9999 -9999 -9999 -9999 -9999 -9999 -9999 -9999 -9999 -9999 -9999 -9999 -9999 -9999 -9999 -9999 -9999 -9999 -9999 -9999 -9999 -9999 -9999 -9999 -9999 -9999 -9999 -9999 -9999 
-9999 -9999 -9999 -9999 -9999 -9999 -9999 -9999 -9999 -9999 -9999 -9999 -9999 -9999 10.20002 12.5871 12.5871 13.85487 13.85487 13.85487 12.42216 11.85776 11.85776 9.655473 9.655473 10.96441 10.96441 10.96441 10.96441 9.56875 9.56875 9.690681 9.690681 9.690681 9.690681 9.256563 9.480781 9.696505 9.696505 9.696505 10.05336 10.05336 10.26196 10.26196 9.764698 9.096018 9.096018 9.096018 8.786018 -9999 -9999 -9999 -9999 -9999 -9999 -9999 -9999 -9999 -9999 -9999 -9999 -9999 -9999 10.32442 11.07643 11.07643 11.07643 10.31308 6.357256 6.357256 5.618292 2.195618 2.195618 2.084193 2.084193 0.4632375 0.9620479 0.9620479 2.028024 2.418024 2.875848 4.409379 4.84326 4.84326 4.84326 4.84326 5.186272 5.186272 5.186272 4.606272 4.749233 4.749233 4.519233 5.07326 5.075507 5.075507 3.724716 0.9674208 4.016838 4.016838 4.016838 4.85636 4.85636 4.85636 3.291367 3.291367 3.291367 5.180559 5.280559 5.280559 5.280559 6.915205 6.915205 6.915205 6.915205 9.304062 10.57396 10.57396 10.95954 11.53283 11.53283 11.36853 11.36853 11.36853 11.36853 8.147174 8.147174 8.147174 5.164865 5.164865 5.164865 5.164865 5.086718 5.086718 5.086718 5.471114 5.611115 5.611115 5.611115 2.778465 2.778465 4.231778 4.231778 6.69758 8.737579 6.69758 8.102875 8.112875 8.112875 8.806686 10.43127 10.43127 11.39044 11.39044 11.39044 11.39044 10.83118 12.52627 12.52627 12.52627 12.52627 12.15849 11.32043 10.9692 11.81429 11.81429 12.08367 12.87501 12.87501 12.87501 12.87501 12.64501 11.73636 11.73636 14.56093 15.05093 15.05093 15.05093 15.05093 14.45478 14.45478 14.00185 8.761378 8.761378 8.761378 7.184763 7.364763 7.713801 7.713801 7.713801 7.713801 7.653316 9.398167 9.953919 9.953919 9.953919 9.638136 9.638136 10.47251 10.47251 10.47251 11.40717 11.40717 11.40717 10.85303 10.85303 10.85303 9.136318 9.136318 9.136318 7.415078 7.415078 7.415078 7.415078 5.932355 5.932355 3.804604 9.376852 9.875171 9.875171 9.376852 11.26206 11.26206 11.26206 10.71206 11.95273 11.95273 11.95273 12.77772 12.77772 12.77772 12.77772 11.86061 12.11854 12.11854 12.43416 14.16023 12.97876 12.97876 13.19336 13.36657 13.36657 14.55249 14.55249 14.55249 14.55249 15.57822 15.57822 15.57822 15.57822 15.56635 15.56635 16.00327 16.82327 16.82327 16.82327 17.18389 17.69508 17.69508 17.18389 16.93269 16.93269 16.93269 -9999 -9999 -9999 -9999 -9999 -9999 -9999 -9999 -9999 -9999 -9999 -9999 -9999 -9999 -9999 -9999 -9999 -9999 -9999 -9999 -9999 -9999 -9999 -9999 -9999 -9999 -9999 -9999 -9999 -9999 -9999 -9999 -9999 -9999 -9999 -9999 -9999 -9999 -9999 -9999 
-9999 -9999 -9999 -9999 -9999 -9999 -9999 -9999 -9999 -9999 -9999 -9999 -9999 -9999 14.42477 14.42477 12.5871 13.85487 13.85487 13.85487 12.48047 12.42216 10.39216 10.75915 10.75915 10.75915 9.725814 9.725814 9.725814 9.56875 9.56875 9.56875 9.56875 9.039337 9.324227 9.324227 9.256563 9.256563 9.696505 9.696505 9.696505 10.05336 10.05336 10.05336 9.457035 9.096018 9.096018 -9999 -9999 -9999 -9999 -9999 -9999 -9999 -9999 -9999 -9999 -9999 -9999 -9999 -9999 -9999 -9999 -9999 10.05626 11.07643 8.136426 8.136426 6.357256 6.357256 5.618292 2.195618 2.084193 2.084193 2.084193 0.5926045 0.9620479 0.9620479 2.028024 2.806405 4.409379 4.409379 4.84326 4.84326 4.84326 5.186272 5.186272 5.186272 5.186272 4.934409 4.934409 4.934409 4.1304 3.849837 3.724716 3.724716 3.724716 0.4047163 4.236361 4.236361 4.236361 4.93636 4.93636 4.93636 4.85636 3.580992 3.291367 5.180559 5.280559 5.280559 5.280559 5.684464 6.915205 6.915205 6.815693 10.57396 10.57396 10.57396 11.53283 11.63283 11.63283 11.63283 11.36853 11.36853 11.36853 10.4347 8.147174 8.147174 7.208152 7.208152 7.208152 7.286453 7.286453 5.086718 5.086718 4.906717 5.471114 5.611115 5.471114 2.778465 3.886161 7.046732 7.046732 8.737579 8.737579 8.737579 8.737579 10.29361 10.29361 8.531265 10.43127 10.43127 11.21235 11.39044 11.39044 11.39044 10.81842 12.52627 12.52627 12.52627 12.52627 11.45993 11.45993 11.45993 11.81429 11.81429 11.81429 11.81429 12.87501 12.87501 12.87501 11.30799 10.44668 10.44668 12.5456 15.05093 15.05093 15.05093 15.05093 14.00185 14.00185 14.00185 8.761378 8.761378 8.761378 7.364763 7.364763 7.503315 8.132817 8.132817 7.863316 8.454792 8.454792 9.953919 9.953919 9.953919 9.638136 9.638136 10.47251 10.47251 10.47251 11.40717 11.40717 11.40717 10.85303 10.85303 10.85303 9.136318 9.136318 9.136318 6.282825 7.415078 6.282825 6.282825 5.91273 5.91273 4.464604 6.66613 6.81613 9.376852 6.845768 10.71206 10.71206 10.71206 10.22136 10.22136 11.95273 11.19169 11.95772 12.77772 12.77772 11.95772 12.34854 12.34854 12.34854 13.13819 13.13819 12.97876 12.97876 13.19336 13.37898 13.37898 14.55249 14.55249 14.55249 14.55249 15.57822 15.57822 15.57822 15.57822 15.56635 15.56635 15.56635 16.82327 16.82327 16.82327 16.82327 17.18389 17.18389 16.6432 16.6432 16.6432 15.59565 15.47269 -9999 -9999 -9999 -9999 -9999 -9999 -9999 -9999 -9999 -9999 -9999 -9999 -9999 -9999 -9999 -9999 -9999 -9999 -9999 -9999 -9999 -9999 -9999 -9999 -9999 -9999 -9999 -9999 -9999 -9999 -9999 -9999 -9999 -9999 -9999 -9999 -9999 -9999 -9999 
-9999 -9999 -9999 -9999 -9999 -9999 -9999 -9999 -9999 -9999 -9999 -9999 -9999 -9999 -9999 14.80701 14.80701 14.67701 13.85487 13.85487 12.72047 12.72047 11.03032 11.03032 11.03032 10.75915 10.75915 9.725814 9.725814 9.615431 9.258201 9.258201 9.258201 9.324227 9.438758 9.438758 9.324227 9.256563 9.219448 9.219448 9.219448 9.457035 9.457035 9.457035 8.323304 9.096018 -9999 -9999 -9999 -9999 -9999 -9999 -9999 -9999 -9999 -9999 -9999 -9999 -9999 -9999 -9999 -9999 -9999 -9999 -9999 8.136426 8.136426 8.136426 6.357256 6.135225 5.618292 0.4650136 2.084193 2.084193 0.6626045 0.6626045 0.9620479 1.246405 2.806405 4.306405 4.409379 4.409379 4.84326 5.205189 5.205189 5.205189 5.186272 5.186272 5.186272 4.934409 4.934409 4.934409 4.934409 3.706423 3.39326 3.483402 3.483402 -0.004337464 4.236361 4.236361 4.93636 4.93636 4.93636 4.93636 4.46636 3.695415 3.695415 4.400558 5.280559 5.280559 5.280559 5.519596 5.519596 5.519596 6.235205 9.547459 10.57396 10.57396 11.63283 12.1357 12.1357 11.63283 10.9147 10.9147 10.9147 10.5647 8.340637 8.340637 7.208152 8.279239 7.286453 7.286453 7.286453 7.286453 3.734128 3.256112 3.256112 3.256112 2.438738 2.486161 7.046732 7.046732 7.046732 9.534712 9.534712 9.534712 10.29361 10.29361 10.29361 10.29361 10.43127 10.43127 10.43127 11.21235 11.21235 11.21235 10.81842 11.81936 12.52627 12.52627 11.81936 11.45993 11.45993 11.45993 10.9692 11.81429 11.71429 11.00799 11.30799 11.30799 11.30799 11.30799 10.44668 10.44668 12.5456 12.5456 15.05093 15.05093 14.00185 14.00185 14.00185 14.00185 8.761378 8.761378 8.761378 7.364763 7.364763 8.132817 8.132817 8.132817 8.845963 8.845963 8.454792 9.953919 9.953919 9.953919 9.196646 9.638136 9.638136 10.0575 10.0575 10.3575 10.3575 10.3575 10.3568 10.3568 10.3568 9.136318 9.136318 6.277822 6.282825 6.282825 6.395825 6.395825 6.052824 5.91273 5.91273 6.81613 7.124484 7.124484 7.124484 9.265768 9.265768 9.265768 9.661359 10.22136 10.22136 10.22136 10.55126 10.67869 12.62517 12.62517 12.52386 13.31386 13.31386 13.31386 13.13819 13.13819 12.97876 13.37898 13.37898 13.37898 13.37898 14.55249 14.55249 12.76602 13.37879 15.57822 15.57822 15.56635 15.56635 15.56635 15.56635 16.74927 16.80327 16.74927 16.74927 16.67163 16.67163 16.57331 16.57331 16.15593 15.96593 15.59565 14.98289 -9999 -9999 -9999 -9999 -9999 -9999 -9999 -9999 -9999 -9999 -9999 -9999 -9999 -9999 -9999 -9999 -9999 -9999 -9999 -9999 -9999 -9999 -9999 -9999 -9999 -9999 -9999 -9999 -9999 -9999 -9999 -9999 -9999 -9999 -9999 -9999 -9999 -9999 
-9999 -9999 -9999 -9999 -9999 -9999 -9999 -9999 -9999 -9999 -9999 -9999 -9999 -9999 -9999 -9999 14.80701 14.80701 14.07786 13.85487 12.7378 12.72047 11.03032 11.03032 11.03032 11.03032 10.02097 10.02097 9.615431 9.615431 9.615431 9.258201 9.258201 9.438758 9.438758 9.438758 9.438758 9.219448 9.219448 9.219448 9.047426 8.587337 8.323304 8.323304 -9999 -9999 -9999 -9999 -9999 -9999 -9999 -9999 -9999 -9999 -9999 -9999 -9999 -9999 -9999 -9999 -9999 -9999 -9999 -9999 -9999 -9999 8.11033 8.11033 6.135225 6.135225 4.308292 0.5848471 0.6886883 0.6886883 0.6626045 0.7626045 0.7626045 1.246405 2.940518 4.376405 4.376405 4.409379 4.78326 5.679868 5.205189 5.205189 4.676272 4.676272 4.676272 4.934409 4.934409 4.934409 4.007641 3.706423 3.483402 3.483402 3.483402 3.483402 4.236361 4.236361 4.236361 4.93636 4.93636 4.93636 5.255415 5.280479 5.280479 5.280479 5.280559 5.280559 5.280559 5.191359 5.519596 6.9633 8.637458 10.53501 10.53501 10.53501 12.1357 12.1357 12.1357 12.1357 10.9147 10.9147 10.5647 10.5647 8.340637 8.340637 8.279239 8.279239 8.279239 7.954324 7.286453 7.286453 4.147261 4.021138 3.85545 5.74112 5.74112 5.74112 7.933839 8.043839 8.043839 9.534712 9.534712 9.534712 10.29361 10.32361 10.32361 10.29361 8.651265 10.43127 10.43127 11.21235 11.21235 10.81842 10.81842 11.81936 11.81936 11.81936 11.81936 11.45993 11.45993 11.45993 10.9692 10.9692 10.7591 11.00799 11.00799 11.30799 11.30799 11.30799 9.968618 9.968618 11.27349 12.5456 12.5456 12.54349 12.54349 10.35028 10.35028 10.35028 8.432926 8.432926 6.021592 6.442817 7.364763 8.962817 8.962817 8.962817 12.19589 12.19589 12.19589 8.454792 7.139354 9.196646 9.746646 9.746646 9.746646 9.025808 10.0575 10.0575 10.3575 10.3568 10.3568 10.3568 10.3568 6.060574 6.060574 6.277822 6.277822 6.395825 6.395825 6.395825 6.012407 6.012407 5.91273 7.124484 7.124484 8.394484 8.394484 11.04501 11.04501 11.04501 9.884027 10.22136 10.22136 9.954028 10.77392 12.62517 12.62517 13.52517 13.53386 13.70702 13.53386 13.48819 13.48819 13.24349 13.0719 13.37898 13.37898 13.37898 13.37898 12.51917 12.46134 11.30134 13.37879 13.37879 13.50319 13.67634 15.56635 15.56635 16.04352 16.74927 16.74927 16.74927 16.74927 16.67163 16.67163 16.64163 16.58163 16.62593 16.62593 16.62593 15.16112 -9999 -9999 -9999 -9999 -9999 -9999 -9999 -9999 -9999 -9999 -9999 -9999 -9999 -9999 -9999 -9999 -9999 -9999 -9999 -9999 -9999 -9999 -9999 -9999 -9999 -9999 -9999 -9999 -9999 -9999 -9999 -9999 -9999 -9999 -9999 -9999 -9999 -9999 
-9999 -9999 -9999 -9999 -9999 -9999 -9999 -9999 -9999 -9999 -9999 -9999 -9999 -9999 -9999 -9999 14.94106 14.94106 14.07786 14.07786 12.7378 12.7378 11.03032 11.03032 11.03032 11.03032 11.367 10.04403 10.02097 9.615431 9.615431 9.441113 9.258201 9.438758 9.438758 9.438758 9.438758 9.097426 9.097426 9.097426 9.097426 8.218023 -9999 -9999 -9999 -9999 -9999 -9999 -9999 -9999 -9999 -9999 -9999 -9999 -9999 -9999 -9999 -9999 -9999 -9999 -9999 -9999 -9999 -9999 -9999 -9999 -9999 6.00353 6.135225 4.308292 4.308292 0.6886883 0.6886883 0.6886883 0.6886883 0.7626045 0.7626045 2.940518 3.966405 4.376405 6.519939 6.519939 6.519939 5.679868 6.043038 6.043038 4.351333 4.676272 4.351333 4.351333 4.934409 4.007641 4.007641 4.058201 4.408201 4.408201 3.938695 3.938695 3.97865 3.97865 4.908649 4.908649 4.93636 4.908649 5.255415 5.280479 5.280479 5.280479 5.280479 4.859172 4.859172 5.620035 5.620035 6.9633 8.637458 9.547459 10.53501 10.53501 12.1357 12.1357 12.1357 12.1357 10.5647 10.5647 10.5647 10.49423 8.340637 8.340637 8.524323 8.524323 8.279239 7.954324 7.954324 7.286453 4.147261 4.147261 5.61112 5.74112 5.74112 7.933839 8.17384 8.17384 8.17384 9.702538 10.52254 10.52254 10.32361 10.32361 10.32361 10.32361 7.887012 8.651265 7.887012 10.48619 10.74787 10.81842 10.74787 11.81936 11.81936 11.81936 11.10863 11.45993 11.45993 11.45993 10.7591 10.7591 10.7591 10.66978 11.00799 11.00799 7.923126 9.968618 9.968618 9.968618 0.4840283 12.54349 12.54349 12.54349 11.89349 11.78173 11.78173 10.35028 4.956426 4.956426 4.956426 6.442817 6.442817 8.962817 8.962817 12.19589 12.2128 12.2128 12.19589 7.139354 9.929354 9.196646 9.746646 9.746646 9.746646 9.746646 9.69472 9.987503 9.745125 10.3568 10.3568 10.3568 10.3568 8.182555 6.060574 8.036922 8.036922 8.607717 8.607717 8.607717 6.395825 6.012407 6.012407 7.348577 7.348577 8.394484 11.04501 11.04501 11.04501 11.04501 10.87294 10.87294 9.954028 9.954028 10.77392 12.62517 12.62517 13.52517 13.70702 13.70702 13.70702 13.70702 13.48819 13.48819 13.24349 13.37898 13.37898 13.37898 13.33535 13.33535 13.29508 12.82508 13.37879 13.37879 13.50319 13.50319 13.67634 15.46634 16.04352 16.04352 16.74927 16.74927 16.67163 16.67163 16.67163 16.64163 16.58163 16.62593 16.62593 16.62593 15.40067 15.40067 -9999 -9999 -9999 -9999 -9999 -9999 -9999 -9999 -9999 -9999 -9999 -9999 -9999 -9999 -9999 -9999 -9999 -9999 -9999 -9999 -9999 -9999 -9999 -9999 -9999 -9999 -9999 -9999 -9999 -9999 -9999 -9999 -9999 -9999 -9999 -9999 -9999 
-9999 -9999 -9999 -9999 -9999 -9999 -9999 -9999 -9999 -9999 -9999 -9999 -9999 -9999 -9999 -9999 -9999 14.94106 14.07786 14.07786 12.7378 12.7378 10.36961 11.03032 11.03032 11.367 11.367 11.367 10.04403 9.964027 10.54752 10.54752 9.623474 9.143475 9.438758 9.438758 9.034227 9.097426 9.097426 9.097426 9.097426 -9999 -9999 -9999 -9999 -9999 -9999 -9999 -9999 -9999 -9999 -9999 -9999 -9999 -9999 -9999 -9999 -9999 -9999 -9999 -9999 -9999 -9999 -9999 -9999 -9999 -9999 6.00353 2.00456 1.9046 1.9046 0.6886883 0.6886883 0.6886883 0.6886883 0.7626045 0.7626045 2.940518 3.931266 4.376405 6.519939 6.519939 6.693628 6.693628 6.693628 8.263038 8.263038 8.263038 6.501877 6.501877 4.007641 4.007641 4.058201 4.408201 4.408201 4.573378 4.408201 4.128695 4.140951 4.128695 3.97865 4.908649 4.908649 4.908649 5.255415 5.280479 5.319415 5.280479 7.063541 7.063541 5.620035 5.620035 5.620035 6.9633 9.396149 9.547459 9.547459 9.547459 11.76372 12.1357 12.1357 12.1357 10.38423 10.49423 10.49423 7.910079 8.059298 8.524323 8.524323 8.524323 8.524323 8.511132 8.364324 8.23161 8.45545 8.45545 8.45545 9.149378 9.149378 8.17384 8.313839 8.313839 8.313839 10.52254 10.52254 10.52254 10.52254 10.32361 10.32361 10.32361 8.555359 8.555359 8.913421 10.48619 10.48619 10.5265 10.5265 10.7365 11.36976 11.36976 11.10863 11.10863 10.91888 11.32319 10.62968 10.62968 9.087182 9.087182 9.087182 11.47826 11.47826 7.763788 0.6786188 0.6786188 10.74533 11.89349 12.22065 12.22065 11.78173 11.78173 11.78173 11.78173 6.516426 6.516426 6.516426 5.76051 9.231891 9.231891 9.231891 12.63886 12.63886 12.63886 12.63886 10.68935 10.68935 9.929354 9.746646 9.746646 10.42472 10.42472 10.42472 9.745125 9.745125 9.745125 10.3568 10.3568 8.182555 8.182555 8.182555 8.036922 8.607717 8.607717 8.607717 8.607717 6.240081 6.240081 6.607459 7.348577 7.348577 8.500112 10.99686 11.04501 11.04501 11.04501 10.87294 10.87294 10.05331 9.954028 11.58885 12.60603 12.62517 13.52517 13.70702 13.70702 13.70702 13.70702 13.68349 13.68349 13.68349 13.35553 13.96535 13.96535 13.96535 13.48119 13.29508 12.82508 13.05363 13.05363 13.05363 13.46109 15.09109 15.09109 16.04352 16.68691 16.68691 16.68691 16.74813 16.74813 16.74813 16.64163 16.58163 16.62593 16.62593 16.62593 15.40067 15.59067 15.59067 -9999 -9999 -9999 -9999 -9999 -9999 -9999 -9999 -9999 -9999 -9999 -9999 -9999 -9999 -9999 -9999 -9999 -9999 -9999 -9999 -9999 -9999 -9999 -9999 -9999 -9999 -9999 -9999 -9999 -9999 -9999 -9999 -9999 -9999 -9999 -9999 
-9999 -9999 -9999 -9999 -9999 -9999 -9999 -9999 -9999 -9999 -9999 -9999 -9999 -9999 -9999 -9999 -9999 -9999 14.50106 14.07786 12.7378 10.01604 10.72737 10.72737 11.367 11.367 11.367 11.367 11.1192 10.54752 10.59135 11.66135 11.66135 11.66135 9.003474 8.864131 8.864131 9.097426 9.097426 -9999 -9999 -9999 -9999 -9999 -9999 -9999 -9999 -9999 -9999 -9999 -9999 -9999 -9999 -9999 -9999 -9999 -9999 -9999 -9999 -9999 -9999 -9999 -9999 -9999 -9999 -9999 -9999 -9999 2.00456 1.9046 0.6974254 0.6886883 0.6886883 0.6886883 0.5786884 0.7626045 0.7626045 2.527252 4.116943 4.283757 6.563757 6.563757 6.693628 8.463629 8.463629 8.463629 8.430274 8.263038 8.263038 6.501877 4.083693 4.083693 4.347753 4.408201 4.933378 4.933378 4.573378 4.140951 4.140951 4.140951 4.325383 4.325383 4.325383 4.720992 5.319415 5.469415 5.429415 7.063541 7.303541 7.303541 7.303541 9.204098 5.620035 5.620035 6.9633 9.396149 9.396149 9.396149 11.76372 11.76372 11.76372 11.76372 8.37505 10.38423 8.37505 8.208901 8.157474 8.524323 8.524323 8.524323 8.524323 8.511132 8.511132 8.45545 8.45545 8.45545 9.149378 9.429378 9.429378 9.149378 8.313839 8.313839 8.313839 10.52254 10.52254 10.52254 10.52254 10.32361 10.32361 9.969452 8.555359 8.555359 8.555359 8.913421 10.48619 10.5265 10.5265 11.36976 11.36976 11.36976 11.36976 11.87593 11.87593 11.87593 11.32319 11.74655 11.74655 11.74655 11.74655 11.58826 11.47826 11.47826 7.028635 4.008635 10.83533 12.22065 12.35065 12.35065 12.22065 11.78173 11.78173 11.78173 11.47173 6.516426 6.516426 9.231891 9.231891 9.231891 10.26753 12.63886 12.63886 12.63886 12.63886 10.68935 10.86576 10.68935 10.09281 10.09281 10.42472 10.42472 10.42472 10.42472 9.745125 9.745125 8.655125 5.391903 9.026199 9.026199 10.24078 10.24078 10.24078 8.607717 8.607717 9.114006 9.114006 9.114006 6.607459 9.223953 9.223953 9.706634 10.99686 10.99686 11.04501 11.13058 11.13058 11.13058 10.05331 10.05331 12.2126 12.60603 12.61817 13.52517 13.70702 13.70702 13.70702 13.68349 13.68349 13.68349 13.68349 13.58657 14.01657 13.96535 13.96535 13.96535 13.55119 13.55119 13.05363 13.05363 13.05363 14.29109 14.29109 15.09109 16.09296 16.68691 16.76683 16.76683 16.74813 16.74813 16.74813 16.44982 16.44982 16.62593 16.62593 16.62593 15.67684 15.65681 15.65681 15.59067 -9999 -9999 -9999 -9999 -9999 -9999 -9999 -9999 -9999 -9999 -9999 -9999 -9999 -9999 -9999 -9999 -9999 -9999 -9999 -9999 -9999 -9999 -9999 -9999 -9999 -9999 -9999 -9999 -9999 -9999 -9999 -9999 -9999 -9999 -9999 
-9999 -9999 -9999 -9999 -9999 -9999 -9999 -9999 -9999 -9999 -9999 -9999 -9999 -9999 -9999 -9999 -9999 -9999 -9999 13.82573 11.1518 11.1518 10.72737 10.72737 10.72737 11.367 11.367 11.367 11.1192 11.1192 11.66135 11.66135 11.66135 11.66135 8.864131 8.864131 8.864131 7.655362 -9999 -9999 -9999 -9999 -9999 -9999 -9999 -9999 -9999 -9999 -9999 -9999 -9999 -9999 -9999 -9999 -9999 -9999 -9999 -9999 -9999 -9999 -9999 -9999 -9999 -9999 -9999 -9999 -9999 -9999 -9999 5.112808 5.112808 6.269782 0.6075914 0.6075914 0.5786884 0.5633647 0.5633647 4.116943 4.116943 6.563757 6.563757 7.550937 9.123629 9.123629 9.123629 8.683628 8.463629 8.430274 8.263038 7.364901 4.116809 4.467374 4.467374 4.933378 4.933378 4.933378 4.933378 4.250951 4.383448 4.383448 4.140951 4.609228 4.609228 4.609228 5.469415 5.905655 5.905655 7.063541 7.483541 7.483541 9.204098 9.204098 9.204098 5.620035 5.552956 8.006148 8.006148 8.006148 7.543548 11.76372 11.76372 11.76372 8.37505 8.37505 8.37505 8.37505 8.157474 8.157474 8.524323 8.524323 8.524323 8.511132 8.511132 9.35161 9.35161 9.35161 9.729378 9.729378 9.729378 9.429378 8.313839 8.313839 8.313839 10.52254 10.52254 10.52254 9.929452 9.929452 9.929452 9.929452 8.555359 8.555359 8.555359 9.770783 9.770783 9.770783 10.5265 11.36976 11.36976 11.36976 12.01256 12.82247 12.82247 12.82247 12.13291 12.00655 12.00655 11.74655 11.74655 11.58826 11.58826 11.47826 11.64019 11.64019 11.64019 12.35065 12.35065 12.35065 12.35065 11.78173 11.78173 11.78173 6.516426 6.516426 6.516426 9.231891 9.867531 10.26753 10.26753 12.63886 12.63886 12.63886 12.63886 11.12576 11.12576 11.12576 10.09281 10.09281 10.42472 10.42472 10.42472 9.884373 9.884373 8.655125 8.655125 6.256553 9.026199 9.026199 10.38971 10.38971 10.24078 10.24078 9.114006 9.114006 9.114006 9.114006 9.223953 9.223953 9.296634 9.706634 9.980392 10.99686 11.13058 11.13058 11.13058 11.13058 10.29893 12.2126 12.2126 12.61817 12.61817 13.06817 13.29239 13.29239 13.29239 13.58183 13.68349 13.68349 13.68349 14.01657 14.01657 14.01657 14.04782 14.04782 13.76119 13.76119 12.70683 12.80683 12.80683 14.29109 14.29109 14.89222 16.09296 16.76683 16.76683 16.76683 16.76683 16.74813 16.74813 16.44982 16.44982 16.44982 16.41551 15.67684 15.67684 16.13681 16.13681 16.13681 -9999 -9999 -9999 -9999 -9999 -9999 -9999 -9999 -9999 -9999 -9999 -9999 -9999 -9999 -9999 -9999 -9999 -9999 -9999 -9999 -9999 -9999 -9999 -9999 -9999 -9999 -9999 -9999 -9999 -9999 -9999 -9999 -9999 -9999 -9999 
-9999 -9999 -9999 -9999 -9999 -9999 -9999 -9999 -9999 -9999 -9999 -9999 -9999 -9999 -9999 -9999 -9999 -9999 -9999 13.82573 11.1518 11.1518 10.72737 10.72737 10.72737 10.72737 11.1192 11.1192 11.1192 11.1192 12.08447 12.08447 12.08447 11.66135 8.864131 8.864131 8.815362 -9999 -9999 -9999 -9999 -9999 -9999 -9999 -9999 -9999 -9999 -9999 -9999 -9999 -9999 -9999 -9999 -9999 -9999 -9999 -9999 -9999 -9999 -9999 -9999 -9999 -9999 -9999 -9999 -9999 -9999 -9999 -9999 -9999 6.269782 6.269782 6.269782 5.408209 5.408209 0.5633647 2.35263 5.212629 5.243757 7.490937 7.550937 9.123629 9.123629 10.1726 10.1726 10.1726 9.668536 9.668536 8.430274 7.364901 4.467374 4.497374 4.467374 4.933378 4.933378 4.933378 4.933378 4.453447 4.571365 4.571365 4.609228 4.609228 4.609228 4.609228 6.725655 6.725655 6.725655 7.483541 8.164092 8.164092 9.204098 9.204098 10.35517 10.35517 10.35517 6.876262 11.89626 11.89626 7.457324 9.783724 9.783724 9.783724 8.37505 8.37505 8.37505 8.059298 8.157474 8.157474 8.157474 8.511132 8.511132 8.511132 9.35161 10.79158 10.79158 9.35161 9.729378 9.729378 9.729378 9.729378 8.718438 8.718438 7.988438 9.768751 9.768751 9.768751 9.768751 9.702481 9.702481 9.702481 8.555359 8.555359 7.045359 9.770783 9.770783 9.770783 9.770783 11.3224 11.36976 12.01256 12.63593 12.82247 12.82247 12.82247 12.13291 12.56735 12.59735 12.56735 11.74655 12.14709 11.58826 11.64019 11.64019 11.64019 11.64019 12.35065 12.35065 12.35065 12.35065 11.16157 11.47173 10.21715 10.02715 6.516426 6.473955 9.867531 10.26753 10.26753 10.26753 12.33527 12.33527 12.33527 12.33527 11.12576 11.12576 11.12576 10.76576 10.09281 10.42472 10.42472 10.42472 9.884373 9.884373 9.884373 6.824373 9.026199 9.829707 10.38971 10.8534 10.8534 10.8534 10.62544 10.62544 10.11544 9.114006 9.114006 9.223953 10.36064 10.36064 10.36064 9.980392 10.96058 11.13058 11.13058 11.13058 11.13058 10.29893 12.2126 12.2126 13.14954 13.14954 13.14954 13.15858 13.29239 13.29239 13.58183 13.58183 13.68349 13.58183 14.01657 14.01657 14.04782 14.04782 14.04782 14.04782 13.80782 12.72008 13.22008 13.58369 13.58369 14.89222 14.89222 16.09296 16.76683 16.76683 16.76683 16.76683 16.74813 16.74813 16.44982 16.44982 16.34492 16.34492 15.75684 15.9258 16.13681 16.13681 16.13681 16.13681 -9999 -9999 -9999 -9999 -9999 -9999 -9999 -9999 -9999 -9999 -9999 -9999 -9999 -9999 -9999 -9999 -9999 -9999 -9999 -9999 -9999 -9999 -9999 -9999 -9999 -9999 -9999 -9999 -9999 -9999 -9999 -9999 -9999 -9999 
-9999 -9999 -9999 -9999 -9999 -9999 -9999 -9999 -9999 -9999 -9999 -9999 -9999 -9999 -9999 -9999 -9999 -9999 -9999 -9999 11.37063 11.1518 10.4158 10.72737 10.72737 10.56718 11.1192 11.1192 11.1192 11.0892 12.08447 12.08447 12.08447 12.08447 8.857153 -9999 -9999 -9999 -9999 -9999 -9999 -9999 -9999 -9999 -9999 -9999 -9999 -9999 -9999 -9999 -9999 -9999 -9999 -9999 -9999 -9999 -9999 -9999 -9999 -9999 -9999 -9999 -9999 -9999 -9999 -9999 -9999 -9999 -9999 -9999 7.372808 6.886438 9.336438 9.336438 5.648209 5.648209 5.212629 5.212629 6.34602 7.490937 7.758176 9.123629 10.1726 10.1726 10.1726 10.1726 9.668536 9.668536 7.364901 7.364901 4.497374 4.497374 4.497374 4.467374 4.933378 4.933378 4.553447 4.553447 4.571365 4.571365 4.571365 4.609228 4.609228 4.609228 6.725655 7.765655 7.765655 7.765655 8.164092 8.164092 9.204098 9.204098 10.35517 10.35517 10.35517 11.89626 11.89626 11.89626 11.89626 8.038601 8.038601 8.038601 6.397014 8.37505 6.397014 6.125796 6.137327 8.157474 7.671133 7.771923 7.771923 7.771923 10.79158 12.13158 12.13158 12.13158 10.38465 10.38465 10.38465 9.729378 8.718438 8.718438 8.718438 9.768751 9.768751 9.768751 9.768751 7.608098 7.608098 7.608098 7.691999 7.691999 7.691999 7.492 9.770783 9.770783 8.392405 11.95256 12.01256 12.01256 12.01256 12.82247 12.82247 12.82247 12.39291 12.64735 12.64735 12.59735 12.58709 12.61709 12.61709 11.78247 11.78247 11.78247 11.64019 12.35065 12.35065 12.35065 11.35287 11.16157 11.16157 10.21715 10.02715 5.704429 6.473955 9.867531 9.867531 10.26753 10.26753 11.96341 12.33527 12.33527 11.96341 11.12576 11.12576 11.12576 10.52676 10.09281 10.09281 9.577201 9.884373 9.884373 9.884373 9.884373 6.824373 9.829707 9.829707 10.92971 10.92971 10.92971 10.8534 10.62544 10.62544 10.62544 9.114006 9.101938 10.36064 10.36064 10.36064 10.36064 10.2526 10.06364 10.87039 10.87039 11.13058 9.182508 10.29893 11.57954 13.39954 13.39954 13.39954 13.39954 13.15858 13.15858 13.15858 13.15858 12.77493 12.77493 12.43452 14.01657 14.01657 14.04782 14.04782 14.04782 14.04782 13.80782 13.22008 13.39008 13.58369 13.87315 14.89222 14.89222 15.45357 16.4426 16.76683 16.76683 16.76683 16.60683 16.2731 15.6731 16.34492 16.34492 15.75684 15.9258 15.9258 16.13681 16.13681 16.13681 16.13681 13.77002 -9999 -9999 -9999 -9999 -9999 -9999 -9999 -9999 -9999 -9999 -9999 -9999 -9999 -9999 -9999 -9999 -9999 -9999 -9999 -9999 -9999 -9999 -9999 -9999 -9999 -9999 -9999 -9999 -9999 -9999 -9999 -9999 -9999 
-9999 -9999 -9999 -9999 -9999 -9999 -9999 -9999 -9999 -9999 -9999 -9999 -9999 -9999 -9999 -9999 -9999 -9999 -9999 -9999 -9999 11.37063 10.3558 10.4158 10.4158 10.3558 11.1444 11.1444 11.1444 10.98741 12.08447 12.08447 12.08447 11.11447 -9999 -9999 -9999 -9999 -9999 -9999 -9999 -9999 -9999 -9999 -9999 -9999 -9999 -9999 -9999 -9999 -9999 -9999 -9999 -9999 -9999 -9999 -9999 -9999 -9999 -9999 -9999 -9999 -9999 -9999 -9999 -9999 -9999 -9999 -9999 -9999 -9999 9.336438 9.563952 9.563952 9.563952 5.648209 5.648209 7.256404 7.256404 7.968176 7.968176 9.032599 9.123629 10.1726 10.1726 10.1726 10.1126 9.668536 7.074901 6.820147 4.497374 4.497374 4.497374 4.287374 4.03373 4.03373 4.553447 4.553447 4.571365 4.571365 4.571365 4.571365 4.609228 4.411366 7.765655 7.765655 7.765655 7.765655 8.246552 8.246552 8.246552 8.705166 11.44658 11.44658 11.44658 11.89626 11.89626 11.89626 11.89626 8.038601 8.038601 8.038601 6.397014 6.397014 6.397014 6.137327 6.137327 6.891923 6.891923 7.771923 7.771923 7.771923 10.79158 12.27472 12.27472 12.27472 12.13158 11.42837 10.70837 10.38465 9.158587 9.158587 8.718438 6.610791 9.02846 6.610791 7.088098 7.711392 7.711392 10.50449 10.50449 10.50449 10.45815 10.24815 9.737562 7.459862 8.392405 11.95256 11.95256 12.01256 12.23247 12.82247 12.82247 12.82247 12.64735 12.64735 12.64735 12.64735 12.61709 12.61709 12.61709 12.61709 11.78247 11.78247 11.78247 11.35287 11.35287 11.35287 11.35287 10.21715 10.21715 10.21715 1.311103 1.311103 5.94063 6.473955 9.867531 9.867531 9.867531 11.42198 11.96341 11.96341 11.96341 11.12576 11.12576 10.52676 10.52676 9.577201 9.577201 9.4272 9.359752 9.884373 9.884373 7.949048 6.636553 9.829707 9.829707 10.92971 10.92971 10.92971 10.92971 10.62544 10.62544 10.62544 9.101938 9.101938 10.36064 10.36064 11.3634 11.3634 11.3634 11.2134 10.06364 10.06364 10.07771 10.07771 11.41698 11.57954 13.39954 13.39954 13.39954 13.39954 13.15858 13.15858 13.15858 13.08198 13.08198 13.138 13.138 13.49452 13.86657 13.86657 14.04782 14.04782 13.80782 13.80782 13.22008 13.39008 13.58369 13.8299 13.87315 14.89222 15.45357 16.4426 16.4426 16.4426 16.4426 16.2731 15.6731 15.6731 15.5561 15.5561 15.75684 15.75684 15.9258 15.9258 15.9258 14.9758 14.9758 13.77002 12.95589 -9999 -9999 -9999 -9999 -9999 -9999 -9999 -9999 -9999 -9999 -9999 -9999 -9999 -9999 -9999 -9999 -9999 -9999 -9999 -9999 -9999 -9999 -9999 -9999 -9999 -9999 -9999 -9999 -9999 -9999 -9999 -9999 
-9999 -9999 -9999 -9999 -9999 -9999 -9999 -9999 -9999 -9999 -9999 -9999 -9999 -9999 -9999 -9999 -9999 -9999 -9999 -9999 -9999 -9999 9.903632 10.3158 10.3158 9.903632 11.1444 11.1444 11.1444 11.1444 10.92956 12.08447 -9999 -9999 -9999 -9999 -9999 -9999 -9999 -9999 -9999 -9999 -9999 -9999 -9999 -9999 -9999 -9999 -9999 -9999 -9999 -9999 -9999 -9999 -9999 -9999 -9999 -9999 -9999 -9999 -9999 -9999 -9999 -9999 -9999 -9999 -9999 -9999 -9999 -9999 -9999 -9999 11.25573 9.983953 9.983953 7.623952 7.256404 7.256404 7.695731 7.968176 7.968176 9.032599 9.032599 10.1726 10.1726 10.1126 9.668536 9.668536 7.350035 6.820147 4.497374 4.497374 4.497374 4.287374 4.03373 4.03373 4.553447 4.553447 4.553447 4.571365 4.571365 4.411366 4.411366 4.411366 6.725655 7.765655 7.765655 7.765655 8.246552 8.246552 8.246552 8.246552 11.44658 11.44658 11.44658 11.70523 11.89626 11.89626 11.70523 7.585032 7.838601 7.585032 6.137014 6.139249 6.139249 5.878266 6.137327 6.137327 6.137327 6.753107 7.363107 7.363107 12.27472 12.27472 12.27472 12.27472 12.13158 11.42837 11.42837 10.70837 9.158587 9.158587 9.158587 8.578587 6.47079 6.47079 7.711392 7.711392 7.711392 10.50449 10.50449 11.17984 11.17984 10.45815 9.737562 9.737562 8.353603 11.95256 11.95256 11.95256 11.95256 12.59132 12.59132 12.59132 12.64735 12.64735 12.65977 12.65977 12.61709 12.61709 12.61709 12.61709 11.78247 11.78247 11.78247 10.55288 10.55288 10.55288 9.862875 7.947152 7.947152 1.311103 1.311103 1.311103 5.94063 7.180125 7.922196 8.770697 8.770697 11.42198 11.53646 11.53646 11.53646 10.59441 10.59441 10.59441 7.978232 9.4272 9.4272 8.97805 8.97805 7.949048 7.949048 7.949048 6.636553 9.175084 9.829707 11.08822 12.36822 12.36822 12.62487 12.62487 12.62487 12.2347 12.2347 9.101938 9.832574 10.36064 11.3634 11.3634 11.3634 11.3634 10.06364 9.137811 10.07771 11.27771 11.41698 11.41698 13.39954 13.39954 13.39954 13.39954 12.64784 12.64784 13.08198 13.08198 13.08198 13.138 13.138 13.49452 13.49452 13.49452 13.49452 13.80782 13.80782 13.57819 13.51324 13.51324 13.58369 13.8299 13.84702 13.84702 14.82556 15.29423 16.0026 16.0026 16.0026 15.27423 15.15228 14.80228 15.5561 15.5561 15.5561 15.75684 15.9258 15.9258 15.9258 14.9758 13.77002 13.77002 12.95589 11.95224 -9999 -9999 -9999 -9999 -9999 -9999 -9999 -9999 -9999 -9999 -9999 -9999 -9999 -9999 -9999 -9999 -9999 -9999 -9999 -9999 -9999 -9999 -9999 -9999 -9999 -9999 -9999 -9999 -9999 -9999 -9999 
-9999 -9999 -9999 -9999 -9999 -9999 -9999 -9999 -9999 -9999 -9999 -9999 -9999 -9999 -9999 -9999 -9999 -9999 -9999 -9999 -9999 -9999 9.903632 9.903632 9.903632 9.200346 11.1444 11.1444 11.1444 11.1444 10.92956 -9999 -9999 -9999 -9999 -9999 -9999 -9999 -9999 -9999 -9999 -9999 -9999 -9999 -9999 -9999 -9999 -9999 -9999 -9999 -9999 -9999 -9999 -9999 -9999 -9999 -9999 -9999 -9999 -9999 -9999 -9999 -9999 -9999 -9999 -9999 -9999 -9999 -9999 -9999 -9999 -9999 -9999 11.25573 10.16447 7.623952 7.256404 7.256404 7.695731 7.968176 7.968176 7.968176 8.739979 8.739979 8.739979 8.739979 7.350035 7.350035 6.820147 4.63178 4.33915 4.33915 4.287374 3.239251 3.239251 3.239251 3.474085 4.553447 4.553447 4.454085 4.454085 3.831079 3.831079 3.831079 3.831079 6.438735 7.765655 6.438735 8.246552 8.246552 8.246552 8.246552 11.63249 11.63249 11.63249 11.70523 11.70523 11.70523 11.70523 7.585032 7.585032 7.585032 6.139249 6.139249 6.139249 6.139249 6.314206 6.314206 5.813107 7.363107 7.363107 7.363107 7.363107 12.75855 12.75855 12.75855 12.10472 11.85754 11.85754 11.42837 9.158587 9.158587 9.158587 6.47079 9.512669 9.512669 10.28151 10.28151 10.28151 11.45395 11.48984 11.48984 11.88133 11.88133 11.88133 9.737562 9.252894 11.39817 11.39817 11.95256 11.76817 12.59132 12.59132 12.59132 12.59301 12.65977 12.65977 12.65977 12.65977 12.61709 12.61709 12.40577 11.78247 11.78247 11.43588 9.665807 9.862875 9.862875 9.665807 4.524321 4.524321 4.524321 1.373552 1.373552 5.227061 7.180125 8.122196 8.310125 8.310125 11.53646 11.53646 11.53646 11.53646 10.59441 10.59441 10.59441 8.81441 7.978232 7.978232 8.97805 7.949048 7.949048 7.949048 6.549048 6.636553 9.631076 9.631076 12.36822 12.36822 12.36822 12.62487 12.62487 12.62487 12.2347 12.2347 9.826647 9.832574 9.832574 11.3634 11.3634 11.3634 11.3634 9.137811 9.137811 10.07771 11.27771 11.41698 11.41698 12.12097 12.12097 13.39954 12.38229 12.64784 12.73574 13.08198 13.08198 13.08198 13.138 13.138 13.138 13.49452 13.49452 13.57819 13.57819 13.57819 13.57819 13.51324 13.7162 13.7162 13.8299 13.84702 13.84702 14.82556 15.29423 15.29423 15.29423 15.29423 15.27423 14.66592 14.66592 15.5561 15.5561 15.5561 15.5561 14.92746 14.92746 14.92746 14.92746 13.77002 13.04589 11.95224 11.95224 -9999 -9999 -9999 -9999 -9999 -9999 -9999 -9999 -9999 -9999 -9999 -9999 -9999 -9999 -9999 -9999 -9999 -9999 -9999 -9999 -9999 -9999 -9999 -9999 -9999 -9999 -9999 -9999 -9999 -9999 -9999 
-9999 -9999 -9999 -9999 -9999 -9999 -9999 -9999 -9999 -9999 -9999 -9999 -9999 -9999 -9999 -9999 -9999 -9999 -9999 -9999 -9999 -9999 -9999 8.790092 8.790092 8.790092 8.671864 11.1444 11.1444 -9999 -9999 -9999 -9999 -9999 -9999 -9999 -9999 -9999 -9999 -9999 -9999 -9999 -9999 -9999 -9999 -9999 -9999 -9999 -9999 -9999 -9999 -9999 -9999 -9999 -9999 -9999 -9999 -9999 -9999 -9999 -9999 -9999 -9999 -9999 -9999 -9999 -9999 -9999 -9999 -9999 -9999 -9999 -9999 11.25573 11.25573 10.16447 6.147987 7.256404 7.695731 7.695731 7.695731 7.647733 7.647733 8.739979 8.739979 8.739979 7.350035 7.350035 4.63178 4.63178 4.27814 4.27814 4.27814 3.392397 3.239251 3.239251 3.474085 4.454085 4.454085 4.454085 4.296469 3.831079 3.831079 3.831079 4.642354 5.322354 6.438735 5.322354 4.973284 8.246552 8.246552 11.12249 11.63249 11.63249 11.63249 11.63249 11.70523 11.70523 11.45384 7.555031 7.585032 7.555031 6.139249 6.139249 6.139249 6.314206 6.314206 6.314206 6.339558 7.363107 7.363107 10.99749 7.363107 12.75855 12.75855 12.75855 12.75855 11.85754 11.85754 11.81754 9.266124 9.266124 9.266124 9.512669 9.512669 9.512669 10.28151 11.85914 10.28151 11.45395 12.31604 12.35984 12.35984 12.35984 11.88133 11.88133 9.252894 11.39817 11.39817 11.39817 11.39817 12.00229 12.59132 12.00229 11.56809 12.65977 12.65977 12.65977 12.65977 12.40577 12.40577 11.94571 11.43588 11.43588 11.43588 9.285807 9.665807 9.665807 4.524321 5.092946 5.092946 4.694321 2.088265 2.088265 1.373552 8.122196 8.122196 8.310125 8.310125 11.53646 11.53646 11.53646 11.53646 10.59441 10.59441 9.424406 8.81441 7.978232 7.978232 7.128232 7.779048 7.779048 7.779048 6.686137 9.019006 10.23987 10.90987 12.36822 13.31118 13.31118 14.37487 14.37487 14.37487 12.2347 12.2347 9.826647 10.82156 10.82156 11.3634 11.3634 11.3634 10.06067 9.191697 9.130276 11.03888 11.27771 11.41698 11.41698 11.41698 12.7008 12.7008 12.7008 12.73574 12.82737 13.08198 13.08198 13.08198 13.26878 13.49765 13.49765 13.49765 13.49765 13.57819 13.57819 13.57819 13.57819 13.7162 13.7162 13.7162 13.7162 13.84702 13.84702 13.84702 14.82556 15.29423 15.29423 15.27423 13.99891 13.74592 10.65732 13.75043 13.75043 13.75043 14.36593 14.92746 14.92746 14.92746 14.41551 13.04589 13.04589 11.69224 11.95224 11.95224 -9999 -9999 -9999 -9999 -9999 -9999 -9999 -9999 -9999 -9999 -9999 -9999 -9999 -9999 -9999 -9999 -9999 -9999 -9999 -9999 -9999 -9999 -9999 -9999 -9999 -9999 -9999 -9999 -9999 -9999 
-9999 -9999 -9999 -9999 -9999 -9999 -9999 -9999 -9999 -9999 -9999 -9999 -9999 -9999 -9999 -9999 -9999 -9999 -9999 -9999 -9999 -9999 -9999 -9999 8.790092 8.790092 8.595776 8.671864 -9999 -9999 -9999 -9999 -9999 -9999 -9999 -9999 -9999 -9999 -9999 -9999 -9999 -9999 -9999 -9999 -9999 -9999 -9999 -9999 -9999 -9999 -9999 -9999 -9999 -9999 -9999 -9999 -9999 -9999 -9999 -9999 -9999 -9999 -9999 -9999 -9999 -9999 -9999 -9999 -9999 -9999 -9999 -9999 -9999 -9999 10.85058 8.524474 6.147987 6.147987 6.923348 7.647733 7.647733 7.647733 7.647733 6.764959 6.764959 6.493605 5.534959 4.63178 4.63178 4.63178 4.123729 4.123729 3.78888 3.392397 3.239251 2.649251 1.917065 4.296469 4.296469 4.296469 3.816469 2.951177 3.68108 3.254981 4.642354 5.322354 5.322354 5.322354 5.322354 4.973284 6.657843 11.12249 11.63249 11.63249 11.63249 11.45384 11.45384 11.45384 11.45384 5.04353 5.04353 5.289249 6.139249 6.139249 7.68372 7.68372 7.68372 6.339558 6.339558 6.809496 10.99749 10.99749 10.99749 12.75855 12.75855 12.75855 12.75855 11.85754 11.85754 11.81754 9.266124 9.266124 9.266124 9.512669 9.512669 9.512669 11.85914 12.77914 12.77914 12.77914 12.35984 12.35984 12.35984 12.35984 11.88133 11.88133 9.252894 10.94302 11.39817 11.39817 10.94302 12.00229 12.00229 12.00229 12.19977 12.65977 12.65977 12.65977 12.25977 12.40577 11.94571 11.71576 11.43588 11.43588 9.435801 7.277406 7.277406 7.277406 5.092946 5.092946 5.092946 5.092946 2.618265 2.618265 2.468265 0.733051 8.122196 8.122196 8.122196 10.18021 11.53646 11.53646 10.18021 9.424406 9.424406 9.424406 8.614407 7.978232 7.204383 7.204383 7.204383 6.766137 6.766137 9.019006 10.37987 10.90987 10.90987 13.31118 13.31118 14.37487 14.37487 14.37487 14.37487 12.2347 12.2347 11.52768 11.52768 11.42768 10.82156 10.82156 10.06067 10.06067 9.191697 11.13808 11.13808 11.03888 11.27771 11.03888 12.10087 12.7008 12.7008 12.7008 12.84737 12.84737 12.84737 13.26878 13.26878 13.26878 13.49765 13.81012 14.0101 14.8001 14.8001 14.8001 14.49438 13.48885 13.7162 13.7162 13.7162 13.7162 13.84702 13.84702 13.84702 13.45438 13.99891 13.99891 13.99891 13.99891 11.24617 11.24617 13.75043 13.75043 13.75043 13.68561 14.41551 14.83746 14.41551 12.94551 9.576076 10.95056 10.95056 11.69224 11.80844 11.80844 -9999 -9999 -9999 -9999 -9999 -9999 -9999 -9999 -9999 -9999 -9999 -9999 -9999 -9999 -9999 -9999 -9999 -9999 -9999 -9999 -9999 -9999 -9999 -9999 -9999 -9999 -9999 -9999 -9999 
-9999 -9999 -9999 -9999 -9999 -9999 -9999 -9999 -9999 -9999 -9999 -9999 -9999 -9999 -9999 -9999 -9999 -9999 -9999 -9999 -9999 -9999 -9999 -9999 10.15033 10.15033 -9999 -9999 -9999 -9999 -9999 -9999 -9999 -9999 -9999 -9999 -9999 -9999 -9999 -9999 -9999 -9999 -9999 -9999 -9999 -9999 -9999 -9999 -9999 -9999 -9999 -9999 -9999 -9999 -9999 -9999 -9999 -9999 -9999 -9999 -9999 -9999 -9999 -9999 -9999 -9999 -9999 -9999 -9999 -9999 -9999 -9999 -9999 -9999 -9999 8.805523 6.147987 6.147987 6.923348 7.569522 7.647733 7.647733 7.647733 6.764959 6.764959 5.877112 5.534959 4.736499 4.49178 4.093729 4.093729 4.093729 3.78888 2.88888 2.649251 2.649251 1.917065 3.816469 3.816469 3.816469 1.821177 2.951177 3.254981 3.254981 5.237103 5.322354 5.322354 5.322354 5.322354 5.302335 5.782227 9.79581 11.12249 11.63249 11.12249 11.39384 11.45384 11.45384 11.01234 5.04353 5.04353 5.064102 5.614101 5.614101 7.68372 7.68372 9.043675 9.353676 9.353676 10.99749 10.99749 10.99749 12.61493 12.75855 12.75855 12.75855 11.85754 11.85754 11.85754 11.81754 9.332837 9.332837 9.332837 8.985022 9.512669 11.85914 12.43914 12.77914 12.77914 12.77914 12.77914 12.35984 12.35984 12.35984 11.88133 11.61296 10.81114 10.94302 10.94302 10.94302 11.56492 11.75492 11.75492 11.75492 11.75492 12.60276 12.60276 12.60276 12.25977 11.71576 11.71576 11.71576 9.435801 9.435801 9.039115 7.277406 7.281252 7.277406 5.092946 5.092946 5.092946 5.092946 2.618265 2.618265 2.618265 6.67379 8.122196 8.122196 8.122196 10.18021 10.18021 10.18021 10.18021 9.424406 9.424406 9.424406 8.614407 5.753857 7.204383 7.882542 7.204383 7.204383 6.994102 10.37987 10.37987 10.90987 11.08987 13.31118 13.67026 14.37487 14.37487 14.37487 14.37487 13.4369 13.4369 11.52768 11.52768 11.52768 11.05958 11.05958 10.06067 9.821697 11.17019 11.17019 11.15174 11.15174 11.15174 11.03888 12.61087 12.7008 12.7008 12.7008 12.84737 12.84737 13.10501 13.26878 13.26878 13.26878 13.81012 14.0101 14.0101 14.8001 14.8001 14.8001 14.8001 14.49438 13.7162 14.57199 14.57199 13.7162 13.28032 13.18099 13.274 13.45438 13.99891 13.99891 13.99891 13.99891 11.24617 11.24617 10.74101 10.86286 10.86286 13.04573 13.04573 13.04573 13.04573 12.42547 9.786076 11.18177 11.18177 11.13854 11.13854 11.80844 11.80844 -9999 -9999 -9999 -9999 -9999 -9999 -9999 -9999 -9999 -9999 -9999 -9999 -9999 -9999 -9999 -9999 -9999 -9999 -9999 -9999 -9999 -9999 -9999 -9999 -9999 -9999 -9999 -9999 
-9999 -9999 -9999 -9999 -9999 -9999 -9999 -9999 -9999 -9999 -9999 -9999 -9999 -9999 -9999 -9999 -9999 -9999 -9999 -9999 -9999 -9999 -9999 -9999 -9999 -9999 -9999 -9999 -9999 -9999 -9999 -9999 -9999 -9999 -9999 -9999 -9999 -9999 -9999 -9999 -9999 -9999 -9999 -9999 -9999 -9999 -9999 -9999 -9999 -9999 -9999 -9999 -9999 -9999 -9999 -9999 -9999 -9999 -9999 -9999 -9999 -9999 -9999 -9999 -9999 -9999 -9999 -9999 -9999 -9999 -9999 -9999 -9999 -9999 -9999 8.805523 6.147987 6.147987 6.923348 7.622896 7.622896 7.622896 7.534451 6.764959 6.764959 5.877112 5.804959 4.736499 3.899917 4.093729 4.322454 4.322454 4.322454 3.75888 2.649251 1.917065 0.7537427 1.163743 1.163743 1.821177 1.821177 2.274469 3.254981 3.254981 5.237103 5.322354 5.322354 5.322354 5.302335 5.302335 5.782227 9.79581 9.805809 9.805809 9.805809 11.01234 11.39384 11.01234 10.45234 5.04353 5.04353 7.497617 7.497617 7.497617 9.453177 9.453177 9.453177 9.353676 10.89368 9.669496 10.99749 10.99749 10.99749 12.61493 12.61493 12.61493 11.68247 11.68247 11.68247 11.66247 9.332837 9.332837 9.332837 9.332837 10.27302 11.80246 12.43914 12.77914 12.77914 12.77914 12.77914 12.35984 12.35984 12.3161 11.67619 11.61296 10.81114 11.1686 11.1686 11.1686 11.1686 11.75492 11.75492 11.75492 12.42276 12.60276 12.60276 12.60276 11.71576 11.71576 11.71576 10.53736 9.039115 9.039115 9.039115 7.281252 7.281252 7.281252 9.594719 9.594719 5.092946 5.092946 2.618265 2.618265 6.67379 6.67379 6.67379 7.026038 7.026038 7.026038 10.18021 10.18021 10.18021 8.35215 8.614407 8.614407 7.07717 5.753857 7.882542 7.882542 7.882542 7.204383 6.994102 8.811924 10.37987 11.08987 11.08987 13.69026 13.69026 13.8262 14.37487 14.37487 13.8262 13.4369 13.4369 11.52768 11.52768 11.52768 11.05958 11.05958 10.06067 11.17019 11.17019 11.17019 11.17019 11.15174 11.15174 11.15174 11.00087 12.61087 12.7008 12.7008 12.84737 12.84737 13.10501 13.10501 13.26878 13.26878 13.81012 14.46355 14.46355 14.8001 14.8001 14.8001 14.8001 14.49438 14.57199 14.57199 14.57199 14.57199 13.28032 13.28032 13.18099 13.274 13.45438 13.99891 13.99891 13.99891 11.88438 11.68733 11.68733 11.68733 10.86286 11.1695 13.04573 13.04573 13.04573 12.42547 12.42547 11.65547 15.26177 11.18177 13.00155 11.13854 10.97943 10.97943 -9999 -9999 -9999 -9999 -9999 -9999 -9999 -9999 -9999 -9999 -9999 -9999 -9999 -9999 -9999 -9999 -9999 -9999 -9999 -9999 -9999 -9999 -9999 -9999 -9999 -9999 -9999 
-9999 -9999 -9999 -9999 -9999 -9999 -9999 -9999 -9999 -9999 -9999 -9999 -9999 -9999 -9999 -9999 -9999 -9999 -9999 -9999 -9999 -9999 -9999 -9999 -9999 -9999 -9999 -9999 -9999 -9999 -9999 -9999 -9999 -9999 -9999 -9999 -9999 -9999 -9999 -9999 -9999 -9999 -9999 -9999 -9999 -9999 -9999 -9999 -9999 -9999 -9999 -9999 -9999 -9999 -9999 -9999 -9999 -9999 -9999 -9999 -9999 -9999 -9999 -9999 -9999 -9999 -9999 -9999 -9999 -9999 -9999 -9999 -9999 -9999 -9999 -9999 6.3219 6.3219 8.589013 8.589013 7.622896 7.622896 7.622896 6.764959 6.657112 5.877112 5.817112 4.736499 4.736499 4.322454 4.322454 4.322454 4.322454 3.992454 3.387661 0.219565 0.219565 1.163743 1.163743 1.163743 0.6344687 2.274469 2.274469 2.274469 5.237103 5.237103 5.237103 4.836129 5.641756 9.841758 9.841758 9.841758 9.841758 9.805809 9.805809 10.45234 10.45234 10.45234 10.45234 6.977335 6.977335 7.497617 7.497617 9.453177 11.22759 11.22759 10.01368 10.89368 10.89368 10.89368 9.886025 9.886025 12.2398 12.61493 12.61493 12.61493 12.2698 11.68247 11.66247 11.66247 9.332837 9.332837 9.332837 10.27302 10.27302 11.80246 12.12246 12.43914 12.77914 12.77914 12.40246 12.3161 12.3161 11.67619 11.67619 11.67619 10.81114 11.1686 11.1686 11.1686 11.1686 11.28601 11.75492 11.28601 12.35159 12.60276 12.60276 12.60276 10.53736 10.53736 10.53736 10.53736 10.51054 10.51054 8.242013 7.281252 7.281252 9.594719 9.594719 9.594719 9.594719 4.452946 2.618265 2.618265 9.589237 9.589237 9.589237 9.876038 9.876038 9.876038 7.900208 7.900208 7.900208 7.07717 8.35215 7.07717 7.07717 6.993857 9.476601 9.476601 7.882542 8.187618 8.187618 8.811924 10.37987 11.08987 11.08987 13.69026 13.69026 13.8262 13.8262 13.8262 13.8262 13.4369 13.4369 11.52768 11.52768 11.52768 11.05958 11.05958 9.821697 11.17019 11.17019 11.17019 11.17019 11.15174 11.15174 11.15174 12.02563 12.61087 12.61087 12.12563 12.1401 12.84737 13.10501 13.10501 13.10501 13.10501 13.99297 14.46355 14.46355 14.46355 14.8001 14.8001 14.49438 14.49438 14.57199 14.57199 14.57199 14.57199 13.28032 13.28032 12.11099 13.20334 13.20334 13.20334 13.20334 11.95571 11.95571 11.68733 11.68733 12.01994 12.01994 12.44752 12.98956 14.67956 14.67956 15.25567 15.25567 15.26177 15.26177 15.44917 15.44917 14.42842 13.48842 10.67213 -9999 -9999 -9999 -9999 -9999 -9999 -9999 -9999 -9999 -9999 -9999 -9999 -9999 -9999 -9999 -9999 -9999 -9999 -9999 -9999 -9999 -9999 -9999 -9999 -9999 -9999 -9999 
-9999 -9999 -9999 -9999 -9999 -9999 -9999 -9999 -9999 -9999 -9999 -9999 -9999 -9999 -9999 -9999 -9999 -9999 -9999 -9999 -9999 -9999 -9999 -9999 -9999 -9999 -9999 -9999 -9999 -9999 -9999 -9999 -9999 -9999 -9999 -9999 -9999 -9999 -9999 -9999 -9999 -9999 -9999 -9999 -9999 -9999 -9999 -9999 -9999 -9999 -9999 -9999 -9999 -9999 -9999 -9999 -9999 -9999 -9999 -9999 -9999 -9999 -9999 -9999 -9999 -9999 -9999 -9999 -9999 -9999 -9999 -9999 -9999 -9999 -9999 -9999 -9999 8.589013 8.589013 8.589013 8.589013 8.419013 8.419013 6.657112 6.657112 5.877112 5.817112 4.736499 3.56195 3.790606 4.322454 4.322454 4.322454 3.387661 3.387661 0.219565 0.07892609 0.1294174 0.1294174 0.1294174 0.1294174 0.4543915 2.274469 2.124469 4.751864 4.908561 5.218561 5.641756 6.328082 9.841758 10.35808 10.35808 9.841758 10.72038 6.160382 5.790462 10.45234 10.45234 6.977335 7.337336 7.337336 9.132059 9.132059 11.9838 11.9838 11.22759 11.22759 10.9358 10.9358 10.89368 9.916025 9.916025 9.916025 12.2698 12.2698 12.2698 12.2698 11.40697 11.40697 11.07697 9.232838 9.332837 9.232838 10.27302 10.27302 11.42246 12.12246 12.40246 12.40246 12.40246 12.40246 12.07078 11.67619 11.67619 11.67619 10.15169 10.81114 11.1686 11.1686 11.1686 11.1686 11.28601 11.28601 11.28601 12.25159 12.60276 12.60276 12.60276 11.24159 10.53736 10.53736 10.51054 10.77054 10.77054 10.51054 10.32098 10.32098 10.32098 10.32098 9.594719 9.594719 7.226787 5.168558 9.589237 9.589237 9.589237 9.876038 9.876038 9.876038 9.876038 9.890547 9.890547 7.900208 7.362353 7.07717 8.636643 8.636643 10.21642 10.21642 9.476601 9.476601 9.707619 11.24835 11.24835 11.24835 11.24835 11.08987 11.54026 13.69026 13.69026 13.69026 12.9862 13.4369 13.4369 10.24524 10.24524 10.36119 11.05958 10.36119 9.832589 9.781329 10.44202 11.17019 11.17019 11.17019 11.15174 10.42966 10.42966 10.81087 12.12563 12.12563 12.12563 12.80935 12.80935 13.10501 13.10501 13.10501 12.95878 13.99297 14.40355 14.46355 14.46355 14.46355 14.14355 14.14355 13.44868 14.38199 14.57199 14.57199 14.57199 13.28032 11.77232 11.77232 11.2362 13.20334 13.20334 13.20334 11.97571 13.04571 13.04571 12.02861 12.02861 12.44752 12.53698 13.03082 14.67956 15.25567 15.25567 15.63567 15.63567 15.44917 15.44917 15.44917 15.44917 14.42842 13.48842 9.957948 -9999 -9999 -9999 -9999 -9999 -9999 -9999 -9999 -9999 -9999 -9999 -9999 -9999 -9999 -9999 -9999 -9999 -9999 -9999 -9999 -9999 -9999 -9999 -9999 -9999 -9999 
-9999 -9999 -9999 -9999 -9999 -9999 -9999 -9999 -9999 -9999 -9999 -9999 -9999 -9999 -9999 -9999 -9999 -9999 -9999 -9999 -9999 -9999 -9999 -9999 -9999 -9999 -9999 -9999 -9999 -9999 -9999 -9999 -9999 -9999 -9999 -9999 -9999 -9999 -9999 -9999 -9999 -9999 -9999 -9999 -9999 -9999 -9999 -9999 -9999 -9999 -9999 -9999 -9999 -9999 -9999 -9999 -9999 -9999 -9999 -9999 -9999 -9999 -9999 -9999 -9999 -9999 -9999 -9999 -9999 -9999 -9999 -9999 -9999 -9999 -9999 -9999 -9999 -9999 8.589013 8.589013 8.589013 8.419013 8.419013 4.992776 5.817112 5.817112 4.38535 4.604007 4.604007 4.604007 4.322454 4.322454 4.322454 3.423798 3.387661 0.6066628 0.2587871 2.195978 2.195978 0.1294174 0.1294174 0.8764761 1.935806 1.935806 4.908561 5.218561 5.455563 8.833995 10.16808 10.35808 10.35808 10.35808 10.72038 10.72038 10.72038 9.033418 9.033418 9.033418 10.23734 10.23734 10.23734 9.132059 11.9838 11.9838 11.9838 11.9838 11.22759 10.9358 10.9358 10.9358 10.05603 10.05603 10.05603 10.36821 12.2698 12.2698 10.33821 7.879392 7.879392 8.039063 8.089064 8.418581 8.572639 9.251478 10.27302 11.42246 11.42246 12.36627 12.40246 12.40246 12.36627 12.07078 11.46529 11.67619 11.67619 11.46529 10.15169 9.531689 11.1686 11.1686 9.596623 9.596623 10.48659 10.48659 11.77863 12.25159 12.25159 12.25159 12.97002 12.97002 12.97002 12.42054 12.42054 12.42054 12.3833 12.3833 12.3833 10.32098 10.32098 9.594719 9.594719 8.946787 7.478559 9.589237 10.3162 10.3162 11.84947 11.84947 11.84947 9.890547 9.890547 9.890547 9.890547 6.77717 6.824756 8.636643 10.21642 10.21642 10.4666 10.4666 10.83762 10.83762 11.24835 11.36346 11.36346 11.24835 10.81148 10.81148 11.54026 11.54026 11.17466 11.17466 11.17466 10.08549 10.67524 10.67524 10.67524 10.67524 10.36119 10.36119 10.44202 10.44202 11.43861 11.43861 11.43861 10.42966 10.42966 10.42966 12.02442 12.12563 12.12563 12.12563 12.80935 12.80935 12.80935 12.84586 12.84586 12.84586 13.11977 14.40355 14.40355 14.40355 14.40355 14.14355 13.82941 13.49979 14.12199 14.38199 14.38199 14.38199 11.4801 11.77232 11.4801 11.33727 11.2362 11.73335 12.44571 13.05571 13.05571 13.05571 13.04571 12.28749 12.53698 12.53698 13.32082 14.67956 15.25567 15.66161 15.66161 15.63567 16.10917 16.10917 16.10917 16.03842 14.43793 14.43793 13.48842 9.957948 -9999 -9999 -9999 -9999 -9999 -9999 -9999 -9999 -9999 -9999 -9999 -9999 -9999 -9999 -9999 -9999 -9999 -9999 -9999 -9999 -9999 -9999 -9999 -9999 -9999 
-9999 -9999 -9999 -9999 -9999 -9999 -9999 -9999 -9999 -9999 -9999 -9999 -9999 -9999 -9999 -9999 -9999 -9999 -9999 -9999 -9999 -9999 -9999 -9999 -9999 -9999 -9999 -9999 -9999 -9999 -9999 -9999 -9999 -9999 -9999 -9999 -9999 -9999 -9999 -9999 -9999 -9999 -9999 -9999 -9999 -9999 -9999 -9999 -9999 -9999 -9999 -9999 -9999 -9999 -9999 -9999 -9999 -9999 -9999 -9999 -9999 -9999 -9999 -9999 -9999 -9999 -9999 -9999 -9999 -9999 -9999 -9999 -9999 -9999 -9999 -9999 -9999 -9999 8.589013 8.589013 8.589013 8.419013 8.419013 4.992776 4.992776 4.280945 4.494007 4.604007 4.604007 4.604007 4.309385 3.790606 3.423798 1.66135 0.6066628 0.6066628 2.195978 2.195978 7.805978 7.805978 0.06941742 4.743156 4.743156 3.498804 5.218561 5.535563 8.833995 8.833995 10.18408 10.35808 11.53408 10.72038 10.73053 10.73053 10.72038 9.033418 9.033418 10.23734 10.23734 10.23734 10.46087 10.46087 11.9838 11.9838 11.9838 11.9838 11.8638 10.9358 10.9358 10.9358 10.05603 10.05603 10.05603 10.36821 10.36821 10.36821 10.36821 8.030428 8.030428 7.879392 8.418581 8.418581 8.572639 9.511478 9.874729 10.09627 11.42246 12.36627 12.36627 12.36627 12.36627 12.07078 11.46529 11.46529 11.46529 10.08778 10.08778 10.05778 9.935696 9.935696 9.845695 9.596623 9.363706 9.363706 11.77863 11.77863 11.77863 12.97002 12.97002 12.97002 12.97002 12.42054 12.80412 12.80412 12.42054 12.3833 12.3833 12.3833 10.32098 9.036786 9.036786 9.697968 10.79986 10.79986 10.79986 10.3162 11.84947 13.38193 11.84947 11.84947 10.64636 10.64636 10.64636 6.824756 6.824756 8.636643 10.21642 10.4666 10.4666 10.4666 10.83762 10.85269 11.36346 11.36346 11.36346 11.36346 10.84719 10.81148 10.81148 9.60451 10.25388 10.25388 10.25388 9.833876 10.67524 10.67524 10.67524 10.67524 10.36119 10.42689 11.34441 11.43861 11.43861 11.43861 11.43861 10.68365 10.68365 9.380347 12.02442 12.02442 12.02442 12.02442 12.80935 12.80935 12.80935 12.80935 12.84586 12.84586 13.11977 14.02941 14.40355 14.40355 14.02941 13.82941 13.82941 13.49979 12.63324 12.63324 12.63324 12.673 11.88727 11.88727 11.4801 11.33727 12.37917 12.85917 12.85917 13.05571 13.05571 13.05571 13.04571 12.61919 12.53698 13.97224 13.97224 15.29881 15.66161 15.66161 15.66161 16.77164 16.10917 16.10917 16.10917 16.10917 16.03842 14.43793 13.96399 10.11399 12.05707 -9999 -9999 -9999 -9999 -9999 -9999 -9999 -9999 -9999 -9999 -9999 -9999 -9999 -9999 -9999 -9999 -9999 -9999 -9999 -9999 -9999 -9999 -9999 -9999 
-9999 -9999 -9999 -9999 -9999 -9999 -9999 -9999 -9999 -9999 -9999 -9999 -9999 -9999 -9999 -9999 -9999 -9999 -9999 -9999 -9999 -9999 -9999 -9999 -9999 -9999 -9999 -9999 -9999 -9999 -9999 -9999 -9999 -9999 -9999 -9999 -9999 -9999 -9999 -9999 -9999 -9999 -9999 -9999 -9999 -9999 -9999 -9999 -9999 -9999 -9999 -9999 -9999 -9999 -9999 -9999 -9999 -9999 -9999 -9999 -9999 -9999 -9999 -9999 -9999 -9999 -9999 -9999 -9999 -9999 -9999 -9999 -9999 -9999 -9999 -9999 -9999 -9999 -9999 8.209301 8.419013 7.772776 7.772776 4.992776 4.992776 4.140945 4.604007 4.604007 4.604007 4.604007 4.309385 4.309385 3.423798 2.62135 6.175876 8.288985 8.288985 8.288985 7.805978 7.805978 7.805978 4.743156 4.743156 4.743156 5.535563 6.234013 8.833995 9.103994 10.18408 11.53408 11.53408 11.53408 11.53408 10.73053 10.73053 10.41053 9.033418 10.23734 11.28087 11.28087 11.28087 10.69087 11.70325 11.9838 11.9838 11.9838 11.8638 10.9358 10.9358 10.9358 10.05603 10.05603 10.05603 10.36821 10.36821 10.36821 10.36821 8.200428 8.200428 8.030428 8.418581 8.418581 8.418581 9.874729 9.874729 9.874729 10.09627 11.20818 12.36627 12.36627 11.35791 11.35791 11.35791 11.27791 10.08778 10.08778 10.08778 10.08778 10.3357 10.3357 10.3357 9.363706 9.363706 9.363706 9.093163 9.188626 11.77863 12.97002 13.56889 13.56889 13.56889 12.80889 12.80412 12.80412 12.80412 12.3833 12.3833 12.3833 9.036786 9.036786 9.697968 9.697968 10.79986 11.3062 11.3062 11.3062 13.38193 13.38193 13.38193 11.84947 10.64636 10.64636 10.64636 7.544756 7.544756 8.626415 9.923903 10.4666 10.4666 10.4666 10.85269 10.85269 11.36346 11.36346 11.36346 11.36346 10.84719 10.81148 9.827194 9.60451 10.25388 10.25388 10.25388 9.833876 10.67524 10.67524 10.67524 10.67524 10.42689 10.42689 11.34441 11.43861 11.43861 11.43861 11.43861 11.17861 10.68365 10.68365 8.224417 12.02442 12.02442 11.89442 11.57935 11.57935 11.57935 12.16487 12.16487 12.16487 12.16487 14.02941 14.02941 14.02941 14.02941 13.49979 13.49979 13.49979 12.63324 12.63324 12.673 12.673 12.673 11.88727 11.88727 12.37917 12.85917 12.85917 13.18778 13.05571 13.05571 13.05571 12.87636 12.61919 13.97224 13.97224 15.2965 15.29881 16.52161 16.52161 16.77164 16.77164 16.77164 16.11943 16.11943 16.11943 16.11943 14.43793 14.43793 13.96399 12.05707 12.90707 -9999 -9999 -9999 -9999 -9999 -9999 -9999 -9999 -9999 -9999 -9999 -9999 -9999 -9999 -9999 -9999 -9999 -9999 -9999 -9999 -9999 -9999 -9999 
-9999 -9999 -9999 -9999 -9999 -9999 -9999 -9999 -9999 -9999 -9999 -9999 -9999 -9999 -9999 -9999 -9999 -9999 -9999 -9999 -9999 -9999 -9999 -9999 -9999 -9999 -9999 -9999 -9999 -9999 -9999 -9999 -9999 -9999 -9999 -9999 -9999 -9999 -9999 -9999 -9999 -9999 -9999 -9999 -9999 -9999 -9999 -9999 -9999 -9999 -9999 -9999 -9999 -9999 -9999 -9999 -9999 -9999 -9999 -9999 -9999 -9999 -9999 -9999 -9999 -9999 -9999 -9999 -9999 -9999 -9999 -9999 -9999 -9999 -9999 -9999 -9999 -9999 -9999 -9999 8.209301 7.772776 7.772776 4.992776 3.768288 4.118809 4.118809 4.604007 4.604007 4.604007 4.309385 4.309385 2.62135 6.175876 6.175876 8.411348 8.411348 8.288985 8.288985 8.176018 9.571693 9.571693 6.470058 6.470058 8.724013 8.724013 9.103994 9.103994 10.2822 11.76995 11.76995 11.76995 11.53408 11.02535 11.02535 10.84854 10.84854 11.28087 11.28087 11.28087 11.28087 10.69087 11.70325 11.70325 11.8638 11.8638 10.81958 10.81958 10.81958 10.81958 10.05603 10.05603 9.281291 8.428207 10.36821 8.428207 8.424653 8.200428 8.200428 8.200428 8.418581 8.418581 8.418581 8.371224 9.874729 9.874729 9.874729 11.20818 11.20818 11.20818 11.34078 11.27791 11.27791 10.7564 10.08778 10.08778 10.08778 10.3357 10.43984 10.43984 10.3357 10.3057 7.238125 7.238125 7.238125 9.093163 9.093163 13.56889 13.56889 13.56889 13.56889 12.80889 12.80412 12.80412 12.80412 12.3833 12.3833 4.373299 2.621947 5.058326 10.85288 10.85288 10.79986 11.3062 11.3062 11.3062 13.38193 13.38193 13.38193 13.38193 11.06231 11.06231 10.64636 7.640644 7.640644 8.626415 9.923903 9.923903 10.4666 10.4666 10.85269 10.85269 11.36346 11.36346 11.36346 11.36346 10.84719 10.84719 9.885342 9.885342 9.885342 9.833876 9.833876 7.422889 9.375295 9.375295 10.67524 9.195294 10.42689 10.42689 11.34441 11.34441 11.43861 11.43861 11.43861 11.17861 10.68365 10.68365 7.549367 7.549367 6.222452 7.952021 9.511579 9.511579 9.765794 10.68501 12.16487 12.16487 12.16487 12.88103 12.88103 14.02941 12.88103 13.08991 13.49979 13.08991 12.63324 12.63324 12.673 12.673 12.673 12.673 11.88727 12.60778 13.02778 13.18778 13.18778 13.18778 13.05571 13.05571 12.87636 12.61919 13.97224 14.9765 15.5865 15.5865 16.52161 16.77164 16.77164 16.77164 16.77164 16.14752 16.14752 16.14752 16.11943 14.43793 14.41793 13.96399 13.50046 13.50046 -9999 -9999 -9999 -9999 -9999 -9999 -9999 -9999 -9999 -9999 -9999 -9999 -9999 -9999 -9999 -9999 -9999 -9999 -9999 -9999 -9999 -9999 -9999 
-9999 -9999 -9999 -9999 -9999 -9999 -9999 -9999 -9999 -9999 -9999 -9999 -9999 -9999 -9999 -9999 -9999 -9999 -9999 -9999 -9999 -9999 -9999 -9999 -9999 -9999 -9999 -9999 -9999 -9999 -9999 -9999 -9999 -9999 -9999 -9999 -9999 -9999 -9999 -9999 -9999 -9999 -9999 -9999 -9999 -9999 -9999 -9999 -9999 -9999 -9999 -9999 -9999 -9999 -9999 -9999 -9999 -9999 -9999 -9999 -9999 -9999 -9999 -9999 -9999 -9999 -9999 -9999 -9999 -9999 -9999 -9999 -9999 -9999 -9999 -9999 -9999 -9999 -9999 -9999 7.7493 7.7493 6.994437 3.273864 4.118809 4.118809 4.118809 4.118809 4.309385 4.309385 4.309385 2.62135 3.895736 9.345877 9.345877 9.611348 9.611348 9.611348 10.24903 9.665443 9.665443 9.571693 9.571693 6.545443 8.724013 8.724013 10.3793 10.2822 11.28995 11.76995 11.76995 11.76995 11.76995 11.02535 11.02535 11.10854 11.10854 11.39018 11.39018 11.39018 11.39018 10.69087 10.87407 11.70325 11.70325 10.88407 10.82625 10.82625 10.82625 10.46625 9.535592 9.535592 9.281291 9.127717 9.127717 9.127717 8.227716 8.200428 8.200428 8.063742 7.789721 7.789721 9.274442 9.274442 9.274442 9.874729 9.708182 11.20818 11.20818 11.20818 10.7564 10.7564 10.7564 10.7564 10.08778 10.08778 10.08778 10.43984 10.43984 10.43984 10.43984 10.3057 7.238125 7.238125 7.238125 6.50816 9.093163 6.50816 13.56889 13.56889 13.56889 12.80889 12.80412 12.80412 12.80412 4.159424 5.140872 5.140872 10.99087 10.85288 10.85288 10.85288 10.85288 11.3062 11.3062 11.3062 13.38193 13.38193 13.38193 12.8925 11.06231 11.06231 11.06231 7.640644 7.640644 8.578859 9.693903 9.693903 9.923903 9.693903 9.992689 10.85269 10.85269 10.7882 10.84719 10.84719 10.84719 10.62564 9.885342 9.885342 9.885342 7.422889 7.422889 7.723883 9.195294 9.195294 9.195294 9.195294 10.42689 10.42689 11.34441 11.34441 11.34441 11.23279 11.23279 11.10279 10.68365 10.3736 7.549367 7.549367 6.222452 7.952021 9.511579 9.511579 10.68501 11.06591 11.06591 11.26487 11.06591 10.63868 11.44868 12.36868 12.36868 12.86991 12.86991 12.86991 12.63324 12.63324 12.673 12.673 12.673 12.13945 11.83727 13.02778 13.37493 13.37493 13.37493 13.18778 12.92636 12.61636 12.464 12.624 12.95866 14.9765 15.9765 15.9765 16.52161 16.52161 16.77164 16.77164 16.77164 16.14752 16.14752 16.14752 16.11943 14.69041 13.96399 10.98046 13.50046 13.50046 14.88577 -9999 -9999 -9999 -9999 -9999 -9999 -9999 -9999 -9999 -9999 -9999 -9999 -9999 -9999 -9999 -9999 -9999 -9999 -9999 -9999 -9999 -9999 
-9999 -9999 -9999 -9999 -9999 -9999 -9999 -9999 -9999 -9999 -9999 -9999 -9999 -9999 -9999 -9999 -9999 -9999 -9999 -9999 -9999 -9999 -9999 -9999 -9999 -9999 -9999 -9999 -9999 -9999 -9999 -9999 -9999 -9999 -9999 -9999 -9999 -9999 -9999 -9999 -9999 -9999 -9999 -9999 -9999 -9999 -9999 -9999 -9999 -9999 -9999 -9999 -9999 -9999 -9999 -9999 -9999 -9999 -9999 -9999 -9999 -9999 -9999 -9999 -9999 -9999 -9999 -9999 -9999 -9999 -9999 -9999 -9999 -9999 -9999 -9999 -9999 -9999 -9999 -9999 -9999 6.994437 6.994437 6.113507 5.956313 5.956313 6.421741 6.421741 6.421741 4.093053 0.7194579 3.895736 3.895736 9.345877 9.391359 9.611348 9.611348 10.24903 10.24903 10.24903 9.825443 9.695443 9.571693 6.545443 8.724013 10.3793 10.3793 10.3793 12.54681 12.54681 12.54681 12.17681 12.10329 12.10329 12.10329 11.10854 11.10854 11.39018 11.39018 11.39018 11.39018 10.63632 10.88407 10.88407 10.88407 10.88407 10.82625 10.82625 10.82625 10.46625 10.29559 10.29559 10.29559 9.127717 9.127717 9.127717 8.61537 8.61537 8.063742 8.063742 7.789721 7.789721 9.274442 9.274442 9.630038 10.86004 10.86004 10.86004 10.86004 11.03055 11.03055 9.268258 9.268258 9.268258 9.040355 9.100355 9.100355 10.43984 10.43984 10.43984 10.43984 9.289844 7.238125 7.238125 6.904913 7.624913 7.624913 7.624913 11.4764 12.80889 12.80889 11.4764 12.16799 11.18015 11.18015 5.140872 5.550873 10.99087 10.99087 10.99087 11.75927 11.75927 11.28582 11.15246 11.3062 11.3062 12.8925 12.8925 12.8925 12.8925 11.06231 11.06231 11.06231 7.640644 7.640644 8.578859 8.578859 8.578859 8.222321 8.439194 9.828887 9.992689 9.992689 10.7882 10.7882 10.62564 10.62564 9.885342 9.885342 9.885342 9.885342 7.422889 7.723883 7.723883 7.723883 9.195294 9.195294 7.051476 10.40908 10.40908 10.40908 11.23279 11.23279 11.23279 11.23279 10.3736 10.3736 7.549367 7.243603 6.893965 6.893965 8.83343 9.453891 9.511579 10.68501 11.06591 11.06591 11.06591 11.06591 11.44868 11.72185 12.36868 12.4759 12.86991 12.86991 12.86991 12.62683 12.57341 12.57341 12.57341 12.13945 12.13945 11.83727 13.37493 13.37493 13.37493 13.37493 13.18778 12.7229 12.7229 12.464 12.624 13.76845 15.8206 15.9765 16.7506 16.5206 16.52161 16.52161 15.80435 16.04752 16.14752 16.14752 16.14752 15.68363 14.69041 10.79548 12.74046 13.50046 13.50046 14.88577 15.13836 -9999 -9999 -9999 -9999 -9999 -9999 -9999 -9999 -9999 -9999 -9999 -9999 -9999 -9999 -9999 -9999 -9999 -9999 -9999 -9999 -9999 
-9999 -9999 -9999 -9999 -9999 -9999 -9999 -9999 -9999 -9999 -9999 -9999 -9999 -9999 -9999 -9999 -9999 -9999 -9999 -9999 -9999 -9999 -9999 -9999 -9999 -9999 -9999 -9999 -9999 -9999 -9999 -9999 -9999 -9999 -9999 -9999 -9999 -9999 -9999 -9999 -9999 -9999 -9999 -9999 -9999 -9999 -9999 -9999 -9999 -9999 -9999 -9999 -9999 -9999 -9999 -9999 -9999 -9999 -9999 -9999 -9999 -9999 -9999 -9999 -9999 -9999 -9999 -9999 -9999 -9999 -9999 -9999 -9999 -9999 -9999 -9999 -9999 -9999 -9999 -9999 -9999 -9999 6.113507 6.858124 6.858124 5.991497 6.421741 6.421741 7.381024 7.381024 4.089458 4.089458 4.089458 9.345877 9.391359 9.611348 9.611348 11.30796 11.30796 11.30796 10.27544 9.695443 9.695443 8.270981 8.214013 10.3793 10.3793 10.3793 12.54681 12.54681 12.54681 12.54681 12.10329 12.10329 12.10329 11.10854 11.10854 11.39018 11.39018 11.39018 11.39018 10.63632 10.88407 10.88407 10.88407 10.88407 10.82625 10.82625 10.82625 10.46625 10.29559 10.29559 10.29559 9.127717 9.127717 9.127717 8.61537 9.569403 9.569403 7.720914 8.566361 8.566361 9.996714 9.996714 9.996714 10.98034 10.86004 11.3514 11.3514 11.3514 11.03055 11.03055 9.97541 9.871122 9.040355 9.040355 9.040355 9.73334 10.43984 10.43984 10.43984 9.289844 6.078125 5.827469 7.624913 7.624913 7.624913 7.624913 11.4764 11.4764 11.4764 11.4764 11.18015 11.18015 11.18015 5.550873 5.550873 10.99087 10.99087 11.75927 11.75927 11.75927 11.71927 11.28582 11.15246 11.15246 12.32231 12.32231 12.32231 12.32231 11.06231 11.06231 10.18264 7.640644 7.640644 7.640644 7.421047 8.222321 8.222321 8.222321 9.658887 9.828887 9.828887 9.658887 9.498199 9.498199 9.435644 9.381189 8.201189 9.885342 8.075838 7.426207 9.259985 9.010883 9.010883 7.911199 8.389374 9.386545 10.40908 10.40908 10.40908 10.34453 10.34453 11.23279 9.996015 10.3736 10.3736 7.243603 6.893965 6.893965 7.430571 8.83343 9.383891 9.383891 10.68501 10.68501 11.06591 11.06591 11.06591 11.72185 12.10185 12.36868 12.4759 12.4759 12.62683 12.62683 12.62683 12.62683 12.20091 12.13945 12.13945 11.62458 11.62458 13.37493 13.37493 13.37493 13.37493 12.7229 12.7229 12.3729 11.83848 12.624 13.76845 15.8206 16.7506 16.7506 16.7506 16.7506 16.01457 16.01457 16.04752 16.14752 16.14752 16.14752 15.68363 14.69041 10.74032 12.74046 12.74046 13.50046 14.88577 15.13836 15.13836 -9999 -9999 -9999 -9999 -9999 -9999 -9999 -9999 -9999 -9999 -9999 -9999 -9999 -9999 -9999 -9999 -9999 -9999 -9999 -9999 
-9999 -9999 -9999 -9999 -9999 -9999 -9999 -9999 -9999 -9999 -9999 -9999 -9999 -9999 -9999 -9999 -9999 -9999 -9999 -9999 -9999 -9999 -9999 -9999 -9999 -9999 -9999 -9999 -9999 -9999 -9999 -9999 -9999 -9999 -9999 -9999 -9999 -9999 -9999 -9999 -9999 -9999 -9999 -9999 -9999 -9999 -9999 -9999 -9999 -9999 -9999 -9999 -9999 -9999 -9999 -9999 -9999 -9999 -9999 -9999 -9999 -9999 -9999 -9999 -9999 -9999 -9999 -9999 -9999 -9999 -9999 -9999 -9999 -9999 -9999 -9999 -9999 -9999 -9999 -9999 -9999 -9999 7.823866 7.823866 6.858124 6.858124 6.421741 7.58036 7.58036 8.811024 8.811024 8.811024 9.125736 9.345877 9.345877 9.391359 11.30796 11.30796 11.30796 11.30796 11.06821 9.695443 9.695443 8.270981 8.270981 10.3793 11.1355 11.1355 12.54681 12.54681 12.54681 12.54681 12.10329 12.10329 12.10329 11.62176 11.10854 11.10854 11.39018 11.39018 10.63632 10.63632 10.63632 10.88407 10.88407 10.20569 11.49588 11.49588 11.49588 12.22662 12.22662 12.22662 10.29559 9.670108 10.12011 9.040249 10.5594 10.5594 9.759402 9.759402 9.713581 9.713581 11.77088 11.77088 10.98034 12.74034 12.74034 12.74034 12.57192 12.40515 12.40515 11.03055 9.97541 9.97541 9.042441 9.040355 9.040355 8.340998 9.73334 9.770998 9.73334 8.83334 7.205923 7.205923 6.904913 7.624913 7.624913 7.624913 8.86469 11.4764 11.4764 11.4764 9.295444 9.295444 9.295444 5.714938 7.764938 10.99087 10.99087 11.75927 11.75927 11.75927 11.75927 11.28582 10.6819 10.6819 12.32231 12.32231 12.32231 12.32231 9.404818 9.404818 9.404818 7.357666 7.357666 7.421047 8.924435 8.426963 9.726962 9.726962 8.895436 9.658887 9.658887 9.498199 9.498199 9.435644 9.435644 8.201189 8.201189 8.075838 8.075838 9.329985 9.329985 9.329985 9.010883 8.659373 9.386545 9.386545 9.937244 9.937244 10.02366 10.02366 10.02366 10.02366 9.996015 6.856015 6.25318 6.25318 6.893965 7.430571 7.430571 8.880571 9.249032 10.18859 10.18859 9.899068 9.905902 9.905902 10.33836 12.10185 12.10185 12.10185 12.36868 12.4759 12.62683 12.62683 12.62683 12.62683 12.20091 11.01458 11.62458 11.62458 11.62458 10.76493 13.37493 13.37493 13.37493 12.07493 11.91848 11.91848 11.60432 11.71617 13.76845 15.56913 16.7506 16.7506 16.7506 16.7506 16.10892 16.01457 15.77157 15.68363 15.68363 15.68363 15.37653 13.36042 10.59147 11.43497 12.74046 12.74046 13.66385 14.99385 15.13836 -9999 -9999 -9999 -9999 -9999 -9999 -9999 -9999 -9999 -9999 -9999 -9999 -9999 -9999 -9999 -9999 -9999 -9999 -9999 -9999 
-9999 -9999 -9999 -9999 -9999 -9999 -9999 -9999 -9999 -9999 -9999 -9999 -9999 -9999 -9999 -9999 -9999 -9999 -9999 -9999 -9999 -9999 -9999 -9999 -9999 -9999 -9999 -9999 -9999 -9999 -9999 -9999 -9999 -9999 -9999 -9999 -9999 -9999 -9999 -9999 -9999 -9999 -9999 -9999 -9999 -9999 -9999 -9999 -9999 -9999 -9999 -9999 -9999 -9999 -9999 -9999 -9999 -9999 -9999 -9999 -9999 -9999 -9999 -9999 -9999 -9999 -9999 -9999 -9999 -9999 -9999 -9999 -9999 -9999 -9999 -9999 -9999 -9999 -9999 -9999 -9999 8.577239 9.036755 9.036755 9.036755 9.218286 6.421741 9.800361 9.800361 9.800361 8.811024 8.811024 4.256842 9.125736 9.219603 9.219603 11.30796 11.30796 11.30796 11.30796 11.06821 9.695443 9.608211 8.565851 11.11499 11.11499 11.51499 11.51499 11.60322 12.54681 12.54681 12.49681 11.90176 11.90176 11.90176 11.90176 10.69131 10.69131 10.3712 10.5975 10.63632 10.63632 10.43632 10.32932 10.20569 10.20569 11.49588 11.49588 11.49588 12.22662 12.22662 12.22662 12.22662 10.5025 10.5025 10.5594 12.60674 12.60674 10.96121 9.759402 10.24894 9.713581 11.77088 11.77088 12.87034 12.87034 12.87034 12.74034 12.74034 12.62166 12.40515 12.40515 9.97541 9.97541 9.042441 9.359958 9.359958 9.359958 9.820998 9.820998 9.820998 9.770998 7.329195 7.329195 7.205923 7.624913 7.624913 7.624913 9.384689 9.384689 9.99318 9.384689 9.457826 9.295444 5.855671 8.807346 9.194938 9.194938 9.194938 11.75927 11.75927 11.75927 11.28582 11.15357 9.714603 9.714603 10.71231 10.71231 10.71231 8.568278 9.404818 9.404818 8.487739 8.714435 8.714435 8.924435 8.924435 9.846962 9.846962 9.846962 9.726962 8.895436 8.895436 8.895436 7.716893 9.381189 7.297286 7.297286 7.297286 8.075838 7.879985 9.329985 10.23088 10.23088 10.23088 9.23383 9.406545 9.406545 9.937244 11.53249 11.53249 10.78772 10.78772 10.02366 7.176169 7.176169 6.209811 6.25318 7.199934 9.109934 9.109934 9.109934 10.18859 10.18859 10.18859 10.18859 9.905902 9.905902 11.29401 12.10185 12.10185 12.10185 12.10185 12.31426 12.49517 12.62683 12.62683 12.49517 12.19683 10.70091 10.60659 10.92458 10.33523 10.763 11.063 11.063 11.91848 11.91848 11.91848 11.52848 11.71617 11.71617 13.36092 15.56913 16.7506 16.7506 16.7506 16.7506 16.10892 16.10892 15.77157 15.37653 15.37653 15.37653 15.37653 13.36042 13.36042 11.53332 12.4135 12.4335 12.4335 14.81955 14.81955 14.81955 -9999 -9999 -9999 -9999 -9999 -9999 -9999 -9999 -9999 -9999 -9999 -9999 -9999 -9999 -9999 -9999 -9999 -9999 -9999 
-9999 -9999 -9999 -9999 -9999 -9999 -9999 -9999 -9999 -9999 -9999 -9999 -9999 -9999 -9999 -9999 -9999 -9999 -9999 -9999 -9999 -9999 -9999 -9999 -9999 -9999 -9999 -9999 -9999 -9999 -9999 -9999 -9999 -9999 -9999 -9999 -9999 -9999 -9999 -9999 -9999 -9999 -9999 -9999 -9999 -9999 -9999 -9999 -9999 -9999 -9999 -9999 -9999 -9999 -9999 -9999 -9999 -9999 -9999 -9999 -9999 -9999 -9999 -9999 -9999 -9999 -9999 -9999 -9999 -9999 -9999 -9999 -9999 -9999 -9999 -9999 -9999 -9999 -9999 8.675006 9.597139 9.597139 9.597139 9.597139 9.218286 9.538285 9.538285 9.800361 11.08035 9.800361 9.800361 8.811024 8.538112 8.538112 9.219603 9.219603 10.04796 11.30796 11.30796 11.30796 11.06821 9.608211 9.608211 11.11499 11.11499 11.51499 11.51499 11.51499 11.60322 11.60322 11.60322 11.60322 11.90176 11.90176 11.90176 10.69131 10.69131 10.69131 10.69131 10.5975 11.06849 11.06849 10.92849 10.20569 10.20569 10.20569 11.49588 11.95047 11.95047 12.22662 12.22662 12.22662 12.22662 12.83674 12.83674 12.83674 12.83674 12.60674 12.60674 10.96121 10.24894 11.77088 11.77088 12.29034 13.7884 13.7884 13.7884 12.87034 12.62166 12.62166 12.62166 12.62166 9.97541 9.97541 9.042441 9.637403 9.637403 9.637403 9.820998 9.820998 9.820998 9.770998 8.262194 8.262194 7.48071 8.080412 8.080412 8.080412 9.99318 9.99318 9.99318 9.99318 9.457826 9.457826 9.001878 9.194938 9.194938 9.194938 9.194938 11.6186 11.6186 11.6186 11.6186 9.649807 9.597893 9.597893 8.568278 8.568278 8.568278 8.568278 8.487739 8.487739 8.43309 8.714435 8.924435 8.924435 9.846962 10.29023 10.29023 10.29023 9.726962 8.895436 8.895436 8.019508 7.454353 7.454353 7.297286 7.297286 7.297286 5.942964 7.879985 10.23088 10.23088 10.23088 11.38383 11.38383 11.38383 9.723831 11.53249 11.53249 11.53249 10.99249 10.78772 10.78772 9.822613 7.176169 6.715059 6.715059 9.109934 9.109934 9.109934 9.109934 10.18859 10.18859 10.18859 10.18859 10.08963 9.738563 11.29401 11.46341 12.10185 12.10185 12.10185 12.31426 12.49517 12.49517 12.49517 12.49517 11.52622 10.51622 10.29749 10.29749 10.29749 10.883 10.883 11.063 11.063 11.25415 11.25415 11.83959 11.83959 12.24698 13.36092 13.36092 16.01858 16.52913 16.52913 16.52913 16.10892 16.10892 14.91413 15.37653 15.37653 15.37653 14.28653 14.08904 13.36042 12.51744 12.51744 12.17075 12.91193 14.81955 14.81955 14.97066 14.97066 -9999 -9999 -9999 -9999 -9999 -9999 -9999 -9999 -9999 -9999 -9999 -9999 -9999 -9999 -9999 -9999 -9999 -9999 
-9999 -9999 -9999 -9999 -9999 -9999 -9999 -9999 -9999 -9999 -9999 -9999 -9999 -9999 -9999 -9999 -9999 -9999 -9999 -9999 -9999 -9999 -9999 -9999 -9999 -9999 -9999 -9999 -9999 -9999 -9999 -9999 -9999 -9999 -9999 -9999 -9999 -9999 -9999 -9999 -9999 -9999 -9999 -9999 -9999 -9999 -9999 -9999 -9999 -9999 -9999 -9999 -9999 -9999 -9999 -9999 -9999 -9999 -9999 -9999 -9999 -9999 -9999 -9999 -9999 -9999 -9999 -9999 -9999 -9999 -9999 -9999 -9999 -9999 -9999 -9999 -9999 -9999 8.675006 8.675006 9.597139 9.597139 9.597139 9.597139 10.03997 10.03997 9.804992 11.08035 11.08035 11.08035 9.800361 8.811024 7.684355 8.538112 9.169989 9.169989 9.169989 10.75585 10.75585 10.75585 10.75585 9.888031 9.635852 11.11499 11.11499 11.51499 11.51499 11.51499 11.60322 11.60322 11.60322 11.40322 11.90176 11.90176 11.90176 10.86286 10.69131 10.69131 10.69131 11.06849 11.06849 11.06849 11.06849 10.92849 10.47523 10.47523 11.95047 11.95047 11.95047 11.95047 12.22662 11.66689 11.66689 12.83674 12.83674 12.83674 12.83674 12.60674 12.60674 11.77772 10.24894 11.5863 11.77088 11.77088 13.7884 13.7884 13.7884 13.13024 12.62166 12.62166 12.62166 12.62166 9.699611 9.385612 9.367404 9.665662 9.665662 9.637403 9.820998 9.820998 9.820998 9.770998 8.262194 8.262194 8.262194 8.120412 8.832608 8.832608 9.99318 10.9312 9.99318 9.99318 10.26997 9.457826 9.477223 9.477223 9.477223 9.194938 9.194938 11.6186 11.6186 11.6186 10.34981 9.649807 9.597893 8.04004 8.568278 8.568278 8.568278 8.568278 7.483658 8.43309 8.960154 8.960154 9.220154 9.220154 9.846962 10.29023 10.29023 10.29023 10.29023 9.5515 9.5515 8.589508 7.454353 7.454353 7.297286 7.197286 5.942964 5.942964 7.879985 11.03627 11.13723 11.38383 11.38383 11.38383 11.38383 10.39872 11.82248 11.82248 11.82248 11.53249 11.08772 10.78772 9.822613 9.822613 6.715059 7.844364 7.431468 9.109934 9.109934 9.114249 9.323433 10.18859 10.18859 10.08963 10.08963 11.30794 11.30794 11.86422 11.86422 11.86422 11.86422 12.31426 12.49517 12.49517 12.49517 11.52622 11.52622 10.51622 10.29749 10.29749 11.00973 11.91973 11.91973 11.91973 11.91973 11.25415 11.83959 11.83959 12.24698 12.24698 12.34434 12.34434 16.01858 16.01858 16.10892 16.10892 16.10892 15.2326 14.91413 14.91413 14.91413 14.91413 14.75567 14.08904 14.00332 14.00332 12.51744 13.66075 15.54096 15.54096 15.54096 14.97066 14.97066 14.97066 -9999 -9999 -9999 -9999 -9999 -9999 -9999 -9999 -9999 -9999 -9999 -9999 -9999 -9999 -9999 -9999 -9999 
-9999 -9999 -9999 -9999 -9999 -9999 -9999 -9999 -9999 -9999 -9999 -9999 -9999 -9999 -9999 -9999 -9999 -9999 -9999 -9999 -9999 -9999 -9999 -9999 -9999 -9999 -9999 -9999 -9999 -9999 -9999 -9999 -9999 -9999 -9999 -9999 -9999 -9999 -9999 -9999 -9999 -9999 -9999 -9999 -9999 -9999 -9999 -9999 -9999 -9999 -9999 -9999 -9999 -9999 -9999 -9999 -9999 -9999 -9999 -9999 -9999 -9999 -9999 -9999 -9999 -9999 -9999 -9999 -9999 -9999 -9999 -9999 -9999 -9999 -9999 -9999 6.083451 7.50857 8.675006 9.567139 9.597139 9.597139 9.597139 10.03997 10.03997 10.03997 10.03997 11.08035 11.08035 11.08035 11.08035 9.177035 7.655678 6.400673 9.169989 9.169989 9.930985 10.75585 10.75585 10.75585 10.75585 9.888031 9.888031 11.04499 11.22499 11.54255 11.54255 11.54255 11.39255 11.18488 11.18488 11.18488 11.09261 11.69609 11.69609 10.86286 10.69131 10.69131 9.413751 11.45176 11.45176 11.45176 11.45176 10.92849 10.47523 10.47523 11.95047 11.95047 11.95047 11.95047 11.66689 11.66689 11.58622 12.83674 12.83674 12.83674 12.83674 12.60674 12.08797 11.77772 11.22179 11.5863 12.34921 12.34921 13.7884 13.7884 13.7884 13.13024 12.62166 12.62166 12.62166 10.44566 9.789611 9.789611 9.665662 9.665662 9.665662 9.665662 9.820998 9.820998 9.820998 9.302103 8.262194 8.262194 8.262194 8.832608 8.832608 10.9312 10.9312 10.9312 10.9312 10.5812 10.26997 10.26997 9.477223 9.477223 9.477223 9.477223 10.30789 10.30789 11.6186 10.34981 10.34981 10.34981 9.667895 9.667895 8.375398 8.568278 8.375398 7.935398 7.483658 7.483658 8.960154 9.220154 9.220154 9.220154 9.220154 10.29023 10.29023 10.29023 10.29023 9.5515 9.5515 8.569509 6.493836 7.197286 7.197286 6.28395 5.752964 5.752964 8.236272 11.13723 11.13723 11.13723 11.38383 11.38383 11.38383 10.72857 11.82248 11.82248 11.82248 11.08772 11.08772 11.08772 10.79303 11.12698 7.844364 7.844364 7.844364 9.109934 9.114249 9.114249 9.823154 9.823154 10.08963 10.08963 11.19842 11.30794 11.30794 11.86422 11.86422 11.86422 11.86422 11.364 12.31426 12.31426 11.52622 11.52622 10.08867 10.08867 10.29749 10.29749 11.00973 11.91973 11.91973 11.91973 11.91973 11.13866 11.83959 11.83959 12.24698 12.24698 12.34434 12.34434 13.22913 16.01858 16.01858 16.01858 15.2326 15.2326 14.91413 14.91413 14.91413 14.91413 14.75567 14.75567 14.27955 14.27955 14.27955 14.58944 15.54096 15.54096 15.54096 15.07352 15.01352 15.50734 -9999 -9999 -9999 -9999 -9999 -9999 -9999 -9999 -9999 -9999 -9999 -9999 -9999 -9999 -9999 -9999 -9999 
-9999 -9999 -9999 -9999 -9999 -9999 -9999 -9999 -9999 -9999 -9999 -9999 -9999 -9999 -9999 -9999 -9999 -9999 -9999 -9999 -9999 -9999 -9999 -9999 -9999 -9999 -9999 -9999 -9999 -9999 -9999 -9999 -9999 -9999 -9999 -9999 -9999 -9999 -9999 -9999 -9999 -9999 -9999 -9999 -9999 -9999 -9999 -9999 -9999 -9999 -9999 -9999 -9999 -9999 -9999 -9999 -9999 -9999 -9999 -9999 -9999 -9999 -9999 -9999 -9999 -9999 -9999 -9999 -9999 -9999 -9999 -9999 -9999 -9999 -9999 5.948569 6.083451 7.50857 9.191099 9.191099 9.586517 9.586517 9.597139 10.03997 10.03997 10.11499 10.11499 11.08035 11.08035 11.08035 10.94332 9.177035 7.665678 7.665678 8.91986 8.989988 9.974726 9.974726 10.75585 10.75585 10.09803 9.888031 9.888031 11.21255 11.21255 11.54255 11.69141 11.69141 11.39255 11.35468 11.18488 11.18488 11.69609 12.12048 12.12048 11.69609 10.40876 10.40876 9.603512 11.45176 11.45176 11.45176 11.45176 10.96176 10.47523 10.47523 11.60519 11.95047 11.95047 11.60519 11.39065 11.39065 11.49162 12.22021 12.83674 12.93471 12.93471 12.93471 12.08797 11.77772 12.59179 12.59179 12.90704 12.59179 13.7884 13.7884 13.7884 13.13024 11.89025 11.89025 11.89025 10.44566 9.789611 9.789611 9.665662 9.665662 9.665662 9.665662 9.552103 9.552103 9.552103 8.312548 8.262194 8.262194 8.692608 8.832608 8.975684 10.9312 11.6712 12.1212 12.1212 12.1212 10.26997 10.26997 10.26997 9.937223 10.12738 10.30789 10.30789 11.38199 11.57207 11.57207 11.57207 10.34981 9.667895 9.667895 8.012866 7.795398 7.795398 7.795398 7.443658 8.291884 10.10015 10.10015 10.10015 9.400153 9.744526 9.744526 10.29023 10.29023 9.5515 9.5515 9.5515 9.5515 6.618269 6.618269 6.618269 6.28395 5.748674 8.236272 8.236272 11.13723 11.13723 11.13723 11.13723 11.38383 10.72857 10.72857 12.89003 12.89003 12.89003 11.16486 11.16486 11.12698 11.12698 11.12698 11.12698 8.402909 8.402909 8.281468 9.114249 9.114249 9.823154 9.823154 9.823154 9.823154 11.19842 11.30794 11.30794 11.341 11.341 11.86422 11.341 10.761 11.364 10.48069 10.16069 9.44312 9.208673 8.76749 8.76749 10.29749 11.00973 11.91973 11.91973 11.91973 11.91973 11.13866 11.83959 11.83959 11.85698 12.24698 12.34434 12.34434 12.34434 12.34434 12.14779 15.2326 15.2326 14.59766 14.59766 14.91413 14.91413 15.04404 15.04404 15.04404 14.92845 14.92845 15.01944 15.01944 15.54096 15.54096 15.71352 15.71352 15.71352 15.50734 15.50734 -9999 -9999 -9999 -9999 -9999 -9999 -9999 -9999 -9999 -9999 -9999 -9999 -9999 -9999 -9999 -9999 
-9999 -9999 -9999 -9999 -9999 -9999 -9999 -9999 -9999 -9999 -9999 -9999 -9999 -9999 -9999 -9999 -9999 -9999 -9999 -9999 -9999 -9999 -9999 -9999 -9999 -9999 -9999 -9999 -9999 -9999 -9999 -9999 -9999 -9999 -9999 -9999 -9999 -9999 -9999 -9999 -9999 -9999 -9999 -9999 -9999 -9999 -9999 -9999 -9999 -9999 -9999 -9999 -9999 -9999 -9999 -9999 -9999 -9999 -9999 -9999 -9999 -9999 -9999 -9999 -9999 -9999 -9999 -9999 -9999 -9999 -9999 -9999 -9999 0.5421273 2.515614 5.948569 5.948569 7.50857 9.191099 9.586517 9.586517 9.586517 9.586517 10.03997 10.03997 10.11499 10.11499 11.03332 11.03332 11.03332 11.03332 9.177035 7.665678 7.665678 8.91986 8.91986 9.974726 10.09803 10.17377 10.17377 10.09803 9.888031 10.35117 11.21255 11.54255 11.69141 11.69141 11.69141 11.69141 11.04488 10.97488 11.29205 12.12048 12.12048 12.12048 12.12048 10.40876 10.40876 9.953511 11.45176 11.55998 11.55998 11.55998 10.47523 10.47523 10.47523 11.60519 11.60519 11.60519 11.60519 11.8507 12.21732 12.22021 12.52471 12.52471 12.93471 12.93471 12.93471 12.93471 11.77772 12.90704 12.90704 12.90704 12.90704 13.09024 13.13024 13.13024 13.13024 11.89025 11.89025 11.52094 9.789611 9.789611 9.789611 9.665662 9.665662 9.665662 9.625662 9.552103 9.552103 9.552103 8.312548 7.378505 7.378505 7.378505 9.285685 9.285685 10.30901 12.1212 12.1212 12.1212 12.1212 10.26997 10.60771 10.23656 10.12738 10.17738 11.22738 11.22738 11.57207 11.76244 11.76244 11.57207 9.667895 9.667895 9.667895 9.137896 7.795398 7.795398 7.707871 8.411884 10.10015 10.10015 10.10015 10.10015 9.400153 9.400153 9.744526 9.744526 9.744526 9.5515 9.5515 9.5515 8.3415 6.618269 6.618269 6.618269 6.618269 6.098604 8.236272 8.236272 11.03627 11.13723 11.13723 10.415 10.72857 10.72857 12.89003 12.89003 12.89003 12.89003 11.77398 11.16486 11.12913 11.12913 11.12698 11.12698 8.402909 8.402909 8.107567 8.281468 9.114249 9.823154 9.823154 9.823154 11.07842 11.25842 11.30794 11.30794 11.30794 11.341 11.341 11.341 10.761 10.761 10.48069 9.44312 9.44312 8.622117 8.622117 8.76749 8.76749 10.12314 11.36675 11.91973 11.91973 11.36675 11.13866 11.4988 11.4988 11.4988 11.85698 11.85698 12.34434 12.34434 11.36517 12.14779 14.29114 14.29114 14.29114 14.59766 14.76066 15.04404 15.04404 15.04404 15.04404 15.00361 14.92845 15.01944 15.01944 15.54096 15.71352 15.71352 15.71352 15.71352 15.79903 15.79903 16.9544 -9999 -9999 -9999 -9999 -9999 -9999 -9999 -9999 -9999 -9999 -9999 -9999 -9999 -9999 -9999 
-9999 -9999 -9999 -9999 -9999 -9999 -9999 -9999 -9999 -9999 -9999 -9999 -9999 -9999 -9999 -9999 -9999 -9999 -9999 -9999 -9999 -9999 -9999 -9999 -9999 -9999 -9999 -9999 -9999 -9999 -9999 -9999 -9999 -9999 -9999 -9999 -9999 -9999 -9999 -9999 -9999 -9999 -9999 -9999 -9999 -9999 -9999 -9999 -9999 -9999 -9999 -9999 -9999 -9999 -9999 -9999 -9999 -9999 -9999 -9999 -9999 -9999 -9999 -9999 -9999 -9999 -9999 -9999 -9999 -9999 -9999 -9999 0.5421273 3.228601 3.484407 5.855632 5.948569 5.948569 7.50857 9.586517 9.586517 9.586517 9.586517 8.407162 9.864991 10.11499 10.11499 11.03332 11.03332 11.03332 11.03332 8.75791 7.665678 7.777411 8.91986 8.91986 8.91986 10.17377 10.35376 10.35376 10.35376 10.35117 10.35117 11.36141 11.36141 11.69141 11.69141 11.69141 11.69141 11.0737 11.0737 11.29205 12.12048 12.34048 12.34048 12.12048 10.40876 10.41351 10.41351 11.55998 11.55998 11.55998 11.55998 10.88998 10.75904 10.62904 11.46663 11.60519 11.60519 11.8507 12.28732 12.28732 13.39021 13.39021 13.39021 12.93471 12.93471 12.93471 12.93471 10.68144 12.90704 12.90704 12.90704 12.90704 13.09024 13.09024 13.09024 12.88024 11.52094 11.52094 10.21833 9.365656 8.629745 8.629745 7.21959 9.625662 9.625662 8.165662 9.062548 9.062548 8.312548 7.840896 7.378505 7.378505 9.285685 9.285685 9.285685 10.30901 12.1212 12.1212 12.1212 12.1212 10.78248 10.78248 11.14031 11.14031 11.14031 11.22738 11.22738 11.76244 11.76244 11.76244 11.76244 9.137896 9.137896 9.137896 9.137896 7.707871 7.707871 8.291884 8.411884 10.10015 10.10015 10.10015 10.10015 9.400153 9.400153 8.547893 8.547893 8.547893 8.277892 8.1615 8.1615 8.1615 6.618269 6.618269 6.618269 6.098604 6.098604 6.098604 8.236272 8.861324 8.861324 8.861324 10.39084 10.6319 10.72857 12.89003 12.89003 12.89003 12.89003 11.77398 11.6618 11.41913 11.41913 11.12698 11.12698 9.756868 9.67291 8.107567 8.107567 7.357684 10.06136 10.37631 10.71877 11.07842 11.88007 12.04007 12.04007 11.69214 11.251 11.251 11.251 10.761 10.48069 10.48069 9.250371 8.290169 7.537565 7.537565 8.111139 8.167351 10.12314 11.01675 11.36675 11.36675 11.36675 11.31138 11.13866 11.4988 11.4988 11.47922 11.47922 11.47922 11.36517 11.36517 11.94327 13.35034 14.29114 14.29114 14.50066 15.15066 15.15066 15.24404 15.24404 15.24404 15.00361 15.00361 15.01944 15.01944 15.01944 15.71352 15.71352 15.71352 15.79903 15.79903 15.79903 16.9544 16.9544 -9999 -9999 -9999 -9999 -9999 -9999 -9999 -9999 -9999 -9999 -9999 -9999 -9999 -9999 
-9999 -9999 -9999 -9999 -9999 -9999 -9999 -9999 -9999 -9999 -9999 -9999 -9999 -9999 -9999 -9999 -9999 -9999 -9999 -9999 -9999 -9999 -9999 -9999 -9999 -9999 -9999 -9999 -9999 -9999 -9999 -9999 -9999 -9999 -9999 -9999 -9999 -9999 -9999 -9999 -9999 -9999 -9999 -9999 -9999 -9999 -9999 -9999 -9999 -9999 -9999 -9999 -9999 -9999 -9999 -9999 -9999 -9999 -9999 -9999 -9999 -9999 -9999 -9999 -9999 -9999 -9999 -9999 -9999 -9999 0.2102409 0.236653 3.228601 3.3086 5.154169 5.855632 5.928921 5.928921 5.855632 7.029019 9.586517 9.586517 9.586517 8.407162 8.407162 10.11499 10.11499 10.11499 11.03332 11.03332 8.863391 8.75791 7.891178 7.891178 7.777411 7.777411 8.635018 10.35376 10.35376 10.56664 10.56664 10.56664 10.80713 11.36141 11.37141 12.06886 12.06886 12.06886 11.68141 11.0737 11.0737 11.29205 12.34048 12.34048 12.34048 12.34048 10.47316 10.47316 10.47316 11.55998 11.55998 11.55998 11.55998 10.75904 10.75904 10.75904 11.46663 11.46663 11.46663 11.8507 12.99621 12.81366 13.39021 13.39021 13.39021 12.93471 12.93471 12.93471 10.68144 10.68144 12.90704 12.90704 12.90704 12.90704 13.06987 13.08024 13.06987 13.06987 10.65909 10.65909 10.21833 8.629745 8.629745 8.629745 10.7286 10.7286 10.7286 10.7286 7.840896 7.840896 7.840896 7.240896 7.719287 6.739287 7.535684 9.429569 9.429569 9.429569 11.54901 12.1212 12.1212 12.1212 10.78248 11.14031 11.14031 11.14031 11.14031 11.22738 11.22738 11.76244 11.76244 11.76244 11.76244 10.73244 9.179261 9.149261 8.996014 7.707871 7.707871 8.870949 9.618694 9.618694 10.10015 10.10015 10.10015 9.400153 8.740686 8.977165 8.977165 8.977165 8.547893 8.0515 8.1615 8.01472 6.417244 6.417244 5.648768 6.098604 6.098604 6.098604 6.098604 8.861324 9.091513 9.091513 10.09084 10.75772 10.75772 11.38398 11.896 12.89003 11.896 11.896 11.6618 11.97973 11.97973 11.97973 11.97973 9.756868 9.756868 8.107567 8.107567 8.91443 10.37631 10.71877 12.12986 12.12986 12.04007 12.04007 12.04007 12.04007 11.11657 11.11657 10.1951 9.720371 9.720371 9.720371 8.290169 6.920363 7.537565 7.637351 7.860175 8.200175 8.200175 8.167351 11.31138 11.31138 11.31138 11.04211 11.04211 11.04211 10.87211 10.68318 11.47922 10.74226 10.77001 11.27001 11.94327 12.71133 13.35034 13.35034 14.50066 15.24139 15.24404 15.24404 15.24404 15.24404 15.00361 15.00361 14.80493 15.01944 15.01944 15.24882 15.71352 15.71352 15.79903 15.79903 15.79903 15.96764 16.14623 17.47623 -9999 -9999 -9999 -9999 -9999 -9999 -9999 -9999 -9999 -9999 -9999 -9999 -9999 
-9999 -9999 -9999 -9999 -9999 -9999 -9999 -9999 -9999 -9999 -9999 -9999 -9999 -9999 -9999 -9999 -9999 -9999 -9999 -9999 -9999 -9999 -9999 -9999 -9999 -9999 -9999 -9999 -9999 -9999 -9999 -9999 -9999 -9999 -9999 -9999 -9999 -9999 -9999 -9999 -9999 -9999 -9999 -9999 -9999 -9999 -9999 -9999 -9999 -9999 -9999 -9999 -9999 -9999 -9999 -9999 -9999 -9999 -9999 -9999 -9999 -9999 -9999 -9999 -9999 -9999 -9999 -9999 -9999 0.2102409 0.2102409 0.2486005 4.688601 4.688601 5.154169 5.928921 5.928921 6.758921 6.758921 7.090397 7.090397 7.090397 7.090397 8.407162 8.407162 8.577162 8.577162 9.123391 9.123391 9.123391 9.123391 7.891178 7.891178 9.303679 10.1762 10.1762 10.1762 9.456638 10.35376 10.56664 10.56664 10.80713 10.80713 11.36141 11.36141 12.06886 12.1224 12.1224 12.1224 11.0737 11.0737 11.0737 12.34048 12.34048 12.34048 12.34048 10.47316 10.47316 10.47316 11.54323 11.55998 11.55998 11.54323 10.75904 10.75904 10.75904 11.05663 11.05663 11.05663 12.99621 13.28366 13.28366 13.39021 13.39021 13.39021 12.56577 12.56577 12.56577 10.55471 9.824598 12.79704 12.79704 12.79704 12.79704 13.06987 13.06987 13.06987 12.50987 10.65909 10.65909 10.65909 11.48792 11.48792 11.48792 10.7286 12.05117 12.05117 10.7286 9.188408 9.188408 9.188408 10.80929 10.80929 10.80929 9.429569 10.07957 10.07957 10.07957 11.54901 11.54901 11.54901 11.54901 10.96654 11.14031 11.14031 11.14031 11.14031 11.87248 11.87248 11.75219 11.76244 11.76244 11.61219 9.719261 9.719261 9.719261 8.996014 7.514304 7.514304 8.870949 9.618694 9.618694 9.618694 9.198694 8.740686 8.740686 8.740686 8.977165 8.977165 8.977165 8.977165 8.01472 8.01472 8.01472 5.874191 5.874191 5.5817 5.683917 6.098604 6.098604 5.998604 9.091513 9.091513 9.091513 10.75772 10.75772 10.75772 10.75772 11.896 11.896 11.896 11.896 11.6618 11.97973 11.97973 11.97973 11.97973 10.55973 10.55973 8.107567 8.91443 8.91443 10.79631 12.12986 12.12986 12.12986 12.12986 12.04007 12.04007 12.04007 11.11657 11.11657 9.950979 9.720371 9.720371 9.720371 6.570363 6.920363 7.537565 7.860175 8.200175 8.200175 8.200175 8.250189 9.060188 9.771378 11.04211 11.04211 11.04211 10.8983 10.8983 10.68318 10.74226 10.74226 11.40001 11.63649 13.363 13.363 13.363 13.13034 14.22066 15.24139 15.24404 15.24404 15.24404 15.24404 15.00361 14.80493 14.80493 14.63652 14.63652 15.24882 15.97264 15.97264 15.97264 15.79903 15.79903 15.96764 15.96764 17.47623 -9999 -9999 -9999 -9999 -9999 -9999 -9999 -9999 -9999 -9999 -9999 -9999 -9999 
-9999 -9999 -9999 -9999 -9999 -9999 -9999 -9999 -9999 -9999 -9999 -9999 -9999 -9999 -9999 -9999 -9999 -9999 -9999 -9999 -9999 -9999 -9999 -9999 -9999 -9999 -9999 -9999 -9999 -9999 -9999 -9999 -9999 -9999 -9999 -9999 -9999 -9999 -9999 -9999 -9999 -9999 -9999 -9999 -9999 -9999 -9999 -9999 -9999 -9999 -9999 -9999 -9999 -9999 -9999 -9999 -9999 -9999 -9999 -9999 -9999 -9999 -9999 -9999 -9999 -9999 -9999 0.5382574 0.2102409 0.2102409 0.2102409 3.3086 4.688601 4.688601 7.557197 8.717197 8.717197 8.717197 7.689121 7.090397 7.090397 7.090397 7.090397 6.406246 6.406246 8.193357 8.577162 9.123391 9.123391 9.123391 9.123391 7.891178 9.303679 9.303679 10.21435 10.21435 10.21435 10.1762 10.56664 10.71318 10.71318 11.02318 11.39806 11.39806 11.39806 12.1224 12.1224 12.1224 12.1224 11.0737 11.0737 11.05464 11.44122 12.34048 12.34048 11.44122 10.47316 10.47316 10.47316 11.54323 11.54323 11.54323 11.54323 10.75904 10.75904 10.75904 10.68273 11.81137 12.99621 12.99621 13.28366 13.28366 13.39021 13.39021 13.39021 13.91448 13.91448 12.56577 9.824598 9.824598 12.32556 12.79704 12.79704 12.32556 12.22282 13.06987 12.22282 12.22282 10.65909 10.65909 9.62126 11.48792 11.48792 11.48792 12.05117 12.05117 12.05117 12.05117 9.249868 9.249868 9.249868 10.80929 10.80929 10.80929 11.8171 11.8171 12.0371 12.0371 10.72093 11.54901 11.54901 11.21707 10.96654 10.96654 11.14031 11.14031 11.87248 11.87248 11.87248 11.87248 11.75219 11.75219 11.75219 9.844786 10.34479 9.844786 9.719261 7.514304 7.514304 8.870949 9.618694 9.618694 9.618694 9.39952 7.85112 6.489021 6.489021 8.977165 8.977165 8.977165 7.73472 8.00501 8.01472 6.8587 6.470704 5.874191 5.5817 5.623917 5.683917 5.683917 6.972655 9.752655 9.752655 10.41772 10.41772 10.75772 10.75772 10.906 11.896 11.896 11.896 11.896 11.69569 11.97973 11.97973 11.97973 11.97973 10.55973 10.55973 8.351927 8.91443 8.91443 11.67631 12.12986 12.12986 12.12986 12.12986 12.04007 12.04007 11.11657 11.11657 11.11657 9.950979 5.883215 5.883215 5.883215 6.456949 6.456949 7.497406 7.860175 8.328857 8.328857 8.328857 9.060188 9.060188 9.060188 10.5783 10.8983 10.8983 10.8983 10.8983 10.68318 11.30738 11.30738 11.63649 11.90649 13.363 13.363 13.363 13.363 14.22066 15.24139 15.24139 15.24404 15.24404 14.91681 14.91681 14.91681 14.80493 14.63652 15.05539 15.70882 15.97264 15.97264 15.97264 15.27882 14.9134 14.9134 14.85561 16.59561 16.59561 -9999 -9999 -9999 -9999 -9999 -9999 -9999 -9999 -9999 -9999 -9999 -9999 
-9999 -9999 -9999 -9999 -9999 -9999 -9999 -9999 -9999 -9999 -9999 -9999 -9999 -9999 -9999 -9999 -9999 -9999 -9999 -9999 -9999 -9999 -9999 -9999 -9999 -9999 -9999 -9999 -9999 -9999 -9999 -9999 -9999 -9999 -9999 -9999 -9999 -9999 -9999 -9999 -9999 -9999 -9999 -9999 -9999 -9999 -9999 -9999 -9999 -9999 -9999 -9999 -9999 -9999 -9999 -9999 -9999 -9999 -9999 -9999 -9999 -9999 -9999 -9999 -9999 -9999 0.8077087 0.5382574 0.2846686 2.15006 2.15006 2.833924 6.004882 7.557197 7.557197 8.717197 8.717197 8.942158 8.717197 7.689121 7.090397 7.090397 4.343742 6.743742 6.743742 8.193357 8.193357 8.193357 9.123391 9.123391 8.124727 8.264727 9.303679 9.303679 10.21435 10.21435 10.21435 10.21435 10.71318 10.71318 11.02318 11.39806 11.39806 11.39806 11.39806 12.06886 12.1224 12.1224 12.1224 11.05464 11.05464 11.05464 11.77475 11.44122 11.44122 11.44122 10.2269 9.963162 9.963162 10.90629 11.54323 11.54323 10.90629 8.000104 8.000104 8.000104 11.81137 11.81137 12.49436 12.99621 13.28366 13.28366 13.28366 12.99644 13.91448 13.91448 13.91448 13.91448 11.82685 11.82685 9.664105 9.775893 9.775893 9.775893 12.22282 12.22282 12.22282 12.22282 9.62126 9.62126 11.47249 11.90249 12.12602 11.90249 12.05117 12.2833 12.2833 12.2133 10.05987 10.05987 10.05987 11.10527 11.53772 11.53772 11.8171 12.0371 12.0371 12.0371 12.0371 10.80067 10.96654 10.96654 10.96654 10.96654 10.46248 10.22233 11.87248 11.87248 11.87248 11.87248 11.75219 11.75219 11.75219 10.34479 10.34479 10.34479 7.514304 10.91786 10.91786 11.49315 11.49315 9.39952 9.39952 9.39952 7.85112 6.489021 6.489021 7.714777 8.977165 7.714777 8.00501 8.00501 8.00501 6.7687 6.470704 6.470704 5.5817 5.5817 5.623917 6.972655 6.972655 9.752655 9.752655 10.41772 10.41772 10.41772 10.41772 9.25059 10.906 11.716 11.716 10.7841 11.69569 11.69569 11.97973 11.97973 10.72966 10.55973 10.55973 8.351927 8.351927 8.91443 11.67631 11.67631 12.12986 12.12986 12.12986 11.28986 10.5614 10.41007 9.950979 9.950979 9.950979 6.469666 5.852066 5.803216 5.451412 6.456949 7.497406 8.328857 8.328857 8.328857 8.328857 8.605798 9.060188 9.060188 10.5783 10.63647 10.8983 10.8983 10.63647 10.5671 11.30738 11.63649 11.90649 11.90649 13.363 13.363 13.363 13.363 13.03139 15.02139 15.24139 15.24139 15.02139 14.91681 14.91681 14.91681 14.63652 14.63652 15.05539 15.97264 15.97264 15.97264 15.97264 15.37264 14.25076 14.25076 14.85561 16.47561 16.59561 16.47561 -9999 -9999 -9999 -9999 -9999 -9999 -9999 -9999 -9999 -9999 -9999 
-9999 -9999 -9999 -9999 -9999 -9999 -9999 -9999 -9999 -9999 -9999 -9999 -9999 -9999 -9999 -9999 -9999 -9999 -9999 -9999 -9999 -9999 -9999 -9999 -9999 -9999 -9999 -9999 -9999 -9999 -9999 -9999 -9999 -9999 -9999 -9999 -9999 -9999 -9999 -9999 -9999 -9999 -9999 -9999 -9999 -9999 -9999 -9999 -9999 -9999 -9999 -9999 -9999 -9999 -9999 -9999 -9999 -9999 -9999 -9999 -9999 -9999 -9999 -9999 1.472158 0.8077087 0.8077087 0.6377087 0.2846686 2.15006 2.833924 6.004882 6.004882 7.557197 7.898641 9.04864 9.04864 9.04864 8.942158 7.689121 6.58086 6.58086 4.895551 6.743742 6.743742 8.193357 8.193357 8.193357 8.193357 7.664817 8.264727 8.264727 9.303679 9.303679 10.21435 10.21435 10.21435 10.21435 10.71318 10.71318 11.02318 11.39806 11.39806 11.39806 11.39806 11.30112 12.00886 12.1224 11.30112 11.05464 11.05464 11.77475 11.77475 11.77475 11.58266 11.58266 11.58266 10.12645 10.12645 10.90629 10.90629 10.90629 10.90629 8.000104 8.000104 8.000104 11.81137 11.81137 12.49436 12.49436 12.99644 13.28366 13.28366 13.81448 13.91448 13.91448 13.91448 13.91448 12.14685 12.14685 11.82685 9.90677 9.90677 9.775893 12.22282 12.22282 12.22282 10.68282 11.73756 11.73756 11.73756 12.12602 12.12602 12.12602 12.2833 12.2833 12.2833 12.2833 11.0007 11.0007 11.0007 11.61772 12.23739 11.61772 11.82758 12.0371 12.0371 12.0371 12.0371 11.91307 10.93067 11.35181 11.35181 10.44755 10.44755 10.22233 10.61248 11.87248 11.87248 11.87248 11.75219 11.75219 10.75519 11.41519 11.41519 11.41519 10.91786 10.91786 11.49315 11.49315 11.49315 11.49315 9.39952 8.305366 8.305366 6.489021 6.974777 9.157584 9.157584 9.157584 9.044423 9.044423 9.044423 9.360608 6.470704 6.470704 5.546869 5.446868 5.446868 5.213735 6.972655 9.911904 9.911904 9.929452 10.41772 10.41772 9.929452 8.989452 9.817364 9.947364 10.7841 11.17569 11.69569 11.69569 11.69569 11.69569 10.88953 10.23529 10.23529 8.351927 8.351927 8.351927 11.07762 11.67631 11.67631 11.07762 10.9714 10.5614 10.5614 9.776877 9.776877 9.950979 7.089666 6.469666 5.852066 5.874913 6.071412 6.657796 7.56319 8.473 8.473 8.473 9.002999 8.605798 9.024554 9.060188 9.116466 10.63647 10.63647 10.63647 10.63647 11.57395 11.57395 11.57395 11.90649 11.90649 13.02847 13.363 13.363 13.02847 12.56837 13.79736 15.02139 13.95386 14.48682 14.91681 14.91681 14.91681 14.47689 14.75689 15.05539 15.26264 15.97264 15.97264 15.97264 15.37264 14.0234 14.0234 13.82104 14.85561 14.85561 14.82013 14.82013 -9999 -9999 -9999 -9999 -9999 -9999 -9999 -9999 -9999 -9999 
-9999 -9999 -9999 -9999 -9999 -9999 -9999 -9999 -9999 -9999 -9999 -9999 -9999 -9999 -9999 -9999 -9999 -9999 -9999 -9999 -9999 -9999 -9999 -9999 -9999 -9999 -9999 -9999 -9999 -9999 -9999 -9999 -9999 -9999 -9999 -9999 -9999 -9999 -9999 -9999 -9999 -9999 -9999 -9999 -9999 -9999 -9999 -9999 -9999 -9999 -9999 -9999 -9999 -9999 -9999 -9999 -9999 -9999 -9999 -9999 -9999 -9999 -9999 4.319972 4.319972 4.319972 3.851929 3.851929 3.211159 4.00006 4.00006 4.203036 7.603666 7.898641 7.898641 9.04864 9.04864 9.04864 9.04864 8.632158 6.58086 6.58086 4.895551 6.743742 6.743742 8.193357 8.193357 8.193357 7.664817 7.664817 8.264727 8.264727 9.143679 9.143679 10.08435 10.21435 10.21435 10.08435 9.670422 10.71318 10.73042 11.02318 11.39806 11.39806 11.39806 11.30112 11.30112 11.30112 11.30112 10.1613 11.77475 12.27806 12.27806 12.27806 12.06048 12.06048 11.87761 11.58266 10.12645 10.55661 10.90629 10.90629 10.55661 8.000104 8.000104 8.000104 11.56118 11.81137 11.81137 12.49436 12.99644 12.99644 12.99644 13.81448 13.81448 13.91448 13.91448 13.91448 12.14685 12.14685 11.82685 10.80677 10.80677 10.80677 10.80677 10.68282 10.68282 11.73756 11.73756 11.8456 12.12602 12.12602 12.12602 12.12602 12.5533 12.5533 12.5533 12.4633 11.0007 11.0007 12.23739 12.23739 12.23739 12.23739 12.22758 12.22758 12.22758 12.0371 11.91307 11.91307 11.91307 11.35181 11.35181 11.35181 10.44755 8.462055 8.462055 8.889277 8.889277 9.378937 10.65053 10.65053 11.41519 11.41519 11.41519 11.41519 11.51014 12.04014 12.04014 12.58214 12.58214 11.49315 9.928259 8.305366 8.305366 5.55582 5.55582 9.157584 9.157584 9.157584 9.157584 9.044423 9.360608 9.360608 9.360608 6.470704 5.446868 5.446868 5.213735 5.213735 7.717917 9.911904 10.47129 10.47129 9.929452 9.929452 9.929452 9.817364 9.947364 10.7841 10.7841 11.17569 11.69569 11.69569 11.69569 10.88953 10.88953 10.23529 10.23529 8.021946 8.351927 8.057551 11.07762 11.07762 11.07762 11.07762 10.5614 10.5614 9.711982 8.721877 7.791877 7.089666 6.879666 6.191671 6.191671 6.181672 6.917796 7.117796 7.56319 8.473 8.639303 9.002999 9.002999 9.002999 8.825798 10.09511 10.09511 10.09511 10.57647 10.57647 11.57395 11.57395 11.57395 11.57395 11.82062 12.03062 13.07702 13.07702 13.07702 13.07702 12.65484 13.79736 13.79736 13.79736 13.69949 14.52 14.91681 14.52 14.95689 14.95689 15.05539 15.05539 15.37264 15.37264 15.37264 15.37264 13.98102 13.82104 13.68102 14.82013 14.82013 14.82013 14.82013 -9999 -9999 -9999 -9999 -9999 -9999 -9999 -9999 -9999 -9999 
-9999 -9999 -9999 -9999 -9999 -9999 -9999 -9999 -9999 -9999 -9999 -9999 -9999 -9999 -9999 -9999 -9999 -9999 -9999 -9999 -9999 -9999 -9999 -9999 -9999 -9999 -9999 -9999 -9999 -9999 -9999 -9999 -9999 -9999 -9999 -9999 -9999 -9999 -9999 -9999 -9999 -9999 -9999 -9999 -9999 -9999 -9999 -9999 -9999 -9999 -9999 -9999 -9999 -9999 -9999 -9999 -9999 -9999 -9999 -9999 -9999 1.892644 1.892644 4.319972 4.319972 4.319972 4.319972 3.851929 4.00006 4.286217 4.286217 5.403666 7.603666 7.898641 7.898641 9.04864 9.04864 9.04864 9.024354 9.024354 7.690043 6.58086 4.895551 6.743441 6.743742 6.93344 6.93344 7.664817 7.664817 7.664817 7.925733 8.264727 8.991114 9.143679 9.409867 9.996031 9.996031 9.996031 9.620421 9.670422 9.670422 10.73042 11.03577 11.03577 11.03577 11.09112 11.30112 11.30112 10.2313 10.2313 12.27806 12.27806 12.27806 12.27806 12.06048 12.06048 11.87761 10.40513 10.40513 10.55661 10.55661 10.55661 10.55661 8.206609 6.625495 6.625495 11.56118 11.56118 12.34534 12.34534 12.97644 12.97644 12.97644 12.76762 13.81448 13.81448 13.29205 13.29205 12.14685 12.14685 10.9377 10.80677 11.1345 11.1345 10.80677 10.68282 10.68282 12.07297 12.07297 12.07297 11.9356 12.12602 12.12602 12.12602 12.5533 12.5533 12.5533 12.5533 12.30579 12.30579 12.23739 12.23739 12.23739 12.23739 12.22758 12.22758 12.22758 12.22758 11.91307 11.91307 11.91307 11.35181 11.35181 11.35181 8.97469 7.864381 8.100801 8.889277 8.889277 9.592525 10.91223 10.91223 11.41519 11.41519 11.41519 11.51014 12.04014 12.04014 12.58214 12.58214 12.58214 12.58214 10.41201 9.928259 9.761331 5.55582 5.897214 9.157584 9.157584 10.21732 10.21732 10.21732 10.21732 9.987322 9.360608 9.360608 5.076252 5.163121 5.163121 7.717917 7.717917 10.47129 10.47129 10.47129 11.47793 11.47793 10.05344 10.05344 10.4531 10.54546 10.7841 10.7841 11.51579 11.51579 11.51579 11.33738 10.88953 10.19529 9.739534 8.021946 8.021946 7.533338 8.225136 11.07762 11.07762 10.95514 10.02717 9.221877 9.221877 8.721877 7.791877 6.879666 6.306177 6.191671 6.191671 6.917796 7.117796 7.832171 8.250909 8.639303 9.002999 9.329303 9.329303 9.329303 10.09511 10.09511 10.09511 10.09511 9.710667 10.50389 11.57395 11.57395 11.57395 11.57395 12.03062 12.03062 13.07702 13.07702 13.07702 13.07702 12.65484 13.29642 13.29642 13.29642 13.69949 14.52 14.52 14.52 14.95689 14.95689 14.95689 14.95689 15.26264 15.37264 15.37264 15.37264 13.68102 13.68102 12.56595 12.79562 14.82013 14.82013 12.65538 12.65538 -9999 -9999 -9999 -9999 -9999 -9999 -9999 -9999 -9999 
-9999 -9999 -9999 -9999 -9999 -9999 -9999 -9999 -9999 -9999 -9999 -9999 -9999 -9999 -9999 -9999 -9999 -9999 -9999 -9999 -9999 -9999 -9999 -9999 -9999 -9999 -9999 -9999 -9999 -9999 -9999 -9999 -9999 -9999 -9999 -9999 -9999 -9999 -9999 -9999 -9999 -9999 -9999 -9999 -9999 -9999 -9999 -9999 -9999 -9999 -9999 -9999 -9999 -9999 -9999 -9999 -9999 -9999 -9999 -9999 1.493702 1.692644 1.692644 4.319972 4.319972 4.319972 4.319972 4.024683 4.326217 4.326217 4.903036 4.903036 7.780162 7.780162 7.898641 8.664353 9.04864 9.024354 9.024354 9.024354 7.690043 7.690043 4.821189 6.743441 6.743441 6.743441 6.93344 7.664817 7.664817 7.664817 7.925733 7.925733 8.991114 8.991114 9.569868 9.569868 9.569868 9.569868 10.05863 10.05863 10.05863 9.588625 10.43963 11.03577 10.51963 10.51963 10.36411 10.36411 10.36411 11.22069 12.27806 12.27806 12.27806 12.27806 13.13761 13.13761 13.13761 10.41513 10.41513 10.40513 8.771162 10.55661 8.771162 6.625495 6.747286 6.625495 11.51344 11.56118 12.34534 12.34534 12.34534 12.34534 11.57319 12.76762 12.76762 13.29205 13.29205 12.23762 12.14685 12.14685 11.20022 11.1345 11.1345 11.1345 11.1345 11.292 11.292 12.07297 12.07297 12.07297 12.07297 11.30602 11.30602 11.30602 12.5533 12.5533 12.5533 12.5533 12.30579 12.80058 12.30579 12.23739 12.68473 12.68473 12.68473 12.22758 12.22758 11.66025 11.91307 11.91307 11.67447 11.67447 11.35181 10.10566 10.10566 7.864381 8.100801 8.160802 8.160802 10.91223 10.91223 10.91223 11.32519 11.60447 11.60447 11.60447 12.04014 12.04014 12.58214 12.58214 12.58214 12.58214 10.61201 10.61201 9.761331 5.897214 5.897214 9.157584 9.157584 10.21732 11.52567 11.10459 11.10459 11.10459 9.360608 8.323782 6.458733 6.188733 8.979049 10.21905 10.21905 11.71792 11.71792 11.71792 11.56793 11.47793 11.47793 10.05344 10.4531 10.54546 10.54546 10.67738 11.51579 11.51579 11.51579 11.51579 10.87953 9.739534 9.649667 7.559958 6.857359 7.533338 8.225136 8.225136 8.225136 10.02717 9.221877 10.08872 10.08872 7.791877 6.306177 6.306177 6.306177 6.191671 6.191671 6.181672 7.372171 7.832171 8.250909 8.639303 9.449303 9.449303 9.621764 9.865524 10.97552 10.97552 10.97552 10.97552 10.50389 12.42914 12.42914 12.42914 12.42914 11.57395 12.03062 12.03062 13.07702 13.07702 13.07702 13.07702 12.90236 13.29642 13.29642 13.29642 13.29642 14.52 14.52 14.71135 14.95689 14.95689 14.95689 14.95689 14.13425 14.11835 14.11835 13.86719 11.84013 13.09562 13.09562 13.09562 13.09562 12.79562 12.65538 12.65538 12.65538 -9999 -9999 -9999 -9999 -9999 -9999 -9999 -9999 
-9999 -9999 -9999 -9999 -9999 -9999 -9999 -9999 -9999 -9999 -9999 -9999 -9999 -9999 -9999 -9999 -9999 -9999 -9999 -9999 -9999 -9999 -9999 -9999 -9999 -9999 -9999 -9999 -9999 -9999 -9999 -9999 -9999 -9999 -9999 -9999 -9999 -9999 -9999 -9999 -9999 -9999 -9999 -9999 -9999 -9999 -9999 -9999 -9999 -9999 -9999 -9999 -9999 -9999 -9999 -9999 -9999 -9999 0.4837033 0.4576772 1.493702 1.493702 1.493702 3.380737 4.319972 4.319972 4.024683 4.024683 4.326217 4.705038 4.903036 4.903036 7.780162 7.867939 7.867939 8.534998 9.266962 9.266962 9.266962 9.024354 8.669811 7.690043 6.490054 4.873631 6.743441 6.743441 6.151989 6.502123 6.502123 6.789858 6.839823 7.828557 7.925733 8.991114 9.569868 9.569868 9.569868 9.858625 10.05863 10.05863 10.05863 10.36963 10.43963 10.51963 10.51963 10.51963 10.51963 10.36411 11.22069 11.93069 11.93069 12.27806 12.68855 13.13761 13.13761 13.13761 13.13761 12.2347 12.2347 12.2347 8.783354 8.783354 8.783354 7.551162 6.747286 6.747286 11.51344 11.51344 12.34534 12.34534 12.34534 12.34534 11.57319 12.34201 12.76762 12.76762 12.76762 12.23762 11.20022 11.20022 11.20022 11.20022 11.19255 11.1345 11.292 11.292 11.292 12.14715 12.14715 12.14715 12.07297 11.61905 11.61905 11.61905 12.27859 12.5533 12.5533 12.50859 12.80058 12.80058 12.80058 12.80058 12.68473 12.68473 12.68473 12.22758 12.22758 11.66025 11.66025 11.67447 11.67447 11.67447 11.67447 10.39274 10.10566 7.970802 8.100801 8.160802 9.086121 10.91223 11.12189 11.12189 11.60447 11.60447 11.60447 11.60447 11.73014 12.04014 12.58214 12.58214 12.58214 12.58214 10.61201 10.61201 9.761331 6.221585 6.221585 9.122254 9.122254 11.52567 11.52567 11.52567 11.52567 11.5253 11.5253 8.323782 6.458733 6.458733 9.050913 10.21905 10.21905 11.71792 12.01711 11.71792 11.71792 11.47793 11.47793 10.05344 10.2431 10.82018 10.82018 10.82018 11.51579 11.51579 11.51579 10.87953 10.42967 9.649667 9.649667 7.559958 7.559958 6.857359 6.857359 7.976823 7.976823 7.976823 10.08872 10.08872 10.08872 10.08872 9.886657 6.306177 0.7747284 6.191671 6.181672 6.762171 7.832171 7.832171 8.250909 8.659303 9.449303 9.449303 9.621764 10.27237 10.97552 11.49139 11.49139 10.97552 11.09146 12.42914 12.42914 12.42914 12.42914 11.52914 10.98133 12.03062 12.03062 11.94236 12.90236 12.90236 12.90236 13.29642 13.29642 13.29642 13.2744 14.4644 14.4644 14.71135 14.71135 14.71135 14.71135 14.27782 14.11835 14.11835 13.89835 12.74835 12.74835 13.09562 13.09562 13.09562 13.09562 13.11215 13.11215 12.65538 12.65538 13.41218 -9999 -9999 -9999 -9999 -9999 -9999 -9999 
-9999 -9999 -9999 -9999 -9999 -9999 -9999 -9999 -9999 -9999 -9999 -9999 -9999 -9999 -9999 -9999 -9999 -9999 -9999 -9999 -9999 -9999 -9999 -9999 -9999 -9999 -9999 -9999 -9999 -9999 -9999 -9999 -9999 -9999 -9999 -9999 -9999 -9999 -9999 -9999 -9999 -9999 -9999 -9999 -9999 -9999 -9999 -9999 -9999 -9999 -9999 -9999 -9999 -9999 -9999 -9999 -9999 0.4837033 0.4837033 0.4837033 1.403702 1.493702 1.493702 3.380737 3.380737 4.024683 4.024683 4.024683 4.705038 4.705038 4.903036 5.177938 5.177938 8.267939 8.287599 9.266962 9.266962 9.266962 9.266962 8.766962 8.669811 8.669811 6.710054 6.490054 4.873631 4.873631 4.873631 6.726271 6.789858 6.789858 7.828557 7.828557 7.828557 7.23875 9.569868 9.569868 9.569868 7.886257 10.05863 10.05863 10.05863 10.05863 10.36963 10.51963 10.51963 10.51963 10.51963 9.601243 11.49069 13.18069 13.18069 13.18069 13.43552 13.43552 14.00909 14.00909 13.13761 12.73875 12.73875 12.2347 8.783354 8.783354 8.783354 7.007286 7.007286 7.007286 11.15845 11.51344 11.51344 11.15845 11.57319 11.57319 11.57319 12.34201 12.34201 12.34201 12.34201 10.95512 11.20022 11.20022 11.20022 11.20022 11.19255 11.19255 11.292 11.69094 11.69094 12.14715 12.14715 12.14715 12.14715 11.65905 11.65905 11.65905 12.27859 12.27859 12.27859 12.30579 12.80058 12.80058 12.80058 12.80058 12.68473 12.68473 12.68473 11.66025 11.66025 11.66025 11.47749 11.67447 11.67447 11.67447 10.39274 10.39274 10.10566 9.289404 8.100801 9.166852 9.086121 11.12189 11.12189 11.12189 11.60447 11.60447 11.60447 11.60447 11.73014 11.73014 11.73014 11.73014 11.12172 11.12172 10.61201 10.61201 8.180688 6.280469 6.221585 9.122254 9.703323 11.52567 11.52567 11.54459 11.66824 11.66824 11.5253 8.575149 8.575149 8.575149 9.960913 10.21905 10.21905 12.01846 12.20846 12.20846 12.20846 11.47793 11.45846 10.30529 10.82018 12.31018 12.31018 12.31018 12.31018 11.12949 11.12949 10.89433 10.90536 10.38602 10.38602 10.56126 10.56126 10.56126 7.976823 11.55315 12.93682 12.93682 10.08872 10.50872 10.50872 10.50872 9.886657 9.886657 0.8947284 0.6547284 5.088853 5.689211 7.393981 7.832171 7.832171 8.659303 9.449303 9.449303 10.27237 10.27237 11.49139 11.49139 11.49139 11.49139 11.43146 12.42914 12.42914 12.42914 12.42914 9.979144 11.25932 12.88932 12.88932 12.88932 12.84534 12.90236 12.90236 12.90236 12.53972 12.53972 13.21275 14.0744 14.36135 14.71135 14.71135 14.71135 14.27782 14.27782 13.89835 13.89835 13.89835 12.74835 12.54821 13.09562 13.09562 13.09562 13.24756 13.11215 13.17782 13.17782 13.17782 14.54898 -9999 -9999 -9999 -9999 -9999 -9999 -9999 
-9999 -9999 -9999 -9999 -9999 -9999 -9999 -9999 -9999 -9999 -9999 -9999 -9999 -9999 -9999 -9999 -9999 -9999 -9999 -9999 -9999 -9999 -9999 -9999 -9999 -9999 -9999 -9999 -9999 -9999 -9999 -9999 -9999 -9999 -9999 -9999 -9999 -9999 -9999 -9999 -9999 -9999 -9999 -9999 -9999 -9999 -9999 -9999 -9999 -9999 -9999 -9999 -9999 -9999 -9999 0.4682782 0.4837033 0.5769858 0.5769858 0.4837033 0.6090437 0.6090437 0.3907669 0.4178168 3.380737 1.144735 1.144735 2.770828 4.705038 4.705038 4.757672 6.739978 6.739978 8.267939 8.942557 8.942557 9.266962 9.266962 9.266962 9.107575 8.669811 8.669811 6.710054 5.793209 4.873631 4.873631 6.266271 6.726271 7.252036 7.252036 7.828557 7.828557 7.828557 7.828557 9.019696 9.019696 9.019696 9.019696 10.05863 10.05863 10.05863 9.588625 10.21439 10.36963 10.51963 10.51963 9.601243 9.601243 13.18069 13.18069 13.18069 13.18568 13.43552 14.00909 14.00909 14.00909 14.00909 12.82875 12.82875 12.73875 10.85144 10.85144 10.85144 7.007286 7.007286 7.007286 11.15845 11.15845 11.15845 11.15845 11.38207 11.57319 11.57319 11.38207 12.34201 12.34201 12.34201 10.99506 11.20022 11.20022 11.20022 11.73305 11.73305 11.61305 11.69094 11.69094 11.69094 12.14715 12.14715 12.14715 12.14715 12.20297 12.38297 12.38297 11.99542 12.79643 12.79643 12.82272 12.82272 12.82272 12.80058 12.61509 12.68022 12.68473 12.68022 11.44579 11.44579 11.44579 11.44579 11.47749 11.67447 11.67447 10.39274 10.39274 9.289404 9.289404 10.99685 10.99685 10.99685 11.12189 11.12189 11.12189 11.12189 11.60447 11.60447 11.25014 11.25014 11.73014 11.73014 11.73014 11.12172 10.61201 10.14053 9.670533 9.041208 6.280469 6.280469 10.06332 10.06332 11.52567 11.52567 11.66824 11.66824 11.66824 11.5253 8.575149 8.575149 8.575149 9.960913 9.960913 10.21905 12.20846 12.20846 12.20846 12.20846 11.45846 11.45846 10.65018 10.65018 12.52857 12.59857 13.6285 13.6285 15.09949 15.09949 11.12949 10.90536 13.09602 13.09602 10.56126 10.56126 10.56126 11.55315 13.22315 13.90315 13.22315 12.93682 11.49232 11.82499 11.82499 11.82499 9.886657 0.8947284 0.6547284 0.6281174 5.088853 6.893981 7.393981 7.393981 8.005265 9.002924 9.449303 10.27237 10.27237 11.49139 11.49139 11.49139 11.75945 12.03721 12.03721 12.08561 12.42914 12.02186 9.215613 11.80172 12.88932 12.88932 12.88932 12.84534 12.90236 12.90236 12.90236 12.53972 12.53972 12.22968 14.01533 14.01533 13.76502 13.96874 14.27782 14.27782 13.96874 13.68253 13.50881 13.48821 12.54821 12.54821 13.04623 13.04623 13.24756 13.28756 13.28756 13.43706 14.95706 14.95706 14.95706 15.62859 -9999 -9999 -9999 -9999 -9999 -9999 
-9999 -9999 -9999 -9999 -9999 -9999 -9999 -9999 -9999 -9999 -9999 -9999 -9999 -9999 -9999 -9999 -9999 -9999 -9999 -9999 -9999 -9999 -9999 -9999 -9999 -9999 -9999 -9999 -9999 -9999 -9999 -9999 -9999 -9999 -9999 -9999 -9999 -9999 -9999 -9999 -9999 -9999 -9999 -9999 -9999 -9999 -9999 -9999 -9999 -9999 -9999 -9999 -9999 -9999 0.4682782 0.4682782 0.4682782 0.5769858 0.5769858 0.6090437 0.6090437 0.713465 1.423465 1.423465 0.5647345 1.144735 1.390381 2.770828 4.705038 4.705038 5.999979 6.739978 8.165291 8.267939 8.942557 8.942557 9.107575 9.266962 9.260974 9.107575 8.669811 8.579026 7.913209 6.173209 4.59252 5.370515 6.402036 7.252036 7.252036 7.252036 7.828557 7.828557 7.828557 8.697171 9.684389 9.684389 9.684389 9.019696 9.37771 9.37771 9.37771 9.37771 10.21439 10.21439 10.21439 9.534387 9.601243 9.601243 13.18069 13.18069 13.18568 13.18568 14.50479 14.50479 14.50479 14.50479 14.00909 12.82875 12.82875 12.73875 10.85144 10.85144 10.85144 7.007286 7.007286 7.007286 10.62845 11.15845 11.28762 11.28762 11.38207 11.38207 11.38207 10.97207 10.99506 11.25506 11.25506 11.25506 11.62823 11.62823 11.73305 12.25914 12.25914 12.25914 12.09094 12.09094 12.09094 12.09094 12.14715 12.14715 11.64297 12.38297 12.38297 12.38297 12.79643 12.79643 12.79643 12.82272 12.82272 12.82272 12.82272 12.68022 12.68022 12.68022 12.68022 11.44579 11.44579 11.44579 6.805493 10.60449 11.47749 10.60449 10.60449 11.93774 11.93774 11.93774 11.10685 11.10685 11.10685 10.99685 11.12189 11.12189 11.12189 10.64842 10.64842 10.64842 10.74338 10.74338 10.74338 10.74338 10.43172 10.43172 9.670533 9.670533 9.041208 6.280469 6.280469 10.06332 10.92843 11.3241 11.3241 11.66824 11.66824 11.66824 11.66824 8.951035 8.951035 8.951035 9.960913 9.960913 9.960913 12.20846 12.20846 12.20846 12.20846 11.45846 11.25758 10.89857 12.52857 12.93857 12.93857 13.6285 14.13472 15.09949 15.09949 15.09949 13.09602 13.09602 13.09602 13.09602 10.56126 11.55315 11.55315 13.91755 13.91755 13.91755 13.38275 13.38275 12.39232 12.39232 11.82499 11.50874 0.8947284 0.6547284 0.6381174 0.6381174 4.903981 6.893981 7.393981 8.005265 9.002924 9.002924 10.27237 10.27237 11.49139 11.49139 11.86944 12.03721 12.03721 12.08561 12.08561 13.18561 13.18561 13.18561 11.80172 12.88932 12.88932 12.88932 12.85902 12.84534 12.84534 12.53972 12.53972 12.22968 14.01533 14.01533 14.01533 14.01533 13.76502 13.96874 14.03253 14.03253 14.03253 13.68253 13.50881 12.54821 11.11351 13.04623 13.11756 13.28756 13.28756 13.28756 14.15706 14.95706 15.08228 15.08228 15.62859 15.78455 -9999 -9999 -9999 -9999 -9999 
-9999 -9999 -9999 -9999 -9999 -9999 -9999 -9999 -9999 -9999 -9999 -9999 -9999 -9999 -9999 -9999 -9999 -9999 -9999 -9999 -9999 -9999 -9999 -9999 -9999 -9999 -9999 -9999 -9999 -9999 -9999 -9999 -9999 -9999 -9999 -9999 -9999 -9999 -9999 -9999 -9999 -9999 -9999 -9999 -9999 -9999 -9999 -9999 -9999 -9999 -9999 -9999 0.5026817 0.4977573 0.4977573 0.4977573 0.5769858 0.5769858 0.5769858 0.6090437 1.373465 1.523465 1.523465 1.423465 1.423465 1.980381 1.980381 3.015366 4.513865 4.513865 6.545915 7.835915 8.165291 8.267939 9.226283 8.942557 9.260974 9.260974 9.260974 9.260974 8.579026 8.579026 7.913209 5.386877 4.666877 5.370515 6.402036 7.252036 7.310462 7.310462 7.630278 7.630278 8.697171 8.697171 9.684389 9.684389 10.07609 10.07609 10.07609 10.10714 9.37771 9.717138 10.21439 10.21439 10.21439 9.534387 8.682687 8.682687 9.919751 13.18069 13.18568 13.18568 14.50479 14.50479 14.50479 14.50479 13.50621 12.82875 12.82875 12.82875 10.85144 10.85144 10.85144 4.639582 7.007286 8.056582 10.25658 10.25658 11.28762 11.28762 11.28762 11.28762 10.97207 10.67506 11.25506 11.25506 11.25506 11.62823 11.62823 11.62823 11.73305 12.25914 12.36914 12.25914 12.09094 12.09094 12.09094 12.09094 10.18743 10.18743 10.18743 12.38297 12.38297 12.38297 12.79643 12.79643 12.79643 12.82272 12.82272 12.82272 12.82272 12.68022 12.68022 12.68022 12.68022 10.98579 10.88551 8.330837 8.330837 10.60449 10.60449 10.60449 11.55398 11.93774 11.93774 11.93774 12.01852 12.01852 12.01852 11.10685 11.04285 11.04285 11.04285 10.64842 10.64842 10.64842 10.74338 10.74338 10.74338 10.74338 10.43172 9.670533 9.670533 9.610277 9.041208 6.280469 6.280469 10.92843 10.92843 11.3241 11.3241 11.66824 11.66824 11.66824 9.823207 9.868691 9.868691 9.230254 9.905939 9.905939 9.905939 11.94758 12.20846 12.20846 11.94758 11.25758 11.25758 10.89857 12.59857 12.97678 12.97678 14.13472 15.09949 15.09949 15.09949 15.09949 13.71534 13.71534 13.71534 13.09602 10.56126 12.18762 11.55315 13.91755 13.91755 13.91755 13.91755 13.38275 12.93435 12.39232 11.82499 11.50874 11.50874 9.380605 5.423152 5.423152 5.384852 5.684852 7.005232 7.050973 9.002924 9.002924 9.002924 9.002924 10.50749 11.86944 11.86944 12.17802 12.17802 12.17802 13.2052 13.2052 13.18561 13.18561 12.74172 12.88932 12.88932 12.88932 12.85902 12.85902 12.6081 12.6081 11.92972 11.92972 14.01533 14.01533 14.01533 14.01533 13.76502 14.57483 14.57483 14.57483 14.03253 13.7625 13.7625 13.4425 10.74685 12.56756 12.56756 13.28756 13.28756 13.28756 15.48228 15.48228 15.48228 15.48228 15.62859 15.62859 15.78455 -9999 -9999 -9999 -9999 
-9999 -9999 -9999 -9999 -9999 -9999 -9999 -9999 -9999 -9999 -9999 -9999 -9999 -9999 -9999 -9999 -9999 -9999 -9999 -9999 -9999 -9999 -9999 -9999 -9999 -9999 -9999 -9999 -9999 -9999 -9999 -9999 -9999 -9999 -9999 -9999 -9999 -9999 -9999 -9999 -9999 -9999 -9999 -9999 -9999 -9999 -9999 -9999 -9999 -9999 -9999 0.5026817 0.5026817 0.4977573 0.4977573 0.4977573 0.4977573 0.5769858 0.5769858 1.373465 1.693465 1.693465 1.693465 1.693465 1.423465 2.250381 3.015366 3.015366 4.501235 4.513865 6.545915 7.835915 9.296284 9.4367 10.12723 10.12723 10.12723 10.12723 9.260974 9.260974 8.579026 7.913209 7.913209 5.50067 5.732558 5.732558 5.921364 7.310462 7.310462 7.310462 7.630278 8.84269 8.84269 8.84269 9.684389 9.684389 10.07609 10.30022 10.10714 10.16498 10.16498 10.10714 9.717138 9.717138 9.534387 8.698048 8.698048 8.682687 11.31438 11.34438 13.12975 13.18568 14.50479 14.50479 14.50479 14.50479 13.50621 12.82875 12.82875 12.58808 11.40312 11.40312 10.61144 4.868843 4.868843 8.161887 10.25658 10.25658 11.28762 11.28762 11.28762 11.28762 10.10306 11.0451 11.25506 11.25506 11.25506 11.76813 11.76813 11.76813 12.25914 12.36914 12.36914 12.36914 12.09094 12.09094 12.09094 12.09094 10.18743 10.18743 10.18743 12.38297 12.38297 12.38297 11.38505 12.79643 12.79643 11.38505 12.82272 12.82272 12.27681 11.39022 12.68022 12.68022 11.39022 10.88551 10.88551 8.330837 8.330837 9.036568 10.72735 10.72735 11.55398 12.85527 12.82398 12.82398 12.42852 12.42852 12.42852 12.42852 11.04285 11.04285 11.04285 10.62842 10.62842 10.62842 9.093382 10.74338 10.74338 9.117002 9.610277 9.610277 9.610277 7.948476 7.948476 5.877721 8.938431 10.92843 10.92843 10.92843 10.92843 10.28502 10.50546 10.50546 10.48075 9.938691 9.938691 9.938691 9.905939 9.905939 9.905939 11.94758 11.94758 11.94758 11.94758 11.25758 10.53529 11.33571 12.69678 12.97678 13.24167 14.13472 14.25319 15.09949 15.09949 15.09949 13.71534 13.71534 13.71534 13.09602 12.18762 12.18762 12.18762 13.91755 13.91755 13.91755 13.91755 13.38275 12.93435 12.93435 11.82499 11.50874 11.50874 12.68794 12.0966 12.0966 12.0966 5.684852 7.958596 8.588596 9.182726 9.582726 9.582726 9.432726 10.45749 11.86944 12.17802 12.17802 12.41721 13.2052 13.2052 13.2052 13.2052 13.18561 12.32951 12.74172 12.85902 12.85902 12.85902 12.85902 12.7781 12.6081 11.92698 11.58769 14.01533 14.01533 14.01533 13.71117 14.57483 14.57483 14.57483 14.57483 14.03253 13.7625 13.7625 13.4425 10.74685 12.56756 12.56756 13.28756 13.28756 13.86228 15.48228 15.48228 15.48228 15.48228 15.08228 14.76573 14.78111 -9999 -9999 -9999 -9999 
-9999 -9999 -9999 -9999 -9999 -9999 -9999 -9999 -9999 -9999 -9999 -9999 -9999 -9999 -9999 -9999 -9999 -9999 -9999 -9999 -9999 -9999 -9999 -9999 -9999 -9999 -9999 -9999 -9999 -9999 -9999 -9999 -9999 -9999 -9999 -9999 -9999 -9999 -9999 -9999 -9999 -9999 -9999 -9999 -9999 -9999 -9999 -9999 -9999 0.8371313 0.5993018 0.5993018 0.5993018 0.4977573 0.4977573 0.4977573 0.4768819 0.5106272 0.5106272 1.373465 1.693465 1.790399 1.790399 1.790399 2.250381 2.250381 2.925136 3.015366 4.501235 6.545915 6.545915 7.835915 9.4367 9.4367 10.12723 10.12723 10.12723 10.12723 9.260974 8.597692 7.913209 7.913209 7.913209 5.820671 5.732558 5.732558 6.063978 7.310462 7.310462 7.310462 7.310462 8.84269 8.84269 8.84269 9.684389 9.684389 10.30022 10.30022 10.30022 10.16498 10.16498 10.10714 9.717138 9.717138 9.528048 9.877607 9.877607 9.877607 11.78469 12.20469 13.53446 13.53446 13.53446 14.50479 14.50479 13.38512 13.29512 12.75808 12.75808 12.75808 12.4353 12.4353 12.4353 4.868843 6.13315 8.161887 9.781887 10.25658 10.35096 11.28762 11.28762 10.35096 10.10306 10.3451 11.0451 11.25506 11.25506 11.76813 12.3117 12.3117 12.36914 12.36914 12.36914 12.36914 11.10767 11.47094 11.47094 11.10767 8.546675 8.546675 8.546675 10.25546 10.25546 10.25546 10.53505 11.38505 11.38505 11.38505 10.45539 10.45539 10.45539 9.898143 11.39022 11.39022 8.726384 8.330837 8.330837 8.330837 9.036568 9.346567 10.72735 10.72735 12.88527 12.88527 12.88527 12.82398 13.14163 13.41163 13.41163 12.63163 11.04285 11.04285 11.04285 9.742267 9.742267 9.742267 9.093382 9.093382 8.117325 8.117325 8.31194 8.31194 8.31194 8.31194 7.948476 5.877721 5.877721 10.92843 10.92843 10.92843 8.928242 10.50546 12.06546 12.06546 10.48075 9.938691 9.938691 9.938691 9.315284 9.695283 9.695283 10.21977 10.21977 11.94758 10.21977 10.13977 10.13977 11.33571 12.69678 13.42167 13.42167 14.13472 14.25319 14.25319 14.25319 14.25319 13.71534 13.71534 13.71534 13.59534 12.51741 12.51741 12.51741 13.91755 13.91755 13.91755 13.43386 13.00767 12.93435 12.93435 11.99804 11.50874 12.68794 12.68794 14.03794 14.03794 13.52382 10.16382 9.027436 9.897436 9.897436 9.897436 9.582726 9.582726 9.31637 11.35802 12.17802 12.41721 12.41721 13.2052 13.2052 13.2052 13.2052 12.40098 12.32951 12.32951 12.85902 12.85902 12.85902 12.7781 12.7781 12.7781 12.64792 12.64792 13.23116 13.9121 13.9121 13.9121 14.57483 14.57483 14.57483 14.57483 14.11847 13.7625 13.7625 13.4425 12.25476 12.25476 11.39321 12.78753 13.11756 13.11756 15.48228 15.48228 15.48228 15.48228 15.08228 14.78111 14.78111 15.66111 -9999 -9999 -9999 
-9999 -9999 -9999 -9999 -9999 -9999 -9999 -9999 -9999 -9999 -9999 -9999 -9999 -9999 -9999 -9999 -9999 -9999 -9999 -9999 -9999 -9999 -9999 -9999 -9999 -9999 -9999 -9999 -9999 -9999 -9999 -9999 -9999 -9999 -9999 -9999 -9999 -9999 -9999 -9999 -9999 -9999 -9999 -9999 -9999 -9999 -9999 -9999 -9999 -9999 0.5993018 0.5993018 0.5993018 1.291575 0.4977573 0.4768819 0.4768819 0.5106272 0.5106272 1.257162 1.790399 1.790399 1.790399 1.790399 2.250381 2.250381 2.925136 2.925136 4.158451 6.074055 6.545915 7.854055 9.4367 9.458636 10.12723 10.12723 10.12723 10.12723 9.190973 8.597692 7.820671 7.820671 7.820671 5.751559 5.732558 5.732558 6.063978 6.831364 7.310462 7.310462 7.300865 8.84269 8.84269 8.84269 9.5384 10.30022 10.30022 10.30022 10.30022 10.42104 10.16498 10.16498 9.717138 9.717138 8.698048 11.00169 11.68761 11.78469 11.78469 14.23469 14.23469 14.23469 13.53446 13.53446 13.38512 13.38512 13.29512 12.75808 12.75808 12.4353 12.4353 12.4353 12.4353 6.153151 6.153151 7.881684 8.161887 9.781887 9.781887 10.35096 10.35096 10.35096 10.01416 10.84825 10.8951 11.0451 10.8951 12.3117 12.3117 12.3117 12.3117 12.36914 12.36914 12.36914 11.36307 11.10767 11.10767 11.10767 6.64952 6.64952 6.64952 8.838926 8.838926 8.838926 10.53505 10.53505 10.53505 10.53505 9.898143 9.898143 9.898143 9.898143 8.726384 8.726384 8.726384 7.865121 7.865121 8.69625 9.036568 10.24657 10.72735 10.72735 12.88527 13.14338 13.14338 12.88527 13.41163 13.41163 13.41163 13.41163 11.04285 11.04285 11.04285 9.497505 9.497505 9.497505 7.967325 8.117325 8.117325 8.117325 8.31194 8.31194 8.31194 8.31194 7.948476 5.877721 5.877721 8.906375 8.906375 8.906375 8.906375 12.91546 12.91546 12.91546 10.50546 9.992836 9.992836 9.992836 9.703682 9.695283 9.695283 10.21977 10.21977 10.21977 10.21977 9.648131 9.648131 11.33571 13.24167 13.44167 13.58885 13.44167 13.80319 14.08319 14.08319 14.08319 13.59534 13.71534 13.59534 12.51741 13.27741 13.71741 13.71741 13.71741 13.71741 13.59755 13.43386 13.43386 12.93435 11.99804 11.99804 11.99804 12.68794 14.03794 14.03794 14.03794 14.03794 10.16382 10.16382 9.897436 9.897436 9.897436 9.897436 9.671762 9.31637 9.31637 11.35802 12.41721 12.41721 12.41721 13.2052 13.2052 12.40098 12.40098 13.47968 13.47968 12.32951 12.32951 12.7781 12.7781 12.7781 12.7781 12.64792 12.64792 13.23116 13.9121 13.9121 13.9121 14.03381 14.57483 14.57483 14.30483 14.11847 14.02104 14.02104 13.23034 12.25476 12.25476 11.41476 12.78753 12.78753 13.70128 14.87128 14.89228 14.89228 14.89228 14.75128 14.76573 14.78111 15.66111 15.66111 -9999 -9999 
-9999 -9999 -9999 -9999 -9999 -9999 -9999 -9999 -9999 -9999 -9999 -9999 -9999 -9999 -9999 -9999 -9999 -9999 -9999 -9999 -9999 -9999 -9999 -9999 -9999 -9999 -9999 -9999 -9999 -9999 -9999 -9999 -9999 -9999 -9999 -9999 -9999 -9999 -9999 -9999 -9999 -9999 -9999 -9999 -9999 -9999 -9999 -9999 -9999 -9999 2.600829 2.502839 2.502839 1.291575 1.291575 0.4768819 0.3415753 0.3083296 0.3083296 1.257162 1.790399 1.790399 1.790399 1.790399 1.470399 2.250381 2.250381 4.453953 4.453953 4.601059 6.074055 7.854055 9.458636 9.458636 9.458636 9.458636 9.443905 9.443905 8.597692 7.207692 5.854624 5.820671 5.751559 6.62191 6.62191 6.656317 6.656317 6.776855 6.831364 6.831364 7.300865 8.776749 8.84269 9.1484 9.857938 10.04794 10.30022 10.30022 10.63104 10.78104 10.63104 10.11498 8.505452 8.505452 8.505452 11.68761 11.68761 11.68761 11.78469 14.23469 14.23469 14.23469 14.23469 13.53446 13.38512 13.27274 12.61274 12.64998 12.64998 12.4353 12.47776 12.47776 12.4353 6.153151 6.153151 7.881684 8.071684 8.071684 8.071684 8.071684 10.01416 10.01416 10.01416 10.01416 10.84825 10.8951 10.8951 12.3117 12.3117 12.3117 12.3117 11.36307 12.30855 11.36307 9.60007 11.10767 11.10767 9.280069 6.64952 6.70656 6.70656 8.838926 8.838926 8.838926 8.650443 8.961951 10.53505 8.751951 8.469625 8.469625 8.469625 8.726384 8.726384 8.726384 8.726384 7.865121 7.865121 8.69625 10.24657 10.29274 10.67062 10.72735 13.14338 13.14338 13.14338 13.14338 13.41163 13.41163 13.41163 13.41163 12.83034 12.83034 10.85124 9.497505 9.497505 9.497505 8.024223 8.604223 8.604223 8.039814 8.31194 8.31194 8.31194 8.31194 7.288382 5.877721 5.877721 8.906375 8.906375 8.906375 5.236375 13.20806 13.20806 13.20806 12.91546 11.90971 11.90971 11.89971 9.802361 9.802361 9.802361 11.0349 11.0349 11.0349 10.04813 9.648131 9.516559 10.49167 10.49167 13.58885 13.58885 13.58885 13.58999 13.8088 13.8088 13.8088 13.24458 13.1361 12.71837 13.27741 13.27741 13.71741 13.71741 13.71741 13.71741 13.43386 13.43386 13.43386 12.44364 13.24346 13.24346 13.24346 12.68794 14.03794 14.03794 14.03794 14.03794 10.16382 9.027436 9.897436 9.897436 9.897436 9.897436 9.671762 9.31637 9.31637 10.12529 10.12529 12.41721 12.41721 12.41721 12.83818 12.83818 13.47968 13.47968 13.47968 13.47968 11.80672 11.64902 12.7781 12.7781 12.64792 12.64792 12.64792 12.64792 13.9121 13.9121 13.9121 13.79381 14.2327 14.2327 14.2327 14.26104 14.26104 14.26104 14.02104 12.98977 12.98977 11.41476 12.78753 12.78753 12.78753 14.81128 14.87128 14.89228 14.87128 14.75128 14.11572 14.11572 15.54122 16.07289 -9999 -9999 
-9999 -9999 -9999 -9999 -9999 -9999 -9999 -9999 -9999 -9999 -9999 -9999 -9999 -9999 -9999 -9999 -9999 -9999 -9999 -9999 -9999 -9999 -9999 -9999 -9999 -9999 -9999 -9999 -9999 -9999 -9999 -9999 -9999 -9999 -9999 -9999 -9999 -9999 -9999 -9999 -9999 -9999 -9999 -9999 -9999 -9999 -9999 -9999 -9999 -9999 -9999 2.660829 2.660829 1.291575 1.291575 1.291575 0.3615753 0.4903554 0.4903554 0.9083296 1.640399 1.790399 2.977457 3.84342 3.84342 5.027596 5.027596 4.453953 4.891059 4.891059 6.074055 7.854055 9.458636 9.458636 9.458636 9.458636 9.443905 9.443905 8.037692 7.207692 5.722768 5.751559 5.722768 6.62191 6.946318 6.946318 6.946318 7.945065 7.945065 6.776855 7.523999 8.993999 8.993999 8.993999 10.04794 10.04794 11.05677 11.05677 11.05677 10.78104 10.78104 10.78104 8.505452 8.505452 8.505452 11.68761 11.68761 11.68761 13.12612 14.23469 14.23469 14.23469 14.23469 13.36135 13.27274 13.27274 12.71455 12.64998 12.64998 12.64998 12.47776 12.47776 12.4353 6.153151 6.153151 6.153151 7.881684 8.071684 8.071684 6.891511 10.01416 10.01416 10.01416 10.01416 10.47621 10.84825 10.47621 12.22372 12.3117 12.3117 12.3117 12.30855 12.30855 12.30855 10.78855 9.60007 9.60007 9.60007 7.06218 7.06218 7.06218 6.133425 8.418926 6.133425 8.751951 8.961951 8.961951 8.961951 8.54435 8.54435 8.54435 7.70435 6.347258 6.347258 7.190778 7.190778 7.706693 8.69625 8.69625 10.29274 10.67062 10.67062 13.14338 13.14338 13.14338 13.14338 13.2235 13.41163 13.41163 13.2235 12.83034 12.83034 12.83034 9.497505 9.497505 8.024223 8.024223 9.114223 9.114223 9.67534 9.67534 8.31194 8.024682 8.024682 7.288382 5.399506 5.399506 6.183207 6.183207 6.183207 5.448062 13.20806 13.20806 13.20806 13.20806 11.90971 11.90971 11.90971 11.72236 11.72236 11.72236 11.0349 11.0349 11.0349 11.0349 8.600386 8.600386 8.878852 10.49167 13.58885 13.58885 13.58885 13.8088 13.8088 13.8088 13.8088 13.24458 13.24458 12.37197 13.27741 13.36361 13.71741 13.71741 13.71741 13.71741 13.43386 13.43386 13.43386 12.44364 13.24346 13.24346 13.24346 12.00381 14.03794 14.03794 14.03794 7.172307 8.527456 9.027436 9.897436 9.897436 9.897436 9.671762 9.671762 9.31637 10.12529 10.12529 10.12529 11.04143 11.04143 11.5168 12.83818 12.83818 13.47968 13.47968 13.47968 13.47968 11.65672 11.46463 11.46463 12.06088 12.64792 12.64792 12.64792 12.64792 13.41125 13.9121 13.71038 14.2327 14.2327 14.2327 14.2327 14.26104 14.26104 14.26104 14.26104 12.98977 12.98977 11.52531 11.78151 12.75948 12.75948 14.77128 14.81128 14.81128 14.81128 14.06332 14.06332 13.90122 16.07289 16.14289 16.14289 -9999 
-9999 -9999 -9999 -9999 -9999 -9999 -9999 -9999 -9999 -9999 -9999 -9999 -9999 -9999 -9999 -9999 -9999 -9999 -9999 -9999 -9999 -9999 -9999 -9999 -9999 -9999 -9999 -9999 -9999 -9999 -9999 -9999 -9999 -9999 -9999 -9999 -9999 -9999 -9999 -9999 -9999 -9999 -9999 -9999 -9999 -9999 -9999 -9999 -9999 -9999 -9999 -9999 2.660829 1.291575 1.291575 0.3615753 0.3615753 0.4903554 0.8342847 1.321342 1.321342 3.887457 3.887457 3.887457 5.027596 5.027596 5.027596 5.582491 5.582491 5.233661 5.072305 5.206065 7.854055 9.458636 9.458636 9.458636 8.260615 8.260615 7.207692 6.582554 5.722768 5.722768 5.722768 7.106835 7.366835 7.366835 7.945065 7.945065 7.945065 7.945065 6.523999 8.993999 8.993999 9.347938 9.940395 11.05677 11.05677 11.05677 11.05677 10.78104 10.78104 10.78104 7.935526 7.935526 7.775809 11.13896 11.68761 11.68761 11.23612 14.23469 14.23469 14.23469 13.36135 13.07455 13.07455 13.07455 13.44863 13.44863 13.44863 12.64998 12.47776 12.47776 12.47776 7.739009 7.739009 6.153151 6.799817 6.799817 6.799817 6.799817 10.01416 10.01416 10.01416 10.47621 10.59669 10.59669 10.59669 12.22372 12.22372 12.22372 12.30855 12.30855 12.30855 12.30855 9.60007 9.60007 9.60007 9.60007 7.06218 7.06218 7.06218 6.70656 6.133425 6.133425 8.961951 8.961951 8.961951 8.961951 8.872354 8.872354 8.872354 8.53435 6.347258 6.347258 7.190778 8.840778 8.840778 8.840778 8.648507 10.29274 10.92291 10.92291 13.14338 13.14338 13.14338 12.9189 13.2235 13.2235 13.2235 12.8335 12.83034 12.83034 10.25358 6.294089 6.294089 8.724965 9.114223 9.284966 9.67534 9.67534 9.67534 9.67534 8.22515 8.024682 7.28821 5.399506 5.399506 6.183207 6.739648 6.739648 7.715024 13.20806 13.20806 13.20806 13.20806 12.22494 12.22494 12.22494 11.72236 11.72236 11.72236 11.72236 11.0349 11.0349 9.403166 8.600386 8.600386 9.6684 9.6684 13.58885 13.58885 13.58885 13.7488 13.8088 13.8088 13.8088 13.24458 13.24458 12.37197 13.36361 13.36361 13.36361 13.36361 13.30905 13.30905 11.68905 12.94426 12.94426 12.94426 13.24346 13.24346 13.24346 13.24346 12.00381 12.00381 10.88381 7.172307 8.342308 8.527456 9.559135 9.559135 9.671762 9.671762 9.558807 8.336205 10.12994 10.12994 10.48488 11.16978 11.80978 11.5168 12.83818 12.83818 13.47968 13.47968 13.47968 13.47968 10.95319 11.65772 11.65772 11.65772 12.34244 12.39792 13.1816 13.1816 13.71038 13.71038 13.71038 13.7327 14.2327 14.2327 14.2327 14.26104 14.26104 14.26104 14.26104 12.98977 12.98977 11.78151 11.78151 12.75948 12.75948 13.82244 13.82244 13.82244 13.82244 13.51363 13.67489 13.67489 14.84917 16.14289 16.14289 -9999 
-9999 -9999 -9999 -9999 -9999 -9999 -9999 -9999 -9999 -9999 -9999 -9999 -9999 -9999 -9999 -9999 -9999 -9999 -9999 -9999 -9999 -9999 -9999 -9999 -9999 -9999 -9999 -9999 -9999 -9999 -9999 -9999 -9999 -9999 -9999 -9999 -9999 -9999 -9999 -9999 -9999 -9999 -9999 -9999 -9999 -9999 -9999 -9999 -9999 -9999 -9999 -9999 -9999 0.3615753 0.4297791 0.4297791 0.3839328 0.8342847 0.8342847 1.321342 3.887457 4.627457 4.627457 4.627457 5.027596 5.027596 5.582491 5.582491 5.582491 5.582491 5.233661 5.206065 5.389965 7.558636 7.558636 8.260615 8.260615 6.582554 6.582554 5.781907 5.781907 5.452768 5.452768 7.106835 7.366835 7.366835 7.945065 7.945065 7.945065 7.945065 5.913999 8.993999 8.993999 9.630395 9.940395 11.25039 11.25039 11.25039 11.05677 10.78104 10.78104 10.51553 7.935526 7.935526 7.775809 10.53457 11.13896 11.13896 11.23612 12.24287 12.62135 12.62135 12.62135 13.01455 13.01455 13.01455 13.44863 13.44863 13.44863 13.20863 12.47776 12.47776 8.940164 7.739009 7.739009 7.739009 5.929817 6.799817 6.799817 5.929817 7.203104 8.724156 8.48603 10.03669 10.59669 10.59669 10.59669 12.34401 12.34401 12.34401 12.34401 12.30855 12.30855 12.30855 8.093151 9.60007 9.60007 8.093151 7.06218 7.06218 7.06218 6.133425 6.133425 6.133425 8.939532 8.961951 8.961951 8.961951 8.872354 8.872354 8.872354 8.872354 5.640192 5.640192 7.363925 8.840778 8.840778 8.840778 8.840778 11.33074 11.33074 11.33074 12.9189 12.9189 12.9189 12.9189 13.37452 13.37452 13.37452 12.22452 12.83034 10.30692 10.30692 6.294089 6.294089 8.724965 9.284966 9.284966 9.67534 9.67534 9.67534 9.67534 8.22515 8.22515 7.28821 5.40052 5.242128 6.739648 6.739648 7.715024 7.715024 11.02516 13.20806 13.20806 12.22494 12.22494 12.22494 12.22494 11.76366 11.76366 11.76366 11.76366 11.0349 9.803166 9.516413 8.600386 8.600386 9.6684 10.55777 13.3484 13.3484 13.3484 13.14759 13.7488 13.7488 13.7488 13.24458 13.24458 12.4936 13.36361 13.36361 13.36361 13.36361 13.30905 13.30905 12.98758 12.98758 12.94426 12.94426 13.24346 13.24346 13.24346 12.83704 10.88381 10.88381 10.88381 4.918142 7.302308 8.199136 8.199136 9.559135 9.559135 9.428807 9.558361 10.12994 10.12994 10.12994 11.63488 11.80978 11.80978 11.80978 12.76818 12.83818 12.83818 12.12583 12.12583 12.12583 11.65772 15.31772 15.31772 15.31772 11.4216 13.1816 13.1816 13.25477 13.71038 13.71038 13.71038 13.71038 13.4927 14.2327 13.87435 14.26104 14.26104 14.26104 14.13104 11.93087 11.93087 11.93087 11.78151 11.78151 11.78151 13.82244 13.82244 13.82244 13.82244 13.38414 13.38414 13.63917 14.8245 -9999 -9999 -9999 
-9999 -9999 -9999 -9999 -9999 -9999 -9999 -9999 -9999 -9999 -9999 -9999 -9999 -9999 -9999 -9999 -9999 -9999 -9999 -9999 -9999 -9999 -9999 -9999 -9999 -9999 -9999 -9999 -9999 -9999 -9999 -9999 -9999 -9999 -9999 -9999 -9999 -9999 -9999 -9999 -9999 -9999 -9999 -9999 -9999 -9999 -9999 -9999 -9999 -9999 -9999 -9999 -9999 0.4297791 0.4297791 0.4297791 0.4297791 0.8342847 0.8687215 1.321342 3.887457 4.799031 4.799031 4.799031 4.747596 5.551948 5.582491 5.582491 5.582491 5.582491 5.233661 5.233661 5.389965 5.953923 6.331056 6.331056 6.381611 6.381611 7.398641 7.398641 7.398641 5.781907 5.019875 7.326835 7.366835 7.366835 7.945065 7.945065 7.945065 7.436855 5.913999 7.682058 7.682058 9.630395 10.9704 11.25039 11.25039 11.25039 10.80231 10.56784 10.56784 9.875526 7.935526 7.935526 6.995809 10.85506 10.85506 10.85506 12.24287 12.24287 12.24287 12.62135 12.62135 11.83329 11.5554 11.5554 13.44863 13.44863 13.44863 13.29863 12.6388 12.6388 11.61132 7.739009 7.739009 7.739009 3.30405 5.929817 5.929817 5.591143 8.157893 9.241508 9.241508 9.756689 11.3102 11.3102 11.3102 12.34401 12.34401 12.34401 12.34401 11.95855 11.95855 11.95855 8.709804 8.709804 8.709804 8.709804 7.06218 7.06218 6.796922 5.993425 6.133425 5.993425 8.939532 8.939532 8.939532 8.939532 8.872354 8.872354 8.872354 8.872354 5.640192 5.640192 7.363925 8.840778 8.840778 8.840778 8.840778 11.33074 11.33074 11.33074 12.9189 12.9189 12.9189 13.37452 13.37452 13.37452 13.37452 12.96398 10.30692 10.30692 10.30692 6.1341 6.1341 8.724965 8.724965 9.336269 9.67534 9.67534 9.67534 9.67534 8.22515 8.22515 6.895456 5.48052 5.48052 7.100889 7.100889 7.746753 7.746753 11.02516 11.02516 11.02516 11.33494 12.22494 12.22494 12.22494 11.76366 11.76366 11.76366 11.76366 9.803166 9.803166 9.803166 9.59624 8.104317 10.55777 10.55777 13.3484 13.3484 13.3484 13.3484 13.14759 13.14759 13.14759 12.7736 12.7736 12.7736 12.86101 13.41101 13.79101 13.79101 13.79101 14.32152 14.32152 12.98758 12.98758 12.98256 12.98256 12.83704 12.83704 10.67897 10.88381 10.88381 8.578696 8.082807 4.625698 4.563161 6.869567 8.490508 8.789567 8.789567 9.558361 10.12994 10.12994 11.63488 11.63488 11.80978 11.80978 11.80978 11.80978 11.5168 10.8368 12.12583 12.52032 14.25745 14.80745 15.31772 15.31772 15.31772 15.31772 13.1816 13.4855 13.4855 13.71038 13.71038 13.71038 13.71346 13.71346 13.4927 13.83821 14.13104 14.13104 14.13104 13.88104 11.93087 11.93087 11.93087 11.64101 11.78151 11.77101 12.9406 13.82244 13.82244 13.82244 13.38414 13.38414 13.2145 -9999 -9999 -9999 -9999 
-9999 -9999 -9999 -9999 -9999 -9999 -9999 -9999 -9999 -9999 -9999 -9999 -9999 -9999 -9999 -9999 -9999 -9999 -9999 -9999 -9999 -9999 -9999 -9999 -9999 -9999 -9999 -9999 -9999 -9999 -9999 -9999 -9999 -9999 -9999 -9999 -9999 -9999 -9999 -9999 -9999 -9999 -9999 -9999 -9999 -9999 -9999 -9999 -9999 -9999 -9999 -9999 -9999 -9999 2.704417 0.4297791 0.4297791 0.8687215 0.8687215 4.099192 4.799031 4.799031 4.799031 4.799031 5.471948 5.551948 5.582491 5.582491 5.582491 5.279972 5.233661 5.175057 5.389965 6.273922 6.331056 6.485597 6.485597 8.554974 7.398641 7.398641 7.398641 5.019875 5.019875 7.230179 7.326835 7.366835 7.436855 7.436855 7.436855 7.436855 5.360213 7.577596 7.682058 8.5707 10.9704 11.25039 11.25039 11.25039 10.80231 10.56784 10.56784 10.56784 7.737838 7.737838 5.580152 10.85506 10.85506 10.85506 10.85506 12.24287 12.24287 12.24287 11.8654 12.2854 12.2854 13.13324 13.44863 13.44863 13.44863 12.84324 12.6388 12.6388 11.61132 11.61132 7.739009 4.066279 3.236279 2.622173 5.591143 5.591143 8.397893 9.241508 10.24414 10.8502 11.3102 12.06622 11.3102 12.34401 12.34401 12.34401 12.34401 11.09537 11.09537 11.09537 11.09537 10.4098 10.4098 8.709804 6.960623 6.960623 6.960623 5.826422 5.759786 5.598797 6.479532 8.939532 8.939532 8.869532 7.872354 8.872354 8.872354 6.832336 5.504354 5.504354 7.363925 8.483925 8.840778 8.840778 8.76261 11.33074 11.33074 11.33074 11.5713 11.5713 11.5713 11.3713 13.37452 13.37452 13.37452 12.96398 10.30692 10.30692 10.30692 6.174101 6.174101 7.77627 8.724965 9.336269 9.336269 9.336269 9.307196 9.307196 8.22515 8.22515 6.228233 5.48052 5.48052 7.100889 7.100889 7.746753 7.746753 11.02516 11.02516 11.02516 10.26997 8.038241 12.22494 10.26184 11.76366 11.76366 11.76366 11.76366 9.803166 9.803166 9.803166 10.35658 10.35658 10.96777 10.96777 13.3484 13.3484 13.3484 13.3484 13.14759 13.14759 13.02378 13.7336 13.7336 13.7336 13.70005 13.85101 13.85101 13.85101 14.32152 14.32152 14.32152 14.72767 14.72767 14.72767 12.98256 12.83704 12.83704 12.07286 10.67897 8.578696 8.578696 10.33316 10.33316 10.33316 9.370564 8.789567 8.789567 9.398361 9.558361 10.12994 10.12994 11.63488 11.63488 11.80978 11.80978 11.80978 11.80378 12.18491 12.18491 12.52032 12.52032 14.25745 14.80745 15.46582 15.46582 15.46582 15.46582 13.4855 13.4855 14.52477 14.52477 14.52477 13.71346 13.71346 13.71346 13.32428 13.83821 13.83821 13.83821 13.83821 12.7928 11.93087 11.93087 10.49531 11.64101 11.77101 11.77101 12.9406 12.9406 12.9406 12.9406 13.38414 -9999 -9999 -9999 -9999 -9999 -9999 
-9999 -9999 -9999 -9999 -9999 -9999 -9999 -9999 -9999 -9999 -9999 -9999 -9999 -9999 -9999 -9999 -9999 -9999 -9999 -9999 -9999 -9999 -9999 -9999 -9999 -9999 -9999 -9999 -9999 -9999 -9999 -9999 -9999 -9999 -9999 -9999 -9999 -9999 -9999 -9999 -9999 -9999 -9999 -9999 -9999 -9999 -9999 -9999 -9999 -9999 -9999 -9999 -9999 -9999 -9999 0.4297791 0.1244173 2.948399 4.099192 4.099192 4.799031 4.799031 4.799031 4.799031 5.471948 5.93839 5.93839 5.93839 5.551948 5.279972 5.680587 5.680587 6.273922 6.273922 6.485597 6.485597 8.554974 8.554974 8.554974 7.398641 7.398641 6.5627 6.5627 7.230179 7.230179 7.230179 7.436855 7.436855 7.436855 4.436855 4.436855 7.577596 7.577596 8.5707 8.5707 10.9704 11.25039 10.80231 10.56784 10.56784 10.56784 10.56784 7.737838 5.907838 5.580152 8.370436 10.85506 10.85506 11.29896 11.41896 11.41896 11.83329 12.2854 12.2854 12.2854 12.2854 13.42631 13.42631 13.42631 13.07325 12.6388 12.6388 11.61132 4.070754 4.070754 4.070754 3.236279 3.172833 2.622173 5.591143 9.564144 10.24414 10.24414 10.24414 12.06622 12.06622 12.06622 11.75898 12.34401 12.34401 11.75898 11.09537 11.09537 11.09537 10.4098 10.4098 10.4098 10.4098 6.960623 6.960623 6.960623 6.729786 6.729786 6.729786 5.598797 6.479532 6.479532 4.565682 6.832336 6.832336 6.832336 6.832336 5.880297 5.880297 7.363925 8.483925 8.483925 8.76261 8.76261 11.23096 11.33074 11.33074 11.94972 11.94972 11.94972 11.5713 12.96398 13.37452 12.96398 12.96398 10.06202 10.06202 10.06202 7.062476 7.212476 7.77627 9.166269 9.336269 9.336269 9.336269 9.307196 8.118301 8.118301 7.188302 6.994877 6.994877 6.994877 7.100889 7.100889 7.746753 7.746753 8.214892 8.214892 8.214892 8.038241 8.038241 8.495891 8.495891 10.71302 11.76366 11.76366 10.71302 11.52634 11.52634 11.52634 12.19554 12.19554 12.19554 10.96777 12.62763 13.3484 13.3484 13.02378 13.02378 13.02378 13.02378 13.96699 13.96699 13.96699 13.85101 13.85101 13.85101 13.85101 14.32152 14.32152 14.32152 14.72767 14.72767 14.72767 12.98256 12.07286 12.07286 10.67897 10.67897 9.990742 8.422807 10.33316 10.33316 10.33316 10.33316 12.44222 12.44222 12.44222 11.2958 10.5458 10.10536 10.10536 11.63488 11.63488 11.63488 11.80378 11.80378 12.18491 12.18491 12.18491 12.52032 14.25745 14.81112 15.46582 15.46582 15.46582 15.46582 15.68999 15.68999 15.68999 15.01085 14.52477 14.52477 13.71346 14.55169 14.55169 13.41916 13.83821 13.83821 13.41916 12.02803 11.78806 10.84629 10.49531 10.49531 11.64101 11.77101 12.8906 12.9406 12.9406 12.9406 -9999 -9999 -9999 -9999 -9999 -9999 -9999 
-9999 -9999 -9999 -9999 -9999 -9999 -9999 -9999 -9999 -9999 -9999 -9999 -9999 -9999 -9999 -9999 -9999 -9999 -9999 -9999 -9999 -9999 -9999 -9999 -9999 -9999 -9999 -9999 -9999 -9999 -9999 -9999 -9999 -9999 -9999 -9999 -9999 -9999 -9999 -9999 -9999 -9999 -9999 -9999 -9999 -9999 -9999 -9999 -9999 -9999 -9999 -9999 -9999 -9999 -9999 -9999 0.1855905 3.304404 4.594389 4.594389 4.248399 4.799031 4.799031 4.799031 5.471948 5.93839 5.93839 5.93839 5.93839 5.680587 5.680587 8.021021 8.021021 6.332241 7.425597 8.554974 8.934974 8.934974 8.934974 7.398641 7.398641 6.59583 6.5627 5.8727 7.230179 7.230179 5.18835 5.18835 7.5184 7.5184 4.436855 7.577596 7.577596 7.577596 10.48776 10.5307 10.5307 10.5307 10.2361 10.56784 10.56784 9.62295 5.907838 5.907838 4.630152 8.334794 8.370436 10.09292 10.09292 11.29896 11.41896 11.41896 11.8654 12.2854 12.2854 12.90631 13.42631 13.42631 13.42631 13.42631 12.6388 12.6388 9.584862 7.851155 7.851155 4.070754 3.570754 3.172833 5.384487 5.384487 9.564144 10.24414 10.24414 12.06622 12.06622 12.06622 12.06622 11.75898 11.75898 11.75898 11.75898 10.87537 11.09537 10.87537 10.5294 10.5394 10.5394 10.4098 7.034158 7.034158 7.034158 6.729786 6.729786 6.729786 6.049786 4.565682 4.565682 4.565682 2.734876 2.734876 5.880297 5.880297 6.492136 6.492136 6.643925 7.72261 8.483925 8.92261 8.92261 11.23096 11.23096 11.23096 11.94972 11.94972 11.94972 11.94972 12.51688 12.96398 12.96398 12.51688 10.06202 10.06202 10.06202 7.212476 7.212476 7.325929 7.325929 9.336269 9.336269 9.336269 8.117195 8.117195 7.188302 7.188302 6.994877 6.994877 6.994877 6.504962 7.100889 7.427895 7.746753 8.214892 8.214892 8.214892 8.214892 8.038241 8.038241 8.495891 9.434246 10.71302 10.71302 11.52634 11.59634 11.59634 11.59634 12.19554 12.2568 12.2568 10.96777 11.37449 12.62763 12.14787 12.14787 12.53378 12.53378 11.82675 13.96699 13.96699 13.96699 13.96699 13.85101 13.85101 13.85101 14.32152 14.32152 14.72767 14.72767 14.72767 14.72767 10.96286 12.07286 10.84025 10.84025 10.44897 9.990742 10.29261 11.66369 11.66369 11.66369 11.05056 12.44222 12.44222 12.44222 12.44222 11.2958 10.5458 10.10536 10.10536 9.908911 11.07891 11.80378 11.80378 12.34445 12.34445 12.34445 11.51269 14.25745 15.34112 15.46582 15.46582 15.46582 15.46582 15.68999 15.68999 15.68999 15.68999 15.01085 13.71346 14.55169 14.55169 14.55169 14.55169 14.28098 13.41916 13.41916 12.02803 11.52852 11.52852 10.44943 10.44943 10.44943 10.15943 9.13369 9.13369 -9999 -9999 -9999 -9999 -9999 -9999 -9999 -9999 -9999 
-9999 -9999 -9999 -9999 -9999 -9999 -9999 -9999 -9999 -9999 -9999 -9999 -9999 -9999 -9999 -9999 -9999 -9999 -9999 -9999 -9999 -9999 -9999 -9999 -9999 -9999 -9999 -9999 -9999 -9999 -9999 -9999 -9999 -9999 -9999 -9999 -9999 -9999 -9999 -9999 -9999 -9999 -9999 -9999 -9999 -9999 -9999 -9999 -9999 -9999 -9999 -9999 -9999 -9999 -9999 -9999 3.304404 4.594389 4.594389 4.604389 4.604389 4.575798 4.935798 4.575798 5.86839 5.93839 5.93839 5.93839 5.93839 7.272951 8.021021 8.021021 8.021021 8.021021 7.425597 8.019183 8.934974 8.934974 8.934974 8.934974 8.10583 6.59583 6.59583 6.063859 5.8727 5.172484 5.18835 7.5184 7.5184 7.5184 7.6084 7.6084 4.421473 6.816967 7.307761 10.5307 10.5307 10.5307 9.62295 9.62295 9.62295 9.62295 5.907838 2.457096 2.457096 8.334794 9.390281 10.06292 10.09292 10.09292 10.09292 10.29329 10.29329 10.10632 12.2854 10.5854 13.42631 13.42631 13.42631 13.42631 11.09627 11.09627 9.584862 9.214861 7.851155 7.851155 3.720753 3.172833 3.172833 5.384487 9.964144 10.24414 10.24414 10.24414 12.06622 12.06622 12.06622 11.16537 11.22271 11.22271 11.29554 11.29554 11.29554 11.29554 10.5394 10.5794 10.5794 10.5794 7.034158 7.034158 7.034158 6.729786 6.729786 6.729786 6.049786 4.565682 4.565682 4.565682 3.179654 4.969654 4.969654 6.492136 6.492136 6.492136 6.492136 7.699503 7.966972 8.92261 8.92261 11.23096 11.23096 11.23096 11.94972 11.94972 11.94972 11.94972 12.51688 12.51688 12.51688 12.51688 10.06202 10.06202 8.378489 7.310773 7.490773 7.310773 7.325929 7.325929 7.418261 8.117195 8.117195 6.932068 6.932068 6.932068 7.034623 7.034623 7.034623 6.994877 6.504962 7.427895 7.427895 8.214892 8.214892 8.214892 8.214892 8.038241 8.038241 8.038241 9.434246 9.434246 9.434246 11.52634 11.59634 11.59634 11.59634 12.2568 12.2568 12.2568 12.2568 11.37449 11.37449 12.37624 12.37624 13.31122 13.31122 11.82675 13.96699 13.96699 13.96699 13.96699 13.71675 13.85101 13.71675 13.22675 13.22675 14.70767 14.72767 14.72767 14.72767 11.14406 11.32908 11.32908 11.32908 11.32908 10.81964 10.53524 11.66369 11.66369 11.66369 11.05056 12.44222 12.44222 13.75506 13.75506 12.95713 12.95713 10.5458 9.64186 10.22891 11.07891 11.80378 12.34445 12.34445 12.34445 12.34445 11.90662 13.85112 15.34112 15.34112 15.34112 15.34112 14.5927 15.68999 15.68999 15.68999 15.68999 15.01085 12.95173 14.55169 14.55169 14.55169 14.55169 14.28098 13.60161 13.10996 13.10996 12.06519 11.52852 9.749374 10.44943 8.83523 8.483109 9.13369 -9999 -9999 -9999 -9999 -9999 -9999 -9999 -9999 -9999 -9999 
-9999 -9999 -9999 -9999 -9999 -9999 -9999 -9999 -9999 -9999 -9999 -9999 -9999 -9999 -9999 -9999 -9999 -9999 -9999 -9999 -9999 -9999 -9999 -9999 -9999 -9999 -9999 -9999 -9999 -9999 -9999 -9999 -9999 -9999 -9999 -9999 -9999 -9999 -9999 -9999 -9999 -9999 -9999 -9999 -9999 -9999 -9999 -9999 -9999 -9999 -9999 -9999 -9999 -9999 -9999 -9999 -9999 4.594389 4.903315 4.903315 4.604389 4.975798 4.975798 4.975798 4.71839 5.86839 5.93839 5.93839 5.552951 7.572951 8.021021 8.254567 8.254567 8.142476 8.142476 8.142476 9.722414 9.722414 9.722414 8.934974 8.10583 6.59583 6.59583 6.063859 6.048645 6.048645 6.074551 7.5184 8.989284 8.989284 7.6084 7.6084 7.6084 9.93718 9.93718 9.93718 9.710874 9.710874 10.16972 10.16972 10.16972 7.489723 2.149723 2.457096 2.457096 9.390281 9.901152 10.06292 10.06292 10.06292 10.06292 9.368854 10.10632 10.10632 10.10632 10.10632 8.877964 13.42631 13.42631 9.371853 11.09627 9.584862 9.417665 8.361155 8.361155 8.201155 4.011155 3.172833 3.172833 3.374487 9.964144 9.964144 9.964144 11.08055 11.08055 11.08055 11.08055 11.16537 11.16537 11.16537 11.29554 11.29554 11.33113 11.29554 10.5794 10.5794 10.5794 10.5794 7.834157 7.834157 7.834157 6.049786 6.729786 6.049786 5.288281 4.565682 4.565682 3.885682 4.969654 5.711142 6.17902 8.372888 8.372888 6.492136 6.492136 7.966972 7.966972 9.627468 9.627468 10.88328 10.88328 10.88328 11.57136 11.94972 11.94972 11.57136 12.36688 12.51688 12.51688 12.36688 8.042932 8.042932 7.914339 7.710773 7.710773 7.710773 7.228261 7.418261 7.443661 7.443661 7.443661 7.443661 6.932068 6.932068 7.034623 7.034623 7.034623 6.426326 6.504962 6.504962 6.3366 6.850047 8.214892 8.214892 7.138241 7.138241 7.138241 7.208395 7.208395 9.434246 9.434246 10.32203 11.59634 11.59634 11.59634 12.2568 12.2568 12.2568 12.2568 11.37449 12.37624 12.37624 13.31122 13.31122 13.31122 13.31122 13.96699 13.96699 13.96699 13.57632 13.57632 12.34075 13.22675 13.22675 12.68109 12.68109 14.70767 14.70767 14.70767 11.14406 11.32908 11.32908 11.32908 11.32908 10.81964 10.81964 11.66369 11.66369 11.66369 11.32369 13.42957 13.75506 13.75506 13.75506 13.75506 12.95713 9.877722 9.877722 10.22891 11.07891 11.12672 11.12672 12.34445 12.34445 12.34445 12.90662 13.18248 15.34112 15.34112 15.34112 15.34112 14.5927 14.06759 15.68999 15.01085 15.01085 15.01085 13.76038 14.55169 14.55169 14.55169 14.28098 14.28098 13.60161 13.60161 13.10996 12.06519 12.06519 8.83523 8.83523 9.772202 -9999 -9999 -9999 -9999 -9999 -9999 -9999 -9999 -9999 -9999 -9999 -9999 
-9999 -9999 -9999 -9999 -9999 -9999 -9999 -9999 -9999 -9999 -9999 -9999 -9999 -9999 -9999 -9999 -9999 -9999 -9999 -9999 -9999 -9999 -9999 -9999 -9999 -9999 -9999 -9999 -9999 -9999 -9999 -9999 -9999 -9999 -9999 -9999 -9999 -9999 -9999 -9999 -9999 -9999 -9999 -9999 -9999 -9999 -9999 -9999 -9999 -9999 -9999 -9999 -9999 -9999 -9999 -9999 -9999 -9999 4.903315 4.903315 4.935798 4.975798 4.975798 4.975798 4.975798 5.01811 5.053639 5.882249 6.902951 7.572951 8.254567 8.254567 8.254567 9.086488 9.086488 9.722414 9.722414 9.722414 9.722414 9.161834 8.158561 6.59583 6.063859 6.063859 6.048645 7.763826 8.399283 8.989284 8.989284 8.989284 8.989284 8.555125 7.6084 9.93718 9.93718 11.43575 11.43575 11.43575 11.66703 11.66703 10.16972 6.427032 6.427032 7.104541 7.104541 9.901152 9.901152 9.901152 10.26878 10.26878 10.61878 9.858779 9.368854 10.10632 10.10632 10.10632 10.08427 10.08427 10.08427 10.08427 9.430329 10.13033 10.13033 11.1782 8.361155 8.361155 8.201155 3.505095 3.505095 2.984553 8.376975 9.964144 9.964144 8.455646 11.08055 11.08055 11.08055 9.95891 9.95891 9.95891 11.29554 11.33113 11.33113 11.33113 10.5794 10.5794 10.5794 10.5794 10.0348 7.834157 7.834157 6.03261 6.03261 6.03261 5.478281 3.033911 3.033911 4.921142 6.391142 6.391142 8.372888 8.372888 8.372888 8.372888 6.729535 7.966972 9.627468 9.627468 9.627468 10.1601 10.88328 10.88328 11.57136 11.57136 11.57136 11.13136 9.311361 7.966584 7.966584 8.042932 8.132339 8.132339 8.042932 7.914339 7.717311 7.717311 7.490773 7.418261 7.443661 8.006858 8.006858 7.443661 6.932068 6.932068 7.034623 7.034623 7.034623 6.604623 6.426326 6.426326 6.3366 6.850047 6.850047 6.850047 6.410047 7.138241 7.138241 6.832974 5.111214 5.111214 7.094246 10.44203 10.49261 11.59634 10.49261 10.57341 12.2568 12.2568 10.57341 12.10002 12.10002 12.37624 13.31122 13.31122 13.31122 13.31122 11.93682 12.99699 12.99699 13.57632 13.22974 13.22974 12.34075 12.54367 12.54367 12.68109 14.70767 14.70767 11.35532 11.23371 11.32908 11.32908 11.32908 11.32908 10.81964 10.53524 11.66369 11.66369 11.66369 11.50369 13.42957 14.30957 14.30957 14.30957 13.77474 12.95713 12.3727 11.77158 10.95075 13.55075 13.55075 13.55075 11.18935 12.34445 12.90662 12.9649 13.18248 13.24782 15.34112 15.34112 13.24782 11.82228 14.06759 14.06759 14.06759 14.06759 13.79038 13.76038 13.76038 13.43181 14.28098 14.28098 13.60161 13.60161 13.60161 13.10996 12.06519 12.06519 8.829374 9.772202 -9999 -9999 -9999 -9999 -9999 -9999 -9999 -9999 -9999 -9999 -9999 -9999 -9999 
-9999 -9999 -9999 -9999 -9999 -9999 -9999 -9999 -9999 -9999 -9999 -9999 -9999 -9999 -9999 -9999 -9999 -9999 -9999 -9999 -9999 -9999 -9999 -9999 -9999 -9999 -9999 -9999 -9999 -9999 -9999 -9999 -9999 -9999 -9999 -9999 -9999 -9999 -9999 -9999 -9999 -9999 -9999 -9999 -9999 -9999 -9999 -9999 -9999 -9999 -9999 -9999 -9999 -9999 -9999 -9999 -9999 -9999 -9999 4.903315 4.903315 4.975798 4.975798 4.975798 4.975798 5.01811 5.053639 5.882249 5.882249 7.572951 8.254567 8.254567 9.086488 9.086488 9.087456 9.971833 10.03183 10.03183 10.03183 9.39248 8.158561 6.78856 6.03386 4.55386 7.763826 8.399283 8.399283 8.989284 8.989284 8.989284 9.909419 8.555125 8.555125 9.93718 10.63575 11.43575 12.18853 11.67853 11.66703 11.66703 11.66703 6.427032 7.104541 7.104541 7.104541 9.901152 9.901152 10.26878 10.26878 10.61878 10.61878 10.61878 10.61878 9.294944 8.936322 8.104118 10.08427 10.08427 10.08427 10.08427 10.13033 10.88019 11.1782 11.1782 11.1782 8.9282 8.201155 3.605095 3.605095 3.605095 8.376975 8.376975 8.376975 8.376975 8.260549 11.08055 8.260549 9.95891 9.95891 9.95891 9.95891 11.33113 11.33113 11.33113 11.33113 10.5794 10.5794 10.0348 10.0348 10.0348 10.0348 6.778553 6.778553 6.03261 5.94261 3.581603 3.581603 8.519042 8.519042 8.519042 9.542888 9.542888 9.542888 9.712385 6.899367 8.787468 9.627468 9.627468 9.627468 10.61248 10.61248 10.61248 10.61248 11.13136 11.13136 9.401036 7.966584 7.966584 7.966584 8.132339 8.132339 8.132339 8.132339 8.047311 8.047311 8.047311 7.851749 7.851749 8.006858 8.006858 8.006858 9.927885 9.927885 9.927885 7.305408 7.305408 7.034623 6.084009 5.409329 5.409329 5.369864 6.410047 6.410047 6.410047 6.129865 5.651016 4.442974 5.111214 5.111214 5.111214 5.111214 10.49261 10.49261 10.49261 10.49261 10.57341 10.57341 10.57341 10.57341 12.10002 12.10002 12.21918 12.37624 13.31122 13.31122 13.31122 11.93682 11.93682 12.46974 13.22974 13.22974 13.22974 13.22974 12.54367 12.54367 12.54367 11.48419 11.48419 11.35532 11.35532 11.23371 10.70371 10.70371 10.81964 9.648646 10.53524 11.50369 11.50369 11.50369 13.42957 13.42957 14.30957 14.30957 14.30957 14.30957 13.77474 12.3727 12.3727 12.01165 13.55075 13.55075 13.55075 13.55075 13.2215 12.9649 12.9649 13.44044 13.44044 13.44044 13.24782 13.24782 13.25723 13.25723 13.25723 13.79038 13.79038 14.1069 14.1069 13.76038 13.43181 13.43181 13.60161 14.31802 13.60161 13.10996 12.77238 12.06519 11.83871 -9999 -9999 -9999 -9999 -9999 -9999 -9999 -9999 -9999 -9999 -9999 -9999 -9999 -9999 -9999 
-9999 -9999 -9999 -9999 -9999 -9999 -9999 -9999 -9999 -9999 -9999 -9999 -9999 -9999 -9999 -9999 -9999 -9999 -9999 -9999 -9999 -9999 -9999 -9999 -9999 -9999 -9999 -9999 -9999 -9999 -9999 -9999 -9999 -9999 -9999 -9999 -9999 -9999 -9999 -9999 -9999 -9999 -9999 -9999 -9999 -9999 -9999 -9999 -9999 -9999 -9999 -9999 -9999 -9999 -9999 -9999 -9999 -9999 -9999 4.903315 4.903315 4.975798 4.975798 4.975798 4.048591 4.048591 5.053639 5.882249 5.882249 7.572951 8.164568 8.254567 9.086488 9.087456 9.087456 9.971833 10.03183 10.03183 10.03183 10.03183 9.39248 6.78856 6.78856 5.73305 8.124658 9.00842 9.00842 9.00842 10.40942 10.40942 10.40942 9.909419 8.555125 9.401723 10.63575 12.27853 12.27853 12.27853 11.67853 11.66703 11.66703 7.854233 7.469459 7.469459 7.469459 9.7821 9.901152 10.6573 10.6573 10.6573 10.61878 10.61878 10.61878 9.294944 8.104118 8.104118 10.08427 10.08427 10.08427 9.874272 10.88019 11.1782 11.1782 11.1782 11.1782 8.9282 8.9282 7.797565 3.605095 4.447958 8.376975 8.376975 8.376975 8.376975 8.072789 8.260549 8.260549 8.542628 12.98585 12.98585 8.818759 11.33113 11.33113 11.33113 10.29113 10.4094 9.696212 10.0348 10.0348 10.0348 10.0348 6.778553 6.778553 6.778553 4.908553 3.581603 3.581603 8.519042 8.519042 9.565382 9.565382 9.542888 9.712385 9.712385 9.712385 9.122385 9.525677 10.30568 10.30568 10.61248 10.92358 10.92358 10.61248 11.35093 11.35093 9.84093 8.941036 8.796769 8.796769 8.132339 8.132339 8.132339 8.132339 8.25271 8.25271 8.052711 7.851749 8.041805 9.921805 9.844119 9.927885 11.24962 11.24962 10.26962 7.305408 7.305408 7.305408 5.409329 5.409329 5.409329 5.945965 6.129865 6.129865 6.129865 5.769865 5.414382 5.414382 5.414382 5.111214 5.111214 5.111214 7.217114 10.49261 10.49261 10.49261 10.02261 10.57341 10.57341 9.540555 12.10002 12.10002 12.21918 12.28913 12.62912 12.62912 12.76029 12.76029 11.99316 12.46974 13.22974 13.40363 13.40363 13.22974 11.95253 11.95253 11.95253 11.95253 11.7426 11.7426 11.35532 11.33636 10.70371 10.5077 10.5077 11.36008 11.36008 9.695646 11.50369 10.36108 10.36108 13.42957 14.30957 14.30957 14.30957 14.30957 13.77474 12.76664 12.76664 12.76664 13.55075 13.55075 13.61119 13.61119 13.2215 12.9649 13.44044 13.44044 13.59607 13.44044 13.24782 13.0586 13.25723 13.25723 13.25723 13.79038 14.1069 14.1069 14.1069 14.1069 13.43181 13.23827 14.31802 14.31802 14.31802 13.31718 13.31718 13.31718 -9999 -9999 -9999 -9999 -9999 -9999 -9999 -9999 -9999 -9999 -9999 -9999 -9999 -9999 -9999 -9999 
-9999 -9999 -9999 -9999 -9999 -9999 -9999 -9999 -9999 -9999 -9999 -9999 -9999 -9999 -9999 -9999 -9999 -9999 -9999 -9999 -9999 -9999 -9999 -9999 -9999 -9999 -9999 -9999 -9999 -9999 -9999 -9999 -9999 -9999 -9999 -9999 -9999 -9999 -9999 -9999 -9999 -9999 -9999 -9999 -9999 -9999 -9999 -9999 -9999 -9999 -9999 -9999 -9999 -9999 -9999 -9999 -9999 -9999 -9999 -9999 3.763552 4.345481 4.345481 4.345481 4.048591 3.7973 3.7973 5.75844 5.75844 7.262249 8.164568 8.164568 9.087456 9.087456 9.087456 9.971833 10.03183 10.03183 10.03183 10.03183 9.39248 6.78856 6.78856 5.73305 8.174658 9.00842 9.00842 10.40942 10.40942 10.40942 10.40942 9.909419 9.909419 10.21644 12.18853 12.27853 12.27853 12.27853 12.27853 11.66703 11.66703 7.854233 7.479459 7.479459 7.479459 9.717298 9.717298 10.6573 10.6573 10.6573 10.6573 10.61878 9.294944 8.991408 7.233077 6.817278 9.874272 9.905839 9.905839 10.10614 10.88019 10.88019 11.1782 11.1782 11.1782 8.9282 8.9282 7.797565 7.797565 4.447958 4.447958 4.447958 3.624107 7.446184 8.596184 8.596184 8.596184 12.98585 12.98585 12.98585 11.78585 10.29113 10.29113 10.29113 9.696212 9.696212 9.696212 10.0348 10.0348 10.0348 9.542409 7.328553 7.520099 7.520099 5.348553 7.031981 7.031981 8.519042 9.565382 9.565382 10.1171 10.1171 10.1171 9.973028 10.86303 10.86303 10.54568 10.54568 10.54568 10.92358 10.92358 10.92358 11.35093 11.35093 11.35093 11.35093 8.796769 8.796769 8.796769 8.796769 8.132339 8.132339 8.25271 8.25271 8.25271 8.25271 8.052711 10.13181 10.13181 10.13181 11.24962 11.24962 11.24962 11.24962 7.495409 7.495409 7.495409 5.654521 5.785965 5.945965 5.945965 5.945965 5.945965 5.769865 5.414382 5.414382 5.414382 5.414382 5.258284 5.718782 6.448782 7.351371 10.49261 10.49261 10.49261 7.891371 9.540555 9.540555 7.60002 10.17878 12.21918 13.12918 13.12918 13.12918 13.38017 12.76029 12.76029 12.76029 12.46974 13.40363 13.40363 13.40363 13.40363 12.89211 12.89211 11.95253 11.7426 11.7426 11.7426 11.7426 11.33636 10.66636 11.58008 11.58008 11.58008 11.36008 11.36008 9.695646 10.34207 10.36108 12.70957 12.70957 14.30957 14.30957 13.77474 12.56531 12.76664 12.76664 12.76664 13.40165 13.61119 13.61119 13.61119 13.61119 11.92252 12.9649 13.59607 13.59607 13.59607 13.0586 13.0586 13.25723 13.25723 13.25723 13.79038 14.1069 14.1069 14.1069 14.1069 13.23827 13.23827 14.31802 14.31802 14.31802 14.31802 14.00294 13.31718 13.31718 -9999 -9999 -9999 -9999 -9999 -9999 -9999 -9999 -9999 -9999 -9999 -9999 -9999 -9999 -9999 
-9999 -9999 -9999 -9999 -9999 -9999 -9999 -9999 -9999 -9999 -9999 -9999 -9999 -9999 -9999 -9999 -9999 -9999 -9999 -9999 -9999 -9999 -9999 -9999 -9999 -9999 -9999 -9999 -9999 -9999 -9999 -9999 -9999 -9999 -9999 -9999 -9999 -9999 -9999 -9999 -9999 -9999 -9999 -9999 -9999 -9999 -9999 -9999 -9999 -9999 -9999 -9999 -9999 -9999 -9999 -9999 -9999 -9999 -9999 -9999 -9999 4.345481 4.345481 4.345481 3.794214 3.7973 3.7973 5.648439 5.75844 6.935517 7.262249 8.164568 8.737456 9.087456 9.087456 9.087456 8.98248 10.03183 10.03183 9.39248 7.77248 6.741437 6.741437 8.174658 8.174658 9.00842 9.00842 10.08842 10.40942 10.40942 10.40942 9.909419 8.33868 10.21644 10.21644 12.27853 12.27853 12.27853 12.27853 9.594233 9.594233 9.329231 8.406308 8.406308 8.406308 9.841029 9.841029 10.6573 10.6573 10.6573 10.6573 10.14063 10.14063 8.991408 7.233077 7.233077 9.905839 9.905839 10.10614 10.10614 11.65227 11.65227 11.65227 11.21359 10.76146 8.9282 8.034803 7.797565 5.450406 5.450406 5.450406 4.447958 6.279008 6.279008 8.596184 8.596184 8.596184 12.98585 12.98585 12.98585 12.98585 8.818759 8.818759 9.696212 9.698035 9.698035 9.698035 9.542409 9.542409 9.542409 9.542409 9.450099 9.450099 7.870099 7.520099 7.031981 7.911982 8.519042 10.75294 10.75294 10.75294 10.75294 10.1171 10.86303 10.86303 10.86303 10.86303 10.54568 10.54568 12.26766 12.26766 12.26766 11.35093 11.35093 11.35093 11.35093 8.796769 8.796769 8.796769 7.735311 8.10531 8.10531 8.25271 8.25271 8.25271 10.29573 10.29573 10.29573 10.13181 10.13181 11.24962 11.75264 11.75264 11.24962 7.495409 7.495409 7.495409 5.785965 5.865067 5.945965 5.945965 5.945965 5.945965 4.764785 5.414382 5.414382 5.414382 5.414382 5.718782 6.448782 6.448782 6.501371 7.575936 8.815936 8.815936 8.823464 8.823464 8.823464 8.823464 10.8605 13.12918 13.12918 13.38017 13.38017 13.38017 13.38017 13.37585 13.37585 13.37585 13.40363 13.40363 13.40363 13.40363 12.89211 12.89211 11.17477 11.7426 11.7426 11.7426 11.7426 11.33636 11.58008 11.58008 11.64303 11.75303 11.75303 11.53219 11.53219 11.53219 10.34207 12.70957 12.70957 13.65291 13.65291 13.65291 13.65291 12.76664 12.76664 12.76664 13.40165 13.61119 13.61119 13.61119 13.61119 12.76056 13.59607 13.59607 13.59607 13.59607 13.1033 13.1033 13.0586 13.25723 12.25026 12.4669 14.1069 14.1069 14.1069 14.1069 13.23827 13.48681 14.31802 14.31802 14.31802 14.00294 14.00294 13.44616 13.44616 -9999 -9999 -9999 -9999 -9999 -9999 -9999 -9999 -9999 -9999 -9999 -9999 -9999 -9999 -9999 
-9999 -9999 -9999 -9999 -9999 -9999 -9999 -9999 -9999 -9999 -9999 -9999 -9999 -9999 -9999 -9999 -9999 -9999 -9999 -9999 -9999 -9999 -9999 -9999 -9999 -9999 -9999 -9999 -9999 -9999 -9999 -9999 -9999 -9999 -9999 -9999 -9999 -9999 -9999 -9999 -9999 -9999 -9999 -9999 -9999 -9999 -9999 -9999 -9999 -9999 -9999 -9999 -9999 -9999 -9999 -9999 -9999 -9999 -9999 -9999 -9999 3.908853 3.908853 3.908853 3.908853 3.7973 3.7973 5.648439 5.648439 6.935517 6.99784 6.99784 8.737456 8.737456 8.737456 8.98248 8.98248 8.98248 8.98248 8.741466 7.77248 6.741437 6.215729 8.157272 8.297273 8.390209 8.390209 10.08842 10.08842 10.40942 9.82021 9.608222 8.33868 10.21644 10.21644 12.27853 12.27853 12.27853 10.8764 9.594233 9.594233 9.329231 8.406308 9.004154 9.841029 9.841029 10.53712 11.43712 11.20712 11.20712 10.14063 10.14063 10.14063 8.183231 9.588601 7.233077 9.905839 9.905839 10.10614 10.10614 11.65227 11.65227 11.65227 11.65227 11.21359 8.034803 8.034803 7.294803 7.294803 7.382739 5.999008 6.279008 6.279008 6.555402 8.596184 8.596184 8.596184 12.98585 12.98585 12.98585 11.78585 8.505128 8.955777 9.698035 9.698035 10.07804 10.07804 10.07804 9.542409 9.542409 9.450099 9.450099 9.450099 9.450099 9.481981 9.481981 7.911982 8.850325 10.75294 10.75294 10.75294 10.75294 10.93127 10.93127 10.93127 10.86303 10.86303 10.54568 10.54568 12.26766 12.26766 12.26766 12.26766 11.35093 11.35093 11.35093 7.312863 8.796769 7.312863 7.735311 7.987779 7.987779 8.25271 8.25271 9.435019 10.29573 10.29573 10.29573 11.02464 11.02464 11.75264 11.75264 11.75264 11.75264 9.348608 9.348608 9.348608 5.865067 5.865067 5.945965 5.945965 5.945965 5.125067 4.764785 4.803399 5.414382 5.414382 5.718284 6.448782 6.448782 6.448782 6.448782 7.575936 8.815936 8.815936 8.823464 8.823464 8.823464 8.823464 10.8605 13.12918 13.12918 13.38017 13.38017 13.38017 13.38017 13.37585 13.37585 13.37585 13.37585 13.40363 13.40363 12.89211 12.89211 10.97851 11.17477 11.7426 11.7426 11.7426 10.98483 10.98483 10.66636 11.64303 11.75303 11.75303 12.01388 12.01388 12.01388 11.53219 12.94271 12.94271 12.14291 13.76076 13.76076 13.65291 13.65291 12.69172 12.76664 12.76664 13.16549 13.61119 13.61119 13.61119 13.40101 13.54588 13.54588 13.59607 13.59607 13.59607 13.1033 13.1033 12.48026 12.48026 12.25026 12.24349 12.9355 12.9355 13.15631 13.50596 13.50596 13.50596 13.48681 14.00294 14.00294 14.00294 14.00294 14.91968 14.91968 13.8459 -9999 -9999 -9999 -9999 -9999 -9999 -9999 -9999 -9999 -9999 -9999 -9999 -9999 -9999 
-9999 -9999 -9999 -9999 -9999 -9999 -9999 -9999 -9999 -9999 -9999 -9999 -9999 -9999 -9999 -9999 -9999 -9999 -9999 -9999 -9999 -9999 -9999 -9999 -9999 -9999 -9999 -9999 -9999 -9999 -9999 -9999 -9999 -9999 -9999 -9999 -9999 -9999 -9999 -9999 -9999 -9999 -9999 -9999 -9999 -9999 -9999 -9999 -9999 -9999 -9999 -9999 -9999 -9999 -9999 -9999 -9999 -9999 -9999 -9999 -9999 -9999 3.908853 3.908853 3.428707 3.894509 3.894509 4.315516 5.648439 6.935517 6.935517 6.935517 5.668655 8.737456 8.737456 8.348656 8.741466 8.741466 8.741466 8.741466 5.75961 5.69961 6.215729 6.215729 9.031415 9.031415 9.031415 9.82021 9.82021 9.82021 9.82021 9.608222 8.33868 10.10335 10.21644 11.2964 11.2964 11.2964 10.9864 9.589231 9.589231 9.489231 9.124154 9.124154 9.841029 11.43712 11.43712 11.43712 11.43712 11.20712 11.20712 8.704944 8.704944 9.588601 9.588601 9.588601 9.905839 9.905839 9.905839 9.874825 11.65227 11.65227 11.65227 11.65227 11.21359 8.034803 8.034803 7.294803 7.382739 7.382739 7.382739 7.239444 7.239444 7.239444 6.555402 8.596184 6.555402 10.54496 10.61603 10.61603 10.61603 8.955777 9.075777 9.698035 10.07804 10.07804 10.07804 10.07804 9.220388 9.220388 10.4249 10.4249 10.4249 9.481981 9.481981 9.481981 9.481981 9.104121 10.75294 10.75294 10.75294 10.75294 10.93127 10.93127 10.93127 10.93127 10.54568 10.54568 10.28951 12.26766 12.26766 12.26766 12.26766 11.26709 11.26709 11.26709 7.312863 7.312863 7.312863 7.987779 8.534097 8.534097 9.355019 9.435019 9.435019 10.29573 10.29573 11.07701 11.07701 11.07701 11.75264 11.75264 11.75264 11.75264 9.348608 9.348608 9.348608 5.865067 5.865067 5.865067 5.865067 5.125067 5.125067 4.764785 4.764785 5.404383 5.718284 5.718284 6.268782 6.448782 6.448782 6.448782 7.575936 8.815936 8.815936 8.823464 8.823464 8.823464 8.23753 10.8605 11.58675 13.12918 13.12918 13.38017 13.38017 13.38017 13.37585 13.37585 13.37585 12.83115 12.83115 12.83115 12.83115 12.10645 12.10645 12.10645 11.4819 11.4819 10.98483 12.11695 12.11695 12.11695 11.64303 11.75476 12.01388 12.01388 12.01388 12.01388 12.94271 12.94271 14.03076 14.03076 14.03076 13.76076 13.76076 13.65291 12.87065 12.87065 13.35549 13.35549 13.40101 13.40101 13.40101 13.40101 13.54588 13.54588 13.54588 13.54588 13.1033 13.1033 13.1033 12.60495 12.61326 12.61326 12.28511 12.28511 12.9355 13.15631 13.50596 13.50596 13.5405 13.5405 13.5405 14.00294 14.00294 14.91968 14.91968 14.91968 14.91968 13.8459 -9999 -9999 -9999 -9999 -9999 -9999 -9999 -9999 -9999 -9999 -9999 -9999 -9999 
-9999 -9999 -9999 -9999 -9999 -9999 -9999 -9999 -9999 -9999 -9999 -9999 -9999 -9999 -9999 -9999 -9999 -9999 -9999 -9999 -9999 -9999 -9999 -9999 -9999 -9999 -9999 -9999 -9999 -9999 -9999 -9999 -9999 -9999 -9999 -9999 -9999 -9999 -9999 -9999 -9999 -9999 -9999 -9999 -9999 -9999 -9999 -9999 -9999 -9999 -9999 -9999 -9999 -9999 -9999 -9999 -9999 -9999 -9999 -9999 -9999 -9999 -9999 2.8887 3.754509 3.894509 3.894509 4.315516 4.315516 5.160188 5.995517 5.160188 5.240777 5.668655 8.348656 7.831466 7.831466 8.501466 7.831466 5.75961 5.75961 5.69961 5.439575 6.215729 9.031415 9.031415 9.031415 9.82021 9.82021 9.82021 8.743119 8.833354 8.833354 10.10335 10.10335 11.2964 11.2964 11.2964 9.589231 9.589231 9.489231 9.489231 9.845896 9.845896 11.03585 11.43712 11.43712 11.75712 11.75712 11.75712 11.20712 9.737509 9.431749 9.778601 9.778601 9.778601 9.588601 8.555839 8.814803 9.874825 11.62227 11.62227 11.62227 11.21359 11.21359 8.034803 7.890906 6.644344 7.382739 7.420443 7.382739 7.382739 7.239444 7.239444 7.239444 6.555402 4.708261 10.54496 10.54496 10.54496 8.505128 9.075777 9.075777 9.376532 10.07804 10.07804 10.07804 10.07804 8.760388 8.760388 10.4249 10.4249 10.4667 10.4667 10.4667 9.934121 9.934121 9.104121 10.50793 10.56294 10.56294 10.56294 10.93127 10.93127 10.93127 10.93127 10.44127 10.28951 10.28951 11.99795 12.26766 12.26766 11.99795 11.2784 11.2784 11.26709 7.750966 7.750966 7.750966 7.357952 8.74171 9.15171 9.355019 9.435019 10.13007 10.29573 10.65932 11.15701 11.44936 11.44936 11.15464 11.75264 11.75264 11.75264 9.348608 9.348608 9.348608 5.795067 5.865067 5.865067 5.795067 5.125067 4.786727 4.157001 4.456667 4.703399 5.718284 5.718284 6.223032 6.643032 6.643032 6.643032 6.427758 8.815936 8.815936 8.815936 8.23753 8.23753 8.23753 9.923116 10.8605 11.58675 13.11253 13.11253 13.11253 13.11253 13.08143 13.37585 13.08143 13.08143 12.84255 12.83115 12.10645 12.10645 12.10645 12.10645 11.4819 12.73643 12.73643 12.73643 12.73643 12.11695 11.64303 11.75476 12.20209 12.20209 12.20209 12.20209 12.94271 14.03076 14.03076 14.03076 14.03076 13.86076 14.16065 14.16065 14.16065 13.35549 13.35549 13.35549 13.35549 13.40101 13.40101 13.35971 13.48908 13.54588 13.54588 13.48908 13.28611 13.28611 12.60495 12.61326 12.61326 12.61326 13.00511 13.00511 13.00511 13.45613 13.50596 13.5405 14.12858 14.12858 14.0005 14.0005 14.36968 14.91968 14.91968 14.91968 14.91968 14.3259 -9999 -9999 -9999 -9999 -9999 -9999 -9999 -9999 -9999 -9999 -9999 -9999 -9999 
-9999 -9999 -9999 -9999 -9999 -9999 -9999 -9999 -9999 -9999 -9999 -9999 -9999 -9999 -9999 -9999 -9999 -9999 -9999 -9999 -9999 -9999 -9999 -9999 -9999 -9999 -9999 -9999 -9999 -9999 -9999 -9999 -9999 -9999 -9999 -9999 -9999 -9999 -9999 -9999 -9999 -9999 -9999 -9999 -9999 -9999 -9999 -9999 -9999 -9999 -9999 -9999 -9999 -9999 -9999 -9999 -9999 -9999 -9999 -9999 -9999 -9999 -9999 -9999 3.754509 4.354037 4.164038 4.250188 4.450188 5.309217 5.309217 5.309217 5.240777 5.240777 5.240777 5.240777 4.721586 1.921744 1.262655 1.262655 1.262655 0.4353818 5.49472 5.49472 9.031415 9.031415 9.031415 9.031415 8.743119 8.743119 8.743119 9.616717 10.24978 10.83978 10.83978 11.01828 11.01828 11.01828 11.01828 9.489231 9.489231 9.179304 10.1059 10.1059 11.74218 11.74218 11.92807 11.92807 11.92807 11.75712 11.75712 10.11966 9.778601 9.778601 10.08263 9.778601 9.507276 9.507276 9.507276 8.814803 10.95506 10.95506 10.95506 10.95506 8.485552 7.890906 7.890906 6.644344 7.420443 7.420443 7.420443 7.239444 7.239444 7.239444 7.239444 4.708261 4.708261 6.250059 6.250059 6.250059 6.250059 9.075777 9.075777 9.075777 9.396532 10.07804 10.07804 9.396532 7.79143 9.36143 10.4249 10.4667 11.06222 11.06222 11.06222 10.20222 9.934121 9.104121 10.50793 10.50793 10.50793 10.50793 10.93127 10.93127 10.93127 10.44127 11.65213 11.65213 11.65213 11.99795 11.99795 11.99795 11.99795 11.2784 11.2784 11.2784 7.750966 7.750966 7.750966 8.134097 9.15171 9.15171 9.355019 9.435019 9.435019 10.65932 10.65932 11.44936 11.44936 11.44936 11.44936 10.99875 10.99875 10.99875 8.116851 8.116851 7.263403 5.436728 5.436728 5.436728 5.436728 4.786727 4.786727 3.826636 4.436666 4.456667 5.159391 5.718284 6.643032 6.643032 7.432799 6.643032 6.427758 7.49581 7.49581 8.23753 8.23753 8.23753 7.757529 9.923116 9.923116 9.923116 11.58675 13.11253 13.11253 13.11253 13.08143 13.08143 13.08143 13.06936 12.84255 12.37897 12.37897 12.37897 12.10645 12.10645 11.4819 12.73643 12.73643 13.11861 13.11861 13.11861 12.06603 12.06603 12.20209 12.66181 12.66181 12.20209 12.71268 14.03076 14.03076 14.03076 14.03076 14.16065 14.16065 14.16065 14.16065 13.35549 13.35549 13.35549 13.35549 13.21221 13.35971 13.35971 14.80843 13.48908 13.48908 13.48908 13.28611 13.28611 13.28611 12.68637 12.68637 12.68637 13.00511 13.00511 13.45613 13.45613 13.4824 14.12858 14.12858 14.12858 14.12858 14.0005 14.36968 14.91968 14.91968 14.91968 14.91968 14.3259 13.46607 -9999 -9999 -9999 -9999 -9999 -9999 -9999 -9999 -9999 -9999 -9999 -9999 
-9999 -9999 -9999 -9999 -9999 -9999 -9999 -9999 -9999 -9999 -9999 -9999 -9999 -9999 -9999 -9999 -9999 -9999 -9999 -9999 -9999 -9999 -9999 -9999 -9999 -9999 -9999 -9999 -9999 -9999 -9999 -9999 -9999 -9999 -9999 -9999 -9999 -9999 -9999 -9999 -9999 -9999 -9999 -9999 -9999 -9999 -9999 -9999 -9999 -9999 -9999 -9999 -9999 -9999 -9999 -9999 -9999 -9999 -9999 -9999 -9999 -9999 -9999 -9999 4.354037 4.354037 4.354037 4.250188 4.250188 5.309217 5.309217 5.309217 5.309217 5.240777 5.240777 5.240777 1.921744 3.007232 1.262655 5.65772 5.65772 5.65772 5.49472 6.732501 9.031415 9.031415 9.031415 8.8325 8.727021 8.814775 9.616717 10.24978 10.83978 10.83978 12.36156 11.01828 11.01828 11.01828 9.747731 9.747731 8.469522 8.469522 10.1059 10.1059 11.74218 11.92807 11.92807 11.92807 11.92807 11.75712 10.11966 10.11966 10.11966 11.02263 11.02263 11.02263 10.9733 10.9733 9.507276 8.814803 10.03506 10.95506 10.95506 10.03506 8.485552 7.890906 6.645974 6.644344 8.319622 8.319622 8.319622 7.420443 7.239444 7.239444 6.654618 4.708261 4.708261 6.250059 6.250059 6.250059 6.250059 9.075777 9.075777 9.075777 9.396532 9.396532 9.396532 9.396532 9.36143 9.36143 10.4249 11.06222 11.06222 11.06222 11.06222 10.20222 10.20222 9.104121 9.349456 10.50793 10.50793 10.50793 10.18032 10.18032 10.18032 11.65213 11.65213 11.65213 11.65213 11.92266 11.99795 11.99795 11.99795 11.50807 11.50807 11.2784 7.750966 7.750966 7.750966 7.450196 9.15171 9.15171 9.248103 9.395019 10.65932 10.65932 10.65932 11.44936 11.44936 11.44936 11.44936 10.99875 10.99875 10.79875 8.116851 8.116851 8.116851 4.996727 4.996727 4.996727 4.996727 4.786727 3.186636 3.186636 4.436666 4.456667 6.413336 6.413336 7.432799 7.432799 7.432799 7.432799 6.148713 7.49581 7.49581 7.757529 7.757529 7.757529 7.757529 7.330897 7.330897 9.652726 9.652726 10.70253 11.67739 12.13369 13.06936 13.06936 13.06936 13.06936 12.84255 12.37897 12.37897 12.37897 12.37897 11.16803 11.19904 12.73643 13.11861 13.11861 13.11861 13.11861 12.06603 12.98191 12.98191 12.98191 12.66181 12.66181 12.71268 13.90248 14.03076 14.03076 13.90248 14.16065 14.16065 14.16065 14.16065 13.35549 13.35549 13.35549 13.35549 14.21843 14.21843 14.80843 14.80843 14.80843 13.807 13.28611 13.28611 13.28611 13.28611 12.68637 15.1251 12.68637 13.00511 13.00511 13.00511 13.45613 13.4824 14.12858 14.12858 14.12858 14.12858 14.0005 14.36968 14.36968 14.36968 14.3259 14.3259 14.3259 13.46607 14.67322 -9999 -9999 -9999 -9999 -9999 -9999 -9999 -9999 -9999 -9999 -9999 
-9999 -9999 -9999 -9999 -9999 -9999 -9999 -9999 -9999 -9999 -9999 -9999 -9999 -9999 -9999 -9999 -9999 -9999 -9999 -9999 -9999 -9999 -9999 -9999 -9999 -9999 -9999 -9999 -9999 -9999 -9999 -9999 -9999 -9999 -9999 -9999 -9999 -9999 -9999 -9999 -9999 -9999 -9999 -9999 -9999 -9999 -9999 -9999 -9999 -9999 -9999 -9999 -9999 -9999 -9999 -9999 -9999 -9999 -9999 -9999 -9999 -9999 -9999 -9999 -9999 4.599992 4.354037 4.164038 5.199217 5.309217 5.309217 5.309217 4.655722 5.090776 5.090776 3.802436 3.007232 3.007232 4.187232 5.65772 5.65772 5.65772 5.49472 6.457806 7.362501 8.8325 9.317806 9.317806 9.085711 9.974774 10.43913 10.43913 12.36156 12.36156 12.36156 12.36156 11.52829 11.52829 10.63559 9.747731 10.72353 10.72353 10.10734 10.10734 11.74218 11.92807 12.46322 12.46322 12.46322 11.89807 11.38807 11.04086 11.02263 11.02263 11.3383 11.02263 10.9733 10.9733 10.9733 8.923301 10.03506 10.03506 10.03506 9.911921 7.540832 6.645974 6.645974 8.00147 8.319622 8.319622 8.319622 8.260153 8.260153 8.260153 6.654618 4.708261 4.708261 4.091164 6.090059 6.090059 4.754198 6.066952 6.195777 6.066952 6.678874 9.396532 9.396532 9.218875 9.36143 9.36143 10.03054 11.06222 11.06222 11.06222 11.06222 10.20222 10.20222 7.929688 9.810451 9.810451 10.46966 10.46966 10.46966 10.18032 10.18032 11.51213 11.65213 11.65213 11.65213 11.92266 11.92266 11.92266 11.92266 11.50807 11.50807 11.50807 8.876423 8.876423 8.876423 7.64394 9.15171 9.15171 9.248103 9.308103 9.395019 10.65932 10.65932 11.44936 11.44936 11.44936 11.40936 10.46095 10.46095 10.46095 8.116851 8.116851 8.116851 6.886159 4.857997 4.857997 4.857997 -1.299271 3.186636 3.186636 4.315038 4.436666 6.413336 7.307228 7.432799 7.432799 7.432799 7.432799 7.206595 7.330549 7.330549 7.565519 7.757529 7.757529 7.565519 6.884626 7.330897 7.540897 10.42465 10.70253 11.67739 11.67739 13.06936 13.06936 13.06936 12.84255 12.10779 12.37897 12.37897 12.37897 12.37897 11.16803 11.19904 13.01169 13.11861 13.11861 13.11861 13.11861 12.06603 12.98191 12.98191 12.98191 12.66181 12.66181 12.23268 13.90248 13.90248 13.90248 13.90248 13.86076 14.87681 14.87681 13.06365 14.1916 14.1916 14.1916 14.1916 14.21843 14.47433 14.80843 14.80843 14.80843 13.807 13.807 13.28611 13.9951 13.9951 15.1251 15.1251 15.1251 13.00511 13.00511 13.00511 12.67003 13.45613 13.4824 14.12858 14.12858 14.12858 14.00209 14.36968 14.36968 14.36968 14.21212 14.3259 14.0238 12.23477 14.67322 -9999 -9999 -9999 -9999 -9999 -9999 -9999 -9999 -9999 -9999 -9999 
-9999 -9999 -9999 -9999 -9999 -9999 -9999 -9999 -9999 -9999 -9999 -9999 -9999 -9999 -9999 -9999 -9999 -9999 -9999 -9999 -9999 -9999 -9999 -9999 -9999 -9999 -9999 -9999 -9999 -9999 -9999 -9999 -9999 -9999 -9999 -9999 -9999 -9999 -9999 -9999 -9999 -9999 -9999 -9999 -9999 -9999 -9999 -9999 -9999 -9999 -9999 -9999 -9999 -9999 -9999 -9999 -9999 -9999 -9999 -9999 -9999 -9999 -9999 -9999 -9999 -9999 4.599992 4.164038 3.817078 5.199217 5.309217 5.199217 4.655722 3.734806 3.192436 3.192436 3.887232 4.886385 4.886385 5.87183 5.87183 5.65772 5.214059 6.457806 9.356035 9.356035 9.356035 10.45675 10.45675 9.974774 10.43913 11.78156 12.36156 12.36156 12.36156 12.36156 11.52829 11.52829 11.12829 10.72353 10.72353 10.72353 10.72353 10.93908 11.30719 12.46322 12.46322 12.46322 12.46322 11.38807 11.04086 11.04086 11.04086 11.3383 11.3383 11.3383 10.9733 10.9733 10.9733 10.00596 10.00596 9.911921 9.911921 9.219124 7.269124 6.7034 8.00147 8.54147 8.54147 8.54147 8.319622 8.260153 8.260153 8.260153 4.31134 4.50134 4.50134 4.091164 4.697892 4.754198 3.474482 6.066952 6.066952 6.066952 5.434814 4.683153 4.683153 7.994409 9.36143 9.36143 10.03054 11.06222 11.06222 11.06222 11.06222 10.20222 10.20222 10.20087 10.20087 10.79045 10.79045 10.79045 10.46966 8.483804 8.483804 8.483804 11.51213 11.65213 11.51213 10.63039 10.63039 10.63039 11.50807 11.50807 11.50807 11.50807 8.876423 8.876423 8.876423 7.516422 8.794874 8.794874 9.692824 9.692824 9.308103 10.57611 10.57611 11.40936 11.40936 11.40936 11.40936 11.63977 11.63977 10.72095 8.116851 8.116851 7.95616 7.796159 0.4789655 0.4789655 0.3690138 0.4166418 -1.299271 2.353453 4.315038 4.315038 7.307228 7.307228 7.307228 7.432799 7.432799 7.432799 7.206595 7.330549 7.330549 7.565519 7.565519 7.565519 7.565519 6.148442 6.148442 7.540897 7.540897 10.42465 10.71659 10.71659 11.79936 11.84304 11.98779 11.98779 11.98779 11.48897 12.37897 12.37897 11.9255 11.9255 11.72391 13.01169 13.01169 13.01169 13.11861 12.60022 12.06603 12.98191 12.98191 12.98191 12.98191 12.66181 12.23268 13.28803 13.28803 13.90248 13.73651 14.87681 14.87681 14.87681 14.87681 14.1916 14.1916 14.1916 14.1916 14.47433 14.47433 14.80843 14.80843 14.80843 13.807 13.807 13.42953 13.9951 15.1251 15.1251 15.1251 15.1251 12.59526 12.59526 12.59526 12.67003 13.14564 13.14564 13.14564 13.76579 14.00209 14.00209 14.10107 14.10107 14.10107 14.0238 14.0238 14.0238 13.48851 14.67322 14.67322 -9999 -9999 -9999 -9999 -9999 -9999 -9999 -9999 -9999 -9999 
-9999 -9999 -9999 -9999 -9999 -9999 -9999 -9999 -9999 -9999 -9999 -9999 -9999 -9999 -9999 -9999 -9999 -9999 -9999 -9999 -9999 -9999 -9999 -9999 -9999 -9999 -9999 -9999 -9999 -9999 -9999 -9999 -9999 -9999 -9999 -9999 -9999 -9999 -9999 -9999 -9999 -9999 -9999 -9999 -9999 -9999 -9999 -9999 -9999 -9999 -9999 -9999 -9999 -9999 -9999 -9999 -9999 -9999 -9999 -9999 -9999 -9999 -9999 -9999 -9999 -9999 -9999 4.000204 4.000204 4.30581 4.30581 4.30581 4.30581 3.814729 3.192436 2.656385 4.886385 5.106385 5.87183 5.87183 5.87183 6.096911 6.096911 6.287806 9.356035 9.356035 10.45675 10.45675 10.45675 10.45675 10.20378 11.78156 12.36156 12.36156 12.36156 12.36156 11.52829 11.52829 11.18829 10.72353 10.72353 10.72353 10.93908 10.93908 11.30719 12.46322 12.46322 12.46322 12.46322 12.00322 11.65396 11.65396 11.3383 11.3383 11.3383 11.3383 11.08067 10.9733 10.9733 10.00596 10.00596 10.00596 9.551265 9.521265 9.870619 9.870619 9.870619 8.54147 8.54147 8.54147 8.54147 8.260153 8.260153 8.260153 4.50134 4.50134 4.50134 4.697892 4.697892 4.697892 4.697892 5.434814 5.434814 5.434814 5.434814 4.683153 4.683153 6.328541 8.294409 8.294409 8.871342 10.34864 10.34864 11.06222 10.34864 9.482665 10.20087 10.20087 10.79045 10.79045 10.79045 10.79045 10.46966 8.483804 8.483804 8.579846 10.5685 10.5685 10.5685 9.978501 9.251226 9.251226 10.11807 11.50807 11.50807 11.50807 9.854496 9.854496 9.854496 7.624496 9.25652 9.826521 9.826521 9.882824 10.57611 12.01376 12.01376 10.9035 12.1409 12.1409 11.63977 11.63977 11.63977 11.63977 11.31816 11.31816 7.95616 7.95616 0.4789655 0.4789655 0.4789655 0.4166418 0.4166418 3.853732 4.2117 4.315038 7.307228 7.307228 7.307228 7.511282 7.511282 7.793638 7.793638 7.206595 6.114637 6.430924 7.565519 6.430924 6.37008 6.148442 6.234035 7.318441 7.318441 8.158014 10.71659 10.71659 10.76359 11.84304 11.84304 11.84304 11.84304 11.90522 11.9255 13.00952 13.00952 12.59 12.59 13.01169 13.01169 13.01169 13.01169 12.60022 11.97191 12.98191 12.98191 12.98191 12.86191 12.23562 11.6186 11.6186 13.28803 13.28803 13.73651 14.87681 14.87681 14.87681 14.87681 14.1916 14.1916 14.1916 14.1916 14.47433 14.47433 14.62666 14.62666 14.62666 13.807 13.28409 13.42953 13.9951 13.9951 15.1251 15.1251 15.1251 12.59526 13.39017 13.39017 14.67738 14.67738 14.67738 13.63476 13.76579 14.33515 14.33515 14.33515 14.33515 14.0238 14.0238 14.0238 14.0238 13.48851 13.50971 13.50971 15.65971 -9999 -9999 -9999 -9999 -9999 -9999 -9999 -9999 -9999 
-9999 -9999 -9999 -9999 -9999 -9999 -9999 -9999 -9999 -9999 -9999 -9999 -9999 -9999 -9999 -9999 -9999 -9999 -9999 -9999 -9999 -9999 -9999 -9999 -9999 -9999 -9999 -9999 -9999 -9999 -9999 -9999 -9999 -9999 -9999 -9999 -9999 -9999 -9999 -9999 -9999 -9999 -9999 -9999 -9999 -9999 -9999 -9999 -9999 -9999 -9999 -9999 -9999 -9999 -9999 -9999 -9999 -9999 -9999 -9999 -9999 -9999 -9999 -9999 -9999 -9999 -9999 4.051628 4.000204 4.30581 4.30581 4.30581 3.814729 3.814729 1.479966 2.656385 5.006385 5.106385 5.876164 7.90183 7.90183 7.90183 7.721879 6.287806 9.356035 9.356035 10.45675 10.45675 10.45675 10.45675 10.45378 11.78156 11.78156 11.78156 11.78156 11.6196 11.52829 11.52829 10.70236 10.72353 10.72353 10.72353 10.93908 10.93908 11.10695 11.0543 12.46322 12.46322 12.00322 11.65396 11.65396 11.65396 11.65396 11.3383 11.3383 11.3383 11.08067 10.81096 10.81096 10.00596 10.64126 10.79127 10.79127 10.79127 10.79127 9.870619 9.870619 9.870619 8.565999 8.565999 8.54147 7.675411 8.260153 7.675411 4.829458 4.829458 4.829458 5.816436 5.816436 5.816436 5.816436 5.434814 5.434814 5.434814 4.586802 4.586802 4.586802 7.082127 8.294409 8.294409 8.294409 10.34864 10.34864 10.34864 10.34864 9.482665 12.51087 12.51087 12.51087 10.79045 10.79045 10.79045 10.00812 7.32686 7.32686 8.579846 10.5685 10.5685 10.5685 9.934513 9.934513 9.934513 9.251226 10.11807 10.11807 9.854496 9.854496 9.854496 9.854496 9.396981 9.976521 9.976521 10.59282 11.16282 12.01376 12.01376 12.01376 12.1409 12.1409 12.1409 13.48977 13.48977 13.48977 11.63977 11.8511 11.31816 10.31362 10.31362 10.31362 7.438965 7.438965 7.438965 7.918125 7.918125 5.616181 0.1952614 7.189921 7.307228 7.511282 7.511282 7.793638 7.793638 7.793638 7.793638 6.114637 6.430924 6.430924 6.430924 6.430924 6.234035 6.234035 6.984035 7.318441 8.158014 8.372755 8.372755 10.76359 10.76359 11.84304 11.84304 11.84304 12.09708 13.00952 13.00952 13.00952 13.00952 12.59 12.59 13.01169 13.01169 12.25022 12.25022 11.97191 12.86191 12.86191 12.86191 12.23562 12.23562 11.6186 11.6186 11.6186 11.76042 13.73651 13.73651 14.87681 14.87681 14.14681 14.14681 14.1916 14.1916 13.8644 14.47433 14.47433 14.62666 14.68456 14.68456 16.09456 16.09456 13.9187 13.9187 14.57897 14.57897 14.57897 14.57897 13.3007 13.39017 14.67738 14.67738 14.67738 14.67738 13.63476 13.76579 14.33515 15.08396 15.08396 14.33515 13.9338 14.0238 14.0238 14.0238 13.48851 13.48851 13.50971 15.65971 15.96987 -9999 -9999 -9999 -9999 -9999 -9999 -9999 -9999 
-9999 -9999 -9999 -9999 -9999 -9999 -9999 -9999 -9999 -9999 -9999 -9999 -9999 -9999 -9999 -9999 -9999 -9999 -9999 -9999 -9999 -9999 -9999 -9999 -9999 -9999 -9999 -9999 -9999 -9999 -9999 -9999 -9999 -9999 -9999 -9999 -9999 -9999 -9999 -9999 -9999 -9999 -9999 -9999 -9999 -9999 -9999 -9999 -9999 -9999 -9999 -9999 -9999 -9999 -9999 -9999 -9999 -9999 -9999 -9999 -9999 -9999 -9999 -9999 -9999 -9999 -9999 -9999 4.051628 4.180209 4.180209 4.180209 3.929877 3.814729 1.479966 2.466385 5.276165 5.876164 7.90183 7.90183 7.981879 7.981879 9.014864 9.014864 9.356035 9.356035 9.356035 10.45675 10.45675 10.45675 10.81854 11.71439 11.78156 11.78156 11.71439 11.6196 11.18829 11.18829 10.70236 11.06385 11.06385 10.87385 11.10695 11.10695 11.10695 11.49311 11.49311 12.00322 11.91098 11.65396 11.65396 11.65396 11.65396 11.08067 11.08067 11.08067 10.81096 10.81096 10.81096 10.81096 10.98388 10.98388 10.98388 10.98388 10.79127 9.870619 9.870619 9.870619 8.565999 8.565999 8.565999 7.675411 7.675411 7.675411 4.829458 4.829458 4.829458 5.816436 6.553978 6.553978 5.816436 3.806705 3.806705 3.806705 4.586802 4.586802 4.586802 4.586802 7.082127 8.294409 8.294409 8.73633 10.34864 10.34864 9.29633 10.81367 12.63268 12.63268 12.51087 12.51087 10.79045 10.79045 10.00812 7.437412 7.437412 7.32686 8.579846 8.579846 8.579846 9.934513 10.23014 9.934513 9.934513 11.60384 11.60384 9.854496 9.854496 9.854496 9.854496 10.75299 10.75299 10.59282 10.59282 11.16282 12.01376 12.01376 12.01376 12.1409 12.1409 12.1409 13.48977 13.48977 13.48977 13.48977 11.8511 11.8511 10.31362 10.31362 10.31362 7.438965 7.438965 7.918125 7.918125 7.918125 7.918125 5.432415 8.396967 8.396967 8.396967 7.511282 7.793638 7.793638 7.793638 7.793638 6.114637 6.531059 6.531059 6.531059 6.430924 6.234035 6.234035 6.984035 6.984035 6.984035 8.082755 8.372755 8.372755 10.76359 9.513384 9.955218 10.67708 12.09708 13.00952 13.00952 13.00952 13.00952 12.59 12.59 11.91594 12.25022 12.25022 12.25022 11.45938 12.86191 12.86191 12.86191 11.83801 11.83801 11.07114 5.883448 11.6186 11.76042 12.21902 13.48289 13.48289 13.48289 14.14681 13.2044 13.8644 13.8644 13.8644 13.8644 13.38193 13.38193 14.68456 16.09456 16.09456 16.09456 16.09456 13.9187 13.9187 14.57897 14.57897 14.57897 13.37897 13.39017 14.67738 14.67738 14.67738 14.67738 14.87022 14.87022 15.08396 15.08396 15.08396 15.08396 14.36284 13.65673 12.78607 12.78607 12.8751 13.28173 13.28173 14.34173 14.47938 -9999 -9999 -9999 -9999 -9999 -9999 -9999 -9999 
-9999 -9999 -9999 -9999 -9999 -9999 -9999 -9999 -9999 -9999 -9999 -9999 -9999 -9999 -9999 -9999 -9999 -9999 -9999 -9999 -9999 -9999 -9999 -9999 -9999 -9999 -9999 -9999 -9999 -9999 -9999 -9999 -9999 -9999 -9999 -9999 -9999 -9999 -9999 -9999 -9999 -9999 -9999 -9999 -9999 -9999 -9999 -9999 -9999 -9999 -9999 -9999 -9999 -9999 -9999 -9999 -9999 -9999 -9999 -9999 -9999 -9999 -9999 -9999 -9999 -9999 -9999 -9999 -9999 4.180209 4.180209 4.180209 3.497954 3.497954 1.479966 3.288807 6.186164 6.669495 8.042172 8.042172 9.482659 9.482659 9.482659 9.014864 9.014864 9.286036 9.286036 9.511223 10.45378 10.45378 10.81854 11.71439 11.71439 11.71439 11.71439 10.61586 11.01585 10.61586 11.06385 11.06385 11.06385 11.06385 11.10695 11.19695 11.49311 11.49311 11.91098 11.91098 11.91098 11.91098 11.65396 11.65396 10.75396 10.90368 10.90368 10.90368 10.81096 10.81096 10.81096 10.81096 10.98388 10.98388 10.98388 10.98388 10.79127 9.870619 9.870619 8.623729 8.565999 8.565999 8.565999 7.675411 7.675411 7.675411 5.029458 5.029458 5.029458 6.553978 6.553978 6.553978 6.553978 4.870103 4.870103 3.806705 4.586802 4.886824 4.886824 6.619985 7.082127 7.082127 6.753718 8.73633 8.801343 9.29633 10.30134 12.63268 12.63268 12.63268 12.63268 12.51087 10.25269 10.04946 10.04946 7.829657 7.829657 7.437412 7.909929 7.909929 7.909929 10.23014 11.42056 11.42056 11.60384 11.60384 11.60384 11.60384 9.854496 9.854496 10.75299 10.75299 10.75299 10.75299 10.59282 11.53491 12.01376 12.01376 12.01376 12.0598 12.1409 12.1409 13.48977 13.48977 13.48977 11.8511 11.8511 11.8511 11.02363 11.02363 11.02363 8.395716 8.395716 10.36443 10.36443 10.36443 7.918125 5.432415 8.396967 8.396967 8.396967 8.396967 7.511282 7.793638 7.793638 7.793638 5.531092 6.531059 6.531059 6.531059 6.531059 6.234035 6.234035 6.234035 6.984035 6.984035 8.082755 8.082755 8.082755 8.082755 9.513384 10.67708 10.67708 12.09708 12.60489 13.00952 13.00952 13.00952 12.59 11.46096 11.91594 11.91594 10.90963 10.90963 10.80123 11.76938 11.76938 11.83801 11.83801 10.53154 1.064615 6.234615 10.40767 11.05767 11.76042 13.02378 13.48289 13.48289 13.48289 13.39478 13.06139 13.8644 13.8644 13.8644 13.38193 13.38193 14.68456 16.09456 16.09456 16.09456 16.09456 13.9187 13.9187 13.75875 13.75875 13.37897 13.3007 13.3007 13.53841 13.03632 14.8851 14.8851 14.8851 14.87022 15.08396 15.08396 15.08396 15.08396 14.36284 14.36284 12.78607 12.78607 12.8751 12.8751 13.28173 13.64217 14.46565 14.47938 -9999 -9999 -9999 -9999 -9999 -9999 -9999 
-9999 -9999 -9999 -9999 -9999 -9999 -9999 -9999 -9999 -9999 -9999 -9999 -9999 -9999 -9999 -9999 -9999 -9999 -9999 -9999 -9999 -9999 -9999 -9999 -9999 -9999 -9999 -9999 -9999 -9999 -9999 -9999 -9999 -9999 -9999 -9999 -9999 -9999 -9999 -9999 -9999 -9999 -9999 -9999 -9999 -9999 -9999 -9999 -9999 -9999 -9999 -9999 -9999 -9999 -9999 -9999 -9999 -9999 -9999 -9999 -9999 -9999 -9999 -9999 -9999 -9999 -9999 -9999 -9999 -9999 4.180209 4.180209 3.840209 2.477954 0.8440819 3.288807 6.409494 6.959495 8.042172 8.042172 9.482659 9.882659 10.26847 10.26847 9.418467 9.418467 9.511223 9.511223 10.38191 10.45378 10.45378 10.81854 11.71439 11.71439 10.47203 9.072655 10.61586 10.61586 11.06385 11.06385 11.06385 12.06864 12.06864 12.06864 12.06864 12.03917 12.88848 12.92848 12.88848 12.88848 11.33613 11.33613 10.86477 10.90368 10.90368 10.90368 10.90368 10.81096 10.81096 9.917419 10.98388 10.98388 10.98388 10.98388 10.68388 9.823729 9.823729 8.778243 8.565999 8.565999 8.302647 6.999487 6.999487 6.91815 5.879568 5.879568 5.879568 6.553978 6.553978 6.553978 6.553978 4.870103 4.870103 4.870103 4.886824 4.886824 4.886824 4.886824 6.619985 6.619985 6.753718 8.801343 10.02134 10.30134 10.30134 12.63268 12.63268 12.63268 12.63268 12.20268 10.15535 10.15535 10.04946 9.149656 9.149656 8.489656 7.909929 7.909929 7.909929 11.42056 12.1504 12.1504 11.60384 11.60384 11.60384 11.60384 9.231342 10.65134 10.75299 10.75957 10.75957 11.22438 11.21438 11.53491 11.7184 11.7184 11.7184 12.1978 12.1978 12.1978 13.13118 13.48977 13.48977 13.13118 11.8511 11.8511 11.02363 11.26701 11.02363 9.947857 9.947857 10.36443 10.36443 10.36443 10.36443 5.432415 8.396967 8.396967 8.396967 8.396967 7.272578 7.272578 3.593621 5.531092 5.531092 6.531059 6.531059 6.531059 6.531059 5.932876 5.932876 6.06343 6.06343 7.345789 7.345789 8.082755 9.097618 9.097618 10.4886 10.67708 10.8786 12.09708 12.60489 12.60489 12.60489 12.60489 11.46096 11.46096 10.8653 10.90963 10.90963 10.90963 10.80123 10.80123 11.76938 11.67911 11.67911 11.67911 8.293456 6.234615 10.40767 11.75022 12.26404 13.02378 13.02378 13.85068 13.85068 13.85068 13.39478 12.54592 14.20608 14.20608 14.20608 12.20488 13.59359 14.68456 16.09456 16.09456 14.74967 14.74967 13.75875 13.75875 13.37897 13.37897 13.89841 13.89841 13.89841 13.53841 14.8851 14.8851 16.2651 16.2651 15.08396 15.08396 15.08396 15.08396 14.36284 12.78607 12.78607 12.78607 11.84866 11.84866 11.84866 13.64217 14.46565 14.46565 14.46565 -9999 -9999 -9999 -9999 -9999 -9999 
-9999 -9999 -9999 -9999 -9999 -9999 -9999 -9999 -9999 -9999 -9999 -9999 -9999 -9999 -9999 -9999 -9999 -9999 -9999 -9999 -9999 -9999 -9999 -9999 -9999 -9999 -9999 -9999 -9999 -9999 -9999 -9999 -9999 -9999 -9999 -9999 -9999 -9999 -9999 -9999 -9999 -9999 -9999 -9999 -9999 -9999 -9999 -9999 -9999 -9999 -9999 -9999 -9999 -9999 -9999 -9999 -9999 -9999 -9999 -9999 -9999 -9999 -9999 -9999 -9999 -9999 -9999 -9999 -9999 -9999 3.840209 3.840209 2.477954 2.477954 0.8440819 3.288807 6.959495 6.959495 8.042172 8.042172 9.882659 10.40266 10.40266 10.40266 10.26847 9.418467 9.511223 9.511223 10.27191 10.27191 10.27191 10.47203 10.47203 10.47203 10.47203 10.84507 10.84507 10.84507 10.39864 11.47073 11.47073 12.06864 12.06864 12.06864 12.06864 12.03917 12.92848 12.92848 12.92848 12.88848 11.33613 11.33613 11.33613 10.90368 10.90368 10.90368 10.78724 10.72371 10.72371 9.917419 10.97228 10.97228 10.97228 10.97228 10.24228 9.268243 9.268243 8.778243 8.525365 8.525365 8.302647 6.999487 6.999487 6.999487 5.879568 5.879568 5.879568 6.553978 6.553978 6.553978 6.529115 4.870103 4.870103 4.870103 4.886824 4.886824 4.886824 4.886824 6.619985 6.619985 6.753718 10.26134 10.26134 10.30134 10.30134 12.63268 12.63268 12.63268 12.63268 10.15535 10.15535 10.15535 10.04946 9.854195 9.854195 9.149656 8.489656 7.909929 7.909929 12.1504 12.1504 12.1504 12.1504 11.60384 11.60384 11.08635 10.73199 10.73199 10.75957 10.75957 11.22438 11.22438 11.22438 11.53491 11.53491 11.7184 11.7184 12.1978 12.1978 12.1978 13.13118 13.13118 13.64713 13.64713 13.64713 13.64713 11.26701 11.26701 11.26701 9.947857 9.947857 10.36443 10.36443 10.36443 10.36443 5.432415 7.801309 8.396967 8.396967 7.801309 7.272578 7.272578 3.593621 6.251091 6.251091 6.531059 6.531059 6.531059 4.982876 5.018838 5.932876 5.932876 6.06343 7.345789 7.991777 7.991777 9.097618 11.34965 10.4886 11.4358 10.8786 11.3427 11.3427 12.60489 12.60489 12.60489 11.46096 10.7353 10.8653 10.8653 10.08225 10.80123 10.80123 11.53123 11.67911 12.35564 12.35564 11.67911 8.293456 6.234615 10.07767 11.75022 12.26404 12.82068 13.02378 13.85068 13.85068 13.85068 13.43758 13.39478 14.20608 14.20608 14.20608 12.23737 13.63465 14.67279 14.67279 14.74967 14.74967 14.74967 14.74967 12.29875 12.9909 13.89841 13.89841 13.89841 13.89841 13.67003 15.15972 16.2651 16.2651 16.2651 16.2651 15.42792 13.68156 14.36284 11.49607 12.78607 12.78607 12.78607 10.59096 11.84866 11.84866 11.54216 11.54216 14.46565 14.46565 -9999 -9999 -9999 -9999 -9999 -9999 
-9999 -9999 -9999 -9999 -9999 -9999 -9999 -9999 -9999 -9999 -9999 -9999 -9999 -9999 -9999 -9999 -9999 -9999 -9999 -9999 -9999 -9999 -9999 -9999 -9999 -9999 -9999 -9999 -9999 -9999 -9999 -9999 -9999 -9999 -9999 -9999 -9999 -9999 -9999 -9999 -9999 -9999 -9999 -9999 -9999 -9999 -9999 -9999 -9999 -9999 -9999 -9999 -9999 -9999 -9999 -9999 -9999 -9999 -9999 -9999 -9999 -9999 -9999 -9999 -9999 -9999 -9999 -9999 -9999 -9999 -9999 2.915206 2.477954 1.283166 1.351936 3.074082 6.959495 6.959495 7.918271 7.918271 10.40266 10.40266 10.40266 10.40266 10.27383 9.418467 9.418467 7.840228 10.07637 10.27191 10.27191 10.47203 10.47203 11.11133 11.11133 10.84507 10.84507 10.84507 10.39864 11.55073 11.55073 12.52073 12.52073 12.52073 12.52073 12.92848 12.92848 12.92848 12.92848 12.88848 11.33613 11.33613 11.33613 10.78724 10.90368 10.90368 10.72371 10.72371 9.917419 9.917419 10.97228 10.97228 10.97228 10.97228 10.24228 9.268243 9.268243 8.948243 8.525365 8.525365 8.525365 7.388026 7.388026 7.388026 5.879568 5.879568 5.879568 6.234579 6.529115 6.529115 6.234579 4.870103 4.870103 4.870103 3.120103 4.886824 4.886824 4.886824 5.089312 5.089312 5.089312 10.26134 10.26134 10.30134 10.30134 11.78881 11.78881 12.20268 11.78881 10.17165 10.15535 10.15535 9.854195 10.18419 10.18419 9.854195 9.481433 9.481433 9.481433 12.1504 12.1504 12.1504 12.1504 11.08635 11.08635 11.08635 10.73199 10.73199 11.3062 11.3062 11.3062 11.3062 11.27101 11.27101 11.72759 11.72759 11.72759 12.1978 12.1978 12.1978 12.1978 11.04375 13.64713 13.64713 13.64713 13.64713 11.91059 11.91059 11.79585 11.79585 11.79585 10.36443 10.36443 10.36443 9.899405 0.5593641 7.801309 7.801309 7.801309 7.801309 7.272578 7.272578 3.593621 6.251091 6.251091 6.251091 4.660255 5.431705 5.431705 5.431705 5.018838 5.858838 5.858838 7.345789 7.991777 8.991539 11.34965 11.4358 11.4358 11.4358 11.4358 11.3427 11.3427 11.3427 11.3427 10.76821 10.43297 10.43297 10.43297 10.43297 9.890228 10.14677 10.80123 12.89214 12.89214 12.89214 12.35564 12.35564 12.35019 9.500196 10.07767 11.75022 12.54351 12.94358 12.94358 13.85068 13.85068 13.85068 13.43758 14.20608 14.20608 14.20608 14.20608 13.99959 15.07236 15.07236 15.22288 15.22288 14.74967 14.74967 14.74967 14.40959 12.9909 13.89841 13.89841 13.89841 13.89841 13.67003 15.15972 16.2651 16.2651 16.2651 16.2651 15.42792 12.72603 12.72603 11.24424 11.24424 10.59096 10.59096 10.59096 9.982379 9.69557 9.69557 9.69557 8.506815 8.506815 14.00531 -9999 -9999 -9999 -9999 -9999 
-9999 -9999 -9999 -9999 -9999 -9999 -9999 -9999 -9999 -9999 -9999 -9999 -9999 -9999 -9999 -9999 -9999 -9999 -9999 -9999 -9999 -9999 -9999 -9999 -9999 -9999 -9999 -9999 -9999 -9999 -9999 -9999 -9999 -9999 -9999 -9999 -9999 -9999 -9999 -9999 -9999 -9999 -9999 -9999 -9999 -9999 -9999 -9999 -9999 -9999 -9999 -9999 -9999 -9999 -9999 -9999 -9999 -9999 -9999 -9999 -9999 -9999 -9999 -9999 -9999 -9999 -9999 -9999 -9999 -9999 -9999 -9999 1.283166 1.283166 3.899716 3.899716 6.693203 6.959495 7.918271 9.658957 10.40266 10.40266 10.40266 10.40266 10.27383 9.418467 9.293827 7.840228 9.434764 9.434764 10.00212 10.00212 11.11133 11.11133 11.28507 11.28507 11.28507 11.28507 11.55073 11.55073 11.55073 12.52073 12.52073 12.52073 12.52073 12.03917 12.92848 12.92848 12.92848 12.31428 11.33613 11.33613 11.33613 9.477239 9.477239 9.472161 9.472161 9.917419 9.917419 9.317794 10.20185 10.24228 10.24228 10.24228 9.118448 9.118448 9.118448 8.948243 8.525365 8.525365 8.525365 7.388026 7.388026 7.388026 5.42025 5.879568 5.42025 6.234579 6.234579 6.234579 6.234579 3.217717 3.217717 3.217717 0.428073 0.428073 0.428073 0.4478012 3.637801 5.089312 4.614642 4.614642 10.26134 10.26134 10.26134 11.70165 11.78881 11.78881 11.70165 10.17165 9.975348 9.975348 10.18419 11.05419 11.05419 10.18419 9.481433 9.481433 9.481433 11.27391 12.1504 12.1504 12.1504 11.08635 11.08635 11.08635 10.73199 10.73199 11.3062 11.51999 11.51999 11.3062 11.27101 11.27101 11.72759 11.72759 11.72759 11.72759 12.1978 12.1978 11.04375 11.04375 13.64713 13.64713 13.64713 13.64713 11.91059 11.91059 11.91059 11.79585 11.79585 11.79585 11.62335 11.62335 0.5593641 0.5593641 9.217834 9.217834 9.217834 7.272578 7.272578 5.502237 3.593621 6.251091 6.251091 6.251091 6.209363 6.209363 8.38408 5.431705 5.431705 5.387026 5.387026 6.635154 8.991539 8.991539 11.34965 11.93434 11.94306 11.94306 12.27306 11.3427 11.3427 11.3427 11.00613 10.76821 10.43297 10.43297 10.43297 9.321454 10.14677 11.01214 12.89214 12.89214 12.89214 12.89214 12.79564 12.35564 12.35019 10.53891 9.500196 11.08701 12.54351 12.94358 13.37358 13.85068 13.85068 13.85068 13.43758 13.87128 14.20608 14.20608 14.20608 13.99959 15.07236 15.22288 15.22288 15.22288 15.22288 14.74967 14.73288 14.40959 13.56109 13.27737 13.89841 13.89841 13.67003 15.15972 15.15972 16.2651 16.2651 16.2651 15.42792 15.42792 13.33524 13.33524 13.68118 13.68118 10.59096 10.59096 8.352753 8.532752 9.064217 9.69557 9.69557 9.064217 11.33628 -9999 -9999 -9999 -9999 -9999 -9999 
-9999 -9999 -9999 -9999 -9999 -9999 -9999 -9999 -9999 -9999 -9999 -9999 -9999 -9999 -9999 -9999 -9999 -9999 -9999 -9999 -9999 -9999 -9999 -9999 -9999 -9999 -9999 -9999 -9999 -9999 -9999 -9999 -9999 -9999 -9999 -9999 -9999 -9999 -9999 -9999 -9999 -9999 -9999 -9999 -9999 -9999 -9999 -9999 -9999 -9999 -9999 -9999 -9999 -9999 -9999 -9999 -9999 -9999 -9999 -9999 -9999 -9999 -9999 -9999 -9999 -9999 -9999 -9999 -9999 -9999 -9999 -9999 1.962372 3.899716 3.899716 3.899716 6.693203 6.693203 7.866795 8.709332 10.04896 10.40266 10.40266 10.27383 10.27383 9.293827 7.840228 8.529333 9.434764 9.434764 9.532836 10.00212 11.20021 11.20021 11.28507 11.28507 11.28507 11.28507 11.55073 11.55073 11.55073 12.52073 12.52073 12.52073 12.52073 12.13428 12.61428 12.61428 12.61428 12.61428 11.22892 11.22892 9.651898 8.663759 8.663759 8.663759 9.281218 9.281218 9.281218 9.281218 10.20185 10.20185 10.20185 10.20185 9.118448 9.118448 9.118448 8.588449 8.525365 8.4454 8.4454 7.388026 7.388026 7.388026 8.032443 8.242443 8.242443 5.42025 6.234579 6.234579 5.006833 3.217717 3.217717 3.217717 0.428073 0.428073 0.428073 4.589263 4.743241 4.743241 4.870781 6.592147 6.667041 10.08215 10.08215 10.08215 8.749836 10.17165 10.17165 9.615967 9.615967 9.615967 11.05419 11.05419 11.05419 11.05419 9.481433 9.481433 9.481433 10.99205 11.18934 11.18934 11.36096 11.36096 11.36096 11.02981 10.73199 10.73199 11.51999 11.51999 11.51999 12.38675 12.38675 12.38675 11.72759 11.72759 11.72759 11.72759 11.13544 11.13544 11.6165 11.6165 12.24571 13.64713 13.64713 13.01898 13.01898 13.01898 12.90895 12.90895 12.90895 12.8303 12.8303 11.62335 5.082513 5.082513 9.217834 9.217834 9.217834 9.217834 5.502237 5.502237 5.446165 7.298475 7.298475 6.251091 6.209363 8.38408 8.38408 8.38408 8.257008 8.257008 5.387026 7.572815 10.25708 10.25708 11.93434 11.94306 11.94306 12.27306 12.27306 12.27306 11.73148 11.73148 11.00613 10.76821 9.739805 9.739805 9.459435 9.321454 10.14677 11.01214 12.89214 12.89214 12.89214 12.89214 12.79564 12.79564 12.69176 10.53891 11.85676 11.85676 12.54351 13.37358 13.37358 13.54309 13.54309 13.54309 13.87128 13.87128 13.87128 13.99959 13.99959 13.99959 15.07236 15.22288 15.22288 15.22288 15.22288 14.73288 14.73288 14.18389 14.36438 14.36438 14.36438 13.27737 14.54148 13.67003 15.15972 15.15972 15.15972 15.42792 15.42792 15.42792 14.35794 13.68118 13.68118 13.68118 13.68118 8.484881 8.532752 8.532752 9.064217 9.064217 9.064217 11.33628 -9999 -9999 -9999 -9999 -9999 -9999 -9999 
-9999 -9999 -9999 -9999 -9999 -9999 -9999 -9999 -9999 -9999 -9999 -9999 -9999 -9999 -9999 -9999 -9999 -9999 -9999 -9999 -9999 -9999 -9999 -9999 -9999 -9999 -9999 -9999 -9999 -9999 -9999 -9999 -9999 -9999 -9999 -9999 -9999 -9999 -9999 -9999 -9999 -9999 -9999 -9999 -9999 -9999 -9999 -9999 -9999 -9999 -9999 -9999 -9999 -9999 -9999 -9999 -9999 -9999 -9999 -9999 -9999 -9999 -9999 -9999 -9999 -9999 -9999 -9999 -9999 -9999 -9999 -9999 -9999 4.659317 5.239716 5.239716 6.363931 6.693203 7.841852 8.709332 9.938956 10.04896 10.04896 10.53798 10.53798 10.53798 9.903812 9.903812 8.834764 8.834764 9.921102 11.20021 11.20021 11.20021 11.28507 11.28507 11.28507 11.28507 10.25751 11.55073 11.55073 11.55073 11.37976 11.37976 11.37976 11.37976 12.61428 12.61428 12.61428 12.61428 9.651898 9.651898 9.651898 8.663759 8.663759 8.663759 8.451218 8.451218 8.857529 8.857529 8.860003 10.19185 10.19185 9.180002 9.180002 9.118448 9.118448 8.588449 9.043631 9.043631 8.2254 7.388026 8.173071 8.032443 8.242443 8.735968 8.242443 8.242443 5.006833 5.006833 1.436042 0.1495456 0.4079848 0.4079848 0.2161905 0.428073 0.428073 4.589263 5.584184 4.743241 4.870781 6.667041 6.667041 6.667041 6.667041 8.749836 8.749836 8.749836 9.515966 9.615967 9.615967 9.615967 11.05419 11.05419 11.05419 11.05419 9.481433 9.781433 9.481433 11.18934 11.38934 11.38934 11.38934 11.36096 11.36096 11.36096 10.85397 10.85397 11.51999 11.51999 11.51999 12.38675 12.38675 12.38675 12.38675 11.72759 11.72759 12.30544 12.30544 12.30544 11.6165 12.42258 12.43193 12.43193 12.43193 13.01898 13.01898 13.01898 13.01898 12.90895 12.90895 12.8303 12.8303 12.8303 10.14868 10.14868 11.56779 11.56779 11.56779 9.217834 6.276581 5.138349 7.298475 7.298475 9.629363 9.629363 9.629363 9.629363 9.311451 8.38408 8.257008 8.257008 8.257008 8.132815 10.25708 10.25708 11.93434 12.21306 12.21306 12.27306 12.27306 12.27306 12.27306 12.44541 12.44541 12.2259 12.2259 9.739805 9.459435 9.459435 10.14677 11.04202 12.11202 12.89214 12.89214 12.89214 12.79564 12.79564 12.69176 11.85676 11.85676 11.85676 12.37545 13.37358 13.54309 13.54309 13.54309 13.54309 13.87128 13.87128 14.26213 14.26213 13.78149 13.06695 13.67975 15.07236 15.22288 15.22288 14.73288 14.73288 14.18389 14.18389 14.36438 14.36438 14.61148 14.61148 14.61148 14.54148 13.72243 14.30848 14.58083 15.12848 15.12848 15.12848 14.35794 14.35794 14.06118 14.06118 13.68118 11.80933 8.532752 8.532752 10.10536 10.10536 -9999 -9999 -9999 -9999 -9999 -9999 -9999 -9999 -9999 
-9999 -9999 -9999 -9999 -9999 -9999 -9999 -9999 -9999 -9999 -9999 -9999 -9999 -9999 -9999 -9999 -9999 -9999 -9999 -9999 -9999 -9999 -9999 -9999 -9999 -9999 -9999 -9999 -9999 -9999 -9999 -9999 -9999 -9999 -9999 -9999 -9999 -9999 -9999 -9999 -9999 -9999 -9999 -9999 -9999 -9999 -9999 -9999 -9999 -9999 -9999 -9999 -9999 -9999 -9999 -9999 -9999 -9999 -9999 -9999 -9999 -9999 -9999 -9999 -9999 -9999 -9999 -9999 -9999 -9999 -9999 -9999 -9999 -9999 5.289317 5.519476 6.363931 6.363931 7.841852 7.841852 9.582345 9.938956 9.938956 10.53798 10.53798 10.53798 9.903812 9.903812 10.59753 10.59753 10.59753 11.20021 11.79126 11.79126 11.79126 11.28507 11.28507 10.33396 10.79751 11.20463 11.53463 11.20463 10.93073 11.37976 11.37976 11.37976 12.28567 12.61428 12.28567 12.28567 9.651898 9.651898 9.084863 7.944563 7.944563 7.944563 8.108413 8.108413 8.229067 8.229067 8.981615 9.180002 9.180002 9.180002 9.180002 8.805222 8.805222 9.183631 9.513631 9.513631 9.043631 8.873071 8.873071 8.735968 8.735968 8.735968 8.735968 8.242443 6.57428 6.57428 1.436042 0.4079848 0.4079848 0.4079848 0.4079848 0.4690038 0.4690038 5.584184 5.584184 5.584184 6.072991 6.667041 6.667041 6.667041 6.667041 7.429835 8.749836 8.749836 7.429835 9.615967 9.615967 9.615967 10.7349 11.05419 11.05419 10.7349 9.781433 9.781433 9.781433 11.38934 11.38934 11.38934 11.38934 11.36096 11.36096 11.36096 10.85397 10.85397 11.51999 11.51999 11.51999 12.38675 12.38675 12.38675 11.47244 11.47244 11.47244 12.30544 12.30544 12.30544 12.42258 12.42258 13.14994 13.14994 13.14994 13.40414 13.40414 13.40414 13.40414 12.90895 13.92388 13.92388 13.92388 13.92388 10.14868 11.56779 11.56779 11.56779 11.56779 8.999066 6.276581 6.276581 9.114175 9.114175 9.629363 10.8426 9.629363 9.629363 9.311451 9.311451 8.257008 8.257008 8.112572 8.132815 10.25708 10.25708 11.93434 12.21306 12.21306 12.27306 12.27306 12.27306 12.44541 12.44541 12.44541 12.44541 12.2259 12.2259 9.729471 9.459435 9.398752 11.04202 11.04202 12.11202 12.11202 12.79564 12.79564 12.69176 12.69176 11.85676 12.36592 12.36592 12.37545 12.37545 13.44193 13.54309 13.54309 13.54309 13.82128 14.26213 14.26213 14.26213 14.26213 13.06695 13.67975 13.89972 13.89972 13.89972 14.18389 14.54964 14.45964 14.45964 14.45964 14.61148 14.61148 14.61148 14.61148 14.54148 14.54148 14.58083 15.12848 15.12848 15.12848 15.12848 14.35794 14.5306 14.06118 14.06118 14.06118 11.80933 11.80933 10.57251 -9999 -9999 -9999 -9999 -9999 -9999 -9999 -9999 -9999 -9999 -9999 
-9999 -9999 -9999 -9999 -9999 -9999 -9999 -9999 -9999 -9999 -9999 -9999 -9999 -9999 -9999 -9999 -9999 -9999 -9999 -9999 -9999 -9999 -9999 -9999 -9999 -9999 -9999 -9999 -9999 -9999 -9999 -9999 -9999 -9999 -9999 -9999 -9999 -9999 -9999 -9999 -9999 -9999 -9999 -9999 -9999 -9999 -9999 -9999 -9999 -9999 -9999 -9999 -9999 -9999 -9999 -9999 -9999 -9999 -9999 -9999 -9999 -9999 -9999 -9999 -9999 -9999 -9999 -9999 -9999 -9999 -9999 -9999 -9999 -9999 -9999 5.619317 5.877583 6.363931 6.363931 7.841852 9.692345 9.692345 10.53798 10.53798 10.53798 10.53798 9.903812 10.39283 10.59753 10.59753 10.59753 11.79126 11.79126 11.79126 11.79126 10.33396 10.33396 10.33396 11.53463 11.71463 11.71463 11.71463 10.16751 10.16751 10.16751 9.438561 12.28567 12.28567 12.28567 12.28567 9.084863 9.084863 7.681258 7.944563 7.944563 7.944563 8.108413 8.108413 8.229067 8.229067 8.981615 8.981615 9.180002 9.180002 8.641615 8.805222 8.422584 9.513631 10.20496 10.20496 9.513631 8.873071 8.873071 8.873071 8.735968 8.735968 8.735968 8.242443 7.119833 6.57428 6.57428 0.4079848 0.4079848 0.4079848 0.4690038 0.5690038 0.5690038 5.584184 6.087867 6.087867 6.087867 6.072991 6.667041 6.667041 3.539835 5.016878 7.429835 7.429835 8.935486 9.525486 9.525486 9.525486 10.77943 10.77943 10.77943 10.77943 9.781433 9.781433 10.4875 11.38934 11.38934 11.38934 11.38934 11.36096 11.36096 10.85397 10.85397 10.85397 11.00412 11.00412 11.00412 11.29065 12.38675 11.29065 11.29065 11.47244 9.965046 12.30544 12.30544 12.30544 12.42258 12.72481 13.14994 13.14994 13.14994 13.40414 13.40414 13.40414 14.38257 14.38257 13.92388 13.92388 13.92388 13.92388 10.14868 11.56779 11.56779 11.56779 11.56779 8.999066 8.999066 7.018349 9.114175 9.114175 10.8426 10.8426 10.8426 10.8426 10.72145 11.29096 11.29096 11.29096 8.112572 8.132815 9.593292 10.25708 11.26847 12.21306 12.21306 12.21306 12.21306 11.90612 13.81541 13.81541 13.81541 13.2559 13.2559 12.2259 9.729471 9.729471 9.398752 11.04202 11.62197 11.62197 12.11202 11.62197 11.28176 11.28176 11.16585 12.36592 12.51228 13.38592 13.56985 13.56985 13.56985 13.44193 13.44193 13.07193 13.82128 14.26213 14.26213 14.26213 14.26213 13.06695 13.06695 13.59217 13.89972 14.18846 14.54964 14.54964 15.22433 15.22433 14.45964 14.94461 14.94461 14.94461 14.94461 14.54148 14.09417 14.58083 14.70083 15.47103 15.47103 15.47103 14.5306 14.9106 14.9106 14.9106 14.06118 12.44346 10.65521 -9999 -9999 -9999 -9999 -9999 -9999 -9999 -9999 -9999 -9999 -9999 -9999 
-9999 -9999 -9999 -9999 -9999 -9999 -9999 -9999 -9999 -9999 -9999 -9999 -9999 -9999 -9999 -9999 -9999 -9999 -9999 -9999 -9999 -9999 -9999 -9999 -9999 -9999 -9999 -9999 -9999 -9999 -9999 -9999 -9999 -9999 -9999 -9999 -9999 -9999 -9999 -9999 -9999 -9999 -9999 -9999 -9999 -9999 -9999 -9999 -9999 -9999 -9999 -9999 -9999 -9999 -9999 -9999 -9999 -9999 -9999 -9999 -9999 -9999 -9999 -9999 -9999 -9999 -9999 -9999 -9999 -9999 -9999 -9999 -9999 -9999 -9999 5.870811 5.887582 5.887582 6.316523 8.452345 9.750848 9.750848 10.49798 10.53798 10.53798 11.16864 11.16864 10.39283 10.9349 10.9649 10.9349 10.92931 11.79126 11.79126 11.79126 10.29814 10.29814 10.29814 11.71463 13.51994 13.51994 13.51994 10.51994 10.16751 9.541874 9.541874 12.02567 12.28567 12.28567 8.259327 7.681258 7.681258 7.681258 6.951351 6.951351 7.64046 7.876649 7.876649 7.876649 7.876649 8.981615 8.981615 8.981615 8.981615 8.641615 8.455768 8.422584 10.39496 10.47496 10.39496 10.39496 9.696463 9.696463 8.873071 8.735968 8.735968 8.735968 7.635967 7.119833 7.119833 4.426455 0.4079848 0.4079848 0.4079848 0.5690038 0.5690038 0.5690038 5.584184 6.087867 6.440883 6.440883 6.158885 6.158885 3.056878 3.539835 5.707392 6.047392 6.047392 5.707392 9.525486 9.525486 9.525486 10.77943 10.77943 10.77943 10.77943 9.781433 9.781433 9.781433 10.4875 11.38934 11.38934 10.97211 10.52381 10.52381 10.52381 10.85397 10.01056 10.80412 11.00412 11.00412 11.29065 11.29065 11.29065 9.965046 9.965046 9.965046 12.30544 12.30544 12.30544 12.72481 12.72481 13.14994 13.14994 13.14994 13.40414 13.40414 14.38257 14.38257 14.38257 14.38257 13.92388 13.92388 13.92388 12.15704 13.66994 13.66994 13.66994 12.60098 12.60098 8.999066 11.37248 9.114175 9.114175 10.8426 11.08887 11.08887 10.8426 11.29096 11.29096 11.29096 11.29096 9.756885 9.756885 9.593292 9.593292 11.26847 11.26847 12.21306 12.21306 11.90612 12.37013 13.81541 13.81541 13.81541 13.81541 13.2559 9.729471 9.729471 8.489197 7.101248 8.851975 8.851975 11.62197 11.62197 11.62197 10.30035 10.82891 11.16585 12.51228 12.51228 13.43228 13.56985 14.01423 14.01423 13.56985 13.44193 13.07193 12.99935 13.82128 14.26213 14.26213 14.26213 14.87226 14.87226 14.87226 13.59217 14.18846 14.54964 15.22433 15.22433 15.22433 15.22433 14.94461 14.94461 14.94461 14.94461 14.24461 14.24461 14.70083 15.47103 16.24878 16.24878 16.24878 15.27218 14.9106 14.9106 14.9106 14.9106 -9999 -9999 -9999 -9999 -9999 -9999 -9999 -9999 -9999 -9999 -9999 -9999 -9999 -9999 
-9999 -9999 -9999 -9999 -9999 -9999 -9999 -9999 -9999 -9999 -9999 -9999 -9999 -9999 -9999 -9999 -9999 -9999 -9999 -9999 -9999 -9999 -9999 -9999 -9999 -9999 -9999 -9999 -9999 -9999 -9999 -9999 -9999 -9999 -9999 -9999 -9999 -9999 -9999 -9999 -9999 -9999 -9999 -9999 -9999 -9999 -9999 -9999 -9999 -9999 -9999 -9999 -9999 -9999 -9999 -9999 -9999 -9999 -9999 -9999 -9999 -9999 -9999 -9999 -9999 -9999 -9999 -9999 -9999 -9999 -9999 -9999 -9999 -9999 -9999 -9999 5.887582 5.887582 5.887582 9.750848 9.750848 11.36796 11.50796 10.90085 11.16864 11.16864 11.16864 11.16864 10.9649 10.9649 10.9649 10.9649 10.92931 11.79126 10.47126 10.29814 10.29814 10.29814 13.51994 13.51994 13.51994 13.51994 10.51994 10.51994 10.51994 9.541874 9.438561 9.438561 6.669326 7.46242 7.681258 7.681258 7.46242 6.951351 6.951351 6.951351 7.876649 7.876649 7.876649 7.876649 8.791615 8.981615 8.981615 8.791615 8.455768 8.455768 8.455768 10.47496 10.47496 10.47496 10.39496 9.876463 9.876463 9.696463 7.688602 7.688602 7.688602 7.558602 7.119833 7.119833 4.426455 0.2979848 0.3912428 0.3912428 0.2673701 0.5690038 0.5690038 5.524262 6.440883 6.440883 6.440883 6.158885 6.158885 0.5400763 3.056878 6.047392 6.047392 6.047392 6.047392 9.525486 9.525486 9.525486 10.55943 10.77943 10.77943 10.55943 9.371432 9.371432 9.99965 9.99965 10.4875 9.99965 10.25531 10.25531 10.25531 10.25531 10.01056 10.01056 10.80412 10.80412 10.80412 10.80412 9.84459 9.84459 10.85505 10.85505 10.85505 12.27992 12.27992 12.72481 12.72481 12.72481 12.72481 13.14994 13.14994 12.78302 12.78302 14.38257 14.38257 14.38257 14.38257 13.92388 13.92388 12.48519 12.15704 13.66994 13.66994 13.66994 13.66994 12.60098 12.60098 11.37248 11.37248 10.35502 11.08887 11.08887 11.08887 11.08887 11.91368 11.91368 11.91368 11.91368 9.756885 9.756885 8.627902 9.593292 11.68273 11.68273 11.68273 11.90612 12.37013 12.37013 13.81541 13.81541 13.81541 13.81541 13.2559 9.729471 8.489197 8.489197 7.122546 7.122546 8.851975 10.64776 10.64776 12.31975 12.31975 12.45895 12.45895 12.51228 12.51228 13.43228 14.01423 14.01423 14.01423 14.01423 13.44193 13.07193 12.99935 12.6617 13.21212 13.21212 14.87226 14.87226 14.87226 14.87226 14.83557 14.83557 14.54964 15.22433 15.22433 15.22433 15.22433 14.94461 14.94461 14.94461 14.94461 14.24461 14.23025 14.72545 16.24878 16.24878 16.24878 16.24878 15.27218 15.27218 14.9106 14.9106 -9999 -9999 -9999 -9999 -9999 -9999 -9999 -9999 -9999 -9999 -9999 -9999 -9999 -9999 -9999 
-9999 -9999 -9999 -9999 -9999 -9999 -9999 -9999 -9999 -9999 -9999 -9999 -9999 -9999 -9999 -9999 -9999 -9999 -9999 -9999 -9999 -9999 -9999 -9999 -9999 -9999 -9999 -9999 -9999 -9999 -9999 -9999 -9999 -9999 -9999 -9999 -9999 -9999 -9999 -9999 -9999 -9999 -9999 -9999 -9999 -9999 -9999 -9999 -9999 -9999 -9999 -9999 -9999 -9999 -9999 -9999 -9999 -9999 -9999 -9999 -9999 -9999 -9999 -9999 -9999 -9999 -9999 -9999 -9999 -9999 -9999 -9999 -9999 -9999 -9999 -9999 -9999 5.887582 6.133661 9.750848 11.36796 11.50796 11.50796 11.50796 11.18667 11.18667 11.18667 11.16864 10.9649 10.9649 10.9649 10.9649 10.92931 10.68616 9.544696 9.344696 10.00666 10.00666 11.09994 13.51994 13.51994 13.51994 10.51994 10.51994 10.51994 9.541874 9.438561 7.149585 6.669326 7.383334 7.727026 7.727026 7.383334 6.951351 6.951351 6.796605 7.447537 7.876649 7.876649 7.523026 7.523026 6.902658 6.902658 8.455768 8.615975 8.615975 8.615975 10.47496 10.47496 10.47496 10.47496 9.876463 9.876463 9.876463 7.688602 7.688602 7.688602 7.428602 7.119833 7.119833 4.426455 0.3912428 0.3912428 0.3912428 0.3912428 0.2320911 0.2320911 5.524262 6.440883 6.440883 6.440883 6.440883 6.158885 0.5400763 3.043936 6.047392 6.163936 6.163936 6.047392 9.126092 9.126092 9.126092 10.02698 10.02698 10.02698 10.02698 9.145342 9.145342 9.145342 9.99965 9.99965 9.99965 10.25531 10.25531 10.25531 9.885983 9.885983 9.885983 9.885983 10.80412 10.80412 9.84459 9.84459 9.84459 10.85505 10.85505 10.85505 11.92457 12.27992 11.92457 12.72481 12.72481 12.72481 12.50243 12.50243 12.78302 12.78302 12.98257 14.38257 14.38257 14.38257 12.48519 12.48519 12.48519 12.15704 13.66994 13.66994 14.87251 14.87251 14.87251 14.25218 14.25218 14.25218 10.35502 11.08887 11.08887 11.08887 11.08887 11.91368 11.93406 11.93406 11.91368 10.20724 10.20724 9.260979 11.68273 12.2629 12.2629 11.8329 11.8329 11.90612 12.37013 12.70005 13.81541 13.81541 13.2559 13.2559 11.61847 8.489197 6.239814 7.122546 9.846234 9.846234 10.64776 12.49167 12.49167 12.49167 13.77341 13.77341 12.51228 13.43228 13.43228 14.01423 14.01423 14.01423 14.01423 13.07193 13.07193 12.57637 12.57637 13.21212 13.21212 14.87226 14.87828 14.87828 14.87828 14.83557 14.83557 14.83557 15.22433 15.22433 15.22433 14.69592 14.69592 14.53166 14.94461 14.45891 14.23025 15.51308 15.51308 16.31308 16.31308 16.24878 16.24878 15.81699 15.74968 -9999 -9999 -9999 -9999 -9999 -9999 -9999 -9999 -9999 -9999 -9999 -9999 -9999 -9999 -9999 -9999 -9999 
-9999 -9999 -9999 -9999 -9999 -9999 -9999 -9999 -9999 -9999 -9999 -9999 -9999 -9999 -9999 -9999 -9999 -9999 -9999 -9999 -9999 -9999 -9999 -9999 -9999 -9999 -9999 -9999 -9999 -9999 -9999 -9999 -9999 -9999 -9999 -9999 -9999 -9999 -9999 -9999 -9999 -9999 -9999 -9999 -9999 -9999 -9999 -9999 -9999 -9999 -9999 -9999 -9999 -9999 -9999 -9999 -9999 -9999 -9999 -9999 -9999 -9999 -9999 -9999 -9999 -9999 -9999 -9999 -9999 -9999 -9999 -9999 -9999 -9999 -9999 -9999 -9999 -9999 6.133661 8.877964 11.50796 11.50796 11.50796 11.50796 11.18667 11.18667 11.18667 11.18667 10.9649 10.9649 10.9649 10.9649 10.74266 10.68616 10.4331 8.813103 10.00666 10.00666 11.09994 11.09994 13.51994 11.09994 10.51994 10.51994 10.48604 9.541874 7.790941 7.149585 7.119207 7.727026 8.189698 8.189698 7.727026 6.796605 6.796605 6.796605 7.29276 7.447537 7.447537 7.29276 6.902658 6.902658 6.902658 6.902658 8.615975 8.615975 8.615975 10.47496 10.47496 10.47496 10.05579 9.876463 9.876463 9.876463 8.811931 7.428602 7.428602 5.900777 5.489832 5.489832 0.3601863 0.3912428 0.3912428 0.3912428 0.3912428 0.2320911 0.2320911 3.37747 6.440883 6.440883 6.440883 6.158885 5.443036 3.043936 3.043936 6.163936 6.272708 6.643664 6.643664 9.126092 9.126092 9.126092 9.076981 9.38698 9.38698 9.076981 7.815341 7.815341 7.815341 9.75965 9.75965 9.75965 9.095314 9.095314 9.095314 9.885983 9.885983 9.885983 9.814649 9.597743 9.597743 10.59729 10.59729 10.59729 10.85505 10.85505 10.85505 11.92457 11.92457 11.92457 11.28093 11.28093 12.02083 12.02083 12.02083 12.02083 11.24302 12.98257 12.98257 12.98257 12.98257 12.48519 12.48519 12.15704 12.15704 12.58992 13.66994 14.87251 14.87251 14.87251 14.87251 14.25218 14.25218 10.35502 11.08887 11.08887 11.08887 11.00455 11.93406 11.93406 11.93406 11.93406 10.20724 10.20724 11.34098 12.2629 12.2629 12.2629 12.2629 11.8329 11.8329 11.49558 12.70005 12.70005 12.70005 12.70005 11.61847 9.800674 6.165962 6.165962 6.111913 9.846234 9.846234 11.18623 12.49167 13.09167 13.77341 13.77341 13.77341 13.77341 12.55975 13.43228 14.01423 14.01423 14.01423 14.3552 14.3552 14.3552 12.57637 12.57637 11.83732 12.23225 14.87828 16.64413 16.64413 16.25557 16.25557 16.25557 14.83557 14.48071 14.69592 14.69592 14.69592 14.69592 14.53166 14.53166 14.53166 15.51308 15.51308 16.31308 16.31308 16.31308 16.24878 15.90673 -9999 -9999 -9999 -9999 -9999 -9999 -9999 -9999 -9999 -9999 -9999 -9999 -9999 -9999 -9999 -9999 -9999 -9999 -9999 
-9999 -9999 -9999 -9999 -9999 -9999 -9999 -9999 -9999 -9999 -9999 -9999 -9999 -9999 -9999 -9999 -9999 -9999 -9999 -9999 -9999 -9999 -9999 -9999 -9999 -9999 -9999 -9999 -9999 -9999 -9999 -9999 -9999 -9999 -9999 -9999 -9999 -9999 -9999 -9999 -9999 -9999 -9999 -9999 -9999 -9999 -9999 -9999 -9999 -9999 -9999 -9999 -9999 -9999 -9999 -9999 -9999 -9999 -9999 -9999 -9999 -9999 -9999 -9999 -9999 -9999 -9999 -9999 -9999 -9999 -9999 -9999 -9999 -9999 -9999 -9999 -9999 -9999 6.133661 8.877964 8.877964 11.50796 11.50796 11.50796 11.18667 11.18667 11.18667 11.18667 10.98844 10.98844 10.98844 10.85013 10.74266 10.4331 10.4331 10.2631 9.043564 9.043564 10.67604 11.09994 11.09994 11.09994 10.48604 10.48604 10.48604 9.278151 7.790941 7.790941 7.119207 8.189698 8.189698 8.189698 8.189698 5.121797 6.796605 5.121797 5.85276 7.29276 7.29276 6.28791 6.28791 6.902658 6.902658 8.225975 8.615975 8.615975 8.615975 10.05579 10.05579 10.05579 10.05579 9.876463 9.876463 9.21193 5.900777 5.900777 5.900777 5.600778 5.489832 5.489832 0.3601863 0.3912428 0.3912428 0.3912428 0.2320911 0.2320911 0.2320911 3.37747 4.771706 4.771706 5.443036 5.443036 5.443036 4.280312 4.280312 6.272708 6.643664 6.643664 6.643664 7.830696 9.126092 7.830696 8.059958 9.076981 9.076981 8.059958 7.815341 8.765634 7.815341 9.75965 9.75965 9.75965 8.536441 9.095314 9.095314 9.814649 9.814649 9.814649 9.814649 10.30757 10.30757 10.59729 10.59729 10.59729 10.59729 10.85505 10.85505 11.11807 11.11807 11.11807 11.28093 12.12409 12.02083 12.02083 12.02083 12.02083 12.63777 11.3953 12.98257 12.98257 12.98257 11.98483 11.98483 12.15819 12.15819 12.58992 12.58992 14.87251 14.87251 14.87251 14.87251 14.6109 14.6109 10.35502 11.00455 11.00455 11.00455 11.03228 11.93406 11.93406 11.93406 11.93406 10.20724 10.20724 11.34098 12.2629 12.2629 12.52716 12.52716 12.52716 11.8329 11.49558 11.49558 12.70005 12.70005 11.61847 9.800674 9.800674 6.165962 5.595962 8.409158 9.846234 11.18623 11.18623 12.517 13.09167 13.77341 13.77341 13.77341 13.77341 12.95391 12.55975 13.06443 14.26443 14.3552 14.3552 14.3552 14.3552 13.72072 11.94744 11.94744 11.94744 16.64413 16.64413 16.64413 16.64413 16.25557 16.25557 16.25557 14.65736 14.60592 14.69592 14.69592 15.18516 15.18516 15.18516 15.18516 15.51308 15.51308 16.31308 16.31308 16.31308 16.31308 -9999 -9999 -9999 -9999 -9999 -9999 -9999 -9999 -9999 -9999 -9999 -9999 -9999 -9999 -9999 -9999 -9999 -9999 -9999 -9999 
-9999 -9999 -9999 -9999 -9999 -9999 -9999 -9999 -9999 -9999 -9999 -9999 -9999 -9999 -9999 -9999 -9999 -9999 -9999 -9999 -9999 -9999 -9999 -9999 -9999 -9999 -9999 -9999 -9999 -9999 -9999 -9999 -9999 -9999 -9999 -9999 -9999 -9999 -9999 -9999 -9999 -9999 -9999 -9999 -9999 -9999 -9999 -9999 -9999 -9999 -9999 -9999 -9999 -9999 -9999 -9999 -9999 -9999 -9999 -9999 -9999 -9999 -9999 -9999 -9999 -9999 -9999 -9999 -9999 -9999 -9999 -9999 -9999 -9999 -9999 -9999 -9999 -9999 -9999 6.980288 10.84029 10.91029 10.91029 10.91029 11.06828 11.18667 11.18667 11.06828 10.98844 10.98844 10.98844 10.98844 10.74266 10.4331 10.4331 10.2631 9.038751 9.043564 10.89752 11.07752 11.07752 11.07752 10.48604 10.48604 10.27752 9.278151 8.204914 7.119207 7.119207 8.189698 8.189698 8.189698 8.189698 5.312915 5.336379 5.336379 4.732915 4.56276 4.56276 3.21875 3.201619 3.201619 2.148232 2.148232 8.225975 8.615975 8.615975 9.331768 10.05579 10.05579 9.331768 9.21193 9.21193 8.030939 8.030939 5.600778 5.600778 0.3601863 0.3601863 0.3601863 0.3601863 0.2837482 0.2837482 0.2837482 0.1412428 0.2320911 0.2320911 0.2320911 4.771706 4.771706 4.771706 0.6603119 0.7703119 4.280312 4.280312 7.053665 7.053665 7.053665 7.053665 7.830696 7.830696 7.830696 8.760417 8.760417 8.760417 8.760417 8.765634 8.765634 8.765634 8.536441 8.536441 8.536441 8.48271 8.48271 8.48271 9.814649 9.814649 9.814649 10.30757 10.30757 10.30757 10.72823 10.72823 10.72823 10.59729 9.928556 9.928556 11.11807 11.11807 11.11807 12.12409 12.12409 12.23248 12.23248 12.23248 12.63777 12.63777 12.63777 12.63777 12.1785 12.48143 12.48143 12.48143 12.15819 12.15819 12.26003 12.58992 14.59354 14.87251 14.6109 14.6109 14.6109 14.6109 9.732243 10.54891 11.00455 11.03228 11.03228 11.93406 11.93406 11.93406 11.13308 11.13308 11.01639 11.34098 12.05716 12.2629 12.52716 12.52716 12.52716 12.52716 10.86297 11.65565 11.65565 11.65565 11.65565 9.800674 6.443513 10.78642 5.595962 9.679157 9.679157 9.846234 11.18623 12.517 13.09167 13.77341 13.77341 13.77341 13.77341 12.95391 12.95391 13.06443 14.26443 14.3552 14.3552 14.41297 14.41297 13.72072 11.94744 11.94744 13.30094 16.64413 16.64413 16.64413 16.64413 16.63035 16.25557 16.25557 14.65736 14.78777 14.78777 15.10925 15.18516 15.18516 15.18516 15.18516 14.71516 15.51308 16.31308 16.31308 -9999 -9999 -9999 -9999 -9999 -9999 -9999 -9999 -9999 -9999 -9999 -9999 -9999 -9999 -9999 -9999 -9999 -9999 -9999 -9999 -9999 -9999 
-9999 -9999 -9999 -9999 -9999 -9999 -9999 -9999 -9999 -9999 -9999 -9999 -9999 -9999 -9999 -9999 -9999 -9999 -9999 -9999 -9999 -9999 -9999 -9999 -9999 -9999 -9999 -9999 -9999 -9999 -9999 -9999 -9999 -9999 -9999 -9999 -9999 -9999 -9999 -9999 -9999 -9999 -9999 -9999 -9999 -9999 -9999 -9999 -9999 -9999 -9999 -9999 -9999 -9999 -9999 -9999 -9999 -9999 -9999 -9999 -9999 -9999 -9999 -9999 -9999 -9999 -9999 -9999 -9999 -9999 -9999 -9999 -9999 -9999 -9999 -9999 -9999 -9999 -9999 -9999 10.84029 10.91029 10.91029 10.91029 11.06828 11.06828 11.06828 11.06828 10.98844 10.98844 10.98844 10.98844 10.74266 10.4331 10.2631 9.433837 9.038751 9.241436 11.07752 11.07752 11.07752 11.07752 10.27752 10.27752 10.42519 10.42519 10.42519 8.204914 6.985554 6.985554 8.189698 8.189698 8.189698 6.816379 6.986379 5.336379 5.336379 4.56276 3.42875 3.21875 3.201619 3.201619 2.148232 5.379162 7.462123 7.462123 7.462123 9.331768 9.331768 9.331768 9.041768 9.21193 8.030939 8.030939 0.3467624 5.090777 0.3467624 0.3467624 0.3601863 0.3909042 0.2609042 0.2837482 0.2837482 0.2837482 0.2837482 0.1023788 0.1023788 0.1023788 0.2317059 0.2317059 0.3295192 0.7703119 0.7703119 4.280312 4.280312 7.053665 7.053665 7.053665 7.053665 7.402375 7.409637 7.409637 8.850641 8.850641 8.850641 8.850641 9.925079 9.925079 9.925079 9.217103 9.217103 9.217103 8.34836 8.48271 8.48271 8.662302 8.662302 8.662302 10.30757 10.30757 10.30757 10.72823 10.72823 10.72823 10.9712 10.9712 10.9712 10.61687 10.61687 12.12409 12.30653 12.30653 12.23248 12.23248 12.23248 12.63777 12.63777 12.63777 12.63777 12.1785 12.48143 12.48143 12.48143 12.48143 12.15819 12.26003 12.26003 14.59354 14.59354 14.6109 14.6109 14.6109 14.6109 12.53529 12.58959 12.58959 12.58959 11.03228 11.03228 11.03228 11.13308 11.13308 11.13308 11.32384 11.32384 12.05716 12.05716 12.52716 12.52716 12.52716 12.52716 11.45144 11.65565 11.65565 12.0858 12.0858 12.46642 12.46642 10.78642 10.78642 9.679157 9.679157 10.91415 10.91415 12.517 12.697 13.505 13.505 13.92494 13.92494 14.46494 12.95391 13.6904 14.26443 14.26443 14.41297 14.41297 14.41297 14.41297 11.94744 11.94744 13.55704 16.64413 16.64413 16.64413 16.64413 16.63035 16.25557 14.65736 14.65736 14.78777 15.10925 15.10925 15.18516 15.18516 15.18516 15.18516 14.71516 14.69072 14.69072 -9999 -9999 -9999 -9999 -9999 -9999 -9999 -9999 -9999 -9999 -9999 -9999 -9999 -9999 -9999 -9999 -9999 -9999 -9999 -9999 -9999 -9999 -9999 
-9999 -9999 -9999 -9999 -9999 -9999 -9999 -9999 -9999 -9999 -9999 -9999 -9999 -9999 -9999 -9999 -9999 -9999 -9999 -9999 -9999 -9999 -9999 -9999 -9999 -9999 -9999 -9999 -9999 -9999 -9999 -9999 -9999 -9999 -9999 -9999 -9999 -9999 -9999 -9999 -9999 -9999 -9999 -9999 -9999 -9999 -9999 -9999 -9999 -9999 -9999 -9999 -9999 -9999 -9999 -9999 -9999 -9999 -9999 -9999 -9999 -9999 -9999 -9999 -9999 -9999 -9999 -9999 -9999 -9999 -9999 -9999 -9999 -9999 -9999 -9999 -9999 -9999 -9999 -9999 -9999 10.91029 10.91029 10.91029 11.06828 11.06828 11.06828 11.06828 10.55629 10.98844 10.98844 10.19844 10.14862 9.603837 10.34951 10.34951 10.34951 9.624668 10.98752 11.07752 11.07752 11.23834 11.23834 11.23834 10.65782 10.42519 10.42519 6.985554 6.985554 7.364705 7.364705 7.364705 7.364705 7.522991 7.056379 7.056379 6.986379 3.42875 3.42875 2.612852 1.408146 2.148232 2.148232 5.379162 7.462123 7.462123 7.462123 8.151768 9.041768 9.041768 7.631287 7.376854 8.030939 7.376854 7.376854 4.484056 4.484056 0.3909042 0.3909042 0.3909042 0.3909042 2.099005 2.099005 1.740137 0.2837482 0.1023788 0.1023788 0.09237885 0.0851683 0.0851683 0.3295192 0.7703119 0.7703119 3.761394 4.280312 7.053665 7.053665 7.053665 7.053665 7.59024 7.59024 7.59024 8.850641 10.50971 10.50971 9.925079 9.925079 9.925079 9.925079 9.217103 9.217103 9.217103 8.34836 8.34836 8.34836 9.635 9.635 9.635 10.30757 10.30757 10.30757 10.72823 10.72823 10.72823 10.9712 11.5713 10.9712 10.9712 10.61687 12.30653 12.30653 12.30653 12.87358 12.87358 12.87358 12.63777 12.63777 12.63777 12.29952 12.1785 12.48143 12.48143 12.48143 12.48143 12.15819 13.62965 13.62965 13.62965 14.59354 13.74732 14.6109 14.6109 12.53529 12.53529 13.76959 13.76959 13.76959 12.58959 11.03228 10.91064 11.72308 11.72308 11.72308 12.3462 11.32384 11.32384 12.05716 12.05716 12.52716 12.52716 11.45144 11.45144 11.45144 12.0858 12.0858 13.1567 12.46642 12.46642 12.46642 10.78642 12.58935 12.58935 12.58935 11.35935 11.6465 12.697 13.46515 13.92494 15.11282 15.11282 14.46494 14.46494 14.46494 14.63064 14.26443 14.41297 14.83297 14.83297 14.83297 14.08297 13.03877 13.55704 16.39508 16.39508 16.63035 16.63035 16.63035 14.65736 14.76527 14.76527 14.97783 14.97783 15.10925 15.10925 15.18516 15.18516 15.03212 15.03212 -9999 -9999 -9999 -9999 -9999 -9999 -9999 -9999 -9999 -9999 -9999 -9999 -9999 -9999 -9999 -9999 -9999 -9999 -9999 -9999 -9999 -9999 -9999 -9999 -9999 
-9999 -9999 -9999 -9999 -9999 -9999 -9999 -9999 -9999 -9999 -9999 -9999 -9999 -9999 -9999 -9999 -9999 -9999 -9999 -9999 -9999 -9999 -9999 -9999 -9999 -9999 -9999 -9999 -9999 -9999 -9999 -9999 -9999 -9999 -9999 -9999 -9999 -9999 -9999 -9999 -9999 -9999 -9999 -9999 -9999 -9999 -9999 -9999 -9999 -9999 -9999 -9999 -9999 -9999 -9999 -9999 -9999 -9999 -9999 -9999 -9999 -9999 -9999 -9999 -9999 -9999 -9999 -9999 -9999 -9999 -9999 -9999 -9999 -9999 -9999 -9999 -9999 -9999 -9999 -9999 -9999 -9999 8.075947 8.075947 10.49489 10.49489 10.49489 10.49489 10.55629 10.55629 10.55629 10.3179 10.14862 10.07134 10.34951 10.34951 10.34951 10.34951 10.3244 10.98752 11.23834 11.23834 11.23834 11.23834 10.70662 10.70662 10.70662 8.092707 8.092707 7.692707 7.615367 7.615367 7.615367 7.542991 7.632991 7.632991 7.056379 6.377149 2.612852 2.612852 1.364295 1.408146 1.408146 2.148232 5.379162 5.379162 5.379162 7.631287 7.631287 7.631287 7.631287 7.376854 7.376854 7.376854 4.484056 6.084055 6.084055 4.484056 4.354221 4.354221 3.69366 2.099005 2.099005 2.099005 1.740137 0.0853862 0.09237885 0.0853862 0.2110696 0.2510696 0.2510696 0.471394 0.7703119 3.761394 3.761394 5.566556 5.566556 5.633665 5.633665 7.59024 9.255573 9.255573 10.50971 10.50971 10.50971 10.50971 10.67533 10.67533 9.925079 9.217103 9.217103 9.217103 10.04859 10.04859 10.04859 9.635 9.635 9.635 10.22487 10.22487 10.22487 10.99263 10.99263 10.99263 11.5713 11.5713 11.5713 10.9712 10.61687 12.30653 12.30653 12.30653 12.87358 12.87358 12.87358 12.87358 12.29952 12.29952 12.29952 10.99678 11.88756 12.76868 12.76868 11.99597 11.99597 13.62965 13.62965 13.74732 13.74732 13.74732 13.74732 12.53529 12.88804 13.76959 13.76959 13.76959 13.76959 10.93503 10.93503 10.25271 11.72308 13.38985 12.3462 13.17376 13.17376 13.17376 13.17376 11.75305 11.75305 13.1124 13.1124 13.1124 12.60558 13.1567 13.1567 13.3067 13.3067 13.3067 13.3067 12.58935 12.58935 12.58935 13.23861 13.23861 13.23861 13.23861 13.46515 15.11282 15.11282 15.11282 15.11282 15.01282 14.63064 14.63064 14.63064 14.83297 14.83297 14.83297 14.83297 14.08297 14.64864 14.64864 14.64864 16.39508 16.39508 15.38786 15.38786 14.85415 14.85415 15.1076 15.1076 15.26667 15.26667 15.26667 15.03212 15.03212 15.03212 -9999 -9999 -9999 -9999 -9999 -9999 -9999 -9999 -9999 -9999 -9999 -9999 -9999 -9999 -9999 -9999 -9999 -9999 -9999 -9999 -9999 -9999 -9999 -9999 -9999 -9999 
-9999 -9999 -9999 -9999 -9999 -9999 -9999 -9999 -9999 -9999 -9999 -9999 -9999 -9999 -9999 -9999 -9999 -9999 -9999 -9999 -9999 -9999 -9999 -9999 -9999 -9999 -9999 -9999 -9999 -9999 -9999 -9999 -9999 -9999 -9999 -9999 -9999 -9999 -9999 -9999 -9999 -9999 -9999 -9999 -9999 -9999 -9999 -9999 -9999 -9999 -9999 -9999 -9999 -9999 -9999 -9999 -9999 -9999 -9999 -9999 -9999 -9999 -9999 -9999 -9999 -9999 -9999 -9999 -9999 -9999 -9999 -9999 -9999 -9999 -9999 -9999 -9999 -9999 -9999 -9999 -9999 -9999 8.017532 8.075947 10.49489 10.49489 10.49489 10.49489 10.26863 10.3179 10.3179 10.3179 10.3179 10.07134 10.34951 10.34951 10.34951 9.624668 9.998343 10.51834 11.23834 11.89834 11.89834 11.89834 10.80782 10.80782 10.70662 8.289072 8.289072 8.092707 7.615367 7.615367 7.668709 7.668709 7.668709 7.632991 7.632991 6.377149 6.377149 5.703618 2.486547 2.486547 0.5557079 0.5557079 3.809121 3.877301 3.809121 7.118794 7.631287 7.631287 7.118794 5.851744 5.851744 5.851744 6.084055 7.030468 7.030468 8.126541 8.126541 6.796618 6.796618 2.890137 2.890137 2.890137 2.200137 0.0453862 0.0453862 -0.04585464 0.2510696 0.2510696 0.2510696 0.3362259 0.471394 0.471394 0.471394 5.396556 5.566556 5.566556 5.526556 9.255573 9.255573 9.255573 11.77971 11.77971 11.77971 10.67533 10.67533 10.67533 10.67533 9.217103 9.217103 9.217103 10.04859 10.04859 10.04859 10.205 10.205 10.205 10.22487 10.22487 10.22487 10.99263 10.99263 10.99263 11.5713 11.5713 11.5713 11.5713 10.85925 10.85925 12.30653 12.30653 12.87358 12.87358 12.87358 12.87358 12.29952 12.29952 11.34946 10.99678 12.76868 12.76868 12.76868 12.76868 12.63597 13.62965 13.62965 13.93732 13.93732 13.93732 13.74732 13.08995 13.08995 12.88804 13.76959 13.76959 13.76959 11.22823 11.22823 10.93503 13.38985 13.38985 14.57485 14.57485 14.87485 14.87485 14.02376 14.02376 13.1124 13.1124 13.1124 13.1124 12.60558 13.92635 13.16271 13.3067 13.36271 13.36271 13.31554 13.31554 12.58935 12.71921 13.23861 13.23861 13.23861 13.23861 13.40931 15.11282 15.20282 15.20282 15.20282 15.01282 15.01282 14.68064 14.68064 15.00615 15.00615 15.00615 15.00615 14.64864 15.61921 15.61921 15.41622 15.48288 15.48288 15.52677 15.38786 14.85415 15.1476 15.1476 15.26667 15.26667 15.26667 15.26667 15.00718 -9999 -9999 -9999 -9999 -9999 -9999 -9999 -9999 -9999 -9999 -9999 -9999 -9999 -9999 -9999 -9999 -9999 -9999 -9999 -9999 -9999 -9999 -9999 -9999 -9999 -9999 -9999 -9999 
-9999 -9999 -9999 -9999 -9999 -9999 -9999 -9999 -9999 -9999 -9999 -9999 -9999 -9999 -9999 -9999 -9999 -9999 -9999 -9999 -9999 -9999 -9999 -9999 -9999 -9999 -9999 -9999 -9999 -9999 -9999 -9999 -9999 -9999 -9999 -9999 -9999 -9999 -9999 -9999 -9999 -9999 -9999 -9999 -9999 -9999 -9999 -9999 -9999 -9999 -9999 -9999 -9999 -9999 -9999 -9999 -9999 -9999 -9999 -9999 -9999 -9999 -9999 -9999 -9999 -9999 -9999 -9999 -9999 -9999 -9999 -9999 -9999 -9999 -9999 -9999 -9999 -9999 -9999 -9999 -9999 -9999 -9999 8.017532 9.971359 9.971359 9.971359 9.971359 9.734879 10.3179 10.3179 10.3179 10.3179 10.16393 10.16393 10.34951 10.01173 10.01173 10.17834 11.6826 11.89834 11.89834 11.89834 11.89834 10.80782 10.80782 10.80782 8.789072 8.789072 8.679072 7.615367 7.615367 7.668709 7.668709 7.668709 7.632991 7.632991 6.536138 6.377149 5.703618 3.916771 2.486547 1.303542 1.303542 3.877301 3.877301 3.877301 7.55586 7.55586 7.55586 7.55586 5.851744 5.923324 8.09034 8.09034 8.180468 8.180468 8.126541 8.126541 8.126541 7.429493 7.429493 2.890137 2.890137 2.200137 0.2356827 0.2356827 0.2356827 0.2510696 3.256289 4.285126 4.285126 4.285126 0.3362259 0.3362259 0.1815967 8.000524 8.000524 4.377369 11.07561 11.07561 11.07561 11.77971 11.77971 11.77971 10.70892 10.70892 10.70892 10.70892 9.064001 9.064001 9.064001 10.04859 10.04859 10.205 10.205 10.205 10.205 10.22487 10.22487 10.22487 11.33203 11.33203 11.33203 11.5713 11.5713 11.5713 10.85925 10.85925 10.85925 10.17709 10.17709 11.56664 12.87358 12.87358 11.56664 11.34946 11.62716 11.62716 11.62716 12.96402 12.96402 12.96402 12.76868 12.63597 13.62965 13.62965 13.93732 13.93732 13.93732 13.93732 13.08995 13.08995 12.88804 13.76959 13.76959 13.76959 11.22823 11.22823 13.38985 14.04194 14.57485 14.57485 14.87485 14.87485 14.87485 14.87485 14.02376 14.02376 13.1124 13.1124 13.1124 13.92635 13.92635 13.92635 13.36271 13.36271 13.36271 13.36271 13.31554 12.42019 12.71921 13.23861 13.23861 13.23861 13.40931 13.88602 15.20282 15.20282 15.20282 15.20282 15.01746 15.01282 14.68064 14.68064 15.00615 15.05747 15.05747 15.00615 15.61921 15.61921 15.61921 15.61921 15.48288 15.52677 15.52677 15.52677 15.1476 15.1476 15.1476 15.26667 15.26667 15.26667 15.26667 -9999 -9999 -9999 -9999 -9999 -9999 -9999 -9999 -9999 -9999 -9999 -9999 -9999 -9999 -9999 -9999 -9999 -9999 -9999 -9999 -9999 -9999 -9999 -9999 -9999 -9999 -9999 -9999 -9999
[truncated: 126,232 more chars]
