# Supplementary material for: Long-term woodland restoration on lowland farmland through passive rewilding
Source: PLoS One. 2021 Jun 16;16(6):e0252466. doi: 10.1371/journal.pone.0252466 (PMC8208563; doi:10.1371/journal.pone.0252466)
Supplement: S1 Dataset — (ZIP) [file pone.0252466.s005.zip › S3 Dataset_Old_Wilderness_chm_2012.txt]

ncols         303
nrows         227
xllcorner     520148
yllcorner     279707
cellsize      1
NODATA_value  -9999
-9999 -9999 -9999 -9999 -9999 -9999 -9999 -9999 -9999 -9999 -9999 -9999 -9999 -9999 -9999 -9999 -9999 -9999 -9999 -9999 -9999 -9999 -9999 -9999 -9999 -9999 -9999 -9999 -9999 -9999 -9999 -9999 -9999 -9999 -9999 -9999 -9999 -9999 -9999 -9999 -9999 -9999 -9999 -9999 -9999 -9999 -9999 -9999 -9999 -9999 -9999 -9999 -9999 -9999 -9999 -9999 -9999 -9999 -9999 -9999 -9999 -9999 -9999 -9999 -9999 -9999 -9999 -9999 -9999 -9999 -9999 -9999 -9999 -9999 -9999 -9999 -9999 -9999 -9999 -9999 -9999 -9999 -9999 -9999 -9999 -9999 -9999 -9999 -9999 -9999 -9999 -9999 -9999 -9999 -9999 -9999 -9999 -9999 -9999 -9999 -9999 -9999 -9999 -9999 -9999 -9999 -9999 -9999 -9999 -9999 -9999 -9999 -9999 -9999 -9999 -9999 -9999 -9999 -9999 -9999 -9999 -9999 -9999 -9999 -9999 -9999 -9999 -9999 -9999 -9999 -9999 -9999 -9999 -9999 -9999 -9999 -9999 -9999 -9999 -9999 -9999 -9999 -9999 -9999 -9999 -9999 -9999 -9999 -9999 -9999 -9999 -9999 -9999 -9999 -9999 -9999 -9999 -9999 -9999 -9999 -9999 -9999 -9999 -9999 -9999 -9999 -9999 -9999 -9999 -9999 -9999 -9999 -9999 -9999 -9999 -9999 -9999 -9999 -9999 -9999 -9999 -9999 -9999 -9999 -9999 -9999 -9999 -9999 -9999 -9999 -9999 -9999 -9999 -9999 -9999 -9999 -9999 -9999 -9999 -9999 -9999 -9999 -9999 -9999 -9999 -9999 -9999 -9999 -9999 -9999 -9999 -9999 -9999 -9999 -9999 -9999 -9999 -9999 -9999 -9999 -9999 -9999 -9999 -9999 -9999 -9999 -9999 -9999 -9999 -9999 -9999 -9999 -9999 -9999 -9999 -9999 -9999 -9999 -9999 -9999 -9999 -9999 -9999 -9999 -9999 -9999 -9999 -9999 -9999 -9999 -9999 -9999 -9999 -9999 -9999 -9999 -9999 -9999 -9999 -9999 -9999 -9999 -9999 -9999 -9999 -9999 -9999 -9999 -9999 -9999 -9999 -9999 -9999 -9999 -9999 -9999 -9999 -9999 -9999 -9999 -9999 -9999 -9999 -9999 -9999 -9999 -9999 -9999 -9999 -9999 -9999 -9999 -9999 -9999 -9999 -9999 -9999 -9999 -9999 -9999 -9999 -9999 -9999 
-9999 -9999 -9999 -9999 -9999 -9999 -9999 -9999 -9999 -9999 -9999 -9999 -9999 -9999 -9999 -9999 -9999 -9999 -9999 -9999 -9999 -9999 -9999 -9999 -9999 -9999 -9999 -9999 -9999 -9999 -9999 -9999 -9999 -9999 -9999 -9999 -9999 -9999 -9999 -9999 -9999 -9999 -9999 -9999 -9999 -9999 -9999 -9999 -9999 -9999 -9999 -9999 -9999 -9999 -9999 -9999 -9999 -9999 -9999 -9999 -9999 -9999 -9999 -9999 -9999 -9999 -9999 -9999 -9999 -9999 -9999 -9999 -9999 -9999 -9999 -9999 -9999 -9999 -9999 -9999 -9999 -9999 -9999 -9999 -9999 -9999 -9999 -9999 -9999 -9999 -9999 -9999 -9999 -9999 -9999 -9999 -9999 -9999 -9999 -9999 -9999 -9999 -9999 -9999 -9999 -9999 -9999 -9999 -9999 -9999 -9999 -9999 -9999 -9999 -9999 -9999 -9999 -9999 -9999 -9999 -9999 -9999 -9999 -9999 -9999 -9999 -9999 -9999 -9999 -9999 -9999 -9999 -9999 -9999 -9999 -9999 -9999 -9999 -9999 -9999 -9999 -9999 -9999 -9999 -9999 -9999 -9999 -9999 -9999 -9999 -9999 -9999 -9999 -9999 -9999 -9999 -9999 -9999 17.77 17.77 17.77 -9999 -9999 -9999 -9999 -9999 -9999 -9999 -9999 -9999 -9999 -9999 -9999 -9999 -9999 -9999 -9999 -9999 -9999 -9999 -9999 -9999 -9999 -9999 -9999 -9999 -9999 -9999 -9999 -9999 -9999 -9999 -9999 -9999 -9999 -9999 -9999 -9999 -9999 -9999 -9999 -9999 -9999 -9999 -9999 -9999 -9999 -9999 -9999 -9999 -9999 -9999 -9999 -9999 -9999 -9999 -9999 -9999 -9999 -9999 -9999 -9999 -9999 -9999 -9999 -9999 -9999 -9999 -9999 -9999 -9999 -9999 -9999 -9999 -9999 -9999 -9999 -9999 -9999 -9999 -9999 -9999 -9999 -9999 -9999 -9999 -9999 -9999 -9999 -9999 -9999 -9999 -9999 -9999 -9999 -9999 -9999 -9999 -9999 -9999 -9999 -9999 -9999 -9999 -9999 -9999 -9999 -9999 -9999 -9999 -9999 -9999 -9999 -9999 -9999 -9999 -9999 -9999 -9999 -9999 -9999 -9999 -9999 -9999 -9999 -9999 -9999 -9999 -9999 -9999 -9999 -9999 -9999 -9999 -9999 -9999 -9999 -9999 -9999 -9999 -9999 -9999 -9999 
-9999 -9999 -9999 -9999 -9999 -9999 -9999 -9999 -9999 -9999 -9999 -9999 -9999 -9999 -9999 -9999 -9999 -9999 -9999 -9999 -9999 -9999 -9999 -9999 -9999 -9999 -9999 -9999 -9999 -9999 -9999 -9999 -9999 -9999 -9999 -9999 -9999 -9999 -9999 -9999 -9999 -9999 -9999 -9999 -9999 -9999 -9999 -9999 -9999 -9999 -9999 -9999 -9999 -9999 -9999 -9999 -9999 -9999 -9999 -9999 -9999 -9999 -9999 -9999 -9999 -9999 -9999 -9999 -9999 -9999 -9999 -9999 -9999 -9999 -9999 -9999 -9999 -9999 -9999 -9999 -9999 -9999 -9999 -9999 -9999 -9999 -9999 -9999 -9999 -9999 -9999 -9999 -9999 -9999 -9999 -9999 -9999 -9999 -9999 -9999 -9999 -9999 -9999 -9999 -9999 -9999 -9999 -9999 -9999 -9999 -9999 -9999 -9999 -9999 -9999 -9999 -9999 -9999 -9999 -9999 -9999 -9999 -9999 -9999 -9999 -9999 -9999 -9999 -9999 -9999 -9999 -9999 -9999 -9999 -9999 -9999 -9999 -9999 -9999 -9999 -9999 -9999 -9999 -9999 -9999 -9999 -9999 -9999 -9999 -9999 -9999 -9999 -9999 -9999 -9999 -9999 -9999 17.104 17.77 17.77 17.77 17.77 -9999 -9999 -9999 -9999 -9999 -9999 -9999 -9999 -9999 -9999 -9999 -9999 -9999 -9999 -9999 -9999 -9999 -9999 -9999 -9999 -9999 -9999 -9999 -9999 -9999 -9999 -9999 -9999 -9999 -9999 -9999 -9999 -9999 -9999 -9999 -9999 -9999 -9999 -9999 -9999 -9999 -9999 -9999 -9999 -9999 -9999 -9999 -9999 -9999 -9999 -9999 -9999 -9999 -9999 -9999 -9999 -9999 -9999 -9999 -9999 -9999 -9999 -9999 -9999 -9999 -9999 -9999 -9999 -9999 -9999 -9999 -9999 -9999 -9999 -9999 -9999 -9999 -9999 -9999 -9999 -9999 -9999 -9999 -9999 -9999 -9999 -9999 -9999 -9999 -9999 -9999 -9999 -9999 -9999 -9999 -9999 -9999 -9999 -9999 -9999 -9999 -9999 -9999 -9999 -9999 -9999 -9999 -9999 -9999 -9999 -9999 -9999 -9999 -9999 -9999 -9999 -9999 -9999 -9999 -9999 -9999 -9999 -9999 -9999 -9999 -9999 -9999 -9999 -9999 -9999 -9999 -9999 -9999 -9999 -9999 -9999 -9999 -9999 -9999 -9999 -9999 
-9999 -9999 -9999 -9999 -9999 -9999 -9999 -9999 -9999 -9999 -9999 -9999 -9999 -9999 -9999 -9999 -9999 -9999 -9999 -9999 -9999 -9999 -9999 -9999 -9999 -9999 -9999 -9999 -9999 -9999 -9999 -9999 -9999 -9999 -9999 -9999 -9999 -9999 -9999 -9999 -9999 -9999 -9999 -9999 -9999 -9999 -9999 -9999 -9999 -9999 -9999 -9999 -9999 -9999 -9999 -9999 -9999 -9999 -9999 -9999 -9999 -9999 -9999 -9999 -9999 -9999 -9999 -9999 -9999 -9999 -9999 -9999 -9999 -9999 -9999 -9999 -9999 -9999 -9999 -9999 -9999 -9999 -9999 -9999 -9999 -9999 -9999 -9999 -9999 -9999 -9999 -9999 -9999 -9999 -9999 -9999 -9999 -9999 -9999 -9999 -9999 -9999 -9999 -9999 -9999 -9999 -9999 -9999 -9999 -9999 -9999 -9999 -9999 -9999 -9999 -9999 -9999 -9999 -9999 -9999 -9999 -9999 -9999 -9999 -9999 -9999 -9999 -9999 -9999 -9999 -9999 -9999 -9999 -9999 -9999 -9999 -9999 -9999 -9999 -9999 -9999 -9999 -9999 -9999 -9999 -9999 -9999 -9999 -9999 -9999 -9999 -9999 -9999 -9999 -9999 16.289 16.289 16.741 17.643 17.77 17.77 17.661 17.654 -9999 -9999 -9999 -9999 -9999 -9999 -9999 -9999 -9999 -9999 -9999 -9999 -9999 -9999 -9999 -9999 -9999 -9999 -9999 -9999 -9999 -9999 -9999 -9999 -9999 -9999 -9999 -9999 -9999 -9999 -9999 -9999 -9999 -9999 -9999 -9999 -9999 -9999 -9999 -9999 -9999 -9999 -9999 -9999 -9999 -9999 -9999 -9999 -9999 -9999 -9999 -9999 -9999 -9999 -9999 -9999 -9999 -9999 -9999 -9999 -9999 -9999 -9999 -9999 -9999 -9999 -9999 -9999 -9999 -9999 -9999 -9999 -9999 -9999 -9999 -9999 -9999 -9999 -9999 -9999 -9999 -9999 -9999 -9999 -9999 -9999 -9999 -9999 -9999 -9999 -9999 -9999 -9999 -9999 -9999 -9999 -9999 -9999 -9999 -9999 -9999 -9999 -9999 -9999 -9999 -9999 -9999 -9999 -9999 -9999 -9999 -9999 -9999 -9999 -9999 -9999 -9999 -9999 -9999 -9999 -9999 -9999 -9999 -9999 -9999 -9999 -9999 -9999 -9999 -9999 -9999 -9999 -9999 -9999 -9999 -9999 -9999 -9999 -9999 -9999 
-9999 -9999 -9999 -9999 -9999 -9999 -9999 -9999 -9999 -9999 -9999 -9999 -9999 -9999 -9999 -9999 -9999 -9999 -9999 -9999 -9999 -9999 -9999 -9999 -9999 -9999 -9999 -9999 -9999 -9999 -9999 -9999 -9999 -9999 -9999 -9999 -9999 -9999 -9999 -9999 -9999 -9999 -9999 -9999 -9999 -9999 -9999 -9999 -9999 -9999 -9999 -9999 -9999 -9999 -9999 -9999 -9999 -9999 -9999 -9999 -9999 -9999 -9999 -9999 -9999 -9999 -9999 -9999 -9999 -9999 -9999 -9999 -9999 -9999 -9999 -9999 -9999 -9999 -9999 -9999 -9999 -9999 -9999 -9999 -9999 -9999 -9999 -9999 -9999 -9999 -9999 -9999 -9999 -9999 -9999 -9999 -9999 -9999 -9999 -9999 -9999 -9999 -9999 -9999 -9999 -9999 -9999 -9999 -9999 -9999 -9999 -9999 -9999 -9999 -9999 -9999 -9999 -9999 -9999 -9999 -9999 -9999 -9999 -9999 -9999 -9999 -9999 -9999 -9999 -9999 -9999 -9999 -9999 -9999 -9999 -9999 -9999 -9999 -9999 -9999 -9999 -9999 -9999 -9999 -9999 -9999 -9999 -9999 -9999 -9999 -9999 -9999 -9999 -9999 16.289 16.289 16.289 16.573 17.643 17.661 17.661 17.661 17.654 17.331 -9999 -9999 -9999 -9999 -9999 -9999 -9999 -9999 -9999 -9999 -9999 -9999 -9999 -9999 -9999 -9999 -9999 -9999 -9999 -9999 -9999 -9999 -9999 -9999 -9999 -9999 -9999 -9999 -9999 -9999 -9999 -9999 -9999 -9999 -9999 -9999 -9999 -9999 -9999 -9999 -9999 -9999 -9999 -9999 -9999 -9999 -9999 -9999 -9999 -9999 -9999 -9999 -9999 -9999 -9999 -9999 -9999 -9999 -9999 -9999 -9999 -9999 -9999 -9999 -9999 -9999 -9999 -9999 -9999 -9999 -9999 -9999 -9999 -9999 -9999 -9999 -9999 -9999 -9999 -9999 -9999 -9999 -9999 -9999 -9999 -9999 -9999 -9999 -9999 -9999 -9999 -9999 -9999 -9999 -9999 -9999 -9999 -9999 -9999 -9999 -9999 -9999 -9999 -9999 -9999 -9999 -9999 -9999 -9999 -9999 -9999 -9999 -9999 -9999 -9999 -9999 -9999 -9999 -9999 -9999 -9999 -9999 -9999 -9999 -9999 -9999 -9999 -9999 -9999 -9999 -9999 -9999 -9999 -9999 -9999 -9999 -9999 -9999 -9999 
-9999 -9999 -9999 -9999 -9999 -9999 -9999 -9999 -9999 -9999 -9999 -9999 -9999 -9999 -9999 -9999 -9999 -9999 -9999 -9999 -9999 -9999 -9999 -9999 -9999 -9999 -9999 -9999 -9999 -9999 -9999 -9999 -9999 -9999 -9999 -9999 -9999 -9999 -9999 -9999 -9999 -9999 -9999 -9999 -9999 -9999 -9999 -9999 -9999 -9999 -9999 -9999 -9999 -9999 -9999 -9999 -9999 -9999 -9999 -9999 -9999 -9999 -9999 -9999 -9999 -9999 -9999 -9999 -9999 -9999 -9999 -9999 -9999 -9999 -9999 -9999 -9999 -9999 -9999 -9999 -9999 -9999 -9999 -9999 -9999 -9999 -9999 -9999 -9999 -9999 -9999 -9999 -9999 -9999 -9999 -9999 -9999 -9999 -9999 -9999 -9999 -9999 -9999 -9999 -9999 -9999 -9999 -9999 -9999 -9999 -9999 -9999 -9999 -9999 -9999 -9999 -9999 -9999 -9999 -9999 -9999 -9999 -9999 -9999 -9999 -9999 -9999 -9999 -9999 -9999 -9999 -9999 -9999 -9999 -9999 -9999 -9999 -9999 -9999 -9999 -9999 -9999 -9999 -9999 -9999 -9999 -9999 -9999 -9999 -9999 -9999 -9999 14.11 15.345 15.714 15.942 15.942 15.844 16.167 17.643 17.404 17.49 17.49 16.811 -9999 -9999 -9999 -9999 -9999 -9999 -9999 -9999 -9999 -9999 -9999 -9999 -9999 -9999 -9999 -9999 -9999 -9999 -9999 -9999 -9999 -9999 -9999 -9999 -9999 -9999 -9999 -9999 -9999 -9999 -9999 -9999 -9999 -9999 -9999 -9999 -9999 -9999 -9999 -9999 -9999 -9999 -9999 -9999 -9999 -9999 -9999 -9999 -9999 -9999 -9999 -9999 -9999 -9999 -9999 -9999 -9999 -9999 -9999 -9999 -9999 -9999 -9999 -9999 -9999 -9999 -9999 -9999 -9999 -9999 -9999 -9999 -9999 -9999 -9999 -9999 -9999 -9999 -9999 -9999 -9999 -9999 -9999 -9999 -9999 -9999 -9999 -9999 -9999 -9999 -9999 -9999 -9999 -9999 -9999 -9999 -9999 -9999 -9999 -9999 -9999 -9999 -9999 -9999 -9999 -9999 -9999 -9999 -9999 -9999 -9999 -9999 -9999 -9999 -9999 -9999 -9999 -9999 -9999 -9999 -9999 -9999 -9999 -9999 -9999 -9999 -9999 -9999 -9999 -9999 -9999 -9999 -9999 -9999 -9999 -9999 -9999 -9999 -9999 
-9999 -9999 -9999 -9999 -9999 -9999 -9999 -9999 -9999 -9999 -9999 -9999 -9999 -9999 -9999 -9999 -9999 -9999 -9999 -9999 -9999 -9999 -9999 -9999 -9999 -9999 -9999 -9999 -9999 -9999 -9999 -9999 -9999 -9999 -9999 -9999 -9999 -9999 -9999 -9999 -9999 -9999 -9999 -9999 -9999 -9999 -9999 -9999 -9999 -9999 -9999 -9999 -9999 -9999 -9999 -9999 -9999 -9999 -9999 -9999 -9999 -9999 -9999 -9999 -9999 -9999 -9999 -9999 -9999 -9999 -9999 -9999 -9999 -9999 -9999 -9999 -9999 -9999 -9999 -9999 -9999 -9999 -9999 -9999 -9999 -9999 -9999 -9999 -9999 -9999 -9999 -9999 -9999 -9999 -9999 -9999 -9999 -9999 -9999 -9999 -9999 -9999 -9999 -9999 -9999 -9999 -9999 -9999 -9999 -9999 -9999 -9999 -9999 -9999 -9999 -9999 -9999 -9999 -9999 -9999 -9999 -9999 -9999 -9999 -9999 -9999 -9999 -9999 -9999 -9999 -9999 -9999 -9999 -9999 -9999 -9999 -9999 -9999 -9999 -9999 -9999 -9999 -9999 -9999 -9999 -9999 -9999 -9999 -9999 -9999 -9999 15.67 12.821 14.055 14.382 14.382 15.469 14.517 14.517 16.167 16.869 15.534 15.534 14.614 14.59 -9999 -9999 -9999 -9999 -9999 -9999 -9999 -9999 -9999 -9999 -9999 -9999 -9999 -9999 -9999 -9999 -9999 -9999 -9999 -9999 -9999 -9999 -9999 17.127 16.165 -9999 -9999 -9999 -9999 -9999 -9999 -9999 -9999 -9999 -9999 -9999 -9999 -9999 -9999 -9999 -9999 -9999 -9999 -9999 -9999 -9999 -9999 -9999 -9999 -9999 -9999 -9999 -9999 -9999 -9999 -9999 -9999 -9999 -9999 -9999 -9999 -9999 -9999 -9999 -9999 -9999 -9999 -9999 -9999 -9999 -9999 -9999 -9999 -9999 -9999 -9999 -9999 -9999 -9999 -9999 -9999 -9999 -9999 -9999 -9999 -9999 -9999 -9999 -9999 -9999 -9999 -9999 -9999 -9999 -9999 -9999 -9999 -9999 -9999 -9999 -9999 -9999 -9999 -9999 -9999 -9999 -9999 -9999 -9999 -9999 -9999 -9999 -9999 -9999 -9999 -9999 -9999 -9999 -9999 -9999 -9999 -9999 -9999 -9999 -9999 -9999 -9999 -9999 -9999 -9999 -9999 -9999 -9999 -9999 -9999 -9999 -9999 -9999 
-9999 -9999 -9999 -9999 -9999 -9999 -9999 -9999 -9999 -9999 -9999 -9999 -9999 -9999 -9999 -9999 -9999 -9999 -9999 -9999 -9999 -9999 -9999 -9999 -9999 -9999 -9999 -9999 -9999 -9999 -9999 -9999 -9999 -9999 -9999 -9999 -9999 -9999 -9999 -9999 -9999 -9999 -9999 -9999 -9999 -9999 -9999 -9999 -9999 -9999 -9999 -9999 -9999 -9999 -9999 -9999 -9999 -9999 -9999 -9999 -9999 -9999 -9999 -9999 -9999 -9999 -9999 -9999 -9999 -9999 -9999 -9999 -9999 -9999 -9999 -9999 -9999 -9999 -9999 -9999 -9999 -9999 -9999 -9999 -9999 -9999 -9999 -9999 -9999 -9999 -9999 -9999 -9999 -9999 -9999 -9999 -9999 -9999 -9999 -9999 -9999 -9999 -9999 -9999 -9999 -9999 -9999 -9999 -9999 -9999 -9999 -9999 -9999 -9999 -9999 -9999 -9999 -9999 -9999 -9999 -9999 -9999 -9999 -9999 -9999 -9999 -9999 -9999 -9999 -9999 -9999 -9999 -9999 -9999 -9999 -9999 -9999 -9999 -9999 -9999 -9999 -9999 -9999 -9999 -9999 -9999 -9999 -9999 -9999 16.011 16.011 15.84 15.661 14.226 14.226 13.522 13.522 13.61 13.61 13.04 13.198 14.883 15.277 14.673 14.614 14.59 -9999 -9999 -9999 -9999 -9999 -9999 -9999 -9999 -9999 -9999 -9999 -9999 -9999 -9999 -9999 -9999 -9999 -9999 -9999 -9999 -9999 17.127 16.381 15.271 9.962 -9999 -9999 -9999 -9999 -9999 -9999 -9999 -9999 -9999 -9999 -9999 -9999 -9999 -9999 -9999 -9999 -9999 -9999 -9999 -9999 -9999 -9999 -9999 -9999 -9999 -9999 -9999 -9999 -9999 -9999 -9999 -9999 -9999 -9999 -9999 -9999 -9999 -9999 -9999 -9999 -9999 -9999 -9999 -9999 -9999 -9999 -9999 -9999 -9999 -9999 -9999 -9999 -9999 -9999 -9999 -9999 -9999 -9999 -9999 -9999 -9999 -9999 -9999 -9999 -9999 -9999 -9999 -9999 -9999 -9999 -9999 -9999 -9999 -9999 -9999 -9999 -9999 -9999 -9999 -9999 -9999 -9999 -9999 -9999 -9999 -9999 -9999 -9999 -9999 -9999 -9999 -9999 -9999 -9999 -9999 -9999 -9999 -9999 -9999 -9999 -9999 -9999 -9999 -9999 -9999 -9999 -9999 -9999 -9999 -9999 -9999 -9999 
-9999 -9999 -9999 -9999 -9999 -9999 -9999 -9999 -9999 -9999 -9999 -9999 -9999 -9999 -9999 -9999 -9999 -9999 -9999 -9999 -9999 -9999 -9999 -9999 -9999 -9999 -9999 -9999 -9999 -9999 -9999 -9999 -9999 -9999 -9999 -9999 -9999 -9999 -9999 -9999 -9999 -9999 -9999 -9999 -9999 -9999 -9999 -9999 -9999 -9999 -9999 -9999 -9999 -9999 -9999 -9999 -9999 -9999 -9999 -9999 -9999 -9999 -9999 -9999 -9999 -9999 -9999 -9999 -9999 -9999 -9999 -9999 -9999 -9999 -9999 -9999 -9999 -9999 -9999 -9999 -9999 -9999 -9999 -9999 -9999 -9999 -9999 -9999 -9999 -9999 -9999 -9999 -9999 -9999 -9999 -9999 -9999 -9999 -9999 -9999 -9999 -9999 -9999 -9999 -9999 -9999 -9999 -9999 -9999 -9999 -9999 -9999 -9999 -9999 -9999 -9999 -9999 -9999 -9999 -9999 -9999 -9999 -9999 -9999 -9999 -9999 -9999 -9999 -9999 -9999 -9999 -9999 -9999 -9999 -9999 -9999 -9999 -9999 -9999 -9999 -9999 -9999 -9999 -9999 -9999 -9999 -9999 -9999 16.362 16.57 16.57 16.57 15.661 14.715 14.715 14.226 13.61 13.61 14.515 14.257 15.387 15.387 15.387 15.277 14.673 14.623 15.446 -9999 -9999 -9999 -9999 -9999 -9999 -9999 -9999 -9999 -9999 -9999 -9999 -9999 -9999 -9999 -9999 -9999 -9999 13.07 13.07 16.376 15.271 8.847 6.986 12.792 -9999 -9999 -9999 -9999 -9999 -9999 -9999 -9999 -9999 -9999 -9999 -9999 -9999 -9999 -9999 -9999 -9999 -9999 -9999 -9999 -9999 -9999 -9999 -9999 -9999 -9999 -9999 -9999 -9999 -9999 -9999 -9999 -9999 -9999 -9999 -9999 -9999 -9999 -9999 -9999 -9999 -9999 -9999 -9999 -9999 -9999 -9999 -9999 -9999 -9999 -9999 -9999 -9999 -9999 -9999 -9999 -9999 -9999 -9999 -9999 -9999 -9999 -9999 -9999 -9999 -9999 -9999 -9999 -9999 -9999 -9999 -9999 -9999 -9999 -9999 -9999 -9999 -9999 -9999 -9999 -9999 -9999 -9999 -9999 -9999 -9999 -9999 -9999 -9999 -9999 -9999 -9999 -9999 -9999 -9999 -9999 -9999 -9999 -9999 -9999 -9999 -9999 -9999 -9999 -9999 -9999 -9999 -9999 -9999 -9999 -9999 
-9999 -9999 -9999 -9999 -9999 -9999 -9999 -9999 -9999 -9999 -9999 -9999 -9999 -9999 -9999 -9999 -9999 -9999 -9999 -9999 -9999 -9999 -9999 -9999 -9999 -9999 -9999 -9999 -9999 -9999 -9999 -9999 -9999 -9999 -9999 -9999 -9999 -9999 -9999 -9999 -9999 -9999 -9999 -9999 -9999 -9999 -9999 -9999 -9999 -9999 -9999 -9999 -9999 -9999 -9999 -9999 -9999 -9999 -9999 -9999 -9999 -9999 -9999 -9999 -9999 -9999 -9999 -9999 -9999 -9999 -9999 -9999 -9999 -9999 -9999 -9999 -9999 -9999 -9999 -9999 -9999 -9999 -9999 -9999 -9999 -9999 -9999 -9999 -9999 -9999 -9999 -9999 -9999 -9999 -9999 -9999 -9999 -9999 -9999 -9999 -9999 -9999 -9999 -9999 -9999 -9999 -9999 -9999 -9999 -9999 -9999 -9999 -9999 -9999 -9999 -9999 -9999 -9999 -9999 -9999 -9999 -9999 -9999 -9999 -9999 -9999 -9999 -9999 -9999 -9999 -9999 -9999 -9999 -9999 -9999 -9999 -9999 -9999 -9999 -9999 -9999 -9999 -9999 -9999 -9999 -9999 16.362 16.362 16.905 16.905 16.905 16.57 16.57 14.72 14.72 14.72 14.672 14.672 14.515 14.515 15.387 15.387 15.387 16.359 16.359 15.387 16.106 -9999 -9999 -9999 -9999 -9999 -9999 -9999 -9999 -9999 -9999 -9999 -9999 -9999 -9999 -9999 -9999 -9999 15.829 14.714 13.375 13.601 13.375 12.96 8.318 11.926 12.792 -9999 -9999 -9999 -9999 -9999 -9999 -9999 -9999 -9999 -9999 -9999 -9999 -9999 -9999 -9999 -9999 -9999 -9999 -9999 -9999 -9999 -9999 -9999 -9999 -9999 -9999 -9999 -9999 -9999 -9999 -9999 -9999 -9999 -9999 -9999 -9999 -9999 -9999 -9999 -9999 -9999 -9999 -9999 -9999 -9999 -9999 -9999 -9999 -9999 -9999 -9999 -9999 -9999 -9999 -9999 -9999 -9999 -9999 -9999 -9999 -9999 -9999 -9999 -9999 -9999 -9999 -9999 -9999 -9999 -9999 -9999 -9999 -9999 -9999 -9999 -9999 -9999 -9999 -9999 -9999 -9999 -9999 -9999 -9999 -9999 -9999 -9999 -9999 -9999 -9999 -9999 -9999 -9999 -9999 -9999 -9999 -9999 -9999 -9999 -9999 -9999 -9999 -9999 -9999 -9999 -9999 -9999 -9999 -9999 -9999 
-9999 -9999 -9999 -9999 -9999 -9999 -9999 -9999 -9999 -9999 -9999 -9999 -9999 -9999 -9999 -9999 -9999 -9999 -9999 -9999 -9999 -9999 -9999 -9999 -9999 -9999 -9999 -9999 -9999 -9999 -9999 -9999 -9999 -9999 -9999 -9999 -9999 -9999 -9999 -9999 -9999 -9999 -9999 -9999 -9999 -9999 -9999 -9999 -9999 -9999 -9999 -9999 -9999 -9999 -9999 -9999 -9999 -9999 -9999 -9999 -9999 -9999 -9999 -9999 -9999 -9999 -9999 -9999 -9999 -9999 -9999 -9999 -9999 -9999 -9999 -9999 -9999 -9999 -9999 -9999 -9999 -9999 -9999 -9999 -9999 -9999 -9999 -9999 -9999 -9999 -9999 -9999 -9999 -9999 -9999 -9999 -9999 -9999 -9999 -9999 -9999 -9999 -9999 -9999 -9999 -9999 -9999 -9999 -9999 -9999 -9999 -9999 -9999 -9999 -9999 -9999 -9999 -9999 -9999 -9999 -9999 -9999 -9999 -9999 -9999 -9999 -9999 -9999 -9999 -9999 -9999 -9999 -9999 -9999 -9999 -9999 -9999 -9999 -9999 -9999 -9999 -9999 -9999 -9999 -9999 15.636 15.915 16.362 16.905 16.905 16.905 16.57 15.961 15.773 14.954 15.792 15.06 15.082 14.672 14.515 15.387 15.387 16.359 16.722 16.722 16.722 16.232 16.232 -9999 -9999 -9999 -9999 -9999 -9999 -9999 -9999 -9999 -9999 -9999 -9999 -9999 -9999 16.231 17.764 17.764 17.764 13.601 14.016 14.016 13.075 12.782 9.433 19.292 -9999 -9999 -9999 -9999 -9999 -9999 -9999 -9999 -9999 -9999 -9999 -9999 -9999 -9999 -9999 -9999 -9999 -9999 -9999 -9999 -9999 -9999 -9999 -9999 -9999 -9999 -9999 -9999 -9999 -9999 -9999 -9999 -9999 -9999 -9999 -9999 -9999 -9999 -9999 -9999 -9999 -9999 -9999 -9999 -9999 -9999 -9999 -9999 -9999 -9999 -9999 -9999 -9999 -9999 -9999 -9999 -9999 -9999 -9999 -9999 -9999 -9999 -9999 -9999 -9999 -9999 -9999 -9999 -9999 -9999 -9999 -9999 -9999 -9999 -9999 -9999 -9999 -9999 -9999 -9999 -9999 -9999 -9999 -9999 -9999 -9999 -9999 -9999 -9999 -9999 -9999 -9999 -9999 -9999 -9999 -9999 -9999 -9999 -9999 -9999 -9999 -9999 -9999 -9999 -9999 -9999 -9999 -9999 -9999 -9999 
-9999 -9999 -9999 -9999 -9999 -9999 -9999 -9999 -9999 -9999 -9999 -9999 -9999 -9999 -9999 -9999 -9999 -9999 -9999 -9999 -9999 -9999 -9999 -9999 -9999 -9999 -9999 -9999 -9999 -9999 -9999 -9999 -9999 -9999 -9999 -9999 -9999 -9999 -9999 -9999 -9999 -9999 -9999 -9999 -9999 -9999 -9999 -9999 -9999 -9999 -9999 -9999 -9999 -9999 -9999 -9999 -9999 -9999 -9999 -9999 -9999 -9999 -9999 -9999 -9999 -9999 -9999 -9999 -9999 -9999 -9999 -9999 -9999 -9999 -9999 -9999 -9999 -9999 -9999 -9999 -9999 -9999 -9999 -9999 -9999 -9999 -9999 -9999 -9999 -9999 -9999 -9999 -9999 -9999 -9999 -9999 -9999 -9999 -9999 -9999 -9999 -9999 -9999 -9999 -9999 -9999 -9999 -9999 -9999 -9999 -9999 -9999 -9999 -9999 -9999 -9999 -9999 -9999 -9999 -9999 -9999 -9999 -9999 -9999 -9999 -9999 -9999 -9999 -9999 -9999 -9999 -9999 -9999 -9999 -9999 -9999 -9999 -9999 -9999 -9999 -9999 -9999 -9999 12.486 14.734 15.222 15.915 15.915 16.905 16.905 16.905 16.505 16.036 16.036 15.792 15.792 15.792 16.035 16.035 15.102 16.456 16.456 16.456 16.722 16.722 16.722 16.722 16.232 16.232 -9999 -9999 -9999 -9999 -9999 -9999 -9999 -9999 -9999 -9999 -9999 -9999 16.338 16.433 18.111 18.111 17.802 17.802 19.235 19.235 14.65 18.687 18.878 19.398 19.681 -9999 -9999 -9999 -9999 -9999 -9999 -9999 -9999 -9999 -9999 -9999 -9999 -9999 -9999 -9999 -9999 -9999 -9999 -9999 -9999 -9999 -9999 10.06 -9999 -9999 -9999 -9999 -9999 -9999 -9999 -9999 -9999 -9999 -9999 -9999 -9999 -9999 -9999 -9999 -9999 -9999 -9999 -9999 -9999 -9999 -9999 -9999 -9999 -9999 -9999 -9999 -9999 -9999 -9999 -9999 -9999 -9999 -9999 -9999 -9999 -9999 -9999 -9999 -9999 -9999 -9999 -9999 -9999 -9999 -9999 -9999 -9999 -9999 -9999 -9999 -9999 -9999 -9999 -9999 -9999 -9999 -9999 -9999 -9999 -9999 -9999 -9999 -9999 -9999 -9999 -9999 -9999 -9999 -9999 -9999 -9999 -9999 -9999 -9999 -9999 -9999 -9999 -9999 -9999 -9999 -9999 -9999 -9999 -9999 
-9999 -9999 -9999 -9999 -9999 -9999 -9999 -9999 -9999 -9999 -9999 -9999 -9999 -9999 -9999 -9999 -9999 -9999 -9999 -9999 -9999 -9999 -9999 -9999 -9999 -9999 -9999 -9999 -9999 -9999 -9999 -9999 -9999 -9999 -9999 -9999 -9999 -9999 -9999 -9999 -9999 -9999 -9999 -9999 -9999 -9999 -9999 -9999 -9999 -9999 -9999 -9999 -9999 -9999 -9999 -9999 -9999 -9999 -9999 -9999 -9999 -9999 -9999 -9999 -9999 -9999 -9999 -9999 -9999 -9999 -9999 -9999 -9999 -9999 -9999 -9999 -9999 -9999 -9999 -9999 -9999 -9999 -9999 -9999 -9999 -9999 -9999 -9999 -9999 -9999 -9999 -9999 -9999 -9999 -9999 -9999 -9999 -9999 -9999 -9999 -9999 -9999 -9999 -9999 -9999 -9999 -9999 -9999 -9999 -9999 -9999 -9999 -9999 -9999 -9999 -9999 -9999 -9999 -9999 -9999 -9999 -9999 -9999 -9999 -9999 -9999 -9999 -9999 -9999 -9999 -9999 -9999 -9999 -9999 -9999 -9999 -9999 -9999 -9999 -9999 -9999 -9999 9.267 12.583 14.734 14.831 15.915 15.915 16.376 16.505 16.505 16.063 16.036 16.036 16.036 16.404 16.858 16.858 16.858 16.281 16.456 16.456 16.617 16.722 16.722 16.722 16.392 16.232 16.005 15.8 -9999 -9999 -9999 -9999 -9999 -9999 -9999 -9999 -9999 16.537 16.537 16.537 18.111 18.111 18.691 18.775 19.302 19.457 19.457 19.235 18.999 18.999 19.398 20.676 21.031 -9999 -9999 -9999 -9999 -9999 -9999 -9999 -9999 -9999 -9999 -9999 -9999 -9999 -9999 -9999 -9999 -9999 -9999 -9999 -9999 9.019 8.53 10.049 -9999 -9999 -9999 -9999 -9999 -9999 -9999 -9999 -9999 -9999 -9999 -9999 -9999 -9999 -9999 -9999 -9999 -9999 -9999 -9999 -9999 -9999 -9999 -9999 -9999 -9999 -9999 -9999 -9999 -9999 -9999 -9999 -9999 -9999 -9999 -9999 -9999 -9999 -9999 -9999 -9999 -9999 -9999 -9999 -9999 -9999 -9999 -9999 -9999 -9999 -9999 -9999 -9999 -9999 -9999 -9999 -9999 -9999 -9999 -9999 -9999 -9999 -9999 -9999 -9999 -9999 -9999 -9999 -9999 -9999 -9999 -9999 -9999 -9999 -9999 -9999 -9999 -9999 -9999 -9999 -9999 -9999 -9999 -9999 -9999 
-9999 -9999 -9999 -9999 -9999 -9999 -9999 -9999 -9999 -9999 -9999 -9999 -9999 -9999 -9999 -9999 -9999 -9999 -9999 -9999 -9999 -9999 -9999 -9999 -9999 -9999 -9999 -9999 -9999 -9999 -9999 -9999 -9999 -9999 -9999 -9999 -9999 -9999 -9999 -9999 -9999 -9999 -9999 -9999 -9999 -9999 -9999 -9999 -9999 -9999 -9999 -9999 -9999 -9999 -9999 -9999 -9999 -9999 -9999 -9999 -9999 -9999 -9999 -9999 -9999 -9999 -9999 -9999 -9999 -9999 -9999 -9999 -9999 -9999 -9999 -9999 -9999 -9999 -9999 -9999 -9999 -9999 -9999 -9999 -9999 -9999 -9999 -9999 -9999 -9999 -9999 -9999 -9999 -9999 -9999 -9999 -9999 -9999 -9999 -9999 -9999 -9999 -9999 -9999 -9999 -9999 -9999 -9999 -9999 -9999 -9999 -9999 -9999 -9999 -9999 -9999 -9999 -9999 -9999 -9999 -9999 -9999 -9999 -9999 -9999 -9999 -9999 -9999 -9999 -9999 -9999 -9999 -9999 -9999 -9999 -9999 -9999 -9999 -9999 -9999 3.557 8.55 9.267 12.583 14.687 14.797 14.847 15.056 15.633 15.871 15.871 16.036 16.036 16.036 15.98 16.404 16.858 16.858 16.858 16.652 17.234 17.317 16.617 16.617 16.617 16.617 16.347 16.347 16.148 15.8 15.677 -9999 -9999 -9999 -9999 -9999 -9999 -9999 16.537 16.537 16.537 16.537 18.111 18.691 18.691 19.302 19.457 19.457 19.646 19.646 19.646 20.281 20.676 20.946 21.031 21.031 -9999 -9999 -9999 -9999 -9999 -9999 -9999 -9999 -9999 -9999 -9999 -9999 -9999 -9999 -9999 -9999 -9999 12.397 8.288 7.947 8.472 8.472 -9999 -9999 -9999 -9999 -9999 -9999 -9999 -9999 -9999 -9999 -9999 -9999 -9999 -9999 -9999 -9999 -9999 -9999 -9999 -9999 -9999 -9999 -9999 -9999 -9999 -9999 -9999 -9999 -9999 -9999 -9999 -9999 -9999 -9999 -9999 -9999 -9999 -9999 -9999 -9999 -9999 -9999 -9999 -9999 -9999 -9999 -9999 -9999 -9999 -9999 -9999 -9999 -9999 -9999 -9999 -9999 -9999 -9999 -9999 -9999 -9999 -9999 -9999 -9999 -9999 -9999 -9999 -9999 -9999 -9999 -9999 -9999 -9999 -9999 -9999 -9999 -9999 -9999 -9999 -9999 -9999 -9999 -9999 -9999 -9999 
-9999 -9999 -9999 -9999 -9999 -9999 -9999 -9999 -9999 -9999 -9999 -9999 -9999 -9999 -9999 -9999 -9999 -9999 -9999 -9999 -9999 -9999 -9999 -9999 -9999 -9999 -9999 -9999 -9999 -9999 -9999 -9999 -9999 -9999 -9999 -9999 -9999 -9999 -9999 -9999 -9999 -9999 -9999 -9999 -9999 -9999 -9999 -9999 -9999 -9999 -9999 -9999 -9999 -9999 -9999 -9999 -9999 -9999 -9999 -9999 -9999 -9999 -9999 -9999 -9999 -9999 -9999 -9999 -9999 -9999 -9999 -9999 -9999 -9999 -9999 -9999 -9999 -9999 -9999 -9999 -9999 -9999 -9999 -9999 -9999 -9999 -9999 -9999 -9999 -9999 -9999 -9999 -9999 -9999 -9999 -9999 -9999 -9999 -9999 -9999 -9999 -9999 -9999 -9999 -9999 -9999 -9999 -9999 -9999 -9999 -9999 -9999 -9999 -9999 -9999 -9999 -9999 -9999 -9999 -9999 -9999 -9999 -9999 -9999 -9999 -9999 -9999 -9999 -9999 -9999 -9999 -9999 -9999 -9999 -9999 -9999 -9999 -9999 -9999 3.693 4.137 8.55 9.252 12.583 13.66 14.529 14.704 14.704 14.993 15.19 15.484 15.842 16.731 16.731 17.627 17.967 17.967 18.062 17.714 17.648 17.648 17.329 17.317 16.963 16.617 16.347 16.347 16.347 16.347 15.783 15.783 -9999 -9999 -9999 -9999 -9999 15.98 16.265 16.419 17.306 17.306 16.537 18.281 18.691 18.691 19.302 19.457 19.457 19.646 19.646 19.646 20.281 20.676 20.946 21.031 21.031 21.031 -9999 -9999 -9999 -9999 -9999 -9999 -9999 -9999 -9999 -9999 -9999 -9999 -9999 -9999 13.384 13.619 13.619 13.616 13.061 11.928 8.478 6.273 -9999 -9999 -9999 -9999 -9999 -9999 -9999 -9999 -9999 -9999 -9999 -9999 -9999 -9999 -9999 -9999 -9999 -9999 -9999 -9999 -9999 -9999 -9999 -9999 -9999 -9999 -9999 -9999 -9999 -9999 -9999 -9999 -9999 -9999 -9999 -9999 -9999 -9999 -9999 -9999 -9999 -9999 -9999 -9999 -9999 -9999 -9999 -9999 -9999 -9999 -9999 -9999 -9999 -9999 -9999 -9999 -9999 -9999 -9999 -9999 -9999 -9999 -9999 -9999 -9999 -9999 -9999 -9999 -9999 -9999 -9999 -9999 -9999 -9999 -9999 -9999 -9999 -9999 -9999 -9999 -9999 -9999 -9999 -9999 
-9999 -9999 -9999 -9999 -9999 -9999 -9999 -9999 -9999 -9999 -9999 -9999 -9999 -9999 -9999 -9999 -9999 -9999 -9999 -9999 -9999 -9999 -9999 -9999 -9999 -9999 -9999 -9999 -9999 -9999 -9999 -9999 -9999 -9999 -9999 -9999 -9999 -9999 -9999 -9999 -9999 -9999 -9999 -9999 -9999 -9999 -9999 -9999 -9999 -9999 -9999 -9999 -9999 -9999 -9999 -9999 -9999 -9999 -9999 -9999 -9999 -9999 -9999 -9999 -9999 -9999 -9999 -9999 -9999 -9999 -9999 -9999 -9999 -9999 -9999 -9999 -9999 -9999 -9999 -9999 -9999 -9999 -9999 -9999 -9999 -9999 -9999 -9999 -9999 -9999 -9999 -9999 -9999 -9999 -9999 -9999 -9999 -9999 -9999 -9999 -9999 -9999 -9999 -9999 -9999 -9999 -9999 -9999 -9999 -9999 -9999 -9999 -9999 -9999 -9999 -9999 -9999 -9999 -9999 -9999 -9999 -9999 -9999 -9999 -9999 -9999 -9999 -9999 -9999 -9999 -9999 -9999 -9999 -9999 -9999 -9999 -9999 2.609 3.66 4.137 7.144 8.304 10.689 12.865 13.096 14.316 14.489 14.668 15.037 15.029 15.526 16.731 16.731 16.731 17.967 18 18.119 18.555 18.555 18.132 17.962 17.676 17.383 17.289 16.963 16.347 16.347 16.347 16.146 15.783 15.783 15.501 -9999 -9999 10.916 15.912 16.036 17.031 17.306 17.496 17.496 17.306 16.718 18.281 18.691 18.691 19.444 19.457 19.646 19.646 19.646 20.281 20.464 20.676 21.031 21.031 21.132 -9999 -9999 -9999 -9999 -9999 -9999 -9999 -9999 -9999 -9999 -9999 -9999 -9999 14.761 15.037 15.437 15.437 14.911 13.926 13.621 12.067 8.837 8.837 -9999 -9999 -9999 -9999 -9999 -9999 -9999 -9999 -9999 -9999 -9999 -9999 -9999 -9999 -9999 -9999 -9999 -9999 -9999 -9999 -9999 -9999 -9999 -9999 -9999 -9999 -9999 -9999 -9999 -9999 -9999 -9999 -9999 -9999 -9999 -9999 -9999 -9999 -9999 -9999 -9999 -9999 -9999 -9999 -9999 -9999 -9999 -9999 -9999 -9999 -9999 -9999 -9999 -9999 -9999 -9999 -9999 -9999 -9999 -9999 -9999 -9999 -9999 -9999 -9999 -9999 -9999 -9999 -9999 -9999 -9999 -9999 -9999 -9999 -9999 -9999 -9999 -9999 -9999 -9999 -9999 -9999 -9999 
-9999 -9999 -9999 -9999 -9999 -9999 -9999 -9999 -9999 -9999 -9999 -9999 -9999 -9999 -9999 -9999 -9999 -9999 -9999 -9999 -9999 -9999 -9999 -9999 -9999 -9999 -9999 -9999 -9999 -9999 -9999 -9999 -9999 -9999 -9999 -9999 -9999 -9999 -9999 -9999 -9999 -9999 -9999 -9999 -9999 -9999 -9999 -9999 -9999 -9999 -9999 -9999 -9999 -9999 -9999 -9999 -9999 -9999 -9999 -9999 -9999 -9999 -9999 -9999 -9999 -9999 -9999 -9999 -9999 -9999 -9999 -9999 -9999 -9999 -9999 -9999 -9999 -9999 -9999 -9999 -9999 -9999 -9999 -9999 -9999 -9999 -9999 -9999 -9999 -9999 -9999 -9999 -9999 -9999 -9999 -9999 -9999 -9999 -9999 -9999 -9999 -9999 -9999 -9999 -9999 -9999 -9999 -9999 -9999 -9999 -9999 -9999 -9999 -9999 -9999 -9999 -9999 -9999 -9999 -9999 -9999 -9999 -9999 -9999 -9999 -9999 -9999 -9999 -9999 -9999 -9999 -9999 -9999 -9999 -9999 -9999 2.888 2.984 3.66 8.006 8.095 10.965 12.918 14.263 14.263 13.877 14.489 15.037 15.037 15.037 16.44 16.731 17.376 17.376 18 18 18.555 18.555 18.555 18.555 18.408 18.408 17.676 17.289 15.321 15.207 15.246 15.655 15.783 15.783 15.662 14.524 12.751 11.864 10.009 15.912 16.397 17.143 17.496 17.496 17.496 17.496 17.751 17.812 17.998 18.165 18.924 19.195 19.376 19.646 19.2 19.749 20.24 20.24 20.462 20.73 21.132 21.266 -9999 -9999 -9999 -9999 -9999 -9999 -9999 -9999 -9999 -9999 12.105 14.761 15.467 15.467 15.437 15.437 15.437 14.911 13.621 13.484 12.067 12.157 -9999 -9999 -9999 -9999 -9999 -9999 -9999 -9999 -9999 -9999 -9999 -9999 -9999 -9999 -9999 -9999 -9999 -9999 -9999 -9999 -9999 -9999 -9999 -9999 -9999 -9999 -9999 -9999 -9999 -9999 -9999 -9999 -9999 -9999 -9999 -9999 -9999 -9999 -9999 -9999 -9999 -9999 -9999 -9999 -9999 -9999 -9999 -9999 -9999 -9999 -9999 -9999 -9999 -9999 -9999 -9999 -9999 -9999 -9999 -9999 -9999 -9999 -9999 -9999 -9999 -9999 -9999 -9999 -9999 -9999 -9999 -9999 -9999 -9999 -9999 -9999 -9999 -9999 -9999 -9999 -9999 -9999 -9999 
-9999 -9999 -9999 -9999 -9999 -9999 -9999 -9999 -9999 -9999 -9999 -9999 -9999 -9999 -9999 -9999 -9999 -9999 -9999 -9999 -9999 -9999 -9999 -9999 -9999 -9999 -9999 -9999 -9999 -9999 -9999 -9999 -9999 -9999 -9999 -9999 -9999 -9999 -9999 -9999 -9999 -9999 -9999 -9999 -9999 -9999 -9999 -9999 -9999 -9999 -9999 -9999 -9999 -9999 -9999 -9999 -9999 -9999 -9999 -9999 -9999 -9999 -9999 -9999 -9999 -9999 -9999 -9999 -9999 -9999 -9999 -9999 -9999 -9999 -9999 -9999 -9999 -9999 -9999 -9999 -9999 -9999 -9999 -9999 -9999 -9999 -9999 -9999 -9999 -9999 -9999 -9999 -9999 -9999 -9999 -9999 -9999 -9999 -9999 -9999 -9999 -9999 -9999 -9999 -9999 -9999 -9999 -9999 -9999 -9999 -9999 -9999 -9999 -9999 -9999 -9999 -9999 -9999 -9999 -9999 -9999 -9999 -9999 -9999 -9999 -9999 -9999 -9999 -9999 -9999 -9999 -9999 -9999 -9999 -9999 1.552 2.894 3.541 7.825 8.421 8.941 11.014 14.263 14.263 14.263 14.263 14.966 15.037 15.037 15.037 16.44 18.171 18.171 18.171 18.171 18.417 18.577 18.739 18.674 18.674 18.408 18.408 17.906 17.461 16.553 14.622 14.747 14.747 14.747 14.747 14.428 13.773 12.751 11.52 8.526 15.63 16.752 17.34 17.403 17.496 17.496 17.779 18.004 18.004 18.004 18.004 18.36 18.749 18.953 19.135 19.135 19.554 20.099 20.099 20.462 20.73 20.73 21.132 21.266 -9999 -9999 -9999 -9999 -9999 -9999 -9999 -9999 16.326 15.931 15.931 15.467 15.467 15.467 15.437 15.437 14.998 14.981 14.981 12.067 17.125 16.786 -9999 -9999 -9999 -9999 -9999 -9999 -9999 -9999 -9999 -9999 -9999 -9999 -9999 -9999 -9999 -9999 -9999 -9999 -9999 -9999 -9999 -9999 -9999 -9999 -9999 -9999 -9999 -9999 -9999 -9999 -9999 -9999 -9999 -9999 -9999 -9999 -9999 -9999 -9999 -9999 -9999 -9999 -9999 -9999 -9999 -9999 -9999 -9999 -9999 -9999 -9999 -9999 -9999 -9999 -9999 -9999 -9999 -9999 -9999 -9999 -9999 -9999 -9999 -9999 -9999 -9999 -9999 -9999 -9999 -9999 -9999 -9999 -9999 -9999 -9999 -9999 -9999 -9999 -9999 -9999 -9999 -9999 
-9999 -9999 -9999 -9999 -9999 -9999 -9999 -9999 -9999 -9999 -9999 -9999 -9999 -9999 -9999 -9999 -9999 -9999 -9999 -9999 -9999 -9999 -9999 -9999 -9999 -9999 -9999 -9999 -9999 -9999 -9999 -9999 -9999 -9999 -9999 -9999 -9999 -9999 -9999 -9999 -9999 -9999 -9999 -9999 -9999 -9999 -9999 -9999 -9999 -9999 -9999 -9999 -9999 -9999 -9999 -9999 -9999 -9999 -9999 -9999 -9999 -9999 -9999 -9999 -9999 -9999 -9999 -9999 -9999 -9999 -9999 -9999 -9999 -9999 -9999 -9999 -9999 -9999 -9999 -9999 -9999 -9999 -9999 -9999 -9999 -9999 -9999 -9999 -9999 -9999 -9999 -9999 -9999 -9999 -9999 -9999 -9999 -9999 -9999 -9999 -9999 -9999 -9999 -9999 -9999 -9999 -9999 -9999 -9999 -9999 -9999 -9999 -9999 -9999 -9999 -9999 -9999 -9999 -9999 -9999 -9999 -9999 -9999 -9999 -9999 -9999 -9999 -9999 -9999 -9999 -9999 -9999 -9999 4.822 4.343 1.499 3.029 3.541 7.929 8.941 10.705 10.965 14.263 14.263 14.263 14.966 15.155 15.155 15.577 15.006 16.363 18.171 18.171 18.171 18.417 18.518 18.775 18.775 18.775 18.674 18.408 18.408 17.677 16.553 16.553 13.933 14.328 14.747 14.747 14.428 13.773 11.827 11.567 11.52 10.195 15.492 17.226 17.429 17.429 17.429 17.496 17.975 18.004 18.107 18.405 18.405 18.405 18.212 18.355 18.25 18.615 18.873 19.554 20.227 20.454 20.73 20.73 20.73 20.825 20.7 -9999 -9999 -9999 -9999 -9999 16.326 16.326 16.326 16.326 16.105 16.105 15.467 16.19 16.592 16.592 16.19 15.404 16.438 17.125 17.566 17.566 17.125 -9999 -9999 -9999 -9999 -9999 -9999 -9999 -9999 -9999 -9999 -9999 -9999 -9999 -9999 -9999 -9999 -9999 -9999 -9999 -9999 -9999 -9999 -9999 -9999 -9999 -9999 -9999 -9999 -9999 -9999 -9999 -9999 -9999 -9999 -9999 -9999 -9999 -9999 -9999 -9999 -9999 -9999 -9999 -9999 -9999 -9999 -9999 -9999 -9999 -9999 -9999 -9999 -9999 -9999 -9999 -9999 -9999 -9999 -9999 -9999 -9999 -9999 -9999 -9999 -9999 -9999 -9999 -9999 -9999 -9999 -9999 -9999 -9999 -9999 -9999 -9999 -9999 -9999 -9999 -9999 -9999 
-9999 -9999 -9999 -9999 -9999 -9999 -9999 -9999 -9999 -9999 -9999 -9999 -9999 -9999 -9999 -9999 -9999 -9999 -9999 -9999 -9999 -9999 -9999 -9999 -9999 -9999 -9999 -9999 -9999 -9999 -9999 -9999 -9999 -9999 -9999 -9999 -9999 -9999 -9999 -9999 -9999 -9999 -9999 -9999 -9999 -9999 -9999 -9999 -9999 -9999 -9999 -9999 -9999 -9999 -9999 -9999 -9999 -9999 -9999 -9999 -9999 -9999 -9999 -9999 -9999 -9999 -9999 -9999 -9999 -9999 -9999 -9999 -9999 -9999 -9999 -9999 -9999 -9999 -9999 -9999 -9999 -9999 -9999 -9999 -9999 -9999 -9999 -9999 -9999 -9999 -9999 -9999 -9999 -9999 -9999 1.975 1.057 1.057 -9999 -9999 -9999 -9999 -9999 -9999 -9999 -9999 -9999 -9999 -9999 -9999 -9999 -9999 -9999 -9999 -9999 -9999 -9999 -9999 -9999 -9999 -9999 -9999 -9999 -9999 -9999 -9999 -9999 -9999 -9999 -9999 -9999 -9999 4.662 4.194 4.194 1.914 3.029 3.541 7.929 8.941 10.705 10.896 13.715 14.263 14.693 15.505 15.505 15.67 15.67 15.577 16.68 18.028 18.171 18.171 18.726 18.726 18.775 18.775 18.775 18.671 18.173 17.847 17.677 17.09 16.502 14.773 13.632 13.632 13.569 13.077 12.073 11.52 11.52 11.355 15.285 15.68 17.226 17.429 17.429 17.429 17.36 17.975 17.975 18.115 18.405 18.612 18.612 18.146 18.048 18.146 18.476 18.689 18.873 19.757 20.227 20.454 20.454 20.7 20.7 20.7 -9999 -9999 -9999 -9999 19.18 19.452 19.452 20.092 20.092 18.432 18.432 15.834 16.592 16.592 16.592 16.592 16.438 16.438 17.566 17.646 17.646 17.566 -9999 -9999 -9999 -9999 -9999 -9999 -9999 -9999 -9999 -9999 -9999 -9999 -9999 -9999 -9999 -9999 -9999 -9999 -9999 -9999 -9999 -9999 -9999 -9999 -9999 -9999 -9999 -9999 -9999 -9999 -9999 -9999 -9999 -9999 -9999 -9999 -9999 -9999 -9999 -9999 -9999 -9999 -9999 -9999 -9999 -9999 -9999 -9999 -9999 -9999 -9999 -9999 -9999 -9999 -9999 -9999 -9999 -9999 -9999 -9999 -9999 -9999 -9999 -9999 -9999 -9999 -9999 -9999 -9999 -9999 -9999 -9999 -9999 -9999 -9999 -9999 -9999 -9999 -9999 -9999 -9999 
-9999 -9999 -9999 -9999 -9999 -9999 -9999 -9999 -9999 -9999 -9999 -9999 -9999 -9999 -9999 -9999 -9999 -9999 -9999 -9999 -9999 -9999 -9999 -9999 -9999 -9999 -9999 -9999 -9999 -9999 -9999 -9999 -9999 -9999 -9999 -9999 -9999 -9999 -9999 -9999 -9999 -9999 -9999 -9999 -9999 -9999 -9999 -9999 -9999 -9999 -9999 -9999 -9999 -9999 -9999 -9999 -9999 -9999 -9999 -9999 -9999 -9999 -9999 -9999 -9999 -9999 -9999 -9999 -9999 -9999 -9999 -9999 -9999 -9999 -9999 -9999 -9999 -9999 -9999 -9999 -9999 -9999 -9999 -9999 -9999 -9999 -9999 -9999 -9999 -9999 -9999 -9999 -9999 -9999 0.92 0.92 0.92 0.896 1.224 -9999 -9999 -9999 -9999 -9999 -9999 -9999 -9999 -9999 -9999 -9999 -9999 -9999 -9999 -9999 -9999 -9999 -9999 -9999 -9999 -9999 -9999 -9999 -9999 -9999 -9999 -9999 -9999 -9999 -9999 -9999 2.829 2.094 1.675 1.571 1.811 2.415 2.977 3.541 7.329 7.423 10.705 10.869 13.639 13.986 15.505 15.505 15.67 15.759 15.759 15.67 16.68 17.742 18.067 18.726 18.726 18.726 18.775 18.775 18.775 18.646 17.847 17.847 17.501 17.09 15.383 14.463 13.179 13.175 12.889 12.889 10.11 10.11 11.222 15.13 15.68 16.264 17.122 17.429 17.429 17.429 17.389 17.958 18.013 18.275 18.736 18.895 18.895 18.809 18.809 18.818 18.818 18.832 19.063 19.757 19.897 19.897 20.051 20.437 20.437 20.265 19.782 -9999 19.328 19.328 19.18 19.452 20.092 20.092 20.092 20.092 18.432 18.432 16.592 16.592 16.592 16.592 16.132 16.465 17.646 17.646 17.646 17.646 18.403 -9999 -9999 -9999 -9999 -9999 -9999 -9999 -9999 -9999 -9999 -9999 -9999 -9999 -9999 -9999 -9999 -9999 -9999 -9999 -9999 -9999 -9999 -9999 -9999 -9999 -9999 -9999 -9999 -9999 -9999 -9999 -9999 -9999 -9999 -9999 -9999 -9999 -9999 -9999 -9999 -9999 -9999 -9999 -9999 -9999 -9999 -9999 -9999 -9999 -9999 -9999 -9999 -9999 -9999 -9999 -9999 -9999 -9999 -9999 -9999 -9999 -9999 -9999 -9999 -9999 -9999 -9999 -9999 -9999 -9999 -9999 -9999 -9999 -9999 -9999 -9999 -9999 -9999 -9999 -9999 
-9999 -9999 -9999 -9999 -9999 -9999 -9999 -9999 -9999 -9999 -9999 -9999 -9999 -9999 -9999 -9999 -9999 -9999 -9999 -9999 -9999 -9999 -9999 -9999 -9999 -9999 -9999 -9999 -9999 -9999 -9999 -9999 -9999 -9999 -9999 -9999 -9999 -9999 -9999 -9999 -9999 -9999 -9999 -9999 -9999 -9999 -9999 -9999 -9999 -9999 -9999 -9999 -9999 -9999 -9999 -9999 -9999 -9999 -9999 -9999 -9999 -9999 -9999 -9999 -9999 -9999 -9999 -9999 -9999 -9999 -9999 -9999 -9999 -9999 -9999 -9999 -9999 -9999 -9999 -9999 -9999 -9999 -9999 -9999 -9999 -9999 -9999 -9999 -9999 -9999 -9999 -9999 1.646 0.582 0.582 0.582 0.618 0.896 1.224 -9999 -9999 -9999 -9999 -9999 -9999 -9999 -9999 -9999 -9999 -9999 -9999 -9999 -9999 -9999 -9999 -9999 -9999 -9999 -9999 -9999 -9999 -9999 -9999 -9999 -9999 -9999 -9999 -9999 -9999 3.237 3.237 4.23 4.673 1.571 2.118 2.355 3.259 3.704 4.053 6.359 10.228 10.725 12.249 13.668 15.505 15.505 15.759 15.759 15.759 16.489 16.553 17.17 17.907 17.907 18.726 18.726 18.726 18.775 18.446 18.446 17.847 17.501 17.09 16.409 14.706 12.818 12.779 11.923 11.189 9.836 9.716 9.657 11.241 15.465 15.689 16.264 17.122 17.222 17.389 17.389 18.186 18.186 18.275 18.514 18.973 18.973 19.1 18.895 18.813 18.818 18.832 19.063 19.063 19.063 19.897 19.897 19.885 19.885 19.946 19.627 19.581 19.328 19.328 19.554 19.554 19.779 20.535 20.535 20.535 20.535 20.246 18.432 18.082 18.082 17.482 17.482 17.482 16.757 17.646 17.646 18.02 17.6 18.403 18.439 -9999 -9999 -9999 -9999 -9999 -9999 -9999 -9999 -9999 -9999 -9999 -9999 -9999 -9999 -9999 -9999 -9999 -9999 -9999 -9999 -9999 -9999 -9999 -9999 -9999 -9999 -9999 -9999 -9999 -9999 -9999 -9999 -9999 -9999 -9999 -9999 -9999 -9999 -9999 -9999 -9999 -9999 -9999 -9999 -9999 -9999 -9999 -9999 -9999 -9999 -9999 -9999 -9999 -9999 -9999 -9999 -9999 -9999 -9999 -9999 -9999 -9999 -9999 -9999 -9999 -9999 -9999 -9999 -9999 -9999 -9999 -9999 -9999 -9999 -9999 -9999 -9999 -9999 -9999 
-9999 -9999 -9999 -9999 -9999 -9999 -9999 -9999 -9999 -9999 -9999 -9999 -9999 -9999 -9999 -9999 -9999 -9999 -9999 -9999 -9999 -9999 -9999 -9999 -9999 -9999 -9999 -9999 -9999 -9999 -9999 -9999 -9999 -9999 -9999 -9999 -9999 -9999 -9999 -9999 -9999 -9999 -9999 -9999 -9999 -9999 -9999 -9999 -9999 -9999 -9999 -9999 -9999 -9999 -9999 -9999 -9999 -9999 -9999 -9999 -9999 -9999 -9999 -9999 -9999 -9999 -9999 -9999 -9999 -9999 -9999 -9999 -9999 -9999 -9999 -9999 -9999 -9999 -9999 -9999 -9999 -9999 -9999 -9999 -9999 -9999 -9999 -9999 -9999 -9999 -9999 1.646 1.646 1.646 0.58 0.58 0.732 1.003 1.224 1.224 -9999 -9999 -9999 -9999 -9999 -9999 -9999 -9999 -9999 -9999 -9999 -9999 -9999 -9999 -9999 -9999 -9999 -9999 -9999 -9999 -9999 -9999 -9999 -9999 -9999 -9999 -9999 3.237 3.237 3.237 4.432 4.673 4.673 4.673 3.325 3.325 5.373 5.373 5.651 5.651 9.125 10.228 12.606 13.668 14.565 15.505 15.585 15.759 15.759 16.489 16.553 17.039 17.907 18.265 18.573 18.573 18.573 18.389 18.231 17.89 17.25 17.038 15.673 15.496 13.282 12.976 12.745 12.265 6.357 9.302 9.004 8.999 11.241 11.718 15.689 16.026 16.941 16.941 17.128 17.389 18.186 18.186 18.275 18.837 19.097 19.1 19.1 19.1 18.869 18.869 18.869 19.063 19.063 19.063 19.449 19.637 19.773 19.773 19.302 19.278 19.3 19.328 19.328 19.726 19.784 19.784 20.535 20.535 20.535 20.535 20.524 18.475 18.475 18.475 18.052 17.971 18.096 18.096 18.096 18.091 18.13 18.13 18.13 18.439 18.439 -9999 -9999 -9999 -9999 -9999 -9999 -9999 -9999 -9999 -9999 -9999 -9999 -9999 -9999 -9999 -9999 -9999 -9999 -9999 -9999 -9999 -9999 -9999 -9999 -9999 -9999 -9999 -9999 -9999 -9999 -9999 -9999 -9999 -9999 -9999 -9999 -9999 -9999 -9999 -9999 -9999 -9999 -9999 -9999 -9999 -9999 -9999 -9999 -9999 -9999 -9999 -9999 -9999 -9999 -9999 -9999 -9999 -9999 -9999 -9999 -9999 -9999 -9999 -9999 -9999 -9999 -9999 -9999 -9999 -9999 -9999 -9999 -9999 -9999 -9999 -9999 -9999 -9999 
-9999 -9999 -9999 -9999 -9999 -9999 -9999 -9999 -9999 -9999 -9999 -9999 -9999 -9999 -9999 -9999 -9999 -9999 -9999 -9999 -9999 -9999 -9999 -9999 -9999 -9999 -9999 -9999 -9999 -9999 -9999 -9999 -9999 -9999 -9999 -9999 -9999 -9999 -9999 -9999 -9999 -9999 -9999 -9999 -9999 -9999 -9999 -9999 -9999 -9999 -9999 -9999 -9999 -9999 -9999 -9999 -9999 -9999 -9999 -9999 -9999 -9999 -9999 -9999 -9999 -9999 -9999 -9999 -9999 -9999 -9999 -9999 -9999 -9999 -9999 -9999 -9999 -9999 -9999 -9999 -9999 -9999 -9999 -9999 -9999 -9999 -9999 -9999 -9999 1.261 0.467 1.646 1.646 1.646 0.58 0.58 0.552 0.732 1.003 1.003 1.003 -9999 -9999 -9999 -9999 -9999 -9999 -9999 -9999 -9999 -9999 -9999 -9999 -9999 -9999 -9999 -9999 -9999 -9999 -9999 -9999 -9999 -9999 -9999 -9999 -9999 2.488 3.101 3.639 7.511 7.676 7.676 7.676 4.673 4.178 5.299 5.806 5.806 5.786 5.786 9.177 9.441 12.748 13.668 13.668 14.932 15.585 15.585 15.759 16.112 16.682 17.039 17.534 17.922 18.389 18.389 18.389 18.247 18.231 17.89 16.658 16.658 15.712 15.712 14.619 13.447 12.906 12.865 12.265 5.89 5.201 5.201 4.951 13.788 15.689 16.026 16.42 16.941 17.071 17.676 18.186 18.186 18.186 18.837 19.097 19.1 19.1 19.1 19.015 18.877 18.877 18.832 19.063 19.063 18.902 19.302 19.302 19.302 19.302 19.342 19.342 19.342 19.374 19.784 19.784 19.784 20.117 20.535 20.535 20.524 20.524 19.55 18.475 18.676 18.676 18.475 18.239 18.096 18.096 18.091 18.13 18.13 18.13 18.207 18.207 -9999 -9999 -9999 -9999 -9999 -9999 -9999 -9999 -9999 -9999 -9999 -9999 -9999 -9999 -9999 -9999 -9999 -9999 -9999 -9999 -9999 -9999 -9999 -9999 -9999 -9999 -9999 -9999 -9999 -9999 -9999 -9999 -9999 -9999 -9999 -9999 -9999 -9999 -9999 -9999 -9999 -9999 -9999 -9999 -9999 -9999 -9999 -9999 -9999 -9999 -9999 -9999 -9999 -9999 -9999 -9999 -9999 -9999 -9999 -9999 -9999 -9999 -9999 -9999 -9999 -9999 -9999 -9999 -9999 -9999 -9999 -9999 -9999 -9999 -9999 -9999 -9999 -9999 
-9999 -9999 -9999 -9999 -9999 -9999 -9999 -9999 -9999 -9999 -9999 -9999 -9999 -9999 -9999 -9999 -9999 -9999 -9999 -9999 -9999 -9999 -9999 -9999 -9999 -9999 -9999 -9999 -9999 -9999 -9999 -9999 -9999 -9999 -9999 -9999 -9999 -9999 -9999 -9999 -9999 -9999 -9999 -9999 -9999 -9999 -9999 -9999 -9999 -9999 -9999 -9999 -9999 -9999 -9999 -9999 -9999 -9999 -9999 -9999 -9999 -9999 -9999 -9999 -9999 -9999 -9999 -9999 -9999 -9999 -9999 -9999 -9999 -9999 -9999 -9999 -9999 -9999 -9999 -9999 -9999 -9999 -9999 -9999 -9999 -9999 -9999 -9999 2.524 1.402 0.484 1.646 1.646 1.646 1.428 1.428 1.428 0.876 0.876 1.003 0.967 1.188 -9999 -9999 -9999 -9999 -9999 -9999 -9999 -9999 -9999 -9999 -9999 -9999 -9999 -9999 -9999 -9999 -9999 -9999 -9999 -9999 -9999 -9999 5.655 1.332 3.101 3.639 7.957 8.452 8.452 8.459 8.553 8.553 8.553 5.827 5.951 6.125 6.125 6.125 9.177 9.699 10.263 13.447 13.594 13.594 14.125 14.524 14.524 16.112 16.749 17.039 17.534 17.647 17.922 18.247 18.247 18.231 17.89 17.563 16.777 16.777 16.777 15.812 15.846 14.305 13.082 12.906 12.865 11.147 11.263 11.263 13.382 13.851 15.826 15.826 16.417 16.422 17.49 17.782 17.828 17.924 17.924 18.707 18.837 19.1 19.1 19.1 19.026 18.877 18.877 18.877 18.766 18.893 18.893 19.067 19.302 19.302 19.087 19.342 19.342 19.342 19.739 19.784 19.784 19.784 19.969 20.117 20.524 20.524 19.55 19.55 19.404 18.791 19.002 19.002 18.482 18.239 18.5 18.5 18.192 18.192 18.13 17.61 19.112 19.737 -9999 -9999 -9999 -9999 -9999 -9999 -9999 -9999 -9999 -9999 -9999 -9999 -9999 -9999 -9999 -9999 -9999 -9999 -9999 -9999 -9999 -9999 -9999 -9999 -9999 -9999 -9999 -9999 -9999 -9999 -9999 -9999 -9999 -9999 -9999 -9999 -9999 -9999 -9999 -9999 -9999 -9999 -9999 -9999 -9999 -9999 -9999 -9999 -9999 -9999 -9999 -9999 -9999 -9999 -9999 -9999 -9999 -9999 -9999 -9999 -9999 -9999 -9999 -9999 -9999 -9999 -9999 -9999 -9999 -9999 -9999 -9999 -9999 -9999 -9999 -9999 -9999 
-9999 -9999 -9999 -9999 -9999 -9999 -9999 -9999 -9999 -9999 -9999 -9999 -9999 -9999 -9999 -9999 -9999 -9999 -9999 -9999 -9999 -9999 -9999 -9999 -9999 -9999 -9999 -9999 -9999 -9999 -9999 -9999 -9999 -9999 -9999 -9999 -9999 -9999 -9999 -9999 -9999 -9999 -9999 -9999 -9999 -9999 -9999 -9999 -9999 -9999 -9999 -9999 -9999 -9999 -9999 -9999 -9999 -9999 -9999 -9999 -9999 -9999 -9999 -9999 -9999 -9999 -9999 -9999 -9999 -9999 -9999 -9999 -9999 -9999 -9999 -9999 -9999 -9999 -9999 -9999 -9999 -9999 -9999 -9999 -9999 -9999 -9999 3.157 2.524 1.432 0.484 0.4 0.789 1.318 1.428 1.428 1.428 0.936 0.876 0.876 0.876 0.633 -9999 -9999 -9999 -9999 -9999 -9999 -9999 -9999 -9999 -9999 -9999 -9999 -9999 -9999 -9999 -9999 -9999 -9999 -9999 -9999 -9999 5.921 5.921 5.523 5.127 5.127 8.452 8.452 8.526 8.526 8.553 8.553 8.553 7.852 5.951 6.125 6.125 6.125 8.964 9.699 10.227 10.263 13.169 13.169 12.547 13.079 14.026 15.97 16.749 17.001 17.534 17.534 17.676 17.676 17.676 17.007 16.647 16.658 16.777 16.777 16.777 15.935 15.935 16.177 14.93 12.951 12.865 11.672 13.119 13.258 13.824 15.826 15.826 15.826 16.684 16.684 17.49 17.782 17.828 17.924 17.924 17.93 18.492 19.002 19.026 19.026 19.026 18.877 19.054 19.054 18.3 18.766 18.893 18.893 19.087 19.09 19.09 19.342 19.342 19.342 19.374 19.739 19.784 19.784 19.708 19.708 19.708 19.645 19.55 19.55 19.404 19.64 19.64 19.64 19.238 18.933 18.797 18.5 19.168 19.168 19.168 19.112 19.737 19.737 19.737 -9999 -9999 -9999 -9999 -9999 -9999 -9999 -9999 -9999 -9999 -9999 -9999 -9999 -9999 -9999 -9999 -9999 -9999 -9999 -9999 -9999 -9999 -9999 -9999 -9999 -9999 -9999 -9999 -9999 -9999 -9999 -9999 -9999 -9999 -9999 -9999 -9999 -9999 -9999 -9999 -9999 -9999 -9999 -9999 -9999 -9999 -9999 -9999 -9999 -9999 -9999 -9999 -9999 -9999 -9999 -9999 -9999 -9999 -9999 -9999 -9999 -9999 -9999 -9999 -9999 -9999 -9999 -9999 -9999 -9999 -9999 -9999 -9999 -9999 -9999 -9999 
-9999 -9999 -9999 -9999 -9999 -9999 -9999 -9999 -9999 -9999 -9999 -9999 -9999 -9999 -9999 -9999 -9999 -9999 -9999 -9999 -9999 -9999 -9999 -9999 -9999 -9999 -9999 -9999 -9999 -9999 -9999 -9999 -9999 -9999 -9999 -9999 -9999 -9999 -9999 -9999 -9999 -9999 -9999 -9999 -9999 -9999 -9999 -9999 -9999 -9999 -9999 -9999 -9999 -9999 -9999 -9999 -9999 -9999 -9999 -9999 -9999 -9999 -9999 -9999 -9999 -9999 -9999 -9999 -9999 -9999 -9999 -9999 -9999 -9999 -9999 -9999 -9999 -9999 -9999 -9999 -9999 -9999 -9999 -9999 -9999 5.588 3.829 3.204 2.328 1.648 0.463 0.463 0.573 0.818 1.428 1.428 1.978 1.978 1.978 1.903 0.698 0.835 8.019 -9999 -9999 -9999 -9999 -9999 -9999 -9999 -9999 -9999 -9999 -9999 -9999 -9999 -9999 -9999 -9999 -9999 -9999 6.604 5.921 5.951 5.951 5.523 7.647 7.888 8.894 9.133 9.306 9.342 9.342 8.553 8.553 7.852 6.055 6.125 7.275 7.275 6.865 7.58 9.711 10.227 9.801 12.43 12.43 11.457 12.892 15.267 16.749 17.001 17.001 17.534 17.676 17.676 17.676 16.714 16.647 16.647 16.777 16.777 16.777 16.373 16.751 16.751 16.228 16.012 12.99 13.276 14.529 14.249 14.522 15.387 15.826 16.215 16.684 16.714 17.216 17.49 17.782 17.828 17.328 17.888 18.492 19.002 19.026 19.026 19.026 18.815 19.054 19.054 19.054 18.152 18.436 18.648 19.09 19.09 19.09 19.098 19.422 19.098 19.631 19.631 19.739 19.478 19.645 19.708 19.645 19.645 19.55 19.55 19.562 19.64 19.64 19.64 19.419 18.933 18.797 18.521 19.168 20.06 20.06 20.23 20.258 20.258 20.258 -9999 -9999 -9999 -9999 -9999 -9999 -9999 -9999 -9999 -9999 -9999 -9999 -9999 -9999 -9999 -9999 -9999 -9999 -9999 -9999 -9999 -9999 -9999 -9999 -9999 -9999 -9999 -9999 -9999 -9999 -9999 -9999 -9999 -9999 -9999 -9999 -9999 -9999 -9999 -9999 -9999 -9999 -9999 -9999 -9999 -9999 -9999 -9999 -9999 -9999 -9999 -9999 -9999 -9999 -9999 -9999 -9999 -9999 -9999 -9999 -9999 -9999 -9999 -9999 -9999 -9999 -9999 -9999 -9999 -9999 -9999 -9999 -9999 -9999 -9999 -9999 
-9999 -9999 -9999 -9999 -9999 -9999 -9999 -9999 -9999 -9999 -9999 -9999 -9999 -9999 -9999 -9999 -9999 -9999 -9999 -9999 -9999 -9999 -9999 -9999 -9999 -9999 -9999 -9999 -9999 -9999 -9999 -9999 -9999 -9999 -9999 -9999 -9999 -9999 -9999 -9999 -9999 -9999 -9999 -9999 -9999 -9999 -9999 -9999 -9999 -9999 -9999 -9999 -9999 -9999 -9999 -9999 -9999 -9999 -9999 -9999 -9999 -9999 -9999 -9999 -9999 -9999 -9999 -9999 -9999 -9999 -9999 -9999 -9999 -9999 -9999 -9999 -9999 -9999 -9999 -9999 -9999 -9999 -9999 -9999 5.588 3.603 4.003 4.119 4.119 3.958 3.19 3.19 1.472 1.472 1.472 1.134 1.978 1.978 2.394 2.448 7.632 8.019 8.05 8.691 -9999 -9999 -9999 -9999 -9999 -9999 -9999 -9999 -9999 -9999 -9999 -9999 -9999 -9999 -9999 -9999 5.901 5.901 6.396 6.396 6.396 7.329 7.888 8.333 9.133 9.133 9.342 9.342 9.342 9.342 8.535 7.852 7.866 7.096 7.275 7.648 7.648 7.648 8.536 9.801 9.801 9.801 9.771 11.548 12.178 13.382 15.488 17.001 17.001 17.001 16.753 16.753 16.714 16.714 16.158 16.158 16.616 16.616 16.819 16.819 16.819 16.751 16.326 16.228 14.312 14.529 15.28 15.28 15.102 15.271 16.215 16.516 16.684 16.714 16.722 17.216 17.217 17.217 17.217 17.888 17.942 18.83 19.002 19.026 18.83 18.815 19.054 19.054 19.054 18.152 18.436 18.484 18.924 19.09 19.09 19.466 19.816 19.816 19.631 19.631 19.631 19.429 19.442 19.645 19.645 19.506 19.506 19.192 19.563 19.64 19.64 19.64 19.587 19.424 19.604 19.619 19.603 20.06 20.23 20.393 20.393 20.393 20.258 20.09 -9999 -9999 -9999 -9999 -9999 -9999 -9999 -9999 -9999 -9999 -9999 -9999 -9999 -9999 -9999 -9999 -9999 -9999 -9999 -9999 -9999 -9999 -9999 -9999 -9999 -9999 -9999 -9999 -9999 -9999 -9999 -9999 -9999 -9999 -9999 -9999 -9999 -9999 -9999 -9999 -9999 -9999 -9999 -9999 -9999 -9999 -9999 -9999 -9999 -9999 -9999 -9999 -9999 -9999 -9999 -9999 -9999 -9999 -9999 -9999 -9999 -9999 -9999 -9999 -9999 -9999 -9999 -9999 -9999 -9999 -9999 -9999 -9999 -9999 -9999 
-9999 -9999 -9999 -9999 -9999 -9999 -9999 -9999 -9999 -9999 -9999 -9999 -9999 -9999 -9999 -9999 -9999 -9999 -9999 -9999 -9999 -9999 -9999 -9999 -9999 -9999 -9999 -9999 -9999 -9999 -9999 -9999 -9999 -9999 -9999 -9999 -9999 -9999 -9999 -9999 -9999 -9999 -9999 -9999 -9999 -9999 -9999 -9999 -9999 -9999 -9999 -9999 -9999 -9999 -9999 -9999 -9999 -9999 -9999 -9999 -9999 -9999 -9999 -9999 -9999 -9999 -9999 -9999 -9999 -9999 -9999 -9999 -9999 -9999 -9999 -9999 -9999 -9999 -9999 -9999 -9999 -9999 5.252 5.252 2.746 2.746 4.14 4.863 4.868 4.863 4.555 3.581 1.472 1.472 1.472 1.437 1.978 2.394 2.826 2.826 7.632 8.019 8.115 8.691 -9999 -9999 -9999 -9999 -9999 -9999 -9999 -9999 -9999 -9999 -9999 -9999 -9999 -9999 5.282 5.282 5.639 6.119 6.396 6.396 6.396 7.618 8.451 8.819 9.319 10.477 9.838 10.338 9.442 9.342 8.73 8.576 8.083 8.163 8.163 7.906 7.906 7.906 8.357 8.536 9.801 9.801 8.936 11.548 12.059 12.485 13.676 15.371 16.753 16.753 16.753 16.551 16.158 16.158 16.158 16.79 16.79 16.79 16.832 16.819 16.819 16.751 16.327 16.326 14.312 15.28 15.28 15.587 15.587 15.327 16.215 16.516 16.516 16.714 16.722 16.722 16.722 16.641 17.685 18.268 18.291 18.688 18.688 18.688 18.476 18.759 19.054 19.054 18.544 18.142 18.279 18.484 18.603 19.067 19.241 19.816 19.816 19.816 19.816 19.64 19.64 19.64 19.485 19.278 18.949 18.99 18.99 18.99 19.272 19.587 19.587 19.587 19.587 19.604 19.619 19.619 19.619 20.14 20.23 20.393 20.393 20.393 20.258 20.09 19.567 -9999 -9999 -9999 -9999 -9999 -9999 -9999 -9999 -9999 -9999 -9999 -9999 -9999 -9999 -9999 -9999 -9999 -9999 -9999 -9999 -9999 -9999 -9999 -9999 -9999 -9999 -9999 -9999 -9999 -9999 -9999 -9999 -9999 -9999 -9999 -9999 -9999 -9999 -9999 -9999 -9999 -9999 -9999 -9999 -9999 -9999 -9999 -9999 -9999 -9999 -9999 -9999 -9999 -9999 -9999 -9999 -9999 -9999 -9999 -9999 -9999 -9999 -9999 -9999 -9999 -9999 -9999 -9999 -9999 -9999 -9999 -9999 -9999 -9999 
-9999 -9999 -9999 -9999 -9999 -9999 -9999 -9999 -9999 -9999 -9999 -9999 -9999 -9999 -9999 -9999 -9999 -9999 -9999 -9999 -9999 -9999 -9999 -9999 -9999 -9999 -9999 -9999 -9999 -9999 -9999 -9999 -9999 -9999 -9999 -9999 -9999 -9999 -9999 -9999 -9999 -9999 -9999 -9999 -9999 -9999 -9999 -9999 -9999 -9999 -9999 -9999 -9999 -9999 -9999 -9999 -9999 -9999 -9999 -9999 -9999 -9999 -9999 -9999 -9999 -9999 -9999 -9999 -9999 -9999 -9999 -9999 -9999 -9999 -9999 -9999 -9999 -9999 -9999 -9999 2.2 5.105 5.252 5.252 1.974 3.662 4.14 4.868 4.868 4.868 4.868 3.917 1.472 1.703 2.234 2.234 1.557 2.394 2.826 2.826 7.632 8.115 8.481 8.691 8.691 -9999 -9999 -9999 -9999 -9999 -9999 -9999 -9999 -9999 -9999 -9999 -9999 6.583 6.583 6.583 8.413 9.999 9.999 9.999 9.859 7.52 8.451 9.893 10.477 10.602 10.602 10.437 10.377 10.377 8.858 8.802 8.588 8.194 8.194 7.986 7.906 7.906 7.744 7.138 8.093 8.799 8.339 11.065 11.189 12.059 12.243 13.676 13.676 15.841 16.551 15.122 15.941 15.941 15.941 16.79 16.79 16.832 16.948 16.948 16.819 16.666 16.666 16.228 15.289 15.28 15.327 15.587 15.587 15.587 15.852 16.516 16.516 16.689 16.689 16.519 16.519 16.652 18.268 18.268 18.291 18.688 18.688 18.688 18.337 18.322 18.047 18.047 18.142 18.142 18.142 18.376 18.487 19.241 19.592 19.816 19.862 19.862 19.862 19.64 19.64 19.64 19.485 19.278 18.949 18.949 18.99 18.99 19.155 19.272 19.587 19.587 19.969 19.969 19.969 19.619 19.619 20.14 20.23 20.393 20.393 20.393 20.09 20.09 19.761 19.567 -9999 -9999 -9999 -9999 -9999 -9999 -9999 -9999 -9999 -9999 -9999 -9999 -9999 -9999 -9999 -9999 -9999 -9999 -9999 -9999 -9999 -9999 -9999 -9999 -9999 -9999 -9999 -9999 -9999 -9999 -9999 -9999 -9999 -9999 -9999 -9999 -9999 -9999 -9999 -9999 -9999 -9999 -9999 -9999 -9999 -9999 -9999 -9999 -9999 -9999 -9999 -9999 -9999 -9999 -9999 -9999 -9999 -9999 -9999 -9999 -9999 -9999 -9999 -9999 -9999 -9999 -9999 -9999 -9999 -9999 -9999 -9999 -9999 
-9999 -9999 -9999 -9999 -9999 -9999 -9999 -9999 -9999 -9999 -9999 -9999 -9999 -9999 -9999 -9999 -9999 -9999 -9999 -9999 -9999 -9999 -9999 -9999 -9999 -9999 -9999 -9999 -9999 -9999 -9999 -9999 -9999 -9999 -9999 -9999 -9999 -9999 -9999 -9999 -9999 -9999 -9999 -9999 -9999 -9999 -9999 -9999 -9999 -9999 -9999 -9999 -9999 -9999 -9999 -9999 -9999 -9999 -9999 -9999 -9999 -9999 -9999 -9999 -9999 -9999 -9999 -9999 -9999 -9999 -9999 -9999 -9999 -9999 -9999 -9999 -9999 -9999 -9999 2.127 1.22 1.22 1.22 1.22 0.416 3.662 4.14 4.868 4.868 4.868 4.868 4.056 1.703 2.234 2.234 2.234 2.234 1.666 2.826 6.914 7.763 8.131 8.481 8.481 8.495 8.495 -9999 -9999 -9999 -9999 -9999 -9999 -9999 -9999 -9999 7.738 7.738 8.561 8.561 8.134 9.771 10.067 10.067 9.999 9.911 7.777 8.533 9.893 10.892 11.157 11.157 11.157 11.048 10.377 9.208 8.802 8.588 8.194 8.259 8.172 7.906 7.906 7.719 6.686 5.135 4.451 4.058 10.176 11.065 11.403 11.799 12.81 13.54 13.758 14.582 14.709 15.289 15.33 15.773 16.79 16.79 16.948 16.948 16.948 16.948 16.666 16.666 15.641 14.194 14.752 15.587 15.587 15.587 15.587 15.298 15.852 16.516 16.332 16.519 16.519 16.519 16.652 17.229 18.268 18.268 18.688 18.688 18.688 18.123 18.123 18.047 18.047 18.107 18.107 18.107 17.927 18.765 19.085 19.304 19.763 19.862 19.862 19.862 19.64 19.64 19.64 19.485 19.108 18.926 18.926 18.89 18.89 18.89 18.861 19.415 19.855 19.969 19.969 19.969 19.81 19.619 19.776 20.14 20.14 20.103 20.103 20.078 19.872 19.567 19.415 -9999 -9999 -9999 -9999 -9999 -9999 -9999 -9999 -9999 -9999 -9999 -9999 -9999 -9999 -9999 -9999 -9999 -9999 -9999 -9999 -9999 -9999 -9999 -9999 -9999 -9999 -9999 -9999 -9999 -9999 -9999 -9999 -9999 -9999 -9999 -9999 -9999 -9999 -9999 -9999 -9999 -9999 -9999 -9999 -9999 -9999 -9999 -9999 -9999 -9999 -9999 -9999 -9999 -9999 -9999 -9999 -9999 -9999 -9999 -9999 -9999 -9999 -9999 -9999 -9999 -9999 -9999 -9999 -9999 -9999 -9999 -9999 -9999 
-9999 -9999 -9999 -9999 -9999 -9999 -9999 -9999 -9999 -9999 -9999 -9999 -9999 -9999 -9999 -9999 -9999 -9999 -9999 -9999 -9999 -9999 -9999 -9999 -9999 -9999 -9999 -9999 -9999 -9999 -9999 -9999 -9999 -9999 -9999 -9999 -9999 -9999 -9999 -9999 -9999 -9999 -9999 -9999 -9999 -9999 -9999 -9999 -9999 -9999 -9999 -9999 -9999 -9999 -9999 -9999 -9999 -9999 -9999 -9999 -9999 -9999 -9999 -9999 -9999 -9999 -9999 -9999 -9999 -9999 -9999 -9999 -9999 -9999 -9999 -9999 -9999 11.463 8.098 2.025 2.083 4.521 4.521 4.471 4.026 3.54 4.129 4.658 4.868 4.868 4.628 4.056 1.703 2.234 2.234 2.234 2.234 1.582 1.582 2.826 7.248 8.131 8.481 8.481 8.481 8.495 8.495 -9999 -9999 -9999 -9999 -9999 -9999 7.491 7.738 7.738 7.738 8.561 8.561 9.771 10.101 10.646 10.646 10.067 9.919 8.777 9.586 10.892 11.106 12.307 12.307 12.13 11.048 10.377 9.208 8.73 8.325 8.432 8.3 8.259 8.133 7.719 6.623 6.553 4.028 2.666 3.968 9.151 10.871 11.003 11.721 11.867 12.557 13.527 14.452 14.452 14.452 15.494 15.788 16.683 16.683 16.948 16.948 16.948 16.948 16.666 16.666 15.641 14.194 14.961 15.136 15.587 16.063 16.063 15.446 15.073 15.661 15.694 16.214 16.519 16.214 16.214 16.835 17.501 18.115 18.115 17.814 17.814 17.814 18.047 18.047 17.868 17.539 17.79 17.669 17.658 18.209 18.765 19.266 19.763 19.862 19.862 19.862 19.201 19.129 19.129 19.129 18.873 18.873 18.873 18.89 18.89 18.89 18.67 19.072 19.855 19.969 19.969 19.969 19.81 19.378 19.225 19.776 19.97 19.97 19.97 19.97 19.567 19.567 19.413 19.413 -9999 -9999 -9999 -9999 -9999 -9999 -9999 -9999 -9999 -9999 -9999 -9999 -9999 -9999 -9999 -9999 -9999 -9999 -9999 -9999 -9999 -9999 -9999 -9999 -9999 -9999 -9999 -9999 -9999 -9999 -9999 -9999 -9999 -9999 -9999 -9999 -9999 -9999 -9999 -9999 -9999 -9999 -9999 -9999 -9999 -9999 -9999 -9999 -9999 -9999 -9999 -9999 -9999 -9999 -9999 -9999 -9999 -9999 -9999 -9999 -9999 -9999 -9999 -9999 -9999 -9999 -9999 -9999 -9999 -9999 -9999 -9999 
-9999 -9999 -9999 -9999 -9999 -9999 -9999 -9999 -9999 -9999 -9999 -9999 -9999 -9999 -9999 -9999 -9999 -9999 -9999 -9999 -9999 -9999 -9999 -9999 -9999 -9999 -9999 -9999 -9999 -9999 -9999 -9999 -9999 -9999 -9999 -9999 -9999 -9999 -9999 -9999 -9999 -9999 -9999 -9999 -9999 -9999 -9999 -9999 -9999 -9999 -9999 -9999 -9999 -9999 -9999 -9999 -9999 -9999 -9999 -9999 -9999 -9999 -9999 -9999 -9999 -9999 -9999 -9999 -9999 -9999 -9999 -9999 -9999 -9999 -9999 -9999 11.57 10.529 8.098 2.083 4.521 4.521 5.655 5.655 5.908 5.229 5.198 4.129 4.441 4.441 3.688 1.593 1.593 1.703 2.234 2.234 1.545 1.582 4.76 5.168 7.4 7.4 8.131 8.184 8.197 8.197 8.114 -9999 -9999 -9999 -9999 -9999 8.214 8.582 8.582 8.085 8.337 8.561 8.561 10.258 10.646 10.646 10.646 10.646 9.919 9.646 10.928 11.589 12.401 12.401 12.653 12.601 12.222 10.658 9.231 8.325 8.479 8.479 8.432 8.259 8.133 7.25 6.623 5.536 2.034 3.78 5.859 7.539 10.871 10.871 11.257 11.257 12.323 12.92 13.537 13.537 13.907 14.549 15.769 15.799 16.683 16.683 16.948 16.948 16.385 16.385 16.311 15.145 14.337 14.961 15.419 15.773 16.063 16.063 16.063 15.446 15.462 15.4 16.214 16.214 16.214 15.78 16.781 17.146 17.501 17.615 17.814 17.814 17.814 17.539 17.539 17.539 17.604 17.604 17.658 17.882 18.087 18.61 19.098 19.512 19.76 19.76 19.76 19.023 18.751 18.656 18.656 18.412 18.063 18.237 18.483 18.67 18.67 18.516 18.982 19.855 19.855 19.855 19.81 19.463 19.225 19.225 19.738 19.924 19.97 19.97 19.268 19.185 18.965 18.965 18.87 19.413 -9999 -9999 -9999 -9999 -9999 -9999 -9999 -9999 -9999 -9999 -9999 -9999 -9999 -9999 -9999 -9999 -9999 -9999 -9999 -9999 -9999 -9999 -9999 -9999 -9999 -9999 -9999 -9999 -9999 -9999 -9999 -9999 -9999 -9999 -9999 -9999 -9999 -9999 -9999 -9999 -9999 -9999 -9999 -9999 -9999 -9999 -9999 -9999 -9999 -9999 -9999 -9999 -9999 -9999 -9999 -9999 -9999 -9999 -9999 -9999 -9999 -9999 -9999 -9999 -9999 -9999 -9999 -9999 -9999 -9999 -9999 
-9999 -9999 -9999 -9999 -9999 -9999 -9999 -9999 -9999 -9999 -9999 -9999 -9999 -9999 -9999 -9999 -9999 -9999 -9999 -9999 -9999 -9999 -9999 -9999 -9999 -9999 -9999 -9999 -9999 -9999 -9999 -9999 -9999 -9999 -9999 -9999 -9999 -9999 -9999 -9999 -9999 -9999 -9999 -9999 -9999 -9999 -9999 -9999 -9999 -9999 -9999 -9999 -9999 -9999 -9999 -9999 -9999 -9999 -9999 -9999 -9999 -9999 -9999 -9999 -9999 -9999 -9999 -9999 -9999 -9999 -9999 -9999 -9999 -9999 12.686 11.57 10.746 9.947 6.202 6.263 6.263 6.263 6.033 6 5.908 5.908 6.714 6.714 4.05 1.234 1.371 1.37 2.332 3.244 6.618 6.618 3.898 5.608 5.25 6.454 7.551 7.607 7.607 7.894 8.243 8.451 8.451 8.684 -9999 -9999 8.544 8.586 8.582 8.582 8.986 8.374 8.337 10.292 10.292 10.695 10.646 10.886 10.886 10.646 9.646 10.954 11.589 12.37 12.876 12.876 12.876 12.722 12.601 11.666 10.658 8.663 8.479 8.479 8.479 8.184 7.884 6.605 5.459 4.349 1.932 5.859 6.092 8.794 8.794 10.593 11.257 11.257 12.179 12.48 13.328 13.515 13.515 13.969 15.584 15.799 16.236 16.378 16.378 16.378 15.627 16.055 15.145 14.948 14.948 14.948 15.603 16.063 16.063 16.063 16.187 16.187 15.466 15.462 15.4 15.694 15.78 15.694 15.597 16.259 16.588 17.501 16.89 17.274 17.455 17.455 17.539 17.539 17.604 17.604 17.604 17.882 18.087 18.304 18.304 19.098 19.222 19.222 19.023 18.908 17.354 17.713 16.536 15.876 15.876 16.643 18.237 17.493 18.142 18.516 18.516 19.544 19.544 19.257 19.463 19.08 19.154 19.154 19.561 19.924 19.924 19.924 19.268 19.112 18.777 18.788 18.87 18.87 18.95 -9999 -9999 -9999 -9999 -9999 -9999 -9999 -9999 -9999 -9999 -9999 -9999 -9999 -9999 -9999 -9999 -9999 -9999 -9999 -9999 -9999 -9999 -9999 -9999 -9999 -9999 -9999 -9999 -9999 -9999 -9999 -9999 -9999 -9999 -9999 -9999 -9999 -9999 -9999 -9999 -9999 -9999 -9999 -9999 -9999 -9999 -9999 -9999 -9999 -9999 -9999 -9999 -9999 -9999 -9999 -9999 -9999 -9999 -9999 -9999 -9999 -9999 -9999 -9999 -9999 -9999 -9999 -9999 -9999 -9999 
-9999 -9999 -9999 -9999 -9999 -9999 -9999 -9999 -9999 -9999 -9999 -9999 -9999 -9999 -9999 -9999 -9999 -9999 -9999 -9999 -9999 -9999 -9999 -9999 -9999 -9999 -9999 -9999 -9999 -9999 -9999 -9999 16.151 15.216 -9999 -9999 -9999 -9999 -9999 -9999 -9999 -9999 -9999 -9999 -9999 -9999 -9999 -9999 -9999 -9999 -9999 -9999 -9999 -9999 -9999 -9999 -9999 -9999 -9999 -9999 -9999 -9999 -9999 -9999 -9999 -9999 -9999 -9999 -9999 -9999 -9999 -9999 -9999 12.686 12.301 12.301 9.855 9.822 6.767 6.767 6.767 6.386 6.342 6.342 6.085 6.714 7.271 7.271 6.714 6.605 1.371 2.332 5.53 6.454 6.618 6.618 7.19 7.236 7.236 6.828 7.607 7.607 7.894 8.243 8.451 8.451 8.451 8.684 8.684 8.684 8.587 8.626 8.626 8.986 8.986 8.986 8.337 10.292 10.695 11.067 11.067 11.067 10.886 10.886 9.646 10.954 11.414 12.467 12.876 12.876 12.876 12.876 12.722 12.259 12.145 9.274 8.479 8.479 8.479 8.046 7.182 1.837 1.837 1.666 1.666 5.859 6.742 8.794 9.107 10.593 11.125 11.257 11.257 12.179 12.179 12.155 12.979 12.979 14.345 15.161 15.272 16.236 15.692 15.692 15.615 14.741 14.859 14.948 14.948 15.492 15.942 15.942 16.063 16.187 16.187 16.187 16.187 15.462 14.42 14.42 14.42 13.937 15.06 15.729 16.639 16.798 16.89 17.274 17.274 17.455 17.455 17.429 17.604 17.604 17.604 17.277 17.882 18.087 18.087 18.071 17.882 18.802 18.802 17.354 17.192 17.192 17.192 15.706 15.606 15.828 16.694 17.373 17.757 17.757 17.998 18.254 18.864 18.796 19.08 19.08 19.154 19.154 19.154 19.924 19.924 19.924 19.268 19.034 18.5 18.349 18.87 18.87 19.423 -9999 -9999 -9999 -9999 -9999 -9999 -9999 -9999 -9999 -9999 -9999 -9999 -9999 -9999 -9999 -9999 -9999 -9999 -9999 -9999 -9999 -9999 -9999 -9999 -9999 -9999 -9999 -9999 -9999 -9999 -9999 -9999 -9999 -9999 -9999 -9999 -9999 -9999 -9999 -9999 -9999 -9999 -9999 -9999 -9999 -9999 -9999 -9999 -9999 -9999 -9999 -9999 -9999 -9999 -9999 -9999 -9999 -9999 -9999 -9999 -9999 -9999 -9999 -9999 -9999 -9999 -9999 -9999 -9999 -9999 
-9999 -9999 -9999 -9999 -9999 -9999 -9999 -9999 -9999 -9999 -9999 -9999 -9999 -9999 -9999 -9999 -9999 -9999 -9999 -9999 -9999 -9999 -9999 -9999 -9999 -9999 -9999 -9999 -9999 -9999 -9999 17.957 16.422 15.636 12.925 -9999 -9999 -9999 -9999 -9999 -9999 -9999 -9999 -9999 -9999 -9999 -9999 -9999 -9999 -9999 -9999 -9999 -9999 -9999 -9999 -9999 -9999 -9999 -9999 -9999 -9999 -9999 -9999 -9999 -9999 -9999 -9999 -9999 -9999 -9999 -9999 12.768 12.349 12.301 12.301 12.301 7.005 6.767 6.853 6.918 6.918 6.918 6.418 6.418 6.742 7.025 7.404 7.629 7.629 7.629 6.831 5.573 6.309 7.064 7.064 7.19 7.236 7.244 7.329 7.332 7.551 7.675 7.875 7.943 8.451 8.451 8.451 8.684 8.684 8.587 8.591 8.702 8.837 8.986 8.986 8.986 8.631 10.292 10.827 11.067 12.052 11.067 10.886 10.886 9.907 10.954 12.068 12.467 12.876 12.926 13.073 13.073 13.024 12.674 12.145 9.39 8.53 8.335 8.061 7.366 6.473 2.376 1.837 1.625 3.882 6.03 6.742 7.672 9.107 9.618 10.36 11.125 12.094 10.912 11.607 10.717 11.252 12.204 13.98 14.06 14.968 14.968 14.968 14.722 14.722 14.672 15.422 14.948 15.492 15.942 15.942 15.942 16.048 16.187 16.187 16.187 16.187 15.59 14.549 14.42 14.42 13.909 15.06 15.729 16.434 16.639 16.798 17.118 17.118 17.118 17.116 17.346 17.429 17.604 17.3 17.279 17.754 17.754 17.95 17.714 17.365 17.365 16.95 16.95 17.192 17.192 17.192 16.295 15.229 15.649 16.658 17.024 17.156 17.757 17.998 17.998 18.598 18.622 18.698 18.941 19.044 18.724 18.724 18.724 18.322 18.95 18.95 18.832 18.349 18.453 19.657 19.657 19.781 19.781 -9999 -9999 -9999 -9999 -9999 -9999 -9999 -9999 -9999 -9999 -9999 -9999 -9999 -9999 -9999 -9999 -9999 -9999 -9999 -9999 -9999 -9999 -9999 -9999 -9999 -9999 -9999 -9999 -9999 -9999 -9999 -9999 -9999 -9999 -9999 -9999 -9999 -9999 -9999 -9999 -9999 -9999 -9999 -9999 -9999 -9999 -9999 -9999 -9999 -9999 -9999 -9999 -9999 -9999 -9999 -9999 -9999 -9999 -9999 -9999 -9999 -9999 -9999 -9999 -9999 -9999 -9999 -9999 -9999 
-9999 -9999 -9999 -9999 -9999 -9999 -9999 -9999 -9999 -9999 -9999 -9999 -9999 -9999 -9999 -9999 -9999 -9999 -9999 -9999 -9999 -9999 -9999 -9999 -9999 -9999 -9999 -9999 -9999 -9999 17.78 17.78 16.422 11.963 11.963 12.595 -9999 -9999 -9999 -9999 -9999 -9999 -9999 -9999 -9999 -9999 -9999 -9999 -9999 -9999 -9999 -9999 -9999 -9999 -9999 -9999 -9999 -9999 -9999 -9999 -9999 -9999 -9999 -9999 -9999 -9999 -9999 -9999 -9999 -9999 12.349 12.349 12.349 12.301 12.301 11.122 4.439 6.465 6.853 6.918 6.918 6.918 6.584 6.742 6.742 7.127 7.601 7.629 7.629 7.629 7.629 6.562 7.17 7.34 7.304 7.304 7.304 7.244 7.332 7.392 7.42 7.546 7.778 7.972 8.296 8.451 8.451 8.351 8.351 8.587 8.707 8.837 9.01 9.01 9.01 10.288 10.288 11.073 11.073 12.052 12.052 12.052 12.052 10.509 11.056 11.056 12.068 12.467 12.926 13.073 13.073 13.073 13.073 12.869 12.175 11.575 9.369 8.192 8.104 7.366 6.473 3.157 3.861 3.911 5.647 6.03 6.742 6.988 9.107 10.249 10.249 12.5 12.5 12.094 11.912 12.168 11.688 11.252 10.229 12.567 13.221 14.321 14.722 14.722 15.81 15.81 15.81 15.81 15.775 15.942 16.076 15.942 15.942 15.913 16.187 16.187 15.747 15.25 14.549 14.549 14.42 13.909 14.805 15.357 16.18 16.434 16.434 17.029 17.029 16.926 16.756 16.806 17.3 17.3 17.3 17.279 17.279 17.279 17.279 17.106 17.099 17.054 17.054 17.054 17.192 17.192 17.192 16.295 15.815 15.815 16.375 16.774 16.901 17.025 17.506 17.998 17.998 17.841 18.622 18.447 18.676 18.724 18.724 18.724 18.322 18.322 18.568 17.864 18.64 19.133 19.657 19.657 19.781 19.781 19.968 -9999 -9999 -9999 -9999 -9999 -9999 -9999 -9999 -9999 -9999 -9999 -9999 -9999 -9999 -9999 -9999 -9999 -9999 -9999 -9999 -9999 -9999 -9999 -9999 -9999 -9999 -9999 -9999 -9999 -9999 -9999 -9999 -9999 -9999 -9999 -9999 -9999 -9999 -9999 -9999 -9999 -9999 -9999 -9999 -9999 -9999 -9999 -9999 -9999 -9999 -9999 -9999 -9999 -9999 -9999 -9999 -9999 -9999 -9999 -9999 -9999 -9999 -9999 -9999 -9999 -9999 -9999 -9999 
-9999 -9999 -9999 -9999 -9999 -9999 -9999 -9999 -9999 -9999 -9999 -9999 -9999 -9999 -9999 -9999 -9999 -9999 -9999 -9999 -9999 -9999 -9999 -9999 -9999 -9999 -9999 -9999 16.818 16.852 16.852 16.852 15.183 10.188 8.82 11.509 11.976 -9999 -9999 -9999 -9999 -9999 -9999 -9999 -9999 -9999 -9999 -9999 -9999 -9999 -9999 -9999 -9999 -9999 -9999 -9999 -9999 -9999 -9999 -9999 -9999 -9999 -9999 -9999 -9999 -9999 -9999 -9999 10.308 10.747 10.804 10.804 11.352 10.537 10.234 2.88 2.377 6.265 6.853 6.918 6.918 6.918 6.711 6.742 6.88 7.314 7.601 7.629 7.629 7.629 6.839 7.342 7.416 7.465 7.465 7.889 7.889 7.697 7.392 7.392 7.392 7.392 7.84 7.972 8.296 9.506 11.338 11.338 11.338 11.246 12.34 12.34 12.34 12.183 10.495 10.288 11.073 11.421 11.421 12.052 12.052 12.052 12.052 11.429 11.056 11.056 11.056 12.281 12.409 13.073 13.073 13.073 13.024 12.674 12.175 11.885 8.565 8.192 9.279 9.279 9.279 5.655 3.861 4.292 5.693 6.344 6.642 7.075 10.249 10.249 12.5 12.5 12.505 12.505 12.505 12.23 12.168 11.979 9.892 10.906 12.567 13.577 14.523 14.559 15.81 15.81 15.81 15.81 15.775 16.076 16.076 16.076 16.005 16.005 16.005 15.755 15.747 15.747 14.549 14.549 14.225 14.805 15.302 16.482 16.482 16.18 16.18 16.246 16.629 16.756 16.756 16.614 16.787 16.787 16.874 17.173 17.279 17.279 17.189 16.704 16.258 17.054 17.054 17.054 17.054 16.928 16.809 16.632 16.506 17.05 15.854 15.867 15.947 16.06 16.858 17.17 17.577 17.577 17.645 17.922 18.391 18.455 18.724 18.724 18.322 18.322 17.852 18.64 18.654 19.133 19.657 19.657 19.781 19.968 19.968 20.171 -9999 -9999 -9999 -9999 -9999 -9999 -9999 -9999 -9999 -9999 -9999 -9999 -9999 -9999 -9999 -9999 -9999 -9999 -9999 -9999 -9999 -9999 -9999 -9999 -9999 -9999 -9999 -9999 -9999 -9999 -9999 -9999 -9999 -9999 -9999 -9999 -9999 -9999 -9999 -9999 -9999 -9999 -9999 -9999 -9999 -9999 -9999 -9999 -9999 -9999 -9999 -9999 -9999 -9999 -9999 -9999 -9999 -9999 -9999 -9999 -9999 -9999 -9999 -9999 -9999 -9999 -9999 
-9999 -9999 -9999 -9999 -9999 -9999 -9999 -9999 -9999 -9999 -9999 -9999 -9999 -9999 -9999 -9999 -9999 -9999 -9999 -9999 -9999 -9999 -9999 -9999 -9999 -9999 -9999 12.13 12.13 16.553 16.553 9.129 9.129 7.883 7.458 11.316 11.316 -9999 -9999 -9999 -9999 -9999 -9999 -9999 -9999 -9999 -9999 -9999 -9999 -9999 -9999 -9999 -9999 -9999 -9999 -9999 -9999 -9999 -9999 -9999 -9999 -9999 -9999 -9999 -9999 -9999 9.23 9.2 10.169 10.169 10.145 10.206 10.234 10.234 5.808 6.18 6.18 6.18 6.311 6.853 6.881 6.789 6.711 6.556 6.736 7.044 7.601 7.601 7.601 7.142 6.838 7.391 7.416 7.465 7.889 7.889 7.889 7.889 7.418 7.392 7.392 7.392 7.194 7.938 8.66 9.806 11.549 12.432 12.483 12.432 12.928 12.93 12.93 12.684 12.684 11.797 12.551 12.551 12.583 12.583 12.55 12.509 11.986 11.429 11.056 11.056 11.056 11.077 12.409 12.692 12.692 12.692 12.692 12.175 12.065 11.885 10.472 11.357 11.357 11.157 10.882 11.078 10.595 5.693 5.727 7.755 7.755 7.603 10.883 11.244 12.5 12.5 13.949 13.949 13.949 13.372 12.403 12.643 12.643 11.98 11.98 13.173 14.559 15.168 15.665 15.81 15.81 15.683 15.775 16.076 16.076 16.076 16.167 16.572 16.572 16.572 15.747 15.747 14.549 14.549 15.02 14.805 15.585 16.482 16.482 16.482 15.922 15.392 15.274 16.11 16.614 16.43 16.213 16.432 16.113 16.597 17.123 16.96 16.941 16.663 16.801 17.054 17.054 17.054 16.928 16.817 16.817 16.698 17.153 17.282 17.282 17.282 16.483 16.707 16.707 17.17 17.17 17.17 17.223 17.223 18.031 18.031 18.455 18.068 18.322 18.068 17.685 18.64 18.754 19.133 19.133 19.346 19.76 19.781 19.968 19.968 19.995 -9999 -9999 -9999 -9999 -9999 -9999 -9999 -9999 -9999 -9999 -9999 -9999 -9999 -9999 -9999 -9999 -9999 -9999 -9999 -9999 -9999 -9999 -9999 -9999 -9999 -9999 -9999 -9999 -9999 -9999 -9999 -9999 -9999 -9999 -9999 -9999 -9999 -9999 -9999 -9999 -9999 -9999 -9999 -9999 -9999 -9999 -9999 -9999 -9999 -9999 -9999 -9999 -9999 -9999 -9999 -9999 -9999 -9999 -9999 -9999 -9999 -9999 -9999 -9999 -9999 -9999 
-9999 -9999 -9999 -9999 -9999 -9999 -9999 -9999 -9999 -9999 -9999 -9999 -9999 -9999 -9999 -9999 -9999 -9999 -9999 -9999 -9999 -9999 -9999 -9999 -9999 11.95 12.13 12.13 11.927 9.628 9.129 9.129 9.129 7.883 7.546 7.684 7.684 8.517 -9999 -9999 -9999 -9999 -9999 -9999 -9999 -9999 -9999 -9999 -9999 -9999 -9999 -9999 -9999 -9999 -9999 -9999 -9999 -9999 -9999 -9999 -9999 -9999 -9999 -9999 -9999 4.33 4.33 4.33 4.393 7.891 7.891 6.694 5.566 6.108 6.302 6.473 6.473 6.18 6.68 6.881 6.899 6.881 6.834 6.71 6.441 6.441 6.999 7.142 7.142 6.838 7.41 7.41 7.416 7.465 7.889 7.889 7.889 7.889 7.856 6.971 6.967 6.828 7.135 8.66 8.896 11.549 12.751 12.751 12.754 12.928 12.93 12.93 12.93 12.684 12.684 13.113 13.51 13.51 13.51 13.038 13.038 13.038 12.509 11.219 11.056 11.056 10.754 10.163 11.111 12.692 12.692 12.692 12.065 12.065 11.885 11.339 11.525 11.795 11.839 12.129 12.129 12.101 11.423 10.075 7.768 7.987 7.987 8.081 10.883 11.735 12.743 13.018 13.949 14.255 14.255 13.49 13.571 13.599 13.599 13.599 12.334 13.734 14.559 15.168 15.787 15.787 15.665 15.683 15.683 16.076 16.076 16.076 16.572 16.572 16.572 16.572 16.169 15.257 15.257 15.3 15.318 15.585 15.632 16.482 16.482 16.482 15.369 14.939 15.201 15.201 15.804 15.865 16.035 16.035 16.035 15.992 16.517 16.374 16.663 16.891 16.891 16.891 16.801 16.928 16.817 16.817 16.659 16.698 17.153 17.282 17.282 17.282 16.883 16.707 16.707 16.707 16.663 16.638 16.638 16.638 16.582 18.031 18.031 17.685 17.685 17.685 15.768 18.422 18.654 18.754 19.081 19.178 19.352 19.352 19.882 19.882 20.12 -9999 -9999 -9999 -9999 -9999 -9999 -9999 -9999 -9999 -9999 -9999 -9999 -9999 -9999 -9999 -9999 -9999 -9999 -9999 -9999 -9999 -9999 -9999 -9999 -9999 -9999 -9999 -9999 -9999 -9999 -9999 -9999 -9999 -9999 -9999 -9999 -9999 -9999 -9999 -9999 -9999 -9999 -9999 -9999 -9999 -9999 -9999 -9999 -9999 -9999 -9999 -9999 -9999 -9999 -9999 -9999 -9999 -9999 -9999 -9999 -9999 -9999 -9999 -9999 -9999 -9999 
-9999 -9999 -9999 -9999 -9999 -9999 -9999 -9999 -9999 -9999 -9999 -9999 -9999 -9999 -9999 -9999 -9999 -9999 -9999 -9999 -9999 -9999 -9999 -9999 10.987 11.656 11.927 11.927 11.831 8.954 9.129 9.129 9.129 7.756 7.546 7.546 7.427 8.517 8.517 -9999 -9999 -9999 -9999 -9999 -9999 -9999 -9999 -9999 -9999 -9999 -9999 -9999 -9999 -9999 -9999 -9999 -9999 -9999 -9999 -9999 -9999 -9999 -9999 3.213 4.289 4.289 4.33 4.33 4.33 1.554 1.554 4.422 5.678 6.302 6.405 6.508 6.508 6.68 6.89 6.899 6.899 6.899 6.834 6.71 6.179 6.441 7.158 7.158 7.821 7.821 7.821 7.461 7.529 7.529 7.44 7.65 7.948 8.523 8.523 8.523 6.77 7.11 8.059 8.763 10.536 11.554 12.751 12.754 12.754 12.754 12.93 12.93 12.93 12.769 12.725 13.113 13.51 13.51 13.51 13.038 13.038 13.038 12.847 11.792 10.754 10.754 10.63 9.899 10.163 11.111 11.655 11.669 11.669 11.529 11.339 10.821 11.668 12.608 12.709 12.709 12.621 12.4 12.101 10.72 7.768 7.987 8.079 8.537 10.883 12.743 13.018 13.606 14.255 14.255 14.255 14.255 13.571 13.599 13.826 13.7 13.7 13.734 14.83 15.526 15.787 15.787 15.787 15.455 15.455 15.271 14.956 15.07 16.364 16.572 16.572 16.572 15.292 15.569 15.569 15.655 15.655 15.655 15.632 16.482 16.482 16.102 15.576 15.333 14.81 15.43 15.804 15.865 16.035 16.035 16.035 15.744 15.743 16.2 16.663 16.891 16.891 16.891 16.891 16.764 16.764 16.63 16.632 16.659 17.153 17.282 17.282 17.282 16.883 16.745 16.745 16.707 16.802 16.802 17.189 17.189 17.189 16.665 16.665 16.665 16.665 16.016 15.471 17.94 18.422 18.54 19.178 19.178 19.328 19.328 19.818 20.12 20.12 20.12 -9999 -9999 -9999 -9999 -9999 -9999 -9999 -9999 -9999 -9999 -9999 -9999 -9999 -9999 -9999 -9999 -9999 -9999 -9999 -9999 -9999 -9999 -9999 -9999 -9999 -9999 -9999 -9999 -9999 -9999 -9999 -9999 -9999 -9999 -9999 -9999 -9999 -9999 -9999 -9999 -9999 -9999 -9999 -9999 -9999 -9999 -9999 -9999 -9999 -9999 -9999 -9999 -9999 -9999 -9999 -9999 -9999 -9999 -9999 -9999 -9999 -9999 -9999 -9999 -9999 
-9999 -9999 -9999 -9999 -9999 -9999 -9999 -9999 -9999 -9999 -9999 -9999 -9999 -9999 -9999 -9999 -9999 -9999 -9999 -9999 -9999 -9999 14.436 10.819 10.819 10.251 9.141 9.563 7.659 8.72 8.72 8.92 10.855 10.309 10.309 10.127 7.297 7.667 8.517 8.517 -9999 -9999 -9999 -9999 -9999 -9999 -9999 -9999 -9999 -9999 -9999 -9999 -9999 -9999 -9999 -9999 -9999 -9999 -9999 -9999 -9999 -9999 2.22 3.258 4.05 4.289 4.05 3.793 1.554 1.554 1.554 4.93 5.913 6.405 6.508 6.508 6.84 7.352 7.619 7.619 7.471 7.413 7.168 6.534 6.421 7.704 7.704 7.548 7.821 7.821 7.821 7.566 7.708 7.708 9.48 9.48 10.384 11.372 11.372 10.241 9.164 10.665 8.059 8.763 10.536 12.219 12.751 12.754 12.754 12.754 12.928 12.93 12.93 12.769 13.017 13.113 13.51 13.51 13.51 13.038 13.038 13.038 12.635 12.261 10.645 10.645 10.284 9.153 9.906 10.175 11.491 11.491 11.491 11.222 10.234 10.821 12.089 12.709 12.709 12.947 12.947 12.947 12.679 11.56 11.389 8.836 10.39 10.309 11.378 12.641 12.945 13.606 14.255 14.255 14.255 14.255 13.807 13.93 13.984 13.984 14.359 13.771 15.085 15.526 15.787 15.787 15.787 15.408 15.311 15.054 14.956 15.304 15.667 16.364 16.364 16.298 14.769 15.569 16.134 16.134 16.134 16.134 15.734 16.102 16.102 16.102 15.576 15.565 15.436 14.81 15.483 15.804 15.865 16.035 15.744 15.744 16.155 16.155 16.6 16.891 16.891 16.891 16.764 16.764 16.764 16.43 16.43 16.554 16.796 17.153 17.062 17.062 16.779 16.847 17.659 17.659 16.925 17.356 17.356 17.356 17.189 16.665 16.718 16.718 16.718 16.585 15.991 17.221 17.94 18.524 19.178 19.178 19.328 19.328 19.125 20.12 20.12 20.12 20.026 -9999 -9999 -9999 -9999 -9999 -9999 -9999 -9999 -9999 -9999 -9999 -9999 -9999 -9999 -9999 -9999 -9999 -9999 -9999 -9999 -9999 -9999 -9999 -9999 -9999 -9999 -9999 -9999 -9999 -9999 -9999 -9999 -9999 -9999 -9999 -9999 -9999 -9999 -9999 -9999 -9999 -9999 -9999 -9999 -9999 -9999 -9999 -9999 -9999 -9999 -9999 -9999 -9999 -9999 -9999 -9999 -9999 -9999 -9999 -9999 -9999 -9999 -9999 -9999 
-9999 -9999 -9999 -9999 -9999 -9999 -9999 -9999 -9999 -9999 -9999 -9999 -9999 -9999 -9999 -9999 -9999 -9999 -9999 -9999 -9999 15.498 14.964 10.819 10.819 10.819 9.267 8.821 7.659 7.688 8.519 11.383 11.258 11.266 11.266 10.517 8.492 7.667 7.667 7.667 -9999 -9999 -9999 -9999 -9999 -9999 -9999 -9999 -9999 -9999 -9999 -9999 -9999 -9999 -9999 -9999 -9999 -9999 -9999 -9999 2.865 3.066 3.066 3.885 4.05 4.05 4.05 4.021 0.976 0.976 1.517 4.747 5.774 6.023 6.405 6.754 7.029 7.352 7.619 7.619 7.619 7.471 7.209 7.209 7.923 7.923 7.923 7.923 7.821 7.821 7.821 7.708 7.708 9.48 9.558 10.873 11.372 11.443 11.724 11.612 11.964 10.823 10.665 9.351 9.788 11.328 12.743 12.743 12.754 12.754 12.733 12.769 12.769 12.769 12.294 13.083 13.083 13.083 12.684 12.536 13.038 12.635 12.635 9.195 10.139 10.139 9.153 10.07 10.649 10.993 11.953 12.129 12.129 12.129 11.222 11.71 12.105 12.709 12.802 12.947 12.947 12.947 12.679 12.538 11.389 11.109 11.564 12.459 12.459 12.641 12.743 13.606 13.711 14.255 14.255 14.196 14.196 14.246 14.246 14.359 14.359 14.442 14.74 15.205 15.787 15.787 15.408 15.885 15.311 15.054 14.726 15.304 15.304 15.582 15.357 14.621 14.769 15.897 16.153 16.153 16.153 16.153 15.734 15.951 15.951 15.951 15.926 15.662 15.662 15.662 15.483 15.483 15.483 15.483 15.432 15.729 16.155 16.155 16.339 16.379 16.379 16.426 16.764 16.764 16.764 16.43 16.176 16.918 16.918 16.918 17.005 17.005 16.847 17.659 17.659 17.659 17.659 17.356 17.356 17.356 17.292 16.547 16.718 16.718 16.718 16.585 15.991 16.62 17.221 17.429 18.524 19.178 18.531 19.069 19.737 19.737 20.12 20.12 19.751 19.593 -9999 -9999 -9999 -9999 -9999 -9999 -9999 -9999 -9999 -9999 -9999 -9999 -9999 -9999 -9999 -9999 -9999 -9999 -9999 -9999 -9999 -9999 -9999 -9999 -9999 -9999 -9999 -9999 -9999 -9999 -9999 -9999 -9999 -9999 -9999 -9999 -9999 -9999 -9999 -9999 -9999 -9999 -9999 -9999 -9999 -9999 -9999 -9999 -9999 -9999 -9999 -9999 -9999 -9999 -9999 -9999 -9999 -9999 -9999 -9999 -9999 -9999 -9999 
-9999 -9999 -9999 -9999 -9999 -9999 -9999 -9999 -9999 -9999 -9999 -9999 -9999 -9999 -9999 -9999 -9999 -9999 -9999 -9999 16.53 15.498 14.964 10.819 10.819 10.481 10.176 9.762 7.659 7.659 11.383 11.383 11.383 11.383 11.307 11.307 11.394 11.234 9.221 8.644 7.484 -9999 -9999 -9999 -9999 -9999 -9999 -9999 -9999 -9999 -9999 -9999 -9999 -9999 -9999 -9999 -9999 -9999 -9999 2.214 3.066 3.099 3.845 4.501 4.501 4.127 4.05 4.021 1.434 0.872 0.774 3.208 5.41 5.927 6.446 7.092 7.478 7.478 7.619 7.619 7.619 7.413 7.229 7.303 7.923 7.923 7.923 7.923 7.729 7.821 7.625 7.625 7.879 9.74 10.595 11.182 11.903 12.011 12.543 12.543 12.617 12.617 12.617 11.124 10.973 9.788 11.328 12.149 12.569 12.652 12.569 12.118 12.541 12.541 10.866 11.994 12.368 12.368 11.831 11.831 11.828 11.725 7.12 7.575 8.444 8.444 10.067 10.649 11.564 11.953 12.129 12.129 12.129 12.129 11.222 11.71 12.105 12.681 12.901 12.947 12.947 12.947 12.679 12.538 12.003 12.513 12.619 12.619 12.546 12.649 13.388 13.388 13.499 13.89 14.196 14.196 14.246 14.246 14.246 14.359 14.359 14.442 14.74 14.753 15.1 15.52 15.885 15.885 15.885 15.699 14.97 15.304 15.304 15.304 15.061 14.392 14.769 15.897 16.153 16.153 16.153 16.153 15.734 15.951 15.951 15.926 15.926 15.926 15.926 15.662 15.364 15.483 15.364 15.006 15.006 15.632 16.097 16.155 16.339 16.339 16.339 16.426 16.426 16.426 15.772 15.772 15.787 16.918 16.918 17.005 17.062 17.062 17.406 17.659 17.659 17.659 17.557 17.356 17.428 17.826 17.508 17.292 16.718 16.718 16.718 17.083 17.083 17.083 16.73 16.73 17.02 17.02 18.531 19.737 19.737 19.737 19.737 19.751 19.751 19.593 19.363 -9999 -9999 -9999 -9999 -9999 -9999 -9999 -9999 -9999 -9999 -9999 -9999 -9999 -9999 -9999 -9999 -9999 -9999 -9999 -9999 -9999 -9999 -9999 -9999 -9999 -9999 -9999 -9999 -9999 -9999 -9999 -9999 -9999 -9999 -9999 -9999 -9999 -9999 -9999 -9999 -9999 -9999 -9999 -9999 -9999 -9999 -9999 -9999 -9999 -9999 -9999 -9999 -9999 -9999 -9999 -9999 -9999 -9999 -9999 -9999 -9999 -9999 
-9999 -9999 -9999 -9999 -9999 -9999 -9999 -9999 -9999 -9999 -9999 -9999 -9999 -9999 -9999 -9999 -9999 -9999 17.064 16.811 16.108 14.964 10.137 10.481 10.481 10.481 10.474 10.57 10.474 10.686 11.383 11.383 11.706 11.706 11.579 11.394 11.394 11.394 10.752 8.997 8.939 7.105 -9999 -9999 -9999 -9999 -9999 -9999 -9999 -9999 -9999 -9999 -9999 -9999 -9999 -9999 -9999 7.648 5.149 1.348 3.475 3.946 4.501 4.501 4.501 4.501 4.068 3.809 1.434 1.65 1.65 2.298 4.697 5.329 6.84 7.372 7.478 7.478 7.619 7.619 7.537 7.537 7.424 7.424 7.774 7.923 7.923 7.858 7.729 7.596 7.625 7.625 7.625 10.595 10.595 11.82 12.011 12.011 12.543 13.121 13.127 13.127 13.127 12.705 11.974 9.056 10.682 11.045 11.717 11.717 11.717 11.954 11.954 11.175 9.859 10.838 10.914 10.914 11.065 11.484 11.484 9.34 8.019 8.019 7.71 9.375 10.503 11.564 11.722 12.197 12.197 12.129 12.129 12.129 11.203 11.448 11.757 12.681 12.901 12.901 12.947 12.901 12.538 12.003 12.425 12.783 12.794 12.794 13.59 13.59 13.723 13.723 13.7 13.89 14.196 14.196 14.196 14.246 14.246 14.286 14.359 14.359 14.74 14.74 15.349 15.646 15.91 15.91 15.885 15.699 15.699 15.473 14.881 14.785 14.785 14.289 14.625 15.897 16.092 16.153 16.153 16.092 15.695 15.301 15.703 15.926 15.926 16.277 16.277 15.987 15.364 15.364 15.364 15.364 15.006 15.135 15.826 16.097 16.339 16.339 16.339 16.074 16.123 16.012 16.16 16.16 16.16 16.388 16.918 17.062 17.062 17.062 17.167 17.557 17.659 17.557 17.939 17.939 17.939 17.826 17.826 17.598 16.978 16.346 17.083 17.083 17.083 17.083 16.645 16.016 16.535 17.404 18.947 19.737 19.737 19.737 19.737 19.601 19.059 19.021 19.019 -9999 -9999 -9999 -9999 -9999 -9999 -9999 -9999 -9999 -9999 -9999 -9999 -9999 -9999 -9999 -9999 -9999 -9999 -9999 -9999 -9999 -9999 -9999 -9999 -9999 -9999 -9999 -9999 -9999 -9999 -9999 -9999 -9999 -9999 -9999 -9999 -9999 -9999 -9999 -9999 -9999 -9999 -9999 -9999 -9999 -9999 -9999 -9999 -9999 -9999 -9999 -9999 -9999 -9999 -9999 -9999 -9999 -9999 -9999 -9999 -9999 -9999 
-9999 -9999 -9999 -9999 -9999 -9999 -9999 -9999 -9999 -9999 -9999 -9999 -9999 -9999 -9999 -9999 -9999 16.927 16.927 15.913 11.916 10.813 10.617 10.181 10.415 10.51 11.883 11.883 12.052 12.4 12.052 11.706 11.706 12.913 12.913 12.913 11.9 12.253 12.253 10.752 9.114 8.939 8.055 -9999 -9999 -9999 -9999 -9999 -9999 -9999 -9999 -9999 -9999 -9999 -9999 7.648 7.648 6.048 5.187 1.756 3.946 3.946 4.501 4.501 4.501 4.501 4.252 3.763 3.763 2.498 1.978 2.298 3.039 6.219 6.284 7.144 7.478 7.478 7.526 7.537 7.537 7.524 7.524 7.524 7.424 7.774 7.784 7.784 7.784 7.255 7.3 7.3 7.876 9.974 10.595 12.001 12.011 12.011 12.944 13.225 13.225 13.127 13.127 12.752 12.15 11.881 10.27 11.045 11.045 11.275 11.275 11.019 9.078 8.674 9.618 9.618 8.407 7.464 8.452 8.452 8.141 8.141 8.141 8.355 8.355 9.375 10.503 11.722 12.197 12.197 12.197 12.197 12.023 12.023 10.731 10.563 11.749 12.502 12.681 12.901 12.901 12.627 11.687 11.956 12.425 12.794 12.794 13.116 13.59 13.723 13.723 13.723 13.723 13.464 13.89 13.89 13.874 13.927 13.72 14.111 15.141 15.141 15.141 15.141 15.571 15.91 15.91 15.91 15.91 15.699 15.699 15.473 14.881 14.171 13.375 14.289 14.625 15.034 15.78 16.092 16.092 15.78 15.344 15.386 15.703 15.83 16.277 16.277 16.277 16.277 15.721 15.517 15.454 15.454 15.006 14.84 15.475 15.475 16.097 15.961 15.818 15.636 16.012 16.16 16.16 16.16 16.16 15.787 15.959 17.062 17.062 17.062 17.062 17.167 17.167 17.021 17.939 17.939 17.939 17.826 17.826 17.598 16.891 16.583 17.259 17.259 17.259 17.083 16.381 16.381 17.404 17.404 18.947 19.29 19.737 19.737 19.631 19.513 19.322 19.019 19.019 19.019 -9999 -9999 -9999 -9999 -9999 -9999 -9999 -9999 -9999 -9999 -9999 -9999 -9999 -9999 -9999 -9999 -9999 -9999 -9999 -9999 -9999 -9999 -9999 -9999 -9999 -9999 -9999 -9999 -9999 -9999 -9999 -9999 -9999 -9999 -9999 -9999 -9999 -9999 -9999 -9999 -9999 -9999 -9999 -9999 -9999 -9999 -9999 -9999 -9999 -9999 -9999 -9999 -9999 -9999 -9999 -9999 -9999 -9999 -9999 -9999 -9999 
-9999 -9999 -9999 -9999 -9999 -9999 -9999 -9999 -9999 -9999 -9999 -9999 -9999 -9999 -9999 17.476 15.898 15.713 15.229 13.986 12.783 11.818 12.595 12.077 11.691 12.855 13.116 13.365 13.365 13.356 13.339 12.688 12.991 13.982 12.913 12.913 12.64 12.42 12.253 12.253 10.34 9.109 8.055 -9999 -9999 -9999 -9999 -9999 -9999 -9999 -9999 -9999 -9999 -9999 7.808 7.068 6.703 5.989 5.152 1.756 3.475 3.946 4.089 4.501 5.214 5.237 5.535 5.535 4.531 4.136 3.612 3.02 3.179 5.968 6.359 6.987 7.225 7.478 7.458 7.558 7.564 7.616 7.616 7.553 7.524 7.708 7.784 7.784 7.784 7.278 7.197 7.197 6.96 9.688 10.052 12.001 12.001 12.001 13.225 13.225 13.225 13.225 13.127 12.752 12.15 12.15 11.881 10.537 10.402 10.832 10.004 9.253 8.551 7.539 8.362 8.362 7.464 7.464 6.551 7.183 8.141 8.141 12.229 10.373 11.125 10.27 10.063 11.722 12.197 12.197 12.197 12.197 12.023 11.592 10.476 10.014 11.678 11.678 12.268 12.627 12.627 12.229 11.452 11.499 12.346 12.794 12.794 13.116 13.59 13.59 13.723 13.723 13.723 13.464 13.464 13.619 13.619 13.619 13.443 14.004 15.141 15.141 15.141 15.141 15.067 15.91 15.91 15.91 15.699 15.699 15.473 15.473 14.881 14.171 13.99 14.289 14.625 14.625 15.19 15.78 15.591 15.03 15.25 15.25 15.555 15.83 16.277 16.293 16.293 16.293 16.293 15.517 15.517 15.454 15.454 14.691 15.297 15.542 16.231 16.231 15.701 15.636 15.636 16.085 16.16 16.16 16.16 15.382 15.469 15.941 16.603 16.857 16.128 16.235 16.283 16.778 17.939 17.939 17.939 17.826 17.826 17.598 16.884 17.259 17.259 17.259 17.259 17.073 16.676 16.646 17.156 17.404 18.74 19.171 19.276 19.513 19.513 19.322 19.322 18.669 18.669 18.606 18.926 -9999 -9999 -9999 -9999 -9999 -9999 -9999 -9999 -9999 -9999 -9999 -9999 -9999 -9999 -9999 -9999 -9999 -9999 -9999 -9999 -9999 -9999 -9999 -9999 -9999 -9999 -9999 -9999 -9999 -9999 -9999 -9999 -9999 -9999 -9999 -9999 -9999 -9999 -9999 -9999 -9999 -9999 -9999 -9999 -9999 -9999 -9999 -9999 -9999 -9999 -9999 -9999 -9999 -9999 -9999 -9999 -9999 -9999 -9999 -9999 
-9999 -9999 -9999 -9999 -9999 -9999 -9999 -9999 -9999 -9999 -9999 -9999 -9999 -9999 15.989 15.377 15.713 15.713 15.713 15.295 14.858 14.858 12.595 12.595 12.428 12.855 13.365 13.907 13.907 13.723 13.772 13.772 13.982 13.982 13.982 13.64 12.978 12.42 12.42 12.253 10.34 9.848 8.151 8.151 -9999 -9999 -9999 -9999 -9999 -9999 -9999 -9999 7.808 7.808 7.808 6.821 6.449 5.912 5.47 2.015 2.373 3.26 4.043 5.182 5.601 6.141 6.338 6.674 6.14 5.187 5.066 3.612 3.627 5.397 5.968 6.812 7.168 7.372 7.558 7.558 7.564 7.616 7.624 7.794 7.794 7.708 7.784 7.784 7.784 7.278 7.059 6.856 6.856 8.365 10.052 10.407 12.001 12.001 13.225 13.225 13.225 13.225 12.821 12.752 12.15 12.15 11.881 12.488 12.488 11.761 10.868 10.004 8.463 6.656 7.383 7.383 6.636 6.308 8.511 8.511 8.511 12.229 12.546 12.546 12.263 11.612 11.612 10.842 11.562 11.736 12.111 12.013 11.913 11.464 8.629 10.563 10.563 10.998 11.468 11.468 11.468 11.317 11.269 11.908 12.53 12.602 12.794 12.875 13.261 13.261 13.261 13.216 13.216 12.963 13.032 13.185 13.032 12.992 13.443 14.004 15.032 15.141 15.141 15.045 14.843 15.159 15.571 15.292 15.292 15.292 15.473 15.473 14.748 14.748 14.748 14.275 14.275 14.351 14.36 14.36 14.36 14.36 14.664 14.746 14.858 15.83 15.961 16.293 16.293 16.293 16.293 15.969 15.969 15.969 15.435 15.08 15.297 16.231 16.231 16.231 16.231 15.701 15.901 16.019 16.085 16.085 15.658 15.403 15.382 15.922 15.922 15.95 15.95 16.09 15.888 16.778 16.883 17.939 17.512 17.526 17.526 17.054 16.959 16.749 17.259 17.259 17.259 16.676 16.676 16.646 17.156 17.156 18.271 18.359 18.935 19.061 19.105 19.061 18.917 18.657 18.615 18.859 19.244 19.244 -9999 -9999 -9999 -9999 -9999 -9999 -9999 -9999 -9999 -9999 -9999 -9999 -9999 -9999 -9999 -9999 -9999 -9999 -9999 -9999 -9999 -9999 -9999 -9999 -9999 -9999 -9999 -9999 -9999 -9999 -9999 -9999 -9999 -9999 -9999 -9999 -9999 -9999 -9999 -9999 -9999 -9999 -9999 -9999 -9999 -9999 -9999 -9999 -9999 -9999 -9999 -9999 -9999 -9999 -9999 -9999 -9999 -9999 -9999 
-9999 -9999 -9999 -9999 -9999 -9999 -9999 -9999 -9999 -9999 -9999 -9999 16.328 16.328 16.328 15.963 15.814 15.814 15.814 15.814 15.09 14.858 14.858 13.386 13.755 13.755 14.331 14.665 14.665 14.944 14.944 14.589 14.023 14.023 13.996 13.719 13.719 12.42 12.42 12.143 11.121 8.852 8.234 9.373 10.262 -9999 -9999 -9999 -9999 -9999 -9999 7.333 7.808 7.808 6.91 6.449 6.061 5.792 4.497 2.351 3.26 4.224 4.752 5.826 6.531 6.696 6.696 6.674 6.674 6.14 5.505 5.066 4.336 5.397 6.017 6.513 6.513 7.099 7.558 7.558 7.564 7.674 7.794 7.91 7.91 7.671 7.708 7.708 7.357 7.195 6.457 6.643 6.704 7.614 8.848 10.186 11.483 11.483 11.816 13.225 13.225 12.871 12.871 12.79 13.147 11.946 12.488 12.488 12.488 12.488 11.039 10.004 9.534 6.589 6.177 6.177 6.177 7.901 10.91 10.91 10.91 12.546 12.706 12.706 13.121 13.121 13.121 10.603 10.821 11.354 11.736 11.354 10.79 8.386 8.645 10.241 10.585 10.981 11.238 11.468 11.317 11.275 11.269 11.674 12.016 12.53 12.53 12.406 12.446 13.216 13.216 13.216 13.216 12.757 12.757 12.501 11.764 12.492 12.896 13.922 15.032 15.032 15.032 15.032 14.783 14.451 15.159 15.159 15.292 15.292 14.544 14.748 14.948 14.948 14.948 14.535 13.99 14.072 14.36 14.36 14.36 14.346 14.573 14.858 15.352 15.432 15.736 16.053 16.293 16.293 15.969 15.969 15.969 15.969 15.48 14.875 15.306 16.231 16.255 16.255 16.255 15.901 15.901 16.019 16.019 16.019 15.482 15.446 15.382 15.27 15.922 15.922 15.429 15.667 15.667 15.136 16.124 16.792 16.792 17.054 17.054 17.054 16.959 16.441 16.749 16.829 16.676 16.676 17.419 17.14 17.14 17.156 17.701 18.359 18.359 18.433 18.433 18.23 18.23 18.46 18.46 18.859 19.244 20.162 -9999 -9999 -9999 -9999 -9999 -9999 -9999 -9999 -9999 -9999 -9999 -9999 -9999 -9999 -9999 -9999 -9999 -9999 -9999 -9999 -9999 -9999 -9999 -9999 -9999 -9999 -9999 -9999 -9999 -9999 -9999 -9999 -9999 -9999 -9999 -9999 -9999 -9999 -9999 -9999 -9999 -9999 -9999 -9999 -9999 -9999 -9999 -9999 -9999 -9999 -9999 -9999 -9999 -9999 -9999 -9999 -9999 -9999 -9999 
-9999 -9999 -9999 -9999 -9999 -9999 -9999 -9999 -9999 -9999 -9999 16.223 16.328 16.328 16.328 16.059 15.814 15.814 15.814 15.814 15.436 15.032 14.858 13.755 13.755 13.927 14.342 14.665 14.944 15.225 15.225 14.944 14.023 14.023 14.023 13.838 13.719 12.42 12.32 12.143 11.99 10.118 10.118 10.3 10.362 10.535 -9999 -9999 -9999 8.619 7.721 7.333 7.333 6.444 6.279 6.279 6.011 5.765 4.469 4.142 3.447 4.526 5.356 6.458 6.531 6.696 6.71 7.074 6.71 6.154 6.103 5.505 5.004 5.273 6.173 6.501 6.513 6.768 7.348 7.558 8.4 8.914 9.24 9.24 9.24 8.406 8.317 7.908 7.17 6.268 5.107 5.106 5.788 5.322 5.462 9.033 10.495 11.541 11.816 11.816 12.871 13.296 13.296 13.54 13.54 13.149 13.067 12.488 12.488 12.488 11.408 11.039 9.179 6.589 6.177 6.256 6.256 10.626 10.91 12.099 11.829 12.546 12.706 13.382 13.382 13.382 13.121 11.792 11.349 10.603 10.182 9.055 8.386 7.342 8.645 9.866 10.241 10.981 10.981 11.238 11.238 10.936 10.851 10.95 11.674 12.301 12.301 11.92 11.959 13.057 13.216 13.216 13.057 12.757 12.757 12.501 11.764 12.582 12.738 13.922 14.75 15.032 15.032 14.783 14.343 14.451 14.451 14.552 14.552 14.552 13.912 14.659 14.948 14.948 14.948 15.059 15.059 14.651 14.651 14.651 14.355 14.255 14.424 15.219 15.432 15.774 15.774 15.774 15.736 15.65 15.691 15.969 15.969 15.969 15.48 15.48 15.624 16.255 16.255 16.287 16.287 16.287 15.901 15.901 15.901 15.446 15.446 15.446 15.297 14.692 14.282 14.53 14.53 14.53 14.529 15.136 15.136 15.779 15.779 16.254 16.959 16.959 16.216 15.779 16.233 16.233 16.601 17.419 17.419 17.419 17.294 17.294 17.465 17.701 18.006 17.661 18.051 18.051 17.565 17.931 18.454 18.859 19.675 20.162 20.162 -9999 -9999 -9999 -9999 -9999 -9999 -9999 -9999 -9999 -9999 -9999 -9999 -9999 -9999 -9999 -9999 -9999 -9999 -9999 -9999 -9999 -9999 -9999 -9999 -9999 -9999 -9999 -9999 -9999 -9999 -9999 -9999 -9999 -9999 -9999 -9999 -9999 -9999 -9999 -9999 -9999 -9999 -9999 -9999 -9999 -9999 -9999 -9999 -9999 -9999 -9999 -9999 -9999 -9999 -9999 -9999 -9999 -9999 
-9999 -9999 -9999 -9999 -9999 -9999 -9999 -9999 -9999 16.72 16.686 16.205 16.328 16.328 16.328 16.271 15.799 15.814 15.814 15.712 15.436 15.032 14.795 13.755 14.291 14.588 14.588 14.665 15.225 15.225 15.225 15.225 14.431 14.023 13.996 13.838 13.838 12.32 12.143 11.99 11.405 10.916 10.309 10.363 10.626 10.837 -9999 -9999 10.535 9.259 9.058 7.333 6.593 6.03 6.03 6.03 6.03 5.956 5.956 4.217 3.696 5.307 5.849 6.458 6.729 6.729 7.074 7.074 7.074 6.71 6.367 5.706 5.004 5.085 6.173 6.346 7.115 6.768 7.288 8.4 8.781 8.914 9.24 9.24 9.24 9.065 8.657 7.908 6.84 5.375 5.107 5.107 4.685 5.159 5.159 9.033 9.438 11.353 11.541 12.236 13.048 13.296 13.592 13.626 13.626 13.626 13.149 12.093 12.093 12.093 11.039 10.35 9.989 8.346 6.177 6.256 6.256 10.626 12.099 12.099 12.409 12.921 13.243 13.548 14.018 13.382 13.402 13.217 12.704 11.85 9.855 9.113 6.85 4.639 8.621 8.89 9.424 10.483 10.895 10.936 10.936 10.936 10.103 11.232 12.301 12.301 12.301 12.301 11.92 11.878 12.174 12.57 12.57 12.757 12.501 11.144 11.764 12.582 12.738 13.922 13.922 13.922 13.251 14.062 14.062 14.062 13.639 14.026 13.639 13.574 13.713 14.574 14.948 14.948 15.059 15.059 15.541 15.541 14.954 14.651 14.355 14.255 14.255 15.219 15.774 15.774 15.774 15.774 15.303 15.227 15.691 15.691 15.691 15.691 15.495 15.624 16.211 16.211 16.287 16.287 16.287 16.287 15.901 15.901 15.633 15.446 15.446 15.446 15.19 14.66 14.321 14.224 14.511 14.511 14.8 14.83 15.001 15.307 15.398 15.635 15.76 15.635 15.24 16.007 16.233 16.818 16.937 17.419 17.419 17.419 17.575 17.294 16.702 17.053 17.35 17.35 17.287 17.098 16.515 18.454 18.53 19.672 19.969 19.969 20.162 20.162 -9999 -9999 -9999 -9999 -9999 -9999 -9999 -9999 -9999 -9999 -9999 -9999 -9999 -9999 -9999 -9999 -9999 -9999 -9999 -9999 -9999 -9999 -9999 -9999 -9999 -9999 -9999 -9999 -9999 -9999 -9999 -9999 -9999 -9999 -9999 -9999 -9999 -9999 -9999 -9999 -9999 -9999 -9999 -9999 -9999 -9999 -9999 -9999 -9999 -9999 -9999 -9999 -9999 -9999 -9999 -9999 -9999 
-9999 -9999 -9999 -9999 -9999 -9999 -9999 -9999 16.72 16.72 16.72 16.829 16.829 16.408 16.271 16.276 16.276 16.276 16.207 15.436 15.032 14.777 14.276 14.276 14.588 14.588 14.588 14.588 15.225 15.225 15.225 15.225 14.431 13.942 13.838 13.838 13.838 12.267 11.551 11.481 10.916 10.916 10.602 10.964 11.179 11.179 11.278 11.278 11.278 9.947 9.922 7.881 7.119 6.29 6.03 6.03 6.03 5.956 5.956 6.424 6.424 6.472 6.472 6.657 6.729 6.729 7.074 7.074 7.074 7.074 6.367 5.753 5.147 5.152 6.717 7.115 7.115 7.115 7.288 8.403 8.781 8.917 9.24 9.24 9.24 8.969 8.969 8.406 6.789 5.375 5.19 4.556 4.36 4.75 5.083 6.915 9.033 9.837 10.814 12.74 13.048 13.311 13.592 13.626 13.626 13.626 13.263 12.093 12.093 12.093 10.984 10.35 8.346 6.019 6.256 6.256 9.55 11.373 12.099 12.099 12.714 13.332 13.548 14.018 14.018 14.067 14.067 13.549 13.419 12.652 9.618 8.838 7.844 3.418 8.016 8.039 9.424 9.44 10.483 10.578 10.936 9.55 9.994 11.424 12.301 12.301 12.301 12.301 11.92 10.893 11.476 11.079 11.468 11.468 11.468 10.982 10.914 12.492 12.582 12.738 12.738 12.96 12.97 12.97 12.777 12.777 12.777 13.366 13.366 13.313 13.574 13.751 14.574 14.73 15.329 15.541 15.541 15.541 15.541 14.979 14.55 14.55 14.255 14.637 15.235 15.774 15.774 15.774 15.409 15.365 15.467 15.691 15.691 15.48 15.495 16.211 16.211 16.211 16.211 16.287 16.287 16.287 15.507 15.507 15.257 15.257 15.19 15.19 15.386 14.931 14.797 15.032 14.225 14.511 14.857 14.857 15.001 15.701 15.917 15.968 15.968 15.968 15.968 16.239 16.818 16.937 17.074 17.419 17.419 17.575 17.575 17.575 15.956 15.981 16.451 16.604 16.604 16.604 15.392 17.867 18.53 19.672 19.969 19.969 19.969 20.06 20.06 -9999 -9999 -9999 -9999 -9999 -9999 -9999 -9999 -9999 -9999 -9999 -9999 -9999 -9999 -9999 -9999 -9999 -9999 -9999 -9999 -9999 -9999 -9999 -9999 -9999 -9999 -9999 -9999 -9999 -9999 -9999 -9999 -9999 -9999 -9999 -9999 -9999 -9999 -9999 -9999 -9999 -9999 -9999 -9999 -9999 -9999 -9999 -9999 -9999 -9999 -9999 -9999 -9999 -9999 -9999 -9999 
-9999 -9999 -9999 -9999 -9999 -9999 16.648 16.669 16.72 16.72 16.829 16.863 16.863 16.863 16.339 17.243 17.243 17.243 16.207 15.133 14.805 14.805 14.564 14.412 14.588 14.588 14.588 14.588 14.418 15.225 14.418 14.305 13.303 13.552 13.838 13.552 12.183 11.631 10.824 10.574 10.533 10.554 11.341 11.341 11.341 11.185 11.278 11.278 11.278 10.109 9.922 8.023 7.171 7.346 7.342 6.03 5.956 5.956 8.182 8.182 8.182 8.158 7.213 7.213 6.729 6.729 6.795 7.074 7.074 6.795 6.367 6.001 4.982 5.152 6.717 7.115 7.115 7.115 7.088 8.771 8.917 8.917 9.082 9.24 9.082 8.969 8.657 8.075 6.802 6.644 4.556 4.556 4.319 4.75 5.801 8.532 8.532 9.741 10.18 12.936 13.048 13.478 13.612 13.626 13.626 13.626 13.414 12.152 11.952 11.952 10.35 9.421 9.088 5.656 6.019 9.62 11.394 11.394 12.099 12.099 13.845 13.845 13.845 14.018 14.067 14.067 14.067 13.917 13.419 13.419 10.796 8.034 7.844 6.728 6.906 8.037 8.367 9.424 9.424 9.508 9.55 9.55 9.994 11.424 12.13 12.301 12.301 12.194 11.722 11.029 12.102 12.102 11.492 11.492 10.982 11.38 10.114 11.16 12.25 12.331 12.621 12.621 12.621 13.333 13.371 13.371 12.962 12.449 12.26 12.833 13.511 14.111 14.284 14.854 15.329 15.541 15.541 15.541 15.541 15.201 14.979 14.55 14.729 15.235 15.235 15.235 15.409 15.409 15.409 15.365 15.365 15.186 15.371 15.371 15.495 16.211 16.211 16.211 16.211 15.871 15.871 15.75 15.355 15.355 15.257 15.102 15.19 15.386 15.386 15.386 15.197 15.269 15.269 14.573 14.857 14.857 15.191 15.701 15.917 15.968 15.968 15.968 16.157 16.276 16.818 17.074 17.074 17.074 17.14 17.575 17.575 17.575 15.934 15.934 15.934 15.706 15.706 15.345 15.392 17.669 18.67 18.67 19.672 19.969 19.969 19.651 19.515 19.515 -9999 -9999 -9999 -9999 -9999 -9999 -9999 -9999 -9999 -9999 -9999 -9999 -9999 -9999 -9999 -9999 -9999 -9999 -9999 -9999 -9999 -9999 -9999 -9999 -9999 -9999 -9999 -9999 -9999 -9999 -9999 -9999 -9999 -9999 -9999 -9999 -9999 -9999 -9999 -9999 -9999 -9999 -9999 -9999 -9999 -9999 -9999 -9999 -9999 -9999 -9999 -9999 -9999 -9999 -9999 
-9999 -9999 -9999 -9999 -9999 16.78 16.648 16.648 16.72 16.72 16.829 16.863 16.863 16.863 17.953 17.953 17.243 17.243 17.243 15.478 15.478 14.805 14.805 14.277 14.505 14.588 14.505 13.853 14.462 14.501 14.865 14.35 14.095 12.759 12.406 12.131 11.8 11.675 11.631 11.096 11.096 11.096 11.341 11.341 11.341 11.199 11.278 11.278 11.278 10.31 9.922 8.171 7.781 8.082 8.488 8.605 8.596 7.13 8.421 8.745 8.797 8.797 8.53 7.213 6.657 6.657 6.426 6.795 6.795 6.795 6.044 5.604 4.712 5.152 6.717 7.115 7.115 7.115 7.125 8.229 8.771 8.917 8.917 8.917 8.647 8.55 8.55 8.046 6.656 5.295 4.319 4.319 3.992 4.951 7.056 8.532 8.743 10.039 10.462 12.601 13.289 13.612 13.612 13.612 13.626 13.414 13.195 12.41 11.952 9.723 9.421 9.088 6.415 5.706 8.839 10.165 11.394 11.822 11.822 12.294 13.845 13.845 13.845 14.018 14.067 14.067 14.067 13.917 13.472 12.947 12.749 8.003 7.248 7.103 6.844 6.906 8.367 8.367 8.367 8.255 8.255 7.745 9.994 10.986 11.473 12.194 12.194 12.194 11.722 12.102 12.29 12.29 12.29 12.809 13.362 13.362 13.337 12.963 12.629 12.451 12.621 13.302 13.408 13.408 13.479 13.959 13.959 13.307 13.307 13.511 14.111 14.534 14.534 14.854 15.329 15.428 15.541 15.541 15.428 15.201 14.979 14.58 14.729 15.235 15.235 15.235 15.409 15.409 15.409 15.365 15.232 15.371 15.371 15.371 15.371 15.319 16.211 16.211 15.675 15.728 15.535 15.184 15.184 14.831 14.831 14.831 15.206 15.386 15.386 15.386 15.269 15.269 15.269 15.206 14.656 14.857 15.547 15.654 16.081 16.218 16.116 16.276 16.276 16.276 16.775 17.074 17.074 17.074 17.074 17.575 17.575 17.575 15.934 15.934 15.427 14.471 14.042 14.804 15.305 16.263 17.676 18.67 18.711 19.407 19.407 19.45 19.38 18.265 -9999 -9999 -9999 -9999 -9999 -9999 -9999 -9999 -9999 -9999 -9999 -9999 -9999 -9999 -9999 -9999 -9999 -9999 -9999 -9999 -9999 -9999 -9999 -9999 -9999 -9999 -9999 -9999 -9999 -9999 -9999 -9999 -9999 -9999 -9999 -9999 -9999 -9999 -9999 -9999 -9999 -9999 -9999 -9999 -9999 -9999 -9999 -9999 -9999 -9999 -9999 -9999 -9999 -9999 -9999 
-9999 -9999 -9999 17.572 16.974 16.78 16.72 16.72 16.624 16.356 16.259 16.863 16.863 17.953 18.139 18.139 17.953 17.243 17.013 15.997 15.997 15.657 14.573 14.277 14.277 14.286 13.821 13.517 14.462 14.865 14.92 14.92 14.494 14.04 11.99 12.271 12.476 12.476 12.476 11.933 11.567 11.096 11.341 11.341 11.341 11.199 11.199 11.278 11.175 10.31 9.265 8.764 8.881 8.881 9.651 9.651 9.3 8.669 8.561 8.797 8.907 8.907 8.907 7.633 6.982 6.301 5.904 6.092 6.317 6.002 5.662 4.767 4.352 4.871 6.216 6.581 6.629 6.629 6.772 8.229 8.712 8.712 8.917 8.787 7.87 7.819 8.046 6.656 5.701 4.114 2.992 2.819 4.771 8.012 9.296 9.312 10.474 10.503 10.684 12.542 12.943 13.536 13.612 13.612 13.612 13.251 13.143 12.18 9.29 8.335 8.326 7.281 6.914 8.839 10.165 10.963 11.394 11.822 12.037 12.294 13.845 13.845 13.845 13.747 13.747 14.067 14.067 13.917 13.472 12.749 11.362 10.067 8.166 7.901 7.341 6.918 3.631 3.756 7.707 7.348 7.331 7.331 9.792 9.792 11.014 11.479 11.678 11.722 11.953 12.168 12.29 12.29 12.809 13.785 14.076 14.076 13.484 13.337 12.668 12.391 13.15 13.356 13.48 13.632 13.959 13.959 13.959 13.959 13.307 13.781 14.534 14.534 14.534 14.975 15.243 15.352 15.352 15.352 15.201 14.979 14.58 14.58 14.837 15.085 15.235 15.235 15.132 15.331 15.365 15.331 15.186 15.371 15.371 15.371 15.371 15.319 15.604 15.633 15.633 15.633 15.502 15.783 15.502 15.189 14.966 14.794 15.206 15.386 15.386 15.386 15.269 15.269 15.269 15.269 14.573 15.033 15.547 16.088 16.364 16.364 16.364 16.276 16.276 16.276 16.408 16.695 17.074 17.074 16.904 16.904 16.995 16.52 15.427 15.427 14.471 14.471 14.026 14.218 16.836 17.044 17.211 17.661 18.42 18.725 18.774 18.774 17.737 17.662 18.335 -9999 -9999 -9999 -9999 -9999 -9999 -9999 -9999 -9999 -9999 -9999 -9999 -9999 -9999 -9999 -9999 -9999 -9999 -9999 -9999 -9999 -9999 -9999 -9999 -9999 -9999 -9999 -9999 -9999 -9999 -9999 -9999 -9999 -9999 -9999 -9999 -9999 -9999 -9999 -9999 -9999 -9999 -9999 -9999 -9999 -9999 -9999 -9999 -9999 -9999 -9999 -9999 -9999 -9999 
-9999 -9999 17.572 17.572 16.974 16.78 16.72 16.72 16.72 16.005 16.057 16.349 17.221 18.139 18.139 18.139 18.139 17.203 17.013 15.997 15.997 15.997 15.657 14.277 13.899 13.475 13.475 13.27 14.501 14.92 14.92 14.92 14.92 14.04 12.271 12.584 12.584 12.476 12.476 11.933 11.567 11.208 11.035 10.92 11.199 11.199 11.199 10.924 10.617 9.265 9.257 8.945 10.706 9.768 10.292 10.292 10.22 9.887 8.669 9.008 9.008 9.008 9.008 8.969 6.698 5.85 5.85 5.423 5.662 5.662 5.296 4.356 4.352 4.352 4.871 6.182 6.277 6.557 6.716 6.59 7.716 7.958 8.198 7.87 6.885 6.732 5.804 5.701 5.701 5.701 4.175 3.771 8.298 9.296 10.091 10.468 10.503 11.335 10.967 12.18 12.515 13.34 13.536 13.536 13.251 12.95 12.268 10.082 9.075 7.776 7.776 7.599 7.061 8.755 10.032 10.698 11.02 11.822 12.037 12.294 12.415 13.845 13.747 13.747 13.747 13.747 13.624 13.504 13.064 12.675 11.362 10.067 9.105 8.279 7.901 7.275 6.655 3.631 3.169 6.178 6.178 6.178 8.484 9.487 11.014 11.079 11.417 11.417 12.097 12.168 12.29 12.29 13.165 14.076 14.076 14.076 14.076 13.484 13.024 13.025 13.269 13.48 13.893 13.905 13.959 13.959 13.959 13.959 13.307 13.781 14.534 14.534 14.534 14.534 14.975 15.039 15.056 15.056 14.48 14.58 14.58 14.699 14.946 15.164 15.164 15.164 14.878 14.9 14.981 14.981 14.981 14.633 14.695 15.038 14.823 15.298 15.298 15.604 15.604 15.502 15.783 15.791 15.791 15.522 14.966 14.831 14.958 15.206 15.206 15.005 15.197 15.269 15.269 15.009 14.744 15.393 15.644 16.088 16.364 16.364 16.364 16.364 16.276 16.276 16.286 16.408 16.486 16.904 16.904 16.904 16.904 16.497 15.199 15.199 14.505 14.471 14.352 14.825 17.131 17.211 17.84 17.84 17.661 17.661 17.33 17.368 17.396 18.312 18.335 18.335 -9999 -9999 -9999 -9999 -9999 -9999 -9999 -9999 -9999 -9999 -9999 -9999 -9999 -9999 -9999 -9999 -9999 -9999 -9999 -9999 -9999 -9999 -9999 -9999 -9999 -9999 -9999 -9999 -9999 -9999 -9999 -9999 -9999 -9999 -9999 -9999 -9999 -9999 -9999 -9999 -9999 -9999 -9999 -9999 -9999 -9999 -9999 -9999 -9999 -9999 -9999 -9999 -9999 
-9999 17.192 17.453 17.192 16.838 16.44 16.72 16.72 16.72 16.358 16.358 16.349 16.577 18.139 18.139 18.139 18.139 17.203 17.013 15.997 15.997 15.997 15.657 14.665 13.475 13.475 13.371 13.371 14.275 14.92 14.92 14.92 14.92 14.807 13.522 12.584 12.584 12.584 12.476 11.725 11.925 12.013 12.013 11.696 10.012 10.308 10.505 10.505 9.072 9.262 10.193 11.604 10.79 10.748 10.555 10.555 10.292 9.982 9.199 9.008 9.008 9.008 9.008 8.969 6.698 5.744 5.744 5.159 4.954 4.754 4.302 3.911 3.148 3.874 3.987 5.192 8.44 8.44 8.723 8.588 8.472 8.472 6.752 6.752 6.569 7.729 5.804 5.701 5.701 5.947 6.347 6.161 8.464 9.984 10.091 11.478 11.478 11.478 11.478 11.667 12.266 12.755 13.087 13.087 12.95 12.95 12.268 9.629 8.283 7.776 7.776 7.599 7.24 8.755 10.032 10.337 10.851 11.074 11.074 12.037 12.258 12.258 13.007 13.747 13.747 13.624 13.504 13.171 12.86 12.675 10.539 9.466 9.151 9.105 9.027 8.156 6.96 5.541 3.049 3.033 3.203 3.07 4.645 8.484 10.057 10.481 10.842 11.172 11.756 12.097 12.168 12.378 13.573 14.076 14.076 14.076 14.076 13.547 13.142 13.473 13.746 13.746 13.893 13.905 13.941 13.959 13.959 13.941 13.307 13.159 13.781 14.043 14.332 14.332 14.616 14.993 14.993 14.993 14.48 14.48 14.808 15.245 15.245 15.164 15.164 15.164 14.962 14.512 14.842 14.842 14.842 14.569 14.913 14.913 14.913 14.296 14.767 14.767 15.352 15.311 15.791 15.791 15.791 15.791 15.493 14.831 14.614 14.751 14.751 14.751 14.818 14.898 14.818 14.407 14.744 15.393 15.547 16.088 16.364 16.364 16.364 16.208 16.208 16.208 16.07 16.133 16.133 16.316 16.904 16.904 16.767 16.495 15.199 15.199 15.199 14.77 15.928 15.928 17.131 17.84 17.84 17.84 17.84 17.661 17.368 17.396 18.072 18.312 18.335 18.335 18.335 -9999 -9999 -9999 -9999 -9999 -9999 -9999 -9999 -9999 -9999 -9999 -9999 -9999 -9999 -9999 -9999 -9999 -9999 -9999 -9999 -9999 -9999 -9999 -9999 -9999 -9999 -9999 -9999 -9999 -9999 -9999 -9999 -9999 -9999 -9999 -9999 -9999 -9999 -9999 -9999 -9999 -9999 -9999 -9999 -9999 -9999 -9999 -9999 -9999 -9999 -9999 -9999 
-9999 17.03 17.192 17.192 16.44 16.44 16.72 16.72 16.358 16.358 16.358 16.349 16.503 17.409 18.139 18.097 17.147 17.104 16.281 15.997 15.997 15.657 14.854 14.665 13.721 13.459 13.371 13.371 14.237 14.386 14.92 14.92 14.807 14.807 13.522 12.584 12.584 12.584 12.459 11.925 12.126 12.681 12.681 12.681 11.214 9.671 8.849 8.867 9.279 11.493 11.745 11.745 11.73 11.73 11.184 10.716 10.341 10.341 9.762 8.347 9.008 9.008 8.969 8.225 6.398 4.61 4.428 4.806 4.743 4.428 4.049 3.26 2.549 2.651 2.703 7.541 8.44 8.723 8.956 9.017 9.017 9.017 6.603 7.087 7.886 7.886 7.886 5.811 5.808 6.347 6.583 7.296 8.852 9.984 10.736 11.478 11.69 11.812 11.836 11.836 11.836 11.667 12.755 12.755 12.379 12.268 11.834 8.283 7.776 7.776 7.582 7.448 7.24 8.77 9.308 10.337 10.523 11.074 11.231 12.016 12.258 12.258 12.682 12.797 12.797 13.171 13.171 13.171 12.281 12.226 9.913 9.557 9.461 9.454 9.027 8.156 7.36 5.541 2.368 3.003 2.062 2.062 4.508 6.475 8.171 9.843 10.697 11.173 11.586 11.885 11.885 12.378 13.573 13.811 14.076 14.076 13.99 13.834 13.473 13.473 13.746 13.746 13.893 13.893 13.893 13.941 13.941 13.516 13.244 13.244 13.068 13.068 14.332 14.665 14.729 14.993 14.993 14.993 14.993 14.835 15.245 15.245 15.245 15.164 15.164 15.164 14.512 14.842 14.842 14.842 14.842 14.569 14.913 14.913 14.913 14.307 14.233 14.233 14.836 15.064 15.791 15.791 15.791 15.791 15.493 14.8 14.614 14.614 14.614 14.614 14.46 14.46 14.437 13.846 14.296 14.798 15.547 15.547 16.144 16.144 16.046 16.046 16.208 16.07 15.589 16.133 16.133 16.316 16.316 16.316 16.495 16.015 15.199 15.199 15.06 15.928 15.977 16.666 17.131 17.84 17.84 17.84 17.84 17.487 17.369 17.969 18.072 18.072 18.312 18.335 18.028 -9999 -9999 -9999 -9999 -9999 -9999 -9999 -9999 -9999 -9999 -9999 -9999 -9999 -9999 -9999 -9999 -9999 -9999 -9999 -9999 -9999 -9999 -9999 -9999 -9999 -9999 -9999 -9999 -9999 -9999 -9999 -9999 -9999 -9999 -9999 -9999 -9999 -9999 -9999 -9999 -9999 -9999 -9999 -9999 -9999 -9999 -9999 -9999 -9999 -9999 -9999 -9999 
-9999 -9999 17.03 16.357 16.44 16.37 16.305 16.304 16.358 16.358 16.141 15.81 16.503 16.503 16.871 17.104 17.104 16.281 16.281 15.424 15.424 14.854 14.427 14.427 13.721 13.678 13.371 13.371 13.938 14.237 14.733 14.807 14.807 14.365 14.365 12.584 12.584 12.492 11.561 12.126 12.126 12.681 12.681 12.681 12.617 10.226 9.642 8.902 10.367 11.493 11.75 11.981 11.981 11.73 11.184 10.716 10.716 10.341 9.762 9.762 8.155 8.119 8.119 6.951 5.409 10.602 11.092 11.092 12.479 10.631 7.549 7.381 2.064 1.751 7.356 8.197 8.44 8.941 8.956 9.017 9.017 9.017 7.112 7.886 7.886 7.886 7.886 6.938 6.44 6.958 7.059 7.296 8.852 10.736 10.736 11.055 11.812 11.95 11.95 12.328 12.092 12.021 10.976 10.855 10.855 10.121 8.766 7.522 7.561 7.561 7.522 7.24 7.061 7.745 8.945 9.308 9.736 10.673 11.501 12.016 12.016 12.258 12.344 12.682 12.748 12.748 12.748 12.399 12.281 10.044 9.557 9.557 9.557 9.454 9.027 8.347 7.36 5.541 4.182 1.559 2.339 4.049 4.958 5.196 7.338 9.326 10.27 11.173 11.534 11.696 11.756 12.378 12.543 13.701 13.99 13.99 13.99 13.834 13.674 13.5 13.746 13.746 13.746 13.706 13.503 13.503 13.503 13.545 13.545 13.244 13.039 12.824 13.743 14.729 14.729 14.993 14.993 14.993 14.835 15.179 15.249 15.249 15.245 15.086 15.086 14.601 14.468 14.468 14.842 14.842 14.842 14.569 14.913 14.913 14.913 14.307 14.307 14.836 14.998 14.998 15.205 15.734 15.791 15.734 15.288 14.8 14.457 14.614 14.614 14.474 14.437 14.437 14.437 13.846 13.783 14.674 15.158 15.361 15.639 15.639 15.639 15.568 15.479 15.287 15.287 16.133 16.133 16.133 16.024 15.625 15.593 15.167 14.957 15.06 15.06 15.928 16.28 16.28 17.041 17.041 17.84 17.84 17.369 17.42 17.42 17.969 18.036 18.072 18.072 18.036 17.808 17.607 -9999 -9999 -9999 -9999 -9999 -9999 -9999 -9999 -9999 -9999 -9999 -9999 -9999 -9999 -9999 -9999 -9999 -9999 -9999 -9999 -9999 -9999 -9999 -9999 -9999 -9999 -9999 -9999 -9999 -9999 -9999 -9999 -9999 -9999 -9999 -9999 -9999 -9999 -9999 -9999 -9999 -9999 -9999 -9999 -9999 -9999 -9999 -9999 -9999 -9999 -9999 
-9999 -9999 -9999 15.879 16.104 16.261 16.261 16.104 15.843 16.141 15.843 15.679 16.485 16.503 16.432 16.781 15.777 15.777 15.727 14.328 14.196 14.427 14.427 14.427 13.721 13.678 13.365 13.365 13.365 13.938 13.363 14.365 14.365 14.365 14.365 13.633 12.253 12.154 11.259 12.126 12.574 12.681 12.935 12.935 12.898 10.385 9.829 9.192 10.367 11.528 11.981 11.981 11.981 11.981 11.592 10.716 10.716 10.341 9.762 9.107 7.858 7.203 6.416 8.386 10.602 11.458 12.525 12.556 12.556 12.479 10.7 7.541 6.971 0.651 8.174 8.251 8.941 8.941 10.38 10.38 10.38 9.232 8.871 9.322 9.322 9.322 8.572 8.572 6.96 8.07 8.346 8.346 8.687 10.736 10.829 11.055 11.812 12.064 12.328 12.328 12.328 12.092 12.021 10.952 10.741 9.498 8.456 6.777 7.522 7.522 7.001 6.774 6.156 5.694 8.635 8.867 9.229 11.231 11.501 11.647 11.917 12.034 12.068 12.344 12.544 12.544 12.399 11.752 10.918 9.806 9.557 9.557 9.557 9.454 8.87 8.347 6.666 5.541 4.182 2.523 4.42 4.958 4.958 7.07 7.39 8.133 9.597 10.666 11.352 11.567 11.584 13.506 13.635 13.635 13.99 13.99 13.99 13.674 13.674 13.674 13.706 13.746 13.706 13.706 13.298 13.459 13.545 13.64 13.64 13.64 13.039 13.655 14.005 14.729 14.729 14.894 14.894 14.894 14.835 15.249 15.306 15.306 15.306 15.086 15.086 13.844 14.192 14.192 14.271 14.756 14.756 15.062 14.803 14.803 14.75 14.307 14.307 14.998 15.275 15.275 15.275 15.049 15.645 15.288 14.979 14.682 14.381 14.474 14.474 14.474 13.565 13.588 13.769 13.588 13.164 14.172 14.44 15.158 15.639 15.639 15.639 15.479 16.326 15.248 15.601 15.916 15.916 15.559 15.559 15.526 15.039 15.019 14.25 15.06 16.404 16.404 16.599 16.952 16.833 17.521 17.521 17.521 17.521 17.424 17.42 17.704 17.969 18.036 18.036 17.607 17.607 17.607 17.318 -9999 -9999 -9999 -9999 -9999 -9999 -9999 -9999 -9999 -9999 -9999 -9999 -9999 -9999 -9999 -9999 -9999 -9999 -9999 -9999 -9999 -9999 -9999 -9999 -9999 -9999 -9999 -9999 -9999 -9999 -9999 -9999 -9999 -9999 -9999 -9999 -9999 -9999 -9999 -9999 -9999 -9999 -9999 -9999 -9999 -9999 -9999 -9999 -9999 -9999 
-9999 -9999 -9999 -9999 16.16 15.735 15.302 15.302 15.435 15.679 15.679 15.106 15.35 15.35 15.823 14.839 14.373 14.328 14.328 14.328 14.03 14.143 14.143 13.721 13.721 13.002 13.635 13.673 13.673 13.673 13.363 14.055 14.365 14.365 14.13 13.825 12.154 12.154 12.154 12.589 12.929 12.967 12.967 12.935 12.935 12.898 9.767 9.729 10.014 11.634 11.981 11.981 11.981 11.964 11.592 10.716 10.51 9.733 9.583 9.107 7.782 5.425 4.85 8.993 11.341 11.597 12.556 12.556 12.556 12.556 12.396 10.397 6.971 2.088 7.046 8.197 9.714 10.046 10.41 10.41 10.41 10.042 9.442 9.552 9.552 9.552 8.966 8.966 7.53 8.279 8.961 9.041 8.968 10.268 10.829 10.9 11.479 12.064 12.328 12.328 12.328 12.092 12.021 11.202 10.618 8.411 8.248 6.233 6.553 6.613 6.553 6.375 5.872 5.694 5.613 6.19 8.837 10.164 11.501 11.557 11.569 11.569 11.836 11.836 11.836 11.738 11.738 11.307 10.739 9.479 9.557 9.557 9.557 9.149 8.478 7.929 6.347 5.362 4.182 4.42 5.433 5.708 6.566 7.635 7.635 8.133 8.336 10.267 10.697 11.723 12.492 13.567 13.635 13.635 14.22 13.99 13.99 13.674 13.674 13.674 13.5 13.485 13.548 13.298 13.211 14.093 14.093 14.093 13.64 13.64 12.974 13.655 14.005 14.277 14.729 14.729 14.894 14.54 14.555 15.249 15.306 15.306 15.306 15.086 15.086 14.191 14.191 14.059 14.059 14.756 15.138 15.138 15.062 14.803 14.803 14.307 14.307 14.466 15.275 15.275 15.275 15.275 15.049 14.749 14.749 14.337 13.667 13.667 13.667 13.629 13.255 13.525 11.962 12.082 12.914 12.914 13.289 15.435 15.639 15.822 15.822 16.326 16.326 16.326 16.326 15.916 15.916 15.916 15.526 14.774 14.646 13.43 14.303 15.004 16.404 16.599 16.952 16.964 16.964 17.521 17.521 17.521 17.521 17.424 17.42 17.42 17.68 17.66 17.31 17.607 17.607 17.607 17.318 15.95 -9999 -9999 -9999 -9999 -9999 -9999 -9999 -9999 -9999 -9999 -9999 -9999 -9999 -9999 -9999 -9999 -9999 -9999 -9999 -9999 -9999 -9999 -9999 -9999 -9999 -9999 -9999 -9999 -9999 -9999 -9999 -9999 -9999 -9999 -9999 -9999 -9999 -9999 -9999 -9999 -9999 -9999 -9999 -9999 -9999 -9999 -9999 -9999 -9999 
-9999 -9999 -9999 -9999 16.16 15.735 14.99 14.622 14.352 14.696 15.256 15.35 15.35 15.35 15.35 15.145 15.145 14.368 14.098 14.098 14.098 14.03 13.74 13.345 13.345 13.028 13.664 13.673 13.673 13.673 13.673 14.13 14.13 14.13 14.13 13.825 12.665 12.306 12.154 12.589 12.967 12.967 12.967 12.935 12.935 12.898 10.335 9.767 9.379 10.114 11.634 11.981 11.964 11.592 11.004 9.733 9.733 9.733 9.193 8.409 7.034 5.058 7.306 8.993 11.341 11.994 12.556 12.556 12.638 12.638 12.49 11.607 7.093 3.064 7.046 8.041 9.714 10.211 10.41 10.41 10.41 10.042 9.657 9.657 9.657 9.647 9.647 8.966 8.166 8.961 9.637 9.698 9.698 9.764 10.829 10.9 11.09 11.479 12.328 12.328 12.328 11.92 11.202 11.202 10.214 8.248 5.324 5.648 6.204 6.204 6.204 5.94 5.375 4.886 5.656 6.19 8.59 9.785 10.643 11.095 11.557 11.557 11.836 11.836 11.167 11.111 11.011 10.856 9.545 9.297 8.482 8.451 8.717 7.912 7.912 7.198 5.362 4.162 2.994 4.42 5.708 5.708 6.566 7.635 7.635 7.635 7.604 10.613 11.723 11.723 13.567 13.567 13.961 14.22 14.22 14.22 13.386 13.674 13.674 13.37 13.37 13.277 13.277 12.784 13.319 14.093 14.093 14.093 13.673 13.64 12.974 13.655 13.655 14.277 14.277 14.277 14.069 13.787 14.555 14.889 15.306 15.306 15.306 15.039 14.191 14.191 14.191 14.059 14.059 15.299 15.381 15.464 15.381 14.803 14.296 14.223 13.555 14.902 15.275 15.275 15.275 15.049 15.049 14.667 14.522 13.802 12.477 13.667 13.667 13.282 13.028 12.681 12.033 13.872 13.872 12.914 13.167 15.435 15.822 15.822 15.822 16.326 16.326 16.326 16.326 15.916 15.916 15.916 15.443 14.055 13.716 13.716 14.616 15.114 16.123 16.522 16.964 16.964 16.964 17.15 17.521 17.521 17.424 16.773 16.773 16.655 16.65 17.31 17.31 17.31 17.607 17.318 17.252 18.292 -9999 -9999 -9999 -9999 -9999 -9999 -9999 -9999 -9999 -9999 -9999 -9999 -9999 -9999 -9999 -9999 -9999 -9999 -9999 -9999 -9999 -9999 -9999 -9999 -9999 -9999 -9999 -9999 -9999 -9999 -9999 -9999 -9999 -9999 -9999 -9999 -9999 -9999 -9999 -9999 -9999 -9999 -9999 -9999 -9999 -9999 -9999 -9999 -9999 
-9999 -9999 -9999 -9999 -9999 15.128 14.99 14.681 14.31 14.696 15.256 15.256 15.35 15.35 15.35 15.145 15.145 14.368 14.098 14.098 14.098 14.094 13.74 13.345 13.345 13.345 13.635 13.664 13.673 13.673 12.519 12.825 14.13 14.13 14.13 13.271 12.665 12.306 11.589 12.589 12.967 12.967 12.967 12.935 12.906 12.736 11.432 10.315 10.29 10.29 10.29 11.247 11.247 10.225 9.374 9.214 9.214 8.827 7.786 7.329 7.034 5.312 7.306 8.675 10.98 12.215 12.533 12.638 12.638 12.638 12.135 11.607 7.193 3.295 3.597 8.041 9.714 10.211 10.41 10.41 10.41 10.042 9.657 9.732 9.732 9.647 9.647 8.966 8.21 9.768 10.244 10.244 10.244 9.83 9.512 10.671 11.09 11.339 11.339 12 11.523 11.202 11.202 10.533 9.601 7.747 3.344 4.577 5.729 5.729 5.94 5.375 4.226 4.416 5.656 6.19 6.19 8.234 9.026 9.502 10.271 10.271 10.503 10.67 10.67 10.856 10.856 9.846 9.297 7.176 7.429 7.71 7.71 7.348 6.66 5.683 4.018 3.472 3.365 4.191 5.708 5.842 6.544 7.635 7.635 7.635 7.604 10.613 11.723 12.294 13.557 13.567 13.961 14.22 14.22 14.22 13.732 13.732 13.307 13.233 13.154 12.737 12.618 12.618 13.319 14.093 14.093 14.093 13.673 13.532 12.974 12.974 12.946 13.86 14.069 14.069 13.704 14.001 14.555 14.555 14.575 14.575 14.575 14.264 14.191 14.191 14.191 14.027 15.299 15.381 15.464 15.464 15.464 14.935 14.479 14.255 14.255 14.255 14.902 14.902 14.85 14.96 14.667 14.667 14.448 12.419 12.379 12.141 12.023 12.681 12.681 12.033 13.872 13.872 14.788 14.788 13.023 14.865 15.614 15.822 15.822 16.294 16.326 16.326 16.294 15.539 15.916 15.539 15.146 14.336 14.908 15.131 15.326 15.423 15.484 16.244 16.952 16.964 16.964 17.15 17.221 17.221 16.619 16.619 16.196 16.008 16.345 17.078 17.078 17.078 17.252 17.252 18.353 18.715 18.715 -9999 -9999 -9999 -9999 -9999 -9999 -9999 -9999 -9999 -9999 -9999 -9999 -9999 -9999 -9999 -9999 -9999 -9999 -9999 -9999 -9999 -9999 -9999 -9999 -9999 -9999 -9999 -9999 -9999 -9999 -9999 -9999 -9999 -9999 -9999 -9999 -9999 -9999 -9999 -9999 -9999 -9999 -9999 -9999 -9999 -9999 -9999 -9999 
-9999 -9999 -9999 -9999 -9999 -9999 14.681 14.681 14.486 14.283 15.256 15.256 15.35 15.35 15.145 15.145 15.145 14.302 14.098 14.098 14.098 14.094 13.359 13.345 13.345 13.345 13.057 13.141 13.141 13.141 11.932 11.824 12.825 13.557 13.249 12.665 12.665 12.052 11.589 12.529 12.815 12.967 12.933 12.906 12.906 12.736 11.432 10.317 10.29 10.29 10.29 9.488 9.911 9.374 8.715 8.43 7.859 7.701 7.583 7.034 5.356 5.312 5.455 7.306 9.651 11.735 12.533 12.638 12.638 12.638 12.135 11.302 7.193 3.295 3.295 6.708 8.586 10.064 10.159 10.159 10.159 9.634 9.732 9.732 9.732 9.732 9.647 8.684 9.039 9.768 10.244 10.244 10.244 9.916 9.304 10.598 10.671 11.09 11.221 11.299 11.184 10.777 10.584 9.601 7.013 6.974 2.38 3.333 4.577 5.317 5.317 3.76 3.76 3.502 5.028 6.134 6.134 8.169 8.219 9.235 9.235 10.271 10.271 9.883 9.842 9.365 9.26 9.197 5.308 6.528 6.881 6.881 6.881 5.884 5.884 4.719 4.357 4.018 3.365 4.093 5.433 5.842 5.842 7.088 7.635 7.604 7.376 10.613 11.723 12.383 13.39 13.557 13.961 14.22 14.22 14.22 13.732 13.732 13.23 13.134 12.641 12.556 12.556 12.556 12.675 13.319 14.093 13.673 13.258 12.899 12.945 12.945 12.769 13.129 13.591 13.704 13.704 14.56 14.56 14.264 14.102 14.264 14.264 14.264 14.264 14.291 14.291 14.333 15.299 15.299 15.464 15.464 15.464 14.935 14.58 14.71 15.094 15.135 15.183 15.183 15.183 14.547 14.547 13.628 12.696 12.419 12.419 12.141 10.513 10.37 10.046 13.052 13.872 14.788 14.988 14.988 14.988 12.947 14.865 15.614 15.609 16.294 16.294 16.294 15.953 15.539 15.539 15.539 15.146 14.237 14.908 15.131 15.423 15.423 15.484 15.92 16.1 16.1 16.226 16.408 16.408 16.408 16.614 16.198 16.008 16.008 16.762 17.018 17.018 17.047 17.688 18.353 18.374 19.232 19.232 19.232 -9999 -9999 -9999 -9999 -9999 -9999 -9999 -9999 -9999 -9999 -9999 -9999 -9999 -9999 -9999 -9999 -9999 -9999 -9999 -9999 -9999 -9999 -9999 -9999 -9999 -9999 -9999 -9999 -9999 -9999 -9999 -9999 -9999 -9999 -9999 -9999 -9999 -9999 -9999 -9999 -9999 -9999 -9999 -9999 -9999 -9999 -9999 
-9999 -9999 -9999 -9999 -9999 -9999 -9999 14.681 14.486 14.136 14.865 15.155 15.155 15.155 15.004 14.943 14.732 14.302 14.353 14.941 15.661 15.661 15.661 13.345 13.345 13.101 13.101 13.004 13.407 13.49 13.407 12.956 11.791 11.791 12.115 12.425 12.177 12.177 11.589 11.834 12.5 12.753 12.86 12.753 12.249 12.24 11.231 10.847 10.847 10.847 10.29 9.488 8.382 8.275 7.506 7.37 7.597 7.597 7.583 5.356 5.356 5.312 5.541 6.406 9.385 9.651 12.299 12.533 12.638 12.638 11.516 11.253 3.262 3.295 4.079 6.708 8.192 8.586 10.064 10.064 9.544 9.393 9.732 9.732 9.732 9.732 9.344 9.008 9.039 9.768 10.244 10.244 10.244 9.916 8.826 7.878 9.638 9.638 10.544 9.792 9.792 9.646 8.463 8.072 7.19 6.902 3.011 2.596 2.596 3.115 3.284 3.575 3.346 4.215 4.433 5.273 5.661 6.081 6.373 7.751 8.072 8.792 9.064 9.064 9.26 9.26 6.882 5.932 4.018 3.995 4.375 4.296 4.291 5.57 5.57 6.445 6.174 6.174 4.663 4.121 5.225 7.019 7.019 7.019 6.782 7.133 7.133 10.322 11.437 11.838 13.39 13.707 13.707 13.707 13.707 13.732 13.732 13.732 13.122 12.732 12.5 12.483 12.556 12.556 12.451 12.675 12.841 12.859 12.859 12.859 12.899 12.553 12.769 13.129 13.129 13.704 14.56 14.56 14.56 14.56 14.194 14.264 14.264 14.264 14.291 14.291 14.622 14.622 14.521 15.299 15.299 15.464 15.464 14.935 14.71 15.094 15.094 15.183 15.183 15.183 15.183 13.763 13.491 12.696 12.419 12.419 12.419 12.119 11.019 10.735 10.735 13.052 14.214 14.988 14.988 14.988 14.988 14.453 13.475 14.864 15.609 15.993 16.294 15.993 15.78 15.532 15.146 15.146 14.237 14.237 14.608 15.131 15.423 15.423 15.484 15.484 15.484 16.061 16.174 16.408 16.408 16.408 16.343 15.81 15.966 16.523 17.1 17.1 17.165 17.327 17.699 18.353 19.199 19.232 19.232 19.232 19.232 -9999 -9999 -9999 -9999 -9999 -9999 -9999 -9999 -9999 -9999 -9999 -9999 -9999 -9999 -9999 -9999 -9999 -9999 -9999 -9999 -9999 -9999 -9999 -9999 -9999 -9999 -9999 -9999 -9999 -9999 -9999 -9999 -9999 -9999 -9999 -9999 -9999 -9999 -9999 -9999 -9999 -9999 -9999 -9999 -9999 -9999 
-9999 -9999 -9999 -9999 -9999 -9999 -9999 14.486 13.888 13.655 14.05 14.561 14.561 14.943 14.943 14.943 14.638 14.353 15.14 15.14 15.661 15.661 15.661 14.445 13.101 13.101 13.101 13.407 13.49 13.49 13.49 13.133 11.929 11.791 12.425 12.433 12.433 12.433 12.433 11.834 11.834 11.834 11.8 11.62 11.62 11.231 11.046 11.046 10.847 10.847 9.691 9.488 7.624 6.723 6.723 7.652 6.807 6.807 6.859 5.356 5.323 5.312 7.508 9.468 9.468 9.137 9.601 12.299 11.802 11.164 8.275 6.293 5.62 3.295 4.079 4.079 6.717 8.192 8.192 8.192 9.124 9.013 9.013 9.732 9.732 9.45 9.265 9.468 8.763 9.05 9.768 10.244 9.916 9.233 8.743 7.878 7.722 8.691 8.842 8.842 8.842 8.463 8.28 7.935 7.19 6.855 3.011 1.743 2.596 2.596 3.533 3.533 3.533 2.912 4.433 5.284 5.763 5.876 6.373 7.945 8.37 8.792 8.792 8.792 8.572 8.125 7.624 6.471 6.207 4.708 4.745 4.748 6.372 6.372 6.653 8.267 8.267 6.543 5.784 5.567 5.36 7.019 7.019 7.019 6.789 6.782 6.833 9.951 11.437 11.838 13.39 13.39 13.707 13.707 13.707 12.934 13.122 13.122 13.122 12.908 12.908 12.908 12.795 12.795 12.451 12.451 12.821 12.841 12.841 12.771 12.553 12.553 12.74 13.033 13.033 13.704 14.56 14.56 14.56 14.56 14.194 14.234 14.264 14.264 14.234 14.291 14.622 14.622 14.622 14.521 14.696 14.435 14.935 14.58 15.045 15.276 15.649 15.649 15.473 15.183 14.79 12.269 12.269 12.308 12.419 12.419 12.416 12.416 12.396 11.532 11.527 12.217 13.243 14.718 14.988 14.988 14.988 13.032 13.032 13.424 15.162 15.609 15.342 15.78 15.342 14.709 14.362 14.362 14.237 14.237 14.608 14.943 15.263 15.423 15.767 15.767 15.767 15.6 16.174 16.174 16.408 16.343 15.81 15.73 16.206 17.1 17.1 17.1 17.165 17.637 18.346 18.833 19.03 19.232 19.232 19.232 19.112 -9999 -9999 -9999 -9999 -9999 -9999 -9999 -9999 -9999 -9999 -9999 -9999 -9999 -9999 -9999 -9999 -9999 -9999 -9999 -9999 -9999 -9999 -9999 -9999 -9999 -9999 -9999 -9999 -9999 -9999 -9999 -9999 -9999 -9999 -9999 -9999 -9999 -9999 -9999 -9999 -9999 -9999 -9999 -9999 -9999 -9999 
-9999 -9999 -9999 -9999 -9999 -9999 -9999 -9999 13.662 12.247 13.023 14.05 14.042 13.419 13.419 13.247 14.173 14.597 15.14 15.14 15.661 15.661 15.661 14.445 13.101 13.101 13.101 12.977 13.49 13.49 13.49 13.216 11.929 11.831 12.43 12.433 12.433 12.433 12.433 12.126 11.771 11.771 11.156 11.156 10.724 10.811 11.046 11.046 11.046 10.847 10.714 9.706 8.109 7.727 7.814 8.19 7.973 7.973 7.973 7.118 6.251 9.512 10.341 10.606 11.204 11.204 11.042 10.697 8.658 8.275 7.077 7.077 6.293 3.015 3.015 3.008 6.332 6.933 8.013 6.933 6.907 7.272 8.383 8.383 9.135 9.265 9.468 9.468 9.468 8.485 9.05 9.233 9.233 8.74 8.085 6.792 6.559 7.692 8.842 8.842 8.842 8.28 8.28 7.806 7.19 6.815 2.75 1.743 3.192 3.903 5.445 5.461 5.445 4.656 4.143 4.884 5.763 5.82 6.564 7.945 8.37 9.164 9.164 8.994 8.572 8.125 7.807 7.624 6.492 6.394 4.856 7.259 7.259 7.491 8.267 8.267 8.267 8.267 8.186 7.062 5.857 7.019 7.019 7.019 6.364 6.392 8.143 9.035 10.627 11.838 12.933 13.22 13.707 13.707 13.075 12.626 13.122 13.122 13.122 13.238 13.238 13.238 12.908 12.795 12.795 12.821 12.841 12.841 12.841 12.841 12.811 12.811 12.81 13.033 13.666 13.666 13.823 14.56 14.56 14.364 14.173 14.234 14.234 14.234 14.145 14.276 14.622 14.622 14.622 14.3 14.023 13.884 14.099 14.357 15.115 15.649 15.649 15.649 15.649 15.473 15.049 12.239 12.239 12.308 12.308 12.308 12.548 12.548 12.523 12.523 11.527 11.784 12.217 14.264 14.436 14.436 13.032 13.032 13.032 13.424 14.392 14.552 14.709 14.709 14.709 14.362 14.362 13.894 13.728 13.823 14.943 15.131 15.066 15.767 15.767 15.767 16.198 16.198 16.198 15.805 15.831 15.775 15.753 15.811 16.784 16.784 17.1 17.1 17.619 17.637 18.346 18.451 18.892 19.03 19.112 19.112 19.112 18.948 -9999 -9999 -9999 -9999 -9999 -9999 -9999 -9999 -9999 -9999 -9999 -9999 -9999 -9999 -9999 -9999 -9999 -9999 -9999 -9999 -9999 -9999 -9999 -9999 -9999 -9999 -9999 -9999 -9999 -9999 -9999 -9999 -9999 -9999 -9999 -9999 -9999 -9999 -9999 -9999 -9999 -9999 -9999 -9999 -9999 
-9999 -9999 -9999 -9999 -9999 -9999 -9999 -9999 -9999 13.375 13.375 12.647 13.083 13.247 13.247 13.351 14.597 14.597 15.14 15.14 15.14 14.898 14.81 14.088 12.618 13.101 12.574 12.891 13.49 13.49 13.49 13.133 11.929 12.398 12.43 12.43 12.433 12.433 12.128 12.126 11.851 11.202 11.202 11.202 11.144 11.414 11.046 11.046 11.046 10.754 10.754 9.706 8.109 7.892 8.19 8.307 8.307 7.973 -9999 7.118 7.041 9.512 10.91 11.431 11.431 11.403 11.426 11.528 10.918 7.357 7.321 7.077 6.071 4.856 3.015 3.015 3.008 2.246 2.229 2.964 4.866 6.666 7.039 7.34 7.576 9.265 9.468 9.468 9.468 7.954 7.954 7.954 7.017 6.805 6.792 4.447 6.068 7.628 7.692 8.623 8.623 7.817 7.509 6.478 6.068 4.644 0.127 4.654 4.931 5.445 6.185 6.267 6.267 5.988 6.403 5.675 5.41 5.881 9.201 9.999 11.05 9.999 9.164 9.164 8.572 8.125 7.807 7.624 6.89 6.394 6.026 7.259 8.597 8.597 8.597 8.963 8.267 8.402 8.402 8.402 6.696 5.374 7.019 5.374 6.028 6.856 6.856 8.206 10.627 10.627 11.298 11.798 13.038 13.038 12.187 12.138 12.046 12.887 13.105 13.238 13.238 13.238 13.238 12.795 12.821 12.821 12.841 12.841 12.97 12.97 12.97 12.837 12.95 13.555 13.666 13.666 13.666 14.173 14.364 14.173 14.173 13.761 14.084 13.761 13.749 14.145 14.622 14.622 14.3 13.812 12.931 13.226 14.148 14.478 15.115 15.649 15.649 15.649 15.649 15.473 15.049 13.106 12.063 12.128 12.471 12.623 12.623 12.623 12.548 12.523 12.139 12.139 12.139 12.218 12.315 12.501 13.032 13.032 13.032 12.916 13.424 13.475 13.539 13.158 13.834 13.894 13.894 13.894 13.728 13.888 14.943 15.131 15.538 15.538 16.121 16.121 16.198 16.198 16.198 16.051 15.795 15.753 15.791 16.007 16.784 16.784 16.997 17.1 17.619 17.84 17.84 18.363 18.855 18.892 19.112 19.112 18.948 18.921 18.921 -9999 -9999 -9999 -9999 -9999 -9999 -9999 -9999 -9999 -9999 -9999 -9999 -9999 -9999 -9999 -9999 -9999 -9999 -9999 -9999 -9999 -9999 -9999 -9999 -9999 -9999 -9999 -9999 -9999 -9999 -9999 -9999 -9999 -9999 -9999 -9999 -9999 -9999 -9999 -9999 -9999 -9999 -9999 -9999 
-9999 -9999 -9999 -9999 -9999 -9999 -9999 -9999 -9999 -9999 13.895 14.642 13.332 13.083 13.233 13.351 13.662 14.597 14.698 14.939 14.939 14.873 14.81 14.088 12.106 12.106 12.423 12.753 13.321 13.321 13.321 11.921 11.921 12.398 12.398 12.43 12.43 12.128 12.128 12.126 11.851 11.445 11.629 11.629 11.701 11.487 11.414 11.046 10.754 10.754 10.666 9.706 7.814 7.892 8.19 8.679 8.679 -9999 -9999 7.546 9.15 10.87 11.615 11.615 11.707 11.707 11.565 11.528 11.528 9.349 7.077 7.077 5.664 3.838 3.386 3.015 2.863 2.149 2.149 2.532 4.788 5.052 6.378 7.039 7.34 9.265 9.468 9.468 9.468 6.915 6.188 5.057 5.149 5.319 5.319 4.744 4.396 6.068 7.628 7.628 7.23 6.164 6.478 5.635 3.35 0.127 0.127 4.702 5.672 6.185 6.406 7.377 7.377 7.041 7.041 6.403 7.844 9.201 10.512 11.05 11.407 11.273 9.999 9.263 8.365 7.807 7.624 7.004 6.89 6.394 6.226 7.851 8.597 8.597 8.963 8.963 8.963 8.402 8.402 8.402 8.017 5.374 5.374 5.374 5.911 6.856 6.856 9.189 10.07 11.17 11.394 11.798 12.187 12.187 12.187 12.138 12.177 12.358 13.599 13.599 13.599 13.238 13.068 12.651 11.783 12.821 12.821 12.841 12.97 13.662 13.662 12.97 13.555 13.61 13.91 13.91 13.91 14.047 14.173 14.173 13.441 13.761 13.761 13.761 13.602 13.602 14.063 13.828 13.812 13.274 12.931 12.66 12.66 14.478 14.957 15.304 15.453 15.453 15.453 14.752 13.864 13.106 11.673 12.574 12.629 12.903 12.903 12.728 12.728 12.523 12.139 12.139 12.139 11.989 12.315 12.315 12.615 12.615 12.916 12.249 12.449 12.496 12.582 13.158 13.834 13.834 14.434 14.434 13.888 13.888 14.772 15.131 15.538 16.166 16.166 16.166 16.57 16.57 16.57 16.051 16.051 14.877 15.972 16.124 16.371 16.784 16.784 16.997 17.619 17.84 17.84 18.363 18.41 18.855 18.892 18.855 18.921 18.921 18.921 -9999 -9999 -9999 -9999 -9999 -9999 -9999 -9999 -9999 -9999 -9999 -9999 -9999 -9999 -9999 -9999 -9999 -9999 -9999 -9999 -9999 -9999 -9999 -9999 -9999 -9999 -9999 -9999 -9999 -9999 -9999 -9999 -9999 -9999 -9999 -9999 -9999 -9999 -9999 -9999 -9999 -9999 -9999 -9999 
-9999 -9999 -9999 -9999 -9999 -9999 -9999 -9999 -9999 -9999 14.642 14.642 14.642 13.383 12.584 12.701 13.351 14.378 14.508 14.698 14.698 14.477 14.088 12.666 12.106 12.106 12.626 12.626 12.753 12.753 12.753 11.934 11.896 12.054 12.398 12.398 12.057 12.128 12.126 12.042 11.445 11.558 11.688 11.701 11.701 11.701 11.487 11.208 10.666 10.666 10.3 8.561 7.971 7.92 8.923 -9999 -9999 -9999 -9999 -9999 9.954 10.87 11.615 11.707 11.707 11.707 11.707 11.528 11.528 10.781 6.699 6.257 5.167 3.639 3.352 2.859 2.384 2.384 1.958 2.259 2.532 3.751 5.052 5.052 6.688 8.228 8.228 8.62 7.567 6.188 5.742 5.149 5.319 5.493 5.493 5.493 4.396 3.735 5.737 5.796 5.796 5.207 4.825 3.26 0.127 3.848 4.397 5.842 6.455 6.678 7.377 7.377 7.377 7.041 7.041 8.344 8.344 10.92 10.92 11.407 11.407 11.407 11.273 9.606 8.241 7.719 7.297 7.004 6.89 6.316 7.536 7.851 8.597 8.675 8.963 8.963 8.963 8.402 8.402 8.402 8.017 4.687 8.051 8.261 7.425 7.261 6.365 8.57 10.37 11.17 11.394 11.796 11.918 12.138 12.138 12.138 12.346 13.372 13.599 13.776 13.776 13.776 12.596 11.783 11.599 12.059 12.331 12.499 13.662 13.705 13.705 13.705 13.22 13.61 13.91 14.692 15.402 15.402 15.323 15.323 13.441 13.441 13.531 13.531 13.323 13.602 13.602 13.367 13.063 12.425 12.42 12.37 12.379 13.677 14.478 14.929 14.929 14.463 13.864 13.864 13.864 12.761 12.282 12.629 12.903 12.903 12.903 12.903 12.728 12.569 12.139 12.139 12.139 11.989 11.724 12.315 12.144 12.198 12.249 12.285 12.285 12.409 12.428 13.158 13.158 14.434 14.448 14.448 14.448 14.448 14.737 14.82 15.74 16.166 16.166 16.341 16.57 16.57 16.57 16.051 16.051 15.807 15.972 16.124 16.27 16.598 16.598 16.825 17.404 17.84 17.84 17.84 18.363 18.41 18.631 18.851 18.851 18.921 18.769 18.769 -9999 -9999 -9999 -9999 -9999 -9999 -9999 -9999 -9999 -9999 -9999 -9999 -9999 -9999 -9999 -9999 -9999 -9999 -9999 -9999 -9999 -9999 -9999 -9999 -9999 -9999 -9999 -9999 -9999 -9999 -9999 -9999 -9999 -9999 -9999 -9999 -9999 -9999 -9999 -9999 -9999 -9999 -9999 
-9999 -9999 -9999 -9999 -9999 -9999 -9999 -9999 -9999 -9999 -9999 14.642 14.642 13.625 12.471 12.05 12.701 13.045 13.929 13.929 13.929 13.134 13.066 12.043 12.106 13.031 13.342 13.031 12.882 11.934 11.934 11.934 11.896 11.617 12.054 11.71 12.057 12.057 12.057 11.999 11.445 11.558 11.688 11.701 11.701 11.701 11.487 10.83 10.555 9.74 9.187 8.663 8.169 -9999 -9999 -9999 -9999 -9999 -9999 -9999 -9999 10.574 11.615 11.707 11.707 11.707 11.707 11.528 11.528 10.342 5.81 5.505 4.848 3.639 3.639 2.451 2.384 2.384 2.384 2.259 4.022 4.9 4.604 3.751 3.349 6.646 6.646 5.742 5.742 5.742 5.627 5.149 5.319 5.493 5.493 5.493 4.805 3.735 2.911 3.807 3.807 5.459 5.459 3.671 0.193 4.738 4.83 6.455 6.678 7.013 7.377 7.377 7.499 9.61 9.61 9.61 11.388 11.511 11.821 11.821 11.821 12.747 12.365 10.849 9.604 8.056 7.719 6.695 6.394 6.316 7.054 7.536 7.851 8.675 8.963 8.963 8.963 8.501 8.386 8.386 7.632 8.051 8.445 8.445 8.795 8.795 8.362 8.362 10.297 11.17 11.259 11.319 11.918 11.967 11.967 11.967 13.372 13.372 13.984 13.984 13.984 13.776 12.596 12.238 12.238 12.848 12.848 12.848 13.871 13.871 13.871 13.705 13.629 13.422 14.502 15.402 15.889 15.889 15.45 15.45 15.323 14.559 12.515 12.127 11.798 12.453 13.063 13.063 12.706 11.745 10.523 9.55 11.4 12.379 13.677 14.463 14.463 13.506 13.864 13.864 13.864 12.775 12.775 12.775 12.903 12.903 12.903 12.903 12.728 12.011 12.011 11.292 11.292 11.429 11.518 11.694 11.694 12.144 11.497 12.285 12.33 12.428 12.428 12.428 12.782 14.434 14.448 14.448 14.448 14.448 14.373 14.204 14.948 16.166 16.166 16.341 16.57 16.57 16.57 16.051 15.67 15.832 15.972 16.124 16.27 16.67 16.794 16.794 17.164 17.576 17.778 17.778 18.222 18.352 18.579 18.579 18.579 18.769 18.769 18.511 18.42 -9999 -9999 -9999 -9999 -9999 -9999 -9999 -9999 -9999 -9999 -9999 -9999 -9999 -9999 -9999 -9999 -9999 -9999 -9999 -9999 -9999 -9999 -9999 -9999 -9999 -9999 -9999 -9999 -9999 -9999 -9999 -9999 -9999 -9999 -9999 -9999 -9999 -9999 -9999 -9999 -9999 -9999 
-9999 -9999 -9999 -9999 -9999 -9999 -9999 -9999 -9999 -9999 -9999 -9999 14.642 13.383 12.471 12.05 12.68 13.179 13.231 13.711 13.352 13.352 13.352 12.146 13.014 13.342 13.342 13.342 13.031 12.631 11.934 11.896 11.417 11.274 11.521 11.521 11.521 11.521 11.462 11.3 11.389 11.445 11.389 11.701 11.701 11.487 11.079 10.83 10.16 9.187 9.266 9.266 -9999 -9999 -9999 -9999 -9999 -9999 -9999 -9999 -9999 -9999 11.292 11.565 11.7 11.7 11.7 11.436 10.342 10.15 7.338 5.505 3.695 3.639 2.63 2.384 2.682 2.815 3.174 4.022 5.531 5.531 5.531 4.805 5.088 5.261 5.261 5.627 5.627 5.627 5.276 5.236 5.278 5.493 5.493 5.493 4.837 3.886 3.886 6.345 6.345 6.345 5.889 5.459 5.081 4.83 6.141 6.743 6.848 7.142 7.142 7.563 8.605 9.61 10.359 12.064 12.533 12.642 12.642 13.162 13.162 13.162 13.107 12.365 11.072 10.512 8.74 6.695 6.695 7.408 7.408 7.26 7.791 8.675 9.025 9.025 8.941 8.501 8.078 7.632 7.666 8.445 8.445 8.445 9.453 9.453 9.873 9.873 8.742 10.374 10.382 11.475 11.573 11.918 11.918 11.942 13.424 13.459 13.984 13.984 13.984 13.776 12.652 12.238 12.952 12.952 13.043 13.41 13.871 13.871 13.871 13.794 13.242 14.239 15.015 15.889 15.902 15.902 15.889 15.805 15.616 14.62 11.809 11.532 11.118 11.118 10.914 9.896 10.398 9.98 9.98 9.764 10.088 11.239 12.131 12.308 13.38 12.768 13.369 12.61 13.223 13.223 13.223 13.223 13.016 12.903 12.903 12.809 12.569 12.011 11.589 10.526 10.732 10.732 10.732 10.676 10.093 11.422 11.497 11.788 12.33 12.428 12.428 12.428 12.517 13.742 14.434 14.448 14.448 14.373 14.373 14.106 14.948 14.948 15.918 15.918 16.341 16.57 15.67 15.67 15.832 15.832 15.832 15.832 15.778 16.67 16.794 16.794 16.794 16.905 17.752 17.752 17.826 18.33 18.33 18.579 18.579 18.579 18.42 18.42 18.42 17.7 -9999 -9999 -9999 -9999 -9999 -9999 -9999 -9999 -9999 -9999 -9999 -9999 -9999 -9999 -9999 -9999 -9999 -9999 -9999 -9999 -9999 -9999 -9999 -9999 -9999 -9999 -9999 -9999 -9999 -9999 -9999 -9999 -9999 -9999 -9999 -9999 -9999 -9999 -9999 -9999 -9999 
-9999 -9999 -9999 -9999 -9999 -9999 -9999 -9999 -9999 -9999 -9999 -9999 -9999 14.458 13.674 13.674 12.617 14.582 14.189 14.049 13.711 13.615 13.352 12.488 13.014 13.342 13.342 13.342 12.882 12.771 11.421 11.421 11.109 11.321 11.521 11.521 11.521 11.521 11.156 11.156 11.309 11.345 11.378 11.378 11.378 10.948 10.812 10.16 10.16 9.266 -9999 -9999 -9999 -9999 -9999 -9999 -9999 -9999 -9999 -9999 -9999 -9999 -9999 11.565 11.7 11.7 11.7 11.016 10.262 7.826 7.338 5.817 3.695 2.404 1.86 3.305 3.555 3.555 3.555 4.091 5.531 5.609 5.609 5.675 5.261 5.542 5.542 5.542 5.279 5.276 5.236 5.146 5.264 5.278 5.493 5.2 4.349 3.886 6.227 6.877 6.877 6.877 6.51 5.889 5.081 5.246 6.233 6.743 7.142 7.348 7.563 7.563 9.453 9.61 10.359 12.142 12.703 12.703 12.718 13.356 13.426 13.426 13.426 13.426 11.834 11.438 11.072 8.93 8.93 7.888 7.572 7.408 7.653 9.025 9.025 9.025 9.025 8.571 8.078 7.13 7.255 9.208 9.243 9.731 9.731 9.873 10.79 10.743 9.873 10.542 12.278 12.278 12.551 12.291 12.291 11.457 13.424 13.459 13.984 13.984 13.984 13.7 12.652 12.952 12.952 13.043 13.043 13.41 13.871 13.871 13.871 13.242 13.389 15.015 15.777 15.902 15.902 15.902 15.902 15.902 15.616 14.62 13.308 11.923 9.378 9.461 9.461 8.72 9.169 9.169 9.169 9.764 10.284 11.239 11.239 12.131 12.169 12.169 11.629 12.121 13.223 13.223 13.888 13.888 13.888 12.809 12.809 12.569 11.832 11.589 10.387 9.989 9.989 9.965 8.541 8.541 9.566 10.509 11.422 11.422 12.263 12.337 12.337 12.337 12.517 13.742 14.097 14.097 14.097 14.373 14.036 13.894 13.523 14.008 15.067 15.259 15.259 15.52 15.176 15.176 15.832 15.832 15.832 15.832 15.641 16.244 16.794 16.794 16.794 16.653 17.082 17.378 17.399 18.046 18.046 18.579 18.579 18.579 18.42 18.42 17.625 17.584 -9999 -9999 -9999 -9999 -9999 -9999 -9999 -9999 -9999 -9999 -9999 -9999 -9999 -9999 -9999 -9999 -9999 -9999 -9999 -9999 -9999 -9999 -9999 -9999 -9999 -9999 -9999 -9999 -9999 -9999 -9999 -9999 -9999 -9999 -9999 -9999 -9999 -9999 -9999 -9999 -9999 
-9999 -9999 -9999 -9999 -9999 -9999 -9999 -9999 -9999 -9999 -9999 -9999 -9999 -9999 14.898 14.762 14.803 14.582 14.582 14.21 14.049 13.615 13.352 12.488 12.588 13.342 13.342 13.342 12.771 11.481 11.421 11.421 11.321 11.321 11.321 11.521 11.521 11.255 11.255 11.156 11.195 11.309 11.378 11.378 11.378 10.632 10.16 10.16 9.546 -9999 -9999 -9999 -9999 -9999 -9999 -9999 -9999 -9999 -9999 -9999 -9999 -9999 -9999 11.425 11.425 11.425 11.117 10.441 10.262 7.826 7.577 5.817 3.135 2.111 3.305 3.555 3.621 3.621 3.743 4.147 5.531 5.618 5.891 5.891 5.831 5.542 5.588 5.588 5.371 5.234 5.234 5.146 5.018 5.018 5.018 4.349 2.846 5.661 6.227 6.877 6.877 6.877 6.756 6.491 5.329 5.246 6.233 6.743 6.743 7.348 7.348 7.563 9.453 10.359 10.53 12.142 12.703 12.718 13.356 13.388 13.426 13.426 13.426 13.426 12.191 11.438 11.072 8.93 9.01 9.01 9.01 8.38 8.05 9.025 9.025 9.025 8.941 8.078 7.13 7.13 7.916 9.243 9.731 10.154 10.826 11.395 11.395 10.899 10.86 10.973 12.278 12.551 12.551 12.551 12.551 11.811 13.424 13.459 13.677 13.7 13.7 13.346 12.001 12.952 12.952 13.043 13.221 13.41 13.41 13.41 13.093 12.986 13.84 14.593 15.777 15.902 15.902 15.902 15.902 15.902 15.616 14.549 13.389 12.129 8.715 8.506 8.72 8.72 9.293 9.293 9.293 9.585 10.284 10.973 11.239 11.2 11.2 11.2 11.12 12.121 13.041 13.888 13.888 13.888 13.888 12.481 11.819 11.24 10.831 8.502 8.015 8.75 8.448 8.448 8.311 8.311 7.83 9.569 10.446 10.704 11.371 12.263 12.263 12.199 12.517 13.213 13.832 14.097 14.097 13.636 13.135 13.792 13.43 13.43 13.97 14.672 14.672 14.439 14.97 15.385 15.385 15.832 15.832 15.641 15.641 15.788 16.402 16.402 16.402 16.653 16.803 17.378 17.378 17.378 17.534 17.748 17.748 17.665 17.933 17.654 17.229 17.109 17.109 -9999 -9999 -9999 -9999 -9999 -9999 -9999 -9999 -9999 -9999 -9999 -9999 -9999 -9999 -9999 -9999 -9999 -9999 -9999 -9999 -9999 -9999 -9999 -9999 -9999 -9999 -9999 -9999 -9999 -9999 -9999 -9999 -9999 -9999 -9999 -9999 -9999 -9999 -9999 -9999 
-9999 -9999 -9999 -9999 -9999 -9999 -9999 -9999 -9999 -9999 -9999 -9999 -9999 -9999 15.819 14.898 14.849 14.803 14.619 14.307 14.21 13.446 13.2 12.515 12.515 12.605 12.605 12.061 11.8 11.421 11.421 11.421 11.321 11.321 11.321 11.321 11.255 11.255 11.255 11.156 11.156 10.953 10.953 10.795 10.294 10.018 9.818 -9999 -9999 -9999 -9999 -9999 -9999 -9999 -9999 -9999 -9999 -9999 -9999 -9999 -9999 -9999 -9999 -9999 11.299 10.967 10.272 9.194 9.194 7.826 7.577 5.817 2.815 1.268 3.314 3.541 3.621 3.621 4 4.299 4.945 5.891 5.891 5.919 5.919 5.919 5.604 5.604 5.588 5.234 5.234 4.827 4.611 4.49 3.241 3.241 3.241 5.661 6.642 6.877 6.877 6.877 6.756 6.756 6.292 5.125 5.48 5.8 6.743 6.706 7.348 7.348 8.286 10.53 11.381 12.514 12.703 12.718 13.582 13.582 13.582 13.426 13.426 13.225 12.191 11.438 10.353 9.672 10.126 10.188 10.188 9.894 8.85 8.466 9.025 7.807 7.678 7.077 7.594 8.533 8.533 9.872 10.539 11.177 10.826 11.395 11.395 11.708 11.708 11.185 12.278 12.551 12.551 12.551 12.551 12.253 12.276 12.808 13.459 13.061 13.061 12.67 12.001 12.001 12.952 12.952 12.96 13.221 13.221 13.221 12.986 12.766 13.84 14.155 15.105 15.777 15.777 15.902 15.902 15.902 14.549 14.549 13.389 12.129 8.956 8 8.417 8.497 12.124 12.276 12.14 11.72 10.284 10.438 11.171 11.171 11.171 10.871 10.705 11.731 12.571 13.073 13.888 13.888 13.888 12.427 12.004 10.564 10.564 8.806 6.852 6.852 6.249 8.285 8.285 7.027 7.605 7.716 9.049 8.891 10.041 10.187 11.173 11.173 11.173 12.022 12.022 11.672 12.301 13.157 13.157 13.062 13.725 14.708 14.708 14.612 15.315 14.685 14.974 15.385 15.385 15.385 15.235 15.235 15.164 15.088 15.788 15.961 16.121 16.497 16.803 16.863 17.001 17.001 17.534 17.783 17.783 17.665 17.654 17.654 17.158 16.678 16.461 16.461 -9999 -9999 -9999 -9999 -9999 -9999 -9999 -9999 -9999 -9999 -9999 -9999 -9999 -9999 -9999 -9999 -9999 -9999 -9999 -9999 -9999 -9999 -9999 -9999 -9999 -9999 -9999 -9999 -9999 -9999 -9999 -9999 -9999 -9999 -9999 -9999 -9999 -9999 -9999 
-9999 -9999 -9999 -9999 -9999 -9999 -9999 -9999 -9999 -9999 -9999 -9999 -9999 -9999 -9999 15.966 15.966 14.898 14.636 14.636 13.979 13.444 12.515 12.515 12.515 12.078 11.269 11.683 11.683 12.06 12.06 11.142 11.142 11.321 11.321 11.152 11.255 11.255 11.156 11.156 10.485 10.795 10.795 10.151 9.965 9.769 -9999 -9999 -9999 -9999 -9999 -9999 -9999 -9999 -9999 -9999 -9999 -9999 -9999 -9999 -9999 -9999 -9999 -9999 -9999 8.914 9.194 9.194 9.194 7.731 7.286 2.815 1.708 0.106 3.314 3.435 3.621 3.625 4.032 5.892 5.892 6.483 5.891 5.919 5.919 5.919 5.604 5.604 5.588 5.234 5.234 5.021 4.796 4.816 4.816 4.816 4.089 5.309 6.642 6.768 6.768 6.768 6.756 6.659 6.292 5.451 5.432 5.432 6.082 6.082 6.693 6.778 8.498 10.347 11.819 11.819 12.541 12.571 13.582 13.582 13.582 13.582 13.309 13.24 12.471 11.278 11.278 10.394 10.689 10.689 10.654 10.188 9.287 9.151 8.41 11.193 10.801 9.873 8.533 8.971 9.872 10.539 11.177 11.337 11.337 11.395 11.739 11.739 11.739 11.708 12.086 12.154 12.551 12.551 12.487 11.815 12.155 12.845 12.845 12.845 12.845 12.551 12.288 11.992 12.227 12.339 12.339 12.96 12.48 12.097 12.097 11.854 13.589 14.088 14.54 14.54 14.54 15.582 15.902 14.3 14.275 14.109 13.389 11.55 8.956 7.093 8.417 12.124 13.438 13.736 13.736 13.514 13.428 11.821 10.114 11.202 11.202 11.202 11.202 11.297 11.731 13.073 13.073 13.341 13.341 12.427 12.004 10.564 10.164 8.806 6.852 7.152 6.026 6.235 6.235 5.939 7.241 7.456 7.456 10.007 10.033 11.155 11.155 11.155 11.313 11.313 11.313 11.313 13.157 13.157 13.488 14.012 15.332 15.396 15.396 15.396 15.315 15.315 14.974 15.385 15.385 15.385 15.235 14.654 14.576 14.5 14.89 15.135 15.47 16.121 16.619 16.619 16.527 16.994 17.783 17.783 17.783 17.783 17.684 17.524 17.297 16.996 17.114 17.453 16.838 -9999 -9999 -9999 -9999 -9999 -9999 -9999 -9999 -9999 -9999 -9999 -9999 -9999 -9999 -9999 -9999 -9999 -9999 -9999 -9999 -9999 -9999 -9999 -9999 -9999 -9999 -9999 -9999 -9999 -9999 -9999 -9999 -9999 -9999 -9999 -9999 -9999 -9999 
-9999 -9999 -9999 -9999 -9999 -9999 -9999 -9999 -9999 -9999 -9999 -9999 -9999 -9999 -9999 -9999 15.966 15.966 15.874 15.696 13.964 13.619 12.515 12.515 12.515 12.624 11.686 11.686 12.06 12.06 12.06 12.06 11.25 11.25 11.046 10.966 10.966 10.966 10.827 10.646 10.546 10.35 10.268 10.151 -9999 -9999 -9999 -9999 -9999 -9999 -9999 -9999 -9999 -9999 -9999 -9999 -9999 -9999 -9999 -9999 -9999 -9999 -9999 -9999 -9999 -9999 8.852 8.852 8.691 7.514 6.606 1.653 0 0 2.44 3.409 3.409 4 6.205 7.26 7.513 8.289 8.289 8.835 8.835 9.077 9.077 8.891 5.299 5.021 5.021 5.021 4.796 4.848 4.848 4.816 4.315 5.329 6.202 6.768 6.768 6.768 6.697 6.659 5.451 5.451 5.642 5.155 6.083 6.26 6.361 6.46 8.286 10.347 11.486 12.384 12.571 12.665 13.582 13.582 13.582 13.309 13.24 13.225 12.425 11.532 11.124 10.999 10.999 10.999 10.807 10.654 9.619 11.948 11.948 12.24 12.24 11.459 10.699 10.699 10.699 10.671 11.337 11.337 11.337 11.567 11.739 11.827 11.739 11.708 11.088 12.086 12.086 11.748 11.748 11.727 12.098 12.845 12.845 12.845 12.551 12.551 12.288 11.698 11.85 12.32 12.32 12.32 12.033 12.033 12.033 11.655 12.19 13.726 13.742 13.742 14.126 14.126 14.126 12.589 13.038 11.632 11.55 8.986 8.715 7.757 9.79 13.438 13.736 13.803 13.803 13.803 13.514 13.211 11.821 11.621 11.621 11.691 11.691 11.691 11.393 11.645 11.717 11.717 12.427 12.004 10.503 10.296 9.764 9.48 9.878 9.878 7.991 7.991 6.235 6.235 5.939 6.444 9.199 11.223 11.928 11.928 11.928 11.828 11.828 11.313 11.313 11.313 13.157 13.726 14.352 14.352 15.332 15.396 15.396 15.396 15.315 15.315 14.974 14.974 14.944 15.51 15.51 15.51 14.474 14.89 15.116 15.235 15.235 15.545 15.73 15.895 16.994 16.994 17.783 17.783 17.783 17.783 17.684 17.549 17.297 17.435 17.453 17.453 17.453 -9999 -9999 -9999 -9999 -9999 -9999 -9999 -9999 -9999 -9999 -9999 -9999 -9999 -9999 -9999 -9999 -9999 -9999 -9999 -9999 -9999 -9999 -9999 -9999 -9999 -9999 -9999 -9999 -9999 -9999 -9999 -9999 -9999 -9999 -9999 -9999 -9999 -9999 
-9999 -9999 -9999 -9999 -9999 -9999 -9999 -9999 -9999 -9999 -9999 -9999 -9999 -9999 -9999 -9999 15.966 16.133 15.874 15.696 14.995 12.716 12.485 12.624 12.871 12.871 12.871 12.428 12.06 12.06 12.43 12.06 11.988 11.498 11.496 10.966 10.966 10.966 10.646 10.59 10.59 10.268 -9999 -9999 -9999 -9999 -9999 -9999 -9999 -9999 -9999 -9999 -9999 -9999 -9999 -9999 -9999 -9999 -9999 -9999 -9999 -9999 -9999 -9999 -9999 -9999 -9999 8.691 7.154 5.656 2.777 0 0 2.324 2.44 3.183 3.459 4.424 6.205 7.834 8.289 8.289 9.224 9.224 9.224 9.077 9.077 9.077 7.559 5.021 5.021 5.047 5.058 5.058 5.047 4.985 5.286 5.309 5.863 6.202 6.697 6.697 6.428 5.612 5.612 5.698 5.698 6.671 6.737 8.193 7.037 6.305 7.889 9.912 11.486 12.48 12.531 12.571 13.492 13.492 13.142 13.147 13.147 13.147 12.154 11.532 10.394 10.999 10.999 10.999 10.807 10.77 11.948 12.163 12.249 12.439 12.57 12.57 11.351 10.699 10.699 11.617 11.617 11.617 11.617 11.567 11.827 11.827 11.827 11.158 10.772 11.088 11.088 11.975 11.975 12.098 12.098 12.425 12.845 12.555 13.385 13.385 13.385 12.549 12.44 12.171 11.556 11.556 11.909 11.909 11.909 11.58 12.57 12.57 12.759 12.848 13.086 13.086 13.086 12.767 12.589 12.589 12.233 9.689 7.372 7.954 11.298 13.438 13.736 13.803 13.803 13.803 13.803 13.683 13.211 11.647 11.691 11.691 11.691 12.307 11.75 11.75 11.585 11.446 10.503 10.503 10.503 9.764 10.148 10.468 10.468 10.304 10.275 8.613 9.488 6.235 6.903 6.903 11.207 11.774 12.574 12.574 12.574 12.294 12.294 11.828 11.313 11.287 13.462 14.352 14.352 14.352 15.332 15.396 15.396 15.396 15.315 15.315 14.657 14.675 15.338 15.725 15.725 15.51 15.286 15.046 15.116 15.235 15.235 15.235 15.73 16.404 16.994 17.432 17.432 17.783 17.783 17.684 17.684 17.549 17.297 17.437 17.453 17.453 17.453 16.873 -9999 -9999 -9999 -9999 -9999 -9999 -9999 -9999 -9999 -9999 -9999 -9999 -9999 -9999 -9999 -9999 -9999 -9999 -9999 -9999 -9999 -9999 -9999 -9999 -9999 -9999 -9999 -9999 -9999 -9999 -9999 -9999 -9999 -9999 -9999 -9999 -9999 
-9999 -9999 -9999 -9999 -9999 -9999 -9999 -9999 -9999 -9999 -9999 -9999 -9999 -9999 -9999 -9999 -9999 16.133 16.133 15.696 14.995 12.716 11.97 12.768 12.871 12.871 12.871 12.428 11.869 12.43 12.611 12.611 13.038 11.766 11.498 10.966 10.966 10.966 10.59 10.59 10.59 -9999 -9999 -9999 -9999 -9999 -9999 -9999 -9999 -9999 -9999 -9999 -9999 -9999 -9999 -9999 -9999 -9999 -9999 -9999 -9999 -9999 -9999 -9999 -9999 -9999 -9999 6.32 5.656 3.05 5.55 0 0.196 0.196 2.44 2.878 3.459 6.076 6.814 7.834 8.289 8.289 9.952 9.952 9.415 9.415 9.415 9.077 8.981 7.557 5.422 5.058 5.142 5.058 5.058 5.286 5.286 5.286 5.574 5.669 6.095 6.095 5.612 5.612 5.94 5.94 5.711 6.778 9.336 9.336 8.193 7.932 7.932 9.912 9.946 11.486 12.48 12.48 12.413 12.824 12.824 12.824 12.195 12.154 11.998 11.532 10.394 10.999 10.999 10.999 10.807 10.77 11.514 12.249 12.249 12.57 12.817 12.817 12.817 11.316 10.699 11.617 11.617 11.617 11.617 11.467 11.827 11.827 11.827 10.957 10.772 9.666 11.08 11.975 11.975 12.098 12.425 12.425 13.178 13.367 14.346 14.346 13.933 13.307 12.549 12.171 11.907 12.416 12.98 12.542 11.73 11.609 12.57 12.809 12.809 13.086 13.086 13.321 13.321 12.784 12.589 12.589 12.233 9.689 9.689 9.316 11.298 12.846 13.593 13.803 13.81 13.812 13.812 13.812 13.063 12.408 11.647 11.984 12.307 12.307 12.307 11.75 11.52 10.771 10.292 9.564 10.76 10.76 10.76 11.984 11.984 11.984 10.489 10.275 9.632 9.632 9.632 9.299 11.358 12.238 12.574 12.574 12.574 12.724 12.294 11.841 11.139 12.063 13.814 14.054 14.352 14.352 14.753 15.266 15.266 15.075 14.894 14.894 14.708 15.116 15.725 15.725 15.725 15.725 15.286 15.135 14.547 15.116 15.135 14.98 15.678 16.404 17.413 17.432 17.595 17.618 17.618 17.618 17.549 17.549 17.505 17.505 17.502 17.453 17.453 16.873 16.873 -9999 -9999 -9999 -9999 -9999 -9999 -9999 -9999 -9999 -9999 -9999 -9999 -9999 -9999 -9999 -9999 -9999 -9999 -9999 -9999 -9999 -9999 -9999 -9999 -9999 -9999 -9999 -9999 -9999 -9999 -9999 -9999 -9999 -9999 -9999 -9999 
-9999 -9999 -9999 -9999 -9999 -9999 -9999 -9999 -9999 -9999 -9999 -9999 -9999 -9999 -9999 -9999 -9999 -9999 16.133 15.583 14.225 12.716 12.239 12.815 13.02 13.02 12.871 12.428 12.587 12.987 13.993 13.993 13.038 13.038 12.316 10.595 10.541 10.507 10.59 -9999 -9999 -9999 -9999 -9999 -9999 -9999 -9999 -9999 -9999 -9999 -9999 -9999 -9999 -9999 -9999 -9999 -9999 -9999 -9999 -9999 -9999 -9999 -9999 -9999 -9999 -9999 -9999 -9999 8.444 8.361 6.838 6.838 6.557 6.557 0.196 1.835 3.332 4.567 7.328 7.834 7.93 10.043 10.043 10.155 11.344 10.932 9.415 9.387 9.387 8.981 6.598 5.142 5.142 5.142 5.058 4.985 5.286 5.286 5.286 5.49 5.49 5.396 5.612 5.94 5.94 6.593 8.268 8.784 9.427 10.322 10.322 10.322 9.687 8.375 9.885 10.045 11.018 11.578 12.374 12.824 12.824 12.151 12.151 11.769 10.696 10.623 10.469 10.73 10.999 10.807 10.77 11.039 11.621 12.414 12.555 12.809 12.817 12.817 12.817 11.809 11.02 11.39 11.617 11.617 11.45 11.45 11.827 11.827 11.827 10.718 10.023 9.02 10.125 11.975 11.975 12.098 12.425 13.178 13.539 14.346 14.346 14.346 14.346 13.318 12.902 12.401 13.228 13.228 13.228 13.149 12.542 12.679 12.828 12.828 12.828 12.941 13.499 13.499 13.499 13.321 12.589 12.234 11.296 10.476 9.644 9.204 11.298 12.846 13.01 13.757 13.812 13.812 13.812 13.812 13.063 12.408 12.133 12.07 12.307 12.307 12.307 11.818 11.52 10.986 10.771 10.072 10.76 11.788 12.122 12.122 12.122 11.984 11.729 11.429 10.389 9.632 10.485 11.867 11.867 12.093 12.574 12.574 12.724 12.724 12.724 11.841 12.063 13.814 14.119 14.119 14.099 14.285 14.64 14.694 14.894 14.894 14.894 14.894 14.708 15.284 15.725 15.725 15.725 16.099 16.099 15.483 14.07 14.547 14.503 14.98 15.63 16.757 17.413 17.53 17.595 17.884 17.884 17.618 17.476 17.554 17.789 17.554 17.505 17.642 16.873 16.873 17.051 16.873 -9999 -9999 -9999 -9999 -9999 -9999 -9999 -9999 -9999 -9999 -9999 -9999 -9999 -9999 -9999 -9999 -9999 -9999 -9999 -9999 -9999 -9999 -9999 -9999 -9999 -9999 -9999 -9999 -9999 -9999 -9999 -9999 -9999 -9999 -9999 
-9999 -9999 -9999 -9999 -9999 -9999 -9999 -9999 -9999 -9999 -9999 -9999 -9999 -9999 -9999 -9999 -9999 -9999 -9999 14.481 14.225 11.993 12.118 13.02 13.02 13.02 13.02 12.734 13.196 13.359 13.993 13.993 13.993 13.569 12.674 12.316 10.152 9.453 -9999 -9999 -9999 -9999 -9999 -9999 -9999 -9999 -9999 -9999 -9999 -9999 -9999 -9999 -9999 -9999 -9999 -9999 -9999 -9999 -9999 -9999 -9999 -9999 -9999 -9999 -9999 -9999 -9999 -9999 -9999 8.444 8.361 9.018 8.244 6.801 8.269 8.269 8.269 7.28 7.328 7.666 9.843 10.412 10.971 11.344 11.344 11.344 10.932 9.855 9.387 8.981 6.598 6.597 5.142 5.142 5.043 4.985 4.851 4.873 4.873 4.947 4.984 4.984 5.354 5.618 7.458 7.729 8.268 9.831 9.984 10.379 10.379 10.379 10.193 11.319 11.319 12.809 12.809 12.809 11.838 12.034 12.034 12.034 11.042 10.117 10.112 9.367 10.469 10.469 10.542 10.542 11.039 11.039 11.637 13.957 13.957 12.974 12.974 12.817 12.817 11.817 11.173 11.39 11.39 11.39 11.345 11.345 11.342 11.003 10.718 10.224 9.269 9.017 9.115 10.057 10.815 11.597 12.044 13.17 13.539 14.346 14.45 14.45 14.45 14.258 13.537 13.912 13.917 14.098 14.098 13.849 13.45 12.679 12.828 12.828 12.828 12.941 13.499 13.499 13.499 13.385 13.115 11.879 11.408 10.476 9.079 10.209 10.952 11.438 13.01 13.757 13.81 13.812 13.812 13.812 13.351 12.764 12.439 12.133 12.307 12.307 12.307 11.818 11.52 10.967 10.668 10.222 11.788 11.788 12.122 12.24 12.24 12.194 11.729 11.429 11.146 9.995 11.867 11.867 11.882 11.909 12.383 12.413 12.724 12.724 12.724 11.844 12.523 13.814 14.119 14.456 14.456 14.456 14.64 14.64 14.64 14.894 14.894 14.708 14.86 15.284 15.781 15.88 16.099 16.099 16.099 16.099 14.156 14.314 14.751 14.461 15.565 16.914 17.53 17.53 17.782 17.884 17.884 17.884 17.476 17.789 17.789 17.789 17.642 17.642 17.642 17.262 17.051 17.051 -9999 -9999 -9999 -9999 -9999 -9999 -9999 -9999 -9999 -9999 -9999 -9999 -9999 -9999 -9999 -9999 -9999 -9999 -9999 -9999 -9999 -9999 -9999 -9999 -9999 -9999 -9999 -9999 -9999 -9999 -9999 -9999 -9999 -9999 -9999 
-9999 -9999 -9999 -9999 -9999 -9999 -9999 -9999 -9999 -9999 -9999 -9999 -9999 -9999 -9999 -9999 -9999 -9999 -9999 14.481 14.225 11.993 12.138 13.02 13.02 13.02 13.154 13.154 13.359 13.589 13.993 13.993 13.993 13.572 12.93 12.316 9.017 -9999 -9999 -9999 -9999 -9999 -9999 -9999 -9999 -9999 -9999 -9999 -9999 -9999 -9999 -9999 -9999 -9999 -9999 -9999 -9999 -9999 -9999 -9999 -9999 -9999 -9999 -9999 -9999 -9999 -9999 -9999 -9999 -9999 9.018 9.848 10.46 10.46 10.42 8.874 8.838 6.286 7.666 9.438 10.412 10.467 10.971 11.344 11.344 11.344 10.932 9.855 8.981 8.25 6.763 6.597 5.142 5.142 4.952 4.952 4.891 4.875 4.875 4.873 4.839 4.82 4.808 6.363 7.595 7.92 8.268 9.831 9.984 10.379 10.379 10.379 12.613 12.983 13.192 13.192 13.192 13.021 12.907 12.907 11.627 11.042 9.777 9.064 9.064 9.367 9.815 10.469 10.469 10.374 11.039 12.986 13.957 13.957 14.458 14.458 13.131 12.901 12.49 12.375 11.173 10.724 10.786 10.806 11.058 11.342 11.058 10.491 10.039 9.099 9.925 9.956 9.956 10.057 10.537 11.597 12.344 13.268 13.572 13.829 14.45 14.45 14.45 14.323 14.323 14.601 14.601 14.496 14.322 14.322 14.322 13.068 12.828 12.828 12.828 12.656 13.499 13.499 13.499 13.385 13.385 12.039 11.802 10.014 9.611 9.611 10.717 11.403 12.612 13.633 13.757 13.757 13.351 13.351 12.77 12.77 12.764 12.133 12.133 12.133 12.133 11.707 11.221 10.967 10.862 10.862 11.448 12.103 12.24 12.24 12.24 12.208 12.208 11.429 11.259 11.455 11.867 12.031 12.089 12.089 11.909 12.413 12.724 12.724 12.724 11.101 13.125 13.125 14.64 14.64 14.64 14.622 14.64 14.64 14.64 14.558 14.568 14.568 14.86 15.781 15.781 15.967 16.099 16.099 16.099 16.099 14.156 14.751 14.751 15.537 15.537 16.914 17.112 17.613 17.782 17.884 17.884 17.884 17.476 17.789 17.789 17.789 17.642 17.642 17.642 17.642 17.051 17.051 16.91 -9999 -9999 -9999 -9999 -9999 -9999 -9999 -9999 -9999 -9999 -9999 -9999 -9999 -9999 -9999 -9999 -9999 -9999 -9999 -9999 -9999 -9999 -9999 -9999 -9999 -9999 -9999 -9999 -9999 -9999 -9999 -9999 -9999 -9999 
-9999 -9999 -9999 -9999 -9999 -9999 -9999 -9999 -9999 -9999 -9999 -9999 -9999 -9999 -9999 -9999 -9999 -9999 -9999 -9999 11.397 11.695 12.138 12.138 12.138 13.154 13.154 13.154 13.359 13.359 13.993 13.993 13.876 13.572 12.93 -9999 -9999 -9999 -9999 -9999 -9999 -9999 -9999 -9999 -9999 -9999 -9999 -9999 -9999 -9999 -9999 -9999 -9999 -9999 -9999 -9999 -9999 -9999 -9999 -9999 -9999 -9999 -9999 -9999 -9999 -9999 -9999 -9999 -9999 -9999 12.145 11.445 11.295 11.295 11.295 8.874 8.874 8.538 9.299 9.678 10.412 10.467 10.941 11.344 11.344 11.344 10.796 10.35 9.032 8.133 7.616 5.191 5.125 5.125 5.027 4.926 5.267 5.267 5.267 4.875 4.839 4.839 4.808 5.778 7.67 7.955 8.175 9.681 9.831 10.379 10.379 12.482 12.613 13.441 13.49 14.038 14.038 13.652 13.652 12.907 10.077 9.636 8.993 8.993 7.721 8.457 8.89 8.89 10.08 10.08 11.014 12.986 13.542 14.458 14.458 14.458 13.948 12.942 12.493 12.374 11.252 11.214 10.646 10.559 10.559 10.278 10.278 9.674 8.897 9.925 9.956 10.413 10.413 9.956 10.057 11.597 12.18 13.358 13.572 13.829 14.45 14.45 14.45 14.323 14.323 14.601 14.601 14.601 14.496 14.374 14.374 13.763 12.817 12.703 12.684 12.656 12.556 13.385 13.385 13.385 12.039 11.93 11.93 10.93 8.482 9.611 9.761 11.403 12.186 12.79 12.79 12.79 12.79 12.77 12.77 12.77 12.439 11.877 12.133 12.133 11.549 11.435 11.026 10.19 10.862 10.862 11.448 12.103 12.24 12.24 12.24 12.208 12.208 11.992 11.113 11.656 11.822 12.089 12.538 12.538 12.538 12.26 12.311 12.311 11.101 12.402 13.019 13.389 14.64 14.64 14.64 14.64 14.366 14.558 14.558 14.558 14.343 14.047 13.861 14.86 15.781 15.967 16.088 16.099 16.099 15.278 14.751 14.751 15.537 15.537 15.537 16.803 16.971 17.53 17.613 17.884 17.884 17.176 16.938 17.789 17.789 17.789 17.52 17.642 17.642 17.52 17.051 17.051 16.745 15.821 -9999 -9999 -9999 -9999 -9999 -9999 -9999 -9999 -9999 -9999 -9999 -9999 -9999 -9999 -9999 -9999 -9999 -9999 -9999 -9999 -9999 -9999 -9999 -9999 -9999 -9999 -9999 -9999 -9999 -9999 -9999 -9999 -9999 
-9999 -9999 -9999 -9999 -9999 -9999 -9999 -9999 -9999 -9999 -9999 -9999 -9999 -9999 -9999 -9999 -9999 -9999 -9999 -9999 -9999 11.299 12.06 12.138 12.138 12.651 13.154 13.154 13.154 13.196 13.359 13.589 13.222 12.93 -9999 -9999 -9999 -9999 -9999 -9999 -9999 -9999 -9999 -9999 -9999 -9999 -9999 -9999 -9999 -9999 -9999 -9999 -9999 -9999 -9999 -9999 -9999 -9999 -9999 -9999 -9999 -9999 -9999 -9999 -9999 -9999 -9999 -9999 -9999 -9999 -9999 11.619 11.406 11.406 11.406 11.287 8.874 9.299 9.82 9.82 10.401 10.467 10.832 11.285 11.285 11.285 10.796 10.358 9.891 7.847 7.616 5.191 5.125 5.027 5.027 4.926 5.267 5.267 5.267 4.979 4.839 4.839 4.519 5.588 7.67 8.155 8.155 9.051 9.681 10.182 10.969 12.604 13.206 13.49 14.329 14.329 14.329 14.241 13.655 12.907 12.176 8.765 8.993 8.225 7.721 7.507 8.725 8.725 8.749 8.749 12.03 12.986 13.874 14.458 14.458 14.458 13.948 13.352 12.942 12.493 11.851 11.214 11.214 10.559 10.055 10.716 10.716 10.401 9.71 10.174 12.011 12.011 11.703 11.233 11.233 11.414 11.518 12.751 13.358 13.829 13.829 14.126 14.323 14.323 14.323 14.601 14.601 14.601 14.374 14.374 14.374 14.374 12.965 12.965 12.741 12.556 12.556 12.556 11.895 11.93 11.93 11.93 11.93 10.93 7.554 8.153 10.175 11.876 12.493 12.767 12.79 12.79 12.767 12.77 12.77 12.157 11.352 11.564 11.564 10.987 11.026 11.026 11.026 8.796 10.862 10.862 11.881 12.103 12.103 12.24 13.486 13.486 13.615 12.808 12.808 11.331 11.656 12.653 12.653 12.653 12.573 12.486 11.737 10.488 12.402 12.655 13.019 13.019 14.64 14.64 14.64 14.622 14.029 14.366 14.418 14.343 14.343 13.816 13.861 14.328 15.797 15.967 15.967 16.088 15.645 15.434 15.284 15.165 15.537 15.537 15.537 16.014 16.909 16.971 17.112 17.028 17.176 17.028 16.258 16.793 16.793 16.969 17.175 17.52 17.52 17.175 16.745 16.745 15.823 15.821 14.056 -9999 -9999 -9999 -9999 -9999 -9999 -9999 -9999 -9999 -9999 -9999 -9999 -9999 -9999 -9999 -9999 -9999 -9999 -9999 -9999 -9999 -9999 -9999 -9999 -9999 -9999 -9999 -9999 -9999 -9999 -9999 -9999 
-9999 -9999 -9999 -9999 -9999 -9999 -9999 -9999 -9999 -9999 -9999 -9999 -9999 -9999 -9999 -9999 -9999 -9999 -9999 -9999 -9999 -9999 11.28 11.535 11.581 12.282 12.71 13.154 12.71 12.635 12.483 12.7 -9999 -9999 -9999 -9999 -9999 -9999 -9999 -9999 -9999 -9999 -9999 -9999 -9999 -9999 -9999 -9999 -9999 -9999 -9999 -9999 -9999 -9999 -9999 -9999 -9999 -9999 -9999 -9999 -9999 -9999 -9999 -9999 -9999 -9999 -9999 -9999 -9999 -9999 -9999 -9999 12.994 11.848 11.848 11.287 9.73 9.82 9.82 9.82 10.052 10.401 10.467 10.832 10.832 10.796 10.796 10.358 9.171 7.847 6.848 5.052 5.027 5.027 5.027 4.589 5.267 5.267 5.267 5.017 4.839 4.656 4.359 4.193 7.13 7.771 8.155 9.051 9.569 9.569 10.969 12.604 13.206 13.679 14.329 14.329 14.329 14.285 13.655 13.139 12.176 10.827 7.721 7.721 7.308 7.284 7.27 7.27 7.27 12.03 12.682 12.841 13.874 14.019 14.458 14.458 14.025 14.025 13.352 12.942 11.214 11.214 11.214 10.032 10.716 11.811 11.982 12.679 12.679 12.011 12.443 12.657 12.657 12.657 11.845 11.411 11.417 12.751 12.84 12.979 13.299 13.902 14.126 14.323 14.174 14.601 14.601 14.288 14.374 14.374 14.374 14.374 12.965 12.965 12.741 12.387 11.514 11.311 11.678 10.955 11.93 11.93 10.93 6.245 7.237 9.248 10.175 11.876 12.493 12.767 12.834 12.834 12.767 12.606 12.398 11.113 11.087 11.033 10.666 10.065 9.964 9.15 7.509 8.278 10.392 10.471 12.442 14.255 14.521 14.521 14.402 13.615 13.996 13.996 12.808 12.808 12.107 12.653 12.653 12.653 12.653 12.486 11.737 11.268 12.631 12.655 12.655 12.668 13.02 13.526 14.401 14.59 14.919 14.919 14.919 14.487 14.487 14.092 13.897 14.296 14.445 15.843 15.848 15.848 15.848 15.645 15.284 14.998 15.227 15.537 15.537 15.486 15.544 16.757 16.757 16.757 16.258 16.258 16.258 15.594 16.468 16.318 17.175 17.175 17.175 16.395 16.145 15.823 15.493 15.098 14.056 12.003 -9999 -9999 -9999 -9999 -9999 -9999 -9999 -9999 -9999 -9999 -9999 -9999 -9999 -9999 -9999 -9999 -9999 -9999 -9999 -9999 -9999 -9999 -9999 -9999 -9999 -9999 -9999 -9999 -9999 -9999 -9999 
-9999 -9999 -9999 -9999 -9999 -9999 -9999 -9999 -9999 -9999 -9999 -9999 -9999 -9999 -9999 -9999 -9999 -9999 -9999 -9999 -9999 -9999 10.435 11.535 11.581 11.666 12.282 12.492 12.492 11.948 12.313 -9999 -9999 -9999 -9999 -9999 -9999 -9999 -9999 -9999 -9999 -9999 -9999 -9999 -9999 -9999 -9999 -9999 -9999 -9999 -9999 -9999 -9999 -9999 -9999 -9999 -9999 -9999 -9999 -9999 -9999 -9999 -9999 -9999 -9999 -9999 -9999 -9999 -9999 -9999 -9999 -9999 -9999 12.994 12.588 11.076 10.104 9.552 9.82 9.82 9.984 9.984 9.688 9.556 10.593 10.593 10.593 10.358 7.847 7.611 5.628 4.863 4.883 4.691 4.683 4.488 5.017 5.017 5.017 5.017 4.506 4.414 4.133 5.744 5.744 7.13 8.155 8.64 8.937 9.014 10.613 12.482 13.206 13.767 14.329 14.329 14.329 14.285 14.224 13.139 12.176 11.756 7.697 7.284 7.284 7.284 7.27 9.378 8.618 12.03 13.012 13.816 14.068 14.019 14.025 14.458 14.458 14.458 13.826 13.037 11.214 11.214 10.979 10.979 11.381 12.072 12.843 13.321 13.321 13.477 12.882 12.99 12.99 12.819 12.576 11.619 11.417 11.584 12.364 12.751 12.69 13.117 13.74 14.174 14.174 14.288 14.288 14.288 14.007 14.374 14.374 13.385 12.965 12.965 12.741 12.284 10.861 10.848 10.241 10.241 8.973 10.188 2.706 5.342 7.946 9.248 10.109 11.91 12.186 12.834 12.834 12.834 12.834 12.606 12.398 11.113 10.78 10.666 9.659 9.649 9.15 9.15 7.852 10.392 10.787 12.852 13.202 14.521 14.521 14.842 14.842 14.714 14.676 13.996 13.996 12.808 11.885 12.653 12.653 12.653 12.573 12.02 11.323 11.268 12.631 12.655 12.655 12.655 13.101 13.443 14.567 14.59 14.919 14.919 14.919 14.487 14.487 14.28 13.897 14.449 14.449 15.843 15.848 15.848 15.848 15.645 14.936 15.145 15.227 15.485 15.486 15.486 15.485 15.582 15.655 16.079 16.079 15.619 14.992 14.774 14.294 15.739 16.281 16.281 16.281 15.745 15.745 15.278 15.152 14.886 12.965 12.003 -9999 -9999 -9999 -9999 -9999 -9999 -9999 -9999 -9999 -9999 -9999 -9999 -9999 -9999 -9999 -9999 -9999 -9999 -9999 -9999 -9999 -9999 -9999 -9999 -9999 -9999 -9999 -9999 -9999 -9999 -9999 
-9999 -9999 -9999 -9999 -9999 -9999 -9999 -9999 -9999 -9999 -9999 -9999 -9999 -9999 -9999 -9999 -9999 -9999 -9999 -9999 -9999 -9999 -9999 11.377 11.581 11.666 11.666 11.666 11.422 -9999 -9999 -9999 -9999 -9999 -9999 -9999 -9999 -9999 -9999 -9999 -9999 -9999 -9999 -9999 -9999 -9999 -9999 -9999 -9999 -9999 -9999 -9999 -9999 -9999 -9999 -9999 -9999 -9999 -9999 -9999 -9999 -9999 -9999 -9999 -9999 -9999 -9999 -9999 -9999 -9999 -9999 -9999 -9999 12.994 12.826 11.436 10.104 10.104 9.552 9.82 9.688 9.688 9.688 9.076 9.556 9.556 9.301 8.026 7.204 5.628 4.72 4.691 4.691 4.691 4.683 4.226 4.245 4.523 4.523 4.523 4.065 4.069 5.744 5.744 5.973 5.973 7.316 8.202 8.847 10.398 10.756 11.627 12.45 13.767 14.254 14.329 14.285 14.254 14.224 13.112 11.756 11.756 6.207 7.081 7.081 8.749 9.378 9.378 10.099 11.5 13.957 14.068 14.273 14.273 14.458 14.458 14.458 14.458 14.016 13.037 11.346 10.979 10.979 10.979 11.459 13.304 13.615 13.615 13.641 13.477 13.477 12.99 12.99 12.99 12.576 12.151 11.417 12.202 11.596 12.364 12.364 12.894 13.607 14.174 14.174 14.174 14.288 14.288 14.007 14.007 13.567 12.844 12.844 12.761 12.464 12.284 10.61 9.725 8.527 8.527 8.527 3.444 2.483 5.215 7.946 8.25 9.78 10.508 11.91 12.834 12.834 12.834 12.834 12.606 11.549 10.629 10.629 9.763 7.588 9.15 9.15 7.997 7.997 10.787 11.844 12.852 14.033 14.521 14.842 15.951 15.951 15.951 15.57 15.116 13.996 12.304 12.046 12.671 12.122 12.122 12.122 11.681 10.95 11.518 12.035 12.348 12.655 12.948 13.443 14.19 14.567 14.59 14.919 14.919 14.919 14.487 14.487 14.348 14.681 15.198 15.607 16.113 16.113 16.113 15.776 15.161 15.229 15.229 15.145 15.145 15.485 14.95 15.186 15.186 15.582 15.601 15.619 15.217 14.774 14.289 13.902 14.438 15.574 14.975 15.745 15.745 15.745 15.152 15.152 11.928 11.829 11.935 11.935 -9999 -9999 -9999 -9999 -9999 -9999 -9999 -9999 -9999 -9999 -9999 -9999 -9999 -9999 -9999 -9999 -9999 -9999 -9999 -9999 -9999 -9999 -9999 -9999 -9999 -9999 -9999 -9999 -9999 -9999 
-9999 -9999 -9999 -9999 -9999 -9999 -9999 -9999 -9999 -9999 -9999 -9999 -9999 -9999 -9999 -9999 -9999 -9999 -9999 -9999 -9999 -9999 -9999 -9999 10.619 11.581 11.666 11.201 -9999 -9999 -9999 -9999 -9999 -9999 -9999 -9999 -9999 -9999 -9999 -9999 -9999 -9999 -9999 -9999 -9999 -9999 -9999 -9999 -9999 -9999 -9999 -9999 -9999 -9999 -9999 -9999 -9999 -9999 -9999 -9999 -9999 -9999 -9999 -9999 -9999 -9999 -9999 -9999 -9999 -9999 -9999 -9999 -9999 -9999 12.826 11.436 10.104 10.104 9.149 9.149 9.688 9.688 9.688 9.069 9.069 9.065 7.304 5.616 5.174 4.76 4.72 4.72 4.691 4.683 4.457 4.047 3.864 3.864 3.8 3.775 3.838 4.069 5.744 5.744 5.973 6.247 6.247 6.115 9.894 10.398 10.756 11.627 12.45 13.129 13.594 13.594 14.224 14.224 12.536 12.536 10.718 9.959 7.395 7.395 8.749 9.098 11.095 11.095 10.631 10.43 13.957 14.068 14.273 14.273 14.273 14.458 14.458 14.458 14.016 13.061 12.204 10.979 10.979 10.979 12.691 13.615 13.615 13.641 13.641 13.641 13.477 12.99 12.99 12.99 12.576 12.151 13.77 13.77 13.77 11.421 12.357 12.894 13.313 14.174 14.174 14.174 14.153 13.909 13.909 13.855 12.658 12.694 12.694 12.212 12.185 10.968 8.691 8.575 6.609 5.886 5.5 3.958 2.189 5.215 5.98 7.946 7.946 10.067 10.481 11.944 12.237 12.237 12.237 10.858 10.833 10.244 9.834 9.269 9.051 9.408 9.408 8.733 10.02 10.787 11.844 13.476 14.313 14.66 15.951 15.951 15.951 15.951 15.57 15.57 13.932 13.372 12.753 12.753 12.753 12.093 11.724 10.95 12.133 12.668 12.668 11.931 12.384 13.249 13.913 14.19 14.19 14.567 14.818 14.919 14.658 14.958 14.958 14.958 15.198 15.408 15.826 16.113 16.113 16.113 15.497 15.698 15.698 15.698 15.533 15.533 15.062 14.827 14.438 15.449 15.449 15.449 15.449 14.983 14.79 11.92 12.374 13.902 14.159 14.251 14.961 15.031 15.031 14.714 14.284 11.829 11.458 11.566 11.935 11.935 -9999 -9999 -9999 -9999 -9999 -9999 -9999 -9999 -9999 -9999 -9999 -9999 -9999 -9999 -9999 -9999 -9999 -9999 -9999 -9999 -9999 -9999 -9999 -9999 -9999 -9999 -9999 -9999 -9999 
-9999 -9999 -9999 -9999 -9999 -9999 -9999 -9999 -9999 -9999 -9999 -9999 -9999 -9999 -9999 -9999 -9999 -9999 -9999 -9999 -9999 -9999 -9999 -9999 12.997 13.107 -9999 -9999 -9999 -9999 -9999 -9999 -9999 -9999 -9999 -9999 -9999 -9999 -9999 -9999 -9999 -9999 -9999 -9999 -9999 -9999 -9999 -9999 -9999 -9999 -9999 -9999 -9999 -9999 -9999 -9999 -9999 -9999 -9999 -9999 -9999 -9999 -9999 -9999 -9999 -9999 -9999 -9999 -9999 -9999 -9999 -9999 -9999 -9999 -9999 10.527 10.007 9.995 8.791 9.122 9.384 9.384 9.384 9.174 9.065 7.995 5.724 5.724 5.049 4.72 4.72 4.576 4.362 4.362 4.362 3.936 3.484 3.622 3.775 3.566 3.744 3.811 5.306 5.744 6.247 6.247 6.247 8.866 9.398 10.398 10.756 11.627 11.627 11.627 13.594 13.594 13.594 12.544 12.441 12.441 10.718 9.959 8.861 8.861 11.031 12.342 12.342 12.342 11.708 11.309 13.471 14.068 14.273 14.273 14.273 14.058 14.111 14.016 13.57 13.061 12.544 10.684 10.979 10.979 12.581 13.367 13.641 13.641 13.641 13.641 13.477 13.119 12.99 12.772 12.576 12.847 13.77 13.77 13.77 13.77 13.131 12.429 13.501 14.153 14.153 14.153 14.153 13.623 13.623 13.247 12.444 11.969 11.964 11.964 10.968 10.588 10.951 11.328 10.898 10.898 9.97 9.632 9.319 5.686 6.37 9.165 9.165 9.994 10.067 11.044 11.944 11.944 11.12 10.858 10.807 9.834 9.849 10.318 10.318 9.874 9.874 9.549 9.811 11.844 12.663 13.476 14.313 15.331 15.331 15.951 15.951 15.951 15.675 15.57 14.399 13.576 12.753 12.753 12.753 12.093 11.162 12.133 12.668 12.668 12.668 12.668 12.516 13.403 13.742 13.913 14.19 14.19 13.606 14.27 14.958 14.958 14.958 14.958 15.248 15.408 15.826 16.113 16.113 16.113 15.78 15.698 15.702 15.748 15.741 15.702 15.062 14.677 14.438 15.449 15.449 15.449 15.449 14.983 14.79 12.642 12.642 12.469 12.359 13.481 14.251 14.385 14.739 14.791 15.289 15.289 13.451 15.297 14.474 11.616 11.462 -9999 -9999 -9999 -9999 -9999 -9999 -9999 -9999 -9999 -9999 -9999 -9999 -9999 -9999 -9999 -9999 -9999 -9999 -9999 -9999 -9999 -9999 -9999 -9999 -9999 -9999 -9999 -9999 
-9999 -9999 -9999 -9999 -9999 -9999 -9999 -9999 -9999 -9999 -9999 -9999 -9999 -9999 -9999 -9999 -9999 -9999 -9999 -9999 -9999 -9999 -9999 -9999 -9999 -9999 -9999 -9999 -9999 -9999 -9999 -9999 -9999 -9999 -9999 -9999 -9999 -9999 -9999 -9999 -9999 -9999 -9999 -9999 -9999 -9999 -9999 -9999 -9999 -9999 -9999 -9999 -9999 -9999 -9999 -9999 -9999 -9999 -9999 -9999 -9999 -9999 -9999 -9999 -9999 -9999 -9999 -9999 -9999 -9999 -9999 -9999 -9999 -9999 -9999 10.347 10.007 9.651 8.605 8.973 9.384 9.384 9.384 9.174 8.892 7.808 6.247 5.724 5.049 4.652 4.652 4.242 4.241 4.102 3.936 3.63 3.209 2.737 2.737 2.737 3.508 3.659 4.327 5.678 6.247 6.247 8.866 9.486 9.919 9.919 10.657 12.214 12.214 11.39 12.191 12.5 12.5 12.441 12.441 10.718 10.718 10.546 12.049 12.049 13.25 12.735 12.342 12.342 12.552 12.676 13.051 13.611 14.052 14.273 14.058 14.058 14.058 13.797 13.062 12.544 12.544 10.684 10.684 10.884 13.343 13.343 13.398 13.641 13.641 13.517 13.496 13.277 13.119 12.827 12.532 13.06 13.77 13.77 13.77 13.621 13.621 12.415 13.847 13.905 14.153 14.153 14.033 13.623 13.623 13.247 11.872 12.202 12.202 12.202 12.039 11.127 11.646 12.014 12.014 10.898 10.898 9.636 9.319 6.37 10.085 10.085 9.631 9.631 10.505 10.505 10.522 10.522 10.807 10.807 10.563 9.849 10.706 10.706 10.727 10.727 9.874 9.912 11.294 11.417 12.663 13.453 13.531 15.085 15.331 15.675 15.675 15.675 15.675 15.486 14.399 14.399 12.753 12.753 12.753 12.093 10.985 12.133 12.668 12.668 12.668 12.668 12.631 13.403 13.403 13.952 14.121 14.121 13.606 14.031 14.773 14.958 14.958 14.958 15.248 15.408 15.826 15.826 16.113 15.78 15.78 15.698 15.748 15.748 15.748 15.741 15.635 14.677 13.866 14.381 15.449 15.449 15.374 14.79 13.272 12.654 12.654 12.469 12.374 12.353 13.859 14.739 15.991 15.991 16.851 16.851 16.195 15.58 15.529 15.27 14.509 11.842 -9999 -9999 -9999 -9999 -9999 -9999 -9999 -9999 -9999 -9999 -9999 -9999 -9999 -9999 -9999 -9999 -9999 -9999 -9999 -9999 -9999 -9999 -9999 -9999 -9999 -9999 -9999 
-9999 -9999 -9999 -9999 -9999 -9999 -9999 -9999 -9999 -9999 -9999 -9999 -9999 -9999 -9999 -9999 -9999 -9999 -9999 -9999 -9999 -9999 -9999 -9999 -9999 -9999 -9999 -9999 -9999 -9999 -9999 -9999 -9999 -9999 -9999 -9999 -9999 -9999 -9999 -9999 -9999 -9999 -9999 -9999 -9999 -9999 -9999 -9999 -9999 -9999 -9999 -9999 -9999 -9999 -9999 -9999 -9999 -9999 -9999 -9999 -9999 -9999 -9999 -9999 -9999 -9999 -9999 -9999 -9999 -9999 -9999 -9999 -9999 -9999 -9999 -9999 9.651 9.277 9.398 9.121 9.384 9.384 9.384 8.931 8.049 6.611 6.247 5.664 5.575 4.319 4.241 4.241 4.179 3.751 3.751 3.461 3.06 1.868 1.964 1.964 3.006 3.006 4.327 4.691 5.38 5.621 9.292 9.919 10.489 10.489 11.536 12.342 12.342 12.214 12.185 12.191 12.191 12.191 11.155 11.043 9.384 11.923 12.049 13.25 13.25 13.25 12.735 12.552 12.676 12.676 13.051 13.611 13.896 14.052 14.052 13.932 13.335 13.074 12.544 12.544 12.02 10.684 10.684 12.336 13.343 13.343 13.343 13.496 13.517 13.517 13.517 13.404 13.125 12.827 12.532 13.06 13.071 13.621 13.621 13.621 13.621 12.351 13.847 13.905 13.905 13.905 13.623 13.623 13.623 12.708 12.413 12.511 12.544 12.939 12.345 12.204 12.014 12.077 12.077 12.014 10.898 10.013 9.319 8.971 12.269 12.269 12.114 12.114 11.995 10.69 10.69 10.126 10.228 10.032 9.444 10.706 10.706 10.727 10.727 11.163 11.163 11.294 11.885 12.354 12.663 12.663 13.531 14.538 15.085 15.16 15.675 15.675 15.486 14.399 14.399 12.21 12.21 12.21 11.801 11.484 10.985 11.886 12.133 12.668 12.668 12.631 12.631 13.403 13.909 14.121 14.121 14.121 13.203 13.914 14.773 14.773 14.773 14.698 15.248 15.34 15.541 15.671 15.78 15.78 15.78 15.698 15.748 15.748 15.748 15.741 15.635 14.677 13.665 13.78 14.107 14.107 13.926 13.448 13.933 13.899 13.12 12.469 13.371 13.859 15.593 15.905 16.302 17.023 16.992 16.851 16.851 16.322 15.989 15.88 15.27 12.251 -9999 -9999 -9999 -9999 -9999 -9999 -9999 -9999 -9999 -9999 -9999 -9999 -9999 -9999 -9999 -9999 -9999 -9999 -9999 -9999 -9999 -9999 -9999 -9999 -9999 -9999 -9999 
-9999 -9999 -9999 -9999 -9999 -9999 -9999 -9999 -9999 -9999 -9999 -9999 -9999 -9999 -9999 -9999 -9999 -9999 -9999 -9999 -9999 -9999 -9999 -9999 -9999 -9999 -9999 -9999 -9999 -9999 -9999 -9999 -9999 -9999 -9999 -9999 -9999 -9999 -9999 -9999 -9999 -9999 -9999 -9999 -9999 -9999 -9999 -9999 -9999 -9999 -9999 -9999 -9999 -9999 -9999 -9999 -9999 -9999 -9999 -9999 -9999 -9999 -9999 -9999 -9999 -9999 -9999 -9999 -9999 -9999 -9999 -9999 -9999 -9999 -9999 -9999 -9999 9.398 9.398 9.398 9.2 9.384 9.2 8.549 7.995 6.611 6.247 5.664 5.575 4.659 4.179 4.179 4.179 3.751 3.751 3.06 2.955 1.685 1.393 1.964 1.971 1.971 3.621 5.039 5.039 7.986 9.336 10.307 10.489 11.939 12.342 12.342 12.688 12.688 12.688 11.31 11.941 11.155 11.043 10.485 10.091 11.935 12.53 13.25 13.25 13.25 12.895 12.707 12.676 12.676 12.676 13.361 13.536 13.536 13.536 13.335 13.074 13.074 12.263 11.793 11.452 10.684 10.684 12.336 12.656 13.343 13.343 13.517 13.517 13.517 13.517 13.277 13.017 12.697 12.501 11.888 13.06 13.416 13.621 13.621 13.416 11.632 12.351 13.905 13.905 13.44 13.112 13.112 12.708 12.413 12.918 13.12 13.237 13.204 13.088 13.088 12.823 12.077 12.077 12.077 11.821 10.008 11.812 12.744 12.744 12.604 12.481 12.869 12.869 12.869 12.298 10.3 10.13 10.126 10.867 10.867 10.867 10.877 11.725 11.469 11.469 11.885 12.354 12.508 12.614 12.614 12.346 13.183 14.538 14.557 14.557 14.39 14.21 13.968 13.909 11.874 11.874 11.874 11.671 11.463 11.274 12.018 12.018 12.162 12.631 12.631 12.631 12.726 13.204 14.121 14.121 14.121 12.973 13.914 13.914 14.773 14.558 14.698 14.754 15.018 15.671 15.671 15.671 15.671 15.529 15.698 15.748 15.748 15.748 15.649 15.113 13.257 13.257 12.823 13.162 13.24 13.734 13.933 13.933 13.933 13.899 13.12 13.371 15.593 15.905 16.015 17.023 17.023 17.023 16.992 16.899 17.155 17.155 16.706 16.706 15.958 12.902 -9999 -9999 -9999 -9999 -9999 -9999 -9999 -9999 -9999 -9999 -9999 -9999 -9999 -9999 -9999 -9999 -9999 -9999 -9999 -9999 -9999 -9999 -9999 -9999 -9999 -9999 
-9999 -9999 -9999 -9999 -9999 -9999 -9999 -9999 -9999 -9999 -9999 -9999 -9999 -9999 -9999 -9999 -9999 -9999 -9999 -9999 -9999 -9999 -9999 -9999 -9999 -9999 -9999 -9999 -9999 -9999 -9999 -9999 -9999 -9999 -9999 -9999 -9999 -9999 -9999 -9999 -9999 -9999 -9999 -9999 -9999 -9999 -9999 -9999 -9999 -9999 -9999 -9999 -9999 -9999 -9999 -9999 -9999 -9999 -9999 -9999 -9999 -9999 -9999 -9999 -9999 -9999 -9999 -9999 -9999 -9999 -9999 -9999 -9999 -9999 -9999 -9999 -9999 -9999 9.398 9.398 9.121 9.121 8.769 8.382 6.632 6.571 5.575 5.575 5.366 4.659 4.542 4.179 4.055 3.682 4.823 8.823 8.823 8.31 8.31 6.233 6.233 5.965 5.933 5.039 5.469 8.488 9.292 10.949 11.939 12.37 12.37 13.305 13.305 13.305 12.688 11.571 11.419 10.485 10.485 10.485 10.261 12.123 12.53 13.25 13.25 13.25 13.037 13.037 12.707 12.676 12.676 12.034 13.112 13.112 12.691 13.074 13.074 12.838 12.263 10.829 10.624 10.525 10.525 10.804 12.343 12.874 12.901 13.348 13.517 13.517 13.348 13.125 13.017 12.501 12.501 11.45 12.092 12.553 13.416 13.416 11.352 10.959 11.654 12.296 13.151 13.112 13.112 12.662 12.173 14.06 13.585 13.637 13.637 13.554 13.554 13.362 13.088 12.077 12.077 11.836 11.821 11.812 11.812 12.744 13.456 13.456 13.698 14.289 13.772 13.581 12.949 11.746 11.746 10.521 10.867 10.867 11.418 11.974 11.974 11.728 12.234 12.234 12.602 12.614 12.614 12.614 12.614 12.496 13.687 13.687 13.687 13.687 13.017 11.297 11.858 11.874 11.874 11.874 11.671 11.748 11.748 12.496 12.496 12.496 12.162 12.076 11.854 11.854 12.726 13.204 14.121 13.615 12.788 13.914 14.04 14.556 14.556 14.698 14.754 15.004 15.671 15.671 15.671 15.671 15.415 15.169 15.141 15.047 15.088 15.088 14.063 13.179 12.677 12.677 12.677 13.823 13.823 13.933 13.933 13.933 13.899 13.12 13.48 15.593 15.905 16.862 17.023 17.023 17.023 17.023 17.155 17.155 17.155 17.155 16.865 16.577 14.103 12.902 -9999 -9999 -9999 -9999 -9999 -9999 -9999 -9999 -9999 -9999 -9999 -9999 -9999 -9999 -9999 -9999 -9999 -9999 -9999 -9999 -9999 -9999 -9999 -9999 -9999 
-9999 -9999 -9999 -9999 -9999 -9999 -9999 -9999 -9999 -9999 -9999 -9999 -9999 -9999 -9999 -9999 -9999 -9999 -9999 -9999 -9999 -9999 -9999 -9999 -9999 -9999 -9999 -9999 -9999 -9999 -9999 -9999 -9999 -9999 -9999 -9999 -9999 -9999 -9999 -9999 -9999 -9999 -9999 -9999 -9999 -9999 -9999 -9999 -9999 -9999 -9999 -9999 -9999 -9999 -9999 -9999 -9999 -9999 -9999 -9999 -9999 -9999 -9999 -9999 -9999 -9999 -9999 -9999 -9999 -9999 -9999 -9999 -9999 -9999 -9999 -9999 -9999 -9999 9.398 9.398 9.121 8.844 8.769 8.062 6.225 5.162 5.135 5.366 4.884 4.884 4.542 4.383 4.055 3.682 8.823 8.823 9.067 9.067 9.88 9.88 9.133 7.444 7.317 8.817 9.073 8.858 10.949 11.721 12.37 12.37 12.86 13.305 13.305 13.305 13.166 12.109 11.583 11.701 11.701 11.479 11.798 12.123 12.53 12.564 13.017 13.037 13.037 13.037 12.707 12.596 12.386 11.834 11.645 11.645 12.321 12.321 12.263 12.263 10.344 9.853 10.194 10.22 10.525 11.129 11.975 12.703 12.814 13.33 13.348 13.348 13.25 13.125 12.488 12.501 12.194 12.092 12.207 12.281 12.281 12.281 12.186 10.959 10.959 11.603 12.296 11.628 12.173 12.173 14.06 14.06 14.553 13.703 13.637 13.637 13.554 13.554 13.088 12.077 11.524 11.434 11.133 11.812 11.812 13.069 13.456 13.85 14.289 14.289 14.289 13.912 12.949 12.477 11.746 10.521 10.521 10.961 11.974 11.974 11.974 11.974 12.244 12.244 12.602 12.614 12.614 12.614 12.614 12.279 13.679 13.687 13.687 12.077 12.077 11.499 11.858 11.874 11.874 11.874 11.748 11.931 12.291 13.077 13.077 12.597 12.597 12.1 12.082 11.364 12.269 12.375 12.541 12.541 12.788 12.788 13.386 14.556 14.556 14.556 14.754 14.878 15.526 15.671 15.671 15.526 15.382 15.047 15.047 15.047 14.11 14.196 14.196 13.453 13.179 12.677 13.785 13.823 14.273 14.079 14.079 13.933 13.827 13.468 14.917 16.585 16.585 17.01 17.019 17.503 17.503 17.503 17.293 17.155 17.155 17.155 16.938 16.801 13.519 12.902 13.742 -9999 -9999 -9999 -9999 -9999 -9999 -9999 -9999 -9999 -9999 -9999 -9999 -9999 -9999 -9999 -9999 -9999 -9999 -9999 -9999 -9999 -9999 -9999 -9999 
-9999 -9999 -9999 -9999 -9999 -9999 -9999 -9999 -9999 -9999 -9999 -9999 -9999 -9999 -9999 -9999 -9999 -9999 -9999 -9999 -9999 -9999 -9999 -9999 -9999 -9999 -9999 -9999 -9999 -9999 -9999 -9999 -9999 -9999 -9999 -9999 -9999 -9999 -9999 -9999 -9999 -9999 -9999 -9999 -9999 -9999 -9999 -9999 -9999 -9999 -9999 -9999 -9999 -9999 -9999 -9999 -9999 -9999 -9999 -9999 -9999 -9999 -9999 -9999 -9999 -9999 -9999 -9999 -9999 -9999 -9999 -9999 -9999 -9999 -9999 -9999 -9999 -9999 -9999 8.797 8.797 8.769 8.769 8.215 5.362 5.133 5.133 5.133 5.087 4.884 4.46 4.383 4.055 7.468 9.04 9.067 10.341 10.776 10.28 10.578 10.595 10.595 9.125 9.285 9.285 10.169 11.721 11.87 13.052 12.902 12.902 13.305 13.305 13.305 13.196 12.109 11.815 11.734 11.734 11.734 11.798 12.09 12.488 12.564 13.017 13.037 13.037 13.037 12.503 12.503 11.834 11.834 11.645 11.645 11.645 11.442 11.442 11.335 9.09 9.031 9.208 10.194 10.194 11.129 11.129 11.975 12.814 12.927 12.927 12.927 12.927 12.642 12.488 12.194 11.582 11.741 12.446 12.446 12.446 12.281 11.858 11.614 10.959 10.26 10.641 10.641 12.173 14.06 14.06 14.809 14.809 14.809 13.703 13.554 13.554 13.554 12.927 11.275 11.275 11.273 11.273 11.554 12.923 13.691 13.595 14.736 14.736 14.736 14.467 13.912 13.679 12.477 11.991 10.521 10.607 11.214 11.974 11.974 11.974 11.974 12.244 12.244 12.602 12.602 12.602 12.614 12.324 11.898 11.725 12.451 12.077 12.077 12.077 11.089 11.658 11.696 11.696 11.649 11.931 12.291 13.077 13.077 13.077 13.077 12.597 12.1 12.082 12.082 8.884 12.269 12.269 11.814 10.658 11.991 12.944 13.711 13.711 14.186 14.457 14.457 14.831 14.831 14.767 15.279 14.982 14.982 14.783 14.38 14.235 14.196 14.196 14.196 13.453 13.428 13.807 14.333 14.333 14.333 14.264 14.079 13.624 14.127 14.917 16.585 17.01 17.35 17.412 17.503 17.503 17.503 17.293 17.155 17.155 17.099 16.865 16.801 13.159 13.118 14.067 14.249 -9999 -9999 -9999 -9999 -9999 -9999 -9999 -9999 -9999 -9999 -9999 -9999 -9999 -9999 -9999 -9999 -9999 -9999 -9999 -9999 -9999 -9999 -9999 
-9999 -9999 -9999 -9999 -9999 -9999 -9999 -9999 -9999 -9999 -9999 -9999 -9999 -9999 -9999 -9999 -9999 -9999 -9999 -9999 -9999 -9999 -9999 -9999 -9999 -9999 -9999 -9999 -9999 -9999 -9999 -9999 -9999 -9999 -9999 -9999 -9999 -9999 -9999 -9999 -9999 -9999 -9999 -9999 -9999 -9999 -9999 -9999 -9999 -9999 -9999 -9999 -9999 -9999 -9999 -9999 -9999 -9999 -9999 -9999 -9999 -9999 -9999 -9999 -9999 -9999 -9999 -9999 -9999 -9999 -9999 -9999 -9999 -9999 -9999 -9999 -9999 -9999 -9999 -9999 8.722 8.769 8.48 8.215 4.794 5.133 5.133 6.192 6.192 5.97 4.555 3.852 8.914 8.914 10.566 10.826 10.826 10.776 11.293 11.293 11.004 10.595 10.595 9.285 10.252 11.08 11.87 13.052 13.187 13.573 13.573 13.196 13.196 13.196 13.196 11.929 11.929 11.929 12.112 12.112 11.732 11.798 12.322 12.466 12.631 12.631 13.037 12.631 12.491 11.834 11.834 11.245 10.974 10.974 10.974 11.335 11.335 9.09 8.509 9.031 9.031 9.722 9.889 10.548 11.129 11.413 12.143 12.143 12.927 12.927 12.577 12.577 12.277 11.321 11.421 11.741 12.446 12.446 12.446 12.186 11.85 11.759 10.482 9.829 10.013 11.941 12.245 13.468 14.809 14.809 14.809 14.809 14.553 13.554 13.554 13.119 12.815 10.447 11.391 11.391 11.488 11.723 13.691 13.691 13.691 14.736 14.736 14.736 14.736 14.455 14.091 12.277 11.996 11.145 10.607 11.214 11.324 11.974 11.974 11.89 12.244 12.244 12.244 12.602 12.481 12.481 12.088 11.001 10.857 11.502 11.502 11.502 11.089 10.376 10.457 10.457 11.09 10.502 11.931 12.704 13.077 13.077 13.077 12.831 12.493 12.1 12.082 12.082 7.837 8.045 9.345 9.431 10.937 11.445 12.123 12.123 12.355 12.355 13.497 14.32 14.32 13.918 14.138 14.447 14.447 14.407 14.38 14.38 14.38 14.196 14.196 14.196 13.491 13.836 13.988 14.333 14.333 14.333 14.264 14.079 14.756 15.148 15.148 16.105 17.799 17.799 17.799 17.503 17.503 17.503 17.411 17.411 17.411 17.097 16.846 16.674 13.322 13.118 14.067 15.541 -9999 -9999 -9999 -9999 -9999 -9999 -9999 -9999 -9999 -9999 -9999 -9999 -9999 -9999 -9999 -9999 -9999 -9999 -9999 -9999 -9999 -9999 -9999 
-9999 -9999 -9999 -9999 -9999 -9999 -9999 -9999 -9999 -9999 -9999 -9999 -9999 -9999 -9999 -9999 -9999 -9999 -9999 -9999 -9999 -9999 -9999 -9999 -9999 -9999 -9999 -9999 -9999 -9999 -9999 -9999 -9999 -9999 -9999 -9999 -9999 -9999 -9999 -9999 -9999 -9999 -9999 -9999 -9999 -9999 -9999 -9999 -9999 -9999 -9999 -9999 -9999 -9999 -9999 -9999 -9999 -9999 -9999 -9999 -9999 -9999 -9999 -9999 -9999 -9999 -9999 -9999 -9999 -9999 -9999 -9999 -9999 -9999 -9999 -9999 -9999 -9999 -9999 -9999 8.528 8.48 7.185 6.707 4.794 7.185 6.938 7.901 7.534 7.517 5.864 6.959 8.914 10.022 10.566 10.826 11.068 11.502 12.167 12.167 11.406 11.004 10.595 9.409 10.252 11.512 12.858 13.937 13.937 13.937 13.665 13.592 13.592 13.556 13.433 12.125 12.125 12.19 12.51 12.51 12.51 12.236 12.322 12.424 12.573 12.631 12.631 12.491 12.491 11.323 11.245 10.419 10.126 10.282 9.768 9.694 9.052 9.052 8.509 8.62 9.722 9.722 9.722 9.803 10.866 11.136 12.456 12.371 12.536 12.536 12.057 12.057 11.321 11.321 10.874 11.646 12.446 12.446 12.446 11.85 11.85 11.614 9.745 9.036 8.594 11.941 12.245 13.091 14.363 14.809 14.809 14.809 13.626 13.626 13.437 12.815 12.815 10.915 11.391 11.816 11.816 12.603 13.691 13.691 13.691 14.736 14.736 14.736 14.534 14.455 14.091 12.765 12.055 11.145 10.13 11.214 11.214 11.324 11.89 11.105 11.469 11.696 12.201 12.481 12.481 12.481 11.516 11.001 10.857 10.76 10.562 10.261 10.261 9.931 10.376 10.457 10.457 10.502 11.488 12.045 12.704 13.077 12.831 12.831 12.493 12.082 12.082 10.547 8.863 8.571 9.345 9.345 11.445 11.623 12.123 12.123 12.123 11.835 11.64 12.628 13.762 13.87 14.032 14.138 14.306 14.38 14.38 14.38 14.11 14.196 14.196 14.101 13.836 13.87 13.988 14.333 14.333 14.333 14.264 13.889 14.821 15.148 17.073 17.692 18.178 18.246 18.246 17.866 17.447 17.411 17.411 17.411 17.411 17.121 16.928 16.674 13.446 13.166 14.75 15.752 15.957 -9999 -9999 -9999 -9999 -9999 -9999 -9999 -9999 -9999 -9999 -9999 -9999 -9999 -9999 -9999 -9999 -9999 -9999 -9999 -9999 -9999 -9999 
-9999 -9999 -9999 -9999 -9999 -9999 -9999 -9999 -9999 -9999 -9999 -9999 -9999 -9999 -9999 -9999 -9999 -9999 -9999 -9999 -9999 -9999 -9999 -9999 -9999 -9999 -9999 -9999 -9999 -9999 -9999 -9999 -9999 -9999 -9999 -9999 -9999 -9999 -9999 -9999 -9999 -9999 -9999 -9999 -9999 -9999 -9999 -9999 -9999 -9999 -9999 -9999 -9999 -9999 -9999 -9999 -9999 -9999 -9999 -9999 -9999 -9999 -9999 -9999 -9999 -9999 -9999 -9999 -9999 -9999 -9999 -9999 -9999 -9999 -9999 -9999 -9999 -9999 -9999 -9999 -9999 7.121 7.493 6.517 7.185 7.43 7.971 8.041 8.295 8.143 8.018 8.836 9.628 10.022 11.245 11.245 11.502 12.167 12.404 12.404 12.404 11.17 10.121 9.664 10.252 11.512 13.467 13.937 13.937 13.937 13.665 13.665 13.592 13.556 13.433 13.217 12.143 12.51 12.51 12.51 12.51 12.446 11.822 11.969 11.969 12.282 12.491 12.491 12.27 12.27 11.45 10.126 10.397 10.397 10.353 9.565 10.25 10.25 9.584 11.363 11.363 9.791 9.791 12.002 12.499 12.666 12.69 13.051 13.051 13.064 13.064 13.064 12.101 10.714 10.238 11.162 11.59 11.82 11.82 11.82 11.501 10.531 9.819 9.036 8.112 11.941 12.245 13.095 13.095 14.363 14.735 14.735 13.626 13.437 12.687 12.077 10.476 10.993 11.923 12.393 12.145 12.603 13.691 13.691 13.691 14.534 14.534 14.534 14.298 14.091 13.866 12.765 12.055 11.145 10.058 10.058 9.688 9.761 9.761 10.314 10.98 11.503 11.632 11.772 11.772 11.516 11.437 10.76 10.76 10.661 10.562 9.162 9.768 9.768 9.688 9.669 9.961 9.961 10.66 11.643 12.185 12.39 12.493 12.493 12.143 11.514 11.315 10.547 8.863 8.571 10.022 10.022 11.445 11.696 12.123 12.123 12.123 11.835 11.835 13.444 13.762 13.87 13.87 13.992 14.306 14.306 14.306 14.005 13.808 13.808 13.5 13.491 13.264 13.836 13.988 14.13 14.333 14.164 14.164 13.889 14.756 15.537 17.404 17.692 18.261 18.261 18.261 18.246 18.141 17.498 17.411 17.411 17.411 16.928 16.668 16.141 13.621 13.213 14.738 15.541 16.007 16.341 -9999 -9999 -9999 -9999 -9999 -9999 -9999 -9999 -9999 -9999 -9999 -9999 -9999 -9999 -9999 -9999 -9999 -9999 -9999 -9999 -9999 
-9999 -9999 -9999 -9999 -9999 -9999 -9999 -9999 -9999 -9999 -9999 -9999 -9999 -9999 -9999 -9999 -9999 -9999 -9999 -9999 -9999 -9999 -9999 -9999 -9999 -9999 -9999 -9999 -9999 -9999 -9999 -9999 -9999 -9999 -9999 -9999 -9999 -9999 -9999 -9999 -9999 -9999 -9999 -9999 -9999 -9999 -9999 -9999 -9999 -9999 -9999 -9999 -9999 -9999 -9999 -9999 -9999 -9999 -9999 -9999 -9999 -9999 -9999 -9999 -9999 -9999 -9999 -9999 -9999 -9999 -9999 -9999 -9999 -9999 -9999 -9999 -9999 -9999 -9999 -9999 -9999 -9999 7.493 7.493 7.185 7.971 7.971 8.295 8.295 8.295 8.282 8.98 9.194 9.66 11.245 11.464 11.85 12.167 12.404 12.404 12.404 11.42 11.111 9.577 11.607 11.521 13.467 13.937 13.937 13.937 13.665 13.665 13.592 13.505 13.505 13.235 12.143 12.19 12.51 12.51 12.51 12.446 12.268 11.822 11.969 11.648 12.288 12.428 12.714 12.714 12.714 12.525 11.437 10.771 12.536 12.536 11.467 11.467 11.634 11.634 11.374 11.363 12.788 12.788 13.658 13.658 13.405 13.13 13.385 13.597 13.597 13.525 12.347 10.543 10.238 10.717 10.717 11.503 11.693 11.693 10.161 9.819 9.036 8.757 8.112 8.929 12.018 12.018 13.095 13.095 12.977 12.977 12.881 12.562 10.274 10.148 10.612 11.219 12.393 12.393 12.393 12.315 12.603 12.883 13.177 13.41 13.548 14.052 14.052 13.985 12.917 12.765 11.638 9.697 9.585 9.308 9.308 11.333 9.324 9.324 10.98 11.292 11.292 11.137 11.137 11.137 10.184 10.184 10.661 10.654 9.835 10.098 10.098 10.144 10.144 10.269 10.581 12.087 12.087 11.823 11.333 11.834 12.05 12.05 11.514 10.664 10.664 8.943 8.248 9.1 10.522 10.867 11.024 11.445 12.123 12.123 11.835 11.835 12.85 13.506 13.83 13.87 13.87 13.87 14.306 14.306 14.306 14.005 13.239 13.1 13.1 13.08 13.209 13.209 13.209 14.13 14.13 14.13 13.777 13.425 14.589 15.618 17.56 17.658 18.261 18.261 18.261 18.246 18.141 17.517 17.327 17.327 17.121 16.923 16.582 15.39 15.388 13.213 14.738 15.527 16.007 16.341 16.341 -9999 -9999 -9999 -9999 -9999 -9999 -9999 -9999 -9999 -9999 -9999 -9999 -9999 -9999 -9999 -9999 -9999 -9999 -9999 -9999 
-9999 -9999 -9999 -9999 -9999 -9999 -9999 -9999 -9999 -9999 -9999 -9999 -9999 -9999 -9999 -9999 -9999 -9999 -9999 -9999 -9999 -9999 -9999 -9999 -9999 -9999 -9999 -9999 -9999 -9999 -9999 -9999 -9999 -9999 -9999 -9999 -9999 -9999 -9999 -9999 -9999 -9999 -9999 -9999 -9999 -9999 -9999 -9999 -9999 -9999 -9999 -9999 -9999 -9999 -9999 -9999 -9999 -9999 -9999 -9999 -9999 -9999 -9999 -9999 -9999 -9999 -9999 -9999 -9999 -9999 -9999 -9999 -9999 -9999 -9999 -9999 -9999 -9999 -9999 -9999 -9999 -9999 9.298 8.954 10.658 10.658 10.658 10.109 10.036 10.036 9.146 8.98 9.862 9.874 11.275 11.892 11.892 11.85 12.404 12.404 12.404 11.42 11.111 11.617 11.684 11.684 12.099 13.467 13.937 13.665 13.665 13.665 13.505 13.505 13.505 13.505 12.104 12.143 12.19 12.446 12.537 12.72 12.722 12.722 12.444 11.672 12.288 12.733 12.733 12.733 12.75 12.75 12.705 12.536 13.129 13.129 12.864 11.719 11.642 11.936 11.634 12.788 12.788 13.658 13.658 14.2 14.2 13.837 13.837 13.924 14.024 13.854 13.006 12.347 10.124 9.92 10.546 10.466 10.365 10.365 9.838 9.616 9.522 9.522 9.165 8.69 9.708 12.018 11.096 12.223 12.223 12.701 12.126 11 9.225 9.048 10.52 12.393 12.393 12.393 12.393 12.339 12.315 11.936 12.484 12.968 12.968 13.292 13.292 12.917 12.917 12.293 11.238 9.585 9.984 11.201 11.615 11.615 11.333 10.765 10.716 9.759 10.057 10.077 10.583 9.965 10.184 10.184 10.184 9.981 8.728 10.871 12.192 12.192 12.192 12.192 11.653 12.207 12.343 12.343 12.285 11.926 11.836 11.836 10.45 9.148 8.943 8.982 10.203 10.32 10.842 11.179 11.217 11.413 11.413 11.413 11.391 11.813 12.39 13.359 13.506 13.83 13.83 13.994 14.283 14.283 14.283 14.005 13.22 12.468 12.145 12.042 13.209 13.209 13.334 13.468 13.777 13.777 13.468 13.425 14.589 16.304 17.56 17.585 18.261 18.261 18.261 18.141 18.141 17.565 17.517 16.788 16.721 16.582 16.141 15.617 14.325 13.213 13.991 15.201 16.007 16.007 16.341 -9999 -9999 -9999 -9999 -9999 -9999 -9999 -9999 -9999 -9999 -9999 -9999 -9999 -9999 -9999 -9999 -9999 -9999 -9999 -9999 
-9999 -9999 -9999 -9999 -9999 -9999 -9999 -9999 -9999 -9999 -9999 -9999 -9999 -9999 -9999 -9999 -9999 -9999 -9999 -9999 -9999 -9999 -9999 -9999 -9999 -9999 -9999 -9999 -9999 -9999 -9999 -9999 -9999 -9999 -9999 -9999 -9999 -9999 -9999 -9999 -9999 -9999 -9999 -9999 -9999 -9999 -9999 -9999 -9999 -9999 -9999 -9999 -9999 -9999 -9999 -9999 -9999 -9999 -9999 -9999 -9999 -9999 -9999 -9999 -9999 -9999 -9999 -9999 -9999 -9999 -9999 -9999 -9999 -9999 -9999 -9999 -9999 -9999 -9999 -9999 -9999 9.685 9.685 9.979 10.835 10.658 10.658 11.3 11.3 10.689 9.964 8.98 9.862 11.028 11.892 11.892 11.892 11.892 11.85 11.812 11.812 11.497 11.617 11.684 11.88 11.88 12.099 12.43 12.899 13.094 13.385 13.385 13.505 13.505 13.505 13.505 12.025 11.609 11.819 12.373 12.72 12.722 12.722 12.722 12.646 12.504 12.467 12.733 12.742 12.784 12.784 12.75 12.75 13.129 13.129 13.441 13.51 13.441 12.994 12.505 12.022 13.579 13.713 13.713 14.322 14.649 14.322 14.2 14.059 14.059 14.059 14.024 13.119 12.955 10.087 9.741 10.039 10.503 10.503 10.391 10.294 10.067 9.93 9.93 9.522 9.708 10.259 10.259 10.634 10.966 10.966 10.761 10.295 9.857 9.896 9.896 9.896 11.504 12.393 12.393 12.339 12.315 11.81 11.81 11.936 12.484 12.382 12.48 12.917 12.917 11.587 9.363 9.334 9.984 10.727 11.615 11.615 11.615 11.615 11.015 10.785 10.785 9.927 9.759 9.474 9.837 10.184 10.184 10.184 9.981 10.47 10.871 12.262 12.262 12.45 12.45 12.007 12.561 12.674 12.674 12.674 12.441 12.441 11.949 10.148 9.031 8.872 10.203 10.203 10.32 11.411 11.411 11.269 11.303 11.303 11.391 10.908 12.39 12.39 12.858 13.181 13.503 13.83 13.994 14.142 14.142 14.142 13.498 13.205 12.145 11.616 11.785 12.752 13.209 13.209 13.468 13.468 13.468 13.445 13.361 13.914 15.28 16.465 17.585 18.145 18.145 18.145 18.109 18.109 17.605 17.517 16.781 16.506 16.058 15.937 15.686 14.743 14.325 12.589 13.991 14.949 15.962 15.962 16.015 -9999 -9999 -9999 -9999 -9999 -9999 -9999 -9999 -9999 -9999 -9999 -9999 -9999 -9999 -9999 -9999 -9999 -9999 -9999 
-9999 -9999 -9999 -9999 -9999 -9999 -9999 -9999 -9999 -9999 -9999 -9999 -9999 -9999 -9999 -9999 -9999 -9999 -9999 -9999 -9999 -9999 -9999 -9999 -9999 -9999 -9999 -9999 -9999 -9999 -9999 -9999 -9999 -9999 -9999 -9999 -9999 -9999 -9999 -9999 -9999 -9999 -9999 -9999 -9999 -9999 -9999 -9999 -9999 -9999 -9999 -9999 -9999 -9999 -9999 -9999 -9999 -9999 -9999 -9999 -9999 -9999 -9999 -9999 -9999 -9999 -9999 -9999 -9999 -9999 -9999 -9999 -9999 -9999 -9999 -9999 -9999 -9999 -9999 9.685 9.96 9.969 9.96 10.835 10.835 10.835 11.3 11.3 11.484 11.3 10.689 9.829 9.862 10.968 11.275 11.892 11.892 11.892 11.812 11.812 11.606 11.497 11.617 11.88 11.924 11.924 11.924 11.864 12.366 12.615 12.828 13.385 13.29 13.29 13.29 12.025 12.025 11.536 11.967 12.624 12.72 12.722 12.722 12.722 12.646 12.504 12.467 12.733 12.784 12.784 12.784 12.784 12.75 13.685 13.685 13.685 13.685 13.531 13.441 12.994 12.505 13.713 13.713 14.649 14.649 14.649 14.649 14.322 14.059 14.059 14.059 14.024 13.541 12.955 10.004 10.268 10.541 10.541 10.541 10.541 10.391 10.235 10.02 10.02 10.18 10.259 10.52 10.52 11.514 11.514 11.514 11.151 11.151 10.411 10.439 10.439 10.439 10.863 12.148 12.339 11.828 11.81 11.81 11.633 11.607 12.018 12.018 12.018 11.587 11.587 9.638 9.334 9.456 10.001 11.401 11.615 11.635 11.739 11.739 11.739 11.141 11.141 10.785 10.117 9.733 8.01 9.837 9.981 9.981 9.421 11.642 12.762 12.762 12.816 12.816 12.758 12.552 12.664 12.674 13.128 12.674 12.441 12.441 11.949 11.096 9.638 8.872 9.805 10.203 10.203 11.533 11.533 11.269 11.675 11.675 12.022 12.022 12.39 12.39 12.846 13.123 13.123 13.503 13.885 13.994 13.994 13.941 13.328 13.182 11.12 11.12 10.8 12.752 13.61 13.61 13.529 13.334 13.342 13.69 13.69 13.69 14.915 16.261 16.465 17.998 17.998 18.109 18.109 17.669 17.605 17.086 16.536 16.125 15.937 15.937 15.686 14.743 14.253 14.253 14.992 15.311 15.311 15.744 15.744 15.744 -9999 -9999 -9999 -9999 -9999 -9999 -9999 -9999 -9999 -9999 -9999 -9999 -9999 -9999 -9999 -9999 -9999 -9999 
-9999 -9999 -9999 -9999 -9999 -9999 -9999 -9999 -9999 -9999 -9999 -9999 -9999 -9999 -9999 -9999 -9999 -9999 -9999 -9999 -9999 -9999 -9999 -9999 -9999 -9999 -9999 -9999 -9999 -9999 -9999 -9999 -9999 -9999 -9999 -9999 -9999 -9999 -9999 -9999 -9999 -9999 -9999 -9999 -9999 -9999 -9999 -9999 -9999 -9999 -9999 -9999 -9999 -9999 -9999 -9999 -9999 -9999 -9999 -9999 -9999 -9999 -9999 -9999 -9999 -9999 -9999 -9999 -9999 -9999 -9999 -9999 -9999 -9999 -9999 -9999 -9999 -9999 9.617 9.804 9.969 9.969 10.274 10.835 10.835 11.138 11.694 11.694 11.694 11.56 11.039 9.829 8.884 9.862 10.968 10.968 11.892 11.606 11.606 11.606 11.497 11.873 11.192 11.88 12.257 12.257 12.458 12.23 12.129 12.366 12.366 12.594 12.757 12.757 12.757 12.025 12.025 11.719 12.564 12.624 12.72 12.72 12.722 12.722 12.646 12.504 12.574 12.654 12.784 12.784 12.784 12.784 12.531 13.685 13.944 13.944 13.685 13.531 13.148 12.994 12.994 13.713 14.208 14.65 14.65 14.65 14.649 14.564 14.059 14.059 14.059 14.024 13.541 12.955 9.846 10.268 10.541 10.541 10.541 10.541 10.391 10.235 10.02 10.02 10.18 10.52 10.52 12.251 12.251 12.251 12.337 12.337 11.151 11.295 11.295 10.806 11.11 11.295 11.963 11.963 11.837 11.949 11.949 11.607 10.721 9.964 9.964 9.894 9.894 9.894 8.29 9.577 10.001 10.388 11.17 11.401 11.635 11.739 11.739 11.739 11.141 11.141 11.141 10.788 9.733 7.818 8.494 8.494 9.366 9.713 12.762 12.762 12.816 12.816 12.816 12.816 12.747 13.365 13.901 13.901 13.128 12.775 12.441 12.167 11.891 10.737 9.635 8.859 9.805 9.805 11.533 11.533 11.406 11.675 11.675 12.653 12.913 12.913 12.913 13.041 13.123 13.123 13.294 13.466 13.885 13.941 13.328 13.328 12.11 10.876 10.454 12.025 13.61 14.011 14.011 14.011 13.529 13.679 13.884 14.231 14.231 14.449 14.9 16.261 17.08 17.502 17.502 17.669 17.605 17.086 16.536 16.536 16.508 16.137 16.189 15.93 15.552 15.43 15.264 15.831 15.927 15.927 15.927 15.536 15.584 16.838 -9999 -9999 -9999 -9999 -9999 -9999 -9999 -9999 -9999 -9999 -9999 -9999 -9999 -9999 -9999 -9999 -9999 
-9999 -9999 -9999 -9999 -9999 -9999 -9999 -9999 -9999 -9999 -9999 -9999 -9999 -9999 -9999 -9999 -9999 -9999 -9999 -9999 -9999 -9999 -9999 -9999 -9999 -9999 -9999 -9999 -9999 -9999 -9999 -9999 -9999 -9999 -9999 -9999 -9999 -9999 -9999 -9999 -9999 -9999 -9999 -9999 -9999 -9999 -9999 -9999 -9999 -9999 -9999 -9999 -9999 -9999 -9999 -9999 -9999 -9999 -9999 -9999 -9999 -9999 -9999 -9999 -9999 -9999 -9999 -9999 -9999 -9999 -9999 -9999 -9999 -9999 -9999 -9999 7.757 8.354 9.785 9.804 9.969 9.969 10.274 10.835 10.898 11.225 11.986 11.986 11.986 11.56 11.275 11.039 8.735 9.259 9.737 10.77 11.074 11.483 11.483 11.801 11.873 11.873 11.873 12.068 12.306 12.458 12.458 12.458 12.23 12.129 12.459 12.665 13.178 13.178 13.178 12.248 11.907 12.084 12.564 12.564 12.662 12.681 12.718 12.681 12.58 12.618 12.618 13.024 12.654 12.784 12.784 12.618 13.751 14.034 14.217 14.223 14.223 14.223 13.148 13.196 13.422 14.155 14.208 14.65 14.65 14.65 14.564 14.384 14.103 14.059 13.87 13.839 13.253 12.532 9.633 10.268 10.331 10.541 10.541 10.485 10.307 10.02 10.02 10.02 9.791 10.18 11.118 12.251 12.67 12.922 12.922 12.79 12.337 11.393 11.51 11.51 11.416 11.963 12.071 12.08 12.745 12.269 11.949 11.949 10.727 9.964 9.964 8.272 8.123 8.619 10.821 11.644 12.304 12.304 12.304 11.279 11.635 11.739 11.739 11.739 11.141 11.141 11.141 10.788 9.733 8.26 7.395 6.331 8.736 9.957 11.642 12.762 12.816 12.816 12.816 12.816 12.752 13.508 14.09 14.09 14.058 14.058 13.099 13.099 12.167 11.816 11.021 10.385 9.837 9.837 9.837 11.533 11.406 12.182 12.905 12.983 12.983 12.913 12.913 13.011 13.123 13.123 13.123 12.821 12.821 12.734 13.062 12.11 11.628 10.104 11.956 12.557 13.679 14.011 14.011 14.011 13.529 13.679 14.231 14.231 14.231 14.231 14.651 15.416 16.224 17.151 17.462 17.462 17.462 16.536 16.536 16.536 16.508 16.267 16.267 16.189 15.838 15.43 15.555 16.148 16.148 16.48 16.48 16.48 16.48 16.781 -9999 -9999 -9999 -9999 -9999 -9999 -9999 -9999 -9999 -9999 -9999 -9999 -9999 -9999 -9999 -9999 -9999 
-9999 -9999 -9999 -9999 -9999 -9999 -9999 -9999 -9999 -9999 -9999 -9999 -9999 -9999 -9999 -9999 -9999 -9999 -9999 -9999 -9999 -9999 -9999 -9999 -9999 -9999 -9999 -9999 -9999 -9999 -9999 -9999 -9999 -9999 -9999 -9999 -9999 -9999 -9999 -9999 -9999 -9999 -9999 -9999 -9999 -9999 -9999 -9999 -9999 -9999 -9999 -9999 -9999 -9999 -9999 -9999 -9999 -9999 -9999 -9999 -9999 -9999 -9999 -9999 -9999 -9999 -9999 -9999 -9999 -9999 -9999 -9999 -9999 -9999 -9999 6.741 7.757 8.853 9.617 9.804 9.823 9.969 10.087 10.684 10.898 11.225 11.986 11.986 11.986 11.56 11.275 11.039 7.907 9.154 10 10.953 11.16 11.483 11.483 11.801 11.873 11.873 11.873 12.124 12.306 13.486 13.486 12.458 12.149 12.459 12.566 12.665 13.178 13.178 13.178 13.178 11.998 12.084 12.454 12.564 12.656 12.662 12.656 12.656 12.396 12.618 13.024 13.024 13.024 12.547 12.542 12.968 14.034 14.034 14.217 14.223 14.223 14.223 13.264 13.196 13.863 14.155 14.155 14.65 14.65 14.65 14.384 14.103 13.87 13.676 13.676 13.253 13.253 11.504 9.479 9.479 10.255 10.331 10.331 9.931 9.528 9.893 9.893 9.893 9.967 10.446 11.218 12.67 12.922 12.922 12.922 12.922 12.79 11.818 11.51 11.51 12.165 12.434 12.867 12.867 12.867 12.745 12.55 11.826 10.269 9.964 9.172 8.581 8.619 10.517 11.644 11.644 12.304 12.304 12.304 11.893 11.14 11.14 11.132 11.126 11.141 11.141 10.921 10.788 8.846 8.26 7.76 6.331 8.695 9.713 11.511 12.02 12.218 12.249 12.758 12.752 13.413 14.187 14.398 14.398 14.398 14.058 13.446 13.446 12.167 11.816 11.215 11.021 10.385 9.837 9.837 9.837 11.917 12.905 12.983 12.983 12.983 12.913 12.913 12.717 13.011 13.123 12.821 12.821 12.821 12.058 11.785 10.813 10.575 10.024 11.492 12.557 13.4 14.011 14.011 14.011 13.571 13.646 14.231 14.231 14.231 14.231 13.288 13.288 15.416 16.224 16.386 16.464 16.495 16.495 16.47 16.721 16.809 16.809 16.267 16.234 16.164 16.164 16.008 16.148 16.148 16.48 16.48 16.48 16.676 17.094 17.437 -9999 -9999 -9999 -9999 -9999 -9999 -9999 -9999 -9999 -9999 -9999 -9999 -9999 -9999 -9999 -9999 
-9999 -9999 -9999 -9999 -9999 -9999 -9999 -9999 -9999 -9999 -9999 -9999 -9999 -9999 -9999 -9999 -9999 -9999 -9999 -9999 -9999 -9999 -9999 -9999 -9999 -9999 -9999 -9999 -9999 -9999 -9999 -9999 -9999 -9999 -9999 -9999 -9999 -9999 -9999 -9999 -9999 -9999 -9999 -9999 -9999 -9999 -9999 -9999 -9999 -9999 -9999 -9999 -9999 -9999 -9999 -9999 -9999 -9999 -9999 -9999 -9999 -9999 -9999 -9999 -9999 -9999 -9999 -9999 -9999 -9999 -9999 -9999 -9999 4.522 5.066 6.741 7.293 7.757 9.583 9.583 9.667 9.85 10.087 10.684 10.995 11.32 11.986 11.986 11.986 11.446 11.039 10.025 8.256 8.887 10 10.953 11.264 11.483 11.483 11.801 11.873 11.873 11.873 13.232 13.914 13.914 13.914 13.568 13.391 13.299 12.566 12.665 13.178 13.317 13.317 13.003 12.468 11.757 11.662 12.454 12.656 12.656 12.656 12.656 12.464 13.024 13.024 13.024 13.024 12.528 12.579 13.29 14.034 14.141 14.217 14.223 14.223 14.223 13.592 13.196 13.863 14.155 14.272 14.522 14.522 14.522 14.321 13.866 12.978 12.799 13.253 13.253 11.504 10.693 10.081 10.781 10.856 10.856 9.407 9.407 9.353 9.3 9.3 9.956 10.191 11.074 11.35 12.67 12.922 12.922 12.922 12.922 12.79 12.074 12.319 11.851 12.165 12.867 12.867 12.867 12.867 12.745 12.55 12.344 11.073 10.35 10.35 8.581 10.573 10.962 11.644 12.118 12.304 12.304 12.304 11.893 11.524 11.093 10.814 11.062 11.062 11.062 10.805 10.678 8.776 7.834 7.76 6.331 8.647 8.996 11.132 11.371 11.785 12.249 12.629 12.752 13.496 14.187 14.398 14.398 14.398 13.998 13.543 13.446 13.446 13.04 13.04 11.721 10.385 9.837 9.837 9.676 11.917 12.905 12.983 12.983 14.265 14.265 13.645 13.645 13.05 12.59 12.59 12.821 12.532 10.98 10.98 10.575 10.575 9.651 10.791 11.492 12.988 13.617 13.617 13.617 13.571 13.099 13.986 14.231 13.823 13.288 13.288 13.288 13.288 14.146 14.369 15.535 15.659 16.556 16.721 16.949 16.949 17.132 16.809 16.49 16.49 16.164 16.054 16.083 16.148 16.29 17.09 17.09 17.09 17.263 17.437 17.628 -9999 -9999 -9999 -9999 -9999 -9999 -9999 -9999 -9999 -9999 -9999 -9999 -9999 -9999 -9999 
-9999 -9999 -9999 -9999 -9999 -9999 -9999 -9999 -9999 -9999 -9999 -9999 -9999 -9999 -9999 -9999 -9999 -9999 -9999 -9999 -9999 -9999 -9999 -9999 -9999 -9999 -9999 -9999 -9999 -9999 -9999 -9999 -9999 -9999 -9999 -9999 -9999 -9999 -9999 -9999 -9999 -9999 -9999 -9999 -9999 -9999 -9999 -9999 -9999 -9999 -9999 -9999 -9999 -9999 -9999 -9999 -9999 -9999 -9999 -9999 -9999 -9999 -9999 -9999 -9999 -9999 -9999 -9999 -9999 -9999 -9999 -9999 4.522 4.522 5.886 6.741 6.741 7.293 8.556 9.583 9.59 9.59 10.087 10.087 10.995 11.32 11.32 11.404 11.446 11.218 10.727 10.025 8.556 8.256 9.64 10.91 11.16 11.264 11.318 11.475 11.475 11.533 12.465 13.232 13.914 13.914 13.914 13.914 13.391 13.391 13.299 12.751 13.317 13.317 13.317 13.317 12.468 12.039 11.584 12.392 12.392 12.656 12.656 11.898 12.235 12.464 13.024 13.024 13.054 13.054 14.061 14.428 14.061 14.141 14.192 14.192 14.192 13.981 13.592 13.483 13.863 13.863 14.541 14.541 14.541 14.541 14.321 13.97 12.642 12.509 11.479 10.344 10.344 11.923 11.923 11.279 11.279 11.279 9.407 9.016 8.479 8.547 9.865 9.956 10.191 11.074 11.074 11.756 12.684 12.922 12.922 12.796 12.441 12.319 12.319 12.319 12.211 12.434 12.867 12.867 12.867 12.745 12.55 12.237 11.073 11.921 12.325 12.29 10.962 11.489 11.699 12.118 12.118 12.304 12.118 11.84 11.524 11.102 11.268 11.268 11.268 11.137 10.959 10.35 8.776 7.76 6.531 6.291 8.493 8.791 8.996 10.196 11.183 11.658 11.658 12.745 12.985 14.187 14.398 14.398 14.398 13.998 13.543 13.446 13.446 13.352 13.04 13.04 11.721 9.623 9.623 9.676 12.158 12.501 12.807 14.265 14.265 14.265 14.265 13.741 13.645 13.196 12.244 12.091 11.556 10.98 10.575 10.575 8.711 8.754 9.651 11.271 12.158 13.438 13.571 13.571 13.099 12.984 12.984 12.94 12.794 13.027 13.288 13.288 12.932 12.749 13.225 14.087 15.321 16.556 16.886 16.949 17.132 17.132 17.132 16.49 16.49 16.164 16.054 16.054 16.174 16.503 17.09 17.09 17.09 17.013 17.263 17.437 17.437 -9999 -9999 -9999 -9999 -9999 -9999 -9999 -9999 -9999 -9999 -9999 -9999 -9999 -9999 
-9999 -9999 -9999 -9999 -9999 -9999 -9999 -9999 -9999 -9999 -9999 -9999 -9999 -9999 -9999 -9999 -9999 -9999 -9999 -9999 -9999 -9999 -9999 -9999 -9999 -9999 -9999 -9999 -9999 -9999 -9999 -9999 -9999 -9999 -9999 -9999 -9999 -9999 -9999 -9999 -9999 -9999 -9999 -9999 -9999 -9999 -9999 -9999 -9999 -9999 -9999 -9999 -9999 -9999 -9999 -9999 -9999 -9999 -9999 -9999 -9999 -9999 -9999 -9999 -9999 -9999 -9999 -9999 -9999 -9999 0.956 4.334 4.464 6.973 6.973 6.098 8.882 8.882 7.971 7.971 9.59 9.59 9.59 9.917 10.571 11.32 11.32 11.32 11.029 11.029 10.025 9.986 8.76 9.997 9.997 9.997 10.725 11.318 11.51 11.51 11.51 12.374 12.465 13.677 13.914 13.914 13.914 13.595 13.391 13.391 12.742 12.751 13.317 13.317 13.317 13.003 12.039 12.039 12.039 12.276 12.276 12.276 11.898 11.779 12.097 12.306 12.328 13.562 13.72 14.051 14.428 14.428 14.428 14.428 14.459 14.141 13.989 13.839 13.592 13.483 13.505 13.532 14.541 14.541 14.541 14.541 14.184 13.97 12.642 12.509 11.121 11.121 12.22 12.897 13.021 12.962 12.069 11.972 10.856 10.387 10.387 10.387 10.059 12.347 12.697 12.697 12.697 11.107 12.684 12.684 12.684 12.678 12.547 12.319 12.319 12.319 12.298 13.626 13.626 14.069 14.145 12.652 12.652 11.202 11.921 12.325 12.515 12.515 12.515 11.699 11.699 11.699 12.118 12.118 11.84 11.84 11.524 11.102 11.268 11.268 11.365 11.365 11.365 10.348 9.505 7.736 6.531 6.291 5.825 8.084 10.196 10.196 11.531 12.088 12.19 12.129 12.985 13.568 14.187 13.845 13.845 13.216 12.997 13.352 13.352 13.352 13.352 12.729 11.721 10.549 9.623 10.89 12.938 12.938 12.938 14.265 14.265 14.265 14.265 13.756 13.741 13.196 12.066 12.066 11.275 10.765 9.812 9.257 9.039 9.039 9.182 10.575 11.321 11.688 13.046 13.046 12.984 12.984 12.984 12.984 12.433 12.289 12.352 12.631 12.887 12.889 14.189 14.201 15.321 16.556 16.886 17.019 17.132 17.132 17.132 16.542 16.49 16.164 16.054 15.966 16.174 16.57 17.09 17.113 17.09 16.896 17.013 17.32 17.349 17.726 -9999 -9999 -9999 -9999 -9999 -9999 -9999 -9999 -9999 -9999 -9999 -9999 -9999 
-9999 -9999 -9999 -9999 -9999 -9999 -9999 -9999 -9999 -9999 -9999 -9999 -9999 -9999 -9999 -9999 -9999 -9999 -9999 -9999 -9999 -9999 -9999 -9999 -9999 -9999 -9999 -9999 -9999 -9999 -9999 -9999 -9999 -9999 -9999 -9999 -9999 -9999 -9999 -9999 -9999 -9999 -9999 -9999 -9999 -9999 -9999 -9999 -9999 -9999 -9999 -9999 -9999 -9999 -9999 -9999 -9999 -9999 -9999 -9999 -9999 -9999 -9999 -9999 -9999 -9999 -9999 -9999 -9999 2.259 4.28 4.334 7.02 8.326 8.554 9.092 9.092 9.454 9.454 9.454 7.971 6.903 8.734 9.128 10.571 10.841 10.841 10.875 10.512 10.025 9.986 9.986 9.968 10.245 10.347 10.347 10.283 11.498 11.861 11.861 12.374 12.374 12.601 13.151 13.677 13.677 13.677 13.533 13.533 12.914 12.742 12.742 12.751 13.317 12.732 12.732 12.631 12.039 11.616 11.662 11.743 11.743 11.743 11.741 12.097 12.097 13.562 13.72 13.971 14.054 14.428 14.428 14.428 14.459 14.63 14.63 14.217 13.709 13.552 12.5 13.28 13.35 14.131 14.541 14.541 14.473 14.184 13.846 12.392 12.014 11.717 12.713 12.994 13.265 13.769 13.769 13.769 13.519 12.28 10.713 10.387 12.088 12.088 12.934 12.934 12.934 12.85 12.583 12.583 12.672 12.672 12.547 12.547 12.547 12.319 12.319 12.749 13.82 14.069 14.145 14.172 14.172 14.172 11.793 11.921 12.325 12.515 12.515 12.515 11.489 11.699 11.699 11.699 11.435 11.266 11.173 11.081 11.102 11.268 11.268 11.365 11.365 11.365 10.348 9.92 8.299 6.292 5.584 7.056 7.915 10.946 11.685 12.095 12.363 12.363 12.19 12.419 12.985 12.985 12.964 12.873 12.873 12.997 13.352 13.352 13.352 13.341 12.729 11.276 10.549 10.89 11.601 12.938 12.938 12.938 12.975 14.265 14.265 13.756 13.756 13.654 13.05 11.681 11.086 9.812 9.812 9.398 8.067 9.039 9.345 9.356 10.275 10.39 11.131 12.695 12.765 12.984 12.984 12.984 12.984 12.153 12.153 12.153 12.923 12.923 14.448 14.789 14.789 15.033 16.276 16.886 16.886 17.132 17.132 17.132 16.542 16.151 16.151 15.978 15.605 16.018 16.709 17.113 17.113 17.113 16.614 16.366 16.695 16.842 17.349 -9999 -9999 -9999 -9999 -9999 -9999 -9999 -9999 -9999 -9999 -9999 -9999 -9999 
-9999 -9999 -9999 -9999 -9999 -9999 -9999 -9999 -9999 -9999 -9999 -9999 -9999 -9999 -9999 -9999 -9999 -9999 -9999 -9999 -9999 -9999 -9999 -9999 -9999 -9999 -9999 -9999 -9999 -9999 -9999 -9999 -9999 -9999 -9999 -9999 -9999 -9999 -9999 -9999 -9999 -9999 -9999 -9999 -9999 -9999 -9999 -9999 -9999 -9999 -9999 -9999 -9999 -9999 -9999 -9999 -9999 -9999 -9999 -9999 -9999 -9999 -9999 -9999 -9999 -9999 -9999 2.403 2.259 2.782 5.105 6.691 7.651 8.326 9.579 10.062 10.062 10.062 9.737 9.737 7.888 6.972 7.816 8.951 9.199 9.76 9.76 9.822 9.809 9.809 9.986 9.564 10.902 10.902 10.902 10.9 10.347 11.498 11.861 11.861 12.374 12.374 12.876 12.876 13.151 13.282 13.533 13.533 13.533 13.533 12.742 12.605 12.651 12.651 12.651 12.631 12.499 12.061 11.659 11.662 11.662 11.662 11.52 11.449 12.026 12.026 13.562 13.864 13.971 14.054 14.398 14.428 14.428 14.745 14.943 15.017 15.017 15.003 13.24 12.826 12.408 13.324 13.341 13.982 13.982 13.927 13.713 12.661 12.042 12.569 12.1 12.713 13.277 13.769 13.769 13.769 13.769 13.63 13.042 11.05 11.034 12.088 12.205 12.934 12.934 12.934 12.934 12.738 12.59 12.41 12.547 12.547 12.547 12.547 12.298 12.298 12.749 13.82 14.069 14.172 14.172 14.172 14.172 11.793 11.793 12.325 12.515 12.515 12.515 11.915 11.915 11.435 11.435 10.978 10.74 9.818 11.081 11.081 11.081 11.219 11.365 11.365 11.365 10.162 10.162 8.299 6.24 7.056 7.988 7.988 10.946 11.741 12.19 12.363 12.363 12.363 12.348 12.419 12.465 12.475 12.718 12.873 12.997 13.217 13.341 13.341 12.921 12.155 11.173 10.377 10.655 11.601 12.938 12.938 12.938 12.975 13.193 13.756 13.756 13.654 13.654 12.808 11.938 11.086 9.11 9.11 9.086 8.414 9.039 9.495 9.495 9.477 9.606 9.921 11.953 12.765 12.765 12.984 12.984 12.551 12.153 12.153 12.926 13.518 13.518 14.789 14.789 14.789 14.789 15.22 16.276 16.724 16.724 16.724 16.542 16.542 16.151 16.151 15.803 15.693 16.131 16.709 17.113 17.113 17.113 16.735 16.624 16.662 16.662 16.892 16.892 -9999 -9999 -9999 -9999 -9999 -9999 -9999 -9999 -9999 -9999 -9999 -9999 
-9999 -9999 -9999 -9999 -9999 -9999 -9999 -9999 -9999 -9999 -9999 -9999 -9999 -9999 -9999 -9999 -9999 -9999 -9999 -9999 -9999 -9999 -9999 -9999 -9999 -9999 -9999 -9999 -9999 -9999 -9999 -9999 -9999 -9999 -9999 -9999 -9999 -9999 -9999 -9999 -9999 -9999 -9999 -9999 -9999 -9999 -9999 -9999 -9999 -9999 -9999 -9999 -9999 -9999 -9999 -9999 -9999 -9999 -9999 -9999 -9999 -9999 -9999 -9999 -9999 -9999 6.413 6.413 3.651 3.496 5.105 7.651 7.82 9.162 9.653 10.062 10.062 10.062 9.836 9.737 7.888 7.556 6.642 8.775 9.48 9.76 9.822 9.822 9.822 9.809 9.564 9.564 10.902 10.902 10.902 10.902 10.96 11.584 11.861 11.957 12.336 12.876 12.876 12.876 12.876 13.32 13.533 13.533 13.533 13.11 12.605 12.622 13.257 13.27 12.716 12.644 12.519 12.295 11.659 11.659 11.662 11.597 11.597 11.268 11.183 11.746 13.095 13.72 13.864 14.124 14.124 14.398 14.398 15.161 15.161 15.161 15.104 15.017 14.405 14.003 12.15 12.178 12.823 13.25 13.927 12.661 12.852 13.276 13.276 12.852 13.029 13.091 13.277 13.684 13.769 13.769 13.769 13.63 12.958 12.848 12.848 12.848 12.205 13.69 13.69 12.934 12.915 12.738 12.632 12.756 12.756 12.547 12.547 12.48 11.903 11.912 12.749 13.193 14.069 14.145 14.172 14.172 14.172 11.686 11.793 11.793 12.214 12.515 12.214 11.915 11.915 11.915 11.111 10.851 10.197 8.583 10.045 11.081 11.081 11.074 10.697 10.697 10.162 10.162 8.557 7.118 6.24 7.988 7.988 7.988 11.207 11.741 12.095 12.363 12.363 12.363 11.955 11.665 11.993 12.001 12.469 12.609 12.821 12.997 12.997 12.921 11.876 11.698 11.369 10.683 11.601 11.601 12.377 12.938 12.825 12.825 12.65 13.193 13.193 12.808 12.808 12.808 11.845 8.999 7.19 6.821 7.378 8.414 9.039 9.495 9.495 9.495 9.477 9.956 11.138 12.453 12.453 12.551 12.551 12.042 12.643 12.94 13.518 13.518 13.518 14.612 14.789 14.789 14.612 14.785 15.649 16.07 16.093 16.228 16.542 16.151 16.151 15.964 15.693 16.131 16.131 16.624 17.113 17.113 17.113 16.735 16.624 15.052 16.151 16.643 16.643 16.11 -9999 -9999 -9999 -9999 -9999 -9999 -9999 -9999 -9999 -9999 -9999 
-9999 -9999 -9999 -9999 -9999 -9999 -9999 -9999 -9999 -9999 -9999 -9999 -9999 -9999 -9999 -9999 -9999 -9999 -9999 -9999 -9999 -9999 -9999 -9999 -9999 -9999 -9999 -9999 -9999 -9999 -9999 -9999 -9999 -9999 -9999 -9999 -9999 -9999 -9999 -9999 -9999 -9999 -9999 -9999 -9999 -9999 -9999 -9999 -9999 -9999 -9999 -9999 -9999 -9999 -9999 -9999 -9999 -9999 -9999 -9999 -9999 -9999 -9999 -9999 7.438 7.438 6.807 6.584 6.584 4.912 5.714 7.525 8.659 9.642 10.055 10.08 10.08 10.062 10.051 9.737 8.457 6.306 6.642 8.775 9.48 9.76 9.822 9.822 9.822 9.809 9.564 9.33 10.902 10.902 10.902 10.9 10.96 11.584 11.67 11.957 12.336 12.876 12.876 12.876 12.876 12.704 13.32 13.32 13.218 12.604 13.074 13.467 13.612 13.612 13.27 12.69 12.644 12.383 11.659 11.659 11.597 11.597 11.449 11.268 9.742 11.838 12.166 13.4 13.639 14.124 14.124 14.124 14.795 15.161 15.202 15.202 15.161 15.104 15.154 14.003 12.15 10.843 12.011 12.158 11.464 12.583 13.276 13.276 13.276 13.465 13.465 13.465 13.277 13.684 13.684 14.018 14.018 13.63 13.04 12.848 12.862 12.862 13.578 13.747 13.747 13.69 12.959 12.872 13.047 13.047 12.952 12.822 12.48 11.747 11.463 11.119 12.303 12.337 13.248 13.462 13.782 13.782 12.19 12.19 12.19 12.103 12.182 12.182 12.104 12.104 11.915 11.915 11.361 9.728 8.726 8.726 10.103 10.91 11.074 11.074 11.074 10.647 10.429 9.567 9.567 8.13 5.777 5.437 7.988 10.382 11.207 11.56 11.931 12.363 12.363 11.955 11.782 11.339 11.788 12.136 12.469 12.469 12.821 13.256 13.256 12.602 11.838 11.833 10.995 10.851 11.109 11.601 11.985 12.502 12.525 12.525 12.65 12.38 12.087 12.089 12.089 11.845 9.462 7.19 6.863 7.378 7.391 8.569 8.855 9.495 9.495 9.495 9.477 9.47 10.639 11.259 11.747 12.115 12.042 12.643 12.94 13.488 13.518 13.518 13.717 14.718 14.779 14.779 14.779 14.613 14.785 14.848 15.18 15.623 15.623 15.79 15.912 15.912 15.964 16.091 16.131 16.694 16.694 16.735 16.735 16.735 16.283 15.299 15.052 15.052 16.031 15.816 15.394 -9999 -9999 -9999 -9999 -9999 -9999 -9999 -9999 -9999 -9999 
-9999 -9999 -9999 -9999 -9999 -9999 -9999 -9999 -9999 -9999 -9999 -9999 -9999 -9999 -9999 -9999 -9999 -9999 -9999 -9999 -9999 -9999 -9999 -9999 -9999 -9999 -9999 -9999 -9999 -9999 -9999 -9999 -9999 -9999 -9999 -9999 -9999 -9999 -9999 -9999 -9999 -9999 -9999 -9999 -9999 -9999 -9999 -9999 -9999 -9999 -9999 -9999 -9999 -9999 -9999 -9999 -9999 -9999 -9999 -9999 -9999 -9999 -9999 7.494 7.79 7.79 7.79 7.511 6.584 4.912 5.854 7.525 8.659 9.964 10.055 10.08 10.163 10.405 10.072 10.072 9.997 8.075 6.58 8.685 8.896 9.676 9.822 9.822 9.822 9.027 8.815 9.925 10.303 10.478 10.478 10.478 10.439 10.96 11.67 12.191 12.246 12.677 12.876 12.876 12.704 12.704 12.704 12.5 12.003 13.074 13.467 13.612 13.612 14.219 14.219 14.022 12.69 12.383 11.659 11.537 11.597 11.597 11.449 10.934 11.214 11.838 12.784 13.281 13.73 13.73 14.124 14.124 14.795 15.161 15.202 15.202 15.202 15.154 15.154 15.154 13.353 13.353 13.353 11.302 11.311 12.717 13.276 13.276 13.276 13.465 13.465 13.465 13.505 13.505 14.018 14.018 14.018 14.018 13.709 13.017 13.604 13.604 13.747 13.747 13.747 13.747 13.489 13.047 13.047 13.047 13.047 12.822 12.14 11.838 11.307 10.488 10.401 12.303 12.337 12.674 12.674 12.19 12.19 12.19 12.19 12.182 12.182 12.213 12.729 12.781 12.781 12.187 11.361 9.742 8.726 8.726 10.103 11.074 11.074 11.074 12.012 12.366 12.366 10.429 9.567 9.276 5.849 8.305 8.811 10.419 11.207 12.029 12.499 12.499 12.444 12.418 12.155 10.689 11.849 12.151 12.469 12.999 13.256 13.256 13.256 13.256 11.857 11.833 11.594 9.485 9.788 11.109 11.955 11.985 12.525 12.525 12.525 11.495 11.405 11.364 10.089 9.462 9.462 6.769 6.936 7.505 8.569 8.855 9.352 9.495 9.829 9.829 9.829 10.507 10.723 10.923 11.259 11.601 12.042 12.643 12.979 13.488 13.488 13.518 13.717 14.718 14.958 14.958 14.958 14.614 14.462 14.462 15.163 15.623 15.79 15.912 16.238 16.238 16.091 16.091 16.091 16.694 16.694 16.694 16.694 16.553 16.171 15.47 15.02 15.02 14.757 14.757 14.435 -9999 -9999 -9999 -9999 -9999 -9999 -9999 -9999 -9999 -9999 
-9999 -9999 -9999 -9999 -9999 -9999 -9999 -9999 -9999 -9999 -9999 -9999 -9999 -9999 -9999 -9999 -9999 -9999 -9999 -9999 -9999 -9999 -9999 -9999 -9999 -9999 -9999 -9999 -9999 -9999 -9999 -9999 -9999 -9999 -9999 -9999 -9999 -9999 -9999 -9999 -9999 -9999 -9999 -9999 -9999 -9999 -9999 -9999 -9999 -9999 -9999 -9999 -9999 -9999 -9999 -9999 -9999 -9999 -9999 -9999 -9999 7.478 7.547 7.851 8.181 8.181 7.79 7.511 7.511 4.75 5.854 8.427 8.659 9.859 9.991 10.252 10.405 10.405 10.405 10.072 10.072 9.682 7.486 8.271 8.685 9.079 9.398 9.398 9.398 8.317 8.96 9.521 10.303 10.447 10.447 10.395 10.237 10.551 11.197 12.191 12.191 12.246 12.439 12.439 12.427 12.427 11.661 11.919 11.919 13.074 13.467 13.612 14.219 14.235 14.235 14.235 13.273 12.52 12.5 11.678 10.653 10.934 10.934 9.434 11.603 12.259 12.816 13.73 13.73 13.738 13.738 13.538 14.795 14.795 15.202 15.202 15.202 15.154 15.154 15.154 13.353 13.353 13.353 11.817 11.466 12.717 13.027 13.276 13.351 13.465 13.465 13.519 13.519 13.505 14.018 14.018 14.018 14.018 13.716 13.716 13.716 13.604 13.604 13.747 13.747 13.747 13.489 13.489 13.047 13.047 13.047 12.822 11.966 11.838 11.307 10.675 10.436 10.004 10.245 11.49 12.117 12.117 12.19 12.19 12.248 12.581 12.819 12.75 12.781 12.781 12.781 12.781 12.187 9.985 9.472 8.726 9.7 10.502 11.598 12.012 12.823 12.934 12.934 12.736 10.418 9.276 6.593 8.305 10.346 10.419 12.029 12.499 13.039 12.897 12.697 12.697 12.418 10.689 12.151 12.151 12.151 12.999 13.256 13.256 13.256 13.256 12.806 11.827 11.594 10.006 9.317 9.84 10.098 11.857 12.525 12.525 11.495 11.392 11.392 9.603 9.547 8.131 6.769 6.769 7.777 7.796 8.719 8.93 9.352 9.352 9.829 10.344 10.536 11.981 11.981 11.37 12.359 12.359 12.073 13.221 13.488 13.488 13.488 13.488 13.07 14.416 14.958 14.958 14.958 14.614 14.142 14.194 14.846 15.623 15.79 16.238 16.238 16.238 16.238 16.091 16.091 16.132 16.694 16.694 16.553 16.553 15.47 15.47 14.303 14.483 14.483 14.07 13.692 14.188 -9999 -9999 -9999 -9999 -9999 -9999 -9999 -9999 -9999 
-9999 -9999 -9999 -9999 -9999 -9999 -9999 -9999 -9999 -9999 -9999 -9999 -9999 -9999 -9999 -9999 -9999 -9999 -9999 -9999 -9999 -9999 -9999 -9999 -9999 -9999 -9999 -9999 -9999 -9999 -9999 -9999 -9999 -9999 -9999 -9999 -9999 -9999 -9999 -9999 -9999 -9999 -9999 -9999 -9999 -9999 -9999 -9999 -9999 -9999 -9999 -9999 -9999 -9999 -9999 -9999 -9999 -9999 -9999 -9999 0 7.478 7.698 8.181 8.181 8.181 8.181 7.511 7.511 5.182 7.13 8.094 8.427 9.991 9.991 10.319 10.405 10.405 10.405 10.294 10.072 9.318 7.628 6.928 7.596 8.097 8.732 9.236 8.447 7.78 8.317 9.053 10.303 10.303 10.303 10.014 10.014 10.551 11.082 11.483 12.191 12.191 11.978 11.326 11.565 11.565 11.661 11.661 14.07 14.373 14.373 13.843 14.235 14.235 14.347 14.376 14.376 14.376 12.771 12.771 11.678 10.345 8.437 7.93 11.603 12.259 13.207 13.73 13.738 13.738 13.738 13.738 14.075 14.075 15.202 15.202 15.143 15.154 15.154 15.154 13.353 13.353 13.353 13.133 12.099 12.476 12.922 13.351 13.351 13.441 13.519 13.519 13.519 13.561 13.729 13.729 14.018 13.868 13.868 13.868 14.335 14.335 13.604 13.747 13.747 13.489 13.489 12.872 13.008 13.008 12.968 12.192 12.056 11.838 11.034 10.675 10.436 10.87 10.87 11.145 12.117 12.117 12.117 12.117 12.538 13.175 13.175 12.819 12.781 12.781 12.781 12.781 12.213 11.306 9.545 8.461 10.471 10.502 11.598 13.11 13.11 13.11 12.934 12.934 12.736 10.822 8.227 9.242 10.524 12.763 12.763 13.062 13.062 13.517 13.517 12.697 12.697 12.418 12.151 12.151 12.151 12.999 13.133 13.256 13.256 13.081 12.806 11.827 11.594 10.006 9.235 9.317 8.939 9.953 11.877 11.877 10.648 11.062 11.062 10.955 10.217 9.547 9.457 7.071 7.777 7.796 8.727 8.933 9.352 9.407 10.37 10.536 11.981 12.609 12.609 12.421 12.421 12.359 13.221 13.426 13.426 13.68 13.668 13.32 12.678 13.832 14.958 14.958 14.958 13.971 13.832 13.816 14.194 14.507 15.157 16.083 16.238 16.238 16.238 16.07 16.07 15.907 15.519 15.413 15.413 15.47 15.47 14.747 14.58 14.58 14.58 14.144 12.854 13.122 13.328 -9999 -9999 -9999 -9999 -9999 -9999 -9999 -9999 
-9999 -9999 -9999 -9999 -9999 -9999 -9999 -9999 -9999 -9999 -9999 -9999 -9999 -9999 -9999 -9999 -9999 -9999 -9999 -9999 -9999 -9999 -9999 -9999 -9999 -9999 -9999 -9999 -9999 -9999 -9999 -9999 -9999 -9999 -9999 -9999 -9999 -9999 -9999 -9999 -9999 -9999 -9999 -9999 -9999 -9999 -9999 -9999 -9999 -9999 -9999 -9999 -9999 -9999 -9999 -9999 -9999 -9999 0 0 0 5.646 7.698 8.181 8.181 8.181 8.181 7.511 6.377 5.33 7.13 7.972 8.181 9.402 10.069 10.319 10.405 10.405 10.367 10.294 9.742 9.292 7.699 7.47 6.527 7.445 7.909 7.909 7.873 7.915 8.73 8.73 9.053 9.382 9.382 9.582 9.991 10.541 10.551 10.551 11.031 11.326 11.326 11.305 11.305 11.216 11.161 11.692 14.373 14.373 14.373 14.79 14.79 14.79 14.833 14.833 14.79 14.38 13.574 13.12 12.771 10.816 8.839 8.553 11.241 12.259 13.207 13.724 13.738 13.738 13.738 13.738 13.555 13.241 13.629 15.143 14.816 14.599 14.566 13.603 13.139 13.139 13.133 13.133 12.848 13.02 13.02 13.351 13.351 13.353 13.519 13.519 13.519 13.561 13.729 13.729 14.045 13.868 13.868 14.335 14.335 14.335 14.335 13.461 13.452 13.132 12.723 12.723 12.766 12.766 12.249 12.192 12.056 11.396 10.675 10.675 11.098 11.576 11.919 11.486 11.73 12.117 12.117 11.96 13.175 13.175 13.175 13.175 12.819 12.781 12.781 12.583 12.213 11.306 9.545 8.963 10.498 11.907 11.907 13.11 13.11 13.11 13.11 12.921 12.736 11.855 10.822 10.632 11.711 12.763 13.001 13.062 13.517 13.658 13.658 13.581 12.418 11.799 12.379 12.379 13.814 13.814 14.286 14.248 13.081 12.518 12.518 11.384 11.384 10.006 9.707 8.437 8.292 11.845 13.831 11.877 13.04 11.062 12.74 11.359 10.941 10.8 9.457 7.071 7.561 7.796 7.866 8.828 8.933 9.407 10.37 11.126 12.609 12.609 12.609 12.637 12.637 12.421 13.221 13.426 13.68 13.68 13.68 13.668 13.611 13.823 14.237 14.237 13.939 13.972 14.256 14.256 14.256 14.003 14.867 16.083 16.083 16.083 16.07 16.07 16.07 15.907 15.617 15.252 15.252 14.122 14.122 14.499 14.905 14.905 14.905 14.468 14.055 13.122 13.651 13.651 -9999 -9999 -9999 -9999 -9999 -9999 -9999 
-9999 -9999 -9999 -9999 -9999 -9999 -9999 -9999 -9999 -9999 -9999 -9999 -9999 -9999 -9999 -9999 -9999 -9999 -9999 -9999 -9999 -9999 -9999 -9999 -9999 -9999 -9999 -9999 -9999 -9999 -9999 -9999 -9999 -9999 -9999 -9999 -9999 -9999 -9999 -9999 -9999 -9999 -9999 -9999 -9999 -9999 -9999 -9999 -9999 -9999 -9999 -9999 -9999 -9999 -9999 -9999 -9999 0 0 0 0 0 5.846 7.698 7.698 7.652 7.652 6.377 5.117 5.33 6.241 8.105 8.317 9.402 9.747 10.23 10.23 10.49 10.49 10.136 10.136 9.788 8.097 7.679 5.899 6.616 6.968 7.328 7.915 8.73 8.844 8.844 8.73 9.264 9.264 10.034 10.034 10.391 10.413 10.483 10.983 11.01 11.305 11.305 11.305 11.305 11.161 11.808 14.373 14.373 14.373 14.881 15.293 15.293 15.293 15.086 15.086 14.79 14.194 13.12 13.12 11.193 10.816 10.438 9.794 11.801 11.916 12.904 13.212 13.212 13.555 13.555 13.555 12.549 13.39 13.39 13.39 13.603 13.603 12.862 13.046 13.133 13.133 13.24 13.294 13.294 13.05 13.119 13.351 13.351 13.353 13.519 13.353 13.465 14.227 14.227 14.227 14.227 13.947 14.335 14.335 14.335 14.335 13.823 13.617 13.21 12.723 12.723 12.723 12.723 12.089 12.056 11.982 11.851 12.892 11.01 12.364 11.919 11.919 11.919 11.655 11.796 11.796 11.796 12.097 13.175 13.175 13.175 12.775 12.754 12.226 12.19 11.599 11.368 9.545 8.963 10.498 11.907 12.058 13.11 13.11 13.11 12.934 12.921 12.555 11.996 10.882 10.632 11.711 12.763 13.116 13.116 13.658 13.658 13.658 13.658 13.581 12.211 13.636 14.164 14.164 14.382 15.726 15.726 14.955 14.06 13.313 13.164 13.077 10.321 9.707 11.199 12.624 14.019 14.869 15.214 15.214 13.926 13.926 12.978 13.156 10.8 10.8 6.059 7.243 7.561 7.561 8.742 8.805 9.407 10.958 11.753 12.609 12.609 12.637 12.637 14.057 14.057 13.532 13.426 13.68 13.68 13.68 13.668 13.823 14.237 14.237 14.237 14.237 14.223 14.256 14.256 14.256 14.252 14.707 15.497 15.982 16.021 16.07 16.07 15.835 15.617 15.617 15.617 15.111 13.651 13.651 14.499 14.905 14.905 14.905 14.595 14.117 15.753 15.832 15.832 -9999 -9999 -9999 -9999 -9999 -9999 -9999 
-9999 -9999 -9999 -9999 -9999 -9999 -9999 -9999 -9999 -9999 -9999 -9999 -9999 -9999 -9999 -9999 -9999 -9999 -9999 -9999 -9999 -9999 -9999 -9999 -9999 -9999 -9999 -9999 -9999 -9999 -9999 -9999 -9999 -9999 -9999 -9999 -9999 -9999 -9999 -9999 -9999 -9999 -9999 -9999 -9999 -9999 -9999 -9999 -9999 -9999 -9999 -9999 -9999 -9999 -9999 0 0 0 0 0 0 0 4.824 4.824 7.057 7.057 6.187 4.714 4.909 5.445 6.263 8.317 8.429 9.73 9.73 10.123 10.49 10.49 10.49 10.49 10.136 10.136 9.242 7.367 6.328 6.278 7.002 7.393 8.19 8.844 8.844 8.844 8.844 10.052 10.303 10.303 10.223 11.047 10.489 10.946 10.483 10.602 10.915 11.305 11.305 10.946 10.542 12.18 14.068 14.373 14.823 14.994 15.293 15.293 15.293 15.212 15.086 15.058 14.554 13.12 13.12 12.303 11.966 10.438 10.044 10.411 11.304 12.565 12.854 12.922 12.922 12.922 12.699 12.549 12.359 12.427 12.488 12.921 13.083 13.083 13.03 13.167 13.174 13.294 13.294 13.448 13.448 13.448 13.119 13.14 13.104 13.104 13.104 13.465 14.227 14.227 14.227 14.227 13.947 13.947 14.335 14.335 14.034 13.823 13.823 13.21 12.641 12.723 12.723 12.641 11.988 11.982 11.982 12.892 12.892 12.892 12.892 13.292 13.292 13.292 13.114 12.749 11.811 11.933 11.933 13.175 13.175 12.775 12.754 12.754 11.901 11.901 11.368 11.368 9.545 9.23 9.935 11.939 12.913 13.008 13.008 13.008 12.752 12.555 12.351 11.855 10.882 10.269 11.711 12.258 13.116 13.178 13.658 13.658 13.658 13.658 13.581 13.636 13.795 14.579 14.861 15.906 15.906 15.906 15.65 15.584 15.584 14.599 14.076 13.789 10.964 11.199 14.019 15.025 15.46 15.46 15.214 15.214 13.926 13.926 13.156 13.156 10.8 3.444 6.089 6.789 6.887 7.935 9.081 9.226 10.958 11.753 12.471 12.609 12.637 14.057 14.057 14.057 13.659 13.294 14.881 14.589 13.68 13.326 13.823 14.237 14.566 14.566 14.566 14.348 14.256 14.256 14.256 14.304 15.216 15.216 15.497 15.829 15.835 15.835 15.902 15.617 15.617 15.617 15.111 13.651 13.832 14.544 14.905 14.905 14.905 15.094 15.485 16.424 16.424 16.424 16.335 -9999 -9999 -9999 -9999 -9999 -9999 
-9999 -9999 -9999 -9999 -9999 -9999 -9999 -9999 -9999 -9999 -9999 -9999 -9999 -9999 -9999 -9999 -9999 -9999 -9999 -9999 -9999 -9999 -9999 -9999 -9999 -9999 -9999 -9999 -9999 -9999 -9999 -9999 -9999 -9999 -9999 -9999 -9999 -9999 -9999 -9999 -9999 -9999 -9999 -9999 -9999 -9999 -9999 -9999 -9999 -9999 -9999 -9999 -9999 -9999 0 0 0.105 0.105 0.122 0.217 0.217 0.217 0 2.211 3.922 4.069 4.069 5.027 5.242 5.847 7.911 9.455 9.592 9.744 10.123 10.123 10.59 10.59 10.59 10.366 10.359 9.788 9.242 6.912 5.815 6.866 7.141 7.634 8.19 8.844 8.844 8.844 9.778 10.258 10.393 10.714 11.368 11.368 11.047 10.972 10.972 10.316 10.316 10.863 10.946 10.412 10.33 12.3 13.9 14.218 14.823 14.994 15.293 15.293 15.293 15.238 15.119 15.119 14.554 13.414 13.414 12.303 11.966 11.676 9.534 10.419 11.676 12.318 13.028 13.028 12.854 12.128 12.258 12.149 12.066 12.413 13.075 13.083 13.186 13.707 13.707 13.707 13.693 13.54 13.294 13.448 13.448 13.448 13.448 12.825 13.104 13.104 13.104 13.078 13.242 14.227 14.227 14.045 13.947 13.947 13.558 13.558 13.823 13.823 13.823 13.21 11.623 12.641 12.641 11.767 11.982 12.866 13.95 13.95 13.95 13.791 13.292 14.106 14.106 13.528 13.528 12.946 12.449 12.269 11.933 11.933 12.336 12.336 12.754 11.859 11.901 11.399 11.368 9.673 9.394 9.23 11.056 12.913 12.913 12.913 12.913 12.752 12.351 12.351 11.413 10.882 10.815 10.093 11.076 12.258 13.116 13.178 13.537 13.658 13.658 13.539 13.43 13.636 13.795 14.882 15.906 15.906 15.906 15.906 15.9 15.65 15.584 15.493 15.427 13.835 12.636 11.675 14.869 15.394 15.533 15.533 15.533 15.214 13.926 13.926 13.156 13.156 11.775 11.852 12.153 10.286 10.286 7.766 9.081 9.226 9.564 11.753 12.415 12.415 12.519 14.057 14.057 14.057 13.794 14.881 15.103 15.103 14.589 13.388 13.823 13.964 14.566 14.566 14.566 14.562 14.473 14.473 14.304 15.3 15.314 15.314 15.314 15.192 15.994 16.085 16.459 16.459 16.062 15.465 15.123 13.832 14.059 14.544 14.544 14.905 14.544 15.094 16.109 16.536 16.536 16.479 16.479 16.065 -9999 -9999 -9999 -9999 -9999 
-9999 -9999 -9999 -9999 -9999 -9999 -9999 -9999 -9999 -9999 -9999 -9999 -9999 -9999 -9999 -9999 -9999 -9999 -9999 -9999 -9999 -9999 -9999 -9999 -9999 -9999 -9999 -9999 -9999 -9999 -9999 -9999 -9999 -9999 -9999 -9999 -9999 -9999 -9999 -9999 -9999 -9999 -9999 -9999 -9999 -9999 -9999 -9999 -9999 -9999 -9999 -9999 0 0 0 0 0.105 0.105 0.122 0.217 0.217 0.217 2.211 2.742 4.069 4.069 4.896 5.274 5.274 7.032 9.378 9.821 10.006 10.914 10.978 10.914 10.879 10.777 10.59 10.59 10.265 9.612 8.193 7.477 6.179 6.866 8.134 8.286 8.184 8.414 8.844 9.304 10.258 10.393 10.714 11.047 11.551 11.776 11.776 10.972 10.972 10.785 10.429 10.2 10.2 11.143 11.287 12.3 13.216 13.9 14.823 14.823 15.289 15.289 15.289 15.238 15.119 15.119 14.554 13.414 13.414 12.303 11.966 11.676 9.203 9.99 11.676 12.037 13.121 13.121 13.121 12.523 12.023 12.066 12.066 12.066 13.075 13.451 13.461 13.707 13.707 13.707 13.693 13.693 13.534 13.448 13.448 13.448 13.276 12.264 12.825 13.104 13.104 13.078 12.923 13.391 13.834 13.947 13.947 13.75 13.488 13.372 13.823 13.823 13.823 13.023 11.623 10.052 10.714 11.191 11.217 13.433 13.95 13.95 14.187 13.95 14.107 14.107 14.211 14.211 13.528 13.272 12.449 12.269 11.937 11.933 11.883 11.428 11.487 11.487 11.487 10.298 10.1 9.673 9.293 9.23 11.483 12.913 12.913 12.913 12.913 12.38 12.038 11.413 11.138 10.653 10.375 10.375 10.375 12.203 12.674 12.998 13.128 13.128 13.128 13.128 12.164 13.416 13.637 14.882 15.882 15.906 15.906 15.906 15.9 15.9 15.493 15.493 15.493 13.989 12.78 12.78 14.289 15.394 15.533 15.533 15.533 15.533 14.288 13.24 13.156 13.156 12.462 12.734 12.734 12.762 12.578 12.13 8.961 9.873 11.057 11.327 11.057 11.262 11.527 13.551 14.057 14.057 14.474 15.132 15.132 15.132 15.103 14.592 13.794 14.485 15.171 15.191 15.191 15.191 14.741 14.473 14.473 15.3 15.314 15.314 15.332 15.721 16.046 16.459 16.459 16.459 16.459 15.465 15.365 13.769 14.059 14.272 14.544 14.544 14.272 15.094 16.536 16.536 16.536 16.479 16.479 16.479 16.164 -9999 -9999 -9999 -9999 
-9999 -9999 -9999 -9999 -9999 -9999 -9999 -9999 -9999 -9999 -9999 -9999 -9999 -9999 -9999 -9999 -9999 -9999 -9999 -9999 -9999 -9999 -9999 -9999 -9999 -9999 -9999 -9999 -9999 -9999 -9999 -9999 -9999 -9999 -9999 -9999 -9999 -9999 -9999 -9999 -9999 -9999 -9999 -9999 -9999 -9999 -9999 -9999 -9999 -9999 -9999 0 0 0 0 0 0.105 0.105 0.185 0.229 0.229 0.258 2.473 3.546 3.667 4.223 5.274 5.274 5.82 7.032 9.378 10.006 10.517 10.978 10.978 10.978 10.951 10.951 10.614 10.265 9.958 9.485 8.193 8.039 6.571 6.866 8.286 8.286 8.286 8.286 8.694 9.627 10.258 10.557 10.714 11.551 11.776 11.776 11.776 11.776 11.046 11.046 10.969 10.463 11.143 11.143 11.287 11.287 12.46 14.494 14.768 14.952 15.289 15.289 15.289 15.119 15.119 14.721 14.548 13.414 13.099 11.734 11.676 11.081 9.203 9.557 11.446 13.121 13.121 13.121 13.121 12.523 11.554 12.066 12.066 12.11 13.075 13.451 13.669 14.316 14.316 14.316 13.693 13.693 13.534 13.198 13.276 13.276 12.84 11.95 12.264 12.468 12.468 12.519 12.519 12.7 13.391 13.834 13.75 13.038 12.503 12.079 11.815 11.988 12.586 11.629 11.057 9.479 10.127 11.217 13.202 13.79 13.977 14.187 14.187 14.334 14.334 14.601 14.601 14.601 14.388 13.377 12.449 12.449 11.937 11.428 11.428 11.165 10.536 10.547 10.536 9.801 9.801 9.116 9.227 9.23 11.532 12.51 12.913 12.913 12.733 12.38 12.168 12.743 10.696 10.375 10.375 10.375 10.375 10.871 12.496 12.998 12.998 12.998 12.998 12.372 13.059 13.059 14.634 14.882 15.331 15.882 15.9 15.9 15.9 15.9 15.493 15.493 15.493 14.43 13.607 13.607 14.306 15.394 15.533 15.533 15.533 14.987 14.288 14.028 13.493 12.541 13.107 13.946 13.946 13.946 13.575 13.575 11.63 11.368 11.368 11.327 11.327 11.298 11.262 12.982 13.777 13.855 14.474 15.132 15.132 15.132 15.12 14.592 14.323 14.485 15.171 15.191 15.191 15.191 15.191 14.741 14.244 15.3 15.314 15.332 15.406 15.721 16.046 16.459 16.459 16.459 16.459 15.465 15.365 13.769 14.059 14.059 14.272 14.272 14.821 15.521 16.536 16.536 16.536 16.479 16.479 15.608 15.723 -9999 -9999 -9999 -9999 
-9999 -9999 -9999 -9999 -9999 -9999 -9999 -9999 -9999 -9999 -9999 -9999 -9999 -9999 -9999 -9999 -9999 -9999 -9999 -9999 -9999 -9999 -9999 -9999 -9999 -9999 -9999 -9999 -9999 -9999 -9999 -9999 -9999 -9999 -9999 -9999 -9999 -9999 -9999 -9999 -9999 -9999 -9999 -9999 -9999 -9999 -9999 -9999 -9999 0 0 0 0 0 0 0 0 0.105 0.418 0.418 0.258 0.258 3.261 3.574 3.667 3.96 5.179 5.274 5.604 7.55 9.271 10.006 10.517 10.978 10.978 11.133 11.133 11.133 10.803 10.265 9.768 8.193 8.193 7.477 6.571 6.599 8.286 8.286 8.286 8.286 8.694 9.627 10.132 10.368 10.767 11.173 11.551 11.776 11.776 11.776 11.254 11.046 10.969 10.463 11.053 12.459 12.459 12.725 12.949 14.506 14.952 14.952 14.952 14.957 14.969 14.969 14.969 14.721 14.548 13.272 13.099 11.527 11.388 9.203 9.203 9.203 10.299 11.446 13.121 13.121 13.121 11.876 11.554 11.821 12.066 12.609 13.221 13.669 14.147 14.316 14.316 14.316 13.693 13.693 12.9 12.369 12.84 12.84 12.029 11.623 11.567 11.778 11.837 12.297 12.434 11.614 11.614 11.614 11.552 11.491 11.491 11.731 11.388 11.629 11.629 10.462 10.305 9.479 11.018 13.202 13.253 13.977 13.977 14.187 14.413 14.413 14.645 14.645 14.601 14.601 14.388 13.377 12.449 12.205 11.937 10.993 11.165 10.002 10.002 9.719 9.032 8.65 8.557 8.557 8.029 10.025 11.532 11.783 12.51 12.38 12.38 13.577 13.577 13.843 13.843 13.843 11.173 11.173 11.538 12.808 12.808 12.784 12.998 12.998 12.149 12.149 12.66 14.422 15.202 15.202 15.701 15.763 15.763 15.9 15.9 15.52 15.493 15.493 14.78 14.43 13.959 14.772 14.58 14.58 14.987 15.083 14.987 14.288 14.288 14.028 14.014 13.493 14.115 14.452 14.761 14.761 14.761 13.575 11.63 11.368 12.116 11.376 11.348 11.298 11.298 12.982 13.261 13.855 14.474 15.132 15.132 15.132 15.12 14.757 14.323 14.323 15.171 15.171 15.191 15.191 14.741 14.741 14.23 14.274 15.032 15.406 15.406 15.406 15.994 16.046 16.459 16.459 16.043 15.577 14.842 13.769 13.754 12.958 13.559 13.559 14.821 15.628 15.705 16.536 16.536 15.972 15.972 15.696 15.723 15.723 -9999 -9999 -9999 
-9999 -9999 -9999 -9999 -9999 -9999 -9999 -9999 -9999 -9999 -9999 -9999 -9999 -9999 -9999 -9999 -9999 -9999 -9999 -9999 -9999 -9999 -9999 -9999 -9999 -9999 -9999 -9999 -9999 -9999 -9999 -9999 -9999 -9999 -9999 -9999 -9999 -9999 -9999 -9999 -9999 -9999 -9999 -9999 -9999 -9999 -9999 -9999 -9999 -9999 0 0 0 0 0 0 0.099 0.16 0.418 0.418 0.418 0.258 2.528 3.826 4.16 4.16 4.105 5.179 5.472 7.588 8.328 10.006 10.194 10.978 11.133 11.133 11.133 11.133 10.545 8.387 8.158 7.817 7.703 7.013 7.013 6.794 7.712 8.286 8.286 8.737 8.777 9.726 9.865 10.138 11.045 11.291 11.533 11.693 11.776 11.868 11.868 11.254 10.969 10.463 11.713 12.459 12.459 13.162 14.506 14.717 14.952 15.236 15.236 15.236 14.792 14.969 14.792 14.333 13.891 13.099 12.087 10.323 8.736 7.988 9.203 9.203 9.468 11.053 11.292 11.829 11.829 11.183 11.113 11.515 11.76 13.221 13.3 13.749 14.147 14.316 14.316 14.316 13.6 13.031 13.166 12.369 12.369 12.133 11.623 11.499 11.427 11.567 11.567 11.427 11.318 10.877 11.552 11.552 11.216 11.292 11.292 10.629 8.611 9.652 8.394 8.394 8.809 9.633 11.018 13.438 13.63 13.977 13.977 14.334 14.413 14.645 14.645 14.645 14.752 14.601 14.388 13.315 12.069 11.744 11.592 10.993 10.091 9.304 10.505 10.505 10.323 8.65 8.557 8.331 8.029 7.426 11.532 11.537 11.761 11.537 13.931 13.931 13.993 13.993 13.993 13.843 13.843 12.445 12.808 12.808 13.02 12.808 12.784 12.578 12.149 11.793 13.038 14.422 15.202 15.411 15.763 15.763 15.763 15.763 15.52 14.984 14.942 14.64 14.474 14.43 15.106 15.272 14.808 14.808 14.746 14.39 14.178 14.288 14.178 14.014 14.014 13.526 14.131 14.921 14.921 14.921 14.761 13.575 11.63 12.116 12.116 12.116 11.376 11.348 11.298 11.364 12.638 13.223 13.515 14.246 15.132 14.848 14.757 14.758 14.758 15 15.171 15.171 14.698 14.741 14.741 14.034 14.001 14.23 14.816 15.327 15.406 15.406 15.406 15.721 15.625 15.625 15.577 15.577 15.577 15.542 15.251 13.754 12.783 14.398 14.398 15.521 15.705 15.872 15.972 15.972 15.872 15.535 15.723 16.464 16.464 -9999 -9999 
-9999 -9999 -9999 -9999 -9999 -9999 -9999 -9999 -9999 -9999 -9999 -9999 -9999 -9999 -9999 -9999 -9999 -9999 -9999 -9999 -9999 -9999 -9999 -9999 -9999 -9999 -9999 -9999 -9999 -9999 -9999 -9999 -9999 -9999 -9999 -9999 -9999 -9999 -9999 -9999 -9999 -9999 -9999 -9999 -9999 -9999 -9999 -9999 -9999 -9999 0 0 0 0 0.136 0.145 0.16 0.16 0.418 0.418 0.418 4.331 3.826 5.468 5.468 5.468 5.118 5.118 5.469 7.588 8.328 9.485 10.194 10.757 10.899 11.133 11.133 10.545 9.84 8.361 7.07 7.055 7.013 7.095 7.266 8.272 8.272 7.712 7.712 8.737 9.358 9.726 9.824 10.316 11.045 11.093 11.693 11.753 11.868 11.868 11.868 11.254 10.715 10.815 11.713 12.459 12.917 13.162 14.717 14.717 15.223 15.242 15.242 15.242 14.692 14.623 14.145 14.011 13.145 13.056 13.056 12.845 11.868 7.988 7.78 8.862 8.986 9.468 10.603 11.046 11.046 10.676 10.676 11.4 11.67 13.155 13.749 13.749 13.749 14.511 14.227 14.227 13.957 13.689 13.689 13.166 12.277 11.499 11.499 11.499 9.324 9.324 9.475 9.475 9.78 10.444 10.72 10.821 10.821 10.629 10.629 8.47 8.285 8.285 7.762 8.261 8.809 9.633 9.633 13.438 13.63 13.63 13.977 14.334 14.652 14.652 14.652 14.752 14.752 14.752 14.338 13.596 13.182 11.081 10.993 10.24 9.837 10.72 10.72 10.676 10.575 10.575 9.371 8.279 7.895 7.388 6.696 9.508 10.717 13.931 13.931 13.931 14.244 14.244 14.244 13.843 12.729 12.664 13.361 13.361 13.361 13.02 12.784 12.578 12.578 11.409 11.996 14.106 14.706 15.411 15.763 15.763 15.763 15.763 15.546 14.984 14.7 14.64 14.413 14.027 15.272 15.272 14.819 14.819 14.819 14.506 14.086 14.086 14.086 14.014 13.526 13.493 14.528 14.921 14.921 14.921 14.921 12.814 11.09 12.116 12.116 12.116 11.376 11.348 11.298 9.704 11.726 11.309 12.014 12.38 13.668 14.322 14.758 14.758 15 15 15 14.366 14.672 13.544 14.001 14.001 14.001 14.001 14.649 14.898 15.267 15.267 15.305 15.356 15.356 15.577 15.882 15.882 15.577 15.542 15.251 14.437 13.071 14.398 14.398 14.521 15.521 15.747 15.872 15.872 15.872 15.535 15.861 16.464 16.776 -9999 -9999 
-9999 -9999 -9999 -9999 -9999 -9999 -9999 -9999 -9999 -9999 -9999 -9999 -9999 -9999 -9999 -9999 -9999 -9999 -9999 -9999 -9999 -9999 -9999 -9999 -9999 -9999 -9999 -9999 -9999 -9999 -9999 -9999 -9999 -9999 -9999 -9999 -9999 -9999 -9999 -9999 -9999 -9999 -9999 -9999 -9999 -9999 -9999 -9999 -9999 -9999 -9999 0 0 0.172 0.399 0.399 0.399 0.777 0.48 0.418 4.331 4.362 5.068 5.468 5.497 5.709 5.709 5.486 5.3 6.962 8.328 9.246 9.785 10.348 10.656 10.656 10.656 10.016 8.941 6.991 6.991 6.991 7.013 7.266 8.272 8.463 8.51 8.51 7.516 8.737 9.358 9.547 9.859 10.316 11.137 11.71 11.712 11.827 11.868 11.868 11.868 11.254 10.715 10.629 10.975 12.917 13.041 13.509 14.717 14.717 15.223 15.242 15.242 15.242 15.242 14.254 14.317 14.317 14.197 13.056 13.056 13.056 11.868 7.78 7.394 7.105 8.518 8.518 9.562 9.811 10.676 10.676 10.889 11.4 11.67 12.54 13.155 13.749 14.511 14.511 14.511 14.318 13.979 13.689 13.689 13.166 12.513 10.708 9.729 9.576 6.901 9.324 9.324 8.76 9.026 9.373 10.444 9.597 9.303 9.303 9.17 8.47 8.408 7.591 8.406 8.584 9.629 9.633 10.704 13.438 13.438 13.446 13.879 14.334 14.652 14.652 14.652 14.752 14.752 14.752 13.596 13.596 13.596 10.614 10.24 9.395 10.72 10.72 10.72 10.847 10.847 10.575 9.915 8.436 7.895 6.696 6.696 6.696 10.717 13.931 13.931 13.931 14.244 14.244 14.244 13.174 12.938 12.702 13.361 13.361 13.361 13.151 12.578 12.578 11.962 11.409 12.845 14.106 14.543 15.026 15.411 15.763 15.763 15.546 15.546 15.512 15.308 14.7 14.027 14.517 15.272 15.272 14.819 14.819 14.819 14.592 14.086 14.086 13.715 13.715 13.715 13.224 13.622 14.921 14.921 14.921 14.543 12.556 10.643 12.116 12.116 12.116 11.348 11.064 10.477 11.761 12.537 12.537 12.537 12.225 13.042 13.859 14.758 14.96 15 15 15 14.366 12.572 13.536 13.939 14.001 14.001 14.565 14.935 15.267 15.267 15.267 15.305 15.305 15.356 15.882 15.882 15.882 15.882 15.251 15.251 14.7 13.071 13.364 14.398 14.521 15.3 15.747 15.747 15.747 15.535 15.046 15.861 16.713 16.776 17.241 -9999 
-9999 -9999 -9999 -9999 -9999 -9999 -9999 -9999 -9999 -9999 -9999 -9999 -9999 -9999 -9999 -9999 -9999 -9999 -9999 -9999 -9999 -9999 -9999 -9999 -9999 -9999 -9999 -9999 -9999 -9999 -9999 -9999 -9999 -9999 -9999 -9999 -9999 -9999 -9999 -9999 -9999 -9999 -9999 -9999 -9999 -9999 -9999 -9999 -9999 -9999 -9999 -9999 2.842 0.399 0.524 0.401 0.777 0.777 0.777 4.331 4.362 5.064 5.102 5.497 5.709 5.709 5.709 5.709 5.696 5.818 7.317 8.554 9.655 9.785 9.785 9.597 9.171 9.171 8.722 6.991 6.991 6.801 7.052 7.266 8.435 8.598 8.598 8.598 8.51 7.657 9.271 9.547 9.859 10.864 11.681 11.827 11.827 11.827 11.827 11.868 11.868 11.025 10.715 10.137 11.179 12.917 13.041 13.509 13.665 14.717 15.143 15.242 15.242 15.242 14.369 14.593 14.593 14.532 14.317 14.197 13.444 13.056 12.364 8.65 6.793 5.869 6.923 6.923 7.832 8.868 9.98 10.713 11.866 11.866 12.025 12.735 13.119 13.897 14.511 14.511 14.511 14.441 14.165 13.957 13.689 13.166 12.513 10.423 8.138 7.414 6.736 6.901 8.15 8.76 9.026 9.101 9.303 9.303 9.303 9.186 8.704 8.47 8.408 7.757 8.406 9.058 9.629 10.671 11.14 11.521 13.419 13.419 13.879 14.333 14.652 14.652 14.652 14.431 14.752 14.752 13.596 13.596 13.596 10.443 9.956 9.794 10.72 10.992 10.992 10.992 10.847 10.847 9.915 9.533 7.895 6.696 6.696 7.063 9.719 10.717 13.931 13.931 14.244 14.244 14.244 13.174 13.464 12.938 13.361 13.361 13.361 13.232 12.696 12.349 11.229 11.409 11.708 13.309 14.066 14.543 14.592 15.088 15.546 15.546 15.546 15.512 15.512 14.7 13.925 14.027 14.864 15.272 14.819 14.819 14.73 14.592 13.643 13.715 13.715 13.715 13.35 13.35 13.198 13.198 13.782 13.782 13.782 12.556 9.766 10.643 11.307 10.684 10.684 10.885 11.35 12.561 13.161 13.171 13.161 13.06 14.056 14.056 14.056 14.96 15 15 15 13.34 11.659 12.614 13.746 13.916 14.33 14.537 14.935 14.962 15.267 15.267 15.267 15.248 15.248 15.882 15.882 15.882 15.882 15.251 15.188 14.7 13.071 13.071 13.364 14.088 14.521 15.111 15.111 14.934 14.904 15.334 15.949 16.713 16.713 17.241 -9999 
-9999 -9999 -9999 -9999 -9999 -9999 -9999 -9999 -9999 -9999 -9999 -9999 -9999 -9999 -9999 -9999 -9999 -9999 -9999 -9999 -9999 -9999 -9999 -9999 -9999 -9999 -9999 -9999 -9999 -9999 -9999 -9999 -9999 -9999 -9999 -9999 -9999 -9999 -9999 -9999 -9999 -9999 -9999 -9999 -9999 -9999 -9999 -9999 -9999 -9999 -9999 -9999 -9999 2.842 0.594 0.524 0.777 0.777 0.777 3.792 4.946 5.064 5.37 5.497 5.785 5.785 5.709 5.709 5.85 5.85 5.85 7.944 8.384 8.384 8.384 8.242 7.976 7.832 7.574 7.574 7.562 6.801 6.83 8.434 8.434 8.598 8.598 8.598 8.598 7.569 7.866 8.696 9.859 11.364 11.681 11.827 11.827 11.827 11.827 11.505 11.505 11.136 9.547 10.002 11.179 11.74 12.917 13.494 13.665 14.15 14.15 15.143 14.581 14.581 14.593 14.593 14.593 14.532 14.532 14.197 13.521 13.358 12.364 10.94 7.412 6.793 3.381 4.445 5.291 7.832 10.713 11.866 11.87 12.842 12.842 12.735 13.155 13.335 14.511 14.511 14.511 14.441 13.979 13.571 12.968 12.513 12.429 10.423 8.188 7.134 6.569 6.569 7.87 7.981 8.813 9.101 9.154 9.186 9.186 9.186 8.527 8.408 7.755 7.764 8.513 9.058 9.058 11.14 11.474 12.06 12.524 13.31 13.605 13.66 14.241 14.332 14.332 14.214 14.016 13.986 13.596 13.596 13.461 10.151 9.581 9.909 10.202 10.992 10.992 10.992 10.847 10.847 10.126 9.59 8.799 6.182 6.235 7.196 8.062 8.462 8.652 12.225 12.225 12.592 13.174 13.464 13.464 13.464 13.232 13.361 13.232 13.232 12.696 12.261 11.229 11.65 11.708 13.309 13.607 14.592 14.592 14.592 15.088 15.512 15.512 15.512 15.391 14.7 14.286 14.567 14.567 14.899 14.743 14.735 14.599 14.526 13.896 13.743 13.599 13.35 13.35 13.35 13.748 13.748 12.712 12.365 10.331 8.707 8.852 9.635 10.456 10.181 10.65 10.885 11.35 12.561 13.171 13.24 13.24 13.859 14.056 14.056 14.056 14.056 14.585 14.585 14.585 14.762 14.79 14.79 12.614 13.916 14.537 14.685 14.852 14.962 14.962 15.12 15.12 15.12 15.071 14.992 15.244 15.244 15.244 15.244 14.77 13.484 12.738 13.071 12.738 13.019 13.74 14.731 14.844 14.853 14.853 14.844 15.949 16.197 -9999 -9999 -9999 
-9999 -9999 -9999 -9999 -9999 -9999 -9999 -9999 -9999 -9999 -9999 -9999 -9999 -9999 -9999 -9999 -9999 -9999 -9999 -9999 -9999 -9999 -9999 -9999 -9999 -9999 -9999 -9999 -9999 -9999 -9999 -9999 -9999 -9999 -9999 -9999 -9999 -9999 -9999 -9999 -9999 -9999 -9999 -9999 -9999 -9999 -9999 -9999 -9999 -9999 -9999 -9999 -9999 2.915 0.834 0.594 0.777 0.844 3.982 4.025 4.956 5.37 5.407 5.785 5.785 6.175 6.175 5.85 5.85 5.85 5.85 6.691 7.729 7.729 8.169 8.169 8.169 7.758 7.758 8.316 8.316 7.147 6.45 7.46 8.434 8.598 8.598 8.598 8.455 7.569 7.866 8.696 10.118 11.364 11.382 11.743 11.827 11.827 11.677 11.33 11.288 11.136 9.496 9.884 11.051 11.74 11.832 12.238 13.665 13.665 13.343 14.581 14.581 14.581 14.593 14.593 14.593 14.593 14.246 13.863 13.65 13.421 13.358 11.038 10.123 5.561 1.876 6.555 7.283 9.21 11.734 11.87 12.353 13.026 13.026 13.026 13.155 13.335 13.926 14.441 14.441 14.441 13.762 13.198 12.429 11.949 11.573 10.307 10.307 8.621 6.971 6.569 6.569 7.591 8.5 8.813 9.101 9.101 9.061 8.443 7.976 7.667 7.755 7.988 8.97 8.97 9.058 11.474 11.736 12.06 12.929 12.929 13.31 13.31 13.846 14.028 14.028 14.028 14.016 13.986 13.562 11.06 10.917 10.099 9.048 9.909 10.146 10.992 10.992 10.992 10.847 10.827 10.126 10.021 8.391 6.144 6.032 7.837 8.062 8.369 9.161 10.794 11.884 12.456 13.464 13.464 13.464 13.464 13.136 13.136 13.232 12.883 12.696 12.261 11.65 11.65 11.815 12.891 13.484 14.592 14.592 14.592 14.592 14.55 15.391 15.391 15.391 15.218 15.382 15.137 15.438 15.438 15.136 15.136 14.735 15.264 15.761 15.761 15.761 13.464 13.35 13.748 13.748 13.748 13.748 11.512 10.611 8.385 8.852 9.827 9.827 11.514 11.514 11.184 11.184 12.413 13.171 13.24 13.24 13.24 14.056 14.056 14.056 13.842 13.987 14.078 14.762 15.296 15.296 15.154 14.79 13.916 14.541 14.687 14.852 14.852 14.962 15.301 15.216 15.12 15.047 14.992 14.992 14.992 14.992 14.77 14.319 13.362 12.704 12.704 12.002 13.019 13.74 14.731 14.844 14.844 14.844 14.844 15.334 -9999 -9999 -9999 -9999 
-9999 -9999 -9999 -9999 -9999 -9999 -9999 -9999 -9999 -9999 -9999 -9999 -9999 -9999 -9999 -9999 -9999 -9999 -9999 -9999 -9999 -9999 -9999 -9999 -9999 -9999 -9999 -9999 -9999 -9999 -9999 -9999 -9999 -9999 -9999 -9999 -9999 -9999 -9999 -9999 -9999 -9999 -9999 -9999 -9999 -9999 -9999 -9999 -9999 -9999 -9999 -9999 -9999 -9999 0.834 0.594 0.844 4.596 4.596 4.3 4.863 5.192 5.407 5.785 6.175 6.175 6.175 6.175 5.85 5.85 5.85 6.488 7.277 8.029 8.169 9.232 9.392 9.877 9.877 9.443 8.783 8.316 8.19 7.27 7.46 7.748 7.78 8.455 7.78 7.569 7.236 8.696 10.118 11.159 11.382 11.41 11.677 11.677 11.582 11.211 11.211 10.418 9.443 9.525 10.522 11.435 11.832 11.832 12.344 13.27 13.27 14.523 14.581 14.581 14.369 14.593 14.593 14.532 14.214 13.911 13.521 13.421 13.022 12.543 10.314 3.207 3.162 6.555 7.283 10.854 11.727 11.88 12.843 13.026 13.518 13.518 13.518 13.584 13.694 14.033 14.033 14.033 13.188 12.301 12.182 11.698 11.465 10.805 10.477 10.307 7.226 6.449 6.127 5.647 7.501 8.5 8.805 8.549 8.549 8.443 7.667 7.193 7.535 8.551 8.97 8.97 10.195 10.901 11.832 12.265 12.929 12.972 12.972 12.972 13.729 14.028 14.028 14.028 14.028 13.986 13.562 12.223 10.643 10.099 9.048 9.754 10.035 10.79 10.79 10.79 10.788 10.325 10.021 10.021 8.855 6.87 6.414 7.831 7.981 9.161 9.161 10.794 11.23 11.884 12.456 13.464 13.464 12.826 12.476 12.883 12.883 12.35 12.35 11.866 11.866 11.65 11.815 11.961 13.227 13.762 14.592 14.044 14.093 14.093 14.093 15.032 15.218 15.382 15.382 15.438 15.438 15.438 15.233 15.233 15.136 15.759 16.188 16.188 16.188 13.464 13.289 13.748 13.748 13.748 13.748 11.512 10.856 11.054 11.054 10.975 13.048 13.466 13.466 13.342 11.976 12.106 13.171 13.24 13.571 14.168 14.168 13.997 14.027 13.997 13.894 14.078 15.296 15.296 15.296 15.296 15.032 13.808 15.193 15.489 15.489 15.023 15.332 15.497 15.497 15.643 15.643 14.954 14.992 14.992 14.495 13.785 13.362 12.567 12.628 12.567 12.002 12.887 13.549 13.977 13.977 14.09 14.844 -9999 -9999 -9999 -9999 -9999 -9999 
-9999 -9999 -9999 -9999 -9999 -9999 -9999 -9999 -9999 -9999 -9999 -9999 -9999 -9999 -9999 -9999 -9999 -9999 -9999 -9999 -9999 -9999 -9999 -9999 -9999 -9999 -9999 -9999 -9999 -9999 -9999 -9999 -9999 -9999 -9999 -9999 -9999 -9999 -9999 -9999 -9999 -9999 -9999 -9999 -9999 -9999 -9999 -9999 -9999 -9999 -9999 -9999 -9999 -9999 -9999 4.049 4.497 4.596 4.596 4.596 4.537 5.101 5.407 5.539 6.175 6.175 6.175 6.175 5.662 5.695 5.481 5.917 7.056 7.926 9.051 9.461 10.48 10.48 10.48 9.877 9.443 8.783 8.19 6.292 7.161 7.817 8.24 8.24 8.24 7.522 7.708 7.469 10.118 10.816 11.062 11.216 11.41 11.41 11.019 11.162 10.331 9.976 9.536 8.897 9.525 11.059 11.51 11.559 12.205 12.688 13.117 13.117 13.372 13.408 14.228 14.373 14.373 14.373 14.214 13.889 13.421 13.022 12.543 10.535 8.817 6.779 3.162 6.555 7.058 10.854 11.727 12.642 13.02 13.026 13.518 13.518 13.518 13.584 13.584 13.694 13.694 13.694 13.182 12.301 12.069 12.069 11.985 11.465 10.506 10.477 7.226 7.226 5.647 5.647 5.317 7.308 7.308 7.308 6.877 6.574 6.239 6.195 7.149 8.036 8.97 8.97 10.195 10.673 11.806 12.265 12.929 12.972 12.972 12.972 13.485 14.028 14.028 14.028 13.986 13.792 12.72 12.223 10.011 10.011 9.048 9.048 9.762 10.546 10.788 10.788 10.119 10.119 10.021 10.021 7.562 7.268 6.519 7.831 7.997 8.078 9.161 10.709 11.23 11.23 11.23 10.983 10.983 11.306 11.629 12.216 12.24 11.586 11.87 12.71 12.781 12.781 12.781 11.909 12.479 13.227 13.227 13.432 13.849 14.093 14.653 15.19 15.218 15.382 15.382 15.382 15.438 15.438 15.233 15.233 15.233 15.759 16.188 16.188 16.188 15.387 13.289 13.697 13.748 13.748 11.512 10.856 13.737 13.737 11.833 13.555 13.555 13.555 13.466 13.466 12.187 12.061 12.845 13.571 14.168 14.168 14.168 14.442 14.442 14.442 14.111 14.394 15.296 15.296 15.296 15.296 15.215 13.808 15.489 15.697 15.697 15.697 15.497 15.497 15.766 15.766 15.766 15.087 15.048 15.031 14.985 12.926 12.279 11.754 11.313 11.313 11.676 12.24 12.887 13.362 13.362 13.362 -9999 -9999 -9999 -9999 -9999 -9999 -9999 
-9999 -9999 -9999 -9999 -9999 -9999 -9999 -9999 -9999 -9999 -9999 -9999 -9999 -9999 -9999 -9999 -9999 -9999 -9999 -9999 -9999 -9999 -9999 -9999 -9999 -9999 -9999 -9999 -9999 -9999 -9999 -9999 -9999 -9999 -9999 -9999 -9999 -9999 -9999 -9999 -9999 -9999 -9999 -9999 -9999 -9999 -9999 -9999 -9999 -9999 -9999 -9999 -9999 -9999 -9999 -9999 4.581 4.966 5 5 5.101 5.386 5.304 5.352 5.598 6.175 6.175 5.692 6.858 7.298 7.413 8.038 8.038 8.754 9.28 10.085 10.48 10.48 10.48 9.92 9.668 9.358 8.779 8.369 5.871 7.864 8.24 8.24 8.24 7.889 7.888 7.888 7.809 10.398 10.652 10.916 10.896 10.896 10.896 9.976 9.976 9.976 9.536 8.605 9.221 10.068 10.541 11.551 11.743 11.893 12.378 12.756 12.378 12.184 13.314 14.373 14.373 14.373 14.214 13.889 13.015 12.069 11.773 10.253 8.817 6.924 5.887 6.487 8.886 10.675 12.204 12.642 12.911 13.02 13.518 13.518 13.518 13.35 13.584 13.584 13.543 13.278 13.182 12.259 12.259 12.196 12.069 11.985 10.988 10.477 8.688 7.226 6.354 6.035 5.349 4.966 4.966 4.553 5.79 5.79 6.195 6.547 6.547 8.036 8.551 9.232 10.109 10.446 10.894 12.34 12.929 12.972 12.972 12.972 13.192 13.729 13.729 13.792 13.792 13.792 12.724 10.424 10.424 7.781 7.502 8.495 8.828 9.832 9.855 9.872 9.872 9.848 9.093 8.594 7.589 7.485 7.164 7.831 7.981 7.997 8.127 8.859 10.759 10.759 10.932 10.393 10.754 10.76 10.76 11.286 11.286 11.87 12.085 12.71 12.781 12.781 12.781 12.284 11.909 12.479 12.825 13.01 13.164 13.413 14.861 15.19 15.218 15.382 15.382 15.382 15.228 15.2 15.233 15.233 15.085 15.64 16.188 16.188 16.188 15.82 13.126 13.126 13.126 12.53 12.53 12.656 13.778 13.778 13.737 13.555 14.524 14.524 14.244 14.789 14.789 14.789 12.061 13.571 14.168 14.168 14.308 14.442 14.442 14.442 14.442 14.394 14.603 15.296 15.296 15.215 15.215 13.893 15.489 15.697 15.697 15.697 15.684 15.684 15.766 15.766 15.766 15.637 15.411 15.031 14.985 14.985 13.488 12.041 11.479 11.313 11.123 11.123 12.24 12.296 -9999 -9999 -9999 -9999 -9999 -9999 -9999 -9999 -9999 
-9999 -9999 -9999 -9999 -9999 -9999 -9999 -9999 -9999 -9999 -9999 -9999 -9999 -9999 -9999 -9999 -9999 -9999 -9999 -9999 -9999 -9999 -9999 -9999 -9999 -9999 -9999 -9999 -9999 -9999 -9999 -9999 -9999 -9999 -9999 -9999 -9999 -9999 -9999 -9999 -9999 -9999 -9999 -9999 -9999 -9999 -9999 -9999 -9999 -9999 -9999 -9999 -9999 -9999 -9999 -9999 4.623 4.966 5 5.021 5.509 5.509 5.509 5.509 5.352 5.598 5.598 6.732 8.335 8.335 9.02 9.169 9.169 8.432 9.28 10.358 10.48 10.48 10.48 9.92 9.668 9.668 8.838 8.369 5.871 7.864 8.24 8.986 8.986 9.032 9.032 9.032 9.964 10.03 9.958 9.831 10.955 11.588 11.327 11.327 9.976 9.976 8.845 8.607 10.28 10.734 11.143 11.436 11.634 11.634 11.634 11.358 11.358 12.184 13.314 13.71 14.373 14.373 13.865 13.831 11.961 11.585 10.902 10.762 9.214 9.214 8.679 5.129 8.886 10.555 11.025 12.642 12.642 12.911 13.281 13.281 13.281 13.167 13.132 13.232 12.934 13.163 12.489 12.489 12.259 12.196 12.196 11.985 10.781 10.389 9.616 6.795 6.354 6.266 5.937 4.966 4.695 4.293 5.957 6.415 6.415 6.547 6.588 7.296 9.232 9.887 11.232 12.128 12.128 12.206 12.34 12.654 12.972 12.659 12.593 13.192 13.25 13.792 13.792 13.792 12.724 10.424 10.424 7.781 7.781 7.801 8.216 9.336 9.336 9.336 9.093 9.093 8.654 7.589 7.589 7.485 7.416 7.332 7.332 7.8 7.934 7.949 7.934 7.913 8.247 8.247 9.838 10.754 10.76 10.587 10.915 11.87 12.085 12.71 12.781 12.781 12.781 12.613 11.909 12.329 13.855 13.855 14.405 15.056 15.094 15.094 15.19 15.373 15.373 15.228 15.2 15.2 15.233 14.759 15.332 15.332 15.82 15.82 15.82 15.82 13.404 13.126 13.126 12.693 12.989 13.778 13.784 13.784 13.784 14.524 14.795 14.795 15.659 15.659 15.102 14.789 13.545 13.398 13.571 14.168 14.308 14.442 14.442 14.442 14.186 14.036 14.732 15.123 15.215 15.215 15.046 14.505 15.042 15.697 15.697 15.697 15.684 15.684 15.766 15.845 16.131 16.131 16.131 15.031 14.985 13.488 13.488 11.727 11.479 10.44 12.495 12.495 12.495 -9999 -9999 -9999 -9999 -9999 -9999 -9999 -9999 -9999 -9999 
-9999 -9999 -9999 -9999 -9999 -9999 -9999 -9999 -9999 -9999 -9999 -9999 -9999 -9999 -9999 -9999 -9999 -9999 -9999 -9999 -9999 -9999 -9999 -9999 -9999 -9999 -9999 -9999 -9999 -9999 -9999 -9999 -9999 -9999 -9999 -9999 -9999 -9999 -9999 -9999 -9999 -9999 -9999 -9999 -9999 -9999 -9999 -9999 -9999 -9999 -9999 -9999 -9999 -9999 -9999 -9999 -9999 4.966 5 5.021 5.509 5.509 5.509 5.509 5.327 5.384 5.83 7.605 8.335 8.933 9.28 9.28 9.28 9.169 10.358 10.599 10.599 10.599 10.589 9.946 9.668 9.358 8.838 6.822 7.674 9.425 10.066 10.066 10.962 10.962 11.221 9.964 10.03 10.917 11.304 12.012 12.012 11.588 11.64 11.64 9.987 8.669 7.262 8.607 10.34 10.734 11.143 11.143 11.143 11.143 11.48 11.48 11.271 11.663 13.314 13.314 13.71 13.471 13.471 11.541 11.737 11.242 12.392 11.963 11.162 9.214 9.214 8.399 6.146 9.169 10.775 12.015 12.39 12.39 13.281 13.281 13.132 13.132 13.027 12.934 12.934 12.489 12.489 12.489 12.259 12.196 12.196 11.71 11.512 9.991 9.616 7.676 6.414 6.266 5.937 5.743 6.052 6.052 6.415 7.321 8.007 9.244 9.482 9.482 9.887 10.95 11.481 12.128 12.128 12.206 12.206 12.545 12.545 12.545 12.114 12.68 13.001 13.25 13.039 12.724 12.724 10.424 7.781 7.781 7.781 7.949 8.216 8.216 8.216 8.483 8.654 8.654 8.506 8.506 7.589 7.485 7.416 7.416 6.791 7.213 7.664 7.695 7.716 7.716 7.148 7.148 7.503 9.838 9.838 9.555 9.555 10.255 11.87 12.085 12.71 12.613 12.613 11.909 12.173 13.855 13.855 14.332 14.787 15.056 15.056 15.094 15.094 15.094 14.877 14.877 14.831 14.34 13.994 14.664 15.332 15.332 15.585 15.82 15.82 15.5 13.404 13.126 13.126 12.713 12.989 13.784 13.784 13.784 13.784 14.524 15.113 16.009 16.259 16.259 16.161 15.102 13.721 12.856 13.398 14.609 14.609 14.609 14.308 14.186 14.255 14.367 14.747 15.254 15.161 15.123 14.684 14.603 14.603 14.99 15.04 15.684 15.684 15.684 15.376 16.131 16.131 16.131 16.131 14.963 14.586 13.488 13.488 11.795 11.456 10.575 12.495 -9999 -9999 -9999 -9999 -9999 -9999 -9999 -9999 -9999 -9999 -9999 -9999 
-9999 -9999 -9999 -9999 -9999 -9999 -9999 -9999 -9999 -9999 -9999 -9999 -9999 -9999 -9999 -9999 -9999 -9999 -9999 -9999 -9999 -9999 -9999 -9999 -9999 -9999 -9999 -9999 -9999 -9999 -9999 -9999 -9999 -9999 -9999 -9999 -9999 -9999 -9999 -9999 -9999 -9999 -9999 -9999 -9999 -9999 -9999 -9999 -9999 -9999 -9999 -9999 -9999 -9999 -9999 -9999 -9999 -9999 4.893 5.021 5.386 5.509 5.509 5.327 5.327 5.327 5.83 7.605 7.959 9.012 9.298 9.298 9.298 9.958 10.567 10.813 10.952 10.952 10.952 10.614 9.946 8.978 8.41 7.564 9.413 9.772 10.345 10.962 10.962 11.221 11.221 11.221 10.863 12.035 12.593 13.051 13.051 12.343 11.73 11.64 11.64 9.69 8.669 8.592 10.34 10.378 11.143 11.357 11.357 11.48 11.48 11.48 11.48 11.213 11.213 13.314 12.075 12.175 11.737 11.737 11.737 12.402 12.402 12.402 11.963 11.162 8.906 7.216 6.146 7.774 10.165 10.508 12.015 12.34 12.34 12.34 12.31 12.785 12.785 12.572 12.257 12.489 12.489 12.489 12.259 12.196 11.938 11.512 10.681 10.327 10.04 9.694 8.918 6.096 5.743 5.778 7.966 8.596 8.596 10.18 10.007 10.272 10.272 10.272 9.873 10.95 11.481 12.128 12.128 12.128 11.542 11.412 11.792 11.832 11.832 11.832 11.832 12.395 12.395 9.367 8.601 8.601 8.052 8.015 7.771 7.77 8.216 8.216 8.434 9.422 9.422 9.041 8.768 9.104 7.612 7.612 7.416 5.841 6.096 6.791 7.007 7.197 7.063 7.098 7.098 7.065 6.665 7.317 7.373 7.55 8.836 10.006 10.255 11.418 11.52 11.999 11.999 11.576 12.173 13.855 13.855 14.332 14.787 15.056 15.056 15.056 14.99 14.877 14.877 14.877 14.627 14.127 14.135 14.259 14.259 15.332 15.508 15.508 15.508 15.362 13.19 12.713 12.713 12.53 12.695 13.453 13.784 13.784 14.583 15.11 15.585 16.259 16.259 16.259 16.259 15.584 13.721 12.856 14.404 15.297 15.297 15.297 14.5 14.5 14.842 15.416 15.416 15.416 15.416 15.254 14.684 14.797 14.826 14.924 15.388 15.584 15.584 15.584 15.581 15.845 16.131 16.131 16.013 16.013 16.013 13.644 13.268 13.253 13.054 11.456 -9999 -9999 -9999 -9999 -9999 -9999 -9999 -9999 -9999 -9999 -9999 -9999 -9999 
-9999 -9999 -9999 -9999 -9999 -9999 -9999 -9999 -9999 -9999 -9999 -9999 -9999 -9999 -9999 -9999 -9999 -9999 -9999 -9999 -9999 -9999 -9999 -9999 -9999 -9999 -9999 -9999 -9999 -9999 -9999 -9999 -9999 -9999 -9999 -9999 -9999 -9999 -9999 -9999 -9999 -9999 -9999 -9999 -9999 -9999 -9999 -9999 -9999 -9999 -9999 -9999 -9999 -9999 -9999 -9999 -9999 -9999 -9999 4.957 5.284 5.284 5.284 5.327 5.327 5.239 5.86 7.303 8.199 9.012 9.298 9.298 9.298 10.081 10.69 10.813 10.952 10.952 10.952 10.815 10.067 8.476 8.226 8.226 9.508 10.334 10.345 10.962 11.245 11.245 11.221 11.221 11.126 12.035 12.593 13.051 13.148 13.148 12.973 12.035 11.955 10.204 7.902 7.973 10.28 10.45 11.357 11.507 11.872 11.872 11.717 11.48 11.48 11.256 10.9 10.268 10.32 11.339 11.962 11.962 12.512 12.907 12.907 12.402 12.162 11.162 9.432 9.368 6.925 7.225 8.365 10.095 10.546 11.544 12.154 12.29 12.29 12.29 13.206 11.891 12.2 12.257 12.489 12.097 11.286 11.265 11.265 10.808 10.958 10.958 10.924 10.04 8.918 6.223 6.248 7.923 9.321 9.321 11.569 11.569 11.61 11.61 11.268 10.272 11.312 10.065 11.374 11.481 12.128 11.604 11.744 11.797 12.253 12.31 12.31 11.129 10.969 10.82 9.899 8.601 8.601 8.601 8.409 8.09 8.09 8.118 9.523 9.888 9.888 10.966 11.003 11.003 11.003 10.979 9.841 8.638 7.58 5.755 4.515 5.139 5.533 6.214 6.431 6.559 6.559 6.559 5.643 5.62 5.62 5.388 7.623 7.623 10.006 11.328 11.328 11.328 11.264 11.264 11.551 13.159 13.855 14.332 14.787 15.056 15.056 14.99 14.99 14.318 14.977 14.977 14.807 14.807 14.259 14.259 14.259 14.615 15.321 15.508 15.321 14.044 12.573 12.573 12.341 12.094 12.394 13.192 13.528 13.528 14.583 15.11 16.008 16.258 16.259 16.259 16.259 15.584 13.973 14.148 14.807 15.297 15.297 15.297 14.965 14.5 15.409 15.416 15.416 15.416 15.416 15.376 15.376 15.376 15.207 14.924 15.42 15.584 15.778 15.778 15.584 14.985 15.69 16.013 16.013 16.013 16.013 14.869 14.202 13.593 -9999 -9999 -9999 -9999 -9999 -9999 -9999 -9999 -9999 -9999 -9999 -9999 -9999 -9999 -9999 
-9999 -9999 -9999 -9999 -9999 -9999 -9999 -9999 -9999 -9999 -9999 -9999 -9999 -9999 -9999 -9999 -9999 -9999 -9999 -9999 -9999 -9999 -9999 -9999 -9999 -9999 -9999 -9999 -9999 -9999 -9999 -9999 -9999 -9999 -9999 -9999 -9999 -9999 -9999 -9999 -9999 -9999 -9999 -9999 -9999 -9999 -9999 -9999 -9999 -9999 -9999 -9999 -9999 -9999 -9999 -9999 -9999 -9999 -9999 4.957 5.263 5.284 5.263 5.263 5.218 4.983 5.86 6.926 8.199 8.856 9.298 9.298 9.298 10.303 11.001 11.001 11.001 10.952 10.952 10.614 10.224 8.527 8.934 8.934 10.319 10.445 10.87 11.245 11.245 11.245 11.245 11.221 11.825 12.208 12.756 13.051 13.148 13.148 13.148 12.973 12.035 10.181 8.143 8.443 9.458 10.863 11.357 11.872 11.872 11.872 11.872 11.48 11.289 11.256 10.099 10.469 10.877 11.163 11.99 12.912 13.468 13.468 12.907 12.686 12.162 11.43 10.32 10.019 7.497 7.152 7.62 9.65 9.942 10.798 10.798 11.788 13.987 14.118 13.602 13.206 11.891 11.761 11.761 11.761 11.166 11.166 11.264 11.264 10.958 10.958 10.958 10.04 9.163 8.26 7.923 9.321 9.321 11.569 11.603 11.603 11.893 11.893 11.893 11.546 11.312 11.312 11.266 11.332 11.974 12.674 12.669 12.551 12.551 12.551 12.31 12.31 11.129 10.844 9.959 8.601 8.601 8.601 8.236 8.236 8.118 9.523 9.888 9.888 10.045 10.966 11.622 11.847 11.847 11.516 10.384 9.831 8.145 5.755 5.257 5.31 5.31 5.774 5.953 5.953 5.652 5.652 5.354 5.089 5.473 5.519 6.496 7.623 9.983 9.983 9.983 9.771 10.317 10.67 11.985 13.094 13.719 14.066 14.787 14.787 14.99 14.99 14.362 14.403 14.977 15.079 15.079 15.079 14.025 14.259 14.259 13.67 14.473 14.473 12.615 12.23 12.573 12.573 12.04 12.789 12.034 12.5 13.192 12.955 14.583 14.904 15.596 16.008 16.258 16.259 16.258 15.316 14.008 14.278 14.891 15.549 15.549 15.549 15.112 14.783 15.409 15.409 15.416 15.416 15.28 15.376 15.376 15.376 15.207 15.207 15.42 15.778 15.778 15.778 15.581 15.131 15.86 16.336 16.336 16.013 16.013 15.418 15.083 -9999 -9999 -9999 -9999 -9999 -9999 -9999 -9999 -9999 -9999 -9999 -9999 -9999 -9999 -9999 -9999 
-9999 -9999 -9999 -9999 -9999 -9999 -9999 -9999 -9999 -9999 -9999 -9999 -9999 -9999 -9999 -9999 -9999 -9999 -9999 -9999 -9999 -9999 -9999 -9999 -9999 -9999 -9999 -9999 -9999 -9999 -9999 -9999 -9999 -9999 -9999 -9999 -9999 -9999 -9999 -9999 -9999 -9999 -9999 -9999 -9999 -9999 -9999 -9999 -9999 -9999 -9999 -9999 -9999 -9999 -9999 -9999 -9999 -9999 -9999 -9999 5.263 5.263 5.263 4.968 4.968 4.628 5.512 6.979 7.983 8.091 8.894 9.275 9.275 10.405 11.001 11.001 11.001 10.606 10.614 10.224 9.414 8.923 8.934 8.992 10.319 10.614 11.072 11.356 11.245 11.245 11.245 11.138 11.924 12.208 12.593 13.051 13.148 13.148 13.148 12.059 11.955 10.565 8.443 8.55 9.9 10.863 11.602 11.872 11.872 11.872 11.872 11.354 11.256 10.899 9.976 10.469 11.218 11.218 12.912 13.468 13.485 13.485 13.485 13.224 12.728 11.43 10.32 10.294 7.806 7.961 7.919 7.765 8.554 9.71 10.338 13.987 14.118 14.118 14.118 13.602 13.206 10.965 11.085 11.544 11.623 11.623 11.623 11.594 11.487 10.958 10.958 10.467 10.467 9.278 8.295 10.04 10.04 11.603 11.875 11.875 11.893 11.893 11.893 12.122 12.179 12.179 11.785 11.785 12.674 12.691 12.926 12.926 12.926 12.894 12.894 12.188 11.285 10.919 10.456 8.49 8.125 8.125 8.236 8.364 8.364 11.247 11.247 11.217 10.978 11.622 12.081 12.081 11.859 11.847 10.65 10.026 8.589 5.257 5.257 5.364 5.31 5.31 5.31 5.402 5.402 5.402 5.473 5.782 6.147 6.147 8.025 8.025 9.216 10.126 10.172 10.503 10.362 10.193 12.704 13.719 14.23 14.23 14.25 14.25 14.414 14.775 14.775 14.403 14.977 15.079 15.079 15.079 14.38 14.38 14.38 13.638 13.128 12.714 12.676 12.307 12.23 12.04 13.233 13.233 13.076 13.01 12.031 12.721 14.395 14.719 15.404 15.676 16.184 16.184 16.184 14.868 14.26 14.278 14.891 15.549 15.549 15.549 15.112 14.783 14.87 15.409 15.409 15.306 15.273 15.376 15.376 15.376 15.207 15.207 15.42 15.778 15.778 15.778 15.778 15.636 16.336 16.336 16.336 16.336 15.928 15.556 15.418 14.92 -9999 -9999 -9999 -9999 -9999 -9999 -9999 -9999 -9999 -9999 -9999 -9999 -9999 -9999 -9999 
-9999 -9999 -9999 -9999 -9999 -9999 -9999 -9999 -9999 -9999 -9999 -9999 -9999 -9999 -9999 -9999 -9999 -9999 -9999 -9999 -9999 -9999 -9999 -9999 -9999 -9999 -9999 -9999 -9999 -9999 -9999 -9999 -9999 -9999 -9999 -9999 -9999 -9999 -9999 -9999 -9999 -9999 -9999 -9999 -9999 -9999 -9999 -9999 -9999 -9999 -9999 -9999 -9999 -9999 -9999 -9999 -9999 -9999 -9999 -9999 -9999 4.784 4.784 4.784 4.784 4.628 5.133 6.819 7.172 8.091 8.092 8.701 9.275 9.275 11.001 11.001 11.001 10.606 10.317 9.6 8.923 8.008 8.934 9.388 10.614 11.223 11.731 11.731 11.731 11.731 10.876 10.732 11.825 11.924 12.283 12.475 12.756 13.148 12.569 12.033 11.362 10.512 9.36 10.082 10.704 11.624 12.225 11.74 11.872 11.872 11.868 11.354 11.029 10.899 9.879 10.469 11.218 11.218 12.453 13.468 13.485 13.485 13.485 13.224 12.832 12.004 10.32 10.294 7.961 8.191 8.191 7.919 8.2 9.283 9.283 13.13 14.118 14.118 14.118 14.118 12.494 10.299 11.544 11.623 11.623 11.742 11.742 11.667 11.59 10.958 10.583 10.545 10.569 10.774 10.774 10.136 10.04 11.603 11.875 11.875 11.893 11.893 11.893 12.179 12.179 12.179 12.22 13.084 13.084 13.368 13.368 13.368 13.004 13.004 12.894 12.894 11.669 10.919 10.438 8.127 8.006 8.113 8.418 8.698 11.247 11.583 12.147 12.747 12.147 12.178 12.178 12.178 12.081 11.928 11.767 10.925 8.589 5.638 5.65 5.65 5.65 5.31 4.937 5.402 5.402 5.473 5.782 5.833 6.378 6.698 8.025 8.146 10.026 10.589 10.672 10.672 10.589 10.362 12.704 14.23 14.23 14.25 14.366 14.366 14.775 14.809 14.912 14.809 14.977 15.079 15.079 15.079 14.38 14.38 14.38 13.735 12.714 12.714 12.714 12.8 12.8 13.233 13.445 13.445 13.445 13.376 13.01 12.565 12.721 14.395 14.395 15.478 15.676 15.676 14.846 14.846 14.798 14.278 14.675 15.549 15.549 15.656 15.656 15.656 15.087 15.3 15.306 15.306 15.306 15.039 15.083 15.207 15.207 15.147 15.118 15.31 15.778 15.778 15.023 15.636 16.336 16.336 16.336 16.336 15.928 15.658 15.658 15.658 -9999 -9999 -9999 -9999 -9999 -9999 -9999 -9999 -9999 -9999 -9999 -9999 -9999 -9999 -9999 
-9999 -9999 -9999 -9999 -9999 -9999 -9999 -9999 -9999 -9999 -9999 -9999 -9999 -9999 -9999 -9999 -9999 -9999 -9999 -9999 -9999 -9999 -9999 -9999 -9999 -9999 -9999 -9999 -9999 -9999 -9999 -9999 -9999 -9999 -9999 -9999 -9999 -9999 -9999 -9999 -9999 -9999 -9999 -9999 -9999 -9999 -9999 -9999 -9999 -9999 -9999 -9999 -9999 -9999 -9999 -9999 -9999 -9999 -9999 -9999 -9999 4.677 4.784 4.784 4.628 4.628 5.242 6.317 7.172 7.374 8.091 8.092 8.866 8.866 10.001 10.001 10.001 9.6 9.6 9.157 8.141 7.678 9.379 9.518 10.614 11.223 11.731 11.731 11.731 11.731 10.876 10.732 10.292 11.532 12.022 12.283 12.283 12.022 11.917 11.917 11.362 10.512 9.909 11.627 12.539 12.539 12.608 12.608 11.868 11.868 11.868 11.868 11.029 9.983 9.983 10.266 11.218 11.218 12.436 12.722 13.485 13.485 13.485 12.934 12.832 12.004 10.294 7.829 8.191 8.191 8.191 8.191 7.954 8.747 8.868 11.58 13.13 14.118 14.118 12.974 12.9 10.897 11.544 11.544 11.785 11.785 11.785 11.753 11.59 10.583 11.305 11.698 11.111 11.478 10.909 10.774 10.04 11.163 11.875 11.875 11.875 11.893 11.839 12.179 12.179 12.179 12.427 13.084 13.476 13.675 13.675 13.368 13.004 13.004 12.894 11.762 11.305 11.016 10.438 7.796 8.451 8.664 9.97 9.97 11.84 12.145 12.747 12.911 12.911 12.911 12.373 12.373 12.373 11.979 11.767 11.533 9.498 5.65 5.65 5.65 5.65 5.364 4.343 5.134 5.134 5.473 5.833 6.233 6.698 6.698 8.025 9.312 10.026 10.589 10.672 10.672 10.672 10.528 12.323 14.23 14.23 14.366 14.581 14.581 14.775 14.912 14.912 14.912 14.407 14.545 14.585 14.596 14.38 14.38 13.951 13.735 12.714 12.714 12.8 13.152 13.152 13.233 13.76 13.76 13.76 13.376 13.376 12.886 13.608 13.825 13.825 14.056 14.817 14.846 14.846 14.846 14.798 14.26 14.612 15.304 15.606 15.656 15.656 15.656 14.551 15.306 15.306 15.306 15.306 15.241 14.902 14.626 14.626 14.087 14.087 15.057 15.057 14.62 15.179 15.673 15.673 16.336 16.336 15.928 15.648 16.225 16.225 16.214 16.081 -9999 -9999 -9999 -9999 -9999 -9999 -9999 -9999 -9999 -9999 -9999 -9999 -9999 -9999 
-9999 -9999 -9999 -9999 -9999 -9999 -9999 -9999 -9999 -9999 -9999 -9999 -9999 -9999 -9999 -9999 -9999 -9999 -9999 -9999 -9999 -9999 -9999 -9999 -9999 -9999 -9999 -9999 -9999 -9999 -9999 -9999 -9999 -9999 -9999 -9999 -9999 -9999 -9999 -9999 -9999 -9999 -9999 -9999 -9999 -9999 -9999 -9999 -9999 -9999 -9999 -9999 -9999 -9999 -9999 -9999 -9999 -9999 -9999 -9999 -9999 -9999 4.677 4.677 4.328 4.068 4.802 5.446 6.317 7.172 7.099 7.099 7.883 8.476 8.585 9.592 9.592 9.592 9.157 7.921 6.779 7.678 9.379 9.518 9.518 10.614 11.356 11.731 11.731 10.876 10.682 10.324 11.022 11.237 11.981 12.022 12.022 11.981 11.917 11.401 10.731 10.512 11.852 12.539 12.564 12.629 13.471 13.408 12.608 12.146 11.868 11.534 11.009 9.983 9.983 9.983 10.615 10.921 11.906 12.553 12.724 12.934 12.934 12.934 12.044 10.888 9.597 8.113 8.113 8.191 8.191 8.191 7.954 7.806 8.551 8.728 11.228 12.9 12.9 12.9 10.897 10.897 11.064 11.544 11.785 11.785 11.785 11.753 11.445 11.715 11.832 11.832 11.698 11.812 11.812 10.909 10.648 11.646 11.646 11.646 11.646 11.536 11.675 11.839 12.179 12.179 12.495 13.476 13.675 13.675 13.675 13.675 13.004 13.004 12.809 11.994 11.762 11.016 9.731 8.387 8.664 8.75 9.97 10.09 11.84 12.565 13.23 13.23 12.911 12.911 12.373 12.373 12.373 11.928 11.767 11.533 9.607 5.638 5.65 5.65 5.65 4.067 4.343 4.474 4.737 4.983 5.833 6.44 6.698 6.698 8.473 9.29 10.028 10.255 10.672 10.672 10.672 10.704 12.323 13.442 13.917 14.581 14.581 14.581 14.604 14.912 14.912 14.912 14.407 14.105 14.105 14.585 13.815 13.815 13.815 13.274 12.739 13.099 14.235 14.235 13.246 13.76 13.76 13.76 13.76 13.462 13.152 13.544 13.825 14.303 14.538 14.538 14.538 14.846 14.846 14.846 14.672 14.195 14.979 15.304 15.606 15.656 15.656 15.656 15.076 15.087 15.306 15.306 15.241 15.039 14.307 14.307 14.307 14.242 14.087 14.337 15.301 15.301 15.673 15.673 15.673 15.673 15.429 15.511 16.225 16.225 16.225 16.29 16.29 15.859 -9999 -9999 -9999 -9999 -9999 -9999 -9999 -9999 -9999 -9999 -9999 -9999 -9999 
-9999 -9999 -9999 -9999 -9999 -9999 -9999 -9999 -9999 -9999 -9999 -9999 -9999 -9999 -9999 -9999 -9999 -9999 -9999 -9999 -9999 -9999 -9999 -9999 -9999 -9999 -9999 -9999 -9999 -9999 -9999 -9999 -9999 -9999 -9999 -9999 -9999 -9999 -9999 -9999 -9999 -9999 -9999 -9999 -9999 -9999 -9999 -9999 -9999 -9999 -9999 -9999 -9999 -9999 -9999 -9999 -9999 -9999 -9999 -9999 -9999 -9999 -9999 4.122 4.165 4.327 4.492 4.886 5.741 5.741 5.741 5.614 5.757 6.913 7.44 7.44 8.189 8.189 7.492 6.424 6.135 7.085 7.815 9.518 9.787 10.456 10.844 10.844 10.844 10.682 10.682 10.964 11.237 11.237 12.447 12.447 11.981 11.896 11.401 10.608 10.202 10.202 12.079 12.564 12.968 13.471 13.471 13.471 13.408 12.352 12.146 11.836 10.799 10.799 10.799 10.403 10.609 10.862 10.964 12.148 12.266 12.266 12.266 12.234 11.804 9.921 7.369 8.113 9.304 9.304 8.263 8.515 8.515 8.175 7.681 7.631 8.728 10.511 10.451 10.897 10.897 10.897 10.668 11.271 11.785 11.785 11.785 11.753 11.247 11.715 12.049 12.391 12.432 12.432 12.391 12.16 11.252 11.646 11.646 11.646 12.008 12.008 12.008 11.675 11.675 12.009 12.81 13.476 13.675 13.675 13.675 13.675 13.29 13.004 12.729 12.309 11.994 11.156 9.643 8.353 8.744 9.372 10.09 11.821 11.821 13.23 13.393 13.393 13.393 12.911 12.469 12.373 12.373 11.833 11.617 10.116 9.607 5.298 5.533 5.533 5.513 4.067 3.275 3.963 4.115 4.737 4.983 6.44 6.698 6.698 7.505 8.847 9.882 10.028 10.672 10.672 10.507 10.528 11.303 12.661 13.72 14.581 14.581 14.581 14.581 14.912 14.912 14.912 14.387 14.01 14.006 14.006 13.082 13.274 13.274 12.552 13.099 14.478 14.722 14.478 14.366 14.366 13.76 14.004 14.133 14.136 13.521 13.544 13.745 14.538 14.904 14.904 14.904 14.815 14.462 14.672 14.313 14.313 15.045 15.241 15.606 15.606 15.656 15.212 15.076 14.553 14.955 15.096 15.096 14.458 14.242 14.242 14.714 14.714 14.714 14.529 15.301 15.301 15.673 15.95 15.979 15.979 15.979 15.699 16.225 16.225 16.29 16.314 16.314 16.314 -9999 -9999 -9999 -9999 -9999 -9999 -9999 -9999 -9999 -9999 -9999 -9999 -9999 
-9999 -9999 -9999 -9999 -9999 -9999 -9999 -9999 -9999 -9999 -9999 -9999 -9999 -9999 -9999 -9999 -9999 -9999 -9999 -9999 -9999 -9999 -9999 -9999 -9999 -9999 -9999 -9999 -9999 -9999 -9999 -9999 -9999 -9999 -9999 -9999 -9999 -9999 -9999 -9999 -9999 -9999 -9999 -9999 -9999 -9999 -9999 -9999 -9999 -9999 -9999 -9999 -9999 -9999 -9999 -9999 -9999 -9999 -9999 -9999 -9999 -9999 -9999 -9999 4.165 4.624 4.558 4.665 5.741 5.741 5.741 5.614 5.567 6.098 6.146 6.098 6.796 6.353 5.248 5.505 5.505 6.147 7.085 7.566 9.787 10.456 10.499 10.713 10.713 10.713 10.306 10.964 11.699 12.735 13.071 13.071 12.447 11.955 11.955 10.309 10.202 10.625 11.95 12.628 13.471 13.471 13.587 13.587 13.516 12.918 12.082 11.836 11.306 11.93 12.054 12.054 12.054 10.862 10.964 11.535 11.535 11.848 11.502 11.442 10.7 10.58 7.734 9.304 9.476 9.476 9.476 8.988 8.889 8.889 8.175 7.601 7.09 8.76 9.002 9.268 10.897 10.897 10.188 10.319 11.271 11.271 11.144 11.083 10.527 11.715 12.049 12.432 12.432 12.432 12.432 12.16 11.252 11.252 11.646 12.008 12.008 12.008 12.008 11.675 11.675 12.161 12.861 12.977 13.494 13.675 13.675 13.29 13.29 12.807 12.77 12.309 11.547 10.68 9.643 8.498 9.238 9.295 9.66 11.821 12.572 13.23 13.393 13.393 13.393 13.076 12.31 12.026 11.833 11.211 10.577 10.116 9.177 8.104 5.298 5.292 3.738 3.738 2.255 3.039 4.635 6.98 6.98 6.077 6.44 5.836 7.505 8.136 8.823 9.891 9.891 10.507 9.911 9.844 10.526 11.341 12.661 13.645 14.581 14.581 14.021 14.021 14.387 14.387 13.978 13.978 14.006 14.006 13.448 13.448 13.082 12.552 14.478 14.722 14.722 14.85 14.85 14.85 14.85 14.133 14.403 14.403 14.136 13.338 13.897 14.849 14.904 14.904 14.904 14.904 14.782 14.782 14.462 14.313 15.045 15.241 15.552 15.552 16.259 16.452 16.259 15.933 15.45 15.45 14.458 14.458 15.014 16.277 16.277 15.837 14.714 14.737 15.301 15.301 15.541 15.95 15.979 15.979 15.979 16.034 16.161 16.232 16.314 16.314 16.314 16.314 16.067 -9999 -9999 -9999 -9999 -9999 -9999 -9999 -9999 -9999 -9999 -9999 -9999 
-9999 -9999 -9999 -9999 -9999 -9999 -9999 -9999 -9999 -9999 -9999 -9999 -9999 -9999 -9999 -9999 -9999 -9999 -9999 -9999 -9999 -9999 -9999 -9999 -9999 -9999 -9999 -9999 -9999 -9999 -9999 -9999 -9999 -9999 -9999 -9999 -9999 -9999 -9999 -9999 -9999 -9999 -9999 -9999 -9999 -9999 -9999 -9999 -9999 -9999 -9999 -9999 -9999 -9999 -9999 -9999 -9999 -9999 -9999 -9999 -9999 -9999 -9999 -9999 5.099 4.997 4.804 5.207 5.741 5.741 5.741 5.614 5.413 4.697 4.454 4.332 3.067 3.472 4.84 4.84 4.85 6.147 7.023 8.083 9.787 9.892 11.144 11.144 11.564 10.713 11.727 11.947 13.216 13.431 13.431 13.422 13.071 11.968 11.955 10.309 10.218 11.326 11.872 12.628 12.968 13.587 13.587 13.587 13.587 13.516 12.082 11.874 11.93 12.071 12.071 12.054 12.054 11.698 10.975 10.739 10.739 10.734 10.7 10.7 10.7 10.58 9.413 9.413 9.619 10.14 10.14 10.14 9.054 9.054 8.175 7.711 7.039 7.167 8.76 8.76 9.586 9.869 10.188 10.188 10.319 10.319 10.295 10.08 10.968 11.576 12.049 12.432 12.432 12.432 12.432 12.16 11.869 11.252 11.252 11.591 12.008 12.008 12.008 11.675 11.532 12.599 12.861 12.977 13.151 13.151 13.29 13.29 13.046 12.77 12.77 12.309 11.547 10.086 9.643 8.512 9.279 9.347 9.347 11.375 12.572 13.047 13.393 13.393 13.393 13.076 12.31 12.257 11.822 11.072 11.072 10.577 8.912 8.104 8.104 3.158 3.158 2.535 1.743 3.768 6.98 6.98 6.98 6.98 6.292 7.045 6.542 7.505 8.136 8.836 8.836 8.218 9.554 8.353 10.217 10.217 12.172 13.645 13.645 13.645 13.802 13.879 13.978 13.978 13.978 13.978 13.899 13.899 13.448 13.448 13.448 12.846 14.722 14.722 14.722 14.85 14.85 14.85 14.85 14.646 14.646 14.646 14.421 14.036 14.849 14.849 14.904 14.904 14.904 15.409 15.409 14.782 14.462 15.412 15.412 15.045 15.392 16.439 16.767 17.047 17.047 16.626 15.568 15.568 14.741 14.694 16.277 16.277 16.277 16.277 14.714 14.45 15.012 15.183 15.304 15.95 15.979 15.979 15.979 16.161 16.161 16.232 16.232 16.314 16.314 16.314 16.067 15.921 -9999 -9999 -9999 -9999 -9999 -9999 -9999 -9999 -9999 -9999 -9999 
-9999 -9999 -9999 -9999 -9999 -9999 -9999 -9999 -9999 -9999 -9999 -9999 -9999 -9999 -9999 -9999 -9999 -9999 -9999 -9999 -9999 -9999 -9999 -9999 -9999 -9999 -9999 -9999 -9999 -9999 -9999 -9999 -9999 -9999 -9999 -9999 -9999 -9999 -9999 -9999 -9999 -9999 -9999 -9999 -9999 -9999 -9999 -9999 -9999 -9999 -9999 -9999 -9999 -9999 -9999 -9999 -9999 -9999 -9999 -9999 -9999 -9999 -9999 -9999 -9999 5.278 4.997 5.207 5.207 5.741 5.604 5.413 5.147 4.668 4.097 3.699 3.132 4.247 5.121 5.367 5.917 6.311 6.695 8.912 9.546 10.709 11.789 11.872 11.872 11.758 12.088 12.689 13.431 13.48 13.52 13.52 13.48 13.361 11.968 11.384 11.384 11.326 11.938 12.421 13.497 13.543 13.587 13.587 13.587 12.96 12.092 11.874 12.071 12.071 12.071 12.071 12.155 12.155 11.631 10.975 10.892 10.942 10.942 10.7 10.7 9.553 9.699 9.699 10.14 10.14 10.14 10.14 9.473 9.054 8.159 7.881 6.756 6.902 6.902 8.194 8.194 9.586 9.586 8.612 9.911 9.911 9.485 9.796 10.307 10.968 11.63 12.063 12.432 12.432 11.931 11.876 11.869 11.088 10.944 10.944 10.888 11.325 11.325 10.374 10.478 11.849 12.685 12.977 12.977 12.977 12.873 12.811 12.811 12.77 12.77 12.309 11.547 10.522 8.331 8.512 9.279 9.28 9.347 11.24 12.293 12.677 12.881 12.881 13.076 12.864 12.864 12.62 12.62 11.835 11.746 11.394 9.168 8.104 8.104 6.614 2.535 2.535 3.768 7.635 8.08 8.08 7.538 7.019 7.045 7.826 7.826 6.921 6.921 7.567 7.846 7.977 7.977 7.766 8.096 9.5 10.115 12.172 12.172 12.353 13.271 13.879 13.879 13.879 13.844 13.685 13.896 13.722 13.448 13.448 13.039 13.937 13.937 14.722 14.722 14.722 14.85 14.85 14.594 14.646 14.646 14.646 14.596 14.036 13.927 14.849 14.849 14.725 15.409 15.409 15.6 15.6 15.419 15.412 15.412 15.412 15.392 16.439 17.047 17.047 17.047 17.047 16.108 15.568 14.741 14.694 16.277 16.277 16.277 16.277 15.831 14.45 14.45 15.012 15.437 15.613 15.934 15.934 16.177 16.177 16.161 16.232 16.232 16.232 15.478 15.214 15.831 16.494 -9999 -9999 -9999 -9999 -9999 -9999 -9999 -9999 -9999 -9999 -9999 
-9999 -9999 -9999 -9999 -9999 -9999 -9999 -9999 -9999 -9999 -9999 -9999 -9999 -9999 -9999 -9999 -9999 -9999 -9999 -9999 -9999 -9999 -9999 -9999 -9999 -9999 -9999 -9999 -9999 -9999 -9999 -9999 -9999 -9999 -9999 -9999 -9999 -9999 -9999 -9999 -9999 -9999 -9999 -9999 -9999 -9999 -9999 -9999 -9999 -9999 -9999 -9999 -9999 -9999 -9999 -9999 -9999 -9999 -9999 -9999 -9999 -9999 -9999 -9999 -9999 -9999 4.997 4.973 5.207 5.207 5.147 5.147 4.823 4.471 3.801 3.463 4.247 5.426 5.61 7.343 7.343 8.555 8.555 9.546 9.546 10.709 11.789 11.872 11.872 12.167 12.167 12.856 13.431 13.52 13.52 13.52 13.52 13.361 11.968 11.572 11.572 11.485 11.938 11.938 13.299 13.543 13.564 13.587 13.564 12.96 12.731 12.205 12.559 12.559 12.559 12.397 12.397 12.397 11.941 10.892 11.183 11.183 11.183 10.942 9.634 9.79 9.974 9.699 9.749 10.14 10.14 10.14 9.473 9.054 7.976 7.881 5.863 5.694 6.268 6.532 6.532 7.015 7.015 8.551 9.207 9.457 9.207 9.026 10.323 10.323 10.848 11.433 11.879 11.879 11.876 11.869 11.088 12.017 12.871 12.871 11.192 11.192 10.413 10.374 10.423 10.567 11.997 12.685 12.873 12.873 12.217 12.302 12.535 12.77 12.199 12.121 10.692 10.522 10.004 8.525 8.525 9.279 9.295 11.024 12.559 13.36 13.36 13.048 13.998 13.998 13.998 13.635 13.635 12.753 12.598 11.97 10.804 8.104 7.435 6.614 2.535 2.535 4.544 8.08 8.08 8.08 8.08 7.551 8.215 8.215 8.138 8.138 6.921 6.869 7.373 7.373 7.766 7.766 7.576 7.084 9.528 10.001 11.452 12.353 12.353 13.33 13.33 13.614 13.614 13.614 13.453 14.153 13.448 13.168 13.286 13.937 14.062 14.584 14.584 14.584 14.317 14.333 14.546 14.646 14.646 14.646 14.596 14.036 13.878 13.927 14.425 14.725 15.409 15.6 15.6 15.6 15.6 15.419 15.412 15.412 15.232 16.439 17.047 17.047 17.047 17.047 16.101 15.048 14.741 14.825 16.267 16.277 16.277 16.094 15.831 14.678 14.703 14.72 15.656 15.552 15.586 15.801 16.177 16.177 16.177 16.161 15.988 15.478 15.478 15.051 15.831 16.494 16.589 -9999 -9999 -9999 -9999 -9999 -9999 -9999 -9999 -9999 -9999 
-9999 -9999 -9999 -9999 -9999 -9999 -9999 -9999 -9999 -9999 -9999 -9999 -9999 -9999 -9999 -9999 -9999 -9999 -9999 -9999 -9999 -9999 -9999 -9999 -9999 -9999 -9999 -9999 -9999 -9999 -9999 -9999 -9999 -9999 -9999 -9999 -9999 -9999 -9999 -9999 -9999 -9999 -9999 -9999 -9999 -9999 -9999 -9999 -9999 -9999 -9999 -9999 -9999 -9999 -9999 -9999 -9999 -9999 -9999 -9999 -9999 -9999 -9999 -9999 -9999 -9999 -9999 4.973 4.566 4.566 4.566 4.545 4.545 4.177 3.318 2.779 4.88 7.704 7.758 8.47 8.944 8.944 8.968 9.314 9.546 10.759 11.789 11.925 11.925 12.167 12.549 12.856 13.089 13.52 13.52 13.52 13.52 12.843 11.968 11.572 11.572 11.572 11.548 11.865 12.79 13.354 13.543 13.536 13.328 12.731 12.731 12.731 12.559 12.559 12.559 12.397 12.397 12.397 12.397 11.565 11.301 11.399 11.399 11.399 10.925 10.243 10.164 9.974 9.832 9.832 9.838 9.838 9.577 8.774 7.976 7.881 6.341 6.522 6.866 6.793 5.951 5.791 6.22 6.22 6.22 9.026 9.026 8.497 9.029 10.323 10.323 10.946 11.146 11.146 11.146 12.131 13.881 13.881 13.881 13.251 12.871 11.192 11.051 9.549 9.219 10.514 11.136 11.587 11.966 11.966 11.284 11.382 12.035 12.035 12.121 10.692 10.534 10.534 10.399 11.14 9.277 9.295 10.97 12.453 13.214 13.368 13.816 13.816 13.998 14.402 14.402 14.402 13.868 13.036 12.753 12.598 11.726 10.804 8.328 8.328 7.264 7.264 3.754 8.08 8.08 8.08 8.08 8.354 8.579 8.989 8.989 8.491 6.921 6.803 6.889 7.352 7.352 7.352 7.268 7.306 7.306 9.528 9.904 11.452 12.353 13.135 13.233 13.614 13.614 13.249 14.153 14.153 14.097 14.884 14.884 14.884 14.224 14.584 14.584 14.584 14.584 14.333 14.546 14.546 14.596 14.596 14.596 13.878 13.878 13.878 13.735 14.275 14.888 15.6 15.6 15.6 15.6 15.419 14.939 15.168 15.232 16.365 17.006 17.047 17.047 16.282 16.768 16.229 14.873 14.873 15.262 15.84 15.84 15.831 14.966 14.678 15.39 15.656 15.656 15.656 15.552 15.509 16.177 16.177 16.177 15.917 15.782 15.478 14.589 15.537 15.552 16.17 16.589 17.049 -9999 -9999 -9999 -9999 -9999 -9999 -9999 -9999 -9999 
-9999 -9999 -9999 -9999 -9999 -9999 -9999 -9999 -9999 -9999 -9999 -9999 -9999 -9999 -9999 -9999 -9999 -9999 -9999 -9999 -9999 -9999 -9999 -9999 -9999 -9999 -9999 -9999 -9999 -9999 -9999 -9999 -9999 -9999 -9999 -9999 -9999 -9999 -9999 -9999 -9999 -9999 -9999 -9999 -9999 -9999 -9999 -9999 -9999 -9999 -9999 -9999 -9999 -9999 -9999 -9999 -9999 -9999 -9999 -9999 -9999 -9999 -9999 -9999 -9999 -9999 -9999 4.551 4.517 4.352 4.101 4.033 3.805 3.307 2.419 4.169 5.937 7.758 8.808 8.944 8.944 8.944 9.05 9.721 10.457 10.672 11.474 11.925 12.159 12.549 13.298 13.298 13.089 13.089 13.52 13.52 12.843 12.158 11.744 11.821 11.821 11.485 11.457 11.457 11.869 12.79 13.605 13.605 13.265 12.731 12.731 12.731 12.559 12.559 12.559 12.397 12.397 12.397 11.631 11.76 12.358 12.358 12.358 11.857 11.361 10.789 10.243 10.243 9.832 9.832 9.832 9.832 9.577 8.185 7.634 6.949 6.691 7.28 7.28 7.532 6.98 6.98 5.791 4.963 4.963 5.028 5.22 8.497 8.497 9.029 9.846 10.596 10.596 11.146 12.131 12.822 13.881 14.159 13.881 13.881 13.152 12.55 11.051 9.866 8.994 8.338 10.37 10.441 10.441 10.742 11.739 11.739 11.842 11.498 11.498 10.534 10.534 11.179 11.641 11.641 11.465 11.031 10.768 12.655 13.317 13.928 13.928 13.928 14.166 14.402 14.402 14.402 14.298 13.868 12.973 12.598 11.747 11.564 10.595 8.328 8.328 7.264 6.848 7.297 8.08 8.08 7.731 8.545 8.823 8.989 8.989 8.989 8.2 6.744 6.744 6.886 7.268 7.268 7.268 7.306 7.306 7.486 8.688 9.389 11.512 11.871 12.593 13.035 13.245 13.062 14.153 14.153 14.503 14.884 14.884 14.884 14.212 14.584 14.584 14.584 14.088 14.088 14.366 14.546 14.366 14.317 14.243 13.878 13.878 13.735 13.735 14.063 14.471 15.229 15.6 15.6 15.419 14.68 15.042 15.042 15.232 16.365 16.368 16.368 16.368 16.772 17.146 17.146 16.772 14.873 15.771 15.771 15.771 15.771 14.966 14.696 15.48 15.683 15.683 15.683 15.552 15.947 16.177 16.177 15.947 15.867 15.844 15.013 14.375 14.975 15.552 16.17 16.589 16.923 17.281 -9999 -9999 -9999 -9999 -9999 -9999 -9999 -9999 
-9999 -9999 -9999 -9999 -9999 -9999 -9999 -9999 -9999 -9999 -9999 -9999 -9999 -9999 -9999 -9999 -9999 -9999 -9999 -9999 -9999 -9999 -9999 -9999 -9999 -9999 -9999 -9999 -9999 -9999 -9999 -9999 -9999 -9999 -9999 -9999 -9999 -9999 -9999 -9999 -9999 -9999 -9999 -9999 -9999 -9999 -9999 -9999 -9999 -9999 -9999 -9999 -9999 -9999 -9999 -9999 -9999 -9999 -9999 -9999 -9999 -9999 -9999 -9999 -9999 -9999 -9999 -9999 4.352 3.953 3.805 3.805 3.666 3.307 2.396 3.248 6.201 8.533 9.031 9.158 10.292 10.532 10.532 10.434 10.457 10.457 11.392 11.925 12.286 13.298 13.298 13.298 13.298 13.089 13.089 12.457 12.158 12.158 12.041 12.329 12.329 12.329 11.824 11.796 12.842 13.959 14.08 14.075 14.05 13.265 12.205 12.295 12.295 12.295 11.828 11.828 11.646 11.565 11.76 11.794 12.358 12.358 12.358 12.358 11.439 11.366 10.884 10.243 9.749 9.749 9.832 9.649 9.577 7.954 7.499 7.266 7.301 7.599 7.608 7.608 7.532 7.169 6.951 5.063 4.963 5.128 5.128 8.251 8.497 8.497 9.082 9.082 11.674 12.039 12.176 13.038 14.159 14.29 14.526 14.526 13.675 12.864 10.995 9.866 9.642 9.248 9.248 10.441 10.875 10.875 12.659 13.005 13.005 12.289 12.289 11.9 11.795 11.198 11.641 11.641 11.641 11.465 12.655 12.748 13.496 13.928 13.928 13.928 14.166 14.491 14.665 14.628 14.628 13.661 13.397 12.633 12.538 12.538 10.908 10.854 8.685 9.421 8.783 8.346 7.731 7.731 7.731 8.545 8.823 8.989 8.989 8.989 8.319 8.195 5.102 6.067 6.067 6.022 6.648 6.954 7.399 7.526 7.972 9.402 10.164 11.281 11.4 11.706 11.706 12.986 13.908 14.153 14.503 14.884 14.884 14.884 14.212 14.083 13.638 13.638 13.336 13.424 14.366 14.366 14.366 14.243 14.164 13.285 13.285 11.496 13.604 14.266 14.471 14.732 14.732 14.732 14.588 14.68 15.042 15.042 15.052 15.86 15.86 15.86 16.134 17.146 17.146 17.146 17.146 15.882 16.099 16.099 16.099 15.771 15.325 15.691 15.691 15.683 15.952 15.683 15.575 15.975 15.975 15.975 15.947 15.848 15.844 15.844 14.375 14.069 15.036 15.579 15.579 16.923 16.945 -9999 -9999 -9999 -9999 -9999 -9999 -9999 -9999 
-9999 -9999 -9999 -9999 -9999 -9999 -9999 -9999 -9999 -9999 -9999 -9999 -9999 -9999 -9999 -9999 -9999 -9999 -9999 -9999 -9999 -9999 -9999 -9999 -9999 -9999 -9999 -9999 -9999 -9999 -9999 -9999 -9999 -9999 -9999 -9999 -9999 -9999 -9999 -9999 -9999 -9999 -9999 -9999 -9999 -9999 -9999 -9999 -9999 -9999 -9999 -9999 -9999 -9999 -9999 -9999 -9999 -9999 -9999 -9999 -9999 -9999 -9999 -9999 -9999 -9999 -9999 -9999 -9999 3.789 3.789 3.789 3.666 3.347 2.108 4.081 6.783 8.533 9.112 10.344 12.048 12.048 12.048 10.906 11.094 10.457 10.884 11.758 12.286 13.298 13.298 13.298 13.298 12.705 12.143 12.041 12.041 12.041 11.924 12.329 12.864 13.148 13.776 12.842 12.92 14.08 14.08 14.08 14.075 13.531 13.531 12.232 12.232 11.99 11.699 11.646 11.647 11.647 11.76 11.984 12.358 12.358 12.358 12.143 11.489 11.366 11.125 10.171 9.765 9.493 9.362 9.194 9.112 8.519 7.452 7.315 7.48 7.994 7.994 7.994 7.608 7.396 6.951 5.828 4.963 5.128 5.128 5.203 6.919 8.295 7.667 10.83 12.039 12.149 12.152 13.427 14.29 14.526 14.526 14.526 14.526 12.864 10.629 10.218 10.151 9.304 9.257 10.736 10.875 12.659 13.125 13.125 13.125 13.041 12.289 12.289 11.795 11.363 11.641 11.88 12.166 12.166 12.166 12.985 13.496 13.928 14.031 14.031 14.46 14.665 14.665 14.665 14.628 13.42 13.37 13.736 12.538 12.538 11.938 11.938 10.582 9.825 9.825 9.825 8.931 7.731 7.731 8.545 8.823 8.989 8.989 8.319 8.319 8.195 4.313 4.778 4.669 4.669 6.056 6.954 7.526 7.526 7.55 9.402 10.164 10.164 10.758 11.318 12.147 12.986 13.082 13.783 14.503 14.776 14.884 14.776 14.212 13.892 13.097 13.127 12.553 12.553 13.512 13.512 14.254 14.254 13.696 12.007 12.007 10.97 13.771 13.992 14.266 15.019 15.164 15.526 15.526 15.025 14.837 15.042 15.042 14.997 14.91 14.91 16.054 17.146 17.146 17.146 17.146 16.099 16.099 16.099 16.099 16 15.935 15.935 15.691 15.952 16.113 16.113 17.266 17.266 15.975 15.975 15.848 15.848 15.844 15.835 14.08 14.08 13.974 14.859 14.859 15.723 15.723 16.945 -9999 -9999 -9999 -9999 -9999 -9999 -9999 
-9999 -9999 -9999 -9999 -9999 -9999 -9999 -9999 -9999 -9999 -9999 -9999 -9999 -9999 -9999 -9999 -9999 -9999 -9999 -9999 -9999 -9999 -9999 -9999 -9999 -9999 -9999 -9999 -9999 -9999 -9999 -9999 -9999 -9999 -9999 -9999 -9999 -9999 -9999 -9999 -9999 -9999 -9999 -9999 -9999 -9999 -9999 -9999 -9999 -9999 -9999 -9999 -9999 -9999 -9999 -9999 -9999 -9999 -9999 -9999 -9999 -9999 -9999 -9999 -9999 -9999 -9999 -9999 -9999 -9999 3.789 3.789 3.666 2.54 3.102 5.923 8.187 8.281 10.344 10.53 12.048 12.048 12.048 11.76 11.2 11.094 10.722 11.758 12.286 12.4 13.298 13.298 12.705 11.964 11.595 11.69 11.515 11.289 11.924 12.864 13.489 13.776 13.776 13.776 13.539 14.08 14.241 14.241 14.241 14.241 13.531 12.232 12.232 12.232 11.93 11.647 11.647 11.647 11.76 11.984 12.143 12.143 12.143 11.91 11.366 11.366 11.125 10.49 10.49 10.13 10.13 9.781 9.112 8.519 7.979 7.48 7.994 7.994 7.994 7.994 7.608 7.169 6.951 5.828 4.946 4.566 5.128 5.128 6.919 7.667 10.723 11.385 12.149 12.149 12.927 13.427 14.29 14.526 14.526 14.526 14.526 12.836 10.61 10.647 10.961 11.015 10.093 10.736 12.192 13.125 13.463 13.463 13.463 13.041 12.724 12.724 11.795 11.621 11.88 12.796 13.269 13.094 12.584 12.985 13.496 13.728 14.031 14.031 14.366 14.665 14.665 14.665 14.628 13.802 13.802 13.742 13.736 12.839 12.839 12.617 13.036 12.618 9.995 9.995 9.825 8.678 6.809 6.809 6.809 8.09 8.319 8.319 8.195 4.156 4.156 2.741 5.241 5.241 6.056 6.887 7.399 7.526 7.765 9.402 10.164 10.164 11.216 11.752 12.147 12.635 13.082 13.521 14.476 14.498 14.498 14.498 14.377 13.388 12.753 12.753 12.553 11.518 14.072 14.455 14.342 14.342 14.342 13.459 11.986 12.322 13.863 14.222 15.019 15.157 16.019 16.019 16.019 15.526 15.025 14.837 14.859 14.859 14.859 14.465 15.119 16.618 17.146 17.146 16.087 15.965 16.099 16.099 16.099 16 15.935 15.935 15.935 16.113 16.795 17.418 17.418 17.38 17.208 16.46 15.848 15.848 15.835 14.08 14.08 14.08 13.657 13.632 14.457 14.457 14.436 14.646 14.959 -9999 -9999 -9999 -9999 -9999 -9999 
-9999 -9999 -9999 -9999 -9999 -9999 -9999 -9999 -9999 -9999 -9999 -9999 -9999 -9999 -9999 -9999 -9999 -9999 -9999 -9999 -9999 -9999 -9999 -9999 -9999 -9999 -9999 -9999 -9999 -9999 -9999 -9999 -9999 -9999 -9999 -9999 -9999 -9999 -9999 -9999 -9999 -9999 -9999 -9999 -9999 -9999 -9999 -9999 -9999 -9999 -9999 -9999 -9999 -9999 -9999 -9999 -9999 -9999 -9999 -9999 -9999 -9999 -9999 -9999 -9999 -9999 -9999 -9999 -9999 -9999 3.789 3.231 1.988 1.106 5.524 6.895 8.187 9.122 10.344 10.88 12.048 12.048 12.048 11.76 11.318 11.2 10.787 11.758 11.771 12.101 12.101 12.19 12.002 11.595 12.087 12.185 12.185 11.6 12.293 13.3 13.515 13.776 13.776 13.776 13.553 14.08 14.241 14.241 14.241 14.241 13.954 13.07 12.232 11.955 11.93 11.647 11.647 11.647 11.647 11.49 11.984 12.143 11.91 11.665 11.366 11.207 10.535 10.535 10.516 10.49 10.13 9.781 8.795 8.795 8.28 7.822 7.676 7.994 7.994 7.994 7.59 6.635 6.142 5.526 4.912 4.566 4.518 4.952 6.919 6.919 8.455 11.385 12.149 12.149 12.927 13.077 13.876 14.29 14.526 14.526 14.23 12.836 10.703 11.342 11.342 11.342 11.31 11.611 12.647 13.463 13.463 13.463 13.463 13.041 12.724 12.724 11.837 11.88 12.796 13.309 13.309 13.291 13.215 13.166 12.985 13.394 13.57 14.031 14.031 14.665 14.665 14.665 14.627 14.627 14.627 13.802 13.742 13.097 13.097 13.036 13.236 13.236 13.236 10.353 10.353 10.32 8.361 3.993 6.525 5.636 5.636 6.522 2.778 2.778 6.594 6.407 5.775 5.775 6.056 6.887 7.146 7.217 8.434 9.512 10.477 11.127 11.261 12.77 12.77 12.77 12.991 13.521 14.146 14.377 14.377 14.377 13.58 13.388 13.043 12.811 12.811 12.811 14.455 14.799 14.799 14.641 14.641 14.305 13.698 12.322 13.863 14.222 14.69 15.794 16.019 16.019 16.019 16.019 15.168 15.498 15.498 14.95 14.95 14.441 14.956 15.685 16.586 16.76 16.76 15.965 15.786 16 16 15.748 15.935 15.935 15.935 16.161 17.418 17.418 17.418 17.418 17.208 16.958 15.45 14.276 14.019 14.08 14.08 13.712 12.471 13.579 13.632 13.658 14.19 14.19 14.214 -9999 -9999 -9999 -9999 -9999 -9999 
-9999 -9999 -9999 -9999 -9999 -9999 -9999 -9999 -9999 -9999 -9999 -9999 -9999 -9999 -9999 -9999 -9999 -9999 -9999 -9999 -9999 -9999 -9999 -9999 -9999 -9999 -9999 -9999 -9999 -9999 -9999 -9999 -9999 -9999 -9999 -9999 -9999 -9999 -9999 -9999 -9999 -9999 -9999 -9999 -9999 -9999 -9999 -9999 -9999 -9999 -9999 -9999 -9999 -9999 -9999 -9999 -9999 -9999 -9999 -9999 -9999 -9999 -9999 -9999 -9999 -9999 -9999 -9999 -9999 -9999 -9999 2.763 1.77 1.165 6.513 6.895 7.696 9.122 10.471 11.123 11.536 11.76 11.816 11.816 11.661 11.2 10.787 10.934 11.194 12.061 12.061 12.061 12.002 12.567 13.346 12.272 12.272 11.69 12.368 13.3 13.751 13.776 13.776 13.776 13.79 13.79 13.891 14.241 14.241 13.982 13.954 13.07 11.986 11.93 11.147 11.561 11.647 11.647 11.447 11.447 11.577 11.577 11.665 11.325 11.314 10.971 10.654 10.535 10.535 10.516 10.13 9.206 8.795 8.795 8.922 8.922 8.922 7.969 7.676 7.662 7.313 6.501 5.813 4.96 4.108 3.658 3.793 4.952 6.27 6.27 8.455 11.385 11.874 12.149 12.451 12.459 13.198 13.876 14.23 14.23 12.836 12.836 12.161 12.429 12.429 11.606 11.402 11.611 12.647 12.948 13.463 13.463 13.463 12.724 12.724 12.724 11.837 12.661 12.834 13.317 13.317 13.317 13.291 13.32 13.32 13.26 13.287 13.845 13.845 13.845 13.896 14.627 14.627 14.627 14.627 14.36 13.909 14.243 14.326 14.475 14.475 14.475 13.921 12.441 11.966 10.353 9.934 6.694 6.694 6.694 3.434 2.008 6.075 6.594 6.957 6.957 6.957 7.479 7.671 7.671 7.632 6.917 7.915 9.961 11.611 11.611 12.324 12.77 13.657 13.657 12.991 12.991 13.739 14.275 14.275 13.58 13.388 13.388 12.76 12.834 12.834 14.356 14.799 14.799 14.799 14.799 14.641 14.305 13.698 12.196 12.956 14.222 14.723 15.794 16.019 16.019 16.019 15.811 15.498 15.498 15.669 15.669 15.056 15.473 16.409 16.815 16.815 16.815 16.76 16.76 16.11 16.347 15.204 15.525 15.935 15.935 15.7 16.379 17.418 17.418 17.418 17.418 16.958 16.958 16.636 15.554 13.157 13.712 13.712 11.645 12.471 12.471 12.389 13.579 13.95 13.95 14.214 14.987 -9999 -9999 -9999 -9999 -9999 
-9999 -9999 -9999 -9999 -9999 -9999 -9999 -9999 -9999 -9999 -9999 -9999 -9999 -9999 -9999 -9999 -9999 -9999 -9999 -9999 -9999 -9999 -9999 -9999 -9999 -9999 -9999 -9999 -9999 -9999 -9999 -9999 -9999 -9999 -9999 -9999 -9999 -9999 -9999 -9999 -9999 -9999 -9999 -9999 -9999 -9999 -9999 -9999 -9999 -9999 -9999 -9999 -9999 -9999 -9999 -9999 -9999 -9999 -9999 -9999 -9999 -9999 -9999 -9999 -9999 -9999 -9999 -9999 -9999 -9999 -9999 -9999 1.378 2.387 5.261 6.891 8.954 9.606 10.471 11.155 11.536 11.816 11.816 11.816 11.816 10.994 10.009 9.478 10.159 10.45 12.061 12.061 12.567 13.418 13.544 13.346 12.363 12.3 12.368 13.264 13.751 13.751 13.751 13.751 13.79 13.79 13.79 13.891 13.982 13.954 13.141 13.07 12.03 11.318 10.293 10.595 10.595 11.25 11.447 11.447 11.447 11.447 11.236 11.236 10.722 10.654 10.654 10.535 10.535 10.516 9.803 8.847 9.594 10.202 9.527 10.215 9.511 9.511 8.69 7.313 7.211 6.501 5.813 4.688 4.089 3.658 4.553 5.587 6.27 6.529 6.617 9.4 11.1 11.932 12.103 12.174 12.174 12.174 12.025 12.025 11.674 12.161 12.429 12.429 12.429 12.429 11.402 11.457 11.684 12.647 12.897 13.194 13.194 13.194 12.545 12.372 12.317 12.441 13.078 13.317 13.317 13.317 13.602 13.602 13.602 13.32 12.717 13.545 13.545 13.545 13.05 14.57 14.627 14.627 14.627 13.931 14.243 14.623 14.81 14.81 14.542 14.475 13.941 13.475 12.66 11.858 9.934 9.979 6.948 6.948 6.288 6.938 7.151 6.681 6.957 10.214 8.767 8.767 9.154 9.154 7.732 7.632 9.961 11.273 11.611 12.405 12.729 13.657 13.657 13.657 13.657 12.991 11.789 12.835 13.34 13.284 13.057 12.736 12.76 12.834 12.834 14.64 14.799 14.799 14.799 14.799 14.305 14.305 14.166 13.047 13.047 14.193 14.976 15.381 15.794 15.794 15.811 15.511 15.498 15.669 15.669 15.669 15.669 15.473 16.409 16.815 16.815 16.815 16.76 16.76 16.347 16.347 16.347 15.253 15.484 15.484 15.538 16.379 16.493 17.418 17.418 16.958 16.958 16.704 16.636 15.554 14.772 14.633 10.702 10.957 10.957 9.791 9.791 12.389 12.389 12.831 13.468 -9999 -9999 -9999 -9999 -9999 -9999 
-9999 -9999 -9999 -9999 -9999 -9999 -9999 -9999 -9999 -9999 -9999 -9999 -9999 -9999 -9999 -9999 -9999 -9999 -9999 -9999 -9999 -9999 -9999 -9999 -9999 -9999 -9999 -9999 -9999 -9999 -9999 -9999 -9999 -9999 -9999 -9999 -9999 -9999 -9999 -9999 -9999 -9999 -9999 -9999 -9999 -9999 -9999 -9999 -9999 -9999 -9999 -9999 -9999 -9999 -9999 -9999 -9999 -9999 -9999 -9999 -9999 -9999 -9999 -9999 -9999 -9999 -9999 -9999 -9999 -9999 -9999 -9999 1.913 3.051 4.443 5.419 9.606 9.606 9.896 11.155 11.359 11.816 11.816 11.816 11.816 10.923 10.067 9.808 10.026 10.622 11.631 12.638 13.418 13.544 13.544 13.544 12.363 12.3 12.368 13.264 13.324 13.751 13.751 13.734 13.79 13.79 13.79 13.292 13.182 13.009 13.07 13.009 11.808 10.083 9.478 9.478 9.959 10.31 10.638 10.772 11.261 11.261 11.09 10.913 10.654 10.654 10.654 10.535 10.824 10.931 10.931 10.873 10.202 10.239 10.917 10.464 10.416 10.416 9.118 6.588 6.223 5.842 5.522 4.089 4.122 4.553 5.615 5.677 6.27 6.529 7.153 8.693 10.709 11.614 12.103 12.174 12.174 12.174 12.025 11.517 11.516 12.322 12.429 12.429 12.429 12.429 11.48 10.877 11.684 12.463 12.799 13.194 13.194 13.194 13.194 13.072 13.175 13.175 13.276 13.562 13.562 13.614 13.602 13.602 13.602 13.32 13.369 13.369 13.369 13.62 13.966 13.62 14.032 14.091 14.108 14.475 14.753 14.81 14.81 14.81 14.81 15.158 15.158 13.85 12.66 12.456 11.158 11.158 11.158 10.758 7.528 7.528 8.116 9.613 10.214 10.909 10.909 10.238 10.238 10.238 9.108 7.732 11.273 11.344 11.403 12.729 13.309 13.657 13.657 13.657 13.657 13.308 12.566 12.566 12.697 12.697 12.736 11.929 11.471 12.834 14.64 14.665 14.665 14.799 14.799 14.407 14.407 14.407 14.166 13.687 13.739 14.517 14.976 14.976 15.381 15.216 15.216 15.18 15.052 15.669 15.669 15.669 15.669 15.723 16.409 16.815 16.815 16.815 16.406 16.11 16.347 16.347 16.347 15.9 15.253 15.253 15.538 16.355 16.355 16.355 16.338 16.466 16.466 16.636 16.115 15.937 14.772 14.772 13.864 10.526 9.931 8.893 9.422 10.987 14.121 14.392 -9999 -9999 -9999 -9999 -9999 -9999 -9999 
-9999 -9999 -9999 -9999 -9999 -9999 -9999 -9999 -9999 -9999 -9999 -9999 -9999 -9999 -9999 -9999 -9999 -9999 -9999 -9999 -9999 -9999 -9999 -9999 -9999 -9999 -9999 -9999 -9999 -9999 -9999 -9999 -9999 -9999 -9999 -9999 -9999 -9999 -9999 -9999 -9999 -9999 -9999 -9999 -9999 -9999 -9999 -9999 -9999 -9999 -9999 -9999 -9999 -9999 -9999 -9999 -9999 -9999 -9999 -9999 -9999 -9999 -9999 -9999 -9999 -9999 -9999 -9999 -9999 -9999 -9999 -9999 -9999 4.443 5.1 6.447 9.335 9.606 9.896 9.896 11.155 11.167 11.526 11.396 11.396 10.923 10.9 10.9 10.696 10.669 11.936 13.019 13.418 13.544 13.544 13.544 12.383 12.3 11.787 11.885 13.264 13.63 13.63 13.63 13.074 13.662 13.292 13.182 13.182 12.914 12.563 12.514 10.687 8.547 9.361 9.361 9.307 9.149 10.31 10.772 10.772 10.772 10.682 10.567 10.249 10.337 10.337 11.035 11.366 11.366 11.802 11.222 11.222 11.239 11.239 11.239 10.55 10.416 10.416 7.536 6.165 5.522 4.779 0.329 4.122 5.293 5.933 6.682 6.682 6.736 7.153 7.426 10.473 10.75 10.75 10.892 10.973 11.829 11.517 11.244 11.151 12.322 12.322 12.429 12.429 11.67 11.48 11.945 11.945 12.22 13.086 13.194 13.194 13.194 13.097 13.19 13.19 13.19 13.562 13.562 13.614 13.614 13.614 13.602 13.602 13.217 13.369 13.369 13.558 13.966 13.966 14.032 14.848 14.848 14.848 14.753 14.9 15.414 15.414 14.981 15.158 15.158 15.158 14.527 13.288 13.141 13.36 13.336 11.158 11.101 8.891 8.502 8.844 11.198 11.45 11.45 11.45 11.45 10.415 10.238 9.994 10.762 10.767 11.344 12.414 12.827 13.363 13.363 13.657 13.657 13.378 13.308 15.206 15.206 14.967 13.693 13.693 12.332 12.258 12.765 14.102 14.64 14.665 14.665 14.665 14.407 14.407 14.407 14.166 14.123 14.58 14.58 14.976 14.976 15.216 15.216 15.216 15.18 15.006 15.432 15.669 15.669 14.707 15.693 15.965 16.406 16.406 16.406 15.993 15.993 16.347 16.347 16.347 15.02 15.791 15.791 15.278 15.385 16.255 16.338 16.338 16.653 16.653 16.304 16.115 15.937 15.599 15.599 14.551 14.312 11.307 13.062 13.173 13.173 -9999 -9999 -9999 -9999 -9999 -9999 -9999 -9999 -9999 
-9999 -9999 -9999 -9999 -9999 -9999 -9999 -9999 -9999 -9999 -9999 -9999 -9999 -9999 -9999 -9999 -9999 -9999 -9999 -9999 -9999 -9999 -9999 -9999 -9999 -9999 -9999 -9999 -9999 -9999 -9999 -9999 -9999 -9999 -9999 -9999 -9999 -9999 -9999 -9999 -9999 -9999 -9999 -9999 -9999 -9999 -9999 -9999 -9999 -9999 -9999 -9999 -9999 -9999 -9999 -9999 -9999 -9999 -9999 -9999 -9999 -9999 -9999 -9999 -9999 -9999 -9999 -9999 -9999 -9999 -9999 -9999 -9999 -9999 5.364 6.669 6.818 9.606 9.606 9.896 9.748 10.592 11.396 11.704 11.704 11.396 10.9 11.289 11.289 11.49 11.936 12.638 13.019 13.544 13.544 13.544 12.383 12.155 11.664 12.781 12.963 12.963 12.62 12.62 12.281 12.397 13.182 13.182 12.914 12.563 12.376 11.117 8.622 8.456 8.329 8.778 8.787 8.778 9.872 10.311 10.682 10.682 10.682 10.567 9.917 10.229 11.035 11.366 12.072 12.567 12.072 11.802 11.222 11.239 11.239 11.239 10.55 10.55 10.416 7.801 6.381 4.969 4.779 0.329 4.122 5.932 6.846 6.846 6.909 6.909 6.909 6.863 7.426 10.473 10.709 9.461 8.692 9.119 10.172 10.764 10.804 12.287 12.322 12.322 12.287 11.81 11.79 11.945 12.241 12.807 13.024 13.097 13.097 13.097 12.71 13.19 13.19 13.19 13.562 13.562 13.614 13.614 13.614 13.602 13.163 13.069 13.875 13.875 13.603 13.966 13.966 14.436 15.057 15.057 15.057 14.9 15.414 15.414 15.414 15.414 15.602 15.366 15.366 14.527 13.512 13.512 13.512 13.36 13.336 11.101 9.954 9.48 10.893 11.355 11.959 12.687 12.029 11.64 11.64 10.382 9.048 10.762 10.762 11.038 12.648 13.363 13.363 13.378 13.378 13.378 14.544 14.544 15.206 15.206 15.206 14.972 13.693 13.389 12.258 12.062 13.562 14.271 14.342 14.342 14.342 14.407 14.407 14.407 14.057 14.58 14.59 15 15 15 15.216 15.216 15.216 15.006 14.815 15.439 15.777 15.777 15.777 15.777 15.848 16.141 16.141 16.487 16.487 17.212 17.212 16.768 16.689 15.791 16.166 16.166 16.166 15.544 16.255 16.338 16.653 16.653 16.653 16.653 16.471 16.178 15.781 15.781 15.355 14.608 13.231 14.096 -9999 -9999 -9999 -9999 -9999 -9999 -9999 -9999 -9999 -9999 -9999 
-9999 -9999 -9999 -9999 -9999 -9999 -9999 -9999 -9999 -9999 -9999 -9999 -9999 -9999 -9999 -9999 -9999 -9999 -9999 -9999 -9999 -9999 -9999 -9999 -9999 -9999 -9999 -9999 -9999 -9999 -9999 -9999 -9999 -9999 -9999 -9999 -9999 -9999 -9999 -9999 -9999 -9999 -9999 -9999 -9999 -9999 -9999 -9999 -9999 -9999 -9999 -9999 -9999 -9999 -9999 -9999 -9999 -9999 -9999 -9999 -9999 -9999 -9999 -9999 -9999 -9999 -9999 -9999 -9999 -9999 -9999 -9999 -9999 -9999 -9999 6.669 6.709 6.932 8.379 9.554 9.745 11.422 11.43 11.704 11.704 11.704 11.289 11.289 11.49 12.357 12.38 12.38 12.255 12.851 12.851 12.851 12.155 12.155 12.781 12.963 13.054 13.054 13.054 11.709 11.955 11.956 11.99 12.664 12.664 12.002 11.901 11.117 8.528 8.209 8.209 8.778 8.778 8.778 9.872 10.311 10.682 10.682 10.682 10.287 10.277 11.07 11.416 11.786 12.567 12.567 12.567 12.513 11.912 11.239 11.239 11.239 10.55 10.55 9.89 7.801 7.25 4.779 0.23 1.78 4.534 6.11 6.846 6.846 6.909 6.909 6.909 6.909 6.863 6.749 6.338 7.831 8.6 9.134 9.693 10.321 11.521 11.609 11.833 11.833 11.833 11.81 11.79 11.945 12.241 12.807 13.025 13.025 13.024 12.71 12.639 12.859 13.19 13.19 13.025 13.562 13.614 13.614 13.414 13.166 13.069 13.953 14.144 14.144 14.144 13.966 14.041 15.057 15.057 15.057 15.057 14.9 15.418 15.418 15.83 15.83 15.83 15.602 15.366 15.038 13.512 13.955 13.955 13.512 13.336 12.187 10.264 10.04 11.935 12.39 12.713 13.276 13.276 12.258 11.97 11.929 11.799 8.997 10.762 11.038 12.648 13.363 13.363 13.363 13.378 13.378 14.544 15.182 15.485 15.683 15.683 15.683 14.972 14.135 12.258 12.062 12.062 13.562 14.271 14.342 14.12 14.12 14.407 14.057 14.13 14.58 14.59 15 15.568 15.568 15.243 15.243 14.898 14.871 14.809 15.439 15.777 15.777 15.777 15.777 15.517 16.141 16.401 16.487 17.212 17.212 17.212 17.212 16.768 15.791 16.319 16.319 16.166 15.544 16.154 16.511 16.653 16.855 16.855 16.653 16.479 16.178 16.178 15.832 15.832 14.608 14.096 -9999 -9999 -9999 -9999 -9999 -9999 -9999 -9999 -9999 -9999 -9999 -9999 
-9999 -9999 -9999 -9999 -9999 -9999 -9999 -9999 -9999 -9999 -9999 -9999 -9999 -9999 -9999 -9999 -9999 -9999 -9999 -9999 -9999 -9999 -9999 -9999 -9999 -9999 -9999 -9999 -9999 -9999 -9999 -9999 -9999 -9999 -9999 -9999 -9999 -9999 -9999 -9999 -9999 -9999 -9999 -9999 -9999 -9999 -9999 -9999 -9999 -9999 -9999 -9999 -9999 -9999 -9999 -9999 -9999 -9999 -9999 -9999 -9999 -9999 -9999 -9999 -9999 -9999 -9999 -9999 -9999 -9999 -9999 -9999 -9999 -9999 -9999 6.09 6.155 6.718 9.243 9.648 11.491 11.566 11.566 11.704 11.704 11.704 11.534 11.377 11.716 12.38 12.38 12.38 12.38 11.981 12.185 11.87 11.281 10.715 12.781 13.054 13.054 13.054 13.054 11.182 11.076 10.411 11.225 11.257 11.257 11.257 10.314 7.725 7.51 8.043 8.209 8.778 8.778 8.976 9.964 9.964 10.311 10.416 10.287 10.277 10.797 11.416 11.776 12.089 12.567 12.567 12.567 12.567 12.513 11.912 11.239 10.677 10.55 10.55 9.89 7.842 7.25 6.003 4.22 1.78 4.534 6.11 6.846 6.846 6.909 6.909 6.909 6.902 6.832 6.749 5.887 6.536 7.943 9.134 9.925 10.421 10.866 11.521 11.83 11.833 11.83 11.81 11.325 11.404 12.241 13.025 13.025 13.025 13.025 12.512 12.448 12.666 12.666 12.666 12.518 12.662 12.887 13.414 12.929 12.449 13.506 14.144 14.144 14.144 14.144 13.928 14.266 14.558 15.057 15.057 15.057 14.69 15.534 15.763 15.83 15.83 15.83 15.648 15.401 15.057 14.119 14.132 14.132 14.132 13.499 12.805 12.624 13.019 12.797 12.797 13.276 13.276 13.276 13.19 12.844 12.759 12.739 11.81 10.439 10.53 11.363 12.648 13.363 13.363 13.244 13.738 14.544 15.182 15.683 15.683 15.683 15.683 15.442 14.314 11.984 11.016 11.017 11.786 13.837 13.837 14.12 14.12 13.673 14.13 14.352 14.352 14.663 15.568 15.568 15.568 15.568 15.243 14.709 14.779 14.779 15.439 15.439 15.777 15.777 15.752 15.517 16.401 16.401 16.487 17.212 17.212 17.212 17.212 16.771 16.401 16.319 16.319 16.319 15.544 16.511 16.511 16.855 16.855 16.855 16.855 16.479 16.178 16.178 15.832 15.832 -9999 -9999 -9999 -9999 -9999 -9999 -9999 -9999 -9999 -9999 -9999 -9999 -9999 -9999 
-9999 -9999 -9999 -9999 -9999 -9999 -9999 -9999 -9999 -9999 -9999 -9999 -9999 -9999 -9999 -9999 -9999 -9999 -9999 -9999 -9999 -9999 -9999 -9999 -9999 -9999 -9999 -9999 -9999 -9999 -9999 -9999 -9999 -9999 -9999 -9999 -9999 -9999 -9999 -9999 -9999 -9999 -9999 -9999 -9999 -9999 -9999 -9999 -9999 -9999 -9999 -9999 -9999 -9999 -9999 -9999 -9999 -9999 -9999 -9999 -9999 -9999 -9999 -9999 -9999 -9999 -9999 -9999 -9999 -9999 -9999 -9999 -9999 -9999 -9999 -9999 6.155 6.155 9.628 9.771 11.674 11.951 11.951 11.848 11.704 11.534 11.534 11.377 11.786 12.38 12.38 12.38 12.38 12.22 11.349 11.215 10.815 10.752 11.482 12.781 13.054 13.054 13.054 11.561 11.256 10.411 10.06 9.388 8.255 7.759 6.754 7.053 7.103 7.465 8.16 8.59 8.59 8.748 9.964 9.964 9.964 9.739 9.724 10.277 10.797 11.776 12.04 12.04 12.343 12.567 12.567 12.513 12.513 11.912 11.159 10.336 10.235 9.313 8.14 7.842 6.737 6.003 4.22 3.289 4.534 5.792 6.517 6.74 6.815 6.902 6.902 6.902 6.832 6.749 6.414 6.536 7.096 9.134 9.925 10.419 10.866 11.088 11.83 11.83 11.83 11.76 11.14 11.038 11.817 13.025 13.025 13.025 13.025 12.547 11.928 12.402 12.402 12.402 11.982 12.15 12.15 12.15 12.277 12.449 13.122 13.953 14.144 14.144 14.144 14.266 14.266 14.266 14.558 14.558 14.558 14.339 15.534 15.763 15.83 15.83 15.83 15.648 15.401 15.057 14.845 14.845 14.845 14.132 14.666 12.805 14.07 14.07 13.019 13.355 13.355 13.355 13.302 13.302 13.235 13.235 12.809 12.739 10.915 11.181 11.956 13.273 13.273 13.138 13.045 14.03 14.544 15.182 15.485 15.683 15.683 15.683 15.442 14.314 11.781 10.409 10.376 11.542 11.786 12.024 13.416 13.523 14.504 14.504 14.13 14.352 14.663 15.568 15.568 15.568 15.568 15.243 14.652 14.779 14.779 15.439 15.439 15.609 15.609 15.609 15.475 15.865 17.409 16.98 16.991 17.212 17.212 17.012 16.688 16.401 16.319 16.319 16.319 15.509 15.832 16.511 16.855 16.855 16.855 16.855 16.433 16.178 15.832 15.832 -9999 -9999 -9999 -9999 -9999 -9999 -9999 -9999 -9999 -9999 -9999 -9999 -9999 -9999 -9999 
-9999 -9999 -9999 -9999 -9999 -9999 -9999 -9999 -9999 -9999 -9999 -9999 -9999 -9999 -9999 -9999 -9999 -9999 -9999 -9999 -9999 -9999 -9999 -9999 -9999 -9999 -9999 -9999 -9999 -9999 -9999 -9999 -9999 -9999 -9999 -9999 -9999 -9999 -9999 -9999 -9999 -9999 -9999 -9999 -9999 -9999 -9999 -9999 -9999 -9999 -9999 -9999 -9999 -9999 -9999 -9999 -9999 -9999 -9999 -9999 -9999 -9999 -9999 -9999 -9999 -9999 -9999 -9999 -9999 -9999 -9999 -9999 -9999 -9999 -9999 -9999 -9999 7.392 9.628 11.674 12.017 12.017 12.017 11.921 12.499 11.699 11.699 11.699 11.786 12.168 12.584 12.584 12.564 12.313 11.744 10.787 10.787 10.752 11.517 11.62 12.521 13.054 11.611 11.561 11.544 10.411 10.06 9.333 8.23 7.297 7.221 7.221 6.754 7.103 7.465 7.996 8.59 8.703 9.689 9.964 9.689 9.671 9.428 10.276 11.257 11.776 12.04 12.04 12.407 12.407 12.513 12.513 11.956 11.27 9.982 9.908 9.908 9.24 8.14 7.842 6.794 6.003 0 1.624 4.051 5.653 6.517 6.517 6.517 6.465 6.677 6.832 6.677 6.128 5.972 6.771 7.113 8.819 9.872 10.324 10.419 10.631 11.83 11.83 11.001 11.001 11.001 11.038 11.817 12.977 13.025 13.025 12.977 12.547 11.928 11.711 11.711 11.711 11.98 11.98 12.15 11.757 11.701 11.378 12.664 13.943 13.953 13.943 13.89 14.266 14.266 14.266 14.122 14.144 14.144 14.144 15.246 15.612 15.763 15.83 15.648 15.648 14.766 14.417 14.845 14.845 14.845 15.63 15.655 15.655 15.384 14.268 14.07 13.355 13.523 13.523 13.523 13.302 13.235 13.235 13.235 12.809 11.666 11.956 13.252 13.507 13.507 13.507 13.138 14.03 14.293 14.668 15.131 15.485 15.442 15.442 15.442 14.08 11.781 9.387 10.376 11.69 11.734 13.639 14.218 14.504 14.698 14.996 14.996 14.766 14.663 15.492 15.568 15.568 15.431 15.416 14.643 14.779 14.779 14.779 14.757 15.543 15.543 15.543 15.865 17.409 17.409 17.409 16.98 16.991 17.012 16.688 16.478 15.901 16.18 16.019 16.019 15.832 17.45 17.45 17.45 17.216 16.849 16.743 16.466 15.796 -9999 -9999 -9999 -9999 -9999 -9999 -9999 -9999 -9999 -9999 -9999 -9999 -9999 -9999 -9999 -9999 -9999 
-9999 -9999 -9999 -9999 -9999 -9999 -9999 -9999 -9999 -9999 -9999 -9999 -9999 -9999 -9999 -9999 -9999 -9999 -9999 -9999 -9999 -9999 -9999 -9999 -9999 -9999 -9999 -9999 -9999 -9999 -9999 -9999 -9999 -9999 -9999 -9999 -9999 -9999 -9999 -9999 -9999 -9999 -9999 -9999 -9999 -9999 -9999 -9999 -9999 -9999 -9999 -9999 -9999 -9999 -9999 -9999 -9999 -9999 -9999 -9999 -9999 -9999 -9999 -9999 -9999 -9999 -9999 -9999 -9999 -9999 -9999 -9999 -9999 -9999 -9999 -9999 -9999 -9999 9.379 12.017 12.017 12.017 12.017 12.499 12.499 12.499 12.189 11.699 11.782 12.015 12.584 12.584 12.584 12.564 11.744 10.194 10.307 11.388 11.958 11.958 11.868 12.19 12.19 12.141 11.544 9.99 9.266 9.093 7.288 7.221 7.221 7.323 7.323 6.65 6.611 7.673 7.673 8.703 9.12 9.12 9.051 8.858 9.428 9.428 11.341 11.341 12.04 12.04 12.407 12.407 12.407 12.407 11.575 11.327 10.255 9.908 9.908 8.14 7.678 7.104 6.794 3.681 0.228 0.262 3.137 3.412 5.363 5.486 6.242 6.28 6.45 6.45 6.022 6.022 5.972 7.088 7.136 8.485 9.12 10.324 10.324 10.324 10.533 10.533 10.533 9.946 10.786 10.786 11.817 11.874 12.977 12.977 12.547 11.928 11.329 11.647 11.711 11.653 11.588 11.588 11.91 11.91 11.757 11.701 12.648 13.526 13.529 13.529 13.279 13.748 13.904 14.122 14.122 14.136 14.136 14.136 14.074 15.025 15.612 15.3 14.836 14.679 14.679 14.417 14.845 14.845 15.63 15.655 15.815 15.815 15.815 15.815 14.47 13.355 13.523 13.523 13.523 13.523 13.235 13.235 12.923 12.095 11.666 13.059 14.029 14.029 14.003 14.374 13.785 13.939 14.03 14.293 15.131 15.261 15.261 15.261 14.954 12.556 11.781 9.387 10.376 11.69 13.159 13.639 14.218 14.931 15.192 15.192 15.192 14.996 14.663 15.492 15.492 15.492 15.431 14.902 14.46 13.452 14.333 14.333 13.905 15.543 16.947 16.947 17.409 17.409 17.409 17.409 16.98 16.36 16.478 16.584 16.584 16.584 16.292 16.18 16.019 16.019 17.45 17.45 17.45 17.45 17.216 16.849 -9999 -9999 -9999 -9999 -9999 -9999 -9999 -9999 -9999 -9999 -9999 -9999 -9999 -9999 -9999 -9999 -9999 -9999 -9999 
-9999 -9999 -9999 -9999 -9999 -9999 -9999 -9999 -9999 -9999 -9999 -9999 -9999 -9999 -9999 -9999 -9999 -9999 -9999 -9999 -9999 -9999 -9999 -9999 -9999 -9999 -9999 -9999 -9999 -9999 -9999 -9999 -9999 -9999 -9999 -9999 -9999 -9999 -9999 -9999 -9999 -9999 -9999 -9999 -9999 -9999 -9999 -9999 -9999 -9999 -9999 -9999 -9999 -9999 -9999 -9999 -9999 -9999 -9999 -9999 -9999 -9999 -9999 -9999 -9999 -9999 -9999 -9999 -9999 -9999 -9999 -9999 -9999 -9999 -9999 -9999 -9999 -9999 8.853 11.306 12.017 12.017 12.017 12.499 12.499 12.499 12.499 11.709 11.782 12.015 12.584 12.584 12.584 12.564 11.937 10.443 10.307 11.958 12.116 12.116 12.19 12.19 12.19 12.19 11.856 9.949 8.999 7.702 7.288 7.221 7.364 7.364 7.323 7.323 6.619 7.102 7.269 7.969 8.502 8.507 8.586 8.001 8.828 8.973 11.341 11.341 11.341 11.977 12.07 12.407 12.407 11.575 11.327 11.249 9.874 9.017 7.746 6.976 6.976 4.702 4.29 0.28 0.457 0.457 0.262 2.58 4.775 4.897 5.486 6.242 6.242 6.022 6.022 5.864 6.933 7.635 7.642 8.1 8.485 8.795 9.673 9.894 9.894 10.359 10.607 10.607 10.607 10.786 11.484 11.484 11.169 11.368 10.77 11.215 11.213 11.329 11.588 11.588 11.588 11.91 12.389 12.389 12.389 11.725 12.564 12.648 12.648 12.852 13.134 13.177 13.636 13.904 14.122 14.05 14.13 14.13 13.906 14.074 14.409 14.547 14.547 14.38 14.303 14.289 14.817 14.817 15.63 15.655 15.815 15.815 15.815 15.815 14.718 14.354 13.936 13.909 13.523 13.116 13.116 13.116 12.909 12.687 12.687 13.205 14.061 14.061 14.374 14.374 14.374 13.785 13.817 13.817 14.486 15.131 15.131 14.126 12.677 11.7 9.548 8.937 9.686 11.917 13.284 13.806 14.931 14.931 15.192 15.192 15.192 15.192 15.054 14.029 15.225 15.225 14.902 14.27 14.282 14.513 14.513 13.905 13.905 16.857 16.947 17.101 17.744 17.744 17.744 17.332 16.98 16.057 16.233 16.584 16.84 16.84 16.84 16.292 16.101 17.231 17.45 17.45 17.45 17.33 17.319 -9999 -9999 -9999 -9999 -9999 -9999 -9999 -9999 -9999 -9999 -9999 -9999 -9999 -9999 -9999 -9999 -9999 -9999 -9999 -9999 
-9999 -9999 -9999 -9999 -9999 -9999 -9999 -9999 -9999 -9999 -9999 -9999 -9999 -9999 -9999 -9999 -9999 -9999 -9999 -9999 -9999 -9999 -9999 -9999 -9999 -9999 -9999 -9999 -9999 -9999 -9999 -9999 -9999 -9999 -9999 -9999 -9999 -9999 -9999 -9999 -9999 -9999 -9999 -9999 -9999 -9999 -9999 -9999 -9999 -9999 -9999 -9999 -9999 -9999 -9999 -9999 -9999 -9999 -9999 -9999 -9999 -9999 -9999 -9999 -9999 -9999 -9999 -9999 -9999 -9999 -9999 -9999 -9999 -9999 -9999 -9999 -9999 -9999 -9999 11.204 11.772 11.949 11.949 11.629 12.499 12.499 12.189 11.709 11.57 12.015 12.584 12.584 12.564 12.365 11.937 10.443 10.533 11.958 12.116 12.116 12.19 12.19 12.19 12.19 11.856 10.161 9.041 7.907 7.085 7.408 7.408 8.374 8.374 8.657 8.657 8.657 6.619 6.573 6.773 6.977 6.977 7.295 7.93 8.78 9.437 10.271 11.091 11.091 11.417 11.417 11.417 11.417 10.907 10.079 9.697 7.724 6.609 5.696 5.156 4.29 0.28 0.457 0.457 0.457 0.457 2.082 2.082 4.775 4.11 4.605 5.625 5.625 5.625 6.521 6.933 7.642 7.704 8.309 8.309 8.309 8.8 9.242 9.725 11.213 11.416 11.416 10.607 10.567 10.567 10.77 10.77 10.77 10.728 10.903 11.213 11.213 11.286 11.588 11.588 11.955 12.389 12.389 12.389 12.233 12.233 12.2 12.399 13.063 13.235 13.655 13.805 13.805 13.805 14.13 14.13 14.176 14.13 13.778 14.282 14.56 14.56 14.56 14.433 14.274 14.289 15.612 15.612 15.63 15.78 15.815 15.815 15.641 14.718 14.637 14.637 14.637 13.909 12.766 13.116 12.666 12.687 12.687 13.037 13.783 14.061 14.832 14.374 14.374 14.374 14.374 13.548 13.916 14.028 14.126 14.589 14.126 12.83 12.787 10.578 9.548 9.1 13.721 13.284 13.819 14.421 14.931 15.192 15.601 15.601 15.601 15.054 14.166 15.425 15.431 15.431 15.431 14.513 14.513 14.513 14.513 13.905 16.857 16.947 17.744 17.744 17.744 17.744 16.117 16.117 15.879 16.607 16.607 16.84 16.84 16.84 16.714 16.601 17.231 17.33 17.45 17.33 -9999 -9999 -9999 -9999 -9999 -9999 -9999 -9999 -9999 -9999 -9999 -9999 -9999 -9999 -9999 -9999 -9999 -9999 -9999 -9999 -9999 -9999 
-9999 -9999 -9999 -9999 -9999 -9999 -9999 -9999 -9999 -9999 -9999 -9999 -9999 -9999 -9999 -9999 -9999 -9999 -9999 -9999 -9999 -9999 -9999 -9999 -9999 -9999 -9999 -9999 -9999 -9999 -9999 -9999 -9999 -9999 -9999 -9999 -9999 -9999 -9999 -9999 -9999 -9999 -9999 -9999 -9999 -9999 -9999 -9999 -9999 -9999 -9999 -9999 -9999 -9999 -9999 -9999 -9999 -9999 -9999 -9999 -9999 -9999 -9999 -9999 -9999 -9999 -9999 -9999 -9999 -9999 -9999 -9999 -9999 -9999 -9999 -9999 -9999 -9999 -9999 -9999 11.204 11.204 11.629 11.629 11.629 11.719 11.719 11.719 11.488 11.57 11.7 12.365 12.365 12.017 10.956 10.956 10.533 11.277 12.09 12.116 12.116 11.768 12.141 11.962 12.011 11.527 9.582 8.772 7.755 7.755 7.614 8.374 8.374 8.657 8.657 8.657 7.673 6.573 3.899 6.773 4.469 7.07 7.93 7.93 9.181 9.901 9.901 10.391 11.147 11.417 11.417 10.907 10.504 10.009 9.006 7.174 6.384 3.409 2.839 0.195 0.195 2.815 2.815 1.717 0.457 0.242 0.2 0.2 2.046 2.046 4.038 4.038 5.342 6.521 6.808 7.642 7.993 8.35 9.402 9.402 9.399 9.574 11.263 11.416 11.856 11.856 11.582 11.582 11.234 11.049 10.124 9.848 10.181 10.903 10.903 11.151 11.151 11.508 11.508 11.955 12.389 12.389 12.389 12.233 12.309 12.554 12.344 13.235 13.844 13.844 13.805 13.925 13.925 14.13 14.176 14.176 14.176 14.066 14.282 14.56 14.56 14.56 14.56 14.612 14.528 15.612 15.612 15.612 15.545 15.641 15.641 15.483 14.946 14.946 14.946 14.758 14.637 14.106 12.469 12.879 12.879 12.879 13.037 13.602 14.832 14.832 14.832 14.374 14.374 13.943 13.916 13.916 14.043 14.752 14.798 14.798 14.798 14.015 12.893 13.356 13.814 13.814 13.814 13.819 14.394 14.924 15.563 15.601 15.601 16.022 16.022 15.907 15.907 16.543 15.431 15.66 15.431 15.41 14.513 14.814 14.538 16.857 16.865 17.215 17.744 17.744 17.744 16.117 15.367 15.879 16.607 16.654 16.84 16.84 16.84 16.601 16.608 16.608 17.231 17.231 -9999 -9999 -9999 -9999 -9999 -9999 -9999 -9999 -9999 -9999 -9999 -9999 -9999 -9999 -9999 -9999 -9999 -9999 -9999 -9999 -9999 -9999 -9999 
-9999 -9999 -9999 -9999 -9999 -9999 -9999 -9999 -9999 -9999 -9999 -9999 -9999 -9999 -9999 -9999 -9999 -9999 -9999 -9999 -9999 -9999 -9999 -9999 -9999 -9999 -9999 -9999 -9999 -9999 -9999 -9999 -9999 -9999 -9999 -9999 -9999 -9999 -9999 -9999 -9999 -9999 -9999 -9999 -9999 -9999 -9999 -9999 -9999 -9999 -9999 -9999 -9999 -9999 -9999 -9999 -9999 -9999 -9999 -9999 -9999 -9999 -9999 -9999 -9999 -9999 -9999 -9999 -9999 -9999 -9999 -9999 -9999 -9999 -9999 -9999 -9999 -9999 -9999 -9999 -9999 10.026 10.026 11.629 11.719 11.719 11.719 11.719 11.698 11.505 11.505 11.505 10.655 10.902 10.981 10.981 10.981 10.533 11.57 11.768 11.931 12.579 13.133 13.133 12.454 12.011 11.528 9.939 8.772 8.183 8.183 8.372 8.384 8.657 8.657 8.657 7.673 7.538 5.268 3.095 2.5 5.556 6.859 7.694 7.694 9.233 9.607 9.664 9.853 10.504 10.504 10.504 10.504 8.653 8.009 6.757 8.725 8.725 7.817 7.619 7.619 6.992 3.131 2.94 2.33 0.822 0.2 0.185 0.185 0.112 2.441 3.186 4.401 6.061 6.641 6.971 7.642 9.402 9.48 9.48 9.832 11.263 11.443 12.297 12.297 12.275 12.275 12.119 12.119 11.711 10.614 10.008 10.315 10.52 10.52 11.151 11.606 11.606 11.606 11.403 12.119 12.119 12.233 12.724 12.724 12.724 12.554 13.844 13.844 13.844 13.931 13.931 14.118 14.118 14.176 14.176 14.176 14.066 14.282 14.56 14.56 14.56 14.612 14.612 15.226 15.542 16.039 16.039 15.767 15.767 15.483 14.946 15.165 15.165 15.165 14.824 14.765 14.464 13.308 12.879 13.501 14.887 14.887 14.832 14.832 14.832 14.832 14.341 14.341 14.341 13.676 13.916 14.648 14.752 14.798 14.813 15.081 15.081 14.397 13.356 13.814 13.814 13.814 13.946 14.815 14.924 15.563 16.61 16.899 16.899 16.899 16.159 16.543 16.543 16.543 16.048 16.048 16.048 15.788 15.935 15.935 16.279 16.787 17.215 17.259 17.259 17.259 16.392 16.025 15.956 16.607 16.654 16.654 16.654 16.437 16.601 16.608 16.608 -9999 -9999 -9999 -9999 -9999 -9999 -9999 -9999 -9999 -9999 -9999 -9999 -9999 -9999 -9999 -9999 -9999 -9999 -9999 -9999 -9999 -9999 -9999 -9999 -9999 
-9999 -9999 -9999 -9999 -9999 -9999 -9999 -9999 -9999 -9999 -9999 -9999 -9999 -9999 -9999 -9999 -9999 -9999 -9999 -9999 -9999 -9999 -9999 -9999 -9999 -9999 -9999 -9999 -9999 -9999 -9999 -9999 -9999 -9999 -9999 -9999 -9999 -9999 -9999 -9999 -9999 -9999 -9999 -9999 -9999 -9999 -9999 -9999 -9999 -9999 -9999 -9999 -9999 -9999 -9999 -9999 -9999 -9999 -9999 -9999 -9999 -9999 -9999 -9999 -9999 -9999 -9999 -9999 -9999 -9999 -9999 -9999 -9999 -9999 -9999 -9999 -9999 -9999 -9999 -9999 -9999 -9999 9.898 10.618 11.505 11.719 11.719 11.719 11.47 10.834 10.806 10.964 10.905 10.981 10.981 10.981 10.981 10.96 11.232 11.57 12.726 13.267 13.465 13.133 13.133 13.132 11.528 10.299 9.961 9.024 9.024 8.372 8.531 8.531 8.531 8.384 8.055 7.538 5.268 4.053 3.244 3.895 6.062 6.576 7.694 8.326 9.974 9.974 9.974 9.848 9.848 9.848 8.737 8.766 9.234 9.234 9.234 9.405 9.405 7.953 7.791 7.619 6.992 3.708 2.94 2.33 0.173 0.173 0.112 0.112 4.476 4.476 6.886 5.432 6.146 6.421 8.345 9.402 9.48 10.438 10.797 12.011 12.797 12.797 12.481 12.615 12.615 12.554 12.119 11.711 11.151 11.11 11.11 11.426 11.426 11.806 12.159 12.326 12.326 12.326 12.76 13.096 12.433 12.724 13.129 12.897 12.897 13.844 13.844 13.931 13.931 14.118 14.118 14.118 14.176 14.176 14.176 14.066 13.483 14.282 14.232 14.346 14.612 15.226 15.542 16.039 16.219 16.219 16.219 15.767 14.69 14.297 15.165 15.165 15.165 15.036 14.824 14.765 13.444 13.532 15.729 15.779 15.832 15.832 15.473 15.371 15.187 14.386 14.629 14.629 14.23 13.676 14.835 15.222 15.222 15.081 15.081 15.081 15.081 14.198 13.814 13.94 14.316 14.348 14.394 14.924 16.37 16.61 16.899 16.899 16.899 16.508 16.543 16.543 16.543 16.313 16.313 16.048 16.048 15.935 15.935 16.315 16.315 17.215 17.259 17.259 17.259 16.768 16.768 16.276 16.276 16.607 16.654 16.654 16.437 16.44 16.608 -9999 -9999 -9999 -9999 -9999 -9999 -9999 -9999 -9999 -9999 -9999 -9999 -9999 -9999 -9999 -9999 -9999 -9999 -9999 -9999 -9999 -9999 -9999 -9999 -9999 -9999 
-9999 -9999 -9999 -9999 -9999 -9999 -9999 -9999 -9999 -9999 -9999 -9999 -9999 -9999 -9999 -9999 -9999 -9999 -9999 -9999 -9999 -9999 -9999 -9999 -9999 -9999 -9999 -9999 -9999 -9999 -9999 -9999 -9999 -9999 -9999 -9999 -9999 -9999 -9999 -9999 -9999 -9999 -9999 -9999 -9999 -9999 -9999 -9999 -9999 -9999 -9999 -9999 -9999 -9999 -9999 -9999 -9999 -9999 -9999 -9999 -9999 -9999 -9999 -9999 -9999 -9999 -9999 -9999 -9999 -9999 -9999 -9999 -9999 -9999 -9999 -9999 -9999 -9999 -9999 -9999 -9999 -9999 8.863 10.043 10.618 11.505 11.505 11.312 10.531 10.806 10.964 10.984 10.984 10.984 10.981 11.038 11.038 10.965 10.817 12.251 13.267 13.652 13.652 13.652 13.133 13.132 11.502 10.76 10.32 9.251 9.024 9.024 8.531 8.531 8.531 8.396 8.055 7.487 5.671 4.053 3.244 2.898 4.951 6.813 8.021 8.301 9.974 9.974 9.974 9.388 9.368 9.098 8.766 9.234 10.159 10.159 10.377 10.377 10.37 9.266 8.192 7.918 7.813 6.424 3.708 2.347 1.434 0.173 4.399 5.351 5.351 6.886 6.94 6.94 6.871 5.891 8.857 13.482 13.482 11.095 12.942 12.914 12.964 12.964 12.875 12.691 12.691 12.691 12.554 11.722 11.151 11.11 12.509 12.652 11.861 13.452 13.452 13.452 13.256 13.52 13.52 13.52 13.096 13.129 13.129 13.129 12.976 13.485 13.844 13.931 13.931 14.118 14.118 14.118 13.901 13.857 14.066 13.433 13.825 14.248 14.346 14.346 14.389 15.226 15.542 16.039 16.219 16.219 16.219 16.219 15.333 14.475 15.165 15.165 15.165 15.036 14.765 14.55 13.625 15.589 15.779 15.832 16.357 16.357 16.089 16.089 15.938 14.749 14.646 14.793 14.793 14.9 15.414 15.414 15.414 15.222 15.081 15.081 15.081 14.198 13.717 13.94 14.348 14.348 14.348 15.161 16.37 16.61 16.899 16.899 16.899 16.508 16.543 16.543 16.543 16.313 16.313 16.313 15.935 16.479 17.16 16.929 16.929 16.916 16.916 16.916 16.768 16.768 16.768 16.676 16.676 16.676 16.593 16.593 16.437 -9999 -9999 -9999 -9999 -9999 -9999 -9999 -9999 -9999 -9999 -9999 -9999 -9999 -9999 -9999 -9999 -9999 -9999 -9999 -9999 -9999 -9999 -9999 -9999 -9999 -9999 -9999 -9999 
-9999 -9999 -9999 -9999 -9999 -9999 -9999 -9999 -9999 -9999 -9999 -9999 -9999 -9999 -9999 -9999 -9999 -9999 -9999 -9999 -9999 -9999 -9999 -9999 -9999 -9999 -9999 -9999 -9999 -9999 -9999 -9999 -9999 -9999 -9999 -9999 -9999 -9999 -9999 -9999 -9999 -9999 -9999 -9999 -9999 -9999 -9999 -9999 -9999 -9999 -9999 -9999 -9999 -9999 -9999 -9999 -9999 -9999 -9999 -9999 -9999 -9999 -9999 -9999 -9999 -9999 -9999 -9999 -9999 -9999 -9999 -9999 -9999 -9999 -9999 -9999 -9999 -9999 -9999 -9999 -9999 -9999 -9999 8.719 10.011 10.366 10.531 10.531 10.196 10.806 11.007 11.007 11.007 10.984 11.038 11.038 11.038 11.038 11.467 12.608 13.267 13.652 13.652 13.652 13.652 13.132 10.76 10.76 10.662 10.411 9.567 8.776 8.531 8.531 8.531 8.055 7.962 7.373 7.249 4.053 3.244 3.724 4.904 5.846 8.24 8.615 9.974 9.974 9.974 9.388 9.221 9.599 9.599 10.23 10.23 10.7 10.7 11.313 10.572 10.572 10.467 8.192 7.813 7.813 3.939 2.347 1.434 4.429 4.429 7.03 7.648 7.648 7.618 7.122 7.046 8.006 13.482 13.482 13.482 13.194 13.628 13.628 13.628 13.524 13.524 13.524 12.691 12.691 12.554 11.842 11.098 13.301 14.632 14.632 14.632 13.452 13.452 13.452 13.256 13.52 13.751 14.7 13.167 13.129 13.129 13.129 12.976 13.485 13.595 13.595 13.931 13.931 14.118 13.901 13.762 13.762 14.481 14.481 14.336 14.53 14.346 14.488 14.488 15.226 15.44 15.608 16.219 16.219 16.219 15.602 15.333 14.475 14.475 15.165 15.036 15.036 14.55 13.585 13.655 15.912 16.194 16.692 16.756 16.756 16.625 16.625 16.089 15.705 14.793 14.793 14.9 14.9 15.414 15.887 15.887 15.887 15.265 15.081 14.941 15.037 14.485 13.94 14.348 14.348 14.348 15.478 16.37 16.579 16.61 16.899 16.637 16.637 16.435 16.435 16.435 16.313 16.313 16.374 16.772 17.16 17.16 17.16 16.929 16.76 16.76 16.638 17.359 17.359 17.359 17.319 16.676 16.676 16.625 16.625 -9999 -9999 -9999 -9999 -9999 -9999 -9999 -9999 -9999 -9999 -9999 -9999 -9999 -9999 -9999 -9999 -9999 -9999 -9999 -9999 -9999 -9999 -9999 -9999 -9999 -9999 -9999 -9999 -9999 
-9999 -9999 -9999 -9999 -9999 -9999 -9999 -9999 -9999 -9999 -9999 -9999 -9999 -9999 -9999 -9999 -9999 -9999 -9999 -9999 -9999 -9999 -9999 -9999 -9999 -9999 -9999 -9999 -9999 -9999 -9999 -9999 -9999 -9999 -9999 -9999 -9999 -9999 -9999 -9999 -9999 -9999 -9999 -9999 -9999 -9999 -9999 -9999 -9999 -9999 -9999 -9999 -9999 -9999 -9999 -9999 -9999 -9999 -9999 -9999 -9999 -9999 -9999 -9999 -9999 -9999 -9999 -9999 -9999 -9999 -9999 -9999 -9999 -9999 -9999 -9999 -9999 -9999 -9999 -9999 -9999 -9999 -9999 -9999 9.567 9.567 9.659 10.054 10.054 11.007 11.007 11.007 11.007 10.984 11.038 11.038 11.038 11.038 11.467 12.608 12.902 13.652 13.652 13.652 13.084 12.418 11.01 11.01 10.867 10.867 10.271 9.943 8.146 8.138 8.086 8.195 8.195 7.888 7.27 5.502 5.502 4.397 4.397 5.846 8.178 8.301 8.817 9.838 9.388 9.434 10.055 10.38 11.431 11.431 11.431 11.431 12.298 12.342 12.342 11.345 10.627 10.467 7.813 7.813 7.367 6.201 6.201 5.304 6.988 7.648 7.802 8.108 8.224 8.108 7.122 12.766 13.482 13.482 13.482 13.359 13.628 13.628 13.628 13.524 13.524 13.524 12.691 12.691 12.554 11.842 11.359 13.301 14.632 14.632 14.632 14.159 13.452 13.452 13.661 15.294 15.294 15.294 15.294 14.62 13.129 13.129 12.971 13.485 13.595 13.595 13.595 13.046 13.046 13.06 13.765 14.481 14.704 14.704 14.808 14.808 14.758 14.758 14.931 14.931 15.029 15.029 15.608 15.851 15.608 15.333 15.333 14.475 14.475 14.475 15.036 15.036 14.35 14.35 14.354 16.194 16.692 16.756 16.756 16.801 16.801 16.625 16.401 16.401 16.271 14.793 14.9 14.9 15.887 15.887 15.887 15.887 15.588 15.012 15.037 15.037 15.037 14.325 14.348 14.348 15.298 15.478 16.291 16.579 16.579 16.637 16.637 16.637 16.637 16.435 16.244 16.28 16.28 16.772 16.992 17.16 17.16 17.16 17.044 16.76 16.76 16.659 17.359 17.359 17.359 17.319 16.676 16.807 16.807 -9999 -9999 -9999 -9999 -9999 -9999 -9999 -9999 -9999 -9999 -9999 -9999 -9999 -9999 -9999 -9999 -9999 -9999 -9999 -9999 -9999 -9999 -9999 -9999 -9999 -9999 -9999 -9999 -9999 -9999 
-9999 -9999 -9999 -9999 -9999 -9999 -9999 -9999 -9999 -9999 -9999 -9999 -9999 -9999 -9999 -9999 -9999 -9999 -9999 -9999 -9999 -9999 -9999 -9999 -9999 -9999 -9999 -9999 -9999 -9999 -9999 -9999 -9999 -9999 -9999 -9999 -9999 -9999 -9999 -9999 -9999 -9999 -9999 -9999 -9999 -9999 -9999 -9999 -9999 -9999 -9999 -9999 -9999 -9999 -9999 -9999 -9999 -9999 -9999 -9999 -9999 -9999 -9999 -9999 -9999 -9999 -9999 -9999 -9999 -9999 -9999 -9999 -9999 -9999 -9999 -9999 -9999 -9999 -9999 -9999 -9999 -9999 -9999 -9999 -9999 9.537 9.537 9.666 9.666 10.161 11.007 11.007 11.007 10.976 10.976 11.038 11.038 10.885 11.467 12.115 12.632 12.632 13.593 12.68 12.557 11.7 11.7 11.591 11.591 10.923 10.923 10.271 9.267 8.839 8.839 8.678 8.423 8.195 7.888 7.27 6.811 5.502 6.365 5.698 8.178 8.178 8.817 8.902 9.76 10.328 10.453 10.815 11.431 11.431 11.474 12.298 12.342 12.342 12.357 12.357 11.235 10.821 9.976 9.582 8.416 7.336 7.031 6.724 6.989 8.145 8.38 8.38 8.403 8.403 7.931 12.766 13.255 13.482 13.482 13.359 13.628 13.628 13.628 13.578 13.524 13.524 12.656 12.406 12.258 11.697 11.731 13.301 14.632 14.632 14.632 14.159 13.531 13.256 14.262 15.294 15.294 15.294 15.294 14.62 13.946 13.069 12.526 12.704 13.091 13.242 12.901 12.886 12.886 13.532 13.765 14.707 14.707 14.808 14.808 14.808 14.808 14.931 14.931 14.931 15.018 15.029 15.043 15.295 15.295 15.295 14.396 14.296 14.506 14.575 14.575 14.575 14.523 14.35 14.928 16.594 16.594 16.756 16.801 16.801 16.801 16.801 16.832 16.401 16.38 15.168 14.852 14.9 15.363 15.887 15.887 15.887 15.588 15.012 15.037 15.037 15.037 14.325 13.436 13.368 15.298 15.478 15.478 16.398 16.579 16.637 16.637 16.637 16.637 16.184 16.184 16.141 16.141 16.772 17.048 17.16 17.16 17.16 17.044 16.633 16.659 16.659 17.359 17.359 17.359 17.15 16.637 -9999 -9999 -9999 -9999 -9999 -9999 -9999 -9999 -9999 -9999 -9999 -9999 -9999 -9999 -9999 -9999 -9999 -9999 -9999 -9999 -9999 -9999 -9999 -9999 -9999 -9999 -9999 -9999 -9999 -9999 -9999 -9999 
-9999 -9999 -9999 -9999 -9999 -9999 -9999 -9999 -9999 -9999 -9999 -9999 -9999 -9999 -9999 -9999 -9999 -9999 -9999 -9999 -9999 -9999 -9999 -9999 -9999 -9999 -9999 -9999 -9999 -9999 -9999 -9999 -9999 -9999 -9999 -9999 -9999 -9999 -9999 -9999 -9999 -9999 -9999 -9999 -9999 -9999 -9999 -9999 -9999 -9999 -9999 -9999 -9999 -9999 -9999 -9999 -9999 -9999 -9999 -9999 -9999 -9999 -9999 -9999 -9999 -9999 -9999 -9999 -9999 -9999 -9999 -9999 -9999 -9999 -9999 -9999 -9999 -9999 -9999 -9999 -9999 -9999 -9999 -9999 -9999 7.165 7.165 8.167 9.237 9.94 9.947 10.891 9.87 10.879 10.976 10.976 10.976 10.766 10.669 10.655 11.788 12.601 12.601 12.601 12.1 11.7 11.78 11.947 12.065 11.591 10.923 10.923 8.839 8.839 8.962 8.962 8.962 8.423 7.751 7.312 6.938 6.938 6.811 6.365 7.088 7.088 8.897 9.532 9.76 10.494 10.984 11.383 11.383 11.474 11.936 12.323 12.712 12.712 12.712 12.357 12.357 11.713 11.457 9.91 9.517 7.62 7.439 7.477 7.617 8.148 8.38 8.403 8.414 8.414 8.414 9.772 12.766 13.359 13.359 13.359 13.578 13.628 13.578 13.228 13.228 12.868 12.656 12.258 11.747 11.731 12.062 12.436 14.169 14.632 14.185 13.942 13.252 13.181 14.866 14.947 15.294 15.294 15.062 14.62 13.946 13.069 12.347 12.242 12.691 12.797 12.797 12.797 12.842 12.957 13.765 14.707 14.707 14.808 14.808 14.817 14.817 14.931 14.931 14.931 14.89 15.018 15.018 15.043 15.043 14.396 14.296 14.296 14.506 14.575 14.575 14.575 14.523 14.47 14.589 16.594 16.594 16.731 16.801 16.801 16.801 16.832 16.832 16.832 16.38 15.704 15.241 15.241 14.942 15.363 15.588 15.588 15.141 15.012 15.037 15.037 15.037 13.561 14.342 14.949 14.949 15.298 15.306 15.422 16.366 16.366 16.092 16.184 16.181 16.184 16.141 16.769 16.769 16.781 17.048 17.048 17.048 17.048 16.714 16.301 16.39 16.793 16.872 17.15 17.15 17.15 -9999 -9999 -9999 -9999 -9999 -9999 -9999 -9999 -9999 -9999 -9999 -9999 -9999 -9999 -9999 -9999 -9999 -9999 -9999 -9999 -9999 -9999 -9999 -9999 -9999 -9999 -9999 -9999 -9999 -9999 -9999 -9999 -9999 
-9999 -9999 -9999 -9999 -9999 -9999 -9999 -9999 -9999 -9999 -9999 -9999 -9999 -9999 -9999 -9999 -9999 -9999 -9999 -9999 -9999 -9999 -9999 -9999 -9999 -9999 -9999 -9999 -9999 -9999 -9999 -9999 -9999 -9999 -9999 -9999 -9999 -9999 -9999 -9999 -9999 -9999 -9999 -9999 -9999 -9999 -9999 -9999 -9999 -9999 -9999 -9999 -9999 -9999 -9999 -9999 -9999 -9999 -9999 -9999 -9999 -9999 -9999 -9999 -9999 -9999 -9999 -9999 -9999 -9999 -9999 -9999 -9999 -9999 -9999 -9999 -9999 -9999 -9999 -9999 -9999 -9999 -9999 -9999 -9999 -9999 5.468 7.098 8.691 9.553 9.553 9.553 10.088 10.088 10.879 10.879 10.868 10.669 10.669 10.493 10.493 11.532 11.532 11.328 11.7 11.78 11.947 12.065 12.065 12.065 10.938 10.923 9.559 8.962 9.048 9.048 8.962 8.451 7.814 7.707 7.138 6.938 6.938 6.365 6.941 6.941 8.957 9.532 10.44 11.175 11.351 11.651 12.037 12.037 11.995 12.347 12.712 12.712 12.712 12.712 12.357 12.202 11.702 10.658 9.873 8.155 7.686 7.617 7.617 8.148 8.685 8.685 8.685 8.414 8.414 9.772 11.852 12.465 12.553 12.735 12.735 12.798 12.798 12.544 12.74 12.74 11.627 11.56 11.56 11.808 12.062 12.828 14.14 14.185 14.185 14.185 13.252 14.318 14.399 15.09 15.09 15.09 15.09 14.6 13.93 13.069 12.146 12.487 12.522 12.522 12.522 11.751 12.577 13.392 13.618 14.707 14.707 14.707 14.808 14.817 14.846 14.846 14.931 14.931 14.89 14.572 13.946 13.671 13.95 13.998 14.092 14.117 14.112 14.812 14.812 14.812 14.523 14.47 14.655 16.076 16.594 16.594 16.731 16.801 16.801 16.832 16.832 16.832 16.821 15.704 15.241 15.241 14.876 15.189 15.189 14.624 14.624 14.31 14.679 14.388 14.691 14.691 14.516 15.589 15.589 15.589 15.028 15.739 15.993 16.005 16.213 16.512 16.512 16.322 16.236 16.769 16.933 16.933 16.933 16.698 16.824 16.714 16.714 16.159 16.169 16.793 16.872 17.15 -9999 -9999 -9999 -9999 -9999 -9999 -9999 -9999 -9999 -9999 -9999 -9999 -9999 -9999 -9999 -9999 -9999 -9999 -9999 -9999 -9999 -9999 -9999 -9999 -9999 -9999 -9999 -9999 -9999 -9999 -9999 -9999 -9999 -9999 -9999 
-9999 -9999 -9999 -9999 -9999 -9999 -9999 -9999 -9999 -9999 -9999 -9999 -9999 -9999 -9999 -9999 -9999 -9999 -9999 -9999 -9999 -9999 -9999 -9999 -9999 -9999 -9999 -9999 -9999 -9999 -9999 -9999 -9999 -9999 -9999 -9999 -9999 -9999 -9999 -9999 -9999 -9999 -9999 -9999 -9999 -9999 -9999 -9999 -9999 -9999 -9999 -9999 -9999 -9999 -9999 -9999 -9999 -9999 -9999 -9999 -9999 -9999 -9999 -9999 -9999 -9999 -9999 -9999 -9999 -9999 -9999 -9999 -9999 -9999 -9999 -9999 -9999 -9999 -9999 -9999 -9999 -9999 -9999 -9999 -9999 -9999 -9999 7.098 8.691 8.691 9.553 9.553 10.088 10.088 10.174 10.205 10.205 10.174 9.897 9.782 10.006 10.198 11.044 11.328 11.328 11.78 12.065 12.065 12.065 12.065 11.206 11.817 11.817 9.559 9.509 9.048 9.048 8.855 8.018 7.814 7.138 7.138 6.938 6.365 7.031 8.02 8.618 10.058 10.524 11.261 11.899 12.037 12.037 12.037 12.347 12.347 12.712 12.712 12.712 12.682 12.562 12.202 11.457 10.658 9.988 8.853 8.853 7.686 7.648 8.495 8.685 8.791 8.791 8.791 8.748 8.157 8.864 12.187 12.38 12.735 12.735 12.735 12.086 12.09 12.09 11.603 11.279 11.56 11.56 11.808 12.062 13.431 14.14 14.185 14.185 14.185 13.457 13.992 14.527 15.09 15.09 15.09 15.09 14.6 13.874 11.852 12.487 12.487 12.487 11.885 11.243 10.816 12.169 12.169 13.392 13.82 13.981 14.36 14.683 14.817 14.817 14.846 14.846 14.846 14.82 14.572 14.018 13.671 13.873 13.95 13.95 13.95 14.812 14.812 14.812 14.812 14.744 14.744 15.06 15.06 16.199 16.36 16.36 16.449 16.699 16.832 16.832 16.832 16.821 15.357 15.241 15.241 15.189 15.189 15.392 15.392 14.624 14.777 14.777 14.918 15.262 14.918 15.251 15.589 15.589 15.589 15.584 15.739 16.005 16.213 16.512 16.512 16.512 16.512 16.539 16.769 16.933 16.933 16.933 16.897 16.855 16.714 16.141 16.131 15.797 16.648 16.793 -9999 -9999 -9999 -9999 -9999 -9999 -9999 -9999 -9999 -9999 -9999 -9999 -9999 -9999 -9999 -9999 -9999 -9999 -9999 -9999 -9999 -9999 -9999 -9999 -9999 -9999 -9999 -9999 -9999 -9999 -9999 -9999 -9999 -9999 -9999 -9999 
-9999 -9999 -9999 -9999 -9999 -9999 -9999 -9999 -9999 -9999 -9999 -9999 -9999 -9999 -9999 -9999 -9999 -9999 -9999 -9999 -9999 -9999 -9999 -9999 -9999 -9999 -9999 -9999 -9999 -9999 -9999 -9999 -9999 -9999 -9999 -9999 -9999 -9999 -9999 -9999 -9999 -9999 -9999 -9999 -9999 -9999 -9999 -9999 -9999 -9999 -9999 -9999 -9999 -9999 -9999 -9999 -9999 -9999 -9999 -9999 -9999 -9999 -9999 -9999 -9999 -9999 -9999 -9999 -9999 -9999 -9999 -9999 -9999 -9999 -9999 -9999 -9999 -9999 -9999 -9999 -9999 -9999 -9999 -9999 -9999 -9999 -9999 -9999 7.494 7.67 8.972 9.325 10.088 10.088 10.088 10.174 10.174 10.063 9.919 9.742 8.96 10.12 10.798 11.294 11.555 11.78 11.808 12.065 12.065 12.065 12.455 12.455 12.455 12.164 12.145 9.867 9.583 10.149 10.149 8.744 8.668 7.138 6.464 6.077 7.031 8.333 9.177 10.321 10.524 11.559 11.899 12.037 12.037 12.037 12.347 12.347 12.682 12.682 12.682 12.682 12.202 11.457 11.37 10.652 10.652 9.041 8.853 7.8 7.8 8.495 8.685 8.791 8.791 8.791 8.791 8.714 7.44 7.539 10.723 11.259 11.021 11.021 10.827 10.827 10.827 10.082 11.155 11.155 11.56 11.56 11.904 12.828 14.14 14.185 14.185 12.8 13.457 13.992 14.388 14.609 14.902 14.902 14.902 13.708 12.497 12.182 12.487 12.487 12.792 12.792 12.792 12.43 13.371 14.003 14.003 13.918 13.774 13.748 14.035 14.683 14.817 14.761 14.761 14.685 14.572 14.572 13.992 13.364 13.185 13.171 14.144 14.144 14.682 14.812 14.812 14.812 14.744 16.027 16.027 15.58 15.656 16.045 16.052 16.389 16.699 16.699 16.821 16.821 16.821 15.357 15.239 15.896 15.826 15.826 15.394 15.392 15.392 14.777 14.818 15.262 15.262 15.262 15.687 15.878 15.589 15.589 15.669 15.739 16.213 16.221 16.512 16.512 16.512 16.512 16.236 16.539 16.933 16.933 16.933 16.855 16.855 16.794 16.462 16.141 16.063 -9999 -9999 -9999 -9999 -9999 -9999 -9999 -9999 -9999 -9999 -9999 -9999 -9999 -9999 -9999 -9999 -9999 -9999 -9999 -9999 -9999 -9999 -9999 -9999 -9999 -9999 -9999 -9999 -9999 -9999 -9999 -9999 -9999 -9999 -9999 -9999 -9999 -9999 
-9999 -9999 -9999 -9999 -9999 -9999 -9999 -9999 -9999 -9999 -9999 -9999 -9999 -9999 -9999 -9999 -9999 -9999 -9999 -9999 -9999 -9999 -9999 -9999 -9999 -9999 -9999 -9999 -9999 -9999 -9999 -9999 -9999 -9999 -9999 -9999 -9999 -9999 -9999 -9999 -9999 -9999 -9999 -9999 -9999 -9999 -9999 -9999 -9999 -9999 -9999 -9999 -9999 -9999 -9999 -9999 -9999 -9999 -9999 -9999 -9999 -9999 -9999 -9999 -9999 -9999 -9999 -9999 -9999 -9999 -9999 -9999 -9999 -9999 -9999 -9999 -9999 -9999 -9999 -9999 -9999 -9999 -9999 -9999 -9999 -9999 -9999 -9999 9.13 7.494 7.455 8.972 9.634 9.677 9.681 10.063 10.063 10.063 9.919 9.742 8.635 10.12 10.798 10.893 11.294 11.555 11.674 12.249 12.584 12.584 12.584 12.569 12.812 12.812 12.812 12.145 10.406 10.502 10.502 10.502 9.157 8.668 8.498 7.089 7.089 8.333 9.177 9.68 10.478 11.559 11.899 11.899 12.037 12.037 12.068 12.068 12.068 12.648 12.648 12.274 12.151 11.569 11.432 10.652 10.433 9.755 8.551 7.8 8.403 8.403 8.663 8.791 8.791 9.682 9.682 9.682 9.166 8.905 6.918 6.971 8.112 8.882 9.139 9.443 9.443 9.866 9.923 10.425 11.242 11.304 11.723 12.219 12.219 12.615 12.8 12.8 13.34 13.457 13.992 14.388 14.388 14.178 12.717 12.47 12.053 12.182 13.029 13.577 13.045 12.792 12.792 12.43 14.003 14.003 14.003 14.003 13.982 13.352 14.421 14.446 14.446 14.515 14.527 14.572 14.957 14.957 14.162 14.139 14.484 12.973 14.144 14.144 14.334 14.69 14.69 14.69 14.744 16.027 16.027 16.027 15.58 15.656 15.732 16.455 16.699 16.797 16.797 16.797 16.334 15.694 15.492 16.347 16.105 16.105 16.105 16.105 15.6 15.21 15.21 15.262 15.262 15.687 15.955 15.955 15.938 15.669 16.113 16.113 15.83 16.252 16.261 16.681 16.681 16.681 16.067 16.236 16.664 16.897 16.855 16.855 16.855 16.594 16.594 16.361 -9999 -9999 -9999 -9999 -9999 -9999 -9999 -9999 -9999 -9999 -9999 -9999 -9999 -9999 -9999 -9999 -9999 -9999 -9999 -9999 -9999 -9999 -9999 -9999 -9999 -9999 -9999 -9999 -9999 -9999 -9999 -9999 -9999 -9999 -9999 -9999 -9999 -9999 -9999 
-9999 -9999 -9999 -9999 -9999 -9999 -9999 -9999 -9999 -9999 -9999 -9999 -9999 -9999 -9999 -9999 -9999 -9999 -9999 -9999 -9999 -9999 -9999 -9999 -9999 -9999 -9999 -9999 -9999 -9999 -9999 -9999 -9999 -9999 -9999 -9999 -9999 -9999 -9999 -9999 -9999 -9999 -9999 -9999 -9999 -9999 -9999 -9999 -9999 -9999 -9999 -9999 -9999 -9999 -9999 -9999 -9999 -9999 -9999 -9999 -9999 -9999 -9999 -9999 -9999 -9999 -9999 -9999 -9999 -9999 -9999 -9999 -9999 -9999 -9999 -9999 -9999 -9999 -9999 -9999 -9999 -9999 -9999 -9999 -9999 -9999 -9999 -9999 -9999 8.842 6.36 8.468 8.632 8.705 8.705 9.244 9.919 9.919 9.742 8.949 8.512 7.726 10.798 10.893 10.893 11.778 12.093 12.332 12.584 12.584 12.584 12.812 12.812 12.812 12.812 12.369 11.61 11.61 10.661 10.661 10.36 9.664 9.414 8.401 7.122 7.091 8.773 10.134 10.478 11.559 11.671 11.899 11.862 11.664 11.721 12.221 12.395 12.764 12.764 12.335 11.888 11.432 10.841 10.433 10.433 9.769 9.294 8.434 8.434 8.434 8.663 8.663 8.513 9.803 9.682 9.943 9.943 9.264 8.905 7.568 7.982 8.413 8.413 9.055 9.192 9.236 9.321 10.441 11.094 11.723 11.723 11.723 12.716 12.716 12.716 12.615 12.623 12.778 13.001 12.795 12.796 12.796 12.717 12.47 12.226 13.029 13.577 13.577 13.577 13.045 12.792 13.005 14.003 14.003 14.003 14.003 13.982 13.352 14.421 14.446 14.446 14.446 14.529 14.957 14.957 14.957 14.636 14.57 14.57 14.57 14.541 14.336 14.334 14.69 14.69 14.69 14.91 16.027 16.027 16.027 15.788 15.891 15.891 16.455 16.77 16.797 16.797 16.797 16.334 16.041 15.56 16.347 16.105 16.105 16.105 16.105 15.6 16.03 16.03 16.03 16.339 16.339 16.339 15.955 15.955 16.113 16.113 16.113 16.113 16.252 16.261 16.681 16.681 16.681 16.27 15.87 16.153 16.692 16.846 16.846 16.594 16.594 -9999 -9999 -9999 -9999 -9999 -9999 -9999 -9999 -9999 -9999 -9999 -9999 -9999 -9999 -9999 -9999 -9999 -9999 -9999 -9999 -9999 -9999 -9999 -9999 -9999 -9999 -9999 -9999 -9999 -9999 -9999 -9999 -9999 -9999 -9999 -9999 -9999 -9999 -9999 -9999 -9999 
-9999 -9999 -9999 -9999 -9999 -9999 -9999 -9999 -9999 -9999 -9999 -9999 -9999 -9999 -9999 -9999 -9999 -9999 -9999 -9999 -9999 -9999 -9999 -9999 -9999 -9999 -9999 -9999 -9999 -9999 -9999 -9999 -9999 -9999 -9999 -9999 -9999 -9999 -9999 -9999 -9999 -9999 -9999 -9999 -9999 -9999 -9999 -9999 -9999 -9999 -9999 -9999 -9999 -9999 -9999 -9999 -9999 -9999 -9999 -9999 -9999 -9999 -9999 -9999 -9999 -9999 -9999 -9999 -9999 -9999 -9999 -9999 -9999 -9999 -9999 -9999 -9999 -9999 -9999 -9999 -9999 -9999 -9999 -9999 -9999 -9999 -9999 -9999 -9999 -9999 8.842 6.279 7.421 7.681 8.067 8.988 9.374 9.374 9.364 9.126 7.695 7.872 10.118 10.118 10.893 11.778 12.093 12.474 12.584 12.584 12.584 12.793 12.812 12.812 12.812 12.461 12.461 12.461 11.216 10.661 10.661 10.36 9.664 9.414 8.163 7.091 8.773 9.816 10.366 10.957 11.45 11.45 11.45 11.586 11.586 12.221 12.764 12.764 12.764 12.764 11.831 11.371 10.585 10.433 10.433 9.769 9.294 8.595 8.595 8.434 8.403 8.166 9.803 9.803 9.943 9.974 9.974 9.943 9.264 8.241 7.973 8.859 8.859 8.859 9.192 9.192 9.415 9.599 11.094 11.723 11.723 12.716 12.886 12.926 12.926 12.765 12.583 12.177 12.177 12.177 11.056 12.47 12.47 12.131 12.582 13.029 13.577 13.577 13.577 13.398 13.33 13.334 14.099 14.099 14.099 14.099 13.982 13.352 13.803 14.421 14.446 14.488 14.613 14.957 14.957 14.957 14.636 14.757 14.911 14.911 14.553 14.553 14.709 15.034 15.484 15.551 15.551 16.027 16.027 15.788 15.788 15.891 15.891 15.891 16.77 16.797 16.797 16.797 16.339 16.041 15.578 16.347 16.031 16.105 16.105 16.031 16.03 16.03 16.03 16.03 16.339 16.339 16.339 16.304 16.304 16.37 16.476 16.476 16.476 16.252 16.258 16.681 16.681 16.681 16.27 15.87 15.729 15.709 15.986 15.986 15.959 -9999 -9999 -9999 -9999 -9999 -9999 -9999 -9999 -9999 -9999 -9999 -9999 -9999 -9999 -9999 -9999 -9999 -9999 -9999 -9999 -9999 -9999 -9999 -9999 -9999 -9999 -9999 -9999 -9999 -9999 -9999 -9999 -9999 -9999 -9999 -9999 -9999 -9999 -9999 -9999 -9999 -9999 
-9999 -9999 -9999 -9999 -9999 -9999 -9999 -9999 -9999 -9999 -9999 -9999 -9999 -9999 -9999 -9999 -9999 -9999 -9999 -9999 -9999 -9999 -9999 -9999 -9999 -9999 -9999 -9999 -9999 -9999 -9999 -9999 -9999 -9999 -9999 -9999 -9999 -9999 -9999 -9999 -9999 -9999 -9999 -9999 -9999 -9999 -9999 -9999 -9999 -9999 -9999 -9999 -9999 -9999 -9999 -9999 -9999 -9999 -9999 -9999 -9999 -9999 -9999 -9999 -9999 -9999 -9999 -9999 -9999 -9999 -9999 -9999 -9999 -9999 -9999 -9999 -9999 -9999 -9999 -9999 -9999 -9999 -9999 -9999 -9999 -9999 -9999 -9999 -9999 -9999 10.153 7.895 7.895 7.872 9.199 9.374 9.374 9.374 9.418 9.337 8.372 8.372 9.778 9.976 10.931 11.622 12.056 12.474 12.801 13.007 12.599 12.783 12.793 12.793 12.791 12.461 12.461 12.461 12.461 10.909 10.36 10.239 10.239 9.156 8.95 8.163 8.773 9.653 9.875 10.435 11.45 11.45 11.262 11.586 11.886 12.221 12.764 12.764 12.764 12.764 11.684 10.715 10.326 9.769 9.769 9.623 9.155 8.655 8.595 8.403 8.271 8.976 9.803 9.825 9.974 9.974 9.974 9.943 9.568 8.639 8.562 8.859 9.266 9.38 9.266 9.192 9.752 10.66 11.324 11.324 11.35 12.886 12.926 12.926 12.926 12.926 12.583 10.933 11.056 11.056 10.815 11.643 12.062 12.131 12.869 13.335 13.577 13.577 13.577 13.398 13.381 14.049 14.099 14.099 14.099 14.099 13.738 13.082 13.525 14.105 14.105 14.105 14.529 14.613 14.957 14.957 14.757 15.079 15.079 14.911 14.911 14.709 15.649 15.671 16.21 16.21 15.99 15.99 15.788 15.788 15.788 15.891 15.891 15.891 16.021 16.581 16.581 16.581 16.339 16.041 15.717 15.73 16.063 16.063 16.063 16.063 15.959 16.03 16.03 16.03 16.339 16.339 16.339 16.304 16.304 16.686 16.686 16.686 16.518 16.137 16.258 16.258 16.27 16.067 15.417 15.711 15.557 15.137 14.955 -9999 -9999 -9999 -9999 -9999 -9999 -9999 -9999 -9999 -9999 -9999 -9999 -9999 -9999 -9999 -9999 -9999 -9999 -9999 -9999 -9999 -9999 -9999 -9999 -9999 -9999 -9999 -9999 -9999 -9999 -9999 -9999 -9999 -9999 -9999 -9999 -9999 -9999 -9999 -9999 -9999 -9999 -9999 -9999 
-9999 -9999 -9999 -9999 -9999 -9999 -9999 -9999 -9999 -9999 -9999 -9999 -9999 -9999 -9999 -9999 -9999 -9999 -9999 -9999 -9999 -9999 -9999 -9999 -9999 -9999 -9999 -9999 -9999 -9999 -9999 -9999 -9999 -9999 -9999 -9999 -9999 -9999 -9999 -9999 -9999 -9999 -9999 -9999 -9999 -9999 -9999 -9999 -9999 -9999 -9999 -9999 -9999 -9999 -9999 -9999 -9999 -9999 -9999 -9999 -9999 -9999 -9999 -9999 -9999 -9999 -9999 -9999 -9999 -9999 -9999 -9999 -9999 -9999 -9999 -9999 -9999 -9999 -9999 -9999 -9999 -9999 -9999 -9999 -9999 -9999 -9999 -9999 -9999 -9999 -9999 8.814 7.895 8.108 9.199 9.374 9.374 9.418 9.418 9.418 9.337 8.372 9.778 9.976 10.931 12.057 12.545 12.976 13.131 13.131 13.007 12.783 12.783 12.783 12.783 12.461 12.567 12.567 12.18 11.584 11.236 10.919 10.239 10.239 8.898 8.985 9.039 9.126 9.8 10.242 10.399 10.965 10.965 11.303 11.886 12.202 12.211 12.764 12.764 12.112 11.873 11.252 10.214 9.623 9.623 9.155 8.855 8.655 8.655 8.271 8.052 8.976 9.803 10.153 10.153 10.153 10.153 9.931 9.568 8.854 8.734 9.192 9.38 9.38 9.38 9.588 11.117 11.324 11.324 11.95 11.716 12.886 12.926 12.926 12.926 12.926 12.583 10.383 10.383 11.24 10.728 11.643 12.1 12.869 12.958 13.588 13.702 13.702 13.465 13.398 13.381 14.049 14.049 14.099 14.099 13.897 13.738 13.292 14.105 14.137 14.137 14.258 14.524 14.993 14.993 14.993 15.079 15.084 15.084 15.084 15.258 15.306 15.667 16.21 16.21 16.21 16.21 15.99 15.747 15.788 15.836 16.116 16.116 15.868 16.021 16.246 16.339 16.339 16.339 16.028 15.717 15.516 16.063 16.448 16.448 16.448 15.959 15.895 15.956 15.956 16.286 16.286 16.304 16.304 16.304 17.033 17.297 17.42 16.921 16.567 16.191 15.811 15.75 15.417 15.417 14.905 14.555 -9999 -9999 -9999 -9999 -9999 -9999 -9999 -9999 -9999 -9999 -9999 -9999 -9999 -9999 -9999 -9999 -9999 -9999 -9999 -9999 -9999 -9999 -9999 -9999 -9999 -9999 -9999 -9999 -9999 -9999 -9999 -9999 -9999 -9999 -9999 -9999 -9999 -9999 -9999 -9999 -9999 -9999 -9999 -9999 -9999 -9999 
-9999 -9999 -9999 -9999 -9999 -9999 -9999 -9999 -9999 -9999 -9999 -9999 -9999 -9999 -9999 -9999 -9999 -9999 -9999 -9999 -9999 -9999 -9999 -9999 -9999 -9999 -9999 -9999 -9999 -9999 -9999 -9999 -9999 -9999 -9999 -9999 -9999 -9999 -9999 -9999 -9999 -9999 -9999 -9999 -9999 -9999 -9999 -9999 -9999 -9999 -9999 -9999 -9999 -9999 -9999 -9999 -9999 -9999 -9999 -9999 -9999 -9999 -9999 -9999 -9999 -9999 -9999 -9999 -9999 -9999 -9999 -9999 -9999 -9999 -9999 -9999 -9999 -9999 -9999 -9999 -9999 -9999 -9999 -9999 -9999 -9999 -9999 -9999 -9999 -9999 -9999 -9999 7.895 8.578 9.199 9.199 9.374 9.418 9.418 9.418 9.207 8.372 8.295 9.976 11.462 12.509 12.976 13.131 13.131 13.131 13.131 12.741 12.783 12.783 12.337 12.567 12.567 12.567 12.567 11.744 11.584 11.236 10.484 10.724 11.123 11.123 11.123 11.653 11.653 11.21 11.659 11.659 11.659 11.307 11.688 12.202 12.202 12.202 12.112 12.06 11.873 11.252 10.068 8.972 8.855 8.855 8.655 8.655 8.655 8.076 8.052 8.061 9.203 10.153 10.153 10.153 10.153 9.931 9.392 8.065 8.734 9.192 9.38 9.38 11.441 11.441 12.354 12.354 12.809 12.809 13.106 13.106 12.886 12.926 12.926 12.697 12.054 11.523 11.896 11.896 11.896 11.539 12.788 12.869 12.958 13.702 13.702 13.702 13.702 13.393 13.381 14.049 14.049 14.049 13.897 13.897 13.398 13.655 14.137 14.137 14.145 14.258 14.714 14.993 14.993 14.993 15.079 15.084 15.084 15.258 15.258 15.667 15.667 16.21 16.21 16.21 16.21 15.248 15.747 15.747 16.116 16.116 16.116 16.183 16.089 16.021 16.246 16.339 16.028 15.767 15.862 16.1 15.955 16.448 16.448 16.448 15.959 16.019 16.019 16.784 17.149 17.149 17.031 17.018 16.814 17.297 17.42 17.42 17.42 17.168 16.529 15.75 15.423 15.423 15.423 15.301 -9999 -9999 -9999 -9999 -9999 -9999 -9999 -9999 -9999 -9999 -9999 -9999 -9999 -9999 -9999 -9999 -9999 -9999 -9999 -9999 -9999 -9999 -9999 -9999 -9999 -9999 -9999 -9999 -9999 -9999 -9999 -9999 -9999 -9999 -9999 -9999 -9999 -9999 -9999 -9999 -9999 -9999 -9999 -9999 -9999 -9999 -9999 
-9999 -9999 -9999 -9999 -9999 -9999 -9999 -9999 -9999 -9999 -9999 -9999 -9999 -9999 -9999 -9999 -9999 -9999 -9999 -9999 -9999 -9999 -9999 -9999 -9999 -9999 -9999 -9999 -9999 -9999 -9999 -9999 -9999 -9999 -9999 -9999 -9999 -9999 -9999 -9999 -9999 -9999 -9999 -9999 -9999 -9999 -9999 -9999 -9999 -9999 -9999 -9999 -9999 -9999 -9999 -9999 -9999 -9999 -9999 -9999 -9999 -9999 -9999 -9999 -9999 -9999 -9999 -9999 -9999 -9999 -9999 -9999 -9999 -9999 -9999 -9999 -9999 -9999 -9999 -9999 -9999 -9999 -9999 -9999 -9999 -9999 -9999 -9999 -9999 -9999 -9999 -9999 -9999 8.578 9.059 9.114 9.223 9.418 9.418 9.418 8.649 8.501 8.295 9.758 11.462 12.509 12.976 13.131 13.131 13.131 13.131 12.741 12.741 12.741 12.337 12.567 12.567 12.567 12.567 11.744 11.744 11.315 10.484 11.466 11.718 11.718 11.718 11.669 12.428 12.328 11.772 11.772 11.772 11.307 11.536 11.893 12.063 11.987 11.522 11.522 11.129 10.736 9.97 8.678 8.016 8.034 8.655 8.655 8.315 8.052 8.061 8.061 8.686 9.812 10.153 10.153 10.043 9.542 9.08 8.193 8.476 8.755 9.38 9.38 11.441 12.295 12.354 12.809 13.104 13.169 13.169 13.106 13.106 12.829 12.829 12.054 12.037 11.523 11.896 12.212 11.964 11.735 12.788 12.82 12.958 13.702 13.702 13.702 13.702 13.393 13.381 13.732 13.886 13.886 13.886 13.747 13.685 13.655 14.137 14.358 14.358 14.594 14.714 14.993 15.15 15.15 15.15 15.084 15.084 15.258 15.258 15.667 16.098 16.632 16.632 16.336 16.336 16.336 15.747 15.747 16.116 16.14 16.249 16.261 16.261 16.089 15.966 15.966 15.828 15.828 15.886 16.1 16.419 16.448 16.448 16.448 15.895 16.541 16.934 17.243 17.243 17.264 17.264 17.072 17.056 17.297 17.42 17.42 17.42 17.168 17.168 15.575 15.423 15.423 -9999 -9999 -9999 -9999 -9999 -9999 -9999 -9999 -9999 -9999 -9999 -9999 -9999 -9999 -9999 -9999 -9999 -9999 -9999 -9999 -9999 -9999 -9999 -9999 -9999 -9999 -9999 -9999 -9999 -9999 -9999 -9999 -9999 -9999 -9999 -9999 -9999 -9999 -9999 -9999 -9999 -9999 -9999 -9999 -9999 -9999 -9999 -9999 -9999 
-9999 -9999 -9999 -9999 -9999 -9999 -9999 -9999 -9999 -9999 -9999 -9999 -9999 -9999 -9999 -9999 -9999 -9999 -9999 -9999 -9999 -9999 -9999 -9999 -9999 -9999 -9999 -9999 -9999 -9999 -9999 -9999 -9999 -9999 -9999 -9999 -9999 -9999 -9999 -9999 -9999 -9999 -9999 -9999 -9999 -9999 -9999 -9999 -9999 -9999 -9999 -9999 -9999 -9999 -9999 -9999 -9999 -9999 -9999 -9999 -9999 -9999 -9999 -9999 -9999 -9999 -9999 -9999 -9999 -9999 -9999 -9999 -9999 -9999 -9999 -9999 -9999 -9999 -9999 -9999 -9999 -9999 -9999 -9999 -9999 -9999 -9999 -9999 -9999 -9999 -9999 -9999 -9999 8.108 8.915 9.114 9.223 9.223 9.348 9.223 8.649 8.292 9.223 10.105 10.311 12.096 12.61 12.689 12.689 12.903 12.385 12.011 12.186 11.898 12.54 12.652 12.652 12.54 12.18 11.866 11.744 11.315 10.578 11.718 11.718 12.304 12.304 12.565 12.565 12.565 12.328 11.786 11.786 11.777 11.105 11.105 11.484 11.484 11.484 11.129 10.335 9.97 9.315 8.571 7.821 8.016 8.034 8.034 7.987 7.75 7.737 8.42 8.525 9.535 9.758 9.758 9.542 9.561 9.561 9.786 9.786 8.999 8.869 9.798 11.441 12.295 12.726 13.252 13.656 13.906 13.906 13.809 13.468 12.677 11.933 10.506 11.338 12.404 12.832 12.859 12.859 11.735 12.066 12.788 13.034 13.321 13.541 13.541 13.541 13.314 13.16 13.465 13.823 13.823 13.823 13.685 13.685 13.685 13.677 14.358 14.358 14.426 14.737 14.85 15.15 15.15 15.15 14.976 15.049 15.049 15.258 15.258 16.632 16.632 16.632 16.632 16.336 16.336 15.747 16.27 17.08 16.674 16.674 16.674 16.294 16.294 16.115 16.115 15.923 15.886 16.556 16.556 16.419 16.419 16.419 15.884 15.895 16.541 17.243 17.243 17.264 17.264 17.264 17.341 17.544 17.544 17.42 17.42 17.42 17.168 17.168 15.621 15.575 -9999 -9999 -9999 -9999 -9999 -9999 -9999 -9999 -9999 -9999 -9999 -9999 -9999 -9999 -9999 -9999 -9999 -9999 -9999 -9999 -9999 -9999 -9999 -9999 -9999 -9999 -9999 -9999 -9999 -9999 -9999 -9999 -9999 -9999 -9999 -9999 -9999 -9999 -9999 -9999 -9999 -9999 -9999 -9999 -9999 -9999 -9999 -9999 -9999 -9999 
-9999 -9999 -9999 -9999 -9999 -9999 -9999 -9999 -9999 -9999 -9999 -9999 -9999 -9999 -9999 -9999 -9999 -9999 -9999 -9999 -9999 -9999 -9999 -9999 -9999 -9999 -9999 -9999 -9999 -9999 -9999 -9999 -9999 -9999 -9999 -9999 -9999 -9999 -9999 -9999 -9999 -9999 -9999 -9999 -9999 -9999 -9999 -9999 -9999 -9999 -9999 -9999 -9999 -9999 -9999 -9999 -9999 -9999 -9999 -9999 -9999 -9999 -9999 -9999 -9999 -9999 -9999 -9999 -9999 -9999 -9999 -9999 -9999 -9999 -9999 -9999 -9999 -9999 -9999 -9999 -9999 -9999 -9999 -9999 -9999 -9999 -9999 -9999 -9999 -9999 -9999 -9999 -9999 -9999 8.549 8.915 9.223 9.223 9.223 9.105 8.649 8.744 9.359 11.151 11.313 12.096 12.096 12.096 12.385 12.385 12.026 12.011 11.465 11.898 12.652 12.685 12.685 12.652 11.866 11.866 11.532 11.085 10.857 11.466 12.304 12.304 12.304 12.565 12.565 12.565 12.328 12.22 12.22 12.22 10.841 10.746 10.956 10.956 10.693 10.311 10.035 10.004 9.615 9.021 7.927 7.982 7.982 7.982 7.606 7.542 8.42 8.42 8.42 10.255 10.255 10.255 9.932 9.932 10.743 10.767 10.767 10.702 10.35 9.798 11.111 12.077 12.89 14.188 14.703 14.703 14.87 14.602 14.201 13.468 12.677 10.506 12.636 12.73 12.859 12.859 12.859 12.859 12.001 12.072 12.283 13.034 13.541 13.541 13.541 13.314 12.886 12.443 13.146 13.38 13.685 13.685 13.685 13.677 13.677 14.358 14.426 14.426 14.737 14.85 15.15 15.15 15.15 14.976 14.957 15.001 15.039 15.039 16.172 16.632 16.632 16.632 16.582 16.242 16.732 17.08 17.127 17.08 16.807 16.807 16.807 16.294 16.294 16.115 16.01 16.27 16.556 16.556 16.419 16.419 16.258 15.188 15.76 16.541 16.934 17.243 17.565 17.565 17.565 17.565 17.544 17.544 17.176 17.334 17.168 16.517 16.32 -9999 -9999 -9999 -9999 -9999 -9999 -9999 -9999 -9999 -9999 -9999 -9999 -9999 -9999 -9999 -9999 -9999 -9999 -9999 -9999 -9999 -9999 -9999 -9999 -9999 -9999 -9999 -9999 -9999 -9999 -9999 -9999 -9999 -9999 -9999 -9999 -9999 -9999 -9999 -9999 -9999 -9999 -9999 -9999 -9999 -9999 -9999 -9999 -9999 -9999 -9999 -9999 
-9999 -9999 -9999 -9999 -9999 -9999 -9999 -9999 -9999 -9999 -9999 -9999 -9999 -9999 -9999 -9999 -9999 -9999 -9999 -9999 -9999 -9999 -9999 -9999 -9999 -9999 -9999 -9999 -9999 -9999 -9999 -9999 -9999 -9999 -9999 -9999 -9999 -9999 -9999 -9999 -9999 -9999 -9999 -9999 -9999 -9999 -9999 -9999 -9999 -9999 -9999 -9999 -9999 -9999 -9999 -9999 -9999 -9999 -9999 -9999 -9999 -9999 -9999 -9999 -9999 -9999 -9999 -9999 -9999 -9999 -9999 -9999 -9999 -9999 -9999 -9999 -9999 -9999 -9999 -9999 -9999 -9999 -9999 -9999 -9999 -9999 -9999 -9999 -9999 -9999 -9999 -9999 -9999 -9999 -9999 8.436 8.909 9.105 9.105 8.987 8.744 9.205 11.151 11.375 11.375 11.375 10.616 11.773 12.026 12.026 12.026 11.066 11.066 11.183 12.685 12.685 12.685 12.685 11.786 11.772 11.772 10.97 10.559 11.184 11.925 12.537 12.798 12.798 12.565 12.565 12.476 12.22 12.22 12.22 11.434 10.63 10.385 10.385 10.311 10.38 10.478 10.478 10.478 9.615 8.559 7.741 7.537 8.696 8.742 10.077 10.328 10.328 10.663 10.663 10.663 10.284 9.932 10.636 10.767 10.767 10.767 11.389 10.702 9.798 10.325 11.753 14.188 14.721 14.794 14.903 14.903 14.87 14.201 13.758 12.677 12.636 13.192 13.36 13.36 13.174 13.056 12.986 12.505 11.638 12.072 12.283 12.789 12.933 12.933 12.933 12.27 11.337 12.541 12.851 13.38 13.38 13.274 13.267 14.523 15.138 15.144 15.144 14.722 14.875 14.901 15.15 14.976 14.976 14.957 15.047 15.402 15.972 16.255 16.632 16.632 16.683 16.747 16.831 17.038 17.127 17.127 17.127 16.807 16.807 16.807 16.294 16.294 16.236 16.236 16.27 16.556 16.556 16.033 16.033 16.033 15.489 15.76 16.24 16.879 17.211 17.565 17.565 17.638 17.638 17.638 17.544 17.198 17.086 16.702 16.432 -9999 -9999 -9999 -9999 -9999 -9999 -9999 -9999 -9999 -9999 -9999 -9999 -9999 -9999 -9999 -9999 -9999 -9999 -9999 -9999 -9999 -9999 -9999 -9999 -9999 -9999 -9999 -9999 -9999 -9999 -9999 -9999 -9999 -9999 -9999 -9999 -9999 -9999 -9999 -9999 -9999 -9999 -9999 -9999 -9999 -9999 -9999 -9999 -9999 -9999 -9999 -9999 -9999 
-9999 -9999 -9999 -9999 -9999 -9999 -9999 -9999 -9999 -9999 -9999 -9999 -9999 -9999 -9999 -9999 -9999 -9999 -9999 -9999 -9999 -9999 -9999 -9999 -9999 -9999 -9999 -9999 -9999 -9999 -9999 -9999 -9999 -9999 -9999 -9999 -9999 -9999 -9999 -9999 -9999 -9999 -9999 -9999 -9999 -9999 -9999 -9999 -9999 -9999 -9999 -9999 -9999 -9999 -9999 -9999 -9999 -9999 -9999 -9999 -9999 -9999 -9999 -9999 -9999 -9999 -9999 -9999 -9999 -9999 -9999 -9999 -9999 -9999 -9999 -9999 -9999 -9999 -9999 -9999 -9999 -9999 -9999 -9999 -9999 -9999 -9999 -9999 -9999 -9999 -9999 -9999 -9999 -9999 -9999 7.346 7.72 8.449 8.449 8.383 9.191 9.21 11.151 11.405 11.813 11.836 11.836 11.092 11.573 11.54 10.255 10.298 10.524 10.524 12.685 12.685 12.685 12.685 11.772 11.772 11.772 10.97 10.559 11.184 11.184 12.798 12.798 12.798 12.798 12.476 12.476 12.22 12.22 12.22 11.434 10.418 10.418 10.418 10.709 11.197 11.197 11.197 10.478 10.193 9.958 9.725 9.725 9.725 9.12 10.526 11.834 11.834 12.554 12.554 11.856 11.856 10.949 11.049 10.882 11.569 11.389 11.389 11.389 10.423 10.542 12.847 14.188 14.794 14.903 14.903 14.903 14.903 14.208 14.162 13.992 13.172 13.36 13.36 13.36 13.174 13.174 13.059 13.043 11.919 11.671 11.671 12.487 12.487 12.16 12.16 12.16 11.337 12.541 12.851 12.851 12.946 13.06 14.038 15.138 15.144 15.144 15.144 15.51 15.51 15.061 15.061 14.943 14.658 14.983 15.383 15.404 16.13 16.13 16.255 16.37 16.747 16.831 16.831 17.038 17.127 17.127 17.127 16.807 16.807 16.807 16.294 16.291 16.291 16.236 16.114 16.27 16.556 16.028 16.028 15.75 15.188 15.319 16.118 16.843 17.179 17.244 17.565 17.638 17.638 17.638 17.544 17.198 16.999 -9999 -9999 -9999 -9999 -9999 -9999 -9999 -9999 -9999 -9999 -9999 -9999 -9999 -9999 -9999 -9999 -9999 -9999 -9999 -9999 -9999 -9999 -9999 -9999 -9999 -9999 -9999 -9999 -9999 -9999 -9999 -9999 -9999 -9999 -9999 -9999 -9999 -9999 -9999 -9999 -9999 -9999 -9999 -9999 -9999 -9999 -9999 -9999 -9999 -9999 -9999 -9999 -9999 -9999 -9999 
-9999 -9999 -9999 -9999 -9999 -9999 -9999 -9999 -9999 -9999 -9999 -9999 -9999 -9999 -9999 -9999 -9999 -9999 -9999 -9999 -9999 -9999 -9999 -9999 -9999 -9999 -9999 -9999 -9999 -9999 -9999 -9999 -9999 -9999 -9999 -9999 -9999 -9999 -9999 -9999 -9999 -9999 -9999 -9999 -9999 -9999 -9999 -9999 -9999 -9999 -9999 -9999 -9999 -9999 -9999 -9999 -9999 -9999 -9999 -9999 -9999 -9999 -9999 -9999 -9999 -9999 -9999 -9999 -9999 -9999 -9999 -9999 -9999 -9999 -9999 -9999 -9999 -9999 -9999 -9999 -9999 -9999 -9999 -9999 -9999 -9999 -9999 -9999 -9999 -9999 -9999 -9999 -9999 -9999 -9999 -9999 7.01 7.82 7.82 7.82 9.205 9.83 10.886 11.415 11.836 11.836 11.836 11.242 11.222 10.87 10.941 11.315 11.334 11.334 10.786 12.685 12.685 11.537 11.772 11.772 11.348 11.085 11.085 11.184 11.702 12.798 12.798 12.798 12.798 12.476 12.373 12.373 12.34 11.703 11.366 10.418 10.418 10.418 10.709 11.197 11.197 11.197 10.697 10.193 9.958 9.725 10.539 10.539 10.181 12.793 12.793 12.938 13.032 12.938 11.856 11.856 11.856 11.432 11.569 11.569 11.569 11.446 11.389 11.014 10.542 12.847 14.087 14.801 14.903 14.903 14.903 14.903 14.357 14.162 14.162 13.724 13.661 13.661 13.661 13.174 13.174 13.091 13.059 13.043 11.671 11.671 12.23 12.331 12.331 11.943 11.659 11.521 11.011 12.371 12.851 13.321 13.321 14.949 15.138 15.144 15.144 15.144 15.51 15.51 15.51 15.061 15.061 14.821 15.059 15.383 15.404 16.13 16.13 16.13 16.37 16.747 16.831 16.831 17.038 17.065 17.127 17.127 16.937 16.937 16.749 16.518 16.291 16.291 16.236 16.114 16.114 15.822 16.028 16.028 15.051 14.799 14.731 16.118 16.966 17.179 17.244 17.244 17.638 17.638 17.638 17.517 17.198 -9999 -9999 -9999 -9999 -9999 -9999 -9999 -9999 -9999 -9999 -9999 -9999 -9999 -9999 -9999 -9999 -9999 -9999 -9999 -9999 -9999 -9999 -9999 -9999 -9999 -9999 -9999 -9999 -9999 -9999 -9999 -9999 -9999 -9999 -9999 -9999 -9999 -9999 -9999 -9999 -9999 -9999 -9999 -9999 -9999 -9999 -9999 -9999 -9999 -9999 -9999 -9999 -9999 -9999 -9999 -9999 
-9999 -9999 -9999 -9999 -9999 -9999 -9999 -9999 -9999 -9999 -9999 -9999 -9999 -9999 -9999 -9999 -9999 -9999 -9999 -9999 -9999 -9999 -9999 -9999 -9999 -9999 -9999 -9999 -9999 -9999 -9999 -9999 -9999 -9999 -9999 -9999 -9999 -9999 -9999 -9999 -9999 -9999 -9999 -9999 -9999 -9999 -9999 -9999 -9999 -9999 -9999 -9999 -9999 -9999 -9999 -9999 -9999 -9999 -9999 -9999 -9999 -9999 -9999 -9999 -9999 -9999 -9999 -9999 -9999 -9999 -9999 -9999 -9999 -9999 -9999 -9999 -9999 -9999 -9999 -9999 -9999 -9999 -9999 -9999 -9999 -9999 -9999 -9999 -9999 -9999 -9999 -9999 -9999 -9999 -9999 -9999 -9999 6.669 7.224 7.885 9.034 10.291 10.886 11.415 11.836 11.836 11.836 11.297 11.222 10.995 11.24 11.399 11.399 11.399 11.334 10.786 11.434 11.537 12.117 12.117 11.838 11.838 11.085 11.084 11.084 11.702 12.798 12.798 12.675 12.373 12.373 12.505 12.505 12.427 12.246 10.418 10.418 10.418 10.88 11.197 11.197 11.197 11.18 10.193 9.911 10.539 10.55 11.418 12.503 12.838 13.31 13.829 13.829 13.78 13.542 12.077 11.856 11.561 11.569 11.569 11.569 11.569 11.446 11.274 10.327 12.28 13.309 14.801 14.801 14.903 14.903 14.791 14.162 14.162 14.228 14.228 14.228 13.661 13.661 13.369 13.174 13.091 13.059 13.043 11.671 12.111 12.23 12.331 12.331 12.331 12.263 12.438 12.438 12.438 12.631 13.947 14.076 14.949 15.126 15.138 15.144 15.144 15.51 15.51 15.51 15.061 15.061 14.898 15.059 15.383 15.383 15.787 16.13 16.13 15.787 16.666 16.831 16.831 16.127 16.195 16.631 16.934 17.029 17.029 17.029 17.004 16.456 16.283 15.987 16.114 15.822 15.822 15.053 15.053 15.053 14.236 14.665 15.101 16.716 17.159 17.244 17.244 17.244 17.638 17.517 -9999 -9999 -9999 -9999 -9999 -9999 -9999 -9999 -9999 -9999 -9999 -9999 -9999 -9999 -9999 -9999 -9999 -9999 -9999 -9999 -9999 -9999 -9999 -9999 -9999 -9999 -9999 -9999 -9999 -9999 -9999 -9999 -9999 -9999 -9999 -9999 -9999 -9999 -9999 -9999 -9999 -9999 -9999 -9999 -9999 -9999 -9999 -9999 -9999 -9999 -9999 -9999 -9999 -9999 -9999 -9999 -9999 -9999 
-9999 -9999 -9999 -9999 -9999 -9999 -9999 -9999 -9999 -9999 -9999 -9999 -9999 -9999 -9999 -9999 -9999 -9999 -9999 -9999 -9999 -9999 -9999 -9999 -9999 -9999 -9999 -9999 -9999 -9999 -9999 -9999 -9999 -9999 -9999 -9999 -9999 -9999 -9999 -9999 -9999 -9999 -9999 -9999 -9999 -9999 -9999 -9999 -9999 -9999 -9999 -9999 -9999 -9999 -9999 -9999 -9999 -9999 -9999 -9999 -9999 -9999 -9999 -9999 -9999 -9999 -9999 -9999 -9999 -9999 -9999 -9999 -9999 -9999 -9999 -9999 -9999 -9999 -9999 -9999 -9999 -9999 -9999 -9999 -9999 -9999 -9999 -9999 -9999 -9999 -9999 -9999 -9999 -9999 -9999 -9999 -9999 -9999 6.62 7.963 8.474 10.111 10.702 11.415 11.733 11.836 11.836 11.521 11.521 11.521 11.283 11.399 11.399 11.399 11.399 10.786 11.434 12.508 12.508 12.508 12.117 11.838 11.258 10.778 11.084 11.518 12.283 12.283 12.351 12.373 12.505 12.505 12.505 12.505 12.427 10.633 10.126 10.137 10.88 11.185 11.197 11.185 11.185 10.175 9.983 10.653 11.418 11.418 12.811 13.31 13.31 13.829 13.829 13.829 13.544 13.182 11.815 11.561 11.561 11.569 11.569 11.566 11.446 11.274 10.811 11.429 13.264 14.195 14.51 14.51 14.51 14.51 14.162 14.162 14.228 14.228 14.228 14.095 14.095 13.54 13.091 13.091 13.043 12.235 11.713 12.305 12.305 12.331 12.331 12.331 12.438 12.495 12.736 13.79 13.79 14.512 14.512 14.512 15.126 15.126 15.126 15.062 15.51 15.51 14.987 14.987 14.898 14.965 15.088 15.276 15.325 15.669 15.82 15.82 15.82 16.05 16.127 16.127 16.127 16.594 16.853 17.06 17.202 17.269 17.269 17.065 17.065 16.365 16.112 15.802 15.802 15.615 15.053 15.053 15.053 13.713 14.082 14.665 15.723 16.716 17.156 17.156 17.013 17.013 -9999 -9999 -9999 -9999 -9999 -9999 -9999 -9999 -9999 -9999 -9999 -9999 -9999 -9999 -9999 -9999 -9999 -9999 -9999 -9999 -9999 -9999 -9999 -9999 -9999 -9999 -9999 -9999 -9999 -9999 -9999 -9999 -9999 -9999 -9999 -9999 -9999 -9999 -9999 -9999 -9999 -9999 -9999 -9999 -9999 -9999 -9999 -9999 -9999 -9999 -9999 -9999 -9999 -9999 -9999 -9999 -9999 -9999 -9999 
-9999 -9999 -9999 -9999 -9999 -9999 -9999 -9999 -9999 -9999 -9999 -9999 -9999 -9999 -9999 -9999 -9999 -9999 -9999 -9999 -9999 -9999 -9999 -9999 -9999 -9999 -9999 -9999 -9999 -9999 -9999 -9999 -9999 -9999 -9999 -9999 -9999 -9999 -9999 -9999 -9999 -9999 -9999 -9999 -9999 -9999 -9999 -9999 -9999 -9999 -9999 -9999 -9999 -9999 -9999 -9999 -9999 -9999 -9999 -9999 -9999 -9999 -9999 -9999 -9999 -9999 -9999 -9999 -9999 -9999 -9999 -9999 -9999 -9999 -9999 -9999 -9999 -9999 -9999 -9999 -9999 -9999 -9999 -9999 -9999 -9999 -9999 -9999 -9999 -9999 -9999 -9999 -9999 -9999 -9999 -9999 -9999 -9999 6.395 7.454 8.038 9.325 10.361 10.702 11.415 11.69 11.297 11.521 11.727 11.521 11.489 11.411 11.411 11.399 11.03 10.977 11.472 12.508 12.508 12.508 12.508 11.838 11.657 11.657 11.445 11.826 12.283 12.283 12.351 12.47 12.505 12.505 12.505 12.505 12.427 10.633 10.148 10.616 10.88 11.185 11.185 11.185 10.823 10.429 10.567 10.887 11.418 12.152 12.811 13.31 13.435 13.829 13.829 13.829 13.544 13.182 13.182 11.815 11.566 11.566 11.844 11.844 11.576 10.701 10.491 11.429 12.684 13.54 14.269 14.51 14.51 14.122 13.98 13.977 14.228 14.228 14.228 14.095 14.095 14.034 14.034 12.959 12.959 12.959 12.235 12.305 12.305 12.665 13.299 13.215 12.918 12.925 13.471 13.809 14.641 14.512 14.512 14.512 14.565 14.993 14.993 14.993 14.724 14.987 14.987 14.767 14.898 15.088 15.088 15.276 15.669 16.033 16.033 16.033 15.82 15.671 15.737 15.813 16.112 17.139 17.139 17.465 17.45 17.45 17.334 17.269 17.065 16.404 16.174 15.835 15.615 14.911 15.053 15.053 14.262 13.713 13.137 14.599 15.723 15.723 16.521 16.521 16.718 -9999 -9999 -9999 -9999 -9999 -9999 -9999 -9999 -9999 -9999 -9999 -9999 -9999 -9999 -9999 -9999 -9999 -9999 -9999 -9999 -9999 -9999 -9999 -9999 -9999 -9999 -9999 -9999 -9999 -9999 -9999 -9999 -9999 -9999 -9999 -9999 -9999 -9999 -9999 -9999 -9999 -9999 -9999 -9999 -9999 -9999 -9999 -9999 -9999 -9999 -9999 -9999 -9999 -9999 -9999 -9999 -9999 -9999 -9999 -9999 
-9999 -9999 -9999 -9999 -9999 -9999 -9999 -9999 -9999 -9999 -9999 -9999 -9999 -9999 -9999 -9999 -9999 -9999 -9999 -9999 -9999 -9999 -9999 -9999 -9999 -9999 -9999 -9999 -9999 -9999 -9999 -9999 -9999 -9999 -9999 -9999 -9999 -9999 -9999 -9999 -9999 -9999 -9999 -9999 -9999 -9999 -9999 -9999 -9999 -9999 -9999 -9999 -9999 -9999 -9999 -9999 -9999 -9999 -9999 -9999 -9999 -9999 -9999 -9999 -9999 -9999 -9999 -9999 -9999 -9999 -9999 -9999 -9999 -9999 -9999 -9999 -9999 -9999 -9999 -9999 -9999 -9999 -9999 -9999 -9999 -9999 -9999 -9999 -9999 -9999 -9999 -9999 -9999 -9999 -9999 -9999 -9999 -9999 -9999 7.454 7.526 8.976 9.304 10.702 10.923 10.923 10.923 11.728 11.728 11.727 11.489 11.411 11.411 11.045 10.918 10.977 11.472 12.508 12.508 12.508 12.056 11.657 11.657 11.657 11.657 11.826 12.242 12.283 12.447 12.47 12.47 12.505 12.505 12.427 12.081 11.146 10.148 10.148 10.726 10.726 10.726 10.64 10.429 9.642 10.567 10.887 11.01 12.152 12.753 13.121 13.573 13.829 13.829 14.006 13.544 13.182 12.696 11.655 11.477 11.844 12.089 12.322 12.779 12.779 11.372 11.429 12.684 13.522 13.954 14.101 14.101 13.98 13.98 13.977 13.977 14.228 14.095 14.095 14.095 14.034 14.034 12.959 12.959 12.959 12.389 13.033 13.419 13.419 13.587 13.587 13.215 13.215 13.809 14.641 14.647 14.647 14.647 14.512 14.645 14.645 14.645 14.724 14.724 14.724 14.724 14.684 14.767 14.965 15.088 15.361 15.68 16.198 16.198 16.198 15.918 15.918 15.788 16.189 17.139 17.184 18.17 18.17 17.889 17.45 17.45 17.334 17.067 16.503 16.174 15.835 14.911 14.911 12.103 12.18 12.635 12.18 11.872 14.599 14.977 15.68 15.781 -9999 -9999 -9999 -9999 -9999 -9999 -9999 -9999 -9999 -9999 -9999 -9999 -9999 -9999 -9999 -9999 -9999 -9999 -9999 -9999 -9999 -9999 -9999 -9999 -9999 -9999 -9999 -9999 -9999 -9999 -9999 -9999 -9999 -9999 -9999 -9999 -9999 -9999 -9999 -9999 -9999 -9999 -9999 -9999 -9999 -9999 -9999 -9999 -9999 -9999 -9999 -9999 -9999 -9999 -9999 -9999 -9999 -9999 -9999 -9999 -9999 -9999 
-9999 -9999 -9999 -9999 -9999 -9999 -9999 -9999 -9999 -9999 -9999 -9999 -9999 -9999 -9999 -9999 -9999 -9999 -9999 -9999 -9999 -9999 -9999 -9999 -9999 -9999 -9999 -9999 -9999 -9999 -9999 -9999 -9999 -9999 -9999 -9999 -9999 -9999 -9999 -9999 -9999 -9999 -9999 -9999 -9999 -9999 -9999 -9999 -9999 -9999 -9999 -9999 -9999 -9999 -9999 -9999 -9999 -9999 -9999 -9999 -9999 -9999 -9999 -9999 -9999 -9999 -9999 -9999 -9999 -9999 -9999 -9999 -9999 -9999 -9999 -9999 -9999 -9999 -9999 -9999 -9999 -9999 -9999 -9999 -9999 -9999 -9999 -9999 -9999 -9999 -9999 -9999 -9999 -9999 -9999 -9999 -9999 -9999 -9999 -9999 7.526 8.139 8.976 9.815 10.074 10.6 11.728 12.11 12.11 12.11 11.411 11.411 11.411 10.918 10.778 10.977 11.472 12.056 12.056 12.056 11.623 11.657 11.861 12.198 12.198 12.193 11.957 12.242 12.242 12.47 12.47 12.47 12.417 12.081 11.788 11.146 10.148 10.148 10.148 10.075 9.846 9.846 9.642 9.229 9.696 10.567 11.417 12.364 13.121 13.619 13.619 14.018 14.057 14.057 14.006 13.182 12.853 12.093 11.765 12.093 12.093 13.409 12.779 12.779 12.779 11.372 12.627 13.107 13.711 13.711 13.98 13.98 13.977 14.268 14.497 14.497 14.497 14.095 14.034 14.034 14.034 12.959 12.959 12.959 13.033 13.419 13.991 13.991 13.991 13.844 13.587 13.725 14.455 14.647 14.647 14.647 14.647 14.41 14.645 14.645 14.645 14.645 14.724 14.724 15.156 15.156 15.081 14.983 15.382 15.875 15.973 16.198 16.198 16.198 16.198 15.918 15.788 16.189 17.139 18.17 18.174 18.174 18.174 17.726 17.387 17.387 17.051 16.503 16.077 15.419 13.622 13.622 10.324 11.528 10.449 10.591 11.872 12.179 14.977 15.257 -9999 -9999 -9999 -9999 -9999 -9999 -9999 -9999 -9999 -9999 -9999 -9999 -9999 -9999 -9999 -9999 -9999 -9999 -9999 -9999 -9999 -9999 -9999 -9999 -9999 -9999 -9999 -9999 -9999 -9999 -9999 -9999 -9999 -9999 -9999 -9999 -9999 -9999 -9999 -9999 -9999 -9999 -9999 -9999 -9999 -9999 -9999 -9999 -9999 -9999 -9999 -9999 -9999 -9999 -9999 -9999 -9999 -9999 -9999 -9999 -9999 -9999 -9999 
-9999 -9999 -9999 -9999 -9999 -9999 -9999 -9999 -9999 -9999 -9999 -9999 -9999 -9999 -9999 -9999 -9999 -9999 -9999 -9999 -9999 -9999 -9999 -9999 -9999 -9999 -9999 -9999 -9999 -9999 -9999 -9999 -9999 -9999 -9999 -9999 -9999 -9999 -9999 -9999 -9999 -9999 -9999 -9999 -9999 -9999 -9999 -9999 -9999 -9999 -9999 -9999 -9999 -9999 -9999 -9999 -9999 -9999 -9999 -9999 -9999 -9999 -9999 -9999 -9999 -9999 -9999 -9999 -9999 -9999 -9999 -9999 -9999 -9999 -9999 -9999 -9999 -9999 -9999 -9999 -9999 -9999 -9999 -9999 -9999 -9999 -9999 -9999 -9999 -9999 -9999 -9999 -9999 -9999 -9999 -9999 -9999 -9999 -9999 -9999 -9999 8.021 8.66 9.815 10.027 10.724 11.728 12.11 12.11 12.11 11.661 11.411 11.411 11.203 11.088 10.778 10.891 11.472 10.891 11.517 11.316 11.769 12.217 12.217 12.217 12.217 11.957 12.19 12.194 12.194 12.447 12.188 11.81 11.639 11.546 10 10 9.876 9.982 9.876 9.134 9.134 9.252 10.174 10.174 10.267 11.586 12.847 13.121 14.035 14.236 14.236 14.236 14.057 14.057 13.296 12.696 11.185 11.765 12.093 13.409 13.714 13.714 13.586 12.779 12.445 12.484 12.722 13.338 13.711 13.711 13.618 13.548 14.497 14.497 14.497 14.497 13.88 13.88 13.607 13.043 12.484 12.959 13.046 13.046 13.419 13.991 13.991 13.991 13.991 13.844 13.725 13.825 14.641 14.647 14.706 14.706 14.706 14.58 14.58 14.34 14.619 14.318 15.08 15.278 16.234 16.234 16.234 16.09 16.09 16.09 16.198 16.198 16.198 15.918 15.918 15.952 16.189 16.901 18.019 18.174 18.174 18.174 17.726 17.497 17.117 17.071 16.175 15.931 15.419 12.636 10.72 8.705 10.26 10.26 10.219 10.049 10.737 12.449 -9999 -9999 -9999 -9999 -9999 -9999 -9999 -9999 -9999 -9999 -9999 -9999 -9999 -9999 -9999 -9999 -9999 -9999 -9999 -9999 -9999 -9999 -9999 -9999 -9999 -9999 -9999 -9999 -9999 -9999 -9999 -9999 -9999 -9999 -9999 -9999 -9999 -9999 -9999 -9999 -9999 -9999 -9999 -9999 -9999 -9999 -9999 -9999 -9999 -9999 -9999 -9999 -9999 -9999 -9999 -9999 -9999 -9999 -9999 -9999 -9999 -9999 -9999 -9999 
-9999 -9999 -9999 -9999 -9999 -9999 -9999 -9999 -9999 -9999 -9999 -9999 -9999 -9999 -9999 -9999 -9999 -9999 -9999 -9999 -9999 -9999 -9999 -9999 -9999 -9999 -9999 -9999 -9999 -9999 -9999 -9999 -9999 -9999 -9999 -9999 -9999 -9999 -9999 -9999 -9999 -9999 -9999 -9999 -9999 -9999 -9999 -9999 -9999 -9999 -9999 -9999 -9999 -9999 -9999 -9999 -9999 -9999 -9999 -9999 -9999 -9999 -9999 -9999 -9999 -9999 -9999 -9999 -9999 -9999 -9999 -9999 -9999 -9999 -9999 -9999 -9999 -9999 -9999 -9999 -9999 -9999 -9999 -9999 -9999 -9999 -9999 -9999 -9999 -9999 -9999 -9999 -9999 -9999 -9999 -9999 -9999 -9999 -9999 -9999 -9999 7.876 9.15 10.027 10.591 10.6 10.901 12.11 12.11 12.11 11.661 11.236 11.229 11.203 11.088 10.606 10.079 10.079 10.365 10.365 10.074 11.769 12.217 12.217 12.217 12.217 12.213 12.213 12.19 12.19 12.124 11.861 11.639 11.546 10.609 10 9.148 9.653 9.595 9.159 8.202 9.382 10.248 10.417 11.66 10.968 11.586 12.727 13.009 14.035 14.236 14.236 14.236 14.057 14.057 13.296 12.192 11.185 11.765 12.713 13.675 13.714 13.714 13.714 13.586 12.839 13.592 13.592 13.251 13.556 13.502 13.502 14.048 14.268 14.732 14.732 14.732 14.465 13.557 13.423 12.956 13.313 13.313 13.575 13.575 13.945 13.991 13.991 13.991 13.844 13.781 13.62 13.825 13.889 14.561 14.706 14.785 14.785 14.706 14.58 14.34 14.34 14.007 15.278 15.852 16.234 16.234 16.234 16.216 16.216 16.216 16.034 15.819 15.768 15.918 15.395 15.639 16.189 16.863 17.883 18.174 18.174 18.174 17.726 17.497 17.117 16.822 16.49 15.942 14.916 12.831 12.636 10.17 10.17 10.17 0.199 0.361 7.608 -9999 -9999 -9999 -9999 -9999 -9999 -9999 -9999 -9999 -9999 -9999 -9999 -9999 -9999 -9999 -9999 -9999 -9999 -9999 -9999 -9999 -9999 -9999 -9999 -9999 -9999 -9999 -9999 -9999 -9999 -9999 -9999 -9999 -9999 -9999 -9999 -9999 -9999 -9999 -9999 -9999 -9999 -9999 -9999 -9999 -9999 -9999 -9999 -9999 -9999 -9999 -9999 -9999 -9999 -9999 -9999 -9999 -9999 -9999 -9999 -9999 -9999 -9999 -9999 -9999 
-9999 -9999 -9999 -9999 -9999 -9999 -9999 -9999 -9999 -9999 -9999 -9999 -9999 -9999 -9999 -9999 -9999 -9999 -9999 -9999 -9999 -9999 -9999 -9999 -9999 -9999 -9999 -9999 -9999 -9999 -9999 -9999 -9999 -9999 -9999 -9999 -9999 -9999 -9999 -9999 -9999 -9999 -9999 -9999 -9999 -9999 -9999 -9999 -9999 -9999 -9999 -9999 -9999 -9999 -9999 -9999 -9999 -9999 -9999 -9999 -9999 -9999 -9999 -9999 -9999 -9999 -9999 -9999 -9999 -9999 -9999 -9999 -9999 -9999 -9999 -9999 -9999 -9999 -9999 -9999 -9999 -9999 -9999 -9999 -9999 -9999 -9999 -9999 -9999 -9999 -9999 -9999 -9999 -9999 -9999 -9999 -9999 -9999 -9999 -9999 -9999 -9999 9.299 9.94 10.591 10.591 10.807 11.548 11.661 11.661 11.653 11.811 11.229 11.203 11.088 10.606 10.067 9.817 10.04 10.074 10.202 11.437 11.84 12.361 12.217 12.506 12.738 12.738 12.506 12.203 11.861 11.547 11.305 10.776 9.438 9.293 9.608 9.868 7.931 7.648 9.259 9.649 10.39 11.66 11.66 11.66 11.586 12.727 12.997 13.437 14.236 14.236 14.236 14.057 13.701 13.296 11.077 11.077 12.194 13.306 13.675 13.714 13.714 13.714 13.586 14.403 14.658 14.456 14.456 14.338 14.18 13.044 13.917 14.705 14.732 14.732 15.3 15.3 14.455 13.48 13.283 13.313 13.701 13.701 13.701 13.945 13.945 13.945 13.85 13.781 13.764 13.698 13.825 13.902 14.578 14.785 14.785 14.785 14.663 14.58 14.34 14.528 14.975 15.324 15.852 16.234 16.234 16.234 16.216 16.216 16.216 16.034 15.744 15.367 14.822 14.564 15.879 15.879 17.065 17.413 17.883 18.174 17.883 17.677 17.357 17.213 16.527 16.237 15.951 14.916 12.831 12.458 10.79 10.17 10.17 0.532 -9999 -9999 -9999 -9999 -9999 -9999 -9999 -9999 -9999 -9999 -9999 -9999 -9999 -9999 -9999 -9999 -9999 -9999 -9999 -9999 -9999 -9999 -9999 -9999 -9999 -9999 -9999 -9999 -9999 -9999 -9999 -9999 -9999 -9999 -9999 -9999 -9999 -9999 -9999 -9999 -9999 -9999 -9999 -9999 -9999 -9999 -9999 -9999 -9999 -9999 -9999 -9999 -9999 -9999 -9999 -9999 -9999 -9999 -9999 -9999 -9999 -9999 -9999 -9999 -9999 -9999 -9999 
-9999 -9999 -9999 -9999 -9999 -9999 -9999 -9999 -9999 -9999 -9999 -9999 -9999 -9999 -9999 -9999 -9999 -9999 -9999 -9999 -9999 -9999 -9999 -9999 -9999 -9999 -9999 -9999 -9999 -9999 -9999 -9999 -9999 -9999 -9999 -9999 -9999 -9999 -9999 -9999 -9999 -9999 -9999 -9999 -9999 -9999 -9999 -9999 -9999 -9999 -9999 -9999 -9999 -9999 -9999 -9999 -9999 -9999 -9999 -9999 -9999 -9999 -9999 -9999 -9999 -9999 -9999 -9999 -9999 -9999 -9999 -9999 -9999 -9999 -9999 -9999 -9999 -9999 -9999 -9999 -9999 -9999 -9999 -9999 -9999 -9999 -9999 -9999 -9999 -9999 -9999 -9999 -9999 -9999 -9999 -9999 -9999 -9999 -9999 -9999 -9999 -9999 -9999 9.903 10.35 10.591 10.591 11.581 11.653 11.653 11.811 11.811 11.811 11.141 10.606 10.606 10.067 8.993 9.174 9.8 10.202 11.052 12.361 12.361 12.361 12.738 12.738 12.738 12.738 12.207 11.732 11.193 10.733 10.114 10.391 10.391 10.384 10.186 10.186 6.665 9.803 9.89 10.39 11.66 12.05 11.83 11.982 12.054 14.383 14.401 14.401 13.437 13.246 13.192 13.192 12.669 11.99 12.273 12.273 13.306 13.67 13.714 13.714 13.788 14.403 14.658 14.658 14.658 14.456 14.456 14.338 13.623 14.585 14.585 14.732 15.3 15.3 15.3 15.3 13.667 13.48 13.313 13.701 13.701 13.701 13.85 13.945 13.945 13.85 13.732 13.731 13.731 13.902 13.902 14.665 14.785 14.785 14.785 14.663 14.367 14.528 14.805 15.324 15.597 15.933 15.933 15.933 15.977 16.216 16.276 16.276 16.276 15.725 15.367 15.185 15.457 15.457 16.719 17.065 17.481 17.481 17.515 17.515 17.515 17.243 17.213 16.625 16.625 15.951 14.916 12.831 12.458 10.79 10.79 10.17 -9999 -9999 -9999 -9999 -9999 -9999 -9999 -9999 -9999 -9999 -9999 -9999 -9999 -9999 -9999 -9999 -9999 -9999 -9999 -9999 -9999 -9999 -9999 -9999 -9999 -9999 -9999 -9999 -9999 -9999 -9999 -9999 -9999 -9999 -9999 -9999 -9999 -9999 -9999 -9999 -9999 -9999 -9999 -9999 -9999 -9999 -9999 -9999 -9999 -9999 -9999 -9999 -9999 -9999 -9999 -9999 -9999 -9999 -9999 -9999 -9999 -9999 -9999 -9999 -9999 -9999 -9999 -9999 
-9999 -9999 -9999 -9999 -9999 -9999 -9999 -9999 -9999 -9999 -9999 -9999 -9999 -9999 -9999 -9999 -9999 -9999 -9999 -9999 -9999 -9999 -9999 -9999 -9999 -9999 -9999 -9999 -9999 -9999 -9999 -9999 -9999 -9999 -9999 -9999 -9999 -9999 -9999 -9999 -9999 -9999 -9999 -9999 -9999 -9999 -9999 -9999 -9999 -9999 -9999 -9999 -9999 -9999 -9999 -9999 -9999 -9999 -9999 -9999 -9999 -9999 -9999 -9999 -9999 -9999 -9999 -9999 -9999 -9999 -9999 -9999 -9999 -9999 -9999 -9999 -9999 -9999 -9999 -9999 -9999 -9999 -9999 -9999 -9999 -9999 -9999 -9999 -9999 -9999 -9999 -9999 -9999 -9999 -9999 -9999 -9999 -9999 -9999 -9999 -9999 -9999 -9999 -9999 10.566 11.193 11.581 11.581 11.581 11.62 11.811 11.811 11.811 11.63 10.936 10.425 9.329 8.993 9.8 10.013 10.202 10.974 12.361 12.361 12.361 12.738 12.738 12.738 12.738 12.207 11.732 11.193 10.733 10.827 11.019 11.076 11.076 10.999 10.186 10.043 10.981 11.237 11.756 12.227 12.227 12.227 12.645 14.383 14.647 14.786 14.786 14.401 13.215 13.192 12.945 12.435 12.435 12.734 13.531 13.143 13.306 13.67 13.788 13.788 14.658 14.658 14.658 14.658 14.456 14.456 14.338 14.338 13.917 14.585 14.601 15.3 15.3 15.3 15.3 13.667 13.48 13.036 13.701 13.701 13.701 13.512 13.85 13.85 13.732 13.731 13.731 13.784 14.131 14.729 14.729 14.729 14.785 14.785 14.367 14.367 14.528 14.984 15.324 15.591 15.811 15.946 15.946 15.939 16.276 16.276 16.276 16.276 15.725 15.396 15.457 16.269 16.299 16.517 16.843 17.437 17.481 17.481 17.481 17.437 17.243 17.213 16.625 16.625 16.625 14.362 12.705 12.458 10.79 10.79 -9999 -9999 -9999 -9999 -9999 -9999 -9999 -9999 -9999 -9999 -9999 -9999 -9999 -9999 -9999 -9999 -9999 -9999 -9999 -9999 -9999 -9999 -9999 -9999 -9999 -9999 -9999 -9999 -9999 -9999 -9999 -9999 -9999 -9999 -9999 -9999 -9999 -9999 -9999 -9999 -9999 -9999 -9999 -9999 -9999 -9999 -9999 -9999 -9999 -9999 -9999 -9999 -9999 -9999 -9999 -9999 -9999 -9999 -9999 -9999 -9999 -9999 -9999 -9999 -9999 -9999 -9999 -9999 -9999 
-9999 -9999 -9999 -9999 -9999 -9999 -9999 -9999 -9999 -9999 -9999 -9999 -9999 -9999 -9999 -9999 -9999 -9999 -9999 -9999 -9999 -9999 -9999 -9999 -9999 -9999 -9999 -9999 -9999 -9999 -9999 -9999 -9999 -9999 -9999 -9999 -9999 -9999 -9999 -9999 -9999 -9999 -9999 -9999 -9999 -9999 -9999 -9999 -9999 -9999 -9999 -9999 -9999 -9999 -9999 -9999 -9999 -9999 -9999 -9999 -9999 -9999 -9999 -9999 -9999 -9999 -9999 -9999 -9999 -9999 -9999 -9999 -9999 -9999 -9999 -9999 -9999 -9999 -9999 -9999 -9999 -9999 -9999 -9999 -9999 -9999 -9999 -9999 -9999 -9999 -9999 -9999 -9999 -9999 -9999 -9999 -9999 -9999 -9999 -9999 -9999 -9999 -9999 -9999 10.72 11.193 11.581 11.808 11.808 11.808 11.811 11.811 11.811 11.63 10.936 10.425 9.419 9.062 9.447 10.013 10.53 10.974 10.974 12.361 12.361 12.338 12.738 12.738 12.291 11.824 11.408 11.312 10.827 11.019 11.427 11.427 11.42 11.076 10.999 10.981 12.531 12.734 12.734 12.734 12.458 12.788 12.943 14.383 14.786 14.786 14.786 14.786 13.648 12.719 12.625 12.625 13.157 13.785 13.785 13.785 13.358 13.045 13.788 13.994 14.622 14.658 14.658 14.622 14.456 14.537 14.768 14.537 13.988 14.169 14.25 14.66 15.3 15.3 14.563 13.052 13.07 13.242 14.052 14.501 14.052 13.426 13.399 13.34 13.34 13.421 13.487 14.381 14.629 14.729 14.729 14.729 14.702 14.561 14.367 14.367 14.367 14.984 15.503 15.811 15.946 15.946 15.946 15.946 16.144 16.276 16.276 16.276 15.957 15.466 15.661 16.299 16.299 16.541 17.246 17.437 17.437 17.437 17.437 17.437 17.043 17.043 16.625 16.625 16.625 15.017 11.573 11.894 10.79 -9999 -9999 -9999 -9999 -9999 -9999 -9999 -9999 -9999 -9999 -9999 -9999 -9999 -9999 -9999 -9999 -9999 -9999 -9999 -9999 -9999 -9999 -9999 -9999 -9999 -9999 -9999 -9999 -9999 -9999 -9999 -9999 -9999 -9999 -9999 -9999 -9999 -9999 -9999 -9999 -9999 -9999 -9999 -9999 -9999 -9999 -9999 -9999 -9999 -9999 -9999 -9999 -9999 -9999 -9999 -9999 -9999 -9999 -9999 -9999 -9999 -9999 -9999 -9999 -9999 -9999 -9999 -9999 -9999 -9999 
-9999 -9999 -9999 -9999 -9999 -9999 -9999 -9999 -9999 -9999 -9999 -9999 -9999 -9999 -9999 -9999 -9999 -9999 -9999 -9999 -9999 -9999 -9999 -9999 -9999 -9999 -9999 -9999 -9999 -9999 -9999 -9999 -9999 -9999 -9999 -9999 -9999 -9999 -9999 -9999 -9999 -9999 -9999 -9999 -9999 -9999 -9999 -9999 -9999 -9999 -9999 -9999 -9999 -9999 -9999 -9999 -9999 -9999 -9999 -9999 -9999 -9999 -9999 -9999 -9999 -9999 -9999 -9999 -9999 -9999 -9999 -9999 -9999 -9999 -9999 -9999 -9999 -9999 -9999 -9999 -9999 -9999 -9999 -9999 -9999 -9999 -9999 -9999 -9999 -9999 -9999 -9999 -9999 -9999 -9999 -9999 -9999 -9999 -9999 -9999 -9999 -9999 -9999 -9999 -9999 11.193 11.808 11.808 11.808 11.808 11.62 11.652 11.63 11.403 10.936 10.234 9.733 9.062 9.282 10.069 10.53 10.811 10.969 11.304 11.749 11.902 12.291 12.169 12.169 11.687 11.312 11.312 11.474 11.576 11.904 11.698 11.698 11.698 12.316 12.728 13.755 14.028 13.755 12.734 12.458 12.943 13.212 14.238 14.647 14.786 14.831 14.831 14.54 13.627 13.243 13.243 13.461 13.96 14.037 14.037 13.99 13.99 13.99 13.994 14.284 14.622 14.622 14.546 14.39 14.834 14.834 14.834 14.537 14.25 14.25 14.25 14.507 14.507 13.499 13.35 13.991 14.078 14.839 14.839 14.927 14.927 13.399 13.399 13.421 13.487 14.384 14.49 14.669 14.729 14.729 14.729 14.702 14.483 14.349 14.313 14.142 14.971 15.503 15.811 15.946 15.946 15.946 15.946 15.939 16.144 15.957 15.957 15.957 15.633 15.661 16.299 16.299 16.541 16.819 17.246 17.437 17.246 17.201 17.201 17.043 17.043 16.625 16.625 16.256 15.017 10.855 -9999 -9999 -9999 -9999 -9999 -9999 -9999 -9999 -9999 -9999 -9999 -9999 -9999 -9999 -9999 -9999 -9999 -9999 -9999 -9999 -9999 -9999 -9999 -9999 -9999 -9999 -9999 -9999 -9999 -9999 -9999 -9999 -9999 -9999 -9999 -9999 -9999 -9999 -9999 -9999 -9999 -9999 -9999 -9999 -9999 -9999 -9999 -9999 -9999 -9999 -9999 -9999 -9999 -9999 -9999 -9999 -9999 -9999 -9999 -9999 -9999 -9999 -9999 -9999 -9999 -9999 -9999 -9999 -9999 -9999 -9999 -9999 
-9999 -9999 -9999 -9999 -9999 -9999 -9999 -9999 -9999 -9999 -9999 -9999 -9999 -9999 -9999 -9999 -9999 -9999 -9999 -9999 -9999 -9999 -9999 -9999 -9999 -9999 -9999 -9999 -9999 -9999 -9999 -9999 -9999 -9999 -9999 -9999 -9999 -9999 -9999 -9999 -9999 -9999 -9999 -9999 -9999 -9999 -9999 -9999 -9999 -9999 -9999 -9999 -9999 -9999 -9999 -9999 -9999 -9999 -9999 -9999 -9999 -9999 -9999 -9999 -9999 -9999 -9999 -9999 -9999 -9999 -9999 -9999 -9999 -9999 -9999 -9999 -9999 -9999 -9999 -9999 -9999 -9999 -9999 -9999 -9999 -9999 -9999 -9999 -9999 -9999 -9999 -9999 -9999 -9999 -9999 -9999 -9999 -9999 -9999 -9999 -9999 -9999 -9999 -9999 -9999 -9999 11.264 11.808 11.808 11.808 11.592 11.564 11.072 10.985 10.701 10.701 10.102 9.914 9.282 9.554 10.53 10.53 11.132 11.304 11.674 11.858 11.858 12.169 11.687 11.312 11.312 10.861 11.474 11.904 11.904 11.904 11.775 11.698 12.728 13.755 14.028 14.028 14.028 13.321 12.458 13.346 13.346 13.962 14.634 14.82 14.831 14.831 14.831 13.567 13.441 13.446 14.178 14.263 14.88 14.88 14.88 14.311 14.048 13.799 13.7 14.148 14.83 14.83 14.83 14.834 14.834 14.834 14.768 14.357 14.25 14.25 14.024 13.687 13.687 13.991 14.445 15.068 15.068 14.927 14.927 14.955 14.742 14.485 13.475 13.929 14.384 14.669 15.123 15.123 14.791 14.791 14.71 14.483 14.349 14.142 14.142 14.7 15.162 15.711 15.811 15.946 15.946 15.939 15.922 15.772 15.957 15.974 16.04 16.04 16.04 16.084 16.299 16.78 16.819 16.819 17.093 17.093 16.596 16.596 16.412 16.382 16.262 16.256 15.114 14.844 -9999 -9999 -9999 -9999 -9999 -9999 -9999 -9999 -9999 -9999 -9999 -9999 -9999 -9999 -9999 -9999 -9999 -9999 -9999 -9999 -9999 -9999 -9999 -9999 -9999 -9999 -9999 -9999 -9999 -9999 -9999 -9999 -9999 -9999 -9999 -9999 -9999 -9999 -9999 -9999 -9999 -9999 -9999 -9999 -9999 -9999 -9999 -9999 -9999 -9999 -9999 -9999 -9999 -9999 -9999 -9999 -9999 -9999 -9999 -9999 -9999 -9999 -9999 -9999 -9999 -9999 -9999 -9999 -9999 -9999 -9999 -9999 -9999 
-9999 -9999 -9999 -9999 -9999 -9999 -9999 -9999 -9999 -9999 -9999 -9999 -9999 -9999 -9999 -9999 -9999 -9999 -9999 -9999 -9999 -9999 -9999 -9999 -9999 -9999 -9999 -9999 -9999 -9999 -9999 -9999 -9999 -9999 -9999 -9999 -9999 -9999 -9999 -9999 -9999 -9999 -9999 -9999 -9999 -9999 -9999 -9999 -9999 -9999 -9999 -9999 -9999 -9999 -9999 -9999 -9999 -9999 -9999 -9999 -9999 -9999 -9999 -9999 -9999 -9999 -9999 -9999 -9999 -9999 -9999 -9999 -9999 -9999 -9999 -9999 -9999 -9999 -9999 -9999 -9999 -9999 -9999 -9999 -9999 -9999 -9999 -9999 -9999 -9999 -9999 -9999 -9999 -9999 -9999 -9999 -9999 -9999 -9999 -9999 -9999 -9999 -9999 -9999 -9999 -9999 -9999 11.312 11.312 11.592 11.121 11.072 11.072 11.203 11.203 10.937 10.701 10 9.862 8.515 9.554 10.516 11.132 11.319 11.908 11.914 12.356 11.858 11.479 11.479 11.079 11.079 11.474 11.904 11.904 11.904 11.904 11.698 12.816 13.869 14.028 14.028 14.028 13.321 13.329 13.346 13.346 13.962 14.82 14.831 14.831 14.831 14.831 14.131 13.718 13.771 14.178 14.645 14.88 14.88 14.88 14.418 14.311 14.522 14.522 14.781 14.83 14.83 14.83 14.834 14.834 14.834 14.357 14.357 14.091 14.091 14.024 13.914 13.914 14.445 15.068 15.081 15.462 15.52 15.433 15.433 14.955 14.485 13.475 13.979 14.384 14.49 15.123 15.123 15.123 14.791 14.71 14.349 14.301 13.935 13.935 14.11 14.99 15.711 15.711 15.711 15.755 15.755 15.528 15.75 15.974 16.3 16.797 16.797 16.797 16.05 16.084 16.78 16.819 16.819 16.819 16.356 16.412 16.412 16.251 16.089 15.714 15.114 -9999 -9999 -9999 -9999 -9999 -9999 -9999 -9999 -9999 -9999 -9999 -9999 -9999 -9999 -9999 -9999 -9999 -9999 -9999 -9999 -9999 -9999 -9999 -9999 -9999 -9999 -9999 -9999 -9999 -9999 -9999 -9999 -9999 -9999 -9999 -9999 -9999 -9999 -9999 -9999 -9999 -9999 -9999 -9999 -9999 -9999 -9999 -9999 -9999 -9999 -9999 -9999 -9999 -9999 -9999 -9999 -9999 -9999 -9999 -9999 -9999 -9999 -9999 -9999 -9999 -9999 -9999 -9999 -9999 -9999 -9999 -9999 -9999 -9999 -9999 
-9999 -9999 -9999 -9999 -9999 -9999 -9999 -9999 -9999 -9999 -9999 -9999 -9999 -9999 -9999 -9999 -9999 -9999 -9999 -9999 -9999 -9999 -9999 -9999 -9999 -9999 -9999 -9999 -9999 -9999 -9999 -9999 -9999 -9999 -9999 -9999 -9999 -9999 -9999 -9999 -9999 -9999 -9999 -9999 -9999 -9999 -9999 -9999 -9999 -9999 -9999 -9999 -9999 -9999 -9999 -9999 -9999 -9999 -9999 -9999 -9999 -9999 -9999 -9999 -9999 -9999 -9999 -9999 -9999 -9999 -9999 -9999 -9999 -9999 -9999 -9999 -9999 -9999 -9999 -9999 -9999 -9999 -9999 -9999 -9999 -9999 -9999 -9999 -9999 -9999 -9999 -9999 -9999 -9999 -9999 -9999 -9999 -9999 -9999 -9999 -9999 -9999 -9999 -9999 -9999 -9999 -9999 11.264 11.113 10.865 10.865 11.072 10.028 11.203 11.203 11.203 10.937 10 9.862 8.311 8.837 11.03 11.132 11.468 12.273 12.356 12.356 12.356 11.656 11.479 11.166 11.079 11.199 11.663 11.904 11.904 11.775 11.595 12.816 13.783 13.869 14.028 14.028 12.948 13.383 13.383 13.383 13.926 14.82 14.82 14.831 14.831 14.519 13.999 13.815 14.423 14.766 14.789 14.88 14.88 14.88 14.581 14.522 14.522 14.522 14.545 14.83 14.83 14.83 14.66 14.692 14.692 14.357 13.892 14.024 14.024 13.914 13.955 14.124 14.525 15.081 15.462 15.52 15.68 15.68 15.68 15.189 14.787 13.773 13.979 14.163 14.689 15.123 15.123 15.123 14.791 14.71 14.301 14.301 14.301 13.528 13.579 14.99 14.99 15.119 15.192 15.29 15.29 15.208 15.211 16.3 16.377 16.853 16.853 16.797 16.609 15.992 15.84 16.78 16.78 16.356 16.201 15.727 16.251 16.089 16.089 15.017 -9999 -9999 -9999 -9999 -9999 -9999 -9999 -9999 -9999 -9999 -9999 -9999 -9999 -9999 -9999 -9999 -9999 -9999 -9999 -9999 -9999 -9999 -9999 -9999 -9999 -9999 -9999 -9999 -9999 -9999 -9999 -9999 -9999 -9999 -9999 -9999 -9999 -9999 -9999 -9999 -9999 -9999 -9999 -9999 -9999 -9999 -9999 -9999 -9999 -9999 -9999 -9999 -9999 -9999 -9999 -9999 -9999 -9999 -9999 -9999 -9999 -9999 -9999 -9999 -9999 -9999 -9999 -9999 -9999 -9999 -9999 -9999 -9999 -9999 -9999 -9999 
-9999 -9999 -9999 -9999 -9999 -9999 -9999 -9999 -9999 -9999 -9999 -9999 -9999 -9999 -9999 -9999 -9999 -9999 -9999 -9999 -9999 -9999 -9999 -9999 -9999 -9999 -9999 -9999 -9999 -9999 -9999 -9999 -9999 -9999 -9999 -9999 -9999 -9999 -9999 -9999 -9999 -9999 -9999 -9999 -9999 -9999 -9999 -9999 -9999 -9999 -9999 -9999 -9999 -9999 -9999 -9999 -9999 -9999 -9999 -9999 -9999 -9999 -9999 -9999 -9999 -9999 -9999 -9999 -9999 -9999 -9999 -9999 -9999 -9999 -9999 -9999 -9999 -9999 -9999 -9999 -9999 -9999 -9999 -9999 -9999 -9999 -9999 -9999 -9999 -9999 -9999 -9999 -9999 -9999 -9999 -9999 -9999 -9999 -9999 -9999 -9999 -9999 -9999 -9999 -9999 -9999 -9999 -9999 9.935 9.828 9.817 9.976 9.976 11.203 11.203 11.203 10.937 10 8.946 8.311 10.384 10.758 11.406 11.468 12.358 12.578 12.578 12.578 11.656 11.611 11.444 11.074 11.074 11.448 11.836 11.836 11.836 11.836 10.761 11.488 13.783 13.783 12.948 12.602 13.383 13.383 13.383 13.926 14.82 14.82 14.82 14.778 14.519 13.949 14.423 14.541 14.766 14.849 15.229 15.229 15.229 14.791 14.771 14.771 15.194 15.194 14.775 14.803 14.775 14.66 14.66 14.66 14.699 14.699 14.699 13.823 13.914 14.124 14.124 14.525 15.336 15.336 15.68 15.68 15.68 15.68 15.189 14.161 14.12 13.973 14.068 14.425 15.123 15.123 14.791 14.758 14.562 14.458 14.301 14.301 13.103 12.929 13.579 14.051 15.192 15.285 15.285 15.285 15.285 15.211 16.3 16.853 16.853 16.853 16.853 16.609 15.992 15.945 15.945 15.804 15.665 15.665 15.676 15.665 15.276 -9999 -9999 -9999 -9999 -9999 -9999 -9999 -9999 -9999 -9999 -9999 -9999 -9999 -9999 -9999 -9999 -9999 -9999 -9999 -9999 -9999 -9999 -9999 -9999 -9999 -9999 -9999 -9999 -9999 -9999 -9999 -9999 -9999 -9999 -9999 -9999 -9999 -9999 -9999 -9999 -9999 -9999 -9999 -9999 -9999 -9999 -9999 -9999 -9999 -9999 -9999 -9999 -9999 -9999 -9999 -9999 -9999 -9999 -9999 -9999 -9999 -9999 -9999 -9999 -9999 -9999 -9999 -9999 -9999 -9999 -9999 -9999 -9999 -9999 -9999 -9999 -9999 -9999 
-9999 -9999 -9999 -9999 -9999 -9999 -9999 -9999 -9999 -9999 -9999 -9999 -9999 -9999 -9999 -9999 -9999 -9999 -9999 -9999 -9999 -9999 -9999 -9999 -9999 -9999 -9999 -9999 -9999 -9999 -9999 -9999 -9999 -9999 -9999 -9999 -9999 -9999 -9999 -9999 -9999 -9999 -9999 -9999 -9999 -9999 -9999 -9999 -9999 -9999 -9999 -9999 -9999 -9999 -9999 -9999 -9999 -9999 -9999 -9999 -9999 -9999 -9999 -9999 -9999 -9999 -9999 -9999 -9999 -9999 -9999 -9999 -9999 -9999 -9999 -9999 -9999 -9999 -9999 -9999 -9999 -9999 -9999 -9999 -9999 -9999 -9999 -9999 -9999 -9999 -9999 -9999 -9999 -9999 -9999 -9999 -9999 -9999 -9999 -9999 -9999 -9999 -9999 -9999 -9999 -9999 -9999 -9999 -9999 8.934 8.845 9.716 9.728 11.203 11.203 10.419 9.54 9.54 8.946 7.472 10.384 11.149 11.847 11.982 12.358 12.585 12.585 12.585 11.917 11.611 11.611 11.272 11.698 11.698 11.836 11.836 11.836 11.836 10.609 11.382 11.382 11.382 12.367 12.602 13.383 13.383 13.383 13.26 13.26 13.965 13.965 13.806 13.949 13.949 14.423 14.766 14.766 14.849 15.229 15.229 15.229 15.22 14.771 15.08 15.194 15.194 15.194 15.061 15.061 15.061 14.561 14.618 14.699 14.699 14.699 14.699 13.823 14.124 14.124 14.229 14.873 15.336 15.52 15.68 15.68 15.68 15.189 14.194 14.194 14.12 14.001 14.336 14.355 14.758 14.758 14.562 14.562 14.458 14.301 13.891 12.816 13.597 13.597 14.259 15.192 15.285 15.285 15.285 15.285 15.228 14.976 16.3 16.853 16.853 16.853 16.609 15.945 15.945 15.945 15.945 15.665 15.665 15.665 15.45 -9999 -9999 -9999 -9999 -9999 -9999 -9999 -9999 -9999 -9999 -9999 -9999 -9999 -9999 -9999 -9999 -9999 -9999 -9999 -9999 -9999 -9999 -9999 -9999 -9999 -9999 -9999 -9999 -9999 -9999 -9999 -9999 -9999 -9999 -9999 -9999 -9999 -9999 -9999 -9999 -9999 -9999 -9999 -9999 -9999 -9999 -9999 -9999 -9999 -9999 -9999 -9999 -9999 -9999 -9999 -9999 -9999 -9999 -9999 -9999 -9999 -9999 -9999 -9999 -9999 -9999 -9999 -9999 -9999 -9999 -9999 -9999 -9999 -9999 -9999 -9999 -9999 -9999 -9999 
-9999 -9999 -9999 -9999 -9999 -9999 -9999 -9999 -9999 -9999 -9999 -9999 -9999 -9999 -9999 -9999 -9999 -9999 -9999 -9999 -9999 -9999 -9999 -9999 -9999 -9999 -9999 -9999 -9999 -9999 -9999 -9999 -9999 -9999 -9999 -9999 -9999 -9999 -9999 -9999 -9999 -9999 -9999 -9999 -9999 -9999 -9999 -9999 -9999 -9999 -9999 -9999 -9999 -9999 -9999 -9999 -9999 -9999 -9999 -9999 -9999 -9999 -9999 -9999 -9999 -9999 -9999 -9999 -9999 -9999 -9999 -9999 -9999 -9999 -9999 -9999 -9999 -9999 -9999 -9999 -9999 -9999 -9999 -9999 -9999 -9999 -9999 -9999 -9999 -9999 -9999 -9999 -9999 -9999 -9999 -9999 -9999 -9999 -9999 -9999 -9999 -9999 -9999 -9999 -9999 -9999 -9999 -9999 -9999 -9999 8.615 8.8 9.716 9.728 9.883 9.662 9.54 8.381 8.046 10.255 10.457 11.847 11.847 11.982 12.358 12.585 12.585 12.585 12.368 12.368 11.572 11.698 11.698 11.698 11.698 11.836 11.836 11.021 10.421 9.427 9.427 10.642 10.878 12.367 12.863 13.13 12.863 12.559 13.26 13.112 13.067 13.694 13.949 13.949 14.109 14.479 14.787 15.225 15.229 15.229 15.229 14.836 15.218 15.218 15.194 15.194 15.194 15.061 15.061 15.061 14.945 14.687 14.699 15.317 14.823 14.823 14.348 14.348 14.653 14.653 14.873 15.187 15.187 15.394 15.359 15.359 14.89 14.266 14.266 14.12 13.996 13.996 14.224 14.561 14.562 14.562 14.458 14.458 13.956 13.444 12.803 13.597 13.829 14.259 14.854 15.192 15.285 15.285 15.228 14.87 14.976 15.244 16.285 16.853 16.507 15.2 15.945 15.945 15.945 15.621 15.46 15.45 -9999 -9999 -9999 -9999 -9999 -9999 -9999 -9999 -9999 -9999 -9999 -9999 -9999 -9999 -9999 -9999 -9999 -9999 -9999 -9999 -9999 -9999 -9999 -9999 -9999 -9999 -9999 -9999 -9999 -9999 -9999 -9999 -9999 -9999 -9999 -9999 -9999 -9999 -9999 -9999 -9999 -9999 -9999 -9999 -9999 -9999 -9999 -9999 -9999 -9999 -9999 -9999 -9999 -9999 -9999 -9999 -9999 -9999 -9999 -9999 -9999 -9999 -9999 -9999 -9999 -9999 -9999 -9999 -9999 -9999 -9999 -9999 -9999 -9999 -9999 -9999 -9999 -9999 -9999 -9999 -9999 
-9999 -9999 -9999 -9999 -9999 -9999 -9999 -9999 -9999 -9999 -9999 -9999 -9999 -9999 -9999 -9999 -9999 -9999 -9999 -9999 -9999 -9999 -9999 -9999 -9999 -9999 -9999 -9999 -9999 -9999 -9999 -9999 -9999 -9999 -9999 -9999 -9999 -9999 -9999 -9999 -9999 -9999 -9999 -9999 -9999 -9999 -9999 -9999 -9999 -9999 -9999 -9999 -9999 -9999 -9999 -9999 -9999 -9999 -9999 -9999 -9999 -9999 -9999 -9999 -9999 -9999 -9999 -9999 -9999 -9999 -9999 -9999 -9999 -9999 -9999 -9999 -9999 -9999 -9999 -9999 -9999 -9999 -9999 -9999 -9999 -9999 -9999 -9999 -9999 -9999 -9999 -9999 -9999 -9999 -9999 -9999 -9999 -9999 -9999 -9999 -9999 -9999 -9999 -9999 -9999 -9999 -9999 -9999 -9999 -9999 7.749 8.8 8.8 9.662 9.662 9.662 8.024 8.024 9.616 10.289 11.48 11.48 11.847 11.986 12.01 12.585 12.585 12.585 12.368 12.368 12.368 11.698 11.983 11.983 11.983 11.426 11.242 10.811 10.521 10.521 10.838 10.817 10.817 10.817 10.976 12.863 12.863 12.341 10.956 9.807 11.322 13.18 13.18 13.676 14.403 14.479 14.787 15.225 15.225 15.229 15.195 15.404 15.404 15.404 15.34 15.61 15.61 15.527 15.486 15.111 15.664 15.501 15.473 15.317 15.317 14.823 15.125 14.667 14.653 14.653 14.653 14.873 14.873 14.939 14.989 14.787 -9999 14.416 14.416 14.12 13.996 13.996 13.918 14.224 14.346 14.224 14.458 13.464 13.464 12.716 12.839 13.597 13.829 13.86 14.639 14.854 15.07 14.639 14.432 14.145 14.437 14.976 15.244 15.244 15.244 14.745 15.145 15.145 15.154 15.295 15.295 -9999 -9999 -9999 -9999 -9999 -9999 -9999 -9999 -9999 -9999 -9999 -9999 -9999 -9999 -9999 -9999 -9999 -9999 -9999 -9999 -9999 -9999 -9999 -9999 -9999 -9999 -9999 -9999 -9999 -9999 -9999 -9999 -9999 -9999 -9999 -9999 -9999 -9999 -9999 -9999 -9999 -9999 -9999 -9999 -9999 -9999 -9999 -9999 -9999 -9999 -9999 -9999 -9999 -9999 -9999 -9999 -9999 -9999 -9999 -9999 -9999 -9999 -9999 -9999 -9999 -9999 -9999 -9999 -9999 -9999 -9999 -9999 -9999 -9999 -9999 -9999 -9999 -9999 -9999 -9999 -9999 -9999 
-9999 -9999 -9999 -9999 -9999 -9999 -9999 -9999 -9999 -9999 -9999 -9999 -9999 -9999 -9999 -9999 -9999 -9999 -9999 -9999 -9999 -9999 -9999 -9999 -9999 -9999 -9999 -9999 -9999 -9999 -9999 -9999 -9999 -9999 -9999 -9999 -9999 -9999 -9999 -9999 -9999 -9999 -9999 -9999 -9999 -9999 -9999 -9999 -9999 -9999 -9999 -9999 -9999 -9999 -9999 -9999 -9999 -9999 -9999 -9999 -9999 -9999 -9999 -9999 -9999 -9999 -9999 -9999 -9999 -9999 -9999 -9999 -9999 -9999 -9999 -9999 -9999 -9999 -9999 -9999 -9999 -9999 -9999 -9999 -9999 -9999 -9999 -9999 -9999 -9999 -9999 -9999 -9999 -9999 -9999 -9999 -9999 -9999 -9999 -9999 -9999 -9999 -9999 -9999 -9999 -9999 -9999 -9999 -9999 -9999 -9999 6.986 8.213 8.723 8.723 8.024 8.024 9.519 10.105 10.619 11.48 11.48 11.673 11.683 11.986 12.368 12.46 12.368 12.368 12.368 11.492 11.492 11.983 11.983 11.983 11.983 11.403 11.156 11.498 12.341 12.341 11.874 11.479 10.976 10.976 10.976 10.976 10.793 10.793 11.424 11.424 12.826 13.384 13.676 14.403 14.479 14.787 15.225 15.225 15.225 15.195 15.404 15.404 15.54 15.61 15.61 16.351 16.351 16.124 16.124 15.888 15.888 15.51 15.467 15.317 15.125 15.125 15.125 14.688 14.688 14.653 14.25 14.25 14.787 -9999 -9999 -9999 -9999 14.416 14.416 13.918 13.918 13.918 13.869 13.541 13.004 12.62 12.62 12.716 11.126 12.839 13.532 13.829 13.86 13.86 14.217 14.307 14.307 14.222 14.145 14.017 14.017 14.017 14.017 6.153 4.538 3.063 0.171 1.559 -9999 -9999 -9999 -9999 -9999 -9999 -9999 -9999 -9999 -9999 -9999 -9999 -9999 -9999 -9999 -9999 -9999 -9999 -9999 -9999 -9999 -9999 -9999 -9999 -9999 -9999 -9999 -9999 -9999 -9999 -9999 -9999 -9999 -9999 -9999 -9999 -9999 -9999 -9999 -9999 -9999 -9999 -9999 -9999 -9999 -9999 -9999 -9999 -9999 -9999 -9999 -9999 -9999 -9999 -9999 -9999 -9999 -9999 -9999 -9999 -9999 -9999 -9999 -9999 -9999 -9999 -9999 -9999 -9999 -9999 -9999 -9999 -9999 -9999 -9999 -9999 -9999 -9999 -9999 -9999 -9999 -9999 -9999 -9999
[truncated: 38,703 more chars]
