# Supplementary material for: Long-term woodland restoration on lowland farmland through passive rewilding
Source: PLoS One. 2021 Jun 16;16(6):e0252466. doi: 10.1371/journal.pone.0252466 (PMC8208563; doi:10.1371/journal.pone.0252466)
Supplement: S1 Dataset — (ZIP) [file pone.0252466.s005.zip › S4 Dataset_Old_Wilderness_chm_2014.txt]

ncols         303
nrows         227
xllcorner     520148
yllcorner     279707
cellsize      1
NODATA_value  -9999
-9999 -9999 -9999 -9999 -9999 -9999 -9999 -9999 -9999 -9999 -9999 -9999 -9999 -9999 -9999 -9999 -9999 -9999 -9999 -9999 -9999 -9999 -9999 -9999 -9999 -9999 -9999 -9999 -9999 -9999 -9999 -9999 -9999 -9999 -9999 -9999 -9999 -9999 -9999 -9999 -9999 -9999 -9999 -9999 -9999 -9999 -9999 -9999 -9999 -9999 -9999 -9999 -9999 -9999 -9999 -9999 -9999 -9999 -9999 -9999 -9999 -9999 -9999 -9999 -9999 -9999 -9999 -9999 -9999 -9999 -9999 -9999 -9999 -9999 -9999 -9999 -9999 -9999 -9999 -9999 -9999 -9999 -9999 -9999 -9999 -9999 -9999 -9999 -9999 -9999 -9999 -9999 -9999 -9999 -9999 -9999 -9999 -9999 -9999 -9999 -9999 -9999 -9999 -9999 -9999 -9999 -9999 -9999 -9999 -9999 -9999 -9999 -9999 -9999 -9999 -9999 -9999 -9999 -9999 -9999 -9999 -9999 -9999 -9999 -9999 -9999 -9999 -9999 -9999 -9999 -9999 -9999 -9999 -9999 -9999 -9999 -9999 -9999 -9999 -9999 -9999 -9999 -9999 -9999 -9999 -9999 -9999 -9999 -9999 -9999 -9999 -9999 -9999 -9999 -9999 -9999 -9999 -9999 -9999 -9999 -9999 -9999 -9999 -9999 -9999 -9999 -9999 -9999 -9999 -9999 -9999 -9999 -9999 -9999 -9999 -9999 -9999 -9999 -9999 -9999 -9999 -9999 -9999 -9999 -9999 -9999 -9999 -9999 -9999 -9999 -9999 -9999 -9999 -9999 -9999 -9999 -9999 -9999 -9999 -9999 -9999 -9999 -9999 -9999 -9999 -9999 -9999 -9999 -9999 -9999 -9999 -9999 -9999 -9999 -9999 -9999 -9999 -9999 -9999 -9999 -9999 -9999 -9999 -9999 -9999 -9999 -9999 -9999 -9999 -9999 -9999 -9999 -9999 -9999 -9999 -9999 -9999 -9999 -9999 -9999 -9999 -9999 -9999 -9999 -9999 -9999 -9999 -9999 -9999 -9999 -9999 -9999 -9999 -9999 -9999 -9999 -9999 -9999 -9999 -9999 -9999 -9999 -9999 -9999 -9999 -9999 -9999 -9999 -9999 -9999 -9999 -9999 -9999 -9999 -9999 -9999 -9999 -9999 -9999 -9999 -9999 -9999 -9999 -9999 -9999 -9999 -9999 -9999 -9999 -9999 -9999 -9999 -9999 -9999 -9999 -9999 -9999 -9999 -9999 -9999 -9999 -9999 -9999 
-9999 -9999 -9999 -9999 -9999 -9999 -9999 -9999 -9999 -9999 -9999 -9999 -9999 -9999 -9999 -9999 -9999 -9999 -9999 -9999 -9999 -9999 -9999 -9999 -9999 -9999 -9999 -9999 -9999 -9999 -9999 -9999 -9999 -9999 -9999 -9999 -9999 -9999 -9999 -9999 -9999 -9999 -9999 -9999 -9999 -9999 -9999 -9999 -9999 -9999 -9999 -9999 -9999 -9999 -9999 -9999 -9999 -9999 -9999 -9999 -9999 -9999 -9999 -9999 -9999 -9999 -9999 -9999 -9999 -9999 -9999 -9999 -9999 -9999 -9999 -9999 -9999 -9999 -9999 -9999 -9999 -9999 -9999 -9999 -9999 -9999 -9999 -9999 -9999 -9999 -9999 -9999 -9999 -9999 -9999 -9999 -9999 -9999 -9999 -9999 -9999 -9999 -9999 -9999 -9999 -9999 -9999 -9999 -9999 -9999 -9999 -9999 -9999 -9999 -9999 -9999 -9999 -9999 -9999 -9999 -9999 -9999 -9999 -9999 -9999 -9999 -9999 -9999 -9999 -9999 -9999 -9999 -9999 -9999 -9999 -9999 -9999 -9999 -9999 -9999 -9999 -9999 -9999 -9999 -9999 -9999 -9999 -9999 -9999 -9999 -9999 -9999 -9999 -9999 -9999 -9999 -9999 -9999 18.219 18.219 18.444 -9999 -9999 -9999 -9999 -9999 -9999 -9999 -9999 -9999 -9999 -9999 -9999 -9999 -9999 -9999 -9999 -9999 -9999 -9999 -9999 -9999 -9999 -9999 -9999 -9999 -9999 -9999 -9999 -9999 -9999 -9999 -9999 -9999 -9999 -9999 -9999 -9999 -9999 -9999 -9999 -9999 -9999 -9999 -9999 -9999 -9999 -9999 -9999 -9999 -9999 -9999 -9999 -9999 -9999 -9999 -9999 -9999 -9999 -9999 -9999 -9999 -9999 -9999 -9999 -9999 -9999 -9999 -9999 -9999 -9999 -9999 -9999 -9999 -9999 -9999 -9999 -9999 -9999 -9999 -9999 -9999 -9999 -9999 -9999 -9999 -9999 -9999 -9999 -9999 -9999 -9999 -9999 -9999 -9999 -9999 -9999 -9999 -9999 -9999 -9999 -9999 -9999 -9999 -9999 -9999 -9999 -9999 -9999 -9999 -9999 -9999 -9999 -9999 -9999 -9999 -9999 -9999 -9999 -9999 -9999 -9999 -9999 -9999 -9999 -9999 -9999 -9999 -9999 -9999 -9999 -9999 -9999 -9999 -9999 -9999 -9999 -9999 -9999 -9999 -9999 -9999 -9999 
-9999 -9999 -9999 -9999 -9999 -9999 -9999 -9999 -9999 -9999 -9999 -9999 -9999 -9999 -9999 -9999 -9999 -9999 -9999 -9999 -9999 -9999 -9999 -9999 -9999 -9999 -9999 -9999 -9999 -9999 -9999 -9999 -9999 -9999 -9999 -9999 -9999 -9999 -9999 -9999 -9999 -9999 -9999 -9999 -9999 -9999 -9999 -9999 -9999 -9999 -9999 -9999 -9999 -9999 -9999 -9999 -9999 -9999 -9999 -9999 -9999 -9999 -9999 -9999 -9999 -9999 -9999 -9999 -9999 -9999 -9999 -9999 -9999 -9999 -9999 -9999 -9999 -9999 -9999 -9999 -9999 -9999 -9999 -9999 -9999 -9999 -9999 -9999 -9999 -9999 -9999 -9999 -9999 -9999 -9999 -9999 -9999 -9999 -9999 -9999 -9999 -9999 -9999 -9999 -9999 -9999 -9999 -9999 -9999 -9999 -9999 -9999 -9999 -9999 -9999 -9999 -9999 -9999 -9999 -9999 -9999 -9999 -9999 -9999 -9999 -9999 -9999 -9999 -9999 -9999 -9999 -9999 -9999 -9999 -9999 -9999 -9999 -9999 -9999 -9999 -9999 -9999 -9999 -9999 -9999 -9999 -9999 -9999 -9999 -9999 -9999 -9999 -9999 -9999 -9999 -9999 -9999 17.534 18.219 18.444 18.444 18.444 -9999 -9999 -9999 -9999 -9999 -9999 -9999 -9999 -9999 -9999 -9999 -9999 -9999 -9999 -9999 -9999 -9999 -9999 -9999 -9999 -9999 -9999 -9999 -9999 -9999 -9999 -9999 -9999 -9999 -9999 -9999 -9999 -9999 -9999 -9999 -9999 -9999 -9999 -9999 -9999 -9999 -9999 -9999 -9999 -9999 -9999 -9999 -9999 -9999 -9999 -9999 -9999 -9999 -9999 -9999 -9999 -9999 -9999 -9999 -9999 -9999 -9999 -9999 -9999 -9999 -9999 -9999 -9999 -9999 -9999 -9999 -9999 -9999 -9999 -9999 -9999 -9999 -9999 -9999 -9999 -9999 -9999 -9999 -9999 -9999 -9999 -9999 -9999 -9999 -9999 -9999 -9999 -9999 -9999 -9999 -9999 -9999 -9999 -9999 -9999 -9999 -9999 -9999 -9999 -9999 -9999 -9999 -9999 -9999 -9999 -9999 -9999 -9999 -9999 -9999 -9999 -9999 -9999 -9999 -9999 -9999 -9999 -9999 -9999 -9999 -9999 -9999 -9999 -9999 -9999 -9999 -9999 -9999 -9999 -9999 -9999 -9999 -9999 -9999 -9999 -9999 
-9999 -9999 -9999 -9999 -9999 -9999 -9999 -9999 -9999 -9999 -9999 -9999 -9999 -9999 -9999 -9999 -9999 -9999 -9999 -9999 -9999 -9999 -9999 -9999 -9999 -9999 -9999 -9999 -9999 -9999 -9999 -9999 -9999 -9999 -9999 -9999 -9999 -9999 -9999 -9999 -9999 -9999 -9999 -9999 -9999 -9999 -9999 -9999 -9999 -9999 -9999 -9999 -9999 -9999 -9999 -9999 -9999 -9999 -9999 -9999 -9999 -9999 -9999 -9999 -9999 -9999 -9999 -9999 -9999 -9999 -9999 -9999 -9999 -9999 -9999 -9999 -9999 -9999 -9999 -9999 -9999 -9999 -9999 -9999 -9999 -9999 -9999 -9999 -9999 -9999 -9999 -9999 -9999 -9999 -9999 -9999 -9999 -9999 -9999 -9999 -9999 -9999 -9999 -9999 -9999 -9999 -9999 -9999 -9999 -9999 -9999 -9999 -9999 -9999 -9999 -9999 -9999 -9999 -9999 -9999 -9999 -9999 -9999 -9999 -9999 -9999 -9999 -9999 -9999 -9999 -9999 -9999 -9999 -9999 -9999 -9999 -9999 -9999 -9999 -9999 -9999 -9999 -9999 -9999 -9999 -9999 -9999 -9999 -9999 -9999 -9999 -9999 -9999 -9999 -9999 16.632 16.632 17.676 17.783 18.444 18.444 18.444 18.444 -9999 -9999 -9999 -9999 -9999 -9999 -9999 -9999 -9999 -9999 -9999 -9999 -9999 -9999 -9999 -9999 -9999 -9999 -9999 -9999 -9999 -9999 -9999 -9999 -9999 -9999 -9999 -9999 -9999 -9999 -9999 -9999 -9999 -9999 -9999 -9999 -9999 -9999 -9999 -9999 -9999 -9999 -9999 -9999 -9999 -9999 -9999 -9999 -9999 -9999 -9999 -9999 -9999 -9999 -9999 -9999 -9999 -9999 -9999 -9999 -9999 -9999 -9999 -9999 -9999 -9999 -9999 -9999 -9999 -9999 -9999 -9999 -9999 -9999 -9999 -9999 -9999 -9999 -9999 -9999 -9999 -9999 -9999 -9999 -9999 -9999 -9999 -9999 -9999 -9999 -9999 -9999 -9999 -9999 -9999 -9999 -9999 -9999 -9999 -9999 -9999 -9999 -9999 -9999 -9999 -9999 -9999 -9999 -9999 -9999 -9999 -9999 -9999 -9999 -9999 -9999 -9999 -9999 -9999 -9999 -9999 -9999 -9999 -9999 -9999 -9999 -9999 -9999 -9999 -9999 -9999 -9999 -9999 -9999 -9999 -9999 -9999 -9999 -9999 -9999 
-9999 -9999 -9999 -9999 -9999 -9999 -9999 -9999 -9999 -9999 -9999 -9999 -9999 -9999 -9999 -9999 -9999 -9999 -9999 -9999 -9999 -9999 -9999 -9999 -9999 -9999 -9999 -9999 -9999 -9999 -9999 -9999 -9999 -9999 -9999 -9999 -9999 -9999 -9999 -9999 -9999 -9999 -9999 -9999 -9999 -9999 -9999 -9999 -9999 -9999 -9999 -9999 -9999 -9999 -9999 -9999 -9999 -9999 -9999 -9999 -9999 -9999 -9999 -9999 -9999 -9999 -9999 -9999 -9999 -9999 -9999 -9999 -9999 -9999 -9999 -9999 -9999 -9999 -9999 -9999 -9999 -9999 -9999 -9999 -9999 -9999 -9999 -9999 -9999 -9999 -9999 -9999 -9999 -9999 -9999 -9999 -9999 -9999 -9999 -9999 -9999 -9999 -9999 -9999 -9999 -9999 -9999 -9999 -9999 -9999 -9999 -9999 -9999 -9999 -9999 -9999 -9999 -9999 -9999 -9999 -9999 -9999 -9999 -9999 -9999 -9999 -9999 -9999 -9999 -9999 -9999 -9999 -9999 -9999 -9999 -9999 -9999 -9999 -9999 -9999 -9999 -9999 -9999 -9999 -9999 -9999 -9999 -9999 -9999 -9999 -9999 -9999 -9999 -9999 16.632 16.632 16.561 17.676 17.783 17.868 18.444 18.444 18.128 17.545 -9999 -9999 -9999 -9999 -9999 -9999 -9999 -9999 -9999 -9999 -9999 -9999 -9999 -9999 -9999 -9999 -9999 -9999 -9999 -9999 -9999 -9999 -9999 -9999 -9999 -9999 -9999 -9999 -9999 -9999 -9999 -9999 -9999 -9999 -9999 -9999 -9999 -9999 -9999 -9999 -9999 -9999 -9999 -9999 -9999 -9999 -9999 -9999 -9999 -9999 -9999 -9999 -9999 -9999 -9999 -9999 -9999 -9999 -9999 -9999 -9999 -9999 -9999 -9999 -9999 -9999 -9999 -9999 -9999 -9999 -9999 -9999 -9999 -9999 -9999 -9999 -9999 -9999 -9999 -9999 -9999 -9999 -9999 -9999 -9999 -9999 -9999 -9999 -9999 -9999 -9999 -9999 -9999 -9999 -9999 -9999 -9999 -9999 -9999 -9999 -9999 -9999 -9999 -9999 -9999 -9999 -9999 -9999 -9999 -9999 -9999 -9999 -9999 -9999 -9999 -9999 -9999 -9999 -9999 -9999 -9999 -9999 -9999 -9999 -9999 -9999 -9999 -9999 -9999 -9999 -9999 -9999 -9999 -9999 -9999 -9999 -9999 -9999 -9999 
-9999 -9999 -9999 -9999 -9999 -9999 -9999 -9999 -9999 -9999 -9999 -9999 -9999 -9999 -9999 -9999 -9999 -9999 -9999 -9999 -9999 -9999 -9999 -9999 -9999 -9999 -9999 -9999 -9999 -9999 -9999 -9999 -9999 -9999 -9999 -9999 -9999 -9999 -9999 -9999 -9999 -9999 -9999 -9999 -9999 -9999 -9999 -9999 -9999 -9999 -9999 -9999 -9999 -9999 -9999 -9999 -9999 -9999 -9999 -9999 -9999 -9999 -9999 -9999 -9999 -9999 -9999 -9999 -9999 -9999 -9999 -9999 -9999 -9999 -9999 -9999 -9999 -9999 -9999 -9999 -9999 -9999 -9999 -9999 -9999 -9999 -9999 -9999 -9999 -9999 -9999 -9999 -9999 -9999 -9999 -9999 -9999 -9999 -9999 -9999 -9999 -9999 -9999 -9999 -9999 -9999 -9999 -9999 -9999 -9999 -9999 -9999 -9999 -9999 -9999 -9999 -9999 -9999 -9999 -9999 -9999 -9999 -9999 -9999 -9999 -9999 -9999 -9999 -9999 -9999 -9999 -9999 -9999 -9999 -9999 -9999 -9999 -9999 -9999 -9999 -9999 -9999 -9999 -9999 -9999 -9999 -9999 -9999 -9999 -9999 -9999 -9999 14.405 15.66 15.66 16.526 16.526 16.526 17.676 17.783 17.868 17.868 17.625 16.411 -9999 -9999 -9999 -9999 -9999 -9999 -9999 -9999 -9999 -9999 -9999 -9999 -9999 -9999 -9999 -9999 -9999 -9999 -9999 -9999 -9999 -9999 -9999 -9999 -9999 -9999 -9999 -9999 -9999 -9999 -9999 -9999 -9999 -9999 -9999 -9999 -9999 -9999 -9999 -9999 -9999 -9999 -9999 -9999 -9999 -9999 -9999 -9999 -9999 -9999 -9999 -9999 -9999 -9999 -9999 -9999 -9999 -9999 -9999 -9999 -9999 -9999 -9999 -9999 -9999 -9999 -9999 -9999 -9999 -9999 -9999 -9999 -9999 -9999 -9999 -9999 -9999 -9999 -9999 -9999 -9999 -9999 -9999 -9999 -9999 -9999 -9999 -9999 -9999 -9999 -9999 -9999 -9999 -9999 -9999 -9999 -9999 -9999 -9999 -9999 -9999 -9999 -9999 -9999 -9999 -9999 -9999 -9999 -9999 -9999 -9999 -9999 -9999 -9999 -9999 -9999 -9999 -9999 -9999 -9999 -9999 -9999 -9999 -9999 -9999 -9999 -9999 -9999 -9999 -9999 -9999 -9999 -9999 -9999 -9999 -9999 -9999 -9999 -9999 
-9999 -9999 -9999 -9999 -9999 -9999 -9999 -9999 -9999 -9999 -9999 -9999 -9999 -9999 -9999 -9999 -9999 -9999 -9999 -9999 -9999 -9999 -9999 -9999 -9999 -9999 -9999 -9999 -9999 -9999 -9999 -9999 -9999 -9999 -9999 -9999 -9999 -9999 -9999 -9999 -9999 -9999 -9999 -9999 -9999 -9999 -9999 -9999 -9999 -9999 -9999 -9999 -9999 -9999 -9999 -9999 -9999 -9999 -9999 -9999 -9999 -9999 -9999 -9999 -9999 -9999 -9999 -9999 -9999 -9999 -9999 -9999 -9999 -9999 -9999 -9999 -9999 -9999 -9999 -9999 -9999 -9999 -9999 -9999 -9999 -9999 -9999 -9999 -9999 -9999 -9999 -9999 -9999 -9999 -9999 -9999 -9999 -9999 -9999 -9999 -9999 -9999 -9999 -9999 -9999 -9999 -9999 -9999 -9999 -9999 -9999 -9999 -9999 -9999 -9999 -9999 -9999 -9999 -9999 -9999 -9999 -9999 -9999 -9999 -9999 -9999 -9999 -9999 -9999 -9999 -9999 -9999 -9999 -9999 -9999 -9999 -9999 -9999 -9999 -9999 -9999 -9999 -9999 -9999 -9999 -9999 -9999 -9999 -9999 -9999 -9999 16.301 16.059 14.479 14.957 15.592 15.592 14.861 15.496 16.85 16.85 15.586 15.917 15.588 16.036 -9999 -9999 -9999 -9999 -9999 -9999 -9999 -9999 -9999 -9999 -9999 -9999 -9999 -9999 -9999 -9999 -9999 -9999 -9999 -9999 -9999 -9999 -9999 16.718 16.437 -9999 -9999 -9999 -9999 -9999 -9999 -9999 -9999 -9999 -9999 -9999 -9999 -9999 -9999 -9999 -9999 -9999 -9999 -9999 -9999 -9999 -9999 -9999 -9999 -9999 -9999 -9999 -9999 -9999 -9999 -9999 -9999 -9999 -9999 -9999 -9999 -9999 -9999 -9999 -9999 -9999 -9999 -9999 -9999 -9999 -9999 -9999 -9999 -9999 -9999 -9999 -9999 -9999 -9999 -9999 -9999 -9999 -9999 -9999 -9999 -9999 -9999 -9999 -9999 -9999 -9999 -9999 -9999 -9999 -9999 -9999 -9999 -9999 -9999 -9999 -9999 -9999 -9999 -9999 -9999 -9999 -9999 -9999 -9999 -9999 -9999 -9999 -9999 -9999 -9999 -9999 -9999 -9999 -9999 -9999 -9999 -9999 -9999 -9999 -9999 -9999 -9999 -9999 -9999 -9999 -9999 -9999 -9999 -9999 -9999 -9999 -9999 -9999 
-9999 -9999 -9999 -9999 -9999 -9999 -9999 -9999 -9999 -9999 -9999 -9999 -9999 -9999 -9999 -9999 -9999 -9999 -9999 -9999 -9999 -9999 -9999 -9999 -9999 -9999 -9999 -9999 -9999 -9999 -9999 -9999 -9999 -9999 -9999 -9999 -9999 -9999 -9999 -9999 -9999 -9999 -9999 -9999 -9999 -9999 -9999 -9999 -9999 -9999 -9999 -9999 -9999 -9999 -9999 -9999 -9999 -9999 -9999 -9999 -9999 -9999 -9999 -9999 -9999 -9999 -9999 -9999 -9999 -9999 -9999 -9999 -9999 -9999 -9999 -9999 -9999 -9999 -9999 -9999 -9999 -9999 -9999 -9999 -9999 -9999 -9999 -9999 -9999 -9999 -9999 -9999 -9999 -9999 -9999 -9999 -9999 -9999 -9999 -9999 -9999 -9999 -9999 -9999 -9999 -9999 -9999 -9999 -9999 -9999 -9999 -9999 -9999 -9999 -9999 -9999 -9999 -9999 -9999 -9999 -9999 -9999 -9999 -9999 -9999 -9999 -9999 -9999 -9999 -9999 -9999 -9999 -9999 -9999 -9999 -9999 -9999 -9999 -9999 -9999 -9999 -9999 -9999 -9999 -9999 -9999 -9999 -9999 -9999 16.983 17.401 17.401 16.059 14.86 14.86 14.86 13.893 14.191 14.191 14.546 15.467 15.599 15.599 15.599 15.471 15.471 -9999 -9999 -9999 -9999 -9999 -9999 -9999 -9999 -9999 -9999 -9999 -9999 -9999 -9999 -9999 -9999 -9999 -9999 -9999 -9999 -9999 16.718 16.718 8.877 9.465 -9999 -9999 -9999 -9999 -9999 -9999 -9999 -9999 -9999 -9999 -9999 -9999 -9999 -9999 -9999 -9999 -9999 -9999 -9999 -9999 -9999 -9999 -9999 -9999 -9999 -9999 -9999 -9999 -9999 -9999 -9999 -9999 -9999 -9999 -9999 -9999 -9999 -9999 -9999 -9999 -9999 -9999 -9999 -9999 -9999 -9999 -9999 -9999 -9999 -9999 -9999 -9999 -9999 -9999 -9999 -9999 -9999 -9999 -9999 -9999 -9999 -9999 -9999 -9999 -9999 -9999 -9999 -9999 -9999 -9999 -9999 -9999 -9999 -9999 -9999 -9999 -9999 -9999 -9999 -9999 -9999 -9999 -9999 -9999 -9999 -9999 -9999 -9999 -9999 -9999 -9999 -9999 -9999 -9999 -9999 -9999 -9999 -9999 -9999 -9999 -9999 -9999 -9999 -9999 -9999 -9999 -9999 -9999 -9999 -9999 -9999 -9999 
-9999 -9999 -9999 -9999 -9999 -9999 -9999 -9999 -9999 -9999 -9999 -9999 -9999 -9999 -9999 -9999 -9999 -9999 -9999 -9999 -9999 -9999 -9999 -9999 -9999 -9999 -9999 -9999 -9999 -9999 -9999 -9999 -9999 -9999 -9999 -9999 -9999 -9999 -9999 -9999 -9999 -9999 -9999 -9999 -9999 -9999 -9999 -9999 -9999 -9999 -9999 -9999 -9999 -9999 -9999 -9999 -9999 -9999 -9999 -9999 -9999 -9999 -9999 -9999 -9999 -9999 -9999 -9999 -9999 -9999 -9999 -9999 -9999 -9999 -9999 -9999 -9999 -9999 -9999 -9999 -9999 -9999 -9999 -9999 -9999 -9999 -9999 -9999 -9999 -9999 -9999 -9999 -9999 -9999 -9999 -9999 -9999 -9999 -9999 -9999 -9999 -9999 -9999 -9999 -9999 -9999 -9999 -9999 -9999 -9999 -9999 -9999 -9999 -9999 -9999 -9999 -9999 -9999 -9999 -9999 -9999 -9999 -9999 -9999 -9999 -9999 -9999 -9999 -9999 -9999 -9999 -9999 -9999 -9999 -9999 -9999 -9999 -9999 -9999 -9999 -9999 -9999 -9999 -9999 -9999 -9999 -9999 -9999 16.983 17.401 17.401 17.401 17.401 15.392 15.392 15.392 15.394 15.394 15.335 15.335 15.467 15.599 16.478 16.478 16.893 16.843 16.261 -9999 -9999 -9999 -9999 -9999 -9999 -9999 -9999 -9999 -9999 -9999 -9999 -9999 -9999 -9999 -9999 -9999 -9999 13.594 14.155 16.718 14.155 13.673 13.055 12.739 -9999 -9999 -9999 -9999 -9999 -9999 -9999 -9999 -9999 -9999 -9999 -9999 -9999 -9999 -9999 -9999 -9999 -9999 -9999 -9999 -9999 -9999 -9999 -9999 -9999 -9999 -9999 -9999 -9999 -9999 -9999 -9999 -9999 -9999 -9999 -9999 -9999 -9999 -9999 -9999 -9999 -9999 -9999 -9999 -9999 -9999 -9999 -9999 -9999 -9999 -9999 -9999 -9999 -9999 -9999 -9999 -9999 -9999 -9999 -9999 -9999 -9999 -9999 -9999 -9999 -9999 -9999 -9999 -9999 -9999 -9999 -9999 -9999 -9999 -9999 -9999 -9999 -9999 -9999 -9999 -9999 -9999 -9999 -9999 -9999 -9999 -9999 -9999 -9999 -9999 -9999 -9999 -9999 -9999 -9999 -9999 -9999 -9999 -9999 -9999 -9999 -9999 -9999 -9999 -9999 -9999 -9999 -9999 -9999 -9999 -9999 
-9999 -9999 -9999 -9999 -9999 -9999 -9999 -9999 -9999 -9999 -9999 -9999 -9999 -9999 -9999 -9999 -9999 -9999 -9999 -9999 -9999 -9999 -9999 -9999 -9999 -9999 -9999 -9999 -9999 -9999 -9999 -9999 -9999 -9999 -9999 -9999 -9999 -9999 -9999 -9999 -9999 -9999 -9999 -9999 -9999 -9999 -9999 -9999 -9999 -9999 -9999 -9999 -9999 -9999 -9999 -9999 -9999 -9999 -9999 -9999 -9999 -9999 -9999 -9999 -9999 -9999 -9999 -9999 -9999 -9999 -9999 -9999 -9999 -9999 -9999 -9999 -9999 -9999 -9999 -9999 -9999 -9999 -9999 -9999 -9999 -9999 -9999 -9999 -9999 -9999 -9999 -9999 -9999 -9999 -9999 -9999 -9999 -9999 -9999 -9999 -9999 -9999 -9999 -9999 -9999 -9999 -9999 -9999 -9999 -9999 -9999 -9999 -9999 -9999 -9999 -9999 -9999 -9999 -9999 -9999 -9999 -9999 -9999 -9999 -9999 -9999 -9999 -9999 -9999 -9999 -9999 -9999 -9999 -9999 -9999 -9999 -9999 -9999 -9999 -9999 -9999 -9999 -9999 -9999 -9999 -9999 16.756 16.983 17.179 17.401 17.401 17.401 17.401 16.234 15.457 15.457 15.394 15.478 15.394 15.335 15.467 15.599 16.478 17.238 17.5 17.479 17.272 -9999 -9999 -9999 -9999 -9999 -9999 -9999 -9999 -9999 -9999 -9999 -9999 -9999 -9999 -9999 -9999 -9999 16.328 15.838 14.155 14.212 14.212 13.932 13.277 12.739 18.112 -9999 -9999 -9999 -9999 -9999 -9999 -9999 -9999 -9999 -9999 -9999 -9999 -9999 -9999 -9999 -9999 -9999 -9999 -9999 -9999 -9999 -9999 -9999 -9999 -9999 -9999 -9999 -9999 -9999 -9999 -9999 -9999 -9999 -9999 -9999 -9999 -9999 -9999 -9999 -9999 -9999 -9999 -9999 -9999 -9999 -9999 -9999 -9999 -9999 -9999 -9999 -9999 -9999 -9999 -9999 -9999 -9999 -9999 -9999 -9999 -9999 -9999 -9999 -9999 -9999 -9999 -9999 -9999 -9999 -9999 -9999 -9999 -9999 -9999 -9999 -9999 -9999 -9999 -9999 -9999 -9999 -9999 -9999 -9999 -9999 -9999 -9999 -9999 -9999 -9999 -9999 -9999 -9999 -9999 -9999 -9999 -9999 -9999 -9999 -9999 -9999 -9999 -9999 -9999 -9999 -9999 -9999 -9999 -9999 -9999 
-9999 -9999 -9999 -9999 -9999 -9999 -9999 -9999 -9999 -9999 -9999 -9999 -9999 -9999 -9999 -9999 -9999 -9999 -9999 -9999 -9999 -9999 -9999 -9999 -9999 -9999 -9999 -9999 -9999 -9999 -9999 -9999 -9999 -9999 -9999 -9999 -9999 -9999 -9999 -9999 -9999 -9999 -9999 -9999 -9999 -9999 -9999 -9999 -9999 -9999 -9999 -9999 -9999 -9999 -9999 -9999 -9999 -9999 -9999 -9999 -9999 -9999 -9999 -9999 -9999 -9999 -9999 -9999 -9999 -9999 -9999 -9999 -9999 -9999 -9999 -9999 -9999 -9999 -9999 -9999 -9999 -9999 -9999 -9999 -9999 -9999 -9999 -9999 -9999 -9999 -9999 -9999 -9999 -9999 -9999 -9999 -9999 -9999 -9999 -9999 -9999 -9999 -9999 -9999 -9999 -9999 -9999 -9999 -9999 -9999 -9999 -9999 -9999 -9999 -9999 -9999 -9999 -9999 -9999 -9999 -9999 -9999 -9999 -9999 -9999 -9999 -9999 -9999 -9999 -9999 -9999 -9999 -9999 -9999 -9999 -9999 -9999 -9999 -9999 -9999 -9999 -9999 -9999 -9999 -9999 16.01 16.521 16.521 17.179 17.179 17.401 17.401 16.659 16.453 15.743 16.138 15.795 15.478 15.478 15.335 15.332 15.346 17.238 17.5 17.5 17.5 17.479 16.655 -9999 -9999 -9999 -9999 -9999 -9999 -9999 -9999 -9999 -9999 -9999 -9999 -9999 -9999 16.723 17.983 18.151 17.983 16.691 14.212 14.6 14.212 13.277 10.826 19.923 -9999 -9999 -9999 -9999 -9999 -9999 -9999 -9999 -9999 -9999 -9999 -9999 -9999 -9999 -9999 -9999 -9999 -9999 -9999 -9999 -9999 -9999 -9999 -9999 -9999 -9999 -9999 -9999 -9999 -9999 -9999 -9999 -9999 -9999 -9999 -9999 -9999 -9999 -9999 -9999 -9999 -9999 -9999 -9999 -9999 -9999 -9999 -9999 -9999 -9999 -9999 -9999 -9999 -9999 -9999 -9999 -9999 -9999 -9999 -9999 -9999 -9999 -9999 -9999 -9999 -9999 -9999 -9999 -9999 -9999 -9999 -9999 -9999 -9999 -9999 -9999 -9999 -9999 -9999 -9999 -9999 -9999 -9999 -9999 -9999 -9999 -9999 -9999 -9999 -9999 -9999 -9999 -9999 -9999 -9999 -9999 -9999 -9999 -9999 -9999 -9999 -9999 -9999 -9999 -9999 -9999 -9999 -9999 -9999 -9999 
-9999 -9999 -9999 -9999 -9999 -9999 -9999 -9999 -9999 -9999 -9999 -9999 -9999 -9999 -9999 -9999 -9999 -9999 -9999 -9999 -9999 -9999 -9999 -9999 -9999 -9999 -9999 -9999 -9999 -9999 -9999 -9999 -9999 -9999 -9999 -9999 -9999 -9999 -9999 -9999 -9999 -9999 -9999 -9999 -9999 -9999 -9999 -9999 -9999 -9999 -9999 -9999 -9999 -9999 -9999 -9999 -9999 -9999 -9999 -9999 -9999 -9999 -9999 -9999 -9999 -9999 -9999 -9999 -9999 -9999 -9999 -9999 -9999 -9999 -9999 -9999 -9999 -9999 -9999 -9999 -9999 -9999 -9999 -9999 -9999 -9999 -9999 -9999 -9999 -9999 -9999 -9999 -9999 -9999 -9999 -9999 -9999 -9999 -9999 -9999 -9999 -9999 -9999 -9999 -9999 -9999 -9999 -9999 -9999 -9999 -9999 -9999 -9999 -9999 -9999 -9999 -9999 -9999 -9999 -9999 -9999 -9999 -9999 -9999 -9999 -9999 -9999 -9999 -9999 -9999 -9999 -9999 -9999 -9999 -9999 -9999 -9999 -9999 -9999 -9999 -9999 -9999 -9999 13.239 15.189 15.451 16.01 16.461 16.603 17.179 17.179 17.169 16.659 16.85 16.85 16.85 17.07 17.483 17.106 16.661 16.17 16.911 17.238 17.5 17.5 17.5 17.5 16.655 16.242 -9999 -9999 -9999 -9999 -9999 -9999 -9999 -9999 -9999 -9999 -9999 -9999 16.499 18 18.647 18.647 18.647 19.453 19.453 19.453 19.301 19.301 19.616 20.03 20.03 -9999 -9999 -9999 -9999 -9999 -9999 -9999 -9999 -9999 -9999 -9999 -9999 -9999 -9999 -9999 -9999 -9999 -9999 -9999 -9999 -9999 -9999 10.426 -9999 -9999 -9999 -9999 -9999 -9999 -9999 -9999 -9999 -9999 -9999 -9999 -9999 -9999 -9999 -9999 -9999 -9999 -9999 -9999 -9999 -9999 -9999 -9999 -9999 -9999 -9999 -9999 -9999 -9999 -9999 -9999 -9999 -9999 -9999 -9999 -9999 -9999 -9999 -9999 -9999 -9999 -9999 -9999 -9999 -9999 -9999 -9999 -9999 -9999 -9999 -9999 -9999 -9999 -9999 -9999 -9999 -9999 -9999 -9999 -9999 -9999 -9999 -9999 -9999 -9999 -9999 -9999 -9999 -9999 -9999 -9999 -9999 -9999 -9999 -9999 -9999 -9999 -9999 -9999 -9999 -9999 -9999 -9999 -9999 -9999 
-9999 -9999 -9999 -9999 -9999 -9999 -9999 -9999 -9999 -9999 -9999 -9999 -9999 -9999 -9999 -9999 -9999 -9999 -9999 -9999 -9999 -9999 -9999 -9999 -9999 -9999 -9999 -9999 -9999 -9999 -9999 -9999 -9999 -9999 -9999 -9999 -9999 -9999 -9999 -9999 -9999 -9999 -9999 -9999 -9999 -9999 -9999 -9999 -9999 -9999 -9999 -9999 -9999 -9999 -9999 -9999 -9999 -9999 -9999 -9999 -9999 -9999 -9999 -9999 -9999 -9999 -9999 -9999 -9999 -9999 -9999 -9999 -9999 -9999 -9999 -9999 -9999 -9999 -9999 -9999 -9999 -9999 -9999 -9999 -9999 -9999 -9999 -9999 -9999 -9999 -9999 -9999 -9999 -9999 -9999 -9999 -9999 -9999 -9999 -9999 -9999 -9999 -9999 -9999 -9999 -9999 -9999 -9999 -9999 -9999 -9999 -9999 -9999 -9999 -9999 -9999 -9999 -9999 -9999 -9999 -9999 -9999 -9999 -9999 -9999 -9999 -9999 -9999 -9999 -9999 -9999 -9999 -9999 -9999 -9999 -9999 -9999 -9999 -9999 -9999 -9999 -9999 9.995 13.239 15.189 15.451 15.858 15.858 15.897 16.258 16.377 16.659 16.457 16.85 16.85 18.795 18.795 17.921 17.483 17.268 17.268 17.432 17.194 17.194 17.5 17.5 17.093 16.754 16.529 16.066 -9999 -9999 -9999 -9999 -9999 -9999 -9999 -9999 -9999 17.011 17.035 18 18.647 18.647 18.647 18.647 19.554 19.599 19.813 19.813 19.975 19.975 21.021 21.021 21.208 -9999 -9999 -9999 -9999 -9999 -9999 -9999 -9999 -9999 -9999 -9999 -9999 -9999 -9999 -9999 -9999 -9999 -9999 -9999 -9999 8.567 9.618 9.703 -9999 -9999 -9999 -9999 -9999 -9999 -9999 -9999 -9999 -9999 -9999 -9999 -9999 -9999 -9999 -9999 -9999 -9999 -9999 -9999 -9999 -9999 -9999 -9999 -9999 -9999 -9999 -9999 -9999 -9999 -9999 -9999 -9999 -9999 -9999 -9999 -9999 -9999 -9999 -9999 -9999 -9999 -9999 -9999 -9999 -9999 -9999 -9999 -9999 -9999 -9999 -9999 -9999 -9999 -9999 -9999 -9999 -9999 -9999 -9999 -9999 -9999 -9999 -9999 -9999 -9999 -9999 -9999 -9999 -9999 -9999 -9999 -9999 -9999 -9999 -9999 -9999 -9999 -9999 -9999 -9999 -9999 -9999 -9999 -9999 
-9999 -9999 -9999 -9999 -9999 -9999 -9999 -9999 -9999 -9999 -9999 -9999 -9999 -9999 -9999 -9999 -9999 -9999 -9999 -9999 -9999 -9999 -9999 -9999 -9999 -9999 -9999 -9999 -9999 -9999 -9999 -9999 -9999 -9999 -9999 -9999 -9999 -9999 -9999 -9999 -9999 -9999 -9999 -9999 -9999 -9999 -9999 -9999 -9999 -9999 -9999 -9999 -9999 -9999 -9999 -9999 -9999 -9999 -9999 -9999 -9999 -9999 -9999 -9999 -9999 -9999 -9999 -9999 -9999 -9999 -9999 -9999 -9999 -9999 -9999 -9999 -9999 -9999 -9999 -9999 -9999 -9999 -9999 -9999 -9999 -9999 -9999 -9999 -9999 -9999 -9999 -9999 -9999 -9999 -9999 -9999 -9999 -9999 -9999 -9999 -9999 -9999 -9999 -9999 -9999 -9999 -9999 -9999 -9999 -9999 -9999 -9999 -9999 -9999 -9999 -9999 -9999 -9999 -9999 -9999 -9999 -9999 -9999 -9999 -9999 -9999 -9999 -9999 -9999 -9999 -9999 -9999 -9999 -9999 -9999 -9999 -9999 -9999 -9999 -9999 5.51 9.995 9.995 13.239 13.747 15.451 15.451 15.451 15.276 15.352 16.23 16.381 16.457 16.85 18.795 18.795 19.011 19.011 19.011 18.511 18.511 18.155 17.432 17.194 17.194 17.093 16.754 16.754 16.529 16.391 16.066 -9999 -9999 -9999 -9999 -9999 -9999 -9999 16.451 17.035 17.035 17.035 18.492 18.648 18.648 19.554 19.599 20.021 20.021 20.021 20.019 20.282 21.021 21.021 21.208 21.314 -9999 -9999 -9999 -9999 -9999 -9999 -9999 -9999 -9999 -9999 -9999 -9999 -9999 -9999 -9999 -9999 -9999 14.045 14.045 13.971 12.004 8.312 -9999 -9999 -9999 -9999 -9999 -9999 -9999 -9999 -9999 -9999 -9999 -9999 -9999 -9999 -9999 -9999 -9999 -9999 -9999 -9999 -9999 -9999 -9999 -9999 -9999 -9999 -9999 -9999 -9999 -9999 -9999 -9999 -9999 -9999 -9999 -9999 -9999 -9999 -9999 -9999 -9999 -9999 -9999 -9999 -9999 -9999 -9999 -9999 -9999 -9999 -9999 -9999 -9999 -9999 -9999 -9999 -9999 -9999 -9999 -9999 -9999 -9999 -9999 -9999 -9999 -9999 -9999 -9999 -9999 -9999 -9999 -9999 -9999 -9999 -9999 -9999 -9999 -9999 -9999 -9999 -9999 -9999 -9999 -9999 -9999 
-9999 -9999 -9999 -9999 -9999 -9999 -9999 -9999 -9999 -9999 -9999 -9999 -9999 -9999 -9999 -9999 -9999 -9999 -9999 -9999 -9999 -9999 -9999 -9999 -9999 -9999 -9999 -9999 -9999 -9999 -9999 -9999 -9999 -9999 -9999 -9999 -9999 -9999 -9999 -9999 -9999 -9999 -9999 -9999 -9999 -9999 -9999 -9999 -9999 -9999 -9999 -9999 -9999 -9999 -9999 -9999 -9999 -9999 -9999 -9999 -9999 -9999 -9999 -9999 -9999 -9999 -9999 -9999 -9999 -9999 -9999 -9999 -9999 -9999 -9999 -9999 -9999 -9999 -9999 -9999 -9999 -9999 -9999 -9999 -9999 -9999 -9999 -9999 -9999 -9999 -9999 -9999 -9999 -9999 -9999 -9999 -9999 -9999 -9999 -9999 -9999 -9999 -9999 -9999 -9999 -9999 -9999 -9999 -9999 -9999 -9999 -9999 -9999 -9999 -9999 -9999 -9999 -9999 -9999 -9999 -9999 -9999 -9999 -9999 -9999 -9999 -9999 -9999 -9999 -9999 -9999 -9999 -9999 -9999 -9999 -9999 -9999 -9999 -9999 4.028 6.474 7.719 10.248 12.836 13.536 14.849 15.451 14.88 15.09 15.276 16.23 16.329 17.956 18.191 18.795 18.877 19.011 19.312 19.312 19.219 19.069 18.511 18.239 17.296 16.68 16.754 16.754 16.754 16.488 16.391 16.213 -9999 -9999 -9999 -9999 -9999 15.824 16.279 16.451 17.589 17.593 17.593 18.492 18.648 18.648 19.554 19.554 20.021 20.021 20.021 20.021 20.282 21.021 21.461 21.461 21.461 21.337 -9999 -9999 -9999 -9999 -9999 -9999 -9999 -9999 -9999 -9999 -9999 -9999 -9999 -9999 15.289 15.613 14.439 14.619 13.971 13.753 12.004 8.623 -9999 -9999 -9999 -9999 -9999 -9999 -9999 -9999 -9999 -9999 -9999 -9999 -9999 -9999 -9999 -9999 -9999 -9999 -9999 -9999 -9999 -9999 -9999 -9999 -9999 -9999 -9999 -9999 -9999 -9999 -9999 -9999 -9999 -9999 -9999 -9999 -9999 -9999 -9999 -9999 -9999 -9999 -9999 -9999 -9999 -9999 -9999 -9999 -9999 -9999 -9999 -9999 -9999 -9999 -9999 -9999 -9999 -9999 -9999 -9999 -9999 -9999 -9999 -9999 -9999 -9999 -9999 -9999 -9999 -9999 -9999 -9999 -9999 -9999 -9999 -9999 -9999 -9999 -9999 -9999 -9999 -9999 -9999 -9999 
-9999 -9999 -9999 -9999 -9999 -9999 -9999 -9999 -9999 -9999 -9999 -9999 -9999 -9999 -9999 -9999 -9999 -9999 -9999 -9999 -9999 -9999 -9999 -9999 -9999 -9999 -9999 -9999 -9999 -9999 -9999 -9999 -9999 -9999 -9999 -9999 -9999 -9999 -9999 -9999 -9999 -9999 -9999 -9999 -9999 -9999 -9999 -9999 -9999 -9999 -9999 -9999 -9999 -9999 -9999 -9999 -9999 -9999 -9999 -9999 -9999 -9999 -9999 -9999 -9999 -9999 -9999 -9999 -9999 -9999 -9999 -9999 -9999 -9999 -9999 -9999 -9999 -9999 -9999 -9999 -9999 -9999 -9999 -9999 -9999 -9999 -9999 -9999 -9999 -9999 -9999 -9999 -9999 -9999 -9999 -9999 -9999 -9999 -9999 -9999 -9999 -9999 -9999 -9999 -9999 -9999 -9999 -9999 -9999 -9999 -9999 -9999 -9999 -9999 -9999 -9999 -9999 -9999 -9999 -9999 -9999 -9999 -9999 -9999 -9999 -9999 -9999 -9999 -9999 -9999 -9999 -9999 -9999 -9999 -9999 -9999 -9999 3.959 3.812 7.9 7.9 10.248 12.836 13.217 13.242 14.672 14.801 15.248 15.248 15.228 16.23 18.413 18.413 18.43 18.761 18.877 19.81 19.81 19.81 19.377 19.377 19.069 18.239 18.239 16.486 16.229 16.754 16.754 16.439 16.391 16.213 14.587 -9999 -9999 11.878 15.506 16.419 16.702 17.591 17.591 17.593 17.965 18.227 18.648 18.648 18.68 19.554 20.021 20.021 20.021 19.975 20.794 20.816 21.461 21.461 21.461 21.695 -9999 -9999 -9999 -9999 -9999 -9999 -9999 -9999 -9999 -9999 -9999 -9999 -9999 15.621 15.621 15.621 15.686 15.686 14.922 14.534 13.753 12.347 12.528 -9999 -9999 -9999 -9999 -9999 -9999 -9999 -9999 -9999 -9999 -9999 -9999 -9999 -9999 -9999 -9999 -9999 -9999 -9999 -9999 -9999 -9999 -9999 -9999 -9999 -9999 -9999 -9999 -9999 -9999 -9999 -9999 -9999 -9999 -9999 -9999 -9999 -9999 -9999 -9999 -9999 -9999 -9999 -9999 -9999 -9999 -9999 -9999 -9999 -9999 -9999 -9999 -9999 -9999 -9999 -9999 -9999 -9999 -9999 -9999 -9999 -9999 -9999 -9999 -9999 -9999 -9999 -9999 -9999 -9999 -9999 -9999 -9999 -9999 -9999 -9999 -9999 -9999 -9999 -9999 -9999 -9999 -9999 
-9999 -9999 -9999 -9999 -9999 -9999 -9999 -9999 -9999 -9999 -9999 -9999 -9999 -9999 -9999 -9999 -9999 -9999 -9999 -9999 -9999 -9999 -9999 -9999 -9999 -9999 -9999 -9999 -9999 -9999 -9999 -9999 -9999 -9999 -9999 -9999 -9999 -9999 -9999 -9999 -9999 -9999 -9999 -9999 -9999 -9999 -9999 -9999 -9999 -9999 -9999 -9999 -9999 -9999 -9999 -9999 -9999 -9999 -9999 -9999 -9999 -9999 -9999 -9999 -9999 -9999 -9999 -9999 -9999 -9999 -9999 -9999 -9999 -9999 -9999 -9999 -9999 -9999 -9999 -9999 -9999 -9999 -9999 -9999 -9999 -9999 -9999 -9999 -9999 -9999 -9999 -9999 -9999 -9999 -9999 -9999 -9999 -9999 -9999 -9999 -9999 -9999 -9999 -9999 -9999 -9999 -9999 -9999 -9999 -9999 -9999 -9999 -9999 -9999 -9999 -9999 -9999 -9999 -9999 -9999 -9999 -9999 -9999 -9999 -9999 -9999 -9999 -9999 -9999 -9999 -9999 -9999 -9999 -9999 -9999 -9999 4.294 4.312 4.294 7.9 8.155 10.887 14.069 14.269 14.269 14.484 14.801 15.312 15.312 15.799 16.794 18.413 18.43 18.43 18.761 18.761 19.81 19.81 19.81 19.377 19.377 19.156 19.069 18.239 17.426 15.493 15.67 15.887 16.213 16.213 15.887 14.587 13.127 11.887 15.326 16.27 16.835 16.999 17.591 17.591 17.797 18.236 18.458 18.466 18.681 18.681 19.054 19.159 19.764 19.764 19.764 20.794 20.816 20.816 21.461 21.461 21.337 21.816 -9999 -9999 -9999 -9999 -9999 -9999 -9999 -9999 -9999 -9999 15.803 15.803 15.621 15.621 15.686 15.686 15.686 15.686 14.862 13.753 12.347 12.528 -9999 -9999 -9999 -9999 -9999 -9999 -9999 -9999 -9999 -9999 -9999 -9999 -9999 -9999 -9999 -9999 -9999 -9999 -9999 -9999 -9999 -9999 -9999 -9999 -9999 -9999 -9999 -9999 -9999 -9999 -9999 -9999 -9999 -9999 -9999 -9999 -9999 -9999 -9999 -9999 -9999 -9999 -9999 -9999 -9999 -9999 -9999 -9999 -9999 -9999 -9999 -9999 -9999 -9999 -9999 -9999 -9999 -9999 -9999 -9999 -9999 -9999 -9999 -9999 -9999 -9999 -9999 -9999 -9999 -9999 -9999 -9999 -9999 -9999 -9999 -9999 -9999 -9999 -9999 -9999 -9999 -9999 -9999 
-9999 -9999 -9999 -9999 -9999 -9999 -9999 -9999 -9999 -9999 -9999 -9999 -9999 -9999 -9999 -9999 -9999 -9999 -9999 -9999 -9999 -9999 -9999 -9999 -9999 -9999 -9999 -9999 -9999 -9999 -9999 -9999 -9999 -9999 -9999 -9999 -9999 -9999 -9999 -9999 -9999 -9999 -9999 -9999 -9999 -9999 -9999 -9999 -9999 -9999 -9999 -9999 -9999 -9999 -9999 -9999 -9999 -9999 -9999 -9999 -9999 -9999 -9999 -9999 -9999 -9999 -9999 -9999 -9999 -9999 -9999 -9999 -9999 -9999 -9999 -9999 -9999 -9999 -9999 -9999 -9999 -9999 -9999 -9999 -9999 -9999 -9999 -9999 -9999 -9999 -9999 -9999 -9999 -9999 -9999 -9999 -9999 -9999 -9999 -9999 -9999 -9999 -9999 -9999 -9999 -9999 -9999 -9999 -9999 -9999 -9999 -9999 -9999 -9999 -9999 -9999 -9999 -9999 -9999 -9999 -9999 -9999 -9999 -9999 -9999 -9999 -9999 -9999 -9999 -9999 -9999 -9999 -9999 -9999 -9999 4.312 4.312 4.422 7.9 8.354 10.887 14.069 14.269 14.269 14.269 15.248 15.312 15.427 15.427 16.598 16.794 18.513 18.648 18.648 19.334 19.334 19.81 19.81 19.81 19.433 19.377 19.156 18.599 17.592 16.683 15.72 15.493 15.124 15.124 15.124 14.253 13.898 11.859 11.645 15.326 16.885 16.999 17.437 17.728 17.591 18.117 18.458 18.598 18.681 18.742 18.742 18.931 19.054 19.054 18.976 18.976 20.209 20.816 20.816 21.138 21.138 21.138 21.339 21.816 -9999 -9999 -9999 -9999 -9999 -9999 -9999 -9999 18.752 18.752 15.872 15.872 15.621 15.686 16.483 16.483 16.483 15.53 15.108 15.108 17.065 17.065 -9999 -9999 -9999 -9999 -9999 -9999 -9999 -9999 -9999 -9999 -9999 -9999 -9999 -9999 -9999 -9999 -9999 -9999 -9999 -9999 -9999 -9999 -9999 -9999 -9999 -9999 -9999 -9999 -9999 -9999 -9999 -9999 -9999 -9999 -9999 -9999 -9999 -9999 -9999 -9999 -9999 -9999 -9999 -9999 -9999 -9999 -9999 -9999 -9999 -9999 -9999 -9999 -9999 -9999 -9999 -9999 -9999 -9999 -9999 -9999 -9999 -9999 -9999 -9999 -9999 -9999 -9999 -9999 -9999 -9999 -9999 -9999 -9999 -9999 -9999 -9999 -9999 -9999 -9999 -9999 -9999 -9999 
-9999 -9999 -9999 -9999 -9999 -9999 -9999 -9999 -9999 -9999 -9999 -9999 -9999 -9999 -9999 -9999 -9999 -9999 -9999 -9999 -9999 -9999 -9999 -9999 -9999 -9999 -9999 -9999 -9999 -9999 -9999 -9999 -9999 -9999 -9999 -9999 -9999 -9999 -9999 -9999 -9999 -9999 -9999 -9999 -9999 -9999 -9999 -9999 -9999 -9999 -9999 -9999 -9999 -9999 -9999 -9999 -9999 -9999 -9999 -9999 -9999 -9999 -9999 -9999 -9999 -9999 -9999 -9999 -9999 -9999 -9999 -9999 -9999 -9999 -9999 -9999 -9999 -9999 -9999 -9999 -9999 -9999 -9999 -9999 -9999 -9999 -9999 -9999 -9999 -9999 -9999 -9999 -9999 -9999 -9999 -9999 -9999 -9999 -9999 -9999 -9999 -9999 -9999 -9999 -9999 -9999 -9999 -9999 -9999 -9999 -9999 -9999 -9999 -9999 -9999 -9999 -9999 -9999 -9999 -9999 -9999 -9999 -9999 -9999 -9999 -9999 -9999 -9999 -9999 -9999 -9999 -9999 -9999 5.731 4.765 4.312 4.422 4.422 8.354 8.354 10.887 10.887 14.269 14.269 14.459 15.248 15.611 15.611 15.462 16.598 18.249 18.513 18.648 18.648 19.334 19.334 19.552 19.81 19.552 19.46 19.156 18.631 18.097 17.58 16.683 15.72 14.171 15.124 15.124 14.925 13.67 11.859 11.859 11.001 16.054 17.232 17.634 17.943 17.943 17.92 18.194 18.598 18.808 18.808 18.808 18.742 18.742 18.703 18.703 18.361 19.29 19.29 19.2 20.816 20.421 20.473 20.776 20.811 20.811 20.811 -9999 -9999 -9999 -9999 -9999 19.231 20.751 20.311 18.752 18.752 16.023 15.896 16.437 16.993 16.993 16.752 16.03 16.349 17.065 17.065 17.155 17.667 -9999 -9999 -9999 -9999 -9999 -9999 -9999 -9999 -9999 -9999 -9999 -9999 -9999 -9999 -9999 -9999 -9999 -9999 -9999 -9999 -9999 -9999 -9999 -9999 -9999 -9999 -9999 -9999 -9999 -9999 -9999 -9999 -9999 -9999 -9999 -9999 -9999 -9999 -9999 -9999 -9999 -9999 -9999 -9999 -9999 -9999 -9999 -9999 -9999 -9999 -9999 -9999 -9999 -9999 -9999 -9999 -9999 -9999 -9999 -9999 -9999 -9999 -9999 -9999 -9999 -9999 -9999 -9999 -9999 -9999 -9999 -9999 -9999 -9999 -9999 -9999 -9999 -9999 -9999 -9999 -9999 
-9999 -9999 -9999 -9999 -9999 -9999 -9999 -9999 -9999 -9999 -9999 -9999 -9999 -9999 -9999 -9999 -9999 -9999 -9999 -9999 -9999 -9999 -9999 -9999 -9999 -9999 -9999 -9999 -9999 -9999 -9999 -9999 -9999 -9999 -9999 -9999 -9999 -9999 -9999 -9999 -9999 -9999 -9999 -9999 -9999 -9999 -9999 -9999 -9999 -9999 -9999 -9999 -9999 -9999 -9999 -9999 -9999 -9999 -9999 -9999 -9999 -9999 -9999 -9999 -9999 -9999 -9999 -9999 -9999 -9999 -9999 -9999 -9999 -9999 -9999 -9999 -9999 -9999 -9999 -9999 -9999 -9999 -9999 -9999 -9999 -9999 -9999 -9999 -9999 -9999 -9999 -9999 -9999 -9999 -9999 1.535 1.955 1.955 -9999 -9999 -9999 -9999 -9999 -9999 -9999 -9999 -9999 -9999 -9999 -9999 -9999 -9999 -9999 -9999 -9999 -9999 -9999 -9999 -9999 -9999 -9999 -9999 -9999 -9999 -9999 -9999 -9999 -9999 -9999 -9999 -9999 -9999 4.765 4.765 3.142 3.142 4.312 4.422 8.268 8.354 10.523 12.768 13.098 14.269 15.21 15.611 15.611 16.529 16.529 16.334 18.03 18.513 18.648 18.648 19.082 19.334 19.552 19.552 19.552 19.46 18.955 18.291 17.794 17.58 17.069 14.738 13.91 13.91 13.91 13.03 10.492 11.207 11.78 12.529 16.205 17.559 17.943 17.943 17.943 17.943 18.194 18.782 18.808 18.808 19.146 19.146 19.186 19.186 19.717 19.717 19.717 19.717 19.321 20.421 20.473 20.473 20.518 20.776 20.776 20.776 -9999 -9999 -9999 -9999 19.261 20.751 20.751 20.751 20.311 18.89 18.717 18.64 16.993 16.993 16.993 16.993 16.349 16.843 17.601 17.985 17.985 17.583 -9999 -9999 -9999 -9999 -9999 -9999 -9999 -9999 -9999 -9999 -9999 -9999 -9999 -9999 -9999 -9999 -9999 -9999 -9999 -9999 -9999 -9999 -9999 -9999 -9999 -9999 -9999 -9999 -9999 -9999 -9999 -9999 -9999 -9999 -9999 -9999 -9999 -9999 -9999 -9999 -9999 -9999 -9999 -9999 -9999 -9999 -9999 -9999 -9999 -9999 -9999 -9999 -9999 -9999 -9999 -9999 -9999 -9999 -9999 -9999 -9999 -9999 -9999 -9999 -9999 -9999 -9999 -9999 -9999 -9999 -9999 -9999 -9999 -9999 -9999 -9999 -9999 -9999 -9999 -9999 -9999 
-9999 -9999 -9999 -9999 -9999 -9999 -9999 -9999 -9999 -9999 -9999 -9999 -9999 -9999 -9999 -9999 -9999 -9999 -9999 -9999 -9999 -9999 -9999 -9999 -9999 -9999 -9999 -9999 -9999 -9999 -9999 -9999 -9999 -9999 -9999 -9999 -9999 -9999 -9999 -9999 -9999 -9999 -9999 -9999 -9999 -9999 -9999 -9999 -9999 -9999 -9999 -9999 -9999 -9999 -9999 -9999 -9999 -9999 -9999 -9999 -9999 -9999 -9999 -9999 -9999 -9999 -9999 -9999 -9999 -9999 -9999 -9999 -9999 -9999 -9999 -9999 -9999 -9999 -9999 -9999 -9999 -9999 -9999 -9999 -9999 -9999 -9999 -9999 -9999 -9999 -9999 -9999 -9999 -9999 1.534 1.955 2.317 3.159 3.159 -9999 -9999 -9999 -9999 -9999 -9999 -9999 -9999 -9999 -9999 -9999 -9999 -9999 -9999 -9999 -9999 -9999 -9999 -9999 -9999 -9999 -9999 -9999 -9999 -9999 -9999 -9999 -9999 -9999 -9999 -9999 5.277 4.331 2.372 2.913 3.142 3.142 2.913 4.269 2.875 6.478 10.123 10.39 13.049 13.961 15.213 15.611 16.529 16.529 16.529 16.675 16.675 18.414 18.603 19.082 19.082 19.082 19.552 19.552 19.46 19.069 18.291 17.901 17.794 17.58 16.581 14.738 13.714 13.382 13.03 12.583 10.492 11.582 11.78 15.743 16.205 17.559 17.943 17.943 17.943 17.943 17.975 18.782 18.972 19.476 19.52 19.516 19.701 19.351 19.717 19.717 19.717 19.717 19.38 20.296 20.473 20.473 20.473 20.271 20.271 20.136 20.136 -9999 20.136 19.548 19.932 20.751 20.751 20.797 20.797 20.258 18.89 18.64 18.685 16.993 17.824 17.824 17.775 17.157 17.985 18.363 18.363 18.001 19.09 -9999 -9999 -9999 -9999 -9999 -9999 -9999 -9999 -9999 -9999 -9999 -9999 -9999 -9999 -9999 -9999 -9999 -9999 -9999 -9999 -9999 -9999 -9999 -9999 -9999 -9999 -9999 -9999 -9999 -9999 -9999 -9999 -9999 -9999 -9999 -9999 -9999 -9999 -9999 -9999 -9999 -9999 -9999 -9999 -9999 -9999 -9999 -9999 -9999 -9999 -9999 -9999 -9999 -9999 -9999 -9999 -9999 -9999 -9999 -9999 -9999 -9999 -9999 -9999 -9999 -9999 -9999 -9999 -9999 -9999 -9999 -9999 -9999 -9999 -9999 -9999 -9999 -9999 -9999 -9999 
-9999 -9999 -9999 -9999 -9999 -9999 -9999 -9999 -9999 -9999 -9999 -9999 -9999 -9999 -9999 -9999 -9999 -9999 -9999 -9999 -9999 -9999 -9999 -9999 -9999 -9999 -9999 -9999 -9999 -9999 -9999 -9999 -9999 -9999 -9999 -9999 -9999 -9999 -9999 -9999 -9999 -9999 -9999 -9999 -9999 -9999 -9999 -9999 -9999 -9999 -9999 -9999 -9999 -9999 -9999 -9999 -9999 -9999 -9999 -9999 -9999 -9999 -9999 -9999 -9999 -9999 -9999 -9999 -9999 -9999 -9999 -9999 -9999 -9999 -9999 -9999 -9999 -9999 -9999 -9999 -9999 -9999 -9999 -9999 -9999 -9999 -9999 -9999 -9999 -9999 -9999 -9999 1.884 1.884 1.806 1.534 2.511 3.159 3.159 -9999 -9999 -9999 -9999 -9999 -9999 -9999 -9999 -9999 -9999 -9999 -9999 -9999 -9999 -9999 -9999 -9999 -9999 -9999 -9999 -9999 -9999 -9999 -9999 -9999 -9999 -9999 -9999 -9999 -9999 3.198 3.198 2.372 2.372 2.913 2.913 3.376 5.354 3.965 4.461 4.821 9.894 10.39 12.558 13.961 15.213 15.794 16.529 16.529 16.714 16.714 16.714 18.06 18.414 19.082 19.082 19.082 19.082 19.029 19.029 17.757 17.608 17.358 17.036 16.644 14.708 13.289 13.289 11.094 10.907 10.421 10.492 10.421 11.582 15.836 16.205 16.981 17.838 17.943 17.943 18.047 18.428 18.972 18.972 19.52 19.582 19.873 19.873 19.701 19.503 19.717 19.717 19.489 19.38 19.38 20.296 20.473 20.271 20.271 19.639 20.136 20.136 20.136 20.136 19.657 20.131 20.751 20.797 20.797 20.797 20.638 20.258 19.144 19.144 18.685 18.203 18.792 18.792 18.792 17.985 18.363 18.363 18.363 19.09 19.09 -9999 -9999 -9999 -9999 -9999 -9999 -9999 -9999 -9999 -9999 -9999 -9999 -9999 -9999 -9999 -9999 -9999 -9999 -9999 -9999 -9999 -9999 -9999 -9999 -9999 -9999 -9999 -9999 -9999 -9999 -9999 -9999 -9999 -9999 -9999 -9999 -9999 -9999 -9999 -9999 -9999 -9999 -9999 -9999 -9999 -9999 -9999 -9999 -9999 -9999 -9999 -9999 -9999 -9999 -9999 -9999 -9999 -9999 -9999 -9999 -9999 -9999 -9999 -9999 -9999 -9999 -9999 -9999 -9999 -9999 -9999 -9999 -9999 -9999 -9999 -9999 -9999 -9999 -9999 
-9999 -9999 -9999 -9999 -9999 -9999 -9999 -9999 -9999 -9999 -9999 -9999 -9999 -9999 -9999 -9999 -9999 -9999 -9999 -9999 -9999 -9999 -9999 -9999 -9999 -9999 -9999 -9999 -9999 -9999 -9999 -9999 -9999 -9999 -9999 -9999 -9999 -9999 -9999 -9999 -9999 -9999 -9999 -9999 -9999 -9999 -9999 -9999 -9999 -9999 -9999 -9999 -9999 -9999 -9999 -9999 -9999 -9999 -9999 -9999 -9999 -9999 -9999 -9999 -9999 -9999 -9999 -9999 -9999 -9999 -9999 -9999 -9999 -9999 -9999 -9999 -9999 -9999 -9999 -9999 -9999 -9999 -9999 -9999 -9999 -9999 -9999 -9999 -9999 -9999 -9999 1.884 2.191 2.191 2.191 1.497 2.317 2.511 3.159 3.159 -9999 -9999 -9999 -9999 -9999 -9999 -9999 -9999 -9999 -9999 -9999 -9999 -9999 -9999 -9999 -9999 -9999 -9999 -9999 -9999 -9999 -9999 -9999 -9999 -9999 -9999 -9999 2.206 2.512 2.102 3.095 3.095 3.095 2.385 3.806 5.354 5.412 5.412 5.412 4.961 9.618 10.233 13.464 13.58 13.961 15.253 15.978 16.529 16.714 16.714 16.728 18.06 18.167 18.569 19.065 19.065 19.065 19.029 18.2 18.159 17.218 17.167 16.644 15.974 14.84 14.708 13.766 13.766 13.197 7.404 7.404 7.404 13.195 14.199 15.901 16.473 16.981 17.838 17.838 18.047 18.428 18.972 18.998 19.582 19.873 19.873 19.873 19.873 19.381 19.489 19.489 19.38 19.38 19.38 19.498 19.803 20.271 19.803 19.639 19.857 20.136 20.136 19.983 20.139 20.177 20.701 20.797 20.797 20.797 20.638 20.258 19.886 19.144 19.144 18.876 19.554 18.91 19.077 18.792 18.363 18.631 18.631 17.821 18.57 19.09 -9999 -9999 -9999 -9999 -9999 -9999 -9999 -9999 -9999 -9999 -9999 -9999 -9999 -9999 -9999 -9999 -9999 -9999 -9999 -9999 -9999 -9999 -9999 -9999 -9999 -9999 -9999 -9999 -9999 -9999 -9999 -9999 -9999 -9999 -9999 -9999 -9999 -9999 -9999 -9999 -9999 -9999 -9999 -9999 -9999 -9999 -9999 -9999 -9999 -9999 -9999 -9999 -9999 -9999 -9999 -9999 -9999 -9999 -9999 -9999 -9999 -9999 -9999 -9999 -9999 -9999 -9999 -9999 -9999 -9999 -9999 -9999 -9999 -9999 -9999 -9999 -9999 -9999 
-9999 -9999 -9999 -9999 -9999 -9999 -9999 -9999 -9999 -9999 -9999 -9999 -9999 -9999 -9999 -9999 -9999 -9999 -9999 -9999 -9999 -9999 -9999 -9999 -9999 -9999 -9999 -9999 -9999 -9999 -9999 -9999 -9999 -9999 -9999 -9999 -9999 -9999 -9999 -9999 -9999 -9999 -9999 -9999 -9999 -9999 -9999 -9999 -9999 -9999 -9999 -9999 -9999 -9999 -9999 -9999 -9999 -9999 -9999 -9999 -9999 -9999 -9999 -9999 -9999 -9999 -9999 -9999 -9999 -9999 -9999 -9999 -9999 -9999 -9999 -9999 -9999 -9999 -9999 -9999 -9999 -9999 -9999 -9999 -9999 -9999 -9999 -9999 -9999 3.597 1.459 1.884 2.191 3.221 3.221 3.221 2.663 2.663 2.954 2.954 1.8 -9999 -9999 -9999 -9999 -9999 -9999 -9999 -9999 -9999 -9999 -9999 -9999 -9999 -9999 -9999 -9999 -9999 -9999 -9999 -9999 -9999 -9999 -9999 -9999 -9999 1.91 1.91 7.145 8.54 8.504 9.662 9.662 9.182 9.182 5.38 5.412 5.412 5.515 8.189 9.618 10.233 12.558 13.58 13.58 15.253 15.978 15.978 16.031 16.728 16.805 18.06 18.06 18.614 18.614 19.065 18.846 18.846 18.159 17.995 17.464 17.464 17.167 16.162 16.209 15.993 15.993 13.766 13.197 11.56 12.255 13.793 13.793 15.635 15.936 16.296 17.108 17.108 17.728 18.354 18.428 18.428 18.998 19.52 19.873 19.873 19.873 19.873 19.561 19.545 19.153 19.153 19.295 19.167 19.498 19.803 19.803 19.803 19.857 19.857 19.857 19.857 20.139 20.139 20.177 20.177 20.701 20.797 20.797 20.638 20.141 20.141 19.396 19.188 19.63 19.63 19.63 19.077 19.077 18.631 18.631 18.631 18.631 18.089 19.459 -9999 -9999 -9999 -9999 -9999 -9999 -9999 -9999 -9999 -9999 -9999 -9999 -9999 -9999 -9999 -9999 -9999 -9999 -9999 -9999 -9999 -9999 -9999 -9999 -9999 -9999 -9999 -9999 -9999 -9999 -9999 -9999 -9999 -9999 -9999 -9999 -9999 -9999 -9999 -9999 -9999 -9999 -9999 -9999 -9999 -9999 -9999 -9999 -9999 -9999 -9999 -9999 -9999 -9999 -9999 -9999 -9999 -9999 -9999 -9999 -9999 -9999 -9999 -9999 -9999 -9999 -9999 -9999 -9999 -9999 -9999 -9999 -9999 -9999 -9999 -9999 -9999 -9999 
-9999 -9999 -9999 -9999 -9999 -9999 -9999 -9999 -9999 -9999 -9999 -9999 -9999 -9999 -9999 -9999 -9999 -9999 -9999 -9999 -9999 -9999 -9999 -9999 -9999 -9999 -9999 -9999 -9999 -9999 -9999 -9999 -9999 -9999 -9999 -9999 -9999 -9999 -9999 -9999 -9999 -9999 -9999 -9999 -9999 -9999 -9999 -9999 -9999 -9999 -9999 -9999 -9999 -9999 -9999 -9999 -9999 -9999 -9999 -9999 -9999 -9999 -9999 -9999 -9999 -9999 -9999 -9999 -9999 -9999 -9999 -9999 -9999 -9999 -9999 -9999 -9999 -9999 -9999 -9999 -9999 -9999 -9999 -9999 -9999 -9999 -9999 -9999 3.666 3.597 1.459 1.409 2.191 3.221 3.221 3.221 2.788 2.663 2.946 2.946 1.8 1.628 -9999 -9999 -9999 -9999 -9999 -9999 -9999 -9999 -9999 -9999 -9999 -9999 -9999 -9999 -9999 -9999 -9999 -9999 -9999 -9999 -9999 -9999 6.679 6.679 4.015 5.169 8.54 8.915 9.662 9.662 9.662 9.662 9.182 5.394 5.412 5.515 5.515 8.189 9.252 10.233 10.325 13.464 13.464 13.384 15.075 15.075 16.031 16.728 17.807 18.06 18.06 18.614 18.614 18.614 18.614 17.995 17.995 17.464 17.464 17.464 17.464 16.765 16.417 16.417 16.139 14.199 13.197 12.255 13.559 14.488 14.602 15.928 16.296 17.108 17.108 17.707 17.707 18.354 18.354 18.354 18.665 19.448 19.448 19.873 19.873 19.561 19.561 19.561 19.202 18.938 18.876 19.167 19.498 19.498 19.803 19.639 19.857 19.857 19.857 19.857 20.139 20.139 20.139 20.177 20.205 20.205 20.205 20.205 20.141 20.141 19.781 20.085 20.085 19.966 19.63 19.554 19.16 19.423 19.647 19.647 20.013 20.013 19.972 19.972 -9999 -9999 -9999 -9999 -9999 -9999 -9999 -9999 -9999 -9999 -9999 -9999 -9999 -9999 -9999 -9999 -9999 -9999 -9999 -9999 -9999 -9999 -9999 -9999 -9999 -9999 -9999 -9999 -9999 -9999 -9999 -9999 -9999 -9999 -9999 -9999 -9999 -9999 -9999 -9999 -9999 -9999 -9999 -9999 -9999 -9999 -9999 -9999 -9999 -9999 -9999 -9999 -9999 -9999 -9999 -9999 -9999 -9999 -9999 -9999 -9999 -9999 -9999 -9999 -9999 -9999 -9999 -9999 -9999 -9999 -9999 -9999 -9999 -9999 -9999 -9999 -9999 
-9999 -9999 -9999 -9999 -9999 -9999 -9999 -9999 -9999 -9999 -9999 -9999 -9999 -9999 -9999 -9999 -9999 -9999 -9999 -9999 -9999 -9999 -9999 -9999 -9999 -9999 -9999 -9999 -9999 -9999 -9999 -9999 -9999 -9999 -9999 -9999 -9999 -9999 -9999 -9999 -9999 -9999 -9999 -9999 -9999 -9999 -9999 -9999 -9999 -9999 -9999 -9999 -9999 -9999 -9999 -9999 -9999 -9999 -9999 -9999 -9999 -9999 -9999 -9999 -9999 -9999 -9999 -9999 -9999 -9999 -9999 -9999 -9999 -9999 -9999 -9999 -9999 -9999 -9999 -9999 -9999 -9999 -9999 -9999 -9999 -9999 -9999 4.241 3.666 3.076 0.944 0.943 1.351 3.221 3.221 3.221 3.146 3.146 3.146 2.946 1.748 1.383 -9999 -9999 -9999 -9999 -9999 -9999 -9999 -9999 -9999 -9999 -9999 -9999 -9999 -9999 -9999 -9999 -9999 -9999 -9999 -9999 -9999 6.679 6.679 6.679 6.912 7.711 8.915 9.113 9.662 9.951 9.951 9.951 9.56 9.56 5.847 5.515 6.538 6.538 9.252 9.503 10.325 10.325 12.916 12.916 12.58 13.196 14.015 16.934 17.807 17.807 18.06 18.55 18.55 18.55 18.55 17.485 17.314 17.464 17.464 17.464 17.117 17.154 17.154 17.154 16.646 16.139 13.923 14.037 14.497 15.072 15.385 15.928 16.727 17.108 17.613 17.701 17.707 17.707 18.354 18.354 18.296 18.321 18.994 19.393 19.561 19.561 19.561 19.561 19.434 18.922 18.922 18.922 19.327 19.537 19.635 19.635 19.635 19.857 19.857 19.632 20.139 20.139 20.139 20.101 20.14 20.205 20.205 20.141 20.255 20.255 20.255 20.085 20.085 20.081 19.966 19.254 19.423 19.423 19.647 20.496 20.346 20.518 20.518 20.518 19.972 -9999 -9999 -9999 -9999 -9999 -9999 -9999 -9999 -9999 -9999 -9999 -9999 -9999 -9999 -9999 -9999 -9999 -9999 -9999 -9999 -9999 -9999 -9999 -9999 -9999 -9999 -9999 -9999 -9999 -9999 -9999 -9999 -9999 -9999 -9999 -9999 -9999 -9999 -9999 -9999 -9999 -9999 -9999 -9999 -9999 -9999 -9999 -9999 -9999 -9999 -9999 -9999 -9999 -9999 -9999 -9999 -9999 -9999 -9999 -9999 -9999 -9999 -9999 -9999 -9999 -9999 -9999 -9999 -9999 -9999 -9999 -9999 -9999 -9999 -9999 -9999 
-9999 -9999 -9999 -9999 -9999 -9999 -9999 -9999 -9999 -9999 -9999 -9999 -9999 -9999 -9999 -9999 -9999 -9999 -9999 -9999 -9999 -9999 -9999 -9999 -9999 -9999 -9999 -9999 -9999 -9999 -9999 -9999 -9999 -9999 -9999 -9999 -9999 -9999 -9999 -9999 -9999 -9999 -9999 -9999 -9999 -9999 -9999 -9999 -9999 -9999 -9999 -9999 -9999 -9999 -9999 -9999 -9999 -9999 -9999 -9999 -9999 -9999 -9999 -9999 -9999 -9999 -9999 -9999 -9999 -9999 -9999 -9999 -9999 -9999 -9999 -9999 -9999 -9999 -9999 -9999 -9999 -9999 -9999 -9999 -9999 5.951 4.782 4.697 4.697 3.876 3.876 1.338 1.398 2.397 2.788 2.788 3.146 3.146 3.146 3.082 6.686 7.475 8.535 -9999 -9999 -9999 -9999 -9999 -9999 -9999 -9999 -9999 -9999 -9999 -9999 -9999 -9999 -9999 -9999 -9999 -9999 6.442 6.442 6.442 6.679 6.719 7.92 9.492 9.492 9.306 9.951 9.951 9.951 9.951 9.56 9.56 7.048 6.6 7.233 8.004 8.004 9.503 9.551 9.785 9.785 11.57 11.738 12.151 13.112 15.485 17.028 17.807 17.807 17.907 18.55 18.55 17.485 17.485 17.019 17.314 17.117 17.117 17.117 17.656 17.656 17.656 16.973 16.654 14.225 14.695 14.695 15.732 16.059 16.124 16.727 17.613 17.613 17.613 17.707 17.707 17.493 17.462 17.462 18.158 18.968 19.246 19.246 19.561 19.561 19.434 19.434 19.434 18.922 18.922 19.327 19.537 19.635 19.635 19.736 20.227 20.227 20.227 19.66 20.211 20.211 20.211 20.021 20.14 20.14 20.14 20.255 20.255 20.255 20.085 20.085 19.981 19.966 19.869 20.154 20.224 20.496 20.496 20.496 20.764 20.764 20.587 20.518 -9999 -9999 -9999 -9999 -9999 -9999 -9999 -9999 -9999 -9999 -9999 -9999 -9999 -9999 -9999 -9999 -9999 -9999 -9999 -9999 -9999 -9999 -9999 -9999 -9999 -9999 -9999 -9999 -9999 -9999 -9999 -9999 -9999 -9999 -9999 -9999 -9999 -9999 -9999 -9999 -9999 -9999 -9999 -9999 -9999 -9999 -9999 -9999 -9999 -9999 -9999 -9999 -9999 -9999 -9999 -9999 -9999 -9999 -9999 -9999 -9999 -9999 -9999 -9999 -9999 -9999 -9999 -9999 -9999 -9999 -9999 -9999 -9999 -9999 -9999 -9999 
-9999 -9999 -9999 -9999 -9999 -9999 -9999 -9999 -9999 -9999 -9999 -9999 -9999 -9999 -9999 -9999 -9999 -9999 -9999 -9999 -9999 -9999 -9999 -9999 -9999 -9999 -9999 -9999 -9999 -9999 -9999 -9999 -9999 -9999 -9999 -9999 -9999 -9999 -9999 -9999 -9999 -9999 -9999 -9999 -9999 -9999 -9999 -9999 -9999 -9999 -9999 -9999 -9999 -9999 -9999 -9999 -9999 -9999 -9999 -9999 -9999 -9999 -9999 -9999 -9999 -9999 -9999 -9999 -9999 -9999 -9999 -9999 -9999 -9999 -9999 -9999 -9999 -9999 -9999 -9999 -9999 -9999 -9999 -9999 5.539 4.607 4.572 4.697 4.697 4.911 4.911 4.499 1.398 1.996 2.397 2.397 3.146 3.146 3.146 3.082 7.475 7.656 8.566 8.655 -9999 -9999 -9999 -9999 -9999 -9999 -9999 -9999 -9999 -9999 -9999 -9999 -9999 -9999 -9999 -9999 6.086 6.442 6.442 6.232 6.664 6.754 9.492 9.492 10.572 10.538 10.402 10.402 10.417 10.326 9.56 9.56 7.881 8.579 8.579 8.347 8.347 8.244 7.819 9.551 9.551 9.467 11.652 12.909 13.101 13.112 16.29 17.273 17.75 17.75 17.75 17.156 16.998 17.019 17.019 17.2 17.333 17.659 17.884 17.884 17.884 17.656 17.565 16.657 16.366 15.969 15.969 16.138 16.138 16.138 17.162 17.613 17.613 17.613 17.467 17.399 17.266 17.266 18.758 18.758 18.923 19.209 19.246 19.246 19.434 19.434 19.434 19.434 18.922 18.551 19.327 19.327 19.635 19.635 20.157 20.227 20.227 20.227 20.026 20.211 20.211 20.211 19.913 19.913 19.81 19.809 20.255 20.255 20.255 20.085 20.081 19.966 19.918 19.969 20.224 20.502 20.502 20.738 20.738 20.764 20.764 20.764 20.611 20.067 -9999 -9999 -9999 -9999 -9999 -9999 -9999 -9999 -9999 -9999 -9999 -9999 -9999 -9999 -9999 -9999 -9999 -9999 -9999 -9999 -9999 -9999 -9999 -9999 -9999 -9999 -9999 -9999 -9999 -9999 -9999 -9999 -9999 -9999 -9999 -9999 -9999 -9999 -9999 -9999 -9999 -9999 -9999 -9999 -9999 -9999 -9999 -9999 -9999 -9999 -9999 -9999 -9999 -9999 -9999 -9999 -9999 -9999 -9999 -9999 -9999 -9999 -9999 -9999 -9999 -9999 -9999 -9999 -9999 -9999 -9999 -9999 -9999 -9999 -9999 
-9999 -9999 -9999 -9999 -9999 -9999 -9999 -9999 -9999 -9999 -9999 -9999 -9999 -9999 -9999 -9999 -9999 -9999 -9999 -9999 -9999 -9999 -9999 -9999 -9999 -9999 -9999 -9999 -9999 -9999 -9999 -9999 -9999 -9999 -9999 -9999 -9999 -9999 -9999 -9999 -9999 -9999 -9999 -9999 -9999 -9999 -9999 -9999 -9999 -9999 -9999 -9999 -9999 -9999 -9999 -9999 -9999 -9999 -9999 -9999 -9999 -9999 -9999 -9999 -9999 -9999 -9999 -9999 -9999 -9999 -9999 -9999 -9999 -9999 -9999 -9999 -9999 -9999 -9999 -9999 -9999 -9999 5.764 5.539 4.572 4.088 4.572 4.757 4.944 4.944 4.911 4.911 3.615 1.766 2.396 2.396 2.88 3.082 3.082 6.776 7.475 8.566 8.663 8.663 -9999 -9999 -9999 -9999 -9999 -9999 -9999 -9999 -9999 -9999 -9999 -9999 -9999 -9999 7.173 7.581 7.581 6.806 6.956 6.956 6.754 8.021 9.492 10.727 10.727 10.727 10.972 11.228 11.228 10.417 9.086 9.08 9.08 9.117 9.117 8.712 8.347 8.347 7.912 8.853 8.853 8.465 11.972 13.062 13.101 13.101 13.198 16.29 16.687 16.715 17.156 16.955 16.998 16.998 16.998 17.269 17.342 17.659 17.884 17.884 17.884 17.656 17.284 16.85 16.366 15.969 15.969 16.138 16.138 16.138 17.162 17.162 17.613 17.613 17.399 17.399 16.963 16.63 18.758 19.058 19.058 19.058 19.209 18.962 19.181 19.323 19.323 18.838 18.366 18.366 18.893 19.327 19.556 20.157 20.157 20.227 20.227 20.227 20.071 20.211 20.211 20.211 19.913 19.913 19.787 19.787 19.787 19.566 20.074 20.074 20.074 19.869 20.614 20.614 20.502 20.502 20.502 20.738 20.738 20.764 20.764 20.764 20.611 20.484 19.488 -9999 -9999 -9999 -9999 -9999 -9999 -9999 -9999 -9999 -9999 -9999 -9999 -9999 -9999 -9999 -9999 -9999 -9999 -9999 -9999 -9999 -9999 -9999 -9999 -9999 -9999 -9999 -9999 -9999 -9999 -9999 -9999 -9999 -9999 -9999 -9999 -9999 -9999 -9999 -9999 -9999 -9999 -9999 -9999 -9999 -9999 -9999 -9999 -9999 -9999 -9999 -9999 -9999 -9999 -9999 -9999 -9999 -9999 -9999 -9999 -9999 -9999 -9999 -9999 -9999 -9999 -9999 -9999 -9999 -9999 -9999 -9999 -9999 -9999 
-9999 -9999 -9999 -9999 -9999 -9999 -9999 -9999 -9999 -9999 -9999 -9999 -9999 -9999 -9999 -9999 -9999 -9999 -9999 -9999 -9999 -9999 -9999 -9999 -9999 -9999 -9999 -9999 -9999 -9999 -9999 -9999 -9999 -9999 -9999 -9999 -9999 -9999 -9999 -9999 -9999 -9999 -9999 -9999 -9999 -9999 -9999 -9999 -9999 -9999 -9999 -9999 -9999 -9999 -9999 -9999 -9999 -9999 -9999 -9999 -9999 -9999 -9999 -9999 -9999 -9999 -9999 -9999 -9999 -9999 -9999 -9999 -9999 -9999 -9999 -9999 -9999 -9999 -9999 -9999 2.52 2.52 1.454 1.454 0.818 3.803 4.685 4.944 4.944 4.944 4.944 4.911 3.615 1.873 1.873 1.766 2.536 2.88 2.88 6.776 7.184 8.663 8.663 8.663 8.861 -9999 -9999 -9999 -9999 -9999 -9999 -9999 -9999 -9999 -9999 -9999 -9999 8.558 8.558 7.581 10.394 9.91 10.425 10.425 10.425 8.287 10.727 10.727 10.727 10.972 11.369 11.441 11.441 11.441 9.403 9.08 9.117 9.117 9.117 9.117 8.819 8.347 7.912 6.995 5.417 5.417 10.936 11.972 13.101 13.101 13.101 13.371 13.442 16.485 16.485 15.635 16.998 16.998 16.554 17.269 17.342 17.659 17.884 17.884 17.884 17.284 17.284 16.961 15.813 15.969 15.969 16.138 16.138 16.138 16.264 17.162 17.162 17.399 17.399 17.399 16.963 17.37 18.758 19.058 19.058 19.058 19.058 18.962 19.134 19.134 18.838 18.366 18.366 18.366 18.357 18.893 19.888 19.888 20.219 20.46 20.46 20.46 20.289 20.071 20.211 19.969 19.969 19.913 19.748 19.748 19.552 19.406 19.566 19.566 20.132 20.175 20.614 20.614 20.614 20.502 20.502 20.738 20.738 20.764 20.764 20.713 20.611 20.063 19.577 19.577 -9999 -9999 -9999 -9999 -9999 -9999 -9999 -9999 -9999 -9999 -9999 -9999 -9999 -9999 -9999 -9999 -9999 -9999 -9999 -9999 -9999 -9999 -9999 -9999 -9999 -9999 -9999 -9999 -9999 -9999 -9999 -9999 -9999 -9999 -9999 -9999 -9999 -9999 -9999 -9999 -9999 -9999 -9999 -9999 -9999 -9999 -9999 -9999 -9999 -9999 -9999 -9999 -9999 -9999 -9999 -9999 -9999 -9999 -9999 -9999 -9999 -9999 -9999 -9999 -9999 -9999 -9999 -9999 -9999 -9999 -9999 -9999 -9999 
-9999 -9999 -9999 -9999 -9999 -9999 -9999 -9999 -9999 -9999 -9999 -9999 -9999 -9999 -9999 -9999 -9999 -9999 -9999 -9999 -9999 -9999 -9999 -9999 -9999 -9999 -9999 -9999 -9999 -9999 -9999 -9999 -9999 -9999 -9999 -9999 -9999 -9999 -9999 -9999 -9999 -9999 -9999 -9999 -9999 -9999 -9999 -9999 -9999 -9999 -9999 -9999 -9999 -9999 -9999 -9999 -9999 -9999 -9999 -9999 -9999 -9999 -9999 -9999 -9999 -9999 -9999 -9999 -9999 -9999 -9999 -9999 -9999 -9999 -9999 -9999 -9999 -9999 -9999 2.212 2.52 2.849 1.454 3.447 3.447 1.867 4.685 4.944 4.944 4.944 4.944 4.447 3.235 2.253 2.253 1.766 1.176 1.843 2.195 6.562 7.426 8.663 8.663 8.861 8.861 8.861 -9999 -9999 -9999 -9999 -9999 -9999 -9999 -9999 -9999 8.02 8.558 8.558 9.332 10.394 10.598 10.425 10.706 11.873 11.873 11.873 9.286 10.727 12.515 13.056 13.056 13.056 11.574 11.441 9.533 9.08 9.117 9.117 9.117 9.117 8.882 8.438 6.995 6.995 4.64 4.64 10.936 11.536 12.257 12.257 12.433 13.371 13.371 14.683 14.92 15.635 15.635 15.969 16.424 17.269 17.269 17.585 17.585 17.585 17.284 17.284 17.284 16.953 16.24 15.723 15.909 15.909 16.208 16.543 16.257 16.467 16.627 16.627 16.963 16.963 16.963 17.37 17.604 19.058 19.058 19.058 18.89 18.772 18.772 18.686 18.686 18.366 18.366 18.366 18.357 18.241 19.244 19.962 20.219 20.46 20.46 20.46 20.289 20.071 20.071 19.969 19.931 19.582 19.582 19.582 19.552 19.406 19.367 19.367 20.132 20.195 20.614 20.614 20.614 20.502 20.502 20.24 20.738 20.221 20.056 20.063 20.063 20.063 19.577 19.577 -9999 -9999 -9999 -9999 -9999 -9999 -9999 -9999 -9999 -9999 -9999 -9999 -9999 -9999 -9999 -9999 -9999 -9999 -9999 -9999 -9999 -9999 -9999 -9999 -9999 -9999 -9999 -9999 -9999 -9999 -9999 -9999 -9999 -9999 -9999 -9999 -9999 -9999 -9999 -9999 -9999 -9999 -9999 -9999 -9999 -9999 -9999 -9999 -9999 -9999 -9999 -9999 -9999 -9999 -9999 -9999 -9999 -9999 -9999 -9999 -9999 -9999 -9999 -9999 -9999 -9999 -9999 -9999 -9999 -9999 -9999 -9999 -9999 
-9999 -9999 -9999 -9999 -9999 -9999 -9999 -9999 -9999 -9999 -9999 -9999 -9999 -9999 -9999 -9999 -9999 -9999 -9999 -9999 -9999 -9999 -9999 -9999 -9999 -9999 -9999 -9999 -9999 -9999 -9999 -9999 -9999 -9999 -9999 -9999 -9999 -9999 -9999 -9999 -9999 -9999 -9999 -9999 -9999 -9999 -9999 -9999 -9999 -9999 -9999 -9999 -9999 -9999 -9999 -9999 -9999 -9999 -9999 -9999 -9999 -9999 -9999 -9999 -9999 -9999 -9999 -9999 -9999 -9999 -9999 -9999 -9999 -9999 -9999 -9999 -9999 11.603 9.743 2.212 2.851 2.851 4.003 4.003 4.466 5.381 4.685 4.685 4.944 4.944 4.447 3.802 2.253 2.253 2.253 2.013 1.218 1.843 3.769 7.209 7.444 7.985 8.663 8.663 8.861 8.861 8.861 -9999 -9999 -9999 -9999 -9999 -9999 8.947 8.947 8.585 9.422 9.965 9.965 10.598 11.156 11.156 11.156 11.873 11.873 11.873 10.416 12.506 12.816 13.554 13.554 13.056 12.89 11.441 9.785 9.443 8.868 9.117 9.117 8.937 8.441 8.438 6.995 6.995 3.302 3.767 4.479 7.453 11.536 12.257 12.433 13.016 13.016 13.413 14.92 14.92 15.635 16.038 16.424 16.845 16.875 17.284 17.284 17.284 17.284 17.266 17.218 16.953 16.24 15.909 15.909 15.97 16.977 16.977 16.543 16.122 16.341 16.358 16.786 16.963 16.963 17.37 17.604 18.829 18.829 18.829 18.829 18.194 18.686 18.686 18.686 18.213 18.213 18.264 18.58 18.716 18.726 19.567 20.002 20.46 20.46 20.46 20.289 19.785 19.931 19.673 19.673 19.141 19.582 18.601 19.367 19.367 19.367 19.367 20.132 20.175 20.614 20.614 20.497 20.461 19.962 20.216 20.221 20.216 20.056 20.056 19.78 19.78 19.577 19.497 19.497 -9999 -9999 -9999 -9999 -9999 -9999 -9999 -9999 -9999 -9999 -9999 -9999 -9999 -9999 -9999 -9999 -9999 -9999 -9999 -9999 -9999 -9999 -9999 -9999 -9999 -9999 -9999 -9999 -9999 -9999 -9999 -9999 -9999 -9999 -9999 -9999 -9999 -9999 -9999 -9999 -9999 -9999 -9999 -9999 -9999 -9999 -9999 -9999 -9999 -9999 -9999 -9999 -9999 -9999 -9999 -9999 -9999 -9999 -9999 -9999 -9999 -9999 -9999 -9999 -9999 -9999 -9999 -9999 -9999 -9999 -9999 -9999 
-9999 -9999 -9999 -9999 -9999 -9999 -9999 -9999 -9999 -9999 -9999 -9999 -9999 -9999 -9999 -9999 -9999 -9999 -9999 -9999 -9999 -9999 -9999 -9999 -9999 -9999 -9999 -9999 -9999 -9999 -9999 -9999 -9999 -9999 -9999 -9999 -9999 -9999 -9999 -9999 -9999 -9999 -9999 -9999 -9999 -9999 -9999 -9999 -9999 -9999 -9999 -9999 -9999 -9999 -9999 -9999 -9999 -9999 -9999 -9999 -9999 -9999 -9999 -9999 -9999 -9999 -9999 -9999 -9999 -9999 -9999 -9999 -9999 -9999 -9999 -9999 11.603 10.55 9.743 6.409 6.409 6.259 6.067 5.507 5.507 5.769 6.699 7.195 6.699 4.513 3.152 1.889 2.253 2.253 6.389 6.551 6.551 1.676 5.546 5.717 7.209 7.985 7.985 8.449 8.859 8.981 8.981 -9999 -9999 -9999 -9999 -9999 8.947 8.947 8.947 8.585 9.505 11.356 11.356 11.356 11.677 11.677 11.263 11.873 11.873 11.873 12.506 12.816 13.468 13.568 13.838 13.838 13.284 12.085 10.402 8.977 8.489 8.479 8.937 8.937 8.441 6.981 3.902 2.686 2.686 5.29 5.695 9.198 10.629 12.348 13.016 13.016 13.016 13.016 13.774 13.774 14.882 15.933 16.038 16.561 16.835 17.026 17.284 17.284 16.828 16.66 16.593 16.526 15.887 15.887 15.909 16.977 16.977 16.977 17.163 16.31 16.216 16.216 16.187 16.187 16.175 16.175 16.665 18.292 18.829 18.829 18.192 18.309 18.309 18.686 18.309 18.213 18.264 18.264 18.58 18.716 18.716 19.061 19.449 20.002 20.002 19.901 19.901 19.78 19.262 19.571 19.141 18.922 17.89 18.462 18.69 18.69 18.69 18.436 19.154 19.409 19.409 19.876 19.876 19.962 19.477 19.676 19.676 20.037 20.037 20.037 19.364 19.364 19.308 19.497 19.497 19.497 -9999 -9999 -9999 -9999 -9999 -9999 -9999 -9999 -9999 -9999 -9999 -9999 -9999 -9999 -9999 -9999 -9999 -9999 -9999 -9999 -9999 -9999 -9999 -9999 -9999 -9999 -9999 -9999 -9999 -9999 -9999 -9999 -9999 -9999 -9999 -9999 -9999 -9999 -9999 -9999 -9999 -9999 -9999 -9999 -9999 -9999 -9999 -9999 -9999 -9999 -9999 -9999 -9999 -9999 -9999 -9999 -9999 -9999 -9999 -9999 -9999 -9999 -9999 -9999 -9999 -9999 -9999 -9999 -9999 -9999 -9999 
-9999 -9999 -9999 -9999 -9999 -9999 -9999 -9999 -9999 -9999 -9999 -9999 -9999 -9999 -9999 -9999 -9999 -9999 -9999 -9999 -9999 -9999 -9999 -9999 -9999 -9999 -9999 -9999 -9999 -9999 -9999 -9999 -9999 -9999 -9999 -9999 -9999 -9999 -9999 -9999 -9999 -9999 -9999 -9999 -9999 -9999 -9999 -9999 -9999 -9999 -9999 -9999 -9999 -9999 -9999 -9999 -9999 -9999 -9999 -9999 -9999 -9999 -9999 -9999 -9999 -9999 -9999 -9999 -9999 -9999 -9999 -9999 -9999 -9999 13.541 13.541 11.257 10.55 9.737 7.304 7.304 6.663 6.369 5.799 6.35 7.396 7.396 7.396 7.334 7.334 5.407 1.889 5.771 6.635 6.758 6.758 6.758 6.551 6.647 7.062 8.06 8.323 8.449 8.509 9.141 9.141 9.141 8.981 -9999 -9999 8.958 8.995 8.995 9.306 9.306 9.505 9.505 11.604 11.604 11.677 11.677 11.677 11.677 10.71 10.594 11.973 12.124 13.476 13.476 13.838 13.838 13.838 13.838 13.392 12.407 8.977 8.646 8.646 8.33 8.307 7.234 6.981 2.394 2.393 4.606 6.702 7.456 9.198 10.473 11.967 13.016 13.016 13.016 13.016 13.005 13.53 13.788 14.426 15.933 16.297 16.418 16.859 17.026 16.859 16.097 15.669 15.741 16.118 16.118 16.118 16.064 16.977 16.977 17.359 17.359 17.359 16.345 16.216 15.697 15.675 16.175 16.175 16.456 16.94 17.596 17.596 18.089 18.309 18.309 18.309 17.931 18.213 18.264 18.264 18.58 18.716 18.716 18.716 19.061 19.69 19.69 19.901 19.78 18.838 18.192 19.028 17.923 15.984 16.372 17.084 18.135 18.144 18.144 18.144 19.057 19.057 19.057 19.315 19.477 19.477 19.477 19.413 19.603 20.037 20.037 20.037 19.364 19.364 19.308 19.53 19.55 19.55 19.825 -9999 -9999 -9999 -9999 -9999 -9999 -9999 -9999 -9999 -9999 -9999 -9999 -9999 -9999 -9999 -9999 -9999 -9999 -9999 -9999 -9999 -9999 -9999 -9999 -9999 -9999 -9999 -9999 -9999 -9999 -9999 -9999 -9999 -9999 -9999 -9999 -9999 -9999 -9999 -9999 -9999 -9999 -9999 -9999 -9999 -9999 -9999 -9999 -9999 -9999 -9999 -9999 -9999 -9999 -9999 -9999 -9999 -9999 -9999 -9999 -9999 -9999 -9999 -9999 -9999 -9999 -9999 -9999 -9999 -9999 
-9999 -9999 -9999 -9999 -9999 -9999 -9999 -9999 -9999 -9999 -9999 -9999 -9999 -9999 -9999 -9999 -9999 -9999 -9999 -9999 -9999 -9999 -9999 -9999 -9999 -9999 -9999 -9999 -9999 -9999 -9999 -9999 16.201 14.972 -9999 -9999 -9999 -9999 -9999 -9999 -9999 -9999 -9999 -9999 -9999 -9999 -9999 -9999 -9999 -9999 -9999 -9999 -9999 -9999 -9999 -9999 -9999 -9999 -9999 -9999 -9999 -9999 -9999 -9999 -9999 -9999 -9999 -9999 -9999 -9999 -9999 -9999 -9999 13.541 13.541 11.762 8.883 7.205 7.304 7.304 7.304 7.243 6.677 6.35 7.375 7.604 7.964 8.439 7.977 7.82 7.653 5.148 6.635 6.635 7.142 7.262 6.848 7.406 7.413 7.887 8.06 8.342 8.509 8.509 9.141 9.141 9.141 9.141 8.808 8.958 8.995 8.995 8.995 9.306 9.306 9.505 9.505 11.604 11.604 11.677 11.677 11.677 11.677 11.354 10.45 11.973 12.84 13.476 13.837 13.847 14.327 13.847 13.838 13.392 12.407 12.348 8.818 8.646 8.646 7.888 7.456 3.591 2.275 2.393 4.606 7.164 7.934 7.95 9.447 11.146 12.177 12.348 12.177 11.954 12.823 11.954 13.305 14.426 14.507 16.049 16.096 16.383 16.383 16.097 16.097 15.962 15.962 16.118 16.118 16.209 16.656 16.663 16.977 17.359 17.359 17.359 17.359 16.345 15.469 14.992 15.527 15.527 15.825 16.504 17.06 17.3 17.805 18.204 18.309 18.309 17.931 17.989 17.989 17.989 17.89 18.114 18.264 18.325 18.325 18.325 18.389 18.389 17.69 17.459 17.459 17.459 17.311 17.311 15.984 17.024 17.323 17.505 17.721 17.721 17.772 18.323 18.491 18.743 19.315 19.477 19.477 19.175 18.944 18.99 19.176 19.023 19.364 19.308 19.53 19.55 19.55 20.529 20.529 -9999 -9999 -9999 -9999 -9999 -9999 -9999 -9999 -9999 -9999 -9999 -9999 -9999 -9999 -9999 -9999 -9999 -9999 -9999 -9999 -9999 -9999 -9999 -9999 -9999 -9999 -9999 -9999 -9999 -9999 -9999 -9999 -9999 -9999 -9999 -9999 -9999 -9999 -9999 -9999 -9999 -9999 -9999 -9999 -9999 -9999 -9999 -9999 -9999 -9999 -9999 -9999 -9999 -9999 -9999 -9999 -9999 -9999 -9999 -9999 -9999 -9999 -9999 -9999 -9999 -9999 -9999 -9999 -9999 -9999 
-9999 -9999 -9999 -9999 -9999 -9999 -9999 -9999 -9999 -9999 -9999 -9999 -9999 -9999 -9999 -9999 -9999 -9999 -9999 -9999 -9999 -9999 -9999 -9999 -9999 -9999 -9999 -9999 -9999 -9999 -9999 18.07 16.226 14.972 12.521 -9999 -9999 -9999 -9999 -9999 -9999 -9999 -9999 -9999 -9999 -9999 -9999 -9999 -9999 -9999 -9999 -9999 -9999 -9999 -9999 -9999 -9999 -9999 -9999 -9999 -9999 -9999 -9999 -9999 -9999 -9999 -9999 -9999 -9999 -9999 -9999 13.972 12.352 11.92 11.762 11.762 6.696 7.205 7.304 7.304 7.304 7.243 6.677 6.938 7.549 7.604 8.439 8.497 8.497 8.497 7.82 6.285 6.972 7.57 7.57 7.57 7.406 7.413 7.579 7.579 8.06 8.342 8.342 8.538 9.141 9.141 9.141 8.841 8.938 8.938 8.995 8.995 8.998 9.306 9.306 9.306 9.505 11.935 11.642 11.63 12.799 12.799 12.215 11.122 11.046 12.128 12.84 13.614 14.168 14.327 14.327 14.327 13.528 13.392 13.125 12.35 11.007 8.646 8.434 8.141 7.456 6.304 2.569 4.361 4.606 6.837 7.285 7.95 9.447 9.844 12.106 12.106 12.106 11.954 12.095 12.095 12.095 12.659 14.426 14.426 15.385 15.433 15.433 15.433 15.788 15.962 15.962 16.118 16.146 16.656 16.656 16.656 16.92 17.359 17.359 17.359 16.836 16.075 15.07 15.07 14.992 16.445 16.445 16.445 17.06 17.06 17.513 17.805 17.805 17.805 17.53 17.931 17.989 17.89 17.879 18.114 18.203 18.203 18.325 18.325 17.337 17.218 17.458 17.459 17.459 17.459 17.311 17.311 16.318 16.767 17.024 17.06 17.481 17.765 17.772 18.323 18.323 18.682 18.913 18.994 18.994 18.994 18.757 18.719 18.719 19.023 19.023 19.023 19.53 19.55 20.529 20.529 20.529 20.53 -9999 -9999 -9999 -9999 -9999 -9999 -9999 -9999 -9999 -9999 -9999 -9999 -9999 -9999 -9999 -9999 -9999 -9999 -9999 -9999 -9999 -9999 -9999 -9999 -9999 -9999 -9999 -9999 -9999 -9999 -9999 -9999 -9999 -9999 -9999 -9999 -9999 -9999 -9999 -9999 -9999 -9999 -9999 -9999 -9999 -9999 -9999 -9999 -9999 -9999 -9999 -9999 -9999 -9999 -9999 -9999 -9999 -9999 -9999 -9999 -9999 -9999 -9999 -9999 -9999 -9999 -9999 -9999 -9999 
-9999 -9999 -9999 -9999 -9999 -9999 -9999 -9999 -9999 -9999 -9999 -9999 -9999 -9999 -9999 -9999 -9999 -9999 -9999 -9999 -9999 -9999 -9999 -9999 -9999 -9999 -9999 -9999 -9999 -9999 17.614 17.614 16.226 11.672 11.672 11.795 -9999 -9999 -9999 -9999 -9999 -9999 -9999 -9999 -9999 -9999 -9999 -9999 -9999 -9999 -9999 -9999 -9999 -9999 -9999 -9999 -9999 -9999 -9999 -9999 -9999 -9999 -9999 -9999 -9999 -9999 -9999 -9999 -9999 -9999 12.68 12.352 12.352 11.522 11.309 6.521 4.702 7.061 7.28 7.304 7.28 7.243 6.902 7.195 7.549 7.962 8.497 8.497 8.497 8.497 7.82 7.5 7.721 7.721 7.627 7.914 7.916 7.916 7.579 7.579 7.77 7.77 8.342 8.384 8.716 9.779 9.779 9.779 11.549 11.302 12.36 12.915 12.915 12.532 10.511 11.935 11.935 11.935 11.935 12.372 12.799 12.799 12.799 12.327 12.327 12.042 12.84 13.633 14.325 14.327 14.327 14.327 13.528 13.326 13.125 13.062 11.271 8.434 11.888 10.003 8.909 9.76 8.443 4.361 5.412 6.402 6.837 7.555 10.046 11.442 12.252 12.252 12.844 13.285 13.285 12.824 12.548 12.548 11.601 14.37 14.37 15.187 15.433 15.278 15.962 16.316 15.962 16.032 16.495 16.745 16.745 16.745 16.656 16.6 16.836 16.836 16.378 15.639 15.637 15.07 14.992 16.462 16.462 16.445 16.638 17.053 17.096 17.513 17.748 17.196 17.485 17.882 17.882 17.882 17.81 17.937 17.937 17.937 17.602 17.393 17.218 17.458 17.458 17.492 17.492 17.433 17.311 16.904 16.502 17.23 17.23 17.059 17.059 17.059 17.765 18.323 18.323 18.323 18.682 18.74 18.944 18.757 18.757 18.757 18.712 18.632 18.803 19.023 19.168 19.53 20.529 20.529 20.53 20.53 20.53 -9999 -9999 -9999 -9999 -9999 -9999 -9999 -9999 -9999 -9999 -9999 -9999 -9999 -9999 -9999 -9999 -9999 -9999 -9999 -9999 -9999 -9999 -9999 -9999 -9999 -9999 -9999 -9999 -9999 -9999 -9999 -9999 -9999 -9999 -9999 -9999 -9999 -9999 -9999 -9999 -9999 -9999 -9999 -9999 -9999 -9999 -9999 -9999 -9999 -9999 -9999 -9999 -9999 -9999 -9999 -9999 -9999 -9999 -9999 -9999 -9999 -9999 -9999 -9999 -9999 -9999 -9999 -9999 
-9999 -9999 -9999 -9999 -9999 -9999 -9999 -9999 -9999 -9999 -9999 -9999 -9999 -9999 -9999 -9999 -9999 -9999 -9999 -9999 -9999 -9999 -9999 -9999 -9999 -9999 -9999 -9999 16.632 16.632 16.491 16.491 5.658 5.583 7.431 11.213 11.795 -9999 -9999 -9999 -9999 -9999 -9999 -9999 -9999 -9999 -9999 -9999 -9999 -9999 -9999 -9999 -9999 -9999 -9999 -9999 -9999 -9999 -9999 -9999 -9999 -9999 -9999 -9999 -9999 -9999 -9999 -9999 11.019 11.019 11.067 11.386 11.522 11.522 9.47 7.147 7.147 6.93 7.061 7.061 7.045 7.224 7.224 7.224 7.549 7.962 8.439 8.497 8.497 8.497 7.322 7.769 7.769 7.769 7.721 7.939 8.112 7.916 7.916 7.579 7.726 7.77 8.219 8.625 8.917 10.543 12.309 13.042 13.042 11.923 12.915 12.915 12.915 12.608 12.532 11.935 12.973 12.973 13.262 13.436 13.436 12.886 12.886 12.619 12.619 12.619 12.463 13.633 14.168 14.327 14.327 14.327 13.528 13.125 13.125 12.215 11.888 12.842 12.842 12.358 12.475 12.475 11.149 8.443 6.644 8.026 6.813 8.794 11.442 12.252 12.252 12.252 14.634 14.7 14.7 14.136 13.813 12.576 12.576 12.387 12.836 14.527 14.852 15.861 16.377 16.377 16.377 16.276 16.745 16.745 16.745 16.745 16.475 17.068 17.068 17.068 16.378 16.378 15.639 15.07 16.462 16.462 16.462 16.462 16.32 16.32 16.371 17.096 17.096 17.196 17.196 17.279 17.458 17.177 17.487 17.606 17.876 17.566 17.566 17.142 17.14 17.458 17.492 17.492 17.492 17.492 17.095 17.095 17.469 17.469 18.012 18.012 16.449 17.151 17.151 17.683 17.683 17.683 17.618 17.815 18.757 18.757 18.757 18.632 18.632 18.632 18.724 18.954 18.979 19.595 19.902 19.902 20.209 20.53 20.53 20.53 -9999 -9999 -9999 -9999 -9999 -9999 -9999 -9999 -9999 -9999 -9999 -9999 -9999 -9999 -9999 -9999 -9999 -9999 -9999 -9999 -9999 -9999 -9999 -9999 -9999 -9999 -9999 -9999 -9999 -9999 -9999 -9999 -9999 -9999 -9999 -9999 -9999 -9999 -9999 -9999 -9999 -9999 -9999 -9999 -9999 -9999 -9999 -9999 -9999 -9999 -9999 -9999 -9999 -9999 -9999 -9999 -9999 -9999 -9999 -9999 -9999 -9999 -9999 -9999 -9999 -9999 -9999 
-9999 -9999 -9999 -9999 -9999 -9999 -9999 -9999 -9999 -9999 -9999 -9999 -9999 -9999 -9999 -9999 -9999 -9999 -9999 -9999 -9999 -9999 -9999 -9999 -9999 -9999 -9999 8.553 15.969 16.393 16.393 6.2 5.182 5.455 5.571 8.922 11.112 -9999 -9999 -9999 -9999 -9999 -9999 -9999 -9999 -9999 -9999 -9999 -9999 -9999 -9999 -9999 -9999 -9999 -9999 -9999 -9999 -9999 -9999 -9999 -9999 -9999 -9999 -9999 -9999 -9999 6.521 5.689 5.954 8.411 8.411 8.233 7.01 6.296 7.147 7.222 7.147 6.465 6.889 6.99 7.045 7.224 7.224 7.224 6.968 7.171 7.962 7.962 8.497 7.524 7.524 7.769 7.93 7.93 7.998 8.112 8.22 8.22 7.926 7.432 7.492 7.492 7.826 8.226 10.543 12.309 13.23 13.23 13.824 13.824 13.054 13.265 13.265 13.265 12.928 12.973 14.265 14.471 14.265 13.436 13.436 13.436 12.886 12.619 12.619 12.619 12.619 12.463 13.633 13.633 14.12 13.412 12.922 12.882 12.794 12.49 12.854 12.997 12.997 13.054 13.054 12.475 12.252 11.149 8.107 8.333 8.794 8.794 11.442 13.02 13.02 14.634 14.7 14.7 15.4 14.577 14.335 14.157 14.009 14.009 12.387 13.537 15.265 15.861 16.377 16.377 16.377 16.276 16.495 16.745 16.745 16.745 16.786 17.068 17.068 17.068 16.378 16.01 15.07 14.885 16.462 16.462 16.462 17.12 16.401 16.401 15.925 15.521 15.8 16.306 16.801 16.675 16.969 16.969 16.995 17.36 17.566 17.566 17.566 17.14 17.14 17.045 17.492 17.492 17.492 17.492 17.193 17.095 17.469 18.012 18.012 18.012 17.124 17.151 17.151 17.151 17.683 16.896 16.93 16.93 17.943 18.757 18.358 18.191 18.632 18.632 18.724 18.979 19.595 19.595 19.595 20.209 20.209 20.28 20.523 20.523 20.523 -9999 -9999 -9999 -9999 -9999 -9999 -9999 -9999 -9999 -9999 -9999 -9999 -9999 -9999 -9999 -9999 -9999 -9999 -9999 -9999 -9999 -9999 -9999 -9999 -9999 -9999 -9999 -9999 -9999 -9999 -9999 -9999 -9999 -9999 -9999 -9999 -9999 -9999 -9999 -9999 -9999 -9999 -9999 -9999 -9999 -9999 -9999 -9999 -9999 -9999 -9999 -9999 -9999 -9999 -9999 -9999 -9999 -9999 -9999 -9999 -9999 -9999 -9999 -9999 -9999 -9999 
-9999 -9999 -9999 -9999 -9999 -9999 -9999 -9999 -9999 -9999 -9999 -9999 -9999 -9999 -9999 -9999 -9999 -9999 -9999 -9999 -9999 -9999 -9999 -9999 -9999 9.119 7.954 7.34 7.333 6.972 6.972 5.182 4.88 4.88 8.037 8.037 8.922 8.922 -9999 -9999 -9999 -9999 -9999 -9999 -9999 -9999 -9999 -9999 -9999 -9999 -9999 -9999 -9999 -9999 -9999 -9999 -9999 -9999 -9999 -9999 -9999 -9999 -9999 -9999 -9999 4.601 5.295 5.295 5.295 4.996 8.233 5.652 6.143 6.817 7.222 7.222 7.222 7.112 6.99 6.99 7.197 7.224 7.224 7.224 6.468 6.692 7.238 7.383 8.29 8.29 7.524 7.93 7.93 8.086 8.086 9.688 9.688 9.688 8.257 7.432 7.701 7.558 7.705 9.181 11.039 13.23 13.905 13.905 13.905 13.905 13.211 13.265 13.265 13.265 12.928 13.377 14.471 14.471 14.471 13.613 13.436 13.436 13.265 12.619 12.619 12.619 11.849 11.307 11.452 13.412 13.412 13.412 12.882 12.882 12.794 12.854 13.486 14.079 14.079 14.079 13.354 13.354 12.812 11.699 8.44 8.639 8.794 10.529 11.177 13.02 13.158 14.634 14.7 15.442 15.442 15.442 14.455 14.335 14.157 14.026 13.961 13.858 15.606 16.513 16.513 16.513 16.377 16.276 16.276 16.276 16.073 16.786 16.786 17.068 17.068 17.068 16.529 15.972 15.972 16.012 16.012 16.462 17.12 17.12 17.12 16.666 16.136 16.136 16.136 16.451 16.698 16.698 16.969 16.969 16.969 16.469 16.781 16.824 17.14 17.14 17.111 17.17 17.17 17.492 17.492 17.193 17.095 17.281 17.469 18.012 18.012 18.012 17.622 17.517 17.193 17.151 17.126 16.93 16.93 17.255 17.943 17.943 17.943 17.713 17.796 17.796 18.445 18.979 19.595 19.645 19.645 20.209 20.209 20.28 20.523 20.523 20.612 -9999 -9999 -9999 -9999 -9999 -9999 -9999 -9999 -9999 -9999 -9999 -9999 -9999 -9999 -9999 -9999 -9999 -9999 -9999 -9999 -9999 -9999 -9999 -9999 -9999 -9999 -9999 -9999 -9999 -9999 -9999 -9999 -9999 -9999 -9999 -9999 -9999 -9999 -9999 -9999 -9999 -9999 -9999 -9999 -9999 -9999 -9999 -9999 -9999 -9999 -9999 -9999 -9999 -9999 -9999 -9999 -9999 -9999 -9999 -9999 -9999 -9999 -9999 -9999 -9999 -9999 
-9999 -9999 -9999 -9999 -9999 -9999 -9999 -9999 -9999 -9999 -9999 -9999 -9999 -9999 -9999 -9999 -9999 -9999 -9999 -9999 -9999 -9999 -9999 -9999 10.412 9.119 8.928 6.717 2.939 3.863 4.654 4.698 8.873 9.044 9.044 9.044 8.037 8.037 8.526 -9999 -9999 -9999 -9999 -9999 -9999 -9999 -9999 -9999 -9999 -9999 -9999 -9999 -9999 -9999 -9999 -9999 -9999 -9999 -9999 -9999 -9999 -9999 -9999 3.199 4.601 4.601 5.05 5.05 2.594 2.594 2.594 5.946 6.817 7.222 7.222 7.222 7.327 7.327 7.36 7.545 7.631 7.545 7.06 7.06 7.799 7.799 8.162 8.29 8.29 8.29 8.026 7.93 7.93 8.086 9.53 11.158 11.158 12.233 12.233 10.682 10.431 9.166 9.623 9.227 11.112 12.838 13.905 13.905 13.905 13.905 13.827 13.725 13.411 13.411 13.377 14.294 14.471 14.471 14.471 13.613 13.436 13.353 13.265 12.407 12.217 12.011 11.751 11.307 10.389 11.819 11.819 11.819 11.819 11.668 11.051 12.123 13.486 14.079 14.079 14.085 14.085 14.085 13.144 13.069 12.41 8.639 8.718 10.634 11.24 13.158 13.975 14.413 15.442 15.442 15.442 15.442 14.455 14.83 14.83 14.83 14.133 13.858 15.606 16.513 16.513 16.513 16.399 16.266 15.97 15.206 15.116 16.297 16.786 16.994 17.068 16.994 16.529 15.972 16.012 16.4 16.608 16.608 17.12 17.12 17.12 16.7 16.474 16.402 16.402 16.451 16.698 16.698 16.969 16.969 16.969 16.294 16.75 16.781 16.951 17.111 17.111 17.17 17.17 17.17 17.131 16.83 16.83 17.281 17.447 17.622 18.012 18.012 17.517 17.517 17.517 17.38 17.105 17.89 17.89 17.89 17.393 17.04 17.04 17.04 17.023 16.328 17.836 18.445 18.979 19.645 19.645 19.962 20.209 20.209 20.347 20.523 20.612 20.612 -9999 -9999 -9999 -9999 -9999 -9999 -9999 -9999 -9999 -9999 -9999 -9999 -9999 -9999 -9999 -9999 -9999 -9999 -9999 -9999 -9999 -9999 -9999 -9999 -9999 -9999 -9999 -9999 -9999 -9999 -9999 -9999 -9999 -9999 -9999 -9999 -9999 -9999 -9999 -9999 -9999 -9999 -9999 -9999 -9999 -9999 -9999 -9999 -9999 -9999 -9999 -9999 -9999 -9999 -9999 -9999 -9999 -9999 -9999 -9999 -9999 -9999 -9999 -9999 -9999 
-9999 -9999 -9999 -9999 -9999 -9999 -9999 -9999 -9999 -9999 -9999 -9999 -9999 -9999 -9999 -9999 -9999 -9999 -9999 -9999 -9999 -9999 15.96 12.344 11.518 10.412 8.907 8.241 6.725 2.964 10.113 10.559 10.932 10.932 10.932 9.044 7.899 7.345 7.352 7.352 -9999 -9999 -9999 -9999 -9999 -9999 -9999 -9999 -9999 -9999 -9999 -9999 -9999 -9999 -9999 -9999 -9999 -9999 -9999 -9999 -9999 -9999 3.938 3.545 4.515 4.515 4.515 4.393 2.594 2.594 2.594 6.245 6.817 7.022 7.222 7.222 7.327 7.327 7.545 7.631 7.631 7.631 7.519 7.44 8.062 8.336 8.336 8.29 8.29 8.29 8.026 7.897 7.897 9.477 11.143 12.181 12.233 12.467 12.467 12.327 10.774 10.774 10.774 9.742 11.112 12.838 13.204 13.905 13.905 13.895 13.895 13.827 13.411 13.411 13.411 13.377 14.471 14.471 14.294 13.613 13.353 13.353 13.257 12.407 12.011 11.751 11.471 9.78 11.222 11.819 12.61 12.61 12.573 11.655 11.06 13.026 13.486 14.079 14.079 14.085 14.085 14.085 14.085 13.144 12.41 12.615 12.615 13.033 13.033 13.058 13.976 14.116 14.684 15.442 15.442 15.442 14.457 15.343 15.343 15.343 14.378 14.378 15.368 16.513 16.513 16.513 16.399 16.266 16.266 15.576 15.699 16.297 16.297 16.552 16.552 16.552 16.529 16.179 16.843 16.843 16.843 16.608 17.12 17.12 17.12 17.106 17.106 17.106 16.684 16.639 16.698 16.698 16.698 16.948 16.853 16.229 16.75 16.94 17.093 17.111 17.111 17.17 17.17 17.17 17.131 16.56 17.139 17.28 17.36 17.447 17.6 17.6 17.517 17.703 17.855 17.855 17.453 17.988 17.988 17.988 17.393 17.04 17.113 17.113 17.023 16.772 16.484 17.783 17.843 19.645 19.645 19.645 19.962 19.949 20.347 20.347 20.347 20.612 20.612 -9999 -9999 -9999 -9999 -9999 -9999 -9999 -9999 -9999 -9999 -9999 -9999 -9999 -9999 -9999 -9999 -9999 -9999 -9999 -9999 -9999 -9999 -9999 -9999 -9999 -9999 -9999 -9999 -9999 -9999 -9999 -9999 -9999 -9999 -9999 -9999 -9999 -9999 -9999 -9999 -9999 -9999 -9999 -9999 -9999 -9999 -9999 -9999 -9999 -9999 -9999 -9999 -9999 -9999 -9999 -9999 -9999 -9999 -9999 -9999 -9999 -9999 -9999 -9999 
-9999 -9999 -9999 -9999 -9999 -9999 -9999 -9999 -9999 -9999 -9999 -9999 -9999 -9999 -9999 -9999 -9999 -9999 -9999 -9999 -9999 16.687 15.96 11.518 11.518 10.412 10.279 10.279 7.096 11.671 11.95 11.95 11.95 11.636 10.932 11.194 11.194 11.194 8.102 7.352 -9999 -9999 -9999 -9999 -9999 -9999 -9999 -9999 -9999 -9999 -9999 -9999 -9999 -9999 -9999 -9999 -9999 -9999 -9999 -9999 3.938 3.938 3.938 4.2 4.515 4.515 4.515 4.515 1.99 2.594 2.594 6.245 6.763 7.022 7.237 8.208 8.208 8.208 8.208 7.728 7.728 7.631 7.465 7.465 8.336 8.336 8.336 8.336 8.29 8.026 7.774 7.853 7.897 11.143 12.181 12.583 12.583 13.326 13.326 13.326 13.341 13.563 13.563 10.21 10.21 11.112 13.204 13.204 13.895 13.895 13.895 13.827 13.411 13.411 13.411 13.377 13.377 13.054 13.613 12.78 12.78 12.78 12.597 10.81 11.59 10.81 9.911 12.409 12.409 12.624 12.624 12.61 12.573 12.573 12.339 13.204 13.204 13.752 14.107 14.306 14.306 14.085 13.448 13.448 12.848 13.265 13.468 13.468 13.468 13.033 13.976 14.116 14.155 14.457 15.132 15.132 15.132 15.343 15.343 15.343 15.343 14.378 15.366 15.414 16.513 16.399 16.399 16.399 16.751 16.751 15.576 15.699 16.297 16.297 15.974 14.909 15.763 16.358 16.843 16.843 16.843 16.631 16.76 16.76 16.76 17.106 17.106 17.106 16.824 16.639 16.232 16.052 16.052 16.037 16.037 16.229 16.75 17.093 17.093 17.093 17.093 16.846 17.17 17.131 16.846 15.936 17.139 17.28 17.372 17.929 17.929 17.918 17.671 17.855 17.855 17.855 17.855 17.988 17.988 17.988 17.967 17.417 17.377 17.113 17.164 17.567 17.567 17.23 17.59 17.671 18.731 18.837 19.329 20.17 20.17 20.347 20.438 20.438 20.438 20.438 -9999 -9999 -9999 -9999 -9999 -9999 -9999 -9999 -9999 -9999 -9999 -9999 -9999 -9999 -9999 -9999 -9999 -9999 -9999 -9999 -9999 -9999 -9999 -9999 -9999 -9999 -9999 -9999 -9999 -9999 -9999 -9999 -9999 -9999 -9999 -9999 -9999 -9999 -9999 -9999 -9999 -9999 -9999 -9999 -9999 -9999 -9999 -9999 -9999 -9999 -9999 -9999 -9999 -9999 -9999 -9999 -9999 -9999 -9999 -9999 -9999 -9999 -9999 
-9999 -9999 -9999 -9999 -9999 -9999 -9999 -9999 -9999 -9999 -9999 -9999 -9999 -9999 -9999 -9999 -9999 -9999 -9999 -9999 16.557 15.96 14.874 11.518 11.518 10.925 10.925 10.925 10.757 11.671 11.95 11.95 11.95 11.672 11.133 11.194 11.194 11.194 10.568 8.741 8.088 -9999 -9999 -9999 -9999 -9999 -9999 -9999 -9999 -9999 -9999 -9999 -9999 -9999 -9999 -9999 -9999 -9999 -9999 4.973 3.938 3.975 4.016 4.681 4.958 4.613 4.567 4.393 3.794 2.538 2.095 2.842 6.66 6.763 7.261 8.208 8.208 8.208 8.208 8.109 8.109 8 7.706 7.544 8.336 8.336 8.336 8.293 8.072 7.936 7.774 7.853 9.767 11.143 12.252 12.583 13.752 13.752 13.752 13.902 13.902 13.902 13.746 13.281 11.464 11.047 11.177 13.181 13.895 13.895 13.895 12.975 13.411 13.411 12.627 11.03 11.084 12.544 12.549 12.78 12.78 12.616 8.561 10.81 10.81 10.474 10.514 12.409 12.965 12.965 12.877 12.877 12.774 12.573 12.573 12.769 13.204 14.107 14.306 14.306 14.306 14.306 13.686 13.448 13.49 13.91 13.91 13.91 13.767 14.035 14.302 14.476 14.476 15.025 15.132 15.132 15.132 15.343 15.343 15.343 14.378 14.801 15.147 15.414 15.847 16.399 16.45 16.751 16.751 16.751 16.751 15.748 15.533 15.533 15.533 15.027 14.721 16.358 16.843 16.843 16.843 16.631 16.295 16.722 16.722 17.106 17.106 17.106 17.071 16.639 16.052 16.052 16.052 16.037 16.037 16.037 16.229 17.093 17.093 17.093 17.093 16.805 16.846 16.846 16.835 16.835 17.139 17.28 17.372 17.929 17.929 17.929 17.671 17.855 17.855 17.855 18.167 18.167 18.448 18.448 18.448 17.896 17.377 17.164 17.567 18.061 18.061 18.061 16.738 16.406 16.601 18.811 19.496 19.949 20.17 20.17 20.438 20.438 20.438 20.438 19.707 -9999 -9999 -9999 -9999 -9999 -9999 -9999 -9999 -9999 -9999 -9999 -9999 -9999 -9999 -9999 -9999 -9999 -9999 -9999 -9999 -9999 -9999 -9999 -9999 -9999 -9999 -9999 -9999 -9999 -9999 -9999 -9999 -9999 -9999 -9999 -9999 -9999 -9999 -9999 -9999 -9999 -9999 -9999 -9999 -9999 -9999 -9999 -9999 -9999 -9999 -9999 -9999 -9999 -9999 -9999 -9999 -9999 -9999 -9999 -9999 -9999 -9999 
-9999 -9999 -9999 -9999 -9999 -9999 -9999 -9999 -9999 -9999 -9999 -9999 -9999 -9999 -9999 -9999 -9999 -9999 17.028 16.557 15.648 14.874 11.466 11.164 10.806 10.925 10.925 10.925 12.441 12.441 12.2 11.95 11.95 12.669 12.879 12.879 11.818 12.159 12.46 10.386 8.845 8.088 -9999 -9999 -9999 -9999 -9999 -9999 -9999 -9999 -9999 -9999 -9999 -9999 -9999 -9999 -9999 8.433 5.637 4.973 3.975 4.416 4.73 4.958 4.958 4.958 4.567 3.937 3.937 2.796 3.161 2.796 3.781 6.92 7.469 7.886 8.208 8.208 8.109 8.109 8.109 8.109 7.706 7.544 7.922 8.336 8.293 8.145 8.235 8.235 7.757 7.757 9.927 11.143 12.571 13.752 13.752 13.752 13.752 13.902 14.048 14.048 14.048 13.638 13.05 11.047 11.177 12.106 12.216 12.68 12.68 12.635 12.249 12.177 10.543 10.83 10.943 10.943 10.943 12.177 11.414 11.161 8.73 8.878 9.819 10.474 10.892 12.965 12.965 13.043 13.043 12.877 12.774 12.573 11.63 12.505 13.589 14.107 14.306 14.306 14.306 14.306 13.686 13.448 13.91 13.91 13.91 13.91 14.146 14.146 14.476 14.476 14.476 14.343 15.132 15.132 15.132 14.981 14.981 14.717 14.431 15.192 15.305 15.443 15.97 16.379 16.45 16.751 16.751 16.751 16.751 16.154 15.346 15.346 15.027 14.786 14.786 16.358 16.803 16.803 16.803 16.522 16.282 16.542 16.901 17.071 17.071 17.071 16.926 16.926 16.34 15.917 16.037 16.037 16.037 15.705 16.216 16.238 17.093 17.093 16.805 16.519 16.519 17.037 17.037 16.835 16.835 16.23 17.929 17.929 17.929 17.929 17.671 17.808 17.855 18.616 18.616 18.616 18.448 18.448 18.448 17.896 17.583 17.164 17.971 18.061 18.061 18.061 16.738 16.756 18.54 18.911 19.79 19.853 20.17 20.17 20.09 19.915 19.707 19.707 19.707 -9999 -9999 -9999 -9999 -9999 -9999 -9999 -9999 -9999 -9999 -9999 -9999 -9999 -9999 -9999 -9999 -9999 -9999 -9999 -9999 -9999 -9999 -9999 -9999 -9999 -9999 -9999 -9999 -9999 -9999 -9999 -9999 -9999 -9999 -9999 -9999 -9999 -9999 -9999 -9999 -9999 -9999 -9999 -9999 -9999 -9999 -9999 -9999 -9999 -9999 -9999 -9999 -9999 -9999 -9999 -9999 -9999 -9999 -9999 -9999 -9999 -9999 
-9999 -9999 -9999 -9999 -9999 -9999 -9999 -9999 -9999 -9999 -9999 -9999 -9999 -9999 -9999 -9999 -9999 17.062 16.642 15.677 13.557 11.466 11.466 11.749 11.749 10.938 12.661 12.481 13.989 13.667 13.223 12.965 12.669 12.879 12.879 12.879 12.879 12.625 12.625 12.46 10.482 10.403 8.008 -9999 -9999 -9999 -9999 -9999 -9999 -9999 -9999 -9999 -9999 -9999 -9999 8.182 8.058 6.988 6.259 4.973 4.324 4.444 4.757 4.958 4.958 6.272 6.272 4.996 4.606 4.472 3.67 3.781 5.612 6.92 7.164 7.886 8.04 8.042 8.109 8.109 8.109 8.109 7.703 7.703 7.922 8.006 8.145 8.235 8.235 8.235 8.235 7.689 9.927 10.667 12.571 13.515 13.752 13.752 13.82 13.902 14.122 14.122 14.122 13.896 13.57 12.326 11.708 12.106 12.216 12.216 12.216 12.216 9.728 10.361 10.521 10.521 10.83 10.83 8.485 8.485 8.561 8.73 9.075 12.05 12.05 12.05 11.47 12.965 13.043 13.043 13.043 13.043 12.857 12.443 11.614 12.282 12.647 13.589 14.107 14.178 14.178 14.163 13.492 12.951 13.814 13.91 13.91 13.91 14.146 14.146 14.476 14.476 14.476 14.343 14.218 15.132 14.981 14.981 14.818 14.478 15.491 15.491 15.509 15.509 15.97 16.379 16.45 16.45 16.751 16.751 16.154 16.154 16.154 15.346 14.819 14.819 14.819 15.437 16.282 16.522 16.522 16.522 16.282 16.542 16.901 16.901 16.926 17.024 17.024 17.024 16.691 15.917 16.456 16.456 15.776 15.633 15.705 16.238 16.411 16.519 16.519 16.519 17.037 17.037 17.037 17.037 16.446 16.072 16.009 17.929 17.929 17.662 17.662 16.665 17.209 18.616 18.616 18.616 18.616 18.448 18.448 18.201 17.583 17.9 17.971 18.061 18.061 18.061 17.38 17.411 18.54 18.911 18.911 19.79 19.853 19.915 19.915 19.812 19.707 19.707 19.707 19.661 -9999 -9999 -9999 -9999 -9999 -9999 -9999 -9999 -9999 -9999 -9999 -9999 -9999 -9999 -9999 -9999 -9999 -9999 -9999 -9999 -9999 -9999 -9999 -9999 -9999 -9999 -9999 -9999 -9999 -9999 -9999 -9999 -9999 -9999 -9999 -9999 -9999 -9999 -9999 -9999 -9999 -9999 -9999 -9999 -9999 -9999 -9999 -9999 -9999 -9999 -9999 -9999 -9999 -9999 -9999 -9999 -9999 -9999 -9999 -9999 -9999 
-9999 -9999 -9999 -9999 -9999 -9999 -9999 -9999 -9999 -9999 -9999 -9999 -9999 -9999 -9999 17.389 16.167 16.167 15.807 15.784 14.417 13.996 12.155 12.155 11.749 13.103 13.537 13.99 13.991 14.425 14.437 14.327 14.039 14.039 13.932 13.2 13.2 12.625 12.625 12.46 10.512 10.403 8.644 -9999 -9999 -9999 -9999 -9999 -9999 -9999 -9999 -9999 -9999 -9999 8.272 8.272 7.423 6.988 6.476 4.738 4.324 4.959 5.06 5.06 6.964 6.964 7.13 7.222 7.222 6.158 5.125 3.603 5.612 6.92 7.164 7.764 7.886 8.04 8.04 8.109 8.109 7.915 7.915 7.893 7.833 7.922 8.145 8.235 8.235 8.235 7.689 7.689 8.336 10.905 12.41 13.515 13.515 13.515 13.82 13.82 14.122 14.122 14.122 13.638 12.953 12.625 12.625 12.438 12.178 11.915 11.843 10.537 10.537 8.807 10.361 10.249 8.069 7.858 6.648 7.813 12.359 12.359 12.81 13.651 13.651 13.751 13.751 13.568 13.043 13.043 13.043 13.043 12.495 12.391 12.135 12.135 12.647 13.452 13.482 13.974 13.7 13.386 12.792 12.713 13.814 13.819 13.819 13.847 14.146 14.146 14.146 14.476 14.476 13.921 13.921 14.519 14.818 13.63 13.651 14.478 15.545 15.545 15.545 15.545 15.97 15.97 16.379 16.379 16.017 16.154 16.154 16.154 15.347 15.347 14.866 14.819 14.819 15.447 15.447 16.269 15.652 15.899 15.899 16.197 16.542 16.901 16.971 17.024 17.024 17.024 16.793 16.521 16.521 16.456 16.456 15.888 15.439 15.971 17.55 17.55 16.847 16.325 17.037 17.037 17.037 17.037 16.446 16.072 15.797 16.449 16.871 16.871 16.871 16.871 16.563 18.616 18.616 18.616 18.391 18.219 18.219 18.201 17.583 17.9 17.971 17.971 18.061 17.759 17.759 17.411 17.411 18.54 18.911 19.173 19.196 19.367 19.516 19.516 19.516 19.707 19.661 19.661 19.661 -9999 -9999 -9999 -9999 -9999 -9999 -9999 -9999 -9999 -9999 -9999 -9999 -9999 -9999 -9999 -9999 -9999 -9999 -9999 -9999 -9999 -9999 -9999 -9999 -9999 -9999 -9999 -9999 -9999 -9999 -9999 -9999 -9999 -9999 -9999 -9999 -9999 -9999 -9999 -9999 -9999 -9999 -9999 -9999 -9999 -9999 -9999 -9999 -9999 -9999 -9999 -9999 -9999 -9999 -9999 -9999 -9999 -9999 -9999 -9999 
-9999 -9999 -9999 -9999 -9999 -9999 -9999 -9999 -9999 -9999 -9999 -9999 -9999 -9999 16.332 16.22 16.082 16.082 16.082 15.784 15.784 14.644 14.032 13.577 14.197 13.873 14.196 14.266 15.302 15.302 14.942 14.437 14.433 14.226 14.258 14.258 14.258 12.735 12.735 12.735 10.632 10.403 8.644 9.875 -9999 -9999 -9999 -9999 -9999 -9999 -9999 -9999 8.272 8.272 8.272 7.423 7.107 6.773 6.476 6.259 4.79 5.06 5.06 6.216 6.964 7.256 7.256 7.222 7.222 7.222 6.536 5.642 5.612 5.838 7.164 7.251 7.764 7.913 7.961 7.961 7.961 7.915 7.915 7.942 7.942 7.94 8.1 8.145 8.235 7.995 7.487 7.487 7.468 8.619 11.435 12.41 13.515 12.175 13.302 13.82 14.122 14.122 14.122 13.506 13.674 13.674 12.828 12.578 12.438 12.178 11.915 11.884 10.175 7.857 7.956 7.956 7.609 7.417 10.686 10.686 12.359 13.16 13.651 13.651 13.751 13.751 13.751 13.708 12.559 12.746 13.043 12.746 12.186 11.782 10.628 12.457 12.656 13.07 13.452 13.479 13.446 12.959 12.792 12.713 13.306 13.52 13.819 13.819 13.847 14.023 14.023 14.023 13.844 13.422 13.422 13.566 13.388 13.63 13.63 14.478 15.545 15.545 15.545 15.545 15.509 15.465 15.465 15.576 16.017 16.017 15.576 15.208 15.783 15.783 15.783 15.466 14.819 15.447 15.447 15.447 15.447 15.245 15.899 15.52 15.58 16.188 16.971 17.024 17.024 17.024 16.793 16.521 16.521 16.461 16.456 15.888 15.971 17.55 17.55 17.55 17.55 16.911 16.911 17.037 17.037 16.506 16.03 15.893 15.887 16.417 16.871 16.871 16.871 16.361 16.404 17.043 17.803 17.803 18.219 18.219 18.219 17.583 17.583 17.323 17.9 17.971 17.759 17.759 17.759 17.411 17.478 17.889 18.488 18.488 18.61 19.196 19.218 19.24 19.24 19.031 19.042 19.343 19.365 20.745 -9999 -9999 -9999 -9999 -9999 -9999 -9999 -9999 -9999 -9999 -9999 -9999 -9999 -9999 -9999 -9999 -9999 -9999 -9999 -9999 -9999 -9999 -9999 -9999 -9999 -9999 -9999 -9999 -9999 -9999 -9999 -9999 -9999 -9999 -9999 -9999 -9999 -9999 -9999 -9999 -9999 -9999 -9999 -9999 -9999 -9999 -9999 -9999 -9999 -9999 -9999 -9999 -9999 -9999 -9999 -9999 -9999 -9999 -9999 
-9999 -9999 -9999 -9999 -9999 -9999 -9999 -9999 -9999 -9999 -9999 -9999 16.672 16.781 16.781 16.781 16.082 16.082 16.082 16.082 15.617 14.832 14.801 14.197 14.197 14.197 14.47 15.302 15.302 15.302 15.302 15.133 14.433 14.226 14.258 14.258 14.258 14.258 12.735 12.735 12.008 10.785 10.316 10.683 11.31 -9999 -9999 -9999 -9999 -9999 -9999 7.788 7.788 7.573 7.299 7.225 7.107 6.773 6.259 5.075 4.79 5.06 6.012 6.216 7.656 7.656 7.656 7.389 7.389 7.222 6.536 6.536 5.689 5.838 6.807 7.039 7.039 7.224 7.961 7.961 8.586 9.578 9.578 9.578 9.481 8.961 8.339 8.142 7.755 7.487 7.487 7.285 7.468 8.619 9.379 11.448 12.202 12.327 13.103 13.342 13.456 13.664 13.688 14.606 14.606 14.56 13.548 13.042 12.578 12.178 12.108 11.884 10.175 6.873 6.485 6.485 6.485 10.367 10.686 11.585 12.253 13.411 13.826 13.83 13.83 13.751 13.751 13.708 12.945 12.022 12.022 11.534 11.466 10.628 11.019 12.457 12.65 13.09 13.446 13.446 13.446 12.833 12.478 12.713 12.965 13.306 13.306 13.28 13.079 14.023 14.023 14.023 13.679 13.422 13.422 12.946 12.448 13.536 14.283 14.397 15.301 15.545 15.545 15.301 15.124 15.124 15.465 15.465 15.576 15.576 14.875 15.368 15.783 15.783 15.783 15.481 15.438 15.139 15.479 15.479 15.245 14.919 15.021 15.34 16.691 16.691 16.691 16.971 16.971 16.793 16.521 16.521 16.521 16.461 15.945 16.054 16.296 17.55 17.55 17.55 17.55 16.911 16.911 16.911 16.911 15.997 15.893 15.893 15.887 15.136 16.417 16.871 15.896 16.157 16.157 15.768 16.859 16.867 16.867 17.423 17.535 17.535 17.535 17.058 17.058 17.437 17.437 17.787 17.795 17.795 17.834 17.886 18.154 18.478 18.577 18.577 18.577 18.463 18.463 19.042 19.343 19.343 19.562 20.777 -9999 -9999 -9999 -9999 -9999 -9999 -9999 -9999 -9999 -9999 -9999 -9999 -9999 -9999 -9999 -9999 -9999 -9999 -9999 -9999 -9999 -9999 -9999 -9999 -9999 -9999 -9999 -9999 -9999 -9999 -9999 -9999 -9999 -9999 -9999 -9999 -9999 -9999 -9999 -9999 -9999 -9999 -9999 -9999 -9999 -9999 -9999 -9999 -9999 -9999 -9999 -9999 -9999 -9999 -9999 -9999 -9999 -9999 -9999 
-9999 -9999 -9999 -9999 -9999 -9999 -9999 -9999 -9999 -9999 -9999 16.672 16.706 16.781 16.781 16.781 16.684 16.684 16.082 15.769 15.617 15.05 14.832 14.197 14.197 14.197 14.562 15.302 15.302 15.302 15.302 15.133 14.508 14.229 14.258 14.258 14.258 13.067 12.735 12.502 11.618 10.785 10.683 11.31 11.31 11.31 -9999 -9999 -9999 10.857 9.393 8.607 7.526 6.842 6.842 6.842 6.791 6.721 5.82 5.202 4.579 6.012 6.575 6.758 7.656 7.656 7.656 7.389 7.389 7.156 6.98 6.536 6.081 5.838 6.807 7.039 7.039 7.312 7.913 8.802 8.971 9.578 9.578 9.578 9.578 9.481 9.21 8.246 7.126 6.766 5.941 6.031 5.876 6.095 9.379 10.462 12.202 12.327 12.327 13.118 13.711 13.711 14.606 14.606 14.606 14.606 13.819 13.194 13.042 12.248 11.884 11.564 10.432 8.11 6.485 6.485 10.367 12.419 12.657 12.657 13.411 13.826 13.83 14.218 14.218 13.934 14.259 13.935 13.935 12.374 9.823 9.781 8.49 11.019 11.019 12.457 12.65 13.09 13.431 13.446 13.09 12.798 12.478 11.881 12.965 13.357 13.357 12.787 12.651 14.023 14.023 14.023 13.422 13.422 13.343 12.946 13.36 13.748 14.283 14.283 14.397 14.643 14.643 15.124 15.124 14.671 14.671 14.625 14.625 14.563 14.563 15.368 15.783 15.783 15.783 15.481 15.618 15.618 15.479 15.479 15.479 15.269 15.269 15.335 16.691 16.691 16.691 16.691 16.193 16.248 16.268 16.521 16.521 16.171 15.888 16.296 17.173 17.173 17.169 17.169 17.169 16.911 16.911 16.911 16.339 16.329 16.329 16.329 15.887 15.284 15.279 15.206 15.331 15.331 15.331 15.768 15.768 15.707 15.748 16.14 17.219 17.219 16.658 16.658 17.604 17.604 17.604 17.795 17.795 17.834 17.834 18.259 18.259 17.886 18.08 18.189 18.08 18.08 17.586 18.269 19.343 19.562 20.232 20.777 20.777 -9999 -9999 -9999 -9999 -9999 -9999 -9999 -9999 -9999 -9999 -9999 -9999 -9999 -9999 -9999 -9999 -9999 -9999 -9999 -9999 -9999 -9999 -9999 -9999 -9999 -9999 -9999 -9999 -9999 -9999 -9999 -9999 -9999 -9999 -9999 -9999 -9999 -9999 -9999 -9999 -9999 -9999 -9999 -9999 -9999 -9999 -9999 -9999 -9999 -9999 -9999 -9999 -9999 -9999 -9999 -9999 -9999 -9999 
-9999 -9999 -9999 -9999 -9999 -9999 -9999 -9999 -9999 17.473 17.375 17.175 16.91 16.781 17.075 17.075 16.826 16.826 16.826 16.142 15.337 14.892 15.011 15.011 14.802 14.582 14.562 15.206 15.302 15.302 15.206 15.142 14.508 14.229 14.229 14.229 14.229 12.722 12.502 12.307 11.618 10.785 11.485 12.042 12.042 12.305 -9999 -9999 12.506 11.271 9.932 9.625 7.526 6.842 6.842 6.842 6.791 6.721 6.003 6.646 6.646 5.998 6.959 7.146 7.656 7.656 7.656 7.389 7.389 7.156 7.156 6.98 6.081 5.571 7.22 7.273 7.379 7.534 7.733 9.969 9.969 9.969 9.918 9.918 9.572 9.466 9.466 9.21 8.142 6.766 5.911 5.911 5.911 6.095 6.167 9.212 12.202 12.202 12.327 13.118 13.711 14.41 14.606 14.606 14.606 14.606 13.819 13.194 12.737 12.248 11.818 10.432 10.397 7.397 6.342 10.074 11.096 12.419 12.657 13.309 13.679 14.281 14.281 14.384 14.384 14.624 14.624 14.624 14.003 13.313 13.134 9.297 9.297 11.019 11.019 11.353 12.457 12.651 13.09 13.09 12.798 12.798 12.048 12.292 13.357 13.401 13.403 13.357 12.651 11.944 11.998 12.78 12.78 12.759 12.946 12.601 12.213 13.748 13.815 14.283 14.283 14.372 13.772 14.472 14.373 14.179 14.21 14.21 14.234 14.234 14.2 15.153 15.368 15.783 15.481 16.361 16.361 16.361 16.28 15.479 15.479 15.269 15.269 15.882 16.691 16.691 16.691 16.103 16.4 16.086 16.248 16.248 16.248 16.171 15.887 17.173 17.173 17.173 17.173 16.861 16.861 16.751 16.476 16.426 16.209 16.329 16.329 16.329 16.403 15.284 15.279 15.279 15.331 15.331 15.331 15.538 15.707 16.214 16.214 16.095 16.315 16.095 15.755 16.299 17.604 17.639 17.604 17.795 17.795 17.917 18.259 18.259 18.259 18.259 17.657 17.906 17.84 17.84 17.913 18.569 18.569 19.562 20.245 20.245 20.777 20.151 -9999 -9999 -9999 -9999 -9999 -9999 -9999 -9999 -9999 -9999 -9999 -9999 -9999 -9999 -9999 -9999 -9999 -9999 -9999 -9999 -9999 -9999 -9999 -9999 -9999 -9999 -9999 -9999 -9999 -9999 -9999 -9999 -9999 -9999 -9999 -9999 -9999 -9999 -9999 -9999 -9999 -9999 -9999 -9999 -9999 -9999 -9999 -9999 -9999 -9999 -9999 -9999 -9999 -9999 -9999 -9999 -9999 
-9999 -9999 -9999 -9999 -9999 -9999 -9999 -9999 17.473 17.473 17.273 17.394 17.394 17.394 17.075 17.075 17.075 16.826 16.826 16.826 15.162 15.162 15.074 15.074 15.074 14.582 14.582 15.2 15.206 15.206 15.2 14.508 14.057 14.025 14.229 14.229 12.892 12.403 11.618 11.618 10.593 11.485 11.843 12.042 12.253 12.504 12.506 12.539 12.539 12.539 10.857 9.932 9.533 7.175 6.842 6.842 6.791 6.721 6.646 9.39 9.39 9.764 8.109 7.373 7.146 7.146 6.989 7.172 7.172 7.172 7.156 6.98 5.928 5.583 7.273 7.379 7.534 7.534 7.89 9.969 9.969 9.969 9.918 9.918 9.827 9.466 9.466 9.21 8.014 6.766 5.911 5.911 5.911 6.095 6.225 9.212 9.496 11.615 12.252 13.393 13.711 14.41 14.578 14.658 14.606 14.469 14.249 13.136 12.416 12.399 11.818 10.397 9.876 7.767 10.074 10.074 11.218 12.419 12.657 13.925 13.925 14.281 14.384 14.384 14.384 14.975 14.975 14.624 14.624 14.159 13.134 10.632 7.923 7.147 11.019 11.353 11.353 12.219 12.651 12.798 12.798 12.765 11.864 12.451 13.401 13.403 13.403 13.403 13.311 12.302 12.302 12.302 11.964 11.964 11.895 11.895 13.594 12.807 13.748 13.815 13.815 13.815 13.682 13.142 13.285 13.285 13.487 13.913 14.139 14.122 14.122 14.479 14.479 15.42 16.192 16.361 16.361 16.361 16.361 15.573 15.573 15.269 15.269 15.997 15.997 16.691 16.467 16.4 16.4 16.4 16.094 16.171 16.171 15.887 16.189 17.173 17.173 17.173 17.173 16.751 16.751 16.644 16.426 16.426 15.95 16.329 16.329 16.403 16.403 16.403 15.626 15.755 15.755 15.755 15.331 15.272 15.979 16.619 16.764 16.764 16.764 16.377 16.377 17.11 17.639 17.639 17.639 17.643 17.795 17.917 18.259 18.259 18.259 18.259 16.34 16.546 16.546 16.546 16.385 18.569 18.569 19.562 20.245 20.245 20.245 20.151 19.891 -9999 -9999 -9999 -9999 -9999 -9999 -9999 -9999 -9999 -9999 -9999 -9999 -9999 -9999 -9999 -9999 -9999 -9999 -9999 -9999 -9999 -9999 -9999 -9999 -9999 -9999 -9999 -9999 -9999 -9999 -9999 -9999 -9999 -9999 -9999 -9999 -9999 -9999 -9999 -9999 -9999 -9999 -9999 -9999 -9999 -9999 -9999 -9999 -9999 -9999 -9999 -9999 -9999 -9999 -9999 -9999 
-9999 -9999 -9999 -9999 -9999 -9999 17.482 17.482 17.482 17.273 17.394 17.394 17.394 17.394 17.075 18.397 17.51 17.51 16.826 16.216 16.113 15.508 15.508 15.317 15.074 15.039 14.582 14.433 15.2 15.2 14.881 14.232 14.069 13.898 14.025 14.025 12.403 13.102 12.179 10.817 11.04 10.817 11.843 12.042 12.042 12.504 12.506 12.539 12.539 12.539 10.316 9.625 8.492 7.74 7.74 7.51 7.089 7.225 8.296 9.961 9.961 9.961 9.764 8.109 7.373 7.146 6.997 7.172 7.172 7.172 7.172 6.612 5.928 6.514 7.263 7.379 7.534 7.89 7.89 9.969 9.969 9.969 9.918 9.918 9.827 9.466 9.201 8.352 6.668 5.661 5.911 5.911 5.694 6.07 8.468 9.533 9.533 10.452 12.82 13.12 13.715 14.403 14.658 14.658 14.658 14.249 14.249 13.694 12.399 11.818 11.75 9.876 8.009 8.8 10.135 11.259 11.333 12.172 12.235 13.925 14.019 14.281 14.281 14.623 14.975 14.975 14.975 14.975 14.286 14.159 14.159 10.794 8.005 7.951 9.238 10.515 10.524 11.353 10.668 11.198 11.198 10.95 11.826 12.451 13.401 13.403 13.403 13.403 13.311 12.764 13.68 13.68 13.68 11.964 13.805 13.805 13.805 13.834 12.807 12.956 13.682 13.682 14.563 14.563 14.563 14.089 14.081 13.15 13.372 13.606 14.427 14.519 15.42 15.42 16.192 16.361 16.361 16.361 16.28 15.573 15.573 14.971 15.098 15.997 16.467 16.467 16.467 16.426 16.4 16.4 16.094 16.094 15.445 15.444 16.006 16.894 17.173 17.173 16.724 16.583 16.377 16.318 16.426 16.318 15.536 15.438 15.438 16.403 16.403 16.403 16.115 16.076 16.076 15.755 15.272 15.272 15.979 16.752 16.764 16.764 16.764 16.505 16.852 17.11 17.639 17.639 17.639 17.454 17.454 17.917 17.917 18.259 18.259 17.248 16.709 16.243 16.243 15.534 16.385 16.636 18.326 19.143 20.245 20.245 20.245 19.891 19.891 19.586 -9999 -9999 -9999 -9999 -9999 -9999 -9999 -9999 -9999 -9999 -9999 -9999 -9999 -9999 -9999 -9999 -9999 -9999 -9999 -9999 -9999 -9999 -9999 -9999 -9999 -9999 -9999 -9999 -9999 -9999 -9999 -9999 -9999 -9999 -9999 -9999 -9999 -9999 -9999 -9999 -9999 -9999 -9999 -9999 -9999 -9999 -9999 -9999 -9999 -9999 -9999 -9999 -9999 -9999 -9999 
-9999 -9999 -9999 -9999 -9999 17.482 17.482 17.482 17.268 17.268 17.33 17.394 17.394 17.394 18.397 18.48 18.48 17.51 17.444 16.216 16.113 16.113 15.782 15.508 15.074 14.582 14.447 14.208 14.881 15.278 15.278 15.278 14.323 13.466 12.519 13.275 13.431 13.431 13.431 12.291 11.118 11.234 11.843 11.843 12.042 12.504 12.504 12.539 12.539 12.539 9.528 8.678 8.678 8.627 9.476 9.707 9.707 8.557 9.142 9.961 9.961 9.961 9.961 9.517 7.373 6.997 6.997 7.172 7.172 7.172 6.612 6.153 5.079 5.444 7.124 7.358 7.379 7.89 7.89 9.318 9.969 9.867 9.867 9.865 9.264 9.178 8.352 7.546 6.911 6.155 4.746 4.746 5.643 7.764 8.594 11.089 11.32 11.592 12.127 13.2 13.783 14.403 14.658 14.658 14.658 14.249 13.828 13.694 11.791 11.75 8.265 8.218 8.8 8.8 10.135 11.333 11.333 12.157 13.475 14.019 14.233 14.233 14.233 14.623 14.975 14.975 14.975 14.975 14.354 14.159 13.224 12.251 8.379 8.357 9.238 9.238 9.916 9.916 8.27 7.842 7.731 9.427 11.55 13.059 13.059 13.403 13.403 13.403 12.994 13.396 13.68 13.68 13.934 14.305 14.653 14.427 14.258 14.258 14.146 13.511 14.675 14.675 14.563 14.563 14.572 14.318 14.318 14.142 14.14 14.265 14.519 15.092 15.42 16.192 16.192 16.192 16.192 16.075 15.616 15.573 15.573 14.971 15.343 15.986 16.467 16.467 16.467 16.426 16.4 16.4 16.094 15.445 15.445 15.445 15.444 16.019 16.335 16.512 16.512 16.512 16.495 16.206 16.206 15.921 15.921 15.715 15.841 16.403 16.403 16.403 15.931 16.076 16.076 16.076 15.416 15.857 16.176 16.619 16.826 16.826 16.826 17.042 17.042 16.852 17.11 17.639 17.639 17.525 17.776 17.776 17.776 17.26 17.26 17.19 16.709 15.491 15.101 15.077 16.636 16.636 18.288 18.344 18.785 19.628 19.585 19.585 18.577 18.374 -9999 -9999 -9999 -9999 -9999 -9999 -9999 -9999 -9999 -9999 -9999 -9999 -9999 -9999 -9999 -9999 -9999 -9999 -9999 -9999 -9999 -9999 -9999 -9999 -9999 -9999 -9999 -9999 -9999 -9999 -9999 -9999 -9999 -9999 -9999 -9999 -9999 -9999 -9999 -9999 -9999 -9999 -9999 -9999 -9999 -9999 -9999 -9999 -9999 -9999 -9999 -9999 -9999 -9999 -9999 
-9999 -9999 -9999 17.841 17.653 17.422 17.162 17.162 16.914 16.718 17.33 17.33 17.39 18.572 18.572 18.572 18.48 18.48 17.444 16.814 16.814 16.814 15.782 15.317 14.341 13.753 14.019 14.019 15.1 15.278 15.278 15.278 15.186 14.287 14.2 13.275 13.431 13.431 13.431 12.291 12.291 11.363 11.363 11.49 11.835 12.504 12.504 12.498 12.539 10.929 9.312 9.053 9.19 10.757 10.757 10.696 10.696 10.696 9.216 9.961 9.961 9.961 9.764 9.703 7.559 6.997 6.997 6.454 5.878 6.415 6.153 5.323 4.7 5.45 6.994 7.124 7.358 7.089 7.89 8.864 9.318 9.867 9.627 9.591 9.264 7.984 7.764 6.935 6.935 6.183 4.056 3.426 8.528 9.167 10.869 11.557 12.583 12.583 12.127 12.954 13.715 14.156 14.658 14.658 14.658 13.828 13.694 13.346 9.459 8.473 8.473 8.265 7.998 9.578 10.135 11.272 11.574 11.994 12.157 14.019 14.233 14.233 14.233 14.682 14.682 14.975 14.975 14.354 14.354 14.354 12.641 12.641 9.237 9.878 8.357 7.803 7.438 6.494 6.511 6.511 6.168 6.736 10.046 13.059 13.059 13.059 13.059 12.909 12.892 13.396 13.68 13.68 14.305 14.653 15.155 15.155 15.155 14.662 14.258 14.675 14.675 14.675 14.675 14.677 14.677 14.572 14.571 14.571 14.142 14.265 14.427 15.092 15.092 15.42 16.192 16.192 15.657 15.651 15.527 15.047 14.797 15.484 15.783 15.783 16.042 16.467 16.426 16.193 16.193 16.193 15.505 15.445 15.445 15.445 15.342 16.006 16.335 16.512 16.512 16.512 16.484 16.468 16.528 16.206 15.921 15.715 15.841 15.841 15.841 15.761 16.076 16.076 16.076 16.076 14.957 16.176 16.593 16.826 16.826 16.826 16.826 17.042 17.042 17.042 16.922 16.922 16.922 17.525 17.776 17.776 17.776 17.26 17.26 17.19 15.491 15.491 15.491 15.077 17.653 17.96 18.457 18.457 18.457 18.897 18.897 18.897 18.374 18.374 18.485 -9999 -9999 -9999 -9999 -9999 -9999 -9999 -9999 -9999 -9999 -9999 -9999 -9999 -9999 -9999 -9999 -9999 -9999 -9999 -9999 -9999 -9999 -9999 -9999 -9999 -9999 -9999 -9999 -9999 -9999 -9999 -9999 -9999 -9999 -9999 -9999 -9999 -9999 -9999 -9999 -9999 -9999 -9999 -9999 -9999 -9999 -9999 -9999 -9999 -9999 -9999 -9999 -9999 -9999 
-9999 -9999 17.841 17.841 17.591 17.422 17.032 16.887 17.215 17.215 17.215 16.87 17.39 18.572 18.572 18.572 18.48 18.48 17.36 16.814 16.814 16.814 16.052 15.375 14.557 14.1 14.188 14.188 14.525 15.278 15.278 15.278 15.186 14.287 14.2 13.275 13.431 13.431 13.431 12.291 12.395 12.621 12.621 11.753 11.67 12.498 12.498 12.498 11.329 10.565 10.227 12.23 12.23 10.991 11.067 11.067 10.84 10.696 10.274 9.78 9.78 9.78 9.703 9.703 9.001 6.812 6.812 5.572 5.549 5.623 5.191 4.725 4.021 4.652 5.567 6.477 8.134 8.536 8.7 8.7 8.864 8.864 8.773 8.551 7.996 7.953 6.935 6.935 6.717 6.499 6.686 8.287 8.528 10.869 11.557 12.583 12.887 12.887 12.583 12.705 12.954 13.937 14.099 14.164 14.046 13.575 13.419 11.155 8.93 8.473 8.473 8.473 8.371 9.578 10.037 11.026 11.574 11.994 12.13 14.019 14.233 14.233 14.233 14.682 14.682 14.682 14.354 14.354 14.354 14.354 12.641 12.641 10.328 10.328 10.328 8.823 8.823 6.458 4.938 4.938 4.938 4.984 9.002 10.189 12.348 12.348 12.348 12.225 12.892 13.189 13.396 14.143 14.143 15.155 15.298 15.298 15.298 14.734 14.258 14.356 14.675 14.675 14.677 14.677 14.677 14.677 14.571 14.571 14.142 14.14 14.278 15.092 15.092 15.092 14.754 14.911 15.419 15.419 15.419 15.063 15.711 15.742 15.783 15.783 15.783 16.042 16.042 15.54 16.193 15.436 15.397 15.445 15.445 15.445 15.4 15.551 15.924 16.135 16.512 16.484 16.239 16.528 16.528 16.528 15.921 15.715 15.841 15.841 15.841 15.523 15.585 16.076 16.076 15.03 15.784 16.593 16.593 16.593 16.826 16.826 16.926 17.042 17.042 17.042 16.922 16.922 17.071 17.525 17.776 17.776 17.776 17.26 17.26 16.028 15.511 15.493 16.518 16.518 17.919 17.96 18.478 18.528 18.528 18.494 18.494 18.265 18.765 18.85 18.85 18.85 -9999 -9999 -9999 -9999 -9999 -9999 -9999 -9999 -9999 -9999 -9999 -9999 -9999 -9999 -9999 -9999 -9999 -9999 -9999 -9999 -9999 -9999 -9999 -9999 -9999 -9999 -9999 -9999 -9999 -9999 -9999 -9999 -9999 -9999 -9999 -9999 -9999 -9999 -9999 -9999 -9999 -9999 -9999 -9999 -9999 -9999 -9999 -9999 -9999 -9999 -9999 -9999 -9999 
-9999 17.841 17.841 17.841 16.88 16.672 16.527 17.01 17.215 17.215 17.215 16.999 17.375 18.572 18.572 18.572 18.48 17.483 17.013 16.814 16.814 16.814 15.844 15.772 14.716 14.188 14.188 14.188 14.545 14.756 15.186 15.186 14.818 14.818 14.2 13.275 13.275 13.175 13.175 12.395 12.838 12.838 13.696 13.696 13.113 10.563 11.859 11.859 9.562 10.227 12.412 12.43 12.868 12.868 12.489 11.174 11.167 11.167 10.274 9.216 9.216 9.703 9.703 9.703 9.001 5.902 5.902 5.524 8.011 4.938 4.725 4.088 4.088 4.021 4.545 7.696 8.44 8.894 9.36 9.36 9.187 9.187 7.752 7.752 7.647 8.159 8.159 8.159 6.717 6.686 6.891 7.896 10.317 10.869 11.928 12.887 12.887 12.887 12.887 12.365 12.745 13.597 13.937 13.937 13.422 13.419 12.052 10.513 8.852 8.473 8.473 8.223 7.987 9.405 10.863 11.499 11.499 11.574 12.459 13.12 13.12 13.441 13.738 14.139 14.682 14.323 14.266 14.266 13.965 13.435 12.641 10.591 10.421 10.421 10.328 10.328 8.823 6.499 2.891 4.938 3.417 3.486 6.839 7.633 10.189 10.569 11.556 11.818 12.892 12.892 12.892 14.143 14.583 15.298 15.298 15.298 15.298 14.734 14.734 14.486 14.675 14.675 14.677 14.677 14.677 14.677 14.571 14.571 14.197 13.717 13.753 14.278 14.485 14.908 15.06 15.141 15.287 15.287 15.287 15.063 15.826 15.982 15.982 15.982 15.783 15.78 15.49 15.436 15.436 15.436 15.397 15.4 15.4 15.4 15.4 15.132 15.455 16.034 16.034 16.034 16.388 16.528 16.528 16.528 15.864 15.795 15.747 15.841 15.747 15.249 15.12 15.009 14.946 14.547 15.784 16.593 16.593 16.593 16.593 16.514 16.439 17.042 17.042 16.926 16.406 17.071 17.071 17.071 17.525 17.776 16.809 16.645 16.645 16.176 16.099 16.518 16.518 16.532 17.919 18.478 18.528 18.528 18.528 18.528 18.494 18.265 18.765 18.85 18.85 18.85 18.707 -9999 -9999 -9999 -9999 -9999 -9999 -9999 -9999 -9999 -9999 -9999 -9999 -9999 -9999 -9999 -9999 -9999 -9999 -9999 -9999 -9999 -9999 -9999 -9999 -9999 -9999 -9999 -9999 -9999 -9999 -9999 -9999 -9999 -9999 -9999 -9999 -9999 -9999 -9999 -9999 -9999 -9999 -9999 -9999 -9999 -9999 -9999 -9999 -9999 -9999 -9999 -9999 
-9999 17.455 17.455 16.687 16.679 16.679 16.679 17.01 17.215 17.215 17.215 16.999 17.107 17.602 17.764 18.175 17.752 17.013 16.345 16.474 16.814 16.303 15.772 15.772 15.772 14.188 14.188 14.188 14.437 14.756 14.818 14.818 14.818 14.818 13.514 13.089 13.089 13.007 12.685 12.395 13.371 13.696 13.696 13.696 13.696 11.197 9.735 9.002 9.049 12.412 12.412 12.88 12.88 12.868 12.489 11.353 11.174 11.167 11.167 10.102 9.058 9.058 9.058 9.034 7.722 7.359 10.229 10.229 8.011 9.962 6.984 7.792 4.088 2.885 7.413 8.44 8.733 9.36 9.36 9.36 9.36 9.187 9.187 7.736 8.038 8.159 8.159 8.159 6.996 6.996 7.102 7.569 10.317 10.519 11.794 12.887 12.887 12.969 12.969 12.969 12.345 12.215 12.302 12.742 12.742 12.052 11.301 7.658 8.107 8.473 8.223 8.074 7.719 9.405 10.863 11.499 11.499 11.611 12.333 13.12 13.12 13.441 13.897 13.91 13.91 14.266 14.266 13.554 13.435 12.909 12.134 10.757 10.757 10.421 10.328 9.597 8.813 6.499 4.897 3.245 3.245 3.245 5.323 6.839 10.189 10.568 11.526 11.818 12.333 12.675 12.675 12.675 14.143 15.102 15.298 15.298 15.298 14.734 14.486 14.676 14.676 14.676 14.427 14.39 14.39 14.178 14.561 14.197 14.197 14.197 13.717 14.166 14.908 15.06 15.225 15.931 15.931 15.931 15.287 15.826 15.826 15.982 15.982 15.982 15.829 15.772 15.49 15.436 15.436 15.436 15.324 15.366 15.4 15.4 15.4 15.132 15.455 15.455 15.726 15.801 16.388 16.528 16.528 16.528 16.004 15.795 15.747 15.747 15.523 15.374 15.374 15.009 14.87 14.295 14.62 15.924 15.924 16.018 16.018 16.065 16.439 16.439 16.082 16.212 16.212 17.071 17.071 17.071 16.959 16.959 16.358 16.358 16.176 16.418 16.418 16.518 16.903 17.315 17.919 17.928 18.528 18.528 18.528 18.528 18.494 18.337 18.765 18.85 18.85 18.85 18.298 -9999 -9999 -9999 -9999 -9999 -9999 -9999 -9999 -9999 -9999 -9999 -9999 -9999 -9999 -9999 -9999 -9999 -9999 -9999 -9999 -9999 -9999 -9999 -9999 -9999 -9999 -9999 -9999 -9999 -9999 -9999 -9999 -9999 -9999 -9999 -9999 -9999 -9999 -9999 -9999 -9999 -9999 -9999 -9999 -9999 -9999 -9999 -9999 -9999 -9999 -9999 -9999 
-9999 -9999 16.809 16.809 16.679 16.679 16.679 17.01 17.01 17.215 16.999 16.396 17.107 17.398 17.398 16.953 16.953 16.345 16.345 16.303 16.303 15.772 15.772 15.772 14.717 14.272 14.188 14.138 14.146 14.437 14.005 14.072 14.072 14.072 13.928 13.089 13.089 12.834 11.765 12.632 13.371 13.696 13.696 13.696 13.696 11.25 10.42 9.515 9.898 12.521 12.88 12.88 12.88 12.88 12.489 11.679 11.353 11.167 11.167 10.102 8.386 7.994 7.994 7.722 6.857 11.172 11.72 11.87 11.875 11.875 10.321 7.792 7.792 2.885 8.145 8.145 9.045 9.36 10.427 10.619 10.619 9.187 10.161 10.161 10.161 8.87 8.87 8.539 8.051 8.051 8.935 9.887 9.887 11.334 11.794 12.107 12.887 12.969 12.969 12.969 12.345 12.303 12.105 11.059 11.174 10.011 8.131 7.888 7.888 8.025 7.888 7.585 7.167 9.405 9.405 10.863 11.499 11.611 12.296 13.12 13.12 13.441 13.897 13.91 13.91 13.91 13.434 12.612 12.535 12.224 10.757 10.757 10.757 10.421 9.76 9.335 8.369 6.236 4.897 4.127 4.697 5.323 5.922 7.066 8.769 9.768 11.503 11.813 12.222 12.39 12.39 14.181 14.181 14.509 15.102 15.102 14.509 14.322 14.676 14.676 14.676 14.676 14.274 13.996 13.847 14.046 14.197 14.438 14.438 14.438 13.717 14.166 14.908 15.225 15.488 15.931 15.931 15.931 15.931 15.33 15.826 15.982 15.982 15.982 15.829 15.564 15.095 15.095 15.436 15.324 15.149 15.366 15.366 15.59 15.186 14.835 14.835 15.726 15.726 16.153 15.787 16.388 16.388 16.004 15.864 15.403 15.034 15.288 15.374 15.374 15.374 14.87 14.295 14.295 14.295 14.575 15.924 15.866 16.018 16.209 16.137 16.137 16.137 16.082 16.246 16.657 17.071 16.901 16.657 16.509 16.309 15.354 16.176 16.418 16.418 17.066 17.102 17.315 17.315 18.157 18.157 18.528 18.528 18.494 17.736 18.337 18.477 18.765 18.85 18.477 18.246 18.246 -9999 -9999 -9999 -9999 -9999 -9999 -9999 -9999 -9999 -9999 -9999 -9999 -9999 -9999 -9999 -9999 -9999 -9999 -9999 -9999 -9999 -9999 -9999 -9999 -9999 -9999 -9999 -9999 -9999 -9999 -9999 -9999 -9999 -9999 -9999 -9999 -9999 -9999 -9999 -9999 -9999 -9999 -9999 -9999 -9999 -9999 -9999 -9999 -9999 -9999 -9999 
-9999 -9999 -9999 17.113 17.113 16.679 16.679 16.365 16.352 16.396 16.396 16.396 15.582 16.898 16.898 16.811 16.152 16.152 15.044 14.971 14.785 14.785 15.772 14.785 14.414 14.272 13.763 13.763 13.76 13.76 13.034 14.447 14.674 14.674 14.605 14.113 13.089 12.252 12.252 13.073 13.371 13.371 13.696 13.696 13.143 12.386 10.474 10.474 10.155 12.521 12.88 12.88 12.88 12.868 11.865 11.679 11.353 11.167 10.102 9.532 8.968 6.857 6.857 7.68 11.172 11.55 11.874 12.107 12.107 12.107 10.321 10.246 7.792 2.885 8.145 8.145 9.977 10.915 10.915 10.915 10.69 10.69 10.353 10.452 10.452 10.19 9.716 9.415 8.278 9.864 9.887 10.102 9.887 11.334 11.334 11.823 12.668 12.969 12.969 12.969 12.345 12.237 12.105 11.132 9.571 9.356 7.271 6.186 7.888 7.888 7.383 7.167 6.428 7.318 8.815 8.945 9.661 11.966 12.926 12.926 12.926 12.972 13.153 13.897 13.91 13.91 12.888 12.586 11.742 11.223 10.757 10.757 10.757 10.276 9.76 8.728 8.369 6.361 5.008 5.413 5.65 7.478 7.228 7.424 7.799 8.769 9.884 11.495 12.37 12.39 14.334 14.385 14.385 14.385 14.509 14.509 14.322 14.322 14.601 14.676 14.676 14.676 14.071 13.968 13.76 15.094 15.094 14.785 14.438 14.438 13.981 14.166 14.602 15.225 15.488 15.931 15.931 15.931 15.33 15.65 15.949 15.951 15.982 15.951 15.829 15.564 14.747 14.842 14.877 15.636 15.636 15.636 15.59 15.59 15.59 15.299 14.835 15.726 16.153 16.153 16.153 16.026 16.026 15.832 15.832 15.034 15.034 15.064 15.374 15.374 15.374 13.844 14.024 13.829 14.058 14.058 14.058 15.146 16.32 16.32 17.345 17.345 17.345 17.134 17.134 16.532 16.657 16.657 16.657 16.031 15.354 15.354 15.536 16.418 17.175 17.175 17.582 17.582 17.582 18.157 18.157 18.157 18.146 18.146 17.736 18.337 18.337 18.477 18.477 18.246 18.246 18.246 17.628 -9999 -9999 -9999 -9999 -9999 -9999 -9999 -9999 -9999 -9999 -9999 -9999 -9999 -9999 -9999 -9999 -9999 -9999 -9999 -9999 -9999 -9999 -9999 -9999 -9999 -9999 -9999 -9999 -9999 -9999 -9999 -9999 -9999 -9999 -9999 -9999 -9999 -9999 -9999 -9999 -9999 -9999 -9999 -9999 -9999 -9999 -9999 -9999 -9999 -9999 
-9999 -9999 -9999 -9999 17.113 16.598 16.23 15.651 15.572 15.8 15.8 15.768 15.753 15.753 15.753 15.53 15.301 14.971 14.971 14.971 14.9 14.785 14.785 14.507 14.156 14.156 13.302 13.76 13.76 13.76 13.76 14.674 14.674 14.674 14.674 14.113 12.622 12.252 12.252 13.073 13.227 13.227 13.29 13.538 13.538 12.82 12.253 10.762 10.474 12.521 12.521 12.88 12.435 12.424 11.865 10.839 10.839 10.075 9.947 9.468 8.583 6.643 5.209 7.856 11.538 12.113 12.113 12.113 12.973 12.973 12.973 12.586 11.489 7.073 7.073 9.977 10.179 10.915 10.915 10.915 10.915 10.69 10.452 10.452 10.463 10.463 10.463 9.716 9.415 9.864 10.884 10.884 10.884 10.946 11.334 11.502 12.107 12.668 12.969 12.329 12.329 11.844 11.731 11.132 10.233 8.061 7.012 5.615 5.615 6.882 6.882 6.296 6.296 6.296 6.484 8.234 9.132 11.966 12.926 12.926 12.926 12.926 12.365 12.325 12.888 12.888 12.293 12.293 11.689 11.223 9.908 10.284 9.423 9.423 8.824 8.543 7.226 6.236 5.008 5.65 7.478 7.478 7.478 7.706 8.395 8.877 9.233 10.941 12.37 12.37 14.608 14.864 14.864 14.943 14.943 14.943 14.304 14.322 14.322 14.601 14.601 14.071 13.9 13.637 15.094 15.094 15.094 14.785 14.438 14.438 13.981 14.121 14.843 14.843 15.488 15.488 15.65 15.65 15.366 15.65 15.949 15.949 15.949 15.949 15.67 14.747 14.747 15.102 15.102 15.636 16.102 16.102 16.102 15.59 15.59 15.446 14.835 15.349 16.153 16.153 16.153 16.026 16.026 16.026 15.832 14.853 14.774 13.946 15.064 13.96 13.93 13.431 12.289 14.247 14.247 14.058 14.058 16.152 16.32 16.32 17.345 17.345 17.345 17.244 17.134 16.345 16.345 16.345 16.255 16.031 15.06 14.766 15.107 15.604 17.175 17.175 17.582 17.582 17.582 17.888 18.157 18.157 18.146 18.146 17.32 17.215 17.579 17.693 17.693 18.246 18.246 18.246 17.628 18.56 -9999 -9999 -9999 -9999 -9999 -9999 -9999 -9999 -9999 -9999 -9999 -9999 -9999 -9999 -9999 -9999 -9999 -9999 -9999 -9999 -9999 -9999 -9999 -9999 -9999 -9999 -9999 -9999 -9999 -9999 -9999 -9999 -9999 -9999 -9999 -9999 -9999 -9999 -9999 -9999 -9999 -9999 -9999 -9999 -9999 -9999 -9999 -9999 -9999 
-9999 -9999 -9999 -9999 17.113 16.598 15.651 15.651 15.008 15.768 15.768 15.768 15.768 15.753 15.753 15.53 15.495 14.891 14.967 14.967 14.967 14.9 14.484 14.226 14.226 14.226 13.302 13.76 13.76 13.76 13.76 14.674 14.674 14.674 14.674 14.113 12.622 12.622 12.564 13.186 13.227 13.227 13.538 13.538 13.538 13.29 12.253 10.762 10.973 10.973 11.683 11.683 12.069 11.51 11.458 10.292 10.075 10.075 8.871 8.583 7.294 6.643 6.788 7.856 11.317 12.113 12.36 12.36 12.973 12.973 12.973 12.973 12.586 4.823 7.073 7.678 10.179 10.915 10.915 10.915 10.69 10.69 10.452 10.584 10.584 10.489 10.463 9.716 9.845 10.062 10.884 10.976 10.976 10.656 10.992 11.293 11.681 12.238 12.329 12.329 12.032 11.826 11.292 10.492 9.34 7.754 5.925 5.011 5.09 6.219 6.219 6.219 6.219 5.77 6.484 6.74 8.629 9.947 11.966 12.926 12.926 12.629 12.325 12.325 11.185 11.689 11.689 11.689 11.223 9.284 8.622 8.622 8.802 8.802 8.543 8.543 6.581 5.105 4.444 6.021 7.478 7.478 7.478 8.009 8.487 8.702 8.877 11.451 12.278 14.083 14.849 14.994 15.053 15.053 15.053 14.943 14.459 14.304 14.304 14.289 14.11 13.988 13.539 13.462 15.094 15.094 15.094 14.785 14.702 13.981 13.694 13.976 14.843 14.843 14.843 14.843 14.219 14.213 15.289 15.366 15.704 15.949 15.949 15.524 14.747 14.747 14.747 15.102 15.483 16.04 16.559 16.559 16.559 15.982 15.473 15.473 15.206 15.157 16.153 16.153 16.153 16.026 16.026 15.832 15.832 14.767 13.946 13.946 13.946 13.93 13.431 12.886 13.847 14.247 14.247 14.247 14.058 16.152 16.32 16.32 17.345 17.345 17.345 17.166 16.894 16.334 16.345 16.345 16.194 14.546 15.528 15.565 15.935 15.98 16.484 17.175 17.582 17.582 17.582 17.63 17.888 18.144 18.144 17.497 17.32 16.95 17.26 17.693 17.693 17.874 17.874 17.988 18.56 19.005 -9999 -9999 -9999 -9999 -9999 -9999 -9999 -9999 -9999 -9999 -9999 -9999 -9999 -9999 -9999 -9999 -9999 -9999 -9999 -9999 -9999 -9999 -9999 -9999 -9999 -9999 -9999 -9999 -9999 -9999 -9999 -9999 -9999 -9999 -9999 -9999 -9999 -9999 -9999 -9999 -9999 -9999 -9999 -9999 -9999 -9999 -9999 -9999 -9999 
-9999 -9999 -9999 -9999 -9999 16.027 15.573 15.573 15.167 15.768 15.768 15.768 15.768 15.753 15.753 15.595 15.495 14.967 14.967 14.967 14.967 14.9 14.443 14.226 14.226 14.226 13.805 13.42 13.42 13.42 12.906 13.143 14.674 14.674 13.929 12.622 12.622 12.622 12.564 13.186 13.186 13.353 13.538 13.538 13.538 12.901 12.808 10.762 10.973 10.973 10.973 10.163 10.163 11.458 9.924 9.563 9.555 8.379 8.379 7.925 6.679 6.006 6.788 8.832 11.263 12.113 12.542 12.542 12.973 12.973 12.973 12.772 12.386 4.823 6.805 9.094 10.179 10.577 10.577 10.578 10.69 10.578 10.584 10.584 10.584 10.584 10.489 9.928 10.062 10.597 10.884 10.976 10.976 10.976 10.992 11.194 11.66 11.66 11.66 11.654 11.328 11.292 10.498 10.204 8.138 7.322 5.925 4.745 4.745 4.814 6.219 6.219 5.356 4.876 6.484 6.534 7.901 9.947 10.866 10.956 11.372 11.372 11.196 11.085 10.035 10.155 11.101 11.101 9.284 7.102 7.904 7.21 7.102 7.196 6.216 5.918 4.782 4.591 4.981 6.13 7.478 7.573 7.785 8.009 8.702 8.766 10.846 11.743 12.278 13.738 14.849 15.053 15.053 15.053 15.053 14.943 14.459 13.928 13.928 13.928 13.731 13.504 13.462 13.462 13.74 15.094 15.094 14.702 14.002 13.237 13.694 13.217 13.526 14.843 14.843 14.219 14.182 15.023 14.825 15.289 15.704 15.704 15.035 14.66 14.66 14.836 14.932 15.139 15.483 16.076 16.559 16.559 16.559 16.559 15.982 15.53 15.543 15.361 15.811 15.811 15.37 15.17 15.17 15.832 14.559 13.174 13.174 13.149 12.463 12.493 12.493 12.289 13.847 14.623 15.797 15.797 15.797 15.159 16.152 16.355 16.559 17.166 17.166 17.166 16.754 16.651 16.334 16.334 16.149 14.883 15.528 15.935 15.98 15.98 16.199 16.484 16.484 16.938 16.938 16.938 16.938 17.363 17.497 17.101 16.642 16.735 17.263 17.458 17.693 17.874 17.874 18.56 19.098 19.822 19.822 -9999 -9999 -9999 -9999 -9999 -9999 -9999 -9999 -9999 -9999 -9999 -9999 -9999 -9999 -9999 -9999 -9999 -9999 -9999 -9999 -9999 -9999 -9999 -9999 -9999 -9999 -9999 -9999 -9999 -9999 -9999 -9999 -9999 -9999 -9999 -9999 -9999 -9999 -9999 -9999 -9999 -9999 -9999 -9999 -9999 -9999 -9999 -9999 
-9999 -9999 -9999 -9999 -9999 -9999 15.573 15.573 15.239 15.155 15.768 15.768 15.643 15.645 15.595 15.595 15.495 14.965 14.967 14.967 15.999 15.999 14.444 14.226 14.226 13.897 13.897 13.288 13.42 13.303 12.167 12.134 13.143 13.143 12.505 13.005 13.005 12.564 12.564 12.564 13.186 13.186 13.353 13.538 13.538 12.901 11.391 10.766 10.973 10.973 10.973 9.773 10.163 10.163 8.505 7.862 8.047 7.978 7.978 6.839 6.006 6.006 6.279 6.279 9.758 12.542 12.542 12.62 12.62 12.62 12.772 12.433 12.386 5.016 5.509 7.407 10.149 10.453 10.453 10.453 10.434 10.357 10.584 10.584 10.584 10.584 10.527 9.928 10 10.597 10.8 10.976 10.976 10.976 10.656 10.142 11.129 11.29 11.654 11.249 11.156 10.498 9.607 8.138 7.983 7.564 6.854 4.735 4.735 4.735 4.365 4.343 4.046 4.074 4.53 6.484 6.607 6.898 8.341 10.596 10.596 10.596 9.954 9.761 9.72 9.72 9.72 9.263 6.02 5.566 5.566 5.308 5.972 6.01 5.972 5.549 5.549 4.591 4.981 5.106 7.239 7.573 7.785 7.987 8.766 8.766 10.846 11.743 13.331 14.255 14.731 14.994 15.053 15.053 15.053 14.459 14.303 14.303 13.928 13.928 13.731 13.462 13.462 13.462 13.448 13.857 13.857 14.002 14.002 13.237 13.176 13.176 13.526 13.598 14.049 14.049 15.023 15.023 15.023 14.887 14.887 14.882 14.882 14.882 14.836 14.932 15.405 15.405 15.547 15.903 16.559 16.559 16.559 15.982 15.982 15.967 15.967 15.967 15.871 15.871 15.73 15.17 14.871 14.644 13.174 13.174 13.174 13.149 12.928 11.57 11.57 12.753 13.982 15.723 15.797 15.797 15.797 13.607 15.576 16.355 16.355 17.166 17.166 17.166 16.754 16.651 16.149 16.149 16.149 14.883 15.528 15.905 15.935 15.98 15.98 16.199 16.394 16.938 16.938 16.938 16.938 16.837 16.837 16.837 16.642 17.081 17.636 17.636 17.636 17.844 18.316 19.069 19.763 19.822 19.822 19.822 -9999 -9999 -9999 -9999 -9999 -9999 -9999 -9999 -9999 -9999 -9999 -9999 -9999 -9999 -9999 -9999 -9999 -9999 -9999 -9999 -9999 -9999 -9999 -9999 -9999 -9999 -9999 -9999 -9999 -9999 -9999 -9999 -9999 -9999 -9999 -9999 -9999 -9999 -9999 -9999 -9999 -9999 -9999 -9999 -9999 -9999 -9999 
-9999 -9999 -9999 -9999 -9999 -9999 -9999 15.239 14.769 14.947 15.155 15.643 15.643 15.439 15.434 15.434 15.434 15.758 15.758 15.999 15.999 15.999 15.999 14.767 13.897 13.897 13.897 13.897 13.447 13.447 13.447 13.005 11.838 12.06 13.005 13.005 13.005 13.005 12.77 12.31 12.31 12.932 12.932 12.932 12.901 11.391 10.88 10.88 10.766 10.766 10.59 9.827 8.802 7.59 8.279 8.279 7.568 7.86 7.581 7.327 6.006 6.006 5.608 7.137 9.422 11.571 12.542 12.542 12.62 12.62 12.62 12.386 6.152 5.016 5.509 7.407 8.05 8.641 10.453 10.434 10.246 10.246 10.579 10.579 10.579 10.579 10.527 9.888 10 10.597 10.8 10.976 10.976 10.661 10.226 10.063 10.063 10.063 9.592 9.592 9.421 9.388 8.37 8.136 8.136 7.564 7.162 6.854 2.776 2.903 3.683 4.046 4.046 4.074 4.53 5.014 6.607 6.898 8.341 8.557 9.061 9.466 10.222 10.222 8.625 8.625 8.347 7.174 6.373 5.421 5.569 5.576 5.576 6.244 6.244 7.571 7.571 7.496 7.496 5.802 7.239 7.573 7.785 8.254 8.702 8.766 8.766 11.948 13.02 14.255 14.731 14.782 14.782 14.782 14.501 14.303 14.303 14.109 13.857 13.366 13.423 13.423 12.963 13.126 13.126 13.126 13.857 13.317 13.586 13.237 13.176 13.176 13.176 13.45 14.049 14.166 15.023 15.023 15.023 15.023 14.887 14.882 14.882 14.882 14.856 14.932 15.405 15.405 15.547 15.547 15.903 15.807 15.982 15.982 15.982 15.967 16.422 16.422 16.136 15.98 15.74 14.473 14.473 12.979 13.174 13.174 13.174 13.107 12.715 12.457 11.31 12.753 13.982 15.723 15.797 15.797 15.797 13.88 13.66 16.355 16.355 16.602 17.166 16.701 16.701 16.53 15.955 15.955 14.883 14.883 15.059 15.905 15.905 15.935 15.959 16.475 15.959 16.457 16.938 16.938 16.833 16.636 16.636 16.319 16.45 17.081 17.636 17.636 18.175 18.175 19.069 19.243 19.763 19.822 19.822 19.822 19.573 -9999 -9999 -9999 -9999 -9999 -9999 -9999 -9999 -9999 -9999 -9999 -9999 -9999 -9999 -9999 -9999 -9999 -9999 -9999 -9999 -9999 -9999 -9999 -9999 -9999 -9999 -9999 -9999 -9999 -9999 -9999 -9999 -9999 -9999 -9999 -9999 -9999 -9999 -9999 -9999 -9999 -9999 -9999 -9999 -9999 -9999 
-9999 -9999 -9999 -9999 -9999 -9999 -9999 14.637 14.637 14.292 14.9 14.9 14.9 14.757 15.434 15.434 14.732 15.758 15.758 15.999 15.999 15.999 15.999 14.767 13.897 13.897 13.897 13.897 13.447 13.447 13.447 13.255 12.251 12.633 13.005 13.005 13.005 13.005 12.77 12.541 12.31 12.001 12.001 12.254 12.254 11.435 11.175 11.301 11.301 11.301 10.708 9.827 8.761 8.485 9.001 9.001 9.001 8.431 8.431 7.815 7.049 5.929 9.69 11.176 10.743 11.491 11.491 11.237 11.237 11.426 8.612 7.877 7.651 5.856 5.016 6.043 7.407 7.952 8.449 9.238 10.075 10.075 9.909 10.579 10.579 10.527 10.426 10.273 9.999 10.062 10.661 10.8 10.661 10.078 9.38 8.893 8.435 9.253 9.421 9.421 9.421 9.131 8.37 8.136 7.564 7.409 7.162 2.359 2.745 5.377 5.432 5.432 5.432 4.921 4.53 5.119 6.607 6.898 7.443 9.229 9.229 10.222 10.222 10.222 10.222 8.347 8.347 7.23 7.23 6.778 6.006 7.382 7.589 8.053 8.053 8.053 7.571 7.72 7.72 6.937 7.239 7.57 7.57 8.254 8.254 8.254 8.456 11.948 13.02 13.165 14.255 14.731 14.782 14.501 13.654 14.109 14.109 13.857 13.366 14.33 14.33 14.33 13.543 13.543 13.126 13.473 13.473 13.686 13.686 13.686 13.355 13.176 13.122 13.45 14.166 14.166 14.287 15.023 15.023 14.887 14.776 14.882 14.882 14.882 14.856 14.899 15.405 15.405 15.502 15.502 15.502 15.469 15.262 15.798 16.064 16.422 16.422 16.422 16.422 15.98 15.98 15.709 12.908 12.908 13.107 13.107 13.449 13.449 13.449 13.144 12.457 12.961 13.982 14.94 15.723 15.797 14.94 13.88 13.88 15.237 15.561 15.561 16.336 16.336 16.53 16.257 15.011 15.011 14.883 14.883 15.709 15.905 15.905 16.131 16.475 16.475 16.475 16.66 16.66 16.66 16.636 16.636 16.319 16.319 16.377 17.081 17.636 18.231 18.231 18.231 19.156 19.206 19.763 19.763 19.822 19.639 19.685 -9999 -9999 -9999 -9999 -9999 -9999 -9999 -9999 -9999 -9999 -9999 -9999 -9999 -9999 -9999 -9999 -9999 -9999 -9999 -9999 -9999 -9999 -9999 -9999 -9999 -9999 -9999 -9999 -9999 -9999 -9999 -9999 -9999 -9999 -9999 -9999 -9999 -9999 -9999 -9999 -9999 -9999 -9999 -9999 -9999 -9999 
-9999 -9999 -9999 -9999 -9999 -9999 -9999 -9999 14.001 14.001 14.002 14.047 13.76 14.052 14.052 14.335 14.732 15.758 15.758 15.758 15.999 15.999 15.528 15.043 13.813 13.897 13.897 13.292 13.447 13.447 13.438 13.255 12.515 12.633 12.801 13.005 13.005 12.77 12.77 12.675 12.541 11.863 12.254 12.254 12.254 12.254 11.752 11.301 11.301 11.301 10.718 10.708 9.717 8.485 9.001 9.001 9.001 8.658 8.462 7.815 7.479 9.69 11.176 11.706 11.706 11.706 11.706 11.491 11.314 8.612 8.067 7.792 7.651 5.856 3.829 3.829 6.2 6.2 6.2 6.2 7.623 9.09 9.198 9.555 10.385 10.426 10.385 10.385 9.999 9.519 10.062 9.541 9.38 9.38 8.91 7.639 7.086 8.515 9.421 9.421 8.901 8.045 8.045 7.403 7.409 7.162 4.076 4.985 4.985 5.432 6.162 6.626 6.251 6.251 5.032 4.53 6.03 6.445 9.418 9.418 10.129 10.222 10.222 10.222 9.331 8.482 8.347 7.425 7.425 7.425 7.382 8.041 8.75 8.75 8.24 8.24 9.341 9.341 9.341 8.719 8.719 7.087 7.57 8.254 8.254 8.254 8.456 11.342 11.948 13.02 13.181 13.587 13.622 13.622 13.27 12.743 13.016 13.366 14.33 14.33 14.33 14.33 13.729 13.543 13.473 13.473 13.473 13.766 13.766 13.723 13.455 13.182 13.527 13.527 14.166 14.166 14.228 14.702 14.828 14.702 14.685 14.685 14.882 14.647 14.681 14.899 15.293 15.405 15.293 15.17 15.17 14.239 15.105 16.064 16.064 16.422 16.422 16.422 16.422 15.98 15.98 15.98 12.908 12.946 12.977 13.107 13.449 13.632 13.449 13.144 13.144 12.961 12.961 13.226 13.449 13.88 13.88 13.88 13.88 13.547 15.237 15.561 15.561 15.306 14.78 15.011 15.011 15.011 14.435 15.709 15.709 15.709 16.131 16.131 16.658 16.658 16.658 16.66 16.66 16.66 16.66 16.34 16.319 16.323 16.942 17.19 17.566 18.231 18.231 18.647 18.714 19.209 19.209 19.639 19.639 19.639 19.685 19.685 -9999 -9999 -9999 -9999 -9999 -9999 -9999 -9999 -9999 -9999 -9999 -9999 -9999 -9999 -9999 -9999 -9999 -9999 -9999 -9999 -9999 -9999 -9999 -9999 -9999 -9999 -9999 -9999 -9999 -9999 -9999 -9999 -9999 -9999 -9999 -9999 -9999 -9999 -9999 -9999 -9999 -9999 -9999 -9999 -9999 
-9999 -9999 -9999 -9999 -9999 -9999 -9999 -9999 -9999 14.967 14.612 14.612 13.966 14.052 14.052 14.335 14.732 15.276 15.758 15.668 15.668 15.668 15.153 15.043 13.262 13.125 13.125 13.292 13.438 13.438 13.438 12.515 12.515 12.633 12.633 12.801 12.675 12.934 12.934 12.675 12.541 12.057 12.254 12.254 12.438 12.438 12.227 12.227 11.301 11.301 10.718 10.708 9.717 8.485 9.001 9.001 9.001 8.919 -9999 8.462 9.323 9.818 11.38 12.048 12.716 12.716 12.188 11.889 11.783 9.609 8.259 7.792 6.574 4.855 3.829 3.866 3.866 6.2 6.2 3.056 5.823 7.107 7.955 8.923 9.481 10.385 10.385 10.385 9.999 9.206 8.746 8.746 7.113 6.936 6.271 5.362 6.388 7.807 7.807 7.907 8.045 8.045 7.446 6.949 6.187 4.556 3.344 5.496 6.142 6.406 7.002 7.073 8.13 8.13 8.13 6.295 7.429 9.418 11.894 11.894 11.894 11.286 10.222 10.222 9.331 8.482 8.324 7.635 7.635 7.425 8.041 8.75 8.75 8.75 8.861 8.861 9.341 9.341 9.341 8.943 8.719 7.087 6.269 6.269 6.269 6.13 8.147 11.342 11.428 11.542 12.493 12.493 12.222 12.743 12.743 12.743 13.233 14.013 13.917 14.719 14.719 14.33 13.729 13.543 13.473 13.473 13.473 14.048 14.048 13.907 13.455 13.238 13.527 14.083 14.458 14.458 14.352 14.702 14.702 14.702 14.685 14.28 14.634 14.634 14.634 14.811 14.899 15.015 15.015 14.559 14.046 13.761 14.388 16.064 16.064 16.064 16.422 16.422 16.311 15.98 15.98 13.1 12.946 12.946 13.343 13.343 13.632 13.632 13.632 13.144 13.144 13.095 13.095 13.226 13.416 13.463 13.787 13.787 13.787 13.547 13.39 13.135 13.948 13.948 14.489 15.011 15.011 15.011 14.435 14.274 15.709 15.709 16.131 16.67 16.67 17.024 17.024 16.824 16.66 16.66 16.082 16.082 16.401 16.755 17 17.19 17.512 17.93 18.647 18.647 18.647 19.209 19.209 19.209 19.639 19.639 19.685 19.685 19.685 -9999 -9999 -9999 -9999 -9999 -9999 -9999 -9999 -9999 -9999 -9999 -9999 -9999 -9999 -9999 -9999 -9999 -9999 -9999 -9999 -9999 -9999 -9999 -9999 -9999 -9999 -9999 -9999 -9999 -9999 -9999 -9999 -9999 -9999 -9999 -9999 -9999 -9999 -9999 -9999 -9999 -9999 -9999 -9999 
-9999 -9999 -9999 -9999 -9999 -9999 -9999 -9999 -9999 -9999 14.967 14.622 13.966 13.248 14.052 13.933 14.335 14.726 15.276 15.276 15.668 15.043 15.043 14.139 13.125 13.125 13.125 13.203 13.203 13.203 13.203 12.515 12.515 12.309 12.633 12.548 12.59 12.934 12.934 12.934 12.294 12.338 12.498 12.98 12.98 12.795 12.227 12.227 11.301 11.037 10.708 10.495 9.717 8.394 8.777 9.274 9.121 -9999 -9999 8.273 9.795 11.124 12.048 12.716 12.716 12.716 12.716 12.188 11.889 11.375 9.609 6.929 5.741 4.726 4.709 3.866 3.866 3.866 3.866 3.056 5.554 7.107 7.294 7.686 8.923 9.631 9.631 9.631 9.206 9.206 6.879 5.662 5.737 5.79 5.853 5.853 5.116 6.388 6.154 6.154 5.939 5.939 5.958 5.958 3.232 5.205 5.496 6.243 6.519 7.149 7.678 7.678 8.39 8.39 8.39 8.309 8.309 10.864 11.894 11.894 11.894 11.894 10.629 10.581 9.5 8.482 8.324 7.635 7.635 7.425 8.041 8.75 8.75 8.861 8.869 8.869 9.341 9.341 9.341 8.943 8.943 8.686 8.686 8.686 8.142 7.469 7.169 10.206 11.428 11.825 12.182 12.182 12.349 12.55 12.743 14.201 14.201 14.323 14.719 14.808 14.986 14.808 13.729 13.362 11.892 13.473 14.048 14.048 14.048 14.274 14.274 14.274 14.083 14.458 14.458 14.458 14.73 14.464 14.578 14.491 14.28 14.278 14.622 14.622 13.929 13.998 13.998 13.998 13.891 13.85 13.351 13.207 13.271 14.652 16.064 16.064 15.957 16.186 15.694 15.082 14.544 14.302 12.946 13.307 13.343 13.506 13.632 13.632 13.632 13.33 13.095 13.095 13.095 13.226 13.416 13.416 12.775 12.725 12.933 12.933 12.933 12.767 13.228 13.891 13.891 14.681 14.808 15.215 15.215 15.215 14.816 15.707 15.707 16.67 17.024 17.048 17.048 17.048 16.805 16.365 16.073 15.963 16.577 17 17 17.19 17.19 18.047 18.647 18.647 18.647 18.325 19.271 19.271 19.321 19.321 19.544 19.544 19.381 -9999 -9999 -9999 -9999 -9999 -9999 -9999 -9999 -9999 -9999 -9999 -9999 -9999 -9999 -9999 -9999 -9999 -9999 -9999 -9999 -9999 -9999 -9999 -9999 -9999 -9999 -9999 -9999 -9999 -9999 -9999 -9999 -9999 -9999 -9999 -9999 -9999 -9999 -9999 -9999 -9999 -9999 -9999 -9999 
-9999 -9999 -9999 -9999 -9999 -9999 -9999 -9999 -9999 -9999 14.967 14.673 14.376 13.417 12.955 13.241 13.424 13.408 14.58 14.937 14.937 14.436 14.139 12.995 13.125 13.748 13.748 13.748 13.203 13.203 12.275 12.275 12.275 12.309 12.309 12.328 12.59 12.934 12.934 12.934 12.294 12.338 12.498 12.98 12.98 12.98 12.227 12.227 11.207 10.7 10.288 9.821 8.194 8.606 9.274 -9999 -9999 -9999 -9999 -9999 10.45 11.124 12.592 12.716 12.793 12.793 12.716 12.553 11.889 11.449 9.609 6.929 5.474 4.726 4.709 3.93 3.772 3.772 3.772 3.831 3.93 5.25 5.54 5.54 7.285 7.562 9.35 9.35 9.206 6.13 5.772 5.644 5.79 5.853 5.853 5.853 5.853 4.307 5.169 5.169 5.939 5.792 5.98 5.98 0.415 5.205 6.243 6.375 7.324 7.568 7.678 8.39 8.39 10.177 10.177 10.177 11.856 12.109 12.109 13.749 13.827 13.749 12.823 11.335 10.686 10.686 8.069 7.635 7.635 7.119 7.46 8.443 8.815 9.224 9.224 9.224 9.25 9.25 9.25 9.25 8.943 8.686 8.779 8.779 8.737 10.002 10.002 9.816 10.8 11.825 12.182 12.182 12.349 12.55 12.55 14.201 14.323 14.712 15.495 15.495 15.495 14.986 13.928 11.892 12.681 13.358 14.048 14.048 14.903 14.903 14.867 14.274 14.213 14.458 14.458 15.904 15.904 16.149 16.02 15.75 15.721 15.15 13.87 13.383 13.383 13.929 13.998 13.918 13.85 13.351 12.112 12.599 13.219 14.045 15.064 15.064 15.064 15.082 15.082 14.721 14.721 13.763 13.272 13.595 13.595 13.595 13.632 13.632 13.632 13.242 12.314 13.095 13.095 12.776 12.743 12.743 12.675 12.725 12.933 12.933 12.933 13.228 13.228 13.228 14.298 14.681 14.808 15.215 15.215 15.215 15.215 15.271 16.515 16.515 17.024 17.048 17.048 17.048 16.805 16.365 16.003 16.282 16.577 17 17 17.262 17.262 18.047 18.232 18.647 18.647 18.408 19.271 19.271 19.271 19.321 19.321 19.283 19.283 19.283 -9999 -9999 -9999 -9999 -9999 -9999 -9999 -9999 -9999 -9999 -9999 -9999 -9999 -9999 -9999 -9999 -9999 -9999 -9999 -9999 -9999 -9999 -9999 -9999 -9999 -9999 -9999 -9999 -9999 -9999 -9999 -9999 -9999 -9999 -9999 -9999 -9999 -9999 -9999 -9999 -9999 -9999 -9999 
-9999 -9999 -9999 -9999 -9999 -9999 -9999 -9999 -9999 -9999 -9999 14.673 14.376 13.417 12.869 12.869 13.033 13.795 13.93 14.042 13.965 13.89 13.386 12.995 13.874 14.467 14.467 14.115 13.667 13.061 12.15 12.275 12.275 11.738 11.945 11.945 12.328 12.934 12.934 12.294 12.274 12.482 12.498 12.98 12.98 12.98 12.224 12.065 11.293 10.079 9.767 9.331 8.63 -9999 -9999 -9999 -9999 -9999 -9999 -9999 -9999 10.967 12.592 12.793 12.793 12.793 12.793 12.553 11.749 10.494 6.853 5.82 5.036 4.726 4.709 3.358 3.265 3.772 4.067 5.539 5.765 6.963 6.963 6.963 4.869 5.074 5.686 6.13 6.13 6.13 5.772 5.644 5.808 5.853 5.853 5.853 5.853 4.243 4.163 5.329 5.985 6.204 6.204 5.98 5.98 5.205 6.676 6.975 7.445 7.568 7.898 8.014 8.39 10.177 10.177 12.068 12.109 13.289 13.337 13.883 13.883 13.827 13.662 13.662 11.133 10.686 10.686 8.719 7.531 7.184 7.279 8.815 8.815 9.224 9.224 9.29 9.29 9.25 9.25 9.25 8.301 8.737 8.791 8.791 9.846 10.002 10.142 10.142 10.8 11.209 11.825 11.87 12.272 12.351 12.55 14.201 14.323 15.495 15.495 15.495 15.495 14.986 14.926 12.558 13.815 13.815 13.75 14.903 14.903 14.903 14.903 14.442 13.731 14.083 15.235 15.996 16.404 16.404 16.319 16.319 15.75 15.567 14.888 11.995 11.773 11.318 11.605 12.431 12.431 12.431 10.955 10.253 11.942 13.149 14.045 14.957 15.064 14.721 14.721 14.721 14.523 13.782 13.782 13.595 13.595 13.595 13.595 13.386 13.242 12.74 12.314 12.124 12.124 11.824 12.187 12.48 12.48 12.092 12.933 12.933 12.933 13.228 13.228 13.228 14.073 14.681 14.808 15.215 15.215 15.215 15.103 14.509 16.515 16.515 16.515 17.048 17.048 17.048 16.365 16.365 16.282 16.725 16.725 16.725 17 17.262 17.262 17.562 18.047 18.232 18.408 19.271 19.271 19.271 19.271 19.251 19.251 19.283 19.283 19.283 19.043 -9999 -9999 -9999 -9999 -9999 -9999 -9999 -9999 -9999 -9999 -9999 -9999 -9999 -9999 -9999 -9999 -9999 -9999 -9999 -9999 -9999 -9999 -9999 -9999 -9999 -9999 -9999 -9999 -9999 -9999 -9999 -9999 -9999 -9999 -9999 -9999 -9999 -9999 -9999 -9999 -9999 -9999 
-9999 -9999 -9999 -9999 -9999 -9999 -9999 -9999 -9999 -9999 -9999 -9999 14.325 14.325 14.246 13.528 13.032 14.661 14.237 14.432 14.432 14.242 13.386 12.942 14.467 14.467 14.467 14.467 13.667 13.667 12.15 11.763 11.738 11.738 11.945 11.945 11.945 11.896 11.896 11.815 11.924 12.482 12.482 12.98 12.98 12.483 12.224 11.862 11.293 9.992 9.767 9.767 -9999 -9999 -9999 -9999 -9999 -9999 -9999 -9999 -9999 -9999 12.592 12.793 12.793 12.793 12.793 12.553 11.349 10.231 7.809 6.003 5.036 4.726 4.633 4.04 4.29 4.29 4.29 5.539 6.963 6.963 6.963 6.963 6.287 5.8 5.8 5.926 6.073 6.073 6.322 6.322 5.644 5.808 5.853 5.853 5.514 4.243 5.86 7.3 7.3 7.299 7 7 5.98 6.676 6.975 7.397 7.552 7.898 7.992 7.992 9.619 10.177 10.274 12.422 12.563 13.289 13.883 13.883 13.883 14.374 14.374 14.374 13.375 12.003 10.686 8.719 8.719 8.062 7.853 8.815 8.815 9.224 9.29 9.29 9.29 9.29 9.25 8.468 8.301 8.817 8.837 9.869 10.597 10.631 10.631 11.069 10.395 10.761 12.872 12.872 12.89 12.89 12.845 14.159 14.323 15.018 15.495 15.495 15.495 14.926 14.034 13.815 13.815 14.072 14.072 14.903 14.903 14.903 14.903 14.442 13.788 15.039 16.253 16.475 16.475 16.475 16.404 16.325 16.01 15.751 14.888 12.27 11.318 11.245 10.197 10.197 10.13 10.322 10.322 10.003 11.515 11.515 12.035 12.536 13.489 13.489 14.721 14.523 13.782 13.885 14.14 14.363 13.595 13.595 13.506 13.386 13.098 12.314 12.314 11.645 11.091 11.091 10.728 11.46 11.46 11.428 12.063 12.933 12.755 13.005 13.2 13.2 14.073 14.362 14.744 14.808 15.103 15.103 15.103 14.16 14.165 16.515 16.515 16.433 16.433 16.18 16.365 15.986 16.725 16.725 16.725 16.725 16.634 17.262 17.262 17.562 17.562 17.562 17.705 18.408 19.271 19.271 19.251 19.251 19.251 19.242 19.078 19.078 18.609 18.609 -9999 -9999 -9999 -9999 -9999 -9999 -9999 -9999 -9999 -9999 -9999 -9999 -9999 -9999 -9999 -9999 -9999 -9999 -9999 -9999 -9999 -9999 -9999 -9999 -9999 -9999 -9999 -9999 -9999 -9999 -9999 -9999 -9999 -9999 -9999 -9999 -9999 -9999 -9999 -9999 -9999 
-9999 -9999 -9999 -9999 -9999 -9999 -9999 -9999 -9999 -9999 -9999 -9999 -9999 14.9 14.754 14.107 15.059 14.744 14.68 14.68 14.432 14.432 14.242 13.246 13.272 14.467 14.467 14.467 13.667 13.667 11.763 11.763 11.82 11.893 11.945 11.945 11.945 11.871 11.871 11.815 11.815 12.256 12.482 12.482 12.483 12.167 11.136 10.918 10.481 9.772 -9999 -9999 -9999 -9999 -9999 -9999 -9999 -9999 -9999 -9999 -9999 -9999 -9999 12.551 12.551 12.696 11.864 11.764 11.349 9.95 8.566 7.687 4.473 3.733 4.071 4.071 4.29 4.371 4.371 5.913 6.125 6.963 6.963 6.963 6.287 5.8 5.8 5.926 6.073 6.322 6.322 6.322 6.322 4.981 4.981 4.71 4.243 5.86 7.3 7.3 7.3 7.3 7.631 7.31 6.914 6.676 7.096 7.7 8.346 8.346 8.346 8.346 9.619 10.372 12.361 12.563 13.254 13.289 13.883 13.984 14.374 14.374 14.374 14.374 13.375 12.003 12.003 8.836 9.719 9.719 9.719 9.276 8.815 9.079 9.29 9.29 9.29 9.29 7.612 7.145 7.003 8.837 9.869 10.842 10.842 11.52 11.528 11.528 11.528 11.346 12.872 12.89 13.49 13.49 13.303 12.34 14.39 14.553 14.553 14.59 14.59 14.59 14.034 13.815 13.815 14.072 14.072 14.718 14.903 14.903 14.442 13.788 13.788 15.426 16.267 16.475 16.475 16.475 16.475 16.325 16.325 16.01 14.142 12.27 12.27 10.195 10.197 9.637 9.637 9.701 9.701 10.119 11.106 11.515 12.035 12.47 12.47 12.888 12.888 12.796 13.782 14.14 14.363 14.363 14.363 13.305 13.098 13.098 12.892 12.03 11.592 10.36 10.36 10.36 9.21 8.806 10.316 10.94 11.428 11.792 12.755 12.755 13.005 12.73 12.712 14.362 14.744 14.744 14.744 14.537 14.123 13.945 13.945 15.171 15.65 15.902 15.65 15.986 15.986 16.591 16.591 16.725 16.725 16.634 16.634 17.262 17.262 17.202 17.183 17.302 17.705 17.705 17.705 18.61 19.251 19.251 19.242 19.242 19.078 18.848 18.609 18.347 -9999 -9999 -9999 -9999 -9999 -9999 -9999 -9999 -9999 -9999 -9999 -9999 -9999 -9999 -9999 -9999 -9999 -9999 -9999 -9999 -9999 -9999 -9999 -9999 -9999 -9999 -9999 -9999 -9999 -9999 -9999 -9999 -9999 -9999 -9999 -9999 -9999 -9999 -9999 -9999 -9999 
-9999 -9999 -9999 -9999 -9999 -9999 -9999 -9999 -9999 -9999 -9999 -9999 -9999 -9999 15.884 15.452 15.356 15.11 15.059 14.826 14.432 14.432 13.792 13.246 13.272 14.016 14.467 14.016 13.667 12.59 11.99 11.852 11.893 11.893 11.893 11.893 11.871 11.871 11.842 11.574 11.815 11.454 12.256 12.256 11.934 11.162 11.136 10.918 10.265 -9999 -9999 -9999 -9999 -9999 -9999 -9999 -9999 -9999 -9999 -9999 -9999 -9999 -9999 12.551 12.551 11.706 11.488 10.332 10.332 10.174 8.566 7.15 4.276 2.888 4.071 4.071 4.371 4.371 4.413 5.913 6.125 6.125 6.287 6.289 6.413 6.413 6.088 6.08 6.08 6.322 6.322 6.322 4.887 4.607 4.607 4.607 4.843 6.458 7.3 7.3 7.631 7.631 7.631 7.631 7.31 5.967 6.676 7.7 8.346 8.346 8.346 8.346 9.619 11.944 12.361 12.563 13.254 13.254 14.144 14.259 14.356 14.374 14.374 14.374 13.375 12.003 12.003 11.206 9.719 9.96 9.96 9.96 9.429 8.736 9.079 9.29 9.29 8.607 7.351 7.378 8.601 9.275 10.842 11.648 11.658 12.268 12.268 12.268 12.398 11.357 12.872 13.49 13.49 13.49 13.49 13.277 14.39 14.553 14.553 14.553 14.59 14.189 13.664 13.623 13.752 14.072 14.072 14.072 14.071 14.071 14.071 13.788 14.374 14.96 16.253 16.475 16.475 16.475 16.325 16.325 16.01 16.01 13.863 12.27 12.27 8.668 8.793 8.949 9.637 11.944 11.944 11.638 10.869 11.106 11.514 11.751 12.47 11.712 11.475 12.796 13.58 14.363 14.363 14.363 14.363 13.176 12.856 12.112 10.955 10.955 8.265 8.591 8.591 8.806 8.806 8.674 8.448 9.79 10.804 10.804 12.755 12.755 12.755 12.513 12.602 13.703 13.703 13.958 13.64 13.384 13.494 13.945 13.945 13.972 15.543 15.637 16.243 16.243 16.591 16.591 16.591 16.591 16.634 16.634 16.003 16.528 16.798 16.798 16.798 17.302 17.544 17.705 17.705 18.306 19.072 19.072 18.463 18.463 18.589 17.823 17.752 18.025 18.033 -9999 -9999 -9999 -9999 -9999 -9999 -9999 -9999 -9999 -9999 -9999 -9999 -9999 -9999 -9999 -9999 -9999 -9999 -9999 -9999 -9999 -9999 -9999 -9999 -9999 -9999 -9999 -9999 -9999 -9999 -9999 -9999 -9999 -9999 -9999 -9999 -9999 -9999 -9999 -9999 
-9999 -9999 -9999 -9999 -9999 -9999 -9999 -9999 -9999 -9999 -9999 -9999 -9999 -9999 16.132 16.57 15.946 15.365 15.11 14.826 14.68 13.839 13.646 12.972 13.096 13.272 14.016 13.04 12.59 12.475 11.99 11.852 11.893 11.893 11.893 11.893 11.842 11.842 11.542 11.363 11.302 11.419 11.448 11.098 11.162 10.481 10.481 -9999 -9999 -9999 -9999 -9999 -9999 -9999 -9999 -9999 -9999 -9999 -9999 -9999 -9999 -9999 -9999 -9999 11.629 11.393 10.332 10.332 10.22 10.174 8.51 7.15 2.99 2.638 4.071 4.278 4.371 4.371 4.371 4.898 6.125 6.125 6.329 9.067 9.067 6.413 6.413 6.08 6.08 5.939 5.939 5.939 4.708 5.051 5.051 5.051 5.26 6.458 6.84 7.3 7.631 7.631 7.631 7.631 7.31 5.967 6.603 7.7 7.7 8.346 8.346 8.854 9.619 12 12.361 12.511 13.254 14.144 14.259 14.464 14.464 14.464 14.356 13.912 13.912 13.068 11.71 11.339 10.35 10.475 10.475 9.96 9.53 9.198 9.942 11.019 12.581 11.192 8.758 8.758 10.292 10.725 11.648 12.295 12.295 12.268 12.398 12.398 12.398 12.398 13.135 13.49 13.49 13.49 13.49 13.162 13.497 14.39 14.39 14.189 14.189 13.655 13.214 12.574 13.541 13.229 13.722 13.825 13.825 13.722 13.366 12.995 14.374 14.96 15.033 16.267 16.267 16.279 16.325 16.144 15.012 15.012 13.38 12.27 10.954 8.246 8.597 12.431 12.431 13.269 14.376 13.753 13.753 12.672 10.513 11.194 11.712 11.712 11.712 12.372 12.796 13.58 14.363 14.363 13.852 13.074 13.074 10.955 10.955 10.955 6.774 7.196 6.774 8.499 8.499 7.958 8.033 9.363 9.79 10.378 10.514 11.745 11.881 11.821 11.86 11.86 12.067 11.891 11.772 13.02 13.386 15.067 16.042 16.042 16.042 16.243 16.243 16.243 16.591 16.591 16.591 16.591 16.189 16.003 15.418 15.335 15.335 16.352 16.711 17.302 17.302 17.302 17.494 18.306 18.306 18.306 18.306 18.546 18.546 18.546 17.823 17.385 17.385 17.347 -9999 -9999 -9999 -9999 -9999 -9999 -9999 -9999 -9999 -9999 -9999 -9999 -9999 -9999 -9999 -9999 -9999 -9999 -9999 -9999 -9999 -9999 -9999 -9999 -9999 -9999 -9999 -9999 -9999 -9999 -9999 -9999 -9999 -9999 -9999 -9999 -9999 -9999 -9999 
-9999 -9999 -9999 -9999 -9999 -9999 -9999 -9999 -9999 -9999 -9999 -9999 -9999 -9999 -9999 16.57 16.57 15.946 15.765 15.603 14.755 14.098 13.548 12.972 12.759 12.699 12.699 11.808 12.152 12.152 12.134 12.549 12.549 11.611 11.611 11.611 11.512 11.512 11.363 11.337 11.337 10.88 10.88 10.654 10.36 10.694 -9999 -9999 -9999 -9999 -9999 -9999 -9999 -9999 -9999 -9999 -9999 -9999 -9999 -9999 -9999 -9999 -9999 -9999 -9999 10.22 10.22 10.22 10.174 9.051 7.924 7.15 2.638 2.527 3.438 4.222 4.278 4.371 6.217 7.4 7.4 7.686 9.067 9.681 9.067 9.067 9.034 9.034 9.034 5.704 5.704 5.704 5.306 5.051 5.051 5.051 4.843 5.843 6.84 7.3 7.3 7.631 7.631 7.31 6.879 5.967 5.618 6.603 6.853 7.235 7.538 8.802 9.483 12 12 13.061 13.061 14.144 14.144 14.464 14.464 14.464 14.356 13.912 13.707 13.068 11.71 11.339 11.159 10.791 10.532 10.475 9.903 12.454 13.224 13.224 12.722 12.581 11.192 10.069 10.292 11.265 12.295 12.473 12.329 12.329 12.445 12.445 12.398 12.398 13.135 13.135 13.49 13.49 13.162 12.433 13.497 13.497 13.619 13.619 13.386 13.335 13.214 12.574 12.88 13.229 13.229 13.722 13.722 13.453 12.735 12.52 14.082 14.374 14.588 15.033 14.361 16.067 15.993 15.256 14.846 13.38 13.257 12.227 9.249 8.246 10.171 12.431 14.142 14.376 14.376 14.705 13.95 13.753 11.9 11.999 11.999 12.542 12.542 12.221 12.221 12.221 13.098 13.098 13.074 13.074 12.215 11.005 10.955 10.275 7.196 7.196 7.997 7.997 6.151 6.125 7.489 7.758 9.645 11.761 12.37 12.605 12.605 11.943 11.821 12.007 12.007 12.007 13.162 13.252 15.067 15.701 16.042 16.262 16.262 16.243 16.243 16.243 16.243 16.591 16.591 16.413 16.413 15.647 15.158 14.701 15.527 15.645 15.795 16.178 16.794 17.494 17.614 18.069 18.306 18.306 18.546 18.546 18.546 18.546 17.969 18.081 18.081 18.081 17.382 -9999 -9999 -9999 -9999 -9999 -9999 -9999 -9999 -9999 -9999 -9999 -9999 -9999 -9999 -9999 -9999 -9999 -9999 -9999 -9999 -9999 -9999 -9999 -9999 -9999 -9999 -9999 -9999 -9999 -9999 -9999 -9999 -9999 -9999 -9999 -9999 -9999 -9999 
-9999 -9999 -9999 -9999 -9999 -9999 -9999 -9999 -9999 -9999 -9999 -9999 -9999 -9999 -9999 -9999 16.57 16.093 16.033 15.765 15.603 14.098 13.548 12.759 12.759 13.486 12.659 12.414 12.227 12.227 12.549 12.549 12.549 12.549 11.397 11.512 11.512 11.512 11.455 11.337 11.337 11.337 10.654 10.654 -9999 -9999 -9999 -9999 -9999 -9999 -9999 -9999 -9999 -9999 -9999 -9999 -9999 -9999 -9999 -9999 -9999 -9999 -9999 -9999 -9999 -9999 10.208 9.512 9.33 8.205 6.472 2.012 0.204 2.703 3.438 3.823 4.222 4.222 7.304 7.4 7.937 8.344 9.681 9.681 9.977 10.208 9.681 9.466 9.034 6.232 5.704 5.704 5.552 5.532 5.21 5.051 5.591 5.843 6.023 6.915 7.109 7.109 6.915 6.586 5.753 5.753 6.264 6.594 6.824 8.572 8.572 8.802 9.483 11.3 12 13.061 13.061 13.83 14.144 14.464 14.464 14.464 13.707 13.707 13.707 12.463 11.71 11.159 11.293 11.293 11.293 11.001 12.454 13.302 13.302 13.863 13.863 13.234 12.843 10.429 10.846 11.735 12.473 12.473 12.473 12.463 12.728 12.728 12.728 12.331 11.268 11.534 12.636 12.636 12.636 12.747 12.747 13.18 13.432 13.432 13.346 14.259 14.259 13.663 13.663 12.88 12.88 12.559 12.559 12.52 12.52 12.391 11.794 13.748 14.361 14.361 14.195 14.279 14.279 13.579 13.257 13.257 12.375 11.342 9.631 9.239 11.601 14.142 14.142 14.376 14.705 14.705 14.705 13.753 13.419 11.999 12.542 12.542 13.004 13.004 13.004 12.302 12.266 12.046 12.215 12.215 11.005 11.184 11.184 10.745 10.745 10.745 10.698 10.464 7.997 9.396 6.532 6.888 9.855 12.504 12.891 13.091 13.233 12.94 12.592 12.007 12.007 12.007 13.295 14.877 15.067 15.701 16.262 16.262 16.262 15.983 16.243 16.243 15.776 15.585 16.413 16.413 16.413 16.413 15.647 15.163 15.527 15.645 15.773 16.164 16.676 17.314 17.614 17.949 18.069 18.299 18.299 18.546 18.546 18.546 18.156 18.081 18.081 18.081 18.081 -9999 -9999 -9999 -9999 -9999 -9999 -9999 -9999 -9999 -9999 -9999 -9999 -9999 -9999 -9999 -9999 -9999 -9999 -9999 -9999 -9999 -9999 -9999 -9999 -9999 -9999 -9999 -9999 -9999 -9999 -9999 -9999 -9999 -9999 -9999 -9999 -9999 -9999 
-9999 -9999 -9999 -9999 -9999 -9999 -9999 -9999 -9999 -9999 -9999 -9999 -9999 -9999 -9999 -9999 16.57 16.291 16.291 16.093 15.611 14.779 12.759 12.759 13.486 13.486 13.486 12.414 12.315 12.374 13.13 13.13 13.304 13.304 12.043 11.512 11.512 11.512 11.455 11.337 11.337 10.654 -9999 -9999 -9999 -9999 -9999 -9999 -9999 -9999 -9999 -9999 -9999 -9999 -9999 -9999 -9999 -9999 -9999 -9999 -9999 -9999 -9999 -9999 -9999 -9999 -9999 8.864 8.563 7.478 3.02 0.232 0.204 2.703 3.438 3.438 3.633 6.568 7.304 7.937 8.344 9.256 9.795 9.977 10.208 10.208 10.208 9.979 9.979 8.716 6.232 5.704 5.651 5.532 5.582 5.591 5.591 5.591 5.945 6.013 6.763 6.713 6.713 6.24 5.753 5.963 6.264 6.906 8.71 8.71 8.71 8.572 10.205 10.629 11.335 12.363 13.061 13.061 13.656 13.911 14.464 13.678 12.855 12.855 12.774 12.463 11.544 11.293 11.293 11.293 11.293 11.001 13.302 13.523 13.523 13.863 13.863 13.863 13.452 11.976 10.846 12.221 12.473 12.473 12.473 12.463 12.728 12.728 12.728 12.141 11.333 11.242 12.636 12.636 12.636 12.747 13.221 13.221 13.221 13.6 14.733 14.733 14.31 14.259 13.663 13.437 12.665 13.344 13.387 13.387 12.233 12.199 13.115 13.432 13.546 13.546 13.763 13.763 13.763 13.579 13.199 13.199 13.199 10.91 9.892 9.631 12.984 14.142 14.142 14.385 14.929 14.931 14.931 13.859 13.289 13.04 12.542 13.004 13.004 13.004 13.004 12.948 12.302 11.988 10.971 11.005 11.184 11.184 12.05 12.274 12.186 10.908 10.725 10.725 10.464 9.455 9.396 10.518 12.109 12.586 13.091 13.233 13.233 13.233 12.94 12.007 12.007 12.007 13.749 15.029 15.029 15.701 16.262 16.262 16.262 15.983 15.983 15.983 15.776 15.585 16.623 16.637 16.637 16.413 16.115 16.115 14.892 15.645 15.773 16.164 16.676 17.273 17.68 18.266 18.337 18.337 18.337 18.293 18.333 18.333 18.333 18.081 18.081 18.081 17.617 17.245 -9999 -9999 -9999 -9999 -9999 -9999 -9999 -9999 -9999 -9999 -9999 -9999 -9999 -9999 -9999 -9999 -9999 -9999 -9999 -9999 -9999 -9999 -9999 -9999 -9999 -9999 -9999 -9999 -9999 -9999 -9999 -9999 -9999 -9999 -9999 -9999 -9999 
-9999 -9999 -9999 -9999 -9999 -9999 -9999 -9999 -9999 -9999 -9999 -9999 -9999 -9999 -9999 -9999 -9999 16.291 16.291 16.291 15.792 13.841 12.554 13.186 13.486 13.486 13.486 12.832 12.37 13.604 13.741 14.138 14.138 13.646 13.304 11.915 11.461 11.461 11.321 11.321 11.293 -9999 -9999 -9999 -9999 -9999 -9999 -9999 -9999 -9999 -9999 -9999 -9999 -9999 -9999 -9999 -9999 -9999 -9999 -9999 -9999 -9999 -9999 -9999 -9999 -9999 -9999 8.279 8.57 8.57 8.57 7.492 6.601 6.601 3.438 7.556 3.382 6.568 7.885 7.937 8.344 10.537 10.537 10.537 12.058 10.208 10.208 10.193 9.979 9.979 7.142 6.204 5.651 5.651 5.582 5.591 5.591 5.591 5.591 5.893 5.893 5.893 5.81 5.887 6.034 6.034 8.234 8.135 9.61 10.718 10.718 10.718 10.059 10.205 10.205 11.344 12.466 12.466 13.151 13.678 13.678 13.678 12.855 12.774 12.463 12.008 11.544 11.23 11.293 11.293 11.293 11.001 13.302 13.523 13.523 13.863 13.934 13.863 13.776 13.397 11.976 12.221 12.473 12.58 12.58 12.58 12.728 12.728 12.728 12.213 11.333 11.116 11.031 12.636 12.636 12.747 13.221 13.221 14.189 14.733 15.075 15.075 15.075 14.31 13.707 13.57 13.074 14.274 14.274 13.625 13.387 13.02 13.115 13.432 13.546 13.763 13.763 13.852 13.772 13.772 13.199 13.199 12.375 10.427 9.995 12.081 12.081 12.984 14.142 14.723 14.931 14.931 14.931 14.931 13.289 13.289 12.84 12.634 13.004 13.004 13.004 12.986 12.346 11.623 10.953 11.043 12.338 12.338 12.338 12.655 12.655 12.655 12.125 12.125 10.464 9.983 10.518 11.171 11.171 12.591 13.271 13.271 13.322 13.322 13.322 11.887 11.759 14.05 14.05 15.029 15.313 15.309 15.701 16.262 16.262 15.764 15.983 15.776 15.587 16.448 16.637 16.637 16.637 16.694 16.115 16.115 14.892 14.892 14.915 16.164 16.164 17.68 17.68 18.311 18.337 18.337 18.337 17.99 18.333 18.333 18.333 18.051 18.051 17.835 17.768 17.768 17.245 -9999 -9999 -9999 -9999 -9999 -9999 -9999 -9999 -9999 -9999 -9999 -9999 -9999 -9999 -9999 -9999 -9999 -9999 -9999 -9999 -9999 -9999 -9999 -9999 -9999 -9999 -9999 -9999 -9999 -9999 -9999 -9999 -9999 -9999 -9999 -9999 
-9999 -9999 -9999 -9999 -9999 -9999 -9999 -9999 -9999 -9999 -9999 -9999 -9999 -9999 -9999 -9999 -9999 -9999 16.291 16.007 14.216 13.841 12.554 13.563 13.563 13.563 13.486 13.553 13.604 13.741 14.138 14.356 14.356 14.138 13.453 12.637 11.461 11.461 11.293 -9999 -9999 -9999 -9999 -9999 -9999 -9999 -9999 -9999 -9999 -9999 -9999 -9999 -9999 -9999 -9999 -9999 -9999 -9999 -9999 -9999 -9999 -9999 -9999 -9999 -9999 -9999 -9999 -9999 8.601 8.601 9.37 9.37 9.37 8.535 8.45 8.45 8.389 7.556 7.526 7.885 10.407 10.537 10.537 12.058 12.058 12.058 10.208 10.193 10.193 9.252 7.869 6.204 5.651 5.651 5.582 5.582 5.591 5.591 5.296 5.363 5.363 5.362 5.387 6.034 6.034 8.351 8.365 9.61 10.656 10.718 10.718 10.718 10.713 10.976 13.035 13.035 13.035 12.563 12.342 12.342 13.678 12.672 12.672 12.672 10.83 10.83 11.189 11.189 11.23 11.23 11.164 10.912 14.67 14.67 14.67 14.082 13.934 13.934 13.762 13.44 11.665 11.665 12.305 12.58 12.58 12.58 12.58 12.728 12.415 11.396 10.731 9.642 10.556 10.901 11.561 12.294 13.221 14.189 14.189 14.744 15.075 15.075 15.075 15.075 14.328 14.328 14.274 14.274 14.505 14.505 13.987 13.987 13.23 13.432 13.432 13.546 13.852 13.852 13.852 13.772 12.936 12.156 12.082 11.326 10.427 12.081 12.081 12.968 14.723 14.723 14.931 14.931 14.931 14.931 13.787 13.455 12.613 12.634 13.022 13.022 13.022 12.986 12.346 11.623 11.043 11.043 12.338 12.728 12.728 13.104 12.758 12.664 12.664 12.273 12.125 11.214 12.147 12.329 12.329 12.591 13.271 13.271 13.322 13.322 13.322 11.887 13.094 14.05 14.989 15.313 15.313 15.313 15.623 15.623 15.623 15.677 15.677 15.677 15.587 16.448 16.637 16.637 16.961 16.961 16.961 16.115 15.482 14.599 14.77 15.822 17.243 17.68 18.002 18.5 18.5 18.5 18.337 18.331 18.333 18.333 18.333 18.019 17.721 17.768 17.768 17.768 17.768 17.503 -9999 -9999 -9999 -9999 -9999 -9999 -9999 -9999 -9999 -9999 -9999 -9999 -9999 -9999 -9999 -9999 -9999 -9999 -9999 -9999 -9999 -9999 -9999 -9999 -9999 -9999 -9999 -9999 -9999 -9999 -9999 -9999 -9999 -9999 -9999 
-9999 -9999 -9999 -9999 -9999 -9999 -9999 -9999 -9999 -9999 -9999 -9999 -9999 -9999 -9999 -9999 -9999 -9999 -9999 15.827 14.216 13.841 12.554 13.563 13.563 13.563 13.929 13.929 13.604 13.741 14.356 14.356 14.356 14.356 14 12.661 12.501 10.418 -9999 -9999 -9999 -9999 -9999 -9999 -9999 -9999 -9999 -9999 -9999 -9999 -9999 -9999 -9999 -9999 -9999 -9999 -9999 -9999 -9999 -9999 -9999 -9999 -9999 -9999 -9999 -9999 -9999 -9999 -9999 8.601 9.451 10.532 11.246 11.246 10.055 9.67 9.138 7.556 7.916 10.008 10.842 10.842 12.058 12.058 12.058 12.058 11.577 10.193 10.193 9.252 7.869 6.204 5.651 5.651 5.527 5.527 5.207 5.296 5.296 5.296 5.362 5.362 5.364 5.677 7.512 8.91 8.91 10.202 10.666 11.16 11.16 12.207 12.402 12.605 13.219 13.035 13.32 13.32 13.233 12.342 12.342 11.749 12.305 10.439 10.469 10.469 10.86 10.86 11 11 11 13.615 14.67 14.702 14.702 14.664 14.01 13.934 13.934 13.495 13.402 11.665 11.733 12.58 12.58 12.58 12.359 11.874 11.806 10.731 10.401 9.824 10.083 10.215 11.561 12.145 12.548 14.189 14.616 14.914 15.075 15.075 15.075 15.132 14.601 14.601 15.091 15.578 14.651 14.914 14.651 14.627 14.534 13.23 13.162 13.192 13.852 13.852 13.852 13.772 13.232 12.442 11.907 11.625 10.427 11.752 12.081 12.968 14.076 14.723 14.723 14.723 14.434 13.991 13.787 13.455 13.455 12.64 13.022 13.022 13.022 12.637 12.194 11.623 11.183 11.183 12.338 12.728 13.112 13.112 13.112 13.094 12.936 12.664 12.125 12.147 12.329 12.368 12.368 12.591 13.271 13.271 13.322 13.322 13.322 11.836 13.094 14.918 14.989 15.379 15.379 15.379 15.556 15.623 15.623 15.097 15.587 15.587 15.587 16.448 16.916 16.961 16.961 16.961 16.961 16.491 15.482 15.46 15.46 15.561 17.243 17.495 18.002 18.5 18.5 18.5 18.5 18.331 17.654 18.333 18.019 17.721 17.721 17.824 17.824 17.768 17.527 17.503 -9999 -9999 -9999 -9999 -9999 -9999 -9999 -9999 -9999 -9999 -9999 -9999 -9999 -9999 -9999 -9999 -9999 -9999 -9999 -9999 -9999 -9999 -9999 -9999 -9999 -9999 -9999 -9999 -9999 -9999 -9999 -9999 -9999 -9999 -9999 
-9999 -9999 -9999 -9999 -9999 -9999 -9999 -9999 -9999 -9999 -9999 -9999 -9999 -9999 -9999 -9999 -9999 -9999 -9999 14.195 14.195 12.39 12.488 13.563 13.563 14.015 14.015 14.015 13.929 13.715 14.356 14.356 14.356 14.356 14 12.661 10.48 -9999 -9999 -9999 -9999 -9999 -9999 -9999 -9999 -9999 -9999 -9999 -9999 -9999 -9999 -9999 -9999 -9999 -9999 -9999 -9999 -9999 -9999 -9999 -9999 -9999 -9999 -9999 -9999 -9999 -9999 -9999 -9999 -9999 12.307 11.9 11.246 12.228 12.228 12.228 9.768 9.385 8.598 10.008 10.851 10.851 11.185 12.058 12.058 12.058 11.654 11.577 10.768 8.154 7.952 5.847 5.496 5.527 5.527 5.527 5.601 5.73 5.73 4.999 4.974 5.018 5.018 5.63 8.91 8.91 8.91 10.071 11.16 11.16 12.207 12.616 13.487 13.76 13.76 13.76 13.442 13.442 13.442 12.947 12.846 11.009 10.409 10.067 9.201 10.273 10.171 10.86 10.86 11.045 13.218 13.615 14.702 14.977 15.002 15.002 15.002 13.934 13.675 13.44 13.402 12.025 12.025 12.044 12.044 12.101 11.874 10.773 10.116 9.318 10.467 10.467 10.283 10.17 10.605 12.145 12.548 14.147 14.616 15.006 15.006 15.075 15.132 15.132 15.132 15.069 15.578 15.578 15.578 15.533 15.533 14.627 14.627 13.457 13.457 13.192 13.192 13.852 13.852 13.717 12.912 12.644 12.644 11.625 9.405 11.752 11.752 11.752 14.076 14.076 14.723 13.994 13.994 13.674 13.455 13.455 13.455 12.64 13.022 13.022 13.022 12.194 11.9 11.582 11.472 11.472 12.228 13.112 13.112 13.112 13.112 13.749 13.094 12.664 11.729 12.147 12.368 12.694 12.964 13.003 13.003 12.676 12.95 13.322 12.676 12.585 13.801 13.952 15.23 15.379 15.379 15.379 15.379 15.097 15.097 15.097 14.788 15.511 15.527 16.916 16.916 16.916 16.961 16.961 16.961 15.482 15.074 15.46 15.561 15.595 16.609 17.49 18.002 18.5 18.5 18.5 18.331 18.089 17.546 17.422 17.697 17.721 17.824 17.824 17.824 17.824 17.527 17.503 17.043 -9999 -9999 -9999 -9999 -9999 -9999 -9999 -9999 -9999 -9999 -9999 -9999 -9999 -9999 -9999 -9999 -9999 -9999 -9999 -9999 -9999 -9999 -9999 -9999 -9999 -9999 -9999 -9999 -9999 -9999 -9999 -9999 -9999 -9999 
-9999 -9999 -9999 -9999 -9999 -9999 -9999 -9999 -9999 -9999 -9999 -9999 -9999 -9999 -9999 -9999 -9999 -9999 -9999 -9999 13.407 11.933 12.488 12.488 12.597 14.015 14.015 14.015 13.929 13.715 14.127 14.356 14.356 14 13.386 -9999 -9999 -9999 -9999 -9999 -9999 -9999 -9999 -9999 -9999 -9999 -9999 -9999 -9999 -9999 -9999 -9999 -9999 -9999 -9999 -9999 -9999 -9999 -9999 -9999 -9999 -9999 -9999 -9999 -9999 -9999 -9999 -9999 -9999 -9999 12.37 12.37 11.932 12.228 12.228 12.228 12.228 9.768 9.973 10.191 10.851 10.851 11.439 11.439 11.654 11.654 11.654 11.654 10.983 9.316 7.952 5.709 5.496 5.322 5.322 5.419 5.73 5.73 5.73 5.73 4.942 4.942 5.018 6.845 7.979 8.91 9.174 10.071 11.103 11.16 11.415 13.146 13.487 13.956 13.956 14.685 14.685 14.387 13.442 12.947 12.846 12.846 9.309 9.309 8.779 9.194 9.194 9.484 9.973 13.218 13.218 13.703 15.076 15.076 15.076 15.076 15.002 14.515 13.402 13.402 12.025 12.025 12.025 12.025 10.99 11.532 11.532 10.953 10.953 10.467 12.306 11.905 11.798 10.935 11.582 11.781 12.131 13.505 14.47 14.616 15.006 15.006 15.132 15.132 15.132 15.337 15.578 15.578 15.578 15.533 15.533 14.627 14.627 13.457 13.457 13.192 13.192 13.192 13.11 12.903 12.644 12.644 12.644 11.81 8.691 9.082 10.008 12.482 13.232 13.328 13.328 13.328 13.328 13.417 13.455 13.455 13.455 12.258 12.64 12.64 12.112 11.9 11.582 11.093 11.472 11.692 12.101 12.606 13.112 13.112 13.749 13.749 13.749 13.16 13.16 11.881 12.368 13.011 13.156 13.216 13.216 12.913 12.913 12.676 12.829 13.458 13.801 13.801 15.23 15.379 15.379 15.379 15.024 15.097 15.097 15.097 14.56 14.426 15.491 16.916 16.916 16.916 16.916 16.961 16.512 16.11 15.845 15.554 15.595 15.595 16.609 17.49 17.49 17.491 18.146 18.146 18.089 17.677 17.546 17.422 17.422 17.422 17.824 17.824 17.824 17.438 17.366 17.366 16.464 16.436 -9999 -9999 -9999 -9999 -9999 -9999 -9999 -9999 -9999 -9999 -9999 -9999 -9999 -9999 -9999 -9999 -9999 -9999 -9999 -9999 -9999 -9999 -9999 -9999 -9999 -9999 -9999 -9999 -9999 -9999 -9999 -9999 -9999 
-9999 -9999 -9999 -9999 -9999 -9999 -9999 -9999 -9999 -9999 -9999 -9999 -9999 -9999 -9999 -9999 -9999 -9999 -9999 -9999 -9999 11.836 11.831 12.488 12.597 14.015 14.015 14.015 13.614 13.359 13.281 13.281 13.281 13.12 -9999 -9999 -9999 -9999 -9999 -9999 -9999 -9999 -9999 -9999 -9999 -9999 -9999 -9999 -9999 -9999 -9999 -9999 -9999 -9999 -9999 -9999 -9999 -9999 -9999 -9999 -9999 -9999 -9999 -9999 -9999 -9999 -9999 -9999 -9999 -9999 -9999 13.244 13.244 12.26 12.228 12.228 10.502 10.522 10.538 10.538 10.851 10.851 11.23 11.439 11.654 11.654 11.654 11.577 10.983 9.316 7.952 5.709 5.709 5.322 5.322 5.419 5.73 5.73 5.73 5.73 5.007 4.942 4.895 6.845 7.299 8.237 9.174 10.035 10.135 11.103 12.935 13.146 13.668 14.186 14.769 14.898 14.898 14.898 13.442 12.921 12.921 12.846 9.309 8.701 7.579 8.037 8.456 8.456 8.863 12.706 13.218 14.144 15.076 15.076 15.076 15.076 15.002 14.733 14.515 12.942 12.025 12.025 12.025 11.487 11.532 11.532 12.482 12.482 12.482 12.306 12.491 12.491 13.3 13.3 11.838 11.582 12.03 13.047 13.505 14.47 14.47 14.866 15.132 15.132 15.132 15.337 15.337 15.578 15.578 15.533 15.533 14.627 14.534 13.457 13.457 13.102 13.11 12.53 12.903 12.53 12.644 12.644 12.644 11.81 8.169 9.635 12.184 12.482 13.232 13.778 13.778 13.91 13.91 13.252 13.417 13.417 12.009 11.516 11.281 11.289 11.289 11.147 11.147 11.093 11.472 11.472 11.694 14.446 14.979 14.979 14.979 14.079 14.079 13.809 13.297 13.297 12.596 13.375 13.375 13.375 13.216 12.913 12.913 12.829 13.458 13.458 13.567 13.801 15.23 15.331 15.358 15.331 15.506 15.783 15.197 15.197 15.182 15.182 14.912 15.021 16.916 16.916 16.805 16.805 16.366 16.11 15.845 15.765 15.765 15.929 15.929 16.83 17.49 17.49 17.385 17.677 17.677 17.677 17.118 17.144 16.889 17.323 17.438 17.438 17.438 17.438 17.043 16.719 16.191 15.828 14.124 -9999 -9999 -9999 -9999 -9999 -9999 -9999 -9999 -9999 -9999 -9999 -9999 -9999 -9999 -9999 -9999 -9999 -9999 -9999 -9999 -9999 -9999 -9999 -9999 -9999 -9999 -9999 -9999 -9999 -9999 -9999 -9999 
-9999 -9999 -9999 -9999 -9999 -9999 -9999 -9999 -9999 -9999 -9999 -9999 -9999 -9999 -9999 -9999 -9999 -9999 -9999 -9999 -9999 -9999 12.243 12.394 12.626 13.372 13.614 13.614 13.372 13.156 13.281 13.281 -9999 -9999 -9999 -9999 -9999 -9999 -9999 -9999 -9999 -9999 -9999 -9999 -9999 -9999 -9999 -9999 -9999 -9999 -9999 -9999 -9999 -9999 -9999 -9999 -9999 -9999 -9999 -9999 -9999 -9999 -9999 -9999 -9999 -9999 -9999 -9999 -9999 -9999 -9999 -9999 13.736 13.736 13.736 12.043 10.502 10.538 10.538 10.538 10.546 10.546 11.23 11.23 11.23 11.074 10.983 10.983 10.54 9.068 7.129 5.709 5.176 5.126 5.093 5.093 5.419 5.73 5.73 5.503 5.02 5.02 4.794 6.845 7.299 8.237 9.174 9.174 9.863 11.407 12.798 13.377 13.668 14.516 14.838 14.898 14.898 14.898 13.853 12.974 12.964 11.331 7.924 7.453 7.6 7.6 8.037 8.037 7.77 12.706 14.242 14.921 14.921 15.076 15.076 15.132 15.132 15.001 14.521 13.855 11.965 11.958 11.579 11.579 11.532 12.297 13.541 13.541 13.953 13.953 13.953 13.3 13.483 13.3 13.3 11.94 11.862 12.348 13.047 13.175 13.319 14.256 14.866 14.893 14.896 15.08 15.08 15.08 14.669 14.669 14.669 14.123 14.048 13.457 13.37 13.102 12.762 12.53 12.53 11.581 12.162 12.162 11.81 9.789 8.075 10.125 12.184 12.497 13.232 13.778 13.91 13.91 13.91 13.342 13.251 12.611 11.629 11.092 10.97 10.97 9.833 9.015 8.914 10.912 11.093 11.426 14.446 14.446 15.233 15.724 15.823 15.823 14.568 14.568 14.27 14.27 12.596 13.375 13.375 13.375 13.216 12.913 12.913 12.664 13.458 13.458 13.567 13.567 13.567 14.356 15.055 15.815 15.815 15.783 15.783 15.197 15.197 15.182 14.912 14.995 15.021 16.805 16.805 16.805 16.742 16.366 15.951 15.951 15.951 15.929 15.929 15.929 16.83 17.316 17.385 16.548 17.677 16.548 16.469 15.637 16.087 16.498 17.323 17.438 17.438 17.153 16.525 16.357 15.828 15.828 13.862 12.25 -9999 -9999 -9999 -9999 -9999 -9999 -9999 -9999 -9999 -9999 -9999 -9999 -9999 -9999 -9999 -9999 -9999 -9999 -9999 -9999 -9999 -9999 -9999 -9999 -9999 -9999 -9999 -9999 -9999 -9999 -9999 
-9999 -9999 -9999 -9999 -9999 -9999 -9999 -9999 -9999 -9999 -9999 -9999 -9999 -9999 -9999 -9999 -9999 -9999 -9999 -9999 -9999 -9999 12.291 12.626 12.626 12.959 13.083 13.372 13.156 13.156 12.523 -9999 -9999 -9999 -9999 -9999 -9999 -9999 -9999 -9999 -9999 -9999 -9999 -9999 -9999 -9999 -9999 -9999 -9999 -9999 -9999 -9999 -9999 -9999 -9999 -9999 -9999 -9999 -9999 -9999 -9999 -9999 -9999 -9999 -9999 -9999 -9999 -9999 -9999 -9999 -9999 -9999 -9999 13.736 13.736 12.043 10.303 10.522 10.538 10.538 10.546 10.546 10.546 10.35 9.939 10.715 10.715 10.54 7.793 7.564 5.432 5.126 5.126 5.126 5.093 4.926 4.93 5.503 5.503 5.503 5.02 5.02 5.239 5.239 5.95 7.299 7.984 8.815 8.815 11.407 11.987 13.377 13.55 14.186 14.838 14.898 14.898 14.898 14.192 12.974 12.974 11.331 7.942 7.6 7.702 8.889 9.961 9.961 11.509 14.418 14.451 14.921 14.926 14.967 14.98 15.132 15.132 15.132 14.521 13.862 11.626 11.579 11.579 11.579 11.94 14.076 14.206 14.206 14.294 14.294 14.294 13.483 13.483 13.483 13.3 11.94 12.469 12.627 12.545 13.004 13.319 13.837 14.615 14.893 14.893 15.08 15.08 15.08 14.669 14.669 14.669 14.048 13.455 13.37 13.37 12.857 12.762 10.83 10.643 9.04 9.04 9.776 9.789 5.83 8.075 9.014 10.125 12.497 12.929 13.232 13.91 13.91 13.91 13.342 13.342 12.611 10.886 10.769 9.765 9.541 9.278 9.015 10.912 10.912 11.357 13.497 14.446 15.233 15.724 15.823 15.956 16.216 16.216 14.568 14.568 14.27 12.914 13.375 13.375 13.375 13.216 12.717 11.977 12.108 13.347 13.458 13.567 13.567 13.998 14.89 15.815 15.815 15.815 15.815 15.783 15.783 15.182 15.182 15.204 15.586 16.342 16.805 16.852 16.852 16.742 16.117 15.951 15.951 15.96 15.96 15.929 15.929 15.399 15.834 16.004 16.004 16.004 15.844 15.185 15.062 14.966 16.087 15.775 16.021 16.021 16.021 16.021 15.469 15.404 15.404 12.25 12.263 -9999 -9999 -9999 -9999 -9999 -9999 -9999 -9999 -9999 -9999 -9999 -9999 -9999 -9999 -9999 -9999 -9999 -9999 -9999 -9999 -9999 -9999 -9999 -9999 -9999 -9999 -9999 -9999 -9999 -9999 -9999 
-9999 -9999 -9999 -9999 -9999 -9999 -9999 -9999 -9999 -9999 -9999 -9999 -9999 -9999 -9999 -9999 -9999 -9999 -9999 -9999 -9999 -9999 -9999 12.626 12.626 12.959 12.959 12.959 12.455 -9999 -9999 -9999 -9999 -9999 -9999 -9999 -9999 -9999 -9999 -9999 -9999 -9999 -9999 -9999 -9999 -9999 -9999 -9999 -9999 -9999 -9999 -9999 -9999 -9999 -9999 -9999 -9999 -9999 -9999 -9999 -9999 -9999 -9999 -9999 -9999 -9999 -9999 -9999 -9999 -9999 -9999 -9999 -9999 13.736 13.736 12.533 10.517 10.303 10.538 10.538 10.546 10.546 10.546 9.908 9.786 9.786 8.107 7.696 6.84 5.422 5.422 5.422 5.126 5.126 5.011 4.109 4.533 4.978 4.978 5.02 5.02 5.02 5.239 5.95 5.95 5.95 6.8 8.744 10.52 11.597 11.987 12.088 13.378 13.6 14.838 14.838 14.898 14.716 14.192 12.974 12.974 11.331 7.942 7.737 8.889 9.363 9.961 11.118 12.618 14.418 14.451 14.926 14.967 14.967 14.98 15.132 15.132 15.132 14.76 14.399 12.92 12.625 11.579 11.579 12.943 14.076 14.207 14.208 14.294 14.294 14.294 13.483 13.483 13.483 13.149 13.042 12.627 12.627 13.772 13.772 12.913 13.787 14.348 14.893 14.893 14.893 15.08 14.669 14.669 14.669 14.025 13.301 13.301 13.301 12.857 12.773 11.447 10.272 9.281 8.66 8.66 5.092 2.747 5.83 8.075 9.014 10.018 10.632 12.497 13.163 13.163 13.91 13.91 13.342 13.342 10.634 10.602 9.805 9.822 9.029 9.65 8.736 10.912 11.107 11.872 13.497 14.658 15.233 15.979 16.602 16.602 17.028 17.028 16.216 14.568 12.77 13.293 13.293 13.293 12.864 12.864 12.082 12.69 12.901 12.901 13.347 13.347 13.998 14.89 14.89 15.815 15.815 15.815 15.815 15.783 15.497 15.497 15.204 16.485 16.485 16.485 16.627 16.852 16.852 16.852 15.976 15.951 16.083 16.083 16.083 15.96 15.328 15.834 16.166 16.166 16.166 15.993 15.577 14.962 12.521 14.966 14.966 14.966 15.921 15.921 15.5 15.5 15.469 15.404 12.591 12.239 12.263 12.263 -9999 -9999 -9999 -9999 -9999 -9999 -9999 -9999 -9999 -9999 -9999 -9999 -9999 -9999 -9999 -9999 -9999 -9999 -9999 -9999 -9999 -9999 -9999 -9999 -9999 -9999 -9999 -9999 -9999 -9999 
-9999 -9999 -9999 -9999 -9999 -9999 -9999 -9999 -9999 -9999 -9999 -9999 -9999 -9999 -9999 -9999 -9999 -9999 -9999 -9999 -9999 -9999 -9999 -9999 13.378 13.378 13.378 12.388 -9999 -9999 -9999 -9999 -9999 -9999 -9999 -9999 -9999 -9999 -9999 -9999 -9999 -9999 -9999 -9999 -9999 -9999 -9999 -9999 -9999 -9999 -9999 -9999 -9999 -9999 -9999 -9999 -9999 -9999 -9999 -9999 -9999 -9999 -9999 -9999 -9999 -9999 -9999 -9999 -9999 -9999 -9999 -9999 -9999 -9999 13.532 12.533 10.556 10.556 9.72 9.761 10.153 10.546 10.153 10.153 9.786 9.786 8.147 5.919 5.62 5.422 5.422 5.422 5.011 5.011 4.685 3.917 4.109 4.732 4.732 4.732 4.738 4.738 5.239 5.342 5.95 5.95 5.979 9.413 10.286 10.52 11.987 11.987 12.869 13.6 13.6 13.6 14.338 13.408 12.97 12.97 11.893 9.84 9.192 11.075 11.075 12.824 12.824 12.824 12.618 14.418 14.432 14.926 14.926 15.027 15.027 15.132 15.132 14.9 14.76 14.399 12.92 12.625 11.579 11.579 12.954 14.092 14.208 14.208 14.294 14.294 14.294 13.855 13.483 13.483 13.471 13.357 13.379 13.772 13.772 13.772 13.772 13.715 14.315 14.66 14.66 14.66 14.607 14.607 14.607 14.607 12.992 13.301 13.301 12.706 12.706 12.538 9.062 11.32 12.14 12.14 10.951 9.758 9.432 5.697 6.969 7.428 7.942 10.632 10.941 12.248 12.697 12.697 13.342 13.342 11.641 10.923 9.805 10.163 10.481 10.481 10.479 10.027 10.167 11.872 13.054 14.658 14.658 15.888 15.979 16.602 17.028 17.028 17.028 16.216 14.206 13.267 13.293 13.293 13.293 12.864 12.062 12.69 12.69 13.441 13.441 13.441 13.21 14.04 14.89 15.253 15.253 15.253 15.705 14.807 15.497 15.497 15.497 16.019 16.485 16.507 16.651 16.651 16.852 16.852 16.852 16.041 16.085 16.123 16.123 16.083 15.96 15.368 15.834 16.166 16.166 16.166 15.993 15.577 14.962 13.152 14.19 14.963 14.963 14.963 15.202 15.202 14.828 14.828 14.828 12.053 15.499 15.87 15.259 15.259 -9999 -9999 -9999 -9999 -9999 -9999 -9999 -9999 -9999 -9999 -9999 -9999 -9999 -9999 -9999 -9999 -9999 -9999 -9999 -9999 -9999 -9999 -9999 -9999 -9999 -9999 -9999 -9999 -9999 
-9999 -9999 -9999 -9999 -9999 -9999 -9999 -9999 -9999 -9999 -9999 -9999 -9999 -9999 -9999 -9999 -9999 -9999 -9999 -9999 -9999 -9999 -9999 -9999 13.378 13.97 -9999 -9999 -9999 -9999 -9999 -9999 -9999 -9999 -9999 -9999 -9999 -9999 -9999 -9999 -9999 -9999 -9999 -9999 -9999 -9999 -9999 -9999 -9999 -9999 -9999 -9999 -9999 -9999 -9999 -9999 -9999 -9999 -9999 -9999 -9999 -9999 -9999 -9999 -9999 -9999 -9999 -9999 -9999 -9999 -9999 -9999 -9999 -9999 -9999 11.615 10.556 10.556 9.592 9.818 10.197 10.197 10.197 10.153 9.786 8.92 7.98 6.315 5.887 5.422 5.422 5.422 4.728 4.728 4.685 4.051 3.866 3.866 3.819 3.831 4.716 4.716 4.563 5.121 5.768 5.916 9.605 9.745 9.745 10.53 11.853 12.106 11.853 13.6 13.6 13.6 13.121 12.808 12.58 12.011 10.62 10.685 12.321 12.534 12.824 13.358 12.906 12.906 12.632 14.389 14.432 14.926 14.926 15.027 15.027 15.027 14.9 14.779 14.76 13.724 12.936 12.625 11.568 12.954 14.122 14.122 14.207 14.208 14.208 14.208 14.189 14.189 13.855 13.674 13.471 13.471 13.613 13.772 13.888 13.772 13.772 13.298 14.315 14.623 14.66 14.66 14.623 14.607 14.607 14.607 12.889 12.223 13.264 13.264 12.164 11.32 12.412 12.412 12.412 12.14 12.14 9.758 9.758 6.595 9.069 10.133 9.567 9.567 10.941 12.108 12.19 12.19 12.19 11.641 11.641 10.923 10.33 10.976 10.976 10.976 11.038 10.102 10.102 11.949 13.054 14.658 15.888 15.888 15.979 16.206 17.028 17.028 17.028 15.766 14.744 14.206 13.293 13.293 13.293 13.018 12.062 12.69 13.373 13.441 13.441 13.441 13.253 14.04 14.89 15.253 15.253 15.253 14.839 14.785 15.497 15.497 15.497 16.019 16.507 16.651 16.651 16.756 16.852 16.852 16.722 16.394 16.123 16.123 16.123 16.394 15.811 15.613 15.323 16.166 16.166 16.166 15.813 15.736 14.757 13.152 13.152 12.834 13.091 13.091 13.583 14.792 15.533 16.599 16.599 16.599 16.594 16.234 16.09 15.702 14.36 -9999 -9999 -9999 -9999 -9999 -9999 -9999 -9999 -9999 -9999 -9999 -9999 -9999 -9999 -9999 -9999 -9999 -9999 -9999 -9999 -9999 -9999 -9999 -9999 -9999 -9999 -9999 -9999 
-9999 -9999 -9999 -9999 -9999 -9999 -9999 -9999 -9999 -9999 -9999 -9999 -9999 -9999 -9999 -9999 -9999 -9999 -9999 -9999 -9999 -9999 -9999 -9999 -9999 -9999 -9999 -9999 -9999 -9999 -9999 -9999 -9999 -9999 -9999 -9999 -9999 -9999 -9999 -9999 -9999 -9999 -9999 -9999 -9999 -9999 -9999 -9999 -9999 -9999 -9999 -9999 -9999 -9999 -9999 -9999 -9999 -9999 -9999 -9999 -9999 -9999 -9999 -9999 -9999 -9999 -9999 -9999 -9999 -9999 -9999 -9999 -9999 -9999 -9999 10.986 10.556 9.816 9.818 9.818 10.197 10.197 10.197 10.197 9.516 8.313 6.865 6.626 6.317 5.488 5.007 4.834 4.728 4.728 4.335 4.051 3.179 2.39 2.326 3.079 3.079 3.416 3.82 4.822 5.33 5.907 9.605 9.801 10.078 11.215 12.669 13.116 12.799 12.799 12.72 12.72 12.72 12.72 12.513 12.011 10.62 10.685 12.534 13.853 13.853 13.42 13.42 13.358 13.501 13.501 13.905 14.713 14.846 15.027 15.027 15.027 14.779 14.194 13.724 12.936 12.839 12.351 11.568 12.954 14.122 14.184 14.184 14.308 14.39 14.39 14.39 14.161 13.864 13.674 13.674 13.471 13.613 13.888 13.888 13.888 13.758 13.298 14.315 14.623 14.623 14.623 14.623 14.607 14.607 13.694 13.005 13.264 13.264 13.264 13.525 13.525 12.412 13.062 13.062 12.459 12.14 10.704 9.758 12.787 12.787 12.787 13.348 13.348 13.348 10.601 11.939 10.982 11.553 11.534 11.094 9.708 10.48 11.165 11.165 11.165 11.163 11.163 12.223 12.705 12.922 13.224 14.658 15.888 15.888 15.888 16.206 17.028 17.028 15.713 14.744 12.949 12.949 13.293 13.018 12.424 11.822 12.436 13.095 13.441 13.441 13.441 13.253 14.04 14.24 15.182 15.253 15.182 14.481 14.754 14.886 15.349 15.349 16.143 16.507 16.651 16.651 16.756 16.756 16.756 16.722 16.249 16.123 16.123 16.394 16.394 16.394 15.613 14.257 14.842 15.813 15.813 15.813 14.525 14.704 14.704 13.354 12.834 12.693 13.527 15.565 15.698 16.774 17.557 17.557 17.882 17.882 16.594 17.133 17.133 15.616 12.026 -9999 -9999 -9999 -9999 -9999 -9999 -9999 -9999 -9999 -9999 -9999 -9999 -9999 -9999 -9999 -9999 -9999 -9999 -9999 -9999 -9999 -9999 -9999 -9999 -9999 -9999 -9999 
-9999 -9999 -9999 -9999 -9999 -9999 -9999 -9999 -9999 -9999 -9999 -9999 -9999 -9999 -9999 -9999 -9999 -9999 -9999 -9999 -9999 -9999 -9999 -9999 -9999 -9999 -9999 -9999 -9999 -9999 -9999 -9999 -9999 -9999 -9999 -9999 -9999 -9999 -9999 -9999 -9999 -9999 -9999 -9999 -9999 -9999 -9999 -9999 -9999 -9999 -9999 -9999 -9999 -9999 -9999 -9999 -9999 -9999 -9999 -9999 -9999 -9999 -9999 -9999 -9999 -9999 -9999 -9999 -9999 -9999 -9999 -9999 -9999 -9999 -9999 -9999 10.341 9.942 9.942 9.942 10.197 10.197 10.197 10.08 9.516 8.313 6.853 6.349 6.317 5.77 4.508 4.408 4.404 4.335 4.335 4.051 3.179 2.326 2.326 2.326 2.147 2.445 3.572 4.84 4.926 8.923 9.801 10.078 11.962 12.16 13.116 13.294 13.588 13.588 13.588 12.72 12.72 12.452 11.527 11.075 10.17 12.534 13.853 13.853 13.853 13.853 13.42 13.358 13.501 13.501 13.786 13.993 14.51 14.846 14.566 14.56 13.77 13.694 12.452 12.452 12.452 11.732 11.568 12.781 14.122 14.184 14.184 14.481 14.481 14.39 14.39 14.161 13.864 13.864 13.674 13.471 13.379 13.888 13.888 13.888 13.758 12.733 12.733 14.351 14.623 14.623 13.811 13.796 13.682 13.682 13.015 13.264 14.217 14.217 14.217 13.713 13.525 13.062 13.062 13.062 12.459 10.704 11.654 13.2 13.2 12.9 13.348 13.953 13.57 13.57 12.688 10.418 10.731 10.731 9.708 10.475 10.48 11.86 11.86 12.772 12.091 12.223 12.705 12.842 12.922 13.224 13.258 13.258 15.607 15.607 15.221 15.713 15.713 14.744 14.744 12.949 12.949 12.949 12.428 12.059 11.822 12.396 13.095 13.095 13.441 13.253 13.053 12.986 14.218 15.178 15.178 15.178 14.415 14.646 14.754 15.21 15.21 16.143 16.413 16.507 16.933 16.933 16.933 16.756 16.722 16.065 16.041 16.394 16.394 16.394 16.394 15.102 13.914 13.935 14.567 14.567 14.525 14.713 14.966 14.966 14.966 14.116 13.314 15.565 15.698 16.892 17.578 18.01 18.01 17.882 17.882 18.131 17.543 17.636 17.636 16.648 -9999 -9999 -9999 -9999 -9999 -9999 -9999 -9999 -9999 -9999 -9999 -9999 -9999 -9999 -9999 -9999 -9999 -9999 -9999 -9999 -9999 -9999 -9999 -9999 -9999 -9999 -9999 
-9999 -9999 -9999 -9999 -9999 -9999 -9999 -9999 -9999 -9999 -9999 -9999 -9999 -9999 -9999 -9999 -9999 -9999 -9999 -9999 -9999 -9999 -9999 -9999 -9999 -9999 -9999 -9999 -9999 -9999 -9999 -9999 -9999 -9999 -9999 -9999 -9999 -9999 -9999 -9999 -9999 -9999 -9999 -9999 -9999 -9999 -9999 -9999 -9999 -9999 -9999 -9999 -9999 -9999 -9999 -9999 -9999 -9999 -9999 -9999 -9999 -9999 -9999 -9999 -9999 -9999 -9999 -9999 -9999 -9999 -9999 -9999 -9999 -9999 -9999 -9999 -9999 9.942 9.942 9.952 10.094 10.094 10.094 9.516 9.334 7.24 6.853 6.349 6.317 5.769 5.106 4.728 4.404 4.335 4.335 3.885 8.395 2.326 5.813 5.813 5.694 2.384 5.338 4.255 5.142 8.459 9.801 10.078 11.962 12.378 13.294 13.839 13.588 13.588 13.588 12.258 11.527 11.527 11.075 10.778 11.661 13.098 13.515 13.853 13.853 13.853 13.42 13.126 13.15 13.501 13.501 13.993 14.007 14.404 14.404 13.743 13.704 13.33 12.421 12.042 11.74 11.472 11.472 12.781 13.396 14.184 14.481 14.481 14.481 14.481 14.39 13.984 13.864 13.864 13.375 13.194 13.164 13.888 13.888 13.888 12.919 12.733 12.733 13.963 13.963 13.963 13.754 13.988 13.988 13.479 13.755 14.6 14.579 14.677 14.677 14.628 13.713 13.062 13.062 13.062 12.459 11.754 11.754 13.2 13.371 14.042 14.042 14.042 14.348 13.624 13.57 12.688 11.991 10.823 10.823 10.865 12.309 12.855 12.855 12.855 12.879 12.879 12.879 13.03 13.192 13.192 13.258 14.025 14.588 14.594 14.594 14.338 13.566 14.345 14.345 12.949 12.949 12.5 12.5 12.396 12.396 12.396 12.949 13.095 13.095 12.962 12.372 12.692 14.36 14.693 15.178 14.693 14.415 14.646 14.646 15.21 15.21 16.143 16.143 16.248 16.933 16.933 16.933 16.933 16.577 16.009 15.742 15.826 16.394 16.394 15.224 14.008 13.609 13.49 13.969 14.129 14.713 14.966 14.966 14.966 14.966 14.116 15.425 15.565 15.97 16.892 18.01 18.01 18.01 18.01 18.131 18.131 18.131 17.971 17.971 17.113 13.133 -9999 -9999 -9999 -9999 -9999 -9999 -9999 -9999 -9999 -9999 -9999 -9999 -9999 -9999 -9999 -9999 -9999 -9999 -9999 -9999 -9999 -9999 -9999 -9999 -9999 -9999 
-9999 -9999 -9999 -9999 -9999 -9999 -9999 -9999 -9999 -9999 -9999 -9999 -9999 -9999 -9999 -9999 -9999 -9999 -9999 -9999 -9999 -9999 -9999 -9999 -9999 -9999 -9999 -9999 -9999 -9999 -9999 -9999 -9999 -9999 -9999 -9999 -9999 -9999 -9999 -9999 -9999 -9999 -9999 -9999 -9999 -9999 -9999 -9999 -9999 -9999 -9999 -9999 -9999 -9999 -9999 -9999 -9999 -9999 -9999 -9999 -9999 -9999 -9999 -9999 -9999 -9999 -9999 -9999 -9999 -9999 -9999 -9999 -9999 -9999 -9999 -9999 -9999 -9999 9.942 9.952 9.952 9.952 9.264 8.734 8.535 6.853 6.176 6.176 5.769 5.536 5.106 4.728 4.432 5.487 8.516 8.521 8.697 8.581 9.854 9.854 9.936 7.187 6.964 7.941 8.759 8.759 9.577 10.841 12.378 13.028 13.839 13.869 13.902 13.902 13.588 12.258 12.258 11.934 11.934 11.881 11.679 13.336 13.336 13.515 13.853 13.515 13.32 13.06 13.126 13.126 12.973 12.691 13.993 13.993 13.678 13.678 13.678 13.137 12.421 11.095 11.472 11.472 11.472 12.451 13.396 13.876 14.481 14.481 14.481 14.481 14.036 13.864 13.864 13.194 13.194 12.901 13.078 13.078 13.078 13.024 12.94 11.656 12.733 12.733 13.418 13.418 13.988 14.303 14.303 14.303 14.721 14.721 14.721 14.721 14.677 14.677 13.957 13.651 13.062 12.459 12.064 11.754 11.754 13.918 14.119 14.547 15.051 15.051 15.051 14.348 13.624 12.708 12.47 11.991 10.973 10.973 12.309 12.855 12.855 12.948 12.948 12.955 13.088 13.235 13.235 13.235 13.258 13.601 14.214 14.338 14.338 14.338 12.49 12.388 12.511 12.511 12.511 12.511 12.5 12.517 13.309 13.928 13.928 13.315 12.949 12.54 12.203 12.203 12.692 14.36 14.388 14.388 13.528 14.262 14.532 15.21 15.21 15.21 15.493 16.422 16.933 16.933 16.933 16.653 16.577 16.009 15.704 15.704 15.826 15.224 14.418 13.927 13.49 13.49 14.594 14.652 14.679 14.954 14.966 14.966 14.966 14.116 15.445 15.425 16.914 17.685 18.01 18.01 18.01 18.01 18.131 18.131 18.131 17.971 17.971 17.434 13.359 13.359 -9999 -9999 -9999 -9999 -9999 -9999 -9999 -9999 -9999 -9999 -9999 -9999 -9999 -9999 -9999 -9999 -9999 -9999 -9999 -9999 -9999 -9999 -9999 -9999 -9999 
-9999 -9999 -9999 -9999 -9999 -9999 -9999 -9999 -9999 -9999 -9999 -9999 -9999 -9999 -9999 -9999 -9999 -9999 -9999 -9999 -9999 -9999 -9999 -9999 -9999 -9999 -9999 -9999 -9999 -9999 -9999 -9999 -9999 -9999 -9999 -9999 -9999 -9999 -9999 -9999 -9999 -9999 -9999 -9999 -9999 -9999 -9999 -9999 -9999 -9999 -9999 -9999 -9999 -9999 -9999 -9999 -9999 -9999 -9999 -9999 -9999 -9999 -9999 -9999 -9999 -9999 -9999 -9999 -9999 -9999 -9999 -9999 -9999 -9999 -9999 -9999 -9999 -9999 9.738 9.952 9.952 9.952 9.264 8.958 7.116 5.832 5.602 5.443 5.536 5.536 5.367 4.728 4.432 8.503 8.628 8.697 10.419 11.101 10.884 10.884 10.759 10.759 9.234 9.476 9.861 10.495 11.803 11.955 13.011 13.185 13.839 13.902 13.902 13.902 13.902 12.714 12.472 12.354 12.354 12.354 12.29 13.269 13.336 13.86 13.86 13.86 13.86 13.268 13.014 13.014 12.808 12.691 11.756 12.575 12.129 11.879 12.421 12.421 12.164 10.2 11.472 11.472 11.472 12.451 12.557 13.396 13.876 14.481 14.481 14.036 14.036 13.53 13.53 13.097 13.097 12.901 13.515 13.515 13.078 13.024 12.94 12.183 11.485 12.399 12.485 12.392 13.988 14.303 15.325 15.325 15.325 14.998 14.721 14.721 14.677 14.628 13.957 12.483 12.31 12.31 11.707 11.754 12.209 13.918 14.119 15.437 15.685 15.685 15.579 15.115 14.19 12.766 12.568 11.991 10.973 11.18 12.46 12.855 12.855 12.948 12.955 13.086 13.339 13.339 13.759 13.759 13.192 12.904 13.601 13.885 13.885 12.379 12.13 12.388 12.511 12.511 12.511 12.5 12.517 12.517 13.928 13.928 13.928 13.928 13.084 12.507 12.317 11.358 11.911 12.124 12.802 12.802 13.18 13.18 13.18 14.532 14.594 14.816 15.27 15.282 16.422 16.653 16.653 16.653 16.009 15.704 15.704 15.375 14.924 14.977 14.977 14.977 13.927 14.594 14.652 14.652 14.652 15.007 15.007 14.954 14.542 15.445 15.445 16.914 17.845 17.845 17.845 17.932 17.932 17.932 18.131 18.131 18.131 17.971 17.971 17.434 15.706 13.359 14.543 -9999 -9999 -9999 -9999 -9999 -9999 -9999 -9999 -9999 -9999 -9999 -9999 -9999 -9999 -9999 -9999 -9999 -9999 -9999 -9999 -9999 -9999 -9999 -9999 
-9999 -9999 -9999 -9999 -9999 -9999 -9999 -9999 -9999 -9999 -9999 -9999 -9999 -9999 -9999 -9999 -9999 -9999 -9999 -9999 -9999 -9999 -9999 -9999 -9999 -9999 -9999 -9999 -9999 -9999 -9999 -9999 -9999 -9999 -9999 -9999 -9999 -9999 -9999 -9999 -9999 -9999 -9999 -9999 -9999 -9999 -9999 -9999 -9999 -9999 -9999 -9999 -9999 -9999 -9999 -9999 -9999 -9999 -9999 -9999 -9999 -9999 -9999 -9999 -9999 -9999 -9999 -9999 -9999 -9999 -9999 -9999 -9999 -9999 -9999 -9999 -9999 -9999 -9999 9.72 9.952 9.161 9.161 8.958 6.437 5.235 5.443 5.443 5.443 5.367 5.367 4.762 6.965 10.978 10.978 10.978 11.155 11.155 11.238 11.257 11.975 11.257 10.759 9.861 10.533 11.153 11.955 13.507 13.519 13.519 13.646 13.902 13.902 13.902 13.902 12.714 12.686 12.686 12.731 12.731 12.731 12.464 13.269 13.86 13.86 13.86 13.86 13.205 13.014 13.014 12.691 12.691 11.756 11.756 11.879 11.879 11.676 11.609 10.798 9.377 9.908 11.472 11.472 11.315 11.315 12.657 12.657 13.756 13.756 13.756 13.559 13.53 13.53 13.097 13.097 13.515 13.515 13.515 13.515 13.312 12.753 12.465 12.183 11.108 11.689 11.689 11.99 14.368 15.325 15.325 15.325 14.998 14.721 14.579 14.628 14.078 13.6 12.483 11.454 11.843 11.843 12.209 13.994 13.994 15.437 15.685 15.685 15.685 15.685 15.115 14.538 13.34 12.568 11.472 10.973 11.18 12.001 12.736 12.736 12.948 12.955 13.086 13.339 13.759 13.759 13.759 13.759 11.933 11.739 12.904 12.226 12.226 11.783 11.393 12.388 12.388 12.295 12.361 12.517 13.055 13.928 13.928 13.928 13.928 13.149 12.507 12.317 12.317 10.04 10.507 12.124 12.124 11.649 12.757 13.027 13.708 13.708 14.562 14.562 14.562 15.282 15.809 16.584 15.467 15.448 15.448 15.369 15.369 14.878 14.977 14.977 14.977 13.918 14.594 14.652 14.933 15.056 15.056 15.007 15.007 14.484 15.741 15.8 16.914 17.845 17.845 18.323 18.323 18.323 18.024 17.719 17.907 17.907 17.907 17.434 17.434 14.167 13.359 15.265 15.265 -9999 -9999 -9999 -9999 -9999 -9999 -9999 -9999 -9999 -9999 -9999 -9999 -9999 -9999 -9999 -9999 -9999 -9999 -9999 -9999 -9999 -9999 -9999 
-9999 -9999 -9999 -9999 -9999 -9999 -9999 -9999 -9999 -9999 -9999 -9999 -9999 -9999 -9999 -9999 -9999 -9999 -9999 -9999 -9999 -9999 -9999 -9999 -9999 -9999 -9999 -9999 -9999 -9999 -9999 -9999 -9999 -9999 -9999 -9999 -9999 -9999 -9999 -9999 -9999 -9999 -9999 -9999 -9999 -9999 -9999 -9999 -9999 -9999 -9999 -9999 -9999 -9999 -9999 -9999 -9999 -9999 -9999 -9999 -9999 -9999 -9999 -9999 -9999 -9999 -9999 -9999 -9999 -9999 -9999 -9999 -9999 -9999 -9999 -9999 -9999 -9999 -9999 -9999 9.139 9.161 8.958 8.075 5.988 5.26 5.443 7.835 7.835 5.818 4.861 6.98 9.13 10.978 10.978 11.101 11.155 11.691 11.93 11.975 11.975 11.975 10.903 9.861 10.533 11.766 13.507 13.938 14.146 14.146 14.563 14.365 14.035 13.925 13.925 12.945 12.945 12.686 13.073 13.073 12.731 12.282 12.702 13.832 13.86 13.86 13.303 13.08 13.023 12.782 12.058 11.748 11.337 11.756 11.756 11.61 11.609 11.343 10.565 9.377 9.885 9.908 9.885 11.315 12.313 12.313 12.657 13.013 13.013 13.011 13.53 13.53 12.657 12.634 12.136 13.515 13.515 13.515 13.515 13.312 12.473 12.465 12.183 9.997 11.689 11.99 11.99 14.368 15.325 15.325 15.325 15.31 14.338 14.338 14.027 13.6 13.495 12.756 11.843 12.293 12.293 12.665 13.994 13.994 15.437 15.685 15.685 15.685 15.685 15.225 14.621 13.484 12.696 12.284 10.973 11.18 12.001 12.736 12.736 12.736 12.519 12.955 13.339 13.759 13.759 13.759 13.759 11.601 11.688 11.688 12.226 11.783 11.726 11.167 10.938 10.938 10.845 10.8 12.171 13.411 13.411 13.928 13.928 13.648 13.149 12.317 12.317 12.317 10.321 9.054 10.111 10.111 12.047 12.148 12.667 12.667 12.667 12.391 14.562 14.562 14.366 14.366 14.801 15.064 15.064 15.369 15.369 15.369 14.878 14.977 14.977 14.977 14.202 14.638 14.933 14.988 15.056 15.056 15.056 15.007 15.56 15.741 15.885 17.843 18.446 18.446 18.419 18.419 18.323 18.024 18.024 17.881 17.881 17.351 17.288 16.889 16.15 13.743 15.265 16.19 -9999 -9999 -9999 -9999 -9999 -9999 -9999 -9999 -9999 -9999 -9999 -9999 -9999 -9999 -9999 -9999 -9999 -9999 -9999 -9999 -9999 -9999 -9999 
-9999 -9999 -9999 -9999 -9999 -9999 -9999 -9999 -9999 -9999 -9999 -9999 -9999 -9999 -9999 -9999 -9999 -9999 -9999 -9999 -9999 -9999 -9999 -9999 -9999 -9999 -9999 -9999 -9999 -9999 -9999 -9999 -9999 -9999 -9999 -9999 -9999 -9999 -9999 -9999 -9999 -9999 -9999 -9999 -9999 -9999 -9999 -9999 -9999 -9999 -9999 -9999 -9999 -9999 -9999 -9999 -9999 -9999 -9999 -9999 -9999 -9999 -9999 -9999 -9999 -9999 -9999 -9999 -9999 -9999 -9999 -9999 -9999 -9999 -9999 -9999 -9999 -9999 -9999 -9999 8.675 8.62 7.425 7.002 6.304 8.272 8.316 8.339 8.339 8.339 8.335 9.13 10.618 10.978 10.978 10.978 11.155 11.93 12.532 12.532 11.975 11.975 11.054 10.505 10.227 11.766 13.547 14.145 14.146 14.563 14.563 14.563 14.365 14.035 13.986 12.945 12.945 13.073 13.073 13.073 13.073 12.507 12.322 12.573 13.303 13.303 13.08 13.023 12.962 12.782 11.725 11.678 11.18 11.18 11.18 11.304 11.304 10.565 9.711 11.195 11.248 9.885 9.885 12.313 12.313 13.186 13.194 13.204 13.204 13.414 13.557 13.557 11.918 11.918 11.918 12.953 13.515 13.515 13.312 13.216 12.465 11.833 10.618 9.997 11.689 11.99 13.466 13.628 15.31 15.325 15.31 14.338 14.338 14.338 14.027 13.495 13.145 11.57 13.166 13.166 12.753 12.665 13.994 13.994 13.994 15.437 15.685 15.685 15.225 14.621 14.621 13.484 12.696 12.284 10.855 11.063 11.152 12.001 12.001 11.712 12.015 12.378 12.581 13.339 13.759 13.282 11.859 11.601 11.484 11.315 11.315 10.582 10.398 10.307 10.49 10.653 10.49 10.8 12.028 13.055 13.411 13.648 13.648 13.648 12.746 12.561 11.999 11.277 10.321 9.807 10.111 10.302 12.047 12.371 12.667 12.667 12.667 12.667 12.654 14.276 14.366 14.572 14.576 14.801 15.027 15.027 15.369 14.906 14.878 14.878 14.878 14.841 14.202 14.638 14.736 14.988 15.056 15.056 15.056 14.233 15.56 15.741 17.551 18.459 18.83 18.83 18.675 18.668 18.323 18.024 17.881 17.881 17.881 17.426 17.288 16.781 13.902 13.902 15.877 16.19 16.813 -9999 -9999 -9999 -9999 -9999 -9999 -9999 -9999 -9999 -9999 -9999 -9999 -9999 -9999 -9999 -9999 -9999 -9999 -9999 -9999 -9999 -9999 
-9999 -9999 -9999 -9999 -9999 -9999 -9999 -9999 -9999 -9999 -9999 -9999 -9999 -9999 -9999 -9999 -9999 -9999 -9999 -9999 -9999 -9999 -9999 -9999 -9999 -9999 -9999 -9999 -9999 -9999 -9999 -9999 -9999 -9999 -9999 -9999 -9999 -9999 -9999 -9999 -9999 -9999 -9999 -9999 -9999 -9999 -9999 -9999 -9999 -9999 -9999 -9999 -9999 -9999 -9999 -9999 -9999 -9999 -9999 -9999 -9999 -9999 -9999 -9999 -9999 -9999 -9999 -9999 -9999 -9999 -9999 -9999 -9999 -9999 -9999 -9999 -9999 -9999 -9999 -9999 -9999 7.922 7.813 7.479 8.656 8.656 8.344 8.77 8.832 8.832 8.832 9.13 10.618 11.138 11.138 11.138 12.335 12.532 12.532 12.532 12.532 11.596 11.385 10.032 10.227 11.766 14.145 14.145 14.146 14.563 14.563 14.563 14.365 14.245 14.043 14.019 12.945 13.04 13.073 13.073 13.073 12.976 12.523 12.322 12.322 12.961 12.961 12.962 12.994 13.365 12.931 12.931 11.849 11.645 12.709 13.49 11.386 11.938 12.047 12.047 11.826 11.826 13.141 13.298 14.089 13.782 13.782 13.445 14.49 14.49 14.49 14.04 13.253 13.19 11.811 11.865 12.953 13.216 13.216 13.019 11.833 10.901 10.393 9.474 11.689 11.99 11.99 13.466 13.628 13.628 13.628 14.338 14.338 14.072 13.462 13.351 12.742 13.166 13.166 13.166 13.166 12.889 12.824 13.1 13.888 15.42 15.42 15.206 14.621 14.621 13.798 13.28 12.696 11.688 10.239 10.292 10.582 10.83 10.83 10.772 11.693 11.693 12.248 12.248 12.689 11.798 11.168 11.108 11.315 11.315 10.582 10.239 10.239 10.501 10.501 10.46 10.46 11.793 12.306 12.306 12.528 12.774 12.672 12.672 12.561 12.561 11.74 11.277 10.591 9.807 10.77 11.621 12.282 13.002 13.002 13.002 12.667 12.329 13.394 14.276 14.503 14.59 14.59 14.943 15.027 15.027 15.027 14.838 14.394 14.878 14.202 14.202 13.56 14.042 14.52 14.988 15.056 15.056 14.971 14.323 14.19 16.466 17.591 18.459 18.83 18.83 18.83 18.668 18.668 17.897 17.881 17.881 17.881 17.52 17.149 16.516 15.435 13.902 14.466 16.19 16.813 17.023 -9999 -9999 -9999 -9999 -9999 -9999 -9999 -9999 -9999 -9999 -9999 -9999 -9999 -9999 -9999 -9999 -9999 -9999 -9999 -9999 -9999 
-9999 -9999 -9999 -9999 -9999 -9999 -9999 -9999 -9999 -9999 -9999 -9999 -9999 -9999 -9999 -9999 -9999 -9999 -9999 -9999 -9999 -9999 -9999 -9999 -9999 -9999 -9999 -9999 -9999 -9999 -9999 -9999 -9999 -9999 -9999 -9999 -9999 -9999 -9999 -9999 -9999 -9999 -9999 -9999 -9999 -9999 -9999 -9999 -9999 -9999 -9999 -9999 -9999 -9999 -9999 -9999 -9999 -9999 -9999 -9999 -9999 -9999 -9999 -9999 -9999 -9999 -9999 -9999 -9999 -9999 -9999 -9999 -9999 -9999 -9999 -9999 -9999 -9999 -9999 -9999 -9999 -9999 9.597 8.784 10.973 10.973 10.733 10.009 10.009 9.576 9.505 9.575 9.689 11.138 11.138 11.92 12.335 12.532 12.532 12.532 12.532 11.596 11.48 11.938 11.911 12.591 13.547 14.145 14.145 14.563 14.563 14.563 14.277 14.245 14.043 14.043 13.056 12.742 13.04 13.04 13.041 13.041 13.041 13.041 12.523 12.454 12.778 13.384 13.384 13.384 13.365 13.399 13.184 13.688 13.688 13.688 14.186 13.759 12.463 12.463 12.463 12.6 13.141 14.089 14.592 14.687 14.687 14.216 14.786 14.786 14.78 14.561 14.561 13.253 10.602 11.481 11.481 12.442 12.684 11.719 10.472 10.393 10.935 10.935 9.498 9.018 10.257 11.847 12.853 12.886 13.509 13.626 13.509 13.459 10.775 10.447 11.007 13.166 13.166 13.166 13.166 13.019 12.795 12.824 13.332 13.438 13.623 14.148 14.516 14.516 13.28 12.855 11.71 11.688 10.166 11.378 11.975 11.975 11.673 11.673 11.187 11.693 11.498 11.411 11.798 10.479 10.925 10.925 10.925 10.683 10.032 10.239 11.325 12.405 12.405 12.105 12.46 13.407 13.407 13.407 12.391 12.216 12.216 12.216 12.216 10.811 10.774 10.591 11.396 11.396 11.396 11.621 12.282 13.002 13.002 13.002 13.002 12.529 13.473 14.417 14.417 14.59 14.59 15.096 15.096 15.096 15.027 14.268 14.239 13.796 13.205 13.001 13.68 13.803 14.03 14.642 14.642 14.971 14.323 14.323 14.122 16.628 18.002 18.532 18.83 18.83 18.83 18.668 18.326 17.897 17.575 17.881 17.52 17.52 17.071 16.516 15.435 13.902 14.466 15.598 16.28 16.872 17.023 -9999 -9999 -9999 -9999 -9999 -9999 -9999 -9999 -9999 -9999 -9999 -9999 -9999 -9999 -9999 -9999 -9999 -9999 -9999 -9999 
-9999 -9999 -9999 -9999 -9999 -9999 -9999 -9999 -9999 -9999 -9999 -9999 -9999 -9999 -9999 -9999 -9999 -9999 -9999 -9999 -9999 -9999 -9999 -9999 -9999 -9999 -9999 -9999 -9999 -9999 -9999 -9999 -9999 -9999 -9999 -9999 -9999 -9999 -9999 -9999 -9999 -9999 -9999 -9999 -9999 -9999 -9999 -9999 -9999 -9999 -9999 -9999 -9999 -9999 -9999 -9999 -9999 -9999 -9999 -9999 -9999 -9999 -9999 -9999 -9999 -9999 -9999 -9999 -9999 -9999 -9999 -9999 -9999 -9999 -9999 -9999 -9999 -9999 -9999 -9999 -9999 -9999 9.887 11.081 11.095 11.095 11.095 11.573 11.573 11.573 10.387 8.817 9.886 11.138 11.831 12.05 12.335 12.335 12.51 12.51 12.51 11.494 11.938 12.031 12.137 12.591 12.851 13.676 13.927 14.064 14.277 14.277 14.245 14.154 14.043 14.043 12.817 12.742 12.742 12.999 13.277 13.391 13.584 13.743 13.743 13.469 13.409 13.409 13.409 14.029 14.029 14.029 13.399 13.688 13.688 14.186 14.186 14.186 13.759 13.185 13.185 12.6 14.126 14.592 15.109 15.109 15.109 14.786 14.786 14.786 14.786 14.78 14.561 13.456 10.042 10.468 11.464 11.481 11.009 11.009 10.984 10.935 10.935 10.935 10.935 9.982 10.482 10.482 11.29 12.853 12.886 12.915 12.488 12.09 10.323 10.397 11.007 12.613 13.166 13.166 13.019 13.019 12.585 12.585 13.016 13.311 13.316 13.383 13.383 13.132 13.132 12.521 11.16 10.166 10.352 11.982 12.126 12.126 11.695 11.673 11.342 10.203 10.652 10.652 10.326 10.421 10.925 10.925 10.925 10.925 9.901 11.325 12.405 12.597 12.597 12.597 12.695 13.407 13.685 13.773 13.773 12.437 12.254 12.216 12.216 9.089 9.533 10.591 11.396 11.396 12.771 12.771 12.771 13.002 13.002 13.002 11.921 12.788 13.023 13.805 14.417 14.59 14.59 15.096 15.096 15.096 15.096 14.268 14.089 13.796 12.98 12.98 13.68 13.803 13.803 14.299 14.642 14.642 14.299 13.978 15.145 16.121 18.002 18.532 18.83 18.83 18.675 18.561 18.561 18.305 17.812 17.52 17.426 16.908 16.727 15.961 15.435 14.272 13.746 15.598 16.049 16.481 16.872 -9999 -9999 -9999 -9999 -9999 -9999 -9999 -9999 -9999 -9999 -9999 -9999 -9999 -9999 -9999 -9999 -9999 -9999 -9999 -9999 
-9999 -9999 -9999 -9999 -9999 -9999 -9999 -9999 -9999 -9999 -9999 -9999 -9999 -9999 -9999 -9999 -9999 -9999 -9999 -9999 -9999 -9999 -9999 -9999 -9999 -9999 -9999 -9999 -9999 -9999 -9999 -9999 -9999 -9999 -9999 -9999 -9999 -9999 -9999 -9999 -9999 -9999 -9999 -9999 -9999 -9999 -9999 -9999 -9999 -9999 -9999 -9999 -9999 -9999 -9999 -9999 -9999 -9999 -9999 -9999 -9999 -9999 -9999 -9999 -9999 -9999 -9999 -9999 -9999 -9999 -9999 -9999 -9999 -9999 -9999 -9999 -9999 -9999 -9999 -9999 -9999 10.691 10.691 11.18 11.18 11.3 11.458 11.573 11.688 11.688 11.688 10.516 9.886 10.98 11.831 12.05 12.05 12.05 12.272 12.272 12.272 12.106 12.031 12.236 12.236 12.562 12.591 13.14 13.787 13.9 13.9 14.154 14.154 14.154 14.154 14.043 12.817 12.374 12.646 12.999 13.565 13.584 13.743 13.743 13.743 13.743 13.409 13.409 13.409 14.029 14.029 14.029 13.399 14.326 14.326 14.526 14.526 14.526 13.848 13.848 13.185 14.124 14.126 14.592 15.109 15.109 15.109 14.947 15.017 15.017 15.017 14.876 14.561 13.456 12.903 10.283 11.009 11.151 11.151 11.104 10.995 10.935 10.935 10.935 10.935 10.861 10.861 10.861 11.457 11.804 12.488 12.488 11.683 11.369 10.906 11.237 11.237 12.613 12.613 13.019 13.019 13.019 12.585 12.585 12.635 12.895 12.533 12.679 13.12 13.12 12.521 11.16 10.323 10.331 10.352 12.126 12.126 12.363 12.363 12.363 12.133 12.133 11.44 10.652 10.652 10.049 10.925 10.925 10.925 10.683 11.831 12.389 12.405 13.279 13.279 13.14 13.034 13.685 13.773 13.773 13.773 13.773 12.841 12.212 12.212 10.784 9.131 10.252 10.591 11.396 12.771 12.771 12.771 12.771 12.645 12.26 11.72 12.788 12.788 13.628 13.805 14.113 14.117 15.096 15.096 15.096 14.67 14.523 14.089 14.089 12.98 12.43 13.12 14.293 14.293 14.117 13.921 14.294 14.294 14.328 15.145 15.729 16.121 18.002 18.532 18.532 18.561 18.561 18.311 18.305 17.741 17.449 17.135 16.672 16.672 16.339 15.472 15.008 14.687 14.313 15.142 15.913 16.493 16.493 -9999 -9999 -9999 -9999 -9999 -9999 -9999 -9999 -9999 -9999 -9999 -9999 -9999 -9999 -9999 -9999 -9999 -9999 -9999 
-9999 -9999 -9999 -9999 -9999 -9999 -9999 -9999 -9999 -9999 -9999 -9999 -9999 -9999 -9999 -9999 -9999 -9999 -9999 -9999 -9999 -9999 -9999 -9999 -9999 -9999 -9999 -9999 -9999 -9999 -9999 -9999 -9999 -9999 -9999 -9999 -9999 -9999 -9999 -9999 -9999 -9999 -9999 -9999 -9999 -9999 -9999 -9999 -9999 -9999 -9999 -9999 -9999 -9999 -9999 -9999 -9999 -9999 -9999 -9999 -9999 -9999 -9999 -9999 -9999 -9999 -9999 -9999 -9999 -9999 -9999 -9999 -9999 -9999 -9999 -9999 -9999 -9999 -9999 10.691 10.691 10.691 11.18 11.18 11.18 11.458 11.772 12.296 12.296 12.053 12.053 12.053 9.886 10.518 11.831 11.831 11.963 12.05 12.106 12.113 12.367 12.367 12.367 12.372 12.372 12.862 12.862 12.781 12.947 12.947 13.254 14.154 14.154 14.154 14.154 12.817 12.597 12.18 13.028 13.565 13.565 13.584 13.743 13.743 13.743 13.743 13.409 13.409 13.878 14.029 14.029 14.029 13.399 14.326 14.526 14.526 14.526 14.786 14.122 13.848 13.848 14.124 14.501 14.913 15.109 15.109 15.109 14.997 15.017 15.017 15.017 15.017 14.375 13.858 12.903 10.738 11.151 11.151 11.151 11.151 10.995 10.995 10.981 10.935 10.861 10.861 10.861 12.071 12.281 12.281 12.517 12.517 12.517 11.369 11.44 11.44 11.44 11.237 12.401 12.642 12.732 12.732 12.732 12.497 11.341 11.215 12.533 12.533 12.082 11.152 9.98 10.061 10.331 11.732 11.543 12.126 12.126 12.363 12.363 12.363 12.36 12.133 11.738 11.44 10.652 10.073 10.421 10.421 9.78 10.05 12.003 12.986 13.067 13.279 13.279 13.279 13.14 13.685 14.369 14.369 14.137 13.773 12.841 12.841 12.212 10.913 9.818 10.252 10.252 10.252 12.771 12.771 12.771 12.645 12.645 12.645 12.913 12.913 13.628 13.628 13.628 13.631 13.879 14.652 14.67 14.67 14.67 14.523 14.089 12.493 11.625 12.43 14.783 14.783 14.783 14.293 14.117 14.294 15.186 15.186 15.186 15.729 15.729 16.052 17.81 18.086 18.311 18.311 18.311 18.003 18.003 17.497 17.396 16.672 16.672 16.37 16.159 15.719 15.256 15.506 15.761 15.761 15.761 16.17 15.934 -9999 -9999 -9999 -9999 -9999 -9999 -9999 -9999 -9999 -9999 -9999 -9999 -9999 -9999 -9999 -9999 -9999 -9999 
-9999 -9999 -9999 -9999 -9999 -9999 -9999 -9999 -9999 -9999 -9999 -9999 -9999 -9999 -9999 -9999 -9999 -9999 -9999 -9999 -9999 -9999 -9999 -9999 -9999 -9999 -9999 -9999 -9999 -9999 -9999 -9999 -9999 -9999 -9999 -9999 -9999 -9999 -9999 -9999 -9999 -9999 -9999 -9999 -9999 -9999 -9999 -9999 -9999 -9999 -9999 -9999 -9999 -9999 -9999 -9999 -9999 -9999 -9999 -9999 -9999 -9999 -9999 -9999 -9999 -9999 -9999 -9999 -9999 -9999 -9999 -9999 -9999 -9999 -9999 -9999 -9999 -9999 10.296 10.456 10.691 10.691 11.18 11.18 11.18 11.535 12.077 12.296 12.296 12.296 12.053 12.053 9.033 9.419 9.785 11.65 11.68 11.823 12.113 12.514 12.514 12.514 12.4 12.6 12.889 13.214 13.214 12.848 12.781 12.781 12.908 13.282 14.154 14.154 13.645 12.689 12.251 12.484 13.028 13.565 13.565 13.574 13.707 13.743 13.743 13.273 13.268 13.276 13.276 13.878 14.029 13.878 14.229 14.801 15.286 15.286 15.286 15.286 14.786 13.848 13.678 14.124 14.501 14.97 15.071 15.071 15.071 14.997 15.017 15.017 15.017 14.876 14.375 13.858 12.829 10.977 11.016 11.151 11.151 11.151 10.995 10.981 10.981 10.981 10.681 10.861 12.071 12.281 12.422 13.65 13.107 13.107 12.517 12.183 12.183 11.925 11.59 12.242 12.513 12.956 13.203 12.732 12.732 12.557 11.194 11.194 10.516 10.736 10.016 9.98 10.965 11.867 11.867 12.857 11.957 11.886 12.091 12.363 12.363 12.363 12.133 12.133 11.738 11.61 10.612 10.073 8.886 8.407 9.78 12.003 12.453 12.986 13.279 13.279 13.279 13.279 13.72 14.369 14.852 14.852 14.761 14.761 13.268 13.268 12.608 12.608 11.377 10.579 10.252 10.233 12.037 12.037 12.645 12.645 12.645 12.887 12.913 12.913 12.913 13.628 13.628 13.628 13.879 13.879 14.652 14.652 14.523 14.06 12.139 12.139 11.391 13.131 14.783 14.783 14.783 14.783 14.117 15.031 15.186 15.186 15.186 14.862 15.073 16.031 17.216 17.926 17.926 18.003 18.003 18.003 18.003 17.497 17.396 16.941 16.941 16.941 16.779 16.28 16.28 16.212 16.306 16.306 16.745 16.745 16.745 17.89 -9999 -9999 -9999 -9999 -9999 -9999 -9999 -9999 -9999 -9999 -9999 -9999 -9999 -9999 -9999 -9999 -9999 
-9999 -9999 -9999 -9999 -9999 -9999 -9999 -9999 -9999 -9999 -9999 -9999 -9999 -9999 -9999 -9999 -9999 -9999 -9999 -9999 -9999 -9999 -9999 -9999 -9999 -9999 -9999 -9999 -9999 -9999 -9999 -9999 -9999 -9999 -9999 -9999 -9999 -9999 -9999 -9999 -9999 -9999 -9999 -9999 -9999 -9999 -9999 -9999 -9999 -9999 -9999 -9999 -9999 -9999 -9999 -9999 -9999 -9999 -9999 -9999 -9999 -9999 -9999 -9999 -9999 -9999 -9999 -9999 -9999 -9999 -9999 -9999 -9999 -9999 -9999 -9999 8.52 9.308 10.296 10.456 10.525 10.525 10.604 10.895 11.414 11.535 12.234 12.296 12.296 12.296 12.053 12.053 9.168 9.551 9.948 11.631 11.877 11.877 12.225 12.514 12.514 12.514 12.4 12.6 13.214 14.005 13.214 13.214 12.848 12.781 12.908 13.255 13.492 13.771 13.771 13.771 12.728 12.951 13.028 13.103 13.565 13.565 13.707 13.707 13.707 13.314 13.588 13.588 13.588 13.276 13.159 14.229 14.377 14.961 15.286 15.286 15.286 15.286 14.786 13.785 13.984 14.587 14.749 14.97 15.224 15.224 15.071 14.997 14.731 14.731 14.661 14.661 13.879 13.326 9.962 10.441 10.977 11.151 11.151 11.016 10.794 10.981 10.981 10.981 10.681 11.741 12.071 13.106 13.689 13.689 13.689 13.689 13.15 12.606 12.183 12.183 12.033 12.569 13.24 13.275 13.275 13.203 12.732 12.557 11.651 11.194 10.516 10.258 10.258 10.258 10.965 12.21 12.857 12.857 12.857 12.263 11.967 12.091 12.091 12.067 12.133 12.133 11.728 11.728 11.032 9.496 8.886 6.618 9.161 12.453 12.453 12.986 13.067 13.279 13.279 13.14 14.281 15.004 15.182 15.182 15.182 14.78 13.699 13.268 12.608 12.608 11.876 11.402 10.583 10.233 10.703 10.703 12.072 12.645 13.191 13.191 13.191 13.084 13.035 13.607 13.628 13.607 13.531 13.313 13.214 13.735 13.735 13.735 11.705 10.719 12.818 12.818 14.783 14.783 14.783 14.534 14.163 15.031 15.186 15.186 15.186 14.862 14.452 14.452 16.121 17.263 17.712 17.719 18.003 18.003 17.497 17.497 17.396 16.954 16.954 16.941 16.941 16.779 16.28 16.212 16.306 16.306 16.745 16.745 17.389 17.89 -9999 -9999 -9999 -9999 -9999 -9999 -9999 -9999 -9999 -9999 -9999 -9999 -9999 -9999 -9999 -9999 -9999 
-9999 -9999 -9999 -9999 -9999 -9999 -9999 -9999 -9999 -9999 -9999 -9999 -9999 -9999 -9999 -9999 -9999 -9999 -9999 -9999 -9999 -9999 -9999 -9999 -9999 -9999 -9999 -9999 -9999 -9999 -9999 -9999 -9999 -9999 -9999 -9999 -9999 -9999 -9999 -9999 -9999 -9999 -9999 -9999 -9999 -9999 -9999 -9999 -9999 -9999 -9999 -9999 -9999 -9999 -9999 -9999 -9999 -9999 -9999 -9999 -9999 -9999 -9999 -9999 -9999 -9999 -9999 -9999 -9999 -9999 -9999 -9999 -9999 -9999 -9999 7.658 8.52 8.52 10.074 10.337 10.518 10.518 10.604 10.76 11.414 12.234 12.234 12.296 12.296 12.127 11.461 11.055 9.891 9.419 10.808 11.226 11.877 12.225 12.225 12.514 12.514 12.514 12.4 12.6 14.005 14.071 14.071 14.071 14.028 14.028 13.033 13.255 13.771 13.901 13.901 13.771 12.728 12.951 12.951 13.103 13.103 13.016 12.988 12.931 13.314 13.588 13.588 13.588 13.588 13.276 13.159 14.229 14.377 14.961 15.101 15.286 15.286 15.101 14.786 13.785 14.587 14.587 14.749 15.224 15.224 15.224 15.211 15.083 14.184 14.29 14.444 13.879 13.326 12.695 10.788 10.709 10.562 10.713 10.562 10.722 10.621 10.981 10.981 10.981 11.741 11.741 13.004 13.106 13.689 13.689 13.689 13.689 13.621 13.319 13.319 13.319 12.882 13.24 13.24 13.277 13.277 13.275 13.203 12.7 12.06 10.733 11.607 11.607 10.638 11.55 12.21 12.711 12.857 12.857 12.857 12.672 12.263 11.821 11.495 11.988 11.988 11.728 11.728 11.139 11.139 8.991 8.541 6.488 9.065 10.12 12.453 12.453 12.453 12.568 13.061 13.192 14.281 15.182 15.182 15.182 15.182 14.78 14.653 13.698 13.698 13.475 13.239 11.402 10.612 10.233 10.33 10.703 12.105 13.191 13.191 13.191 13.791 13.866 13.99 13.866 13.438 13.438 13.214 13.214 13.214 13.008 11.53 11.462 10.562 10.203 12.818 12.818 14.32 14.534 14.534 14.534 14.283 15.031 15.031 15.186 14.862 14.862 14.115 14.115 14.184 16.121 16.455 16.658 16.665 16.918 17.19 17.257 17.741 17.758 17.202 17.094 16.988 16.677 16.677 16.212 16.105 16.609 16.902 16.902 17.389 17.47 18.086 -9999 -9999 -9999 -9999 -9999 -9999 -9999 -9999 -9999 -9999 -9999 -9999 -9999 -9999 -9999 -9999 
-9999 -9999 -9999 -9999 -9999 -9999 -9999 -9999 -9999 -9999 -9999 -9999 -9999 -9999 -9999 -9999 -9999 -9999 -9999 -9999 -9999 -9999 -9999 -9999 -9999 -9999 -9999 -9999 -9999 -9999 -9999 -9999 -9999 -9999 -9999 -9999 -9999 -9999 -9999 -9999 -9999 -9999 -9999 -9999 -9999 -9999 -9999 -9999 -9999 -9999 -9999 -9999 -9999 -9999 -9999 -9999 -9999 -9999 -9999 -9999 -9999 -9999 -9999 -9999 -9999 -9999 -9999 -9999 -9999 -9999 -9999 -9999 -9999 4.485 4.781 6.627 8.215 8.215 10.074 10.337 10.518 10.518 10.604 10.604 12.145 12.222 12.234 12.234 12.234 12.127 11.098 10.432 9.891 9.807 10.098 11.128 11.877 11.877 12.225 12.225 12.514 12.263 12.664 13.778 14.071 14.071 14.071 14.071 14.028 14.028 14.028 13.315 14.014 14.014 14.014 13.901 13.032 12.317 12.951 12.951 12.988 12.988 12.988 12.74 13.314 13.378 13.588 13.588 13.751 13.206 13.206 14.294 14.315 14.961 14.961 15.101 15.101 14.875 14.413 14.413 14.587 14.587 15.121 15.224 15.224 15.224 15.211 15.206 13.671 13.095 13.194 13.194 11.51 10.873 10.857 11.38 11.38 10.581 10.581 9.957 10.621 10.621 10.886 10.886 11.308 11.741 11.741 13.106 13.65 13.689 13.689 13.621 13.621 13.319 13.319 13.319 12.882 13.141 13.277 13.583 13.583 13.583 13.063 12.7 12.06 13.439 13.439 13.439 11.804 12.269 12.269 12.711 12.857 12.857 12.857 12.672 12.545 11.922 11.922 11.922 11.375 11.344 11.344 11.139 11.139 8.991 8.541 6.855 8.829 9.684 10.02 12.453 12.168 12.168 13.061 13.192 14.281 15.004 15.182 15.182 15.182 14.78 14.653 13.698 13.698 13.643 13.475 13.03 10.612 9.994 10.381 11.634 12.178 12.696 13.191 13.191 14.283 14.323 14.615 14.615 13.813 13.813 13.813 13.214 13.214 13.008 11.542 11.181 10.562 10.002 10.019 12.818 13.487 14.283 14.283 14.283 14.283 13.693 15.031 14.611 14.611 13.999 14.115 14.115 13.889 14.184 14.391 16.112 16.138 16.969 17.667 17.741 17.803 17.803 17.803 17.511 17.139 17.139 16.677 16.677 16.105 16.902 16.902 16.99 17.006 17.47 18.086 18.257 -9999 -9999 -9999 -9999 -9999 -9999 -9999 -9999 -9999 -9999 -9999 -9999 -9999 -9999 -9999 
-9999 -9999 -9999 -9999 -9999 -9999 -9999 -9999 -9999 -9999 -9999 -9999 -9999 -9999 -9999 -9999 -9999 -9999 -9999 -9999 -9999 -9999 -9999 -9999 -9999 -9999 -9999 -9999 -9999 -9999 -9999 -9999 -9999 -9999 -9999 -9999 -9999 -9999 -9999 -9999 -9999 -9999 -9999 -9999 -9999 -9999 -9999 -9999 -9999 -9999 -9999 -9999 -9999 -9999 -9999 -9999 -9999 -9999 -9999 -9999 -9999 -9999 -9999 -9999 -9999 -9999 -9999 -9999 -9999 -9999 -9999 -9999 4.485 4.613 6.876 8.428 8.428 8.834 9.96 9.96 10.518 10.518 10.518 10.82 12.222 12.222 12.222 12.222 11.856 11.737 10.587 10.432 10.304 10.712 10.712 10.594 11.734 11.877 12.075 12.075 11.871 12.664 12.664 13.833 14.235 14.235 14.235 14.071 14.028 14.028 13.923 13.315 14.014 14.014 14.014 14.014 13.077 12.577 12.667 12.86 12.982 12.982 12.982 12.332 12.854 13.189 13.378 13.751 14.232 14.345 14.877 14.877 14.877 14.961 14.961 14.961 14.882 14.496 14.413 14.413 14.297 14.587 15.121 15.121 15.224 15.224 15.206 15.206 14.094 13.077 12.056 11.831 13.052 13.163 13.18 13.163 11.985 11.943 10.581 8.992 10.874 10.874 10.886 11.284 12.609 12.971 12.971 12.971 12.915 13.387 13.621 13.621 13.621 13.319 13.319 13.319 13.318 13.141 13.277 13.583 13.583 14.191 12.936 12.7 12.099 13.439 13.439 13.439 12.424 12.269 12.487 12.711 12.711 12.814 12.672 12.672 11.779 11.922 11.922 11.922 11.852 11.852 11.411 11.139 9.575 9.575 7.491 6.855 8.441 9.134 10.281 10.846 11.738 12.98 12.98 13.061 14.047 14.478 14.478 14.902 14.653 14.653 13.928 13.928 13.987 13.987 13.739 13.714 12.762 10.819 10.381 11.707 13.447 13.447 13.447 13.343 14.323 14.615 14.615 14.615 13.813 13.813 13.813 12.807 12.502 11.542 11.066 11.066 8.83 9.69 9.69 11.304 12.002 13.487 14.283 14.283 13.829 13.721 13.721 13.721 13.191 13.963 13.999 13.999 13.448 13.333 14.023 15.624 15.936 17.667 17.667 17.803 17.803 17.803 17.803 17.511 17.139 17.139 17.139 16.677 16.071 16.902 16.902 16.99 17.006 17.006 17.818 18.086 17.829 -9999 -9999 -9999 -9999 -9999 -9999 -9999 -9999 -9999 -9999 -9999 -9999 -9999 -9999 
-9999 -9999 -9999 -9999 -9999 -9999 -9999 -9999 -9999 -9999 -9999 -9999 -9999 -9999 -9999 -9999 -9999 -9999 -9999 -9999 -9999 -9999 -9999 -9999 -9999 -9999 -9999 -9999 -9999 -9999 -9999 -9999 -9999 -9999 -9999 -9999 -9999 -9999 -9999 -9999 -9999 -9999 -9999 -9999 -9999 -9999 -9999 -9999 -9999 -9999 -9999 -9999 -9999 -9999 -9999 -9999 -9999 -9999 -9999 -9999 -9999 -9999 -9999 -9999 -9999 -9999 -9999 -9999 -9999 -9999 4.096 4.441 4.613 7.383 8.519 9.773 9.637 9.367 9.819 9.819 9.158 9.723 9.723 10.82 11.179 12.222 12.222 11.609 11.737 10.914 10.587 10.432 10.712 10.712 10.853 10.853 11.181 12.075 12.075 12.572 12.937 12.937 13.103 13.975 14.235 14.235 14.235 14.028 14.028 13.923 13.511 13.337 14.014 14.014 14.014 13.797 13.624 12.788 12.788 12.667 12.667 12.667 12.332 12.619 12.691 12.854 13.552 14.232 14.345 14.63 14.957 14.957 14.957 15.188 15.188 15.188 15.116 14.613 14.413 14.368 14.297 14.412 15.121 15.121 15.121 15.206 15.206 14.529 14.094 12.662 11.595 13.052 14.06 14.06 14.772 14.772 14.772 13.318 12.75 12.75 10.902 10.902 12.415 13.634 13.677 13.677 13.677 12.971 12.915 13.387 13.416 13.416 13.413 13.318 13.319 13.318 13.118 14.606 14.633 14.633 14.633 14.549 14.191 12.549 12.099 13.439 13.439 13.439 12.424 12.487 12.487 12.487 12.487 12.587 12.672 12.005 11.779 11.922 11.922 11.922 12.297 12.297 11.411 10.861 10.861 9.575 6.855 6.255 6.138 8.397 11.004 11.666 12.98 12.998 13.556 12.998 13.154 14.328 14.478 14.478 13.928 13.928 13.928 13.987 13.987 13.987 13.739 13.714 12.762 10.819 11.707 11.707 13.447 13.447 13.447 13.442 14.283 14.615 14.615 14.615 14.004 13.813 13.813 11.71 11.71 10.75 10.142 9.284 9.223 9.46 9.69 9.96 10.792 11.958 13.374 13.374 13.374 13.721 13.721 13.721 13.191 12.718 13.448 13.566 13.566 15.331 15.331 15.331 15.798 16.831 17.667 17.667 17.803 17.803 17.803 17.511 17.249 17.139 17.139 16.61 16.763 16.763 16.902 16.902 16.573 17.006 17.384 17.818 17.818 18.369 -9999 -9999 -9999 -9999 -9999 -9999 -9999 -9999 -9999 -9999 -9999 -9999 -9999 
-9999 -9999 -9999 -9999 -9999 -9999 -9999 -9999 -9999 -9999 -9999 -9999 -9999 -9999 -9999 -9999 -9999 -9999 -9999 -9999 -9999 -9999 -9999 -9999 -9999 -9999 -9999 -9999 -9999 -9999 -9999 -9999 -9999 -9999 -9999 -9999 -9999 -9999 -9999 -9999 -9999 -9999 -9999 -9999 -9999 -9999 -9999 -9999 -9999 -9999 -9999 -9999 -9999 -9999 -9999 -9999 -9999 -9999 -9999 -9999 -9999 -9999 -9999 -9999 -9999 -9999 -9999 -9999 -9999 3.186 5.026 7.868 8.168 9.277 9.773 10.255 10.838 10.449 9.819 9.819 9.819 7.293 8.981 9.171 10.82 11.179 10.619 10.813 10.58 10.352 10.352 10.352 10.712 10.853 11.215 11.199 11.181 12.075 12.373 12.67 12.937 12.937 13.103 13.975 14.235 14.235 14.235 13.949 13.949 13.584 13.584 13.439 13.098 13.624 13.624 13.624 13.395 12.788 12.788 12.497 12.497 12.497 12.497 12.272 12.619 12.714 13.848 14.345 14.345 14.63 14.957 14.957 15.188 15.188 15.442 15.813 15.813 15.813 14.322 13.487 13.286 13.71 14.412 14.911 14.911 14.692 14.128 14.128 13.877 12.662 12.273 14.06 14.06 14.06 14.772 14.772 14.772 14.682 13.537 12.75 10.902 12.424 12.491 13.634 13.677 13.677 13.677 13.677 12.883 13.416 13.416 13.416 13.416 13.071 13.118 13.118 14.315 14.606 14.633 14.633 14.633 14.549 14.549 12.549 12.099 12.703 12.703 12.703 12.382 12.487 12.487 12.487 12.423 12.315 11.783 11.779 11.349 11.84 11.84 12.297 12.297 12.297 12.297 10.861 9.952 9.707 9.497 6.058 8.447 8.447 11.043 11.666 12.998 13.556 13.556 13.556 13.556 13.039 13.405 13.473 13.473 13.473 13.694 13.987 13.987 13.987 13.739 13.714 12.762 11.334 11.707 11.707 13.447 13.447 13.447 13.442 14.067 14.283 14.615 14.135 13.863 13.813 12.951 11.401 10.142 10.142 9.699 9.032 9.46 10.05 10.05 9.884 10.332 11.301 13.374 13.374 13.374 13.721 13.721 13.721 13.103 13.209 13.41 13.999 14.642 15.331 15.331 15.331 15.798 16.385 17.047 17.352 17.562 17.64 17.273 17.249 17.249 16.714 16.714 15.999 16.763 16.763 16.763 16.763 16.707 16.262 15.74 16.974 17.333 17.692 -9999 -9999 -9999 -9999 -9999 -9999 -9999 -9999 -9999 -9999 -9999 -9999 -9999 
-9999 -9999 -9999 -9999 -9999 -9999 -9999 -9999 -9999 -9999 -9999 -9999 -9999 -9999 -9999 -9999 -9999 -9999 -9999 -9999 -9999 -9999 -9999 -9999 -9999 -9999 -9999 -9999 -9999 -9999 -9999 -9999 -9999 -9999 -9999 -9999 -9999 -9999 -9999 -9999 -9999 -9999 -9999 -9999 -9999 -9999 -9999 -9999 -9999 -9999 -9999 -9999 -9999 -9999 -9999 -9999 -9999 -9999 -9999 -9999 -9999 -9999 -9999 -9999 -9999 -9999 -9999 6.031 4.292 4.292 5.051 8.168 8.168 9.377 10.015 10.838 10.838 10.838 10.449 10.114 9.819 7.293 8.607 8.891 9.57 10.619 10.808 10.808 10.798 10.543 10.272 9.893 10.818 11.215 11.215 11.215 11.267 12.373 12.373 12.67 12.937 13.433 13.433 13.508 13.975 13.778 13.885 13.949 13.885 13.584 13.439 13.337 12.81 13.063 13.624 13.624 13.146 12.788 12.788 12.497 12.497 12.497 12.248 12.248 12.272 12.714 13.552 14.176 14.345 15.005 15.005 15.005 15.429 15.429 16.027 16.027 16.027 15.963 15.132 13.589 13.487 13.71 13.71 14.402 14.424 14.424 13.478 13.377 13.377 13.377 13.332 14.06 14.06 14.228 14.772 14.772 14.772 14.682 13.689 12.75 13.062 13.062 12.783 13.721 13.721 13.721 13.677 13.306 13.096 13.416 13.416 13.416 13.416 13.071 12.447 13.118 13.26 14.315 14.633 14.633 14.633 14.549 14.549 12.549 11.84 12.093 12.368 12.391 12.391 12.382 12.487 12.487 12.315 11.802 11.802 11.083 11.229 11.581 11.921 12.297 12.297 12.297 11.07 9.952 9.952 9.707 6.014 5.948 8.447 10.968 11.52 12.1 13.178 13.556 13.556 13.556 13.556 12.682 12.979 13.405 12.97 13.472 13.694 13.72 13.987 13.72 13.394 12.762 11.616 11.331 11.428 11.833 12.946 13.447 13.6 13.6 13.6 14.038 14.038 13.863 12.951 12.951 12.951 11.845 9.317 8.177 7.772 8.626 10.05 10.05 10.05 10.05 10.332 11.283 11.804 12.829 13.105 13.462 13.462 13.462 12.897 13.812 13.999 13.999 14.642 15.331 15.331 15.331 15.842 15.842 16.385 16.555 16.967 17.022 17.181 17.249 17.181 16.628 16.628 15.809 15.73 16.763 16.763 16.707 16.707 16.707 16.25 15.592 16.974 17.424 17.424 -9999 -9999 -9999 -9999 -9999 -9999 -9999 -9999 -9999 -9999 -9999 -9999 
-9999 -9999 -9999 -9999 -9999 -9999 -9999 -9999 -9999 -9999 -9999 -9999 -9999 -9999 -9999 -9999 -9999 -9999 -9999 -9999 -9999 -9999 -9999 -9999 -9999 -9999 -9999 -9999 -9999 -9999 -9999 -9999 -9999 -9999 -9999 -9999 -9999 -9999 -9999 -9999 -9999 -9999 -9999 -9999 -9999 -9999 -9999 -9999 -9999 -9999 -9999 -9999 -9999 -9999 -9999 -9999 -9999 -9999 -9999 -9999 -9999 -9999 -9999 -9999 -9999 -9999 7.312 7.06 6.675 4.903 6.004 7.663 9.14 10.641 10.663 10.912 10.912 10.838 10.743 10.114 9.729 7.182 8.405 8.611 9.845 10.808 10.808 10.808 10.808 10.798 9.683 9.893 10.223 11.215 11.215 11.215 11.4 11.803 12.373 12.477 13.044 13.433 13.433 13.433 13.502 13.74 13.74 13.778 13.74 13.505 12.881 12.564 12.034 12.559 12.344 12.344 11.821 12.788 12.095 12.072 12.411 12.072 12.248 12.248 12.364 12.364 13.342 13.533 15.005 15.005 15.005 15.005 15.429 15.735 16.027 16.027 16.027 16.027 15.34 15.023 13.589 12.719 12.719 12.72 12.988 13.368 13.63 13.63 13.63 13.605 13.605 13.71 14.06 14.461 14.461 14.682 14.682 14.682 14.483 13.384 13.387 13.387 14.732 14.732 14.305 13.985 13.914 13.381 13.519 13.962 13.416 13.416 13.196 13.014 12.124 12.394 13.26 13.354 14.297 14.633 14.549 14.549 14.057 12.446 12.613 12.613 12.997 12.997 12.997 12.489 12.489 12.239 11.995 11.802 11.802 11.044 10.202 11.921 11.921 11.921 11.671 11.07 10.664 9.886 9.886 8.081 5.827 5.827 8.447 10.968 11.798 12.1 12.815 13.191 13.556 13.556 12.665 12.231 12.447 12.97 12.97 12.97 13.281 13.694 13.694 13.506 12.574 12.574 11.616 11.216 11.097 12.833 12.833 13.6 13.6 13.6 13.6 13.462 13.462 12.529 12.951 12.348 12.222 11.66 7.485 7.772 7.772 9.134 10.05 10.05 10.05 10.05 10.2 10.631 11.804 12.122 12.829 13.076 13.076 12.981 14.406 14.406 14.296 13.999 14.332 15.132 15.448 15.924 15.842 15.842 15.842 16.009 16.601 16.722 16.601 16.497 16.437 16.437 16.345 15.16 16.124 16.738 16.738 16.738 16.707 16.707 16.25 15.501 15.696 16.743 16.519 16.299 -9999 -9999 -9999 -9999 -9999 -9999 -9999 -9999 -9999 -9999 -9999 
-9999 -9999 -9999 -9999 -9999 -9999 -9999 -9999 -9999 -9999 -9999 -9999 -9999 -9999 -9999 -9999 -9999 -9999 -9999 -9999 -9999 -9999 -9999 -9999 -9999 -9999 -9999 -9999 -9999 -9999 -9999 -9999 -9999 -9999 -9999 -9999 -9999 -9999 -9999 -9999 -9999 -9999 -9999 -9999 -9999 -9999 -9999 -9999 -9999 -9999 -9999 -9999 -9999 -9999 -9999 -9999 -9999 -9999 -9999 -9999 -9999 -9999 -9999 -9999 8.224 8.113 8.113 7.082 7.06 6.004 6.217 7.951 9.14 10.641 10.912 10.912 10.912 10.912 10.743 10.228 9.668 9.307 8.611 8.801 9.845 10.808 10.808 10.808 10.808 10.798 9.534 9.534 10.25 11.215 11.215 11.215 11.194 11.778 12.075 12.708 13.044 13.433 13.433 13.433 13.276 13.254 13.589 13.589 13.589 12.444 12.444 11.971 10.723 14.781 14.781 14.781 11.613 11.613 11.959 12.072 12.072 12.072 12.072 11.328 12.364 13.391 13.406 13.755 13.787 15.005 15.005 15.033 15.429 15.735 16.027 16.027 16.027 15.963 15.919 15.541 13.589 13.022 13.022 12.127 12.54 12.645 13.63 13.63 13.688 14.229 14.229 14.229 14.052 14.228 14.461 14.661 14.661 14.661 14.483 13.503 13.387 13.733 14.732 14.732 14.732 14.305 14.208 13.914 14.243 14.243 14.243 13.365 13.014 12.328 11.982 11.541 12.48 13.26 13.487 13.487 13.946 13.478 12.446 12.898 12.898 12.898 13.203 12.997 12.997 13.316 13.316 13.311 12.239 11.688 11.094 9.374 10.202 11.921 11.921 11.921 11.671 12.129 12.129 10.429 9.886 9.886 5.827 8.283 10.752 11.798 11.798 11.842 12.74 13.335 13.335 13.191 12.665 12.231 12.447 13.022 13.022 13.243 13.647 14.188 14.188 14.188 13.669 12.989 12.989 11.107 10.858 12.833 12.833 13.171 13.6 13.6 13.6 12.743 12.118 12.222 12.222 12.222 12.082 9.352 7.443 8.282 8.775 9.296 9.5 9.933 10.05 10.199 10.2 10.797 11.372 11.534 12.122 12.612 12.975 13.489 14.406 14.406 14.406 14.296 14.332 15.072 15.924 15.924 15.924 15.842 15.842 15.438 16.497 16.497 16.497 16.908 16.908 16.908 16.25 16.1 16.124 16.738 16.738 16.738 16.707 16.25 16.25 15.559 15.501 15.501 15.287 16.299 15.726 -9999 -9999 -9999 -9999 -9999 -9999 -9999 -9999 -9999 -9999 
-9999 -9999 -9999 -9999 -9999 -9999 -9999 -9999 -9999 -9999 -9999 -9999 -9999 -9999 -9999 -9999 -9999 -9999 -9999 -9999 -9999 -9999 -9999 -9999 -9999 -9999 -9999 -9999 -9999 -9999 -9999 -9999 -9999 -9999 -9999 -9999 -9999 -9999 -9999 -9999 -9999 -9999 -9999 -9999 -9999 -9999 -9999 -9999 -9999 -9999 -9999 -9999 -9999 -9999 -9999 -9999 -9999 -9999 -9999 -9999 -9999 -9999 -9999 8.224 8.645 8.656 8.645 8.113 7.611 5.694 6.217 8.598 8.865 10.641 10.912 11.018 11.018 11.183 11.183 11.183 10.388 9.784 9.662 8.739 9.38 10.355 10.808 10.808 10.798 9.118 9.462 9.77 10.434 10.57 10.626 10.757 11.194 11.262 11.778 12.708 12.708 13.044 13.433 13.273 13.254 13.254 12.94 12.345 12.345 12.345 12.072 14.173 14.523 15.291 15.191 15.02 14.309 12.752 12.381 11.959 12.072 12.072 11.539 10.439 12.364 13.406 13.406 14.435 14.435 14.435 14.233 14.853 15.125 15.735 15.735 15.743 15.919 15.919 15.919 15.541 14.102 14.102 13.022 12.933 12.127 12.793 13.63 13.688 14.233 14.229 14.229 14.229 14.03 14.074 14.357 14.661 14.661 14.661 14.235 14.285 14.059 14.059 14.732 14.732 14.732 14.261 14.208 14.208 14.243 14.243 14.243 13.365 12.808 12.687 11.554 11.541 11.032 10.452 12.822 12.822 13.156 12.117 12.446 12.898 12.898 13.226 13.332 13.332 13.332 13.316 13.316 13.316 12.778 12.052 9.684 9.374 10.202 11.921 11.921 12.435 13.027 13.027 13.027 12.129 10.109 9.085 8.283 8.481 10.752 10.752 11.924 12.728 13.516 13.516 13.516 13.335 12.929 12.201 13.022 13.022 13.022 13.344 13.647 14.188 14.188 14.188 13.669 12.989 12.989 11.107 10.858 10.858 12.282 13.171 13.171 13.171 13.171 12.608 12.104 12.104 11.37 9.989 9.989 7.443 8.282 8.282 8.956 9.308 9.765 9.778 10.238 10.646 10.646 10.893 11.945 11.82 12.518 12.518 12.76 13.489 14.406 14.406 14.406 14.356 13.701 15.072 15.924 15.924 15.924 15.683 15.255 14.86 15.768 16.497 16.497 16.908 16.908 16.908 16.751 16.52 16.475 16.738 16.738 16.738 16.386 15.832 15.559 15.504 15.293 15.293 14.948 14.948 14.609 -9999 -9999 -9999 -9999 -9999 -9999 -9999 -9999 -9999 -9999 
-9999 -9999 -9999 -9999 -9999 -9999 -9999 -9999 -9999 -9999 -9999 -9999 -9999 -9999 -9999 -9999 -9999 -9999 -9999 -9999 -9999 -9999 -9999 -9999 -9999 -9999 -9999 -9999 -9999 -9999 -9999 -9999 -9999 -9999 -9999 -9999 -9999 -9999 -9999 -9999 -9999 -9999 -9999 -9999 -9999 -9999 -9999 -9999 -9999 -9999 -9999 -9999 -9999 -9999 -9999 -9999 -9999 -9999 -9999 -9999 -9999 7.764 8.224 8.645 8.715 8.715 8.656 8.113 7.611 5.694 6.09 8.598 8.865 10.631 11.018 11.018 11.105 11.183 11.183 11.183 10.388 10.388 9.662 8.739 9.38 9.38 9.737 9.737 9.118 8.768 8.768 9.367 10.487 10.487 10.57 10.631 10.631 10.989 12.171 12.708 12.708 12.708 12.686 12.206 12.627 12.627 12.627 12.345 14.426 14.426 14.512 14.512 15.291 15.291 15.291 15.191 14.652 14.565 12.752 12.435 11.869 11.539 10.716 9.524 12.029 13.406 13.709 14.435 14.453 14.453 14.453 14.343 14.576 15.313 15.536 15.536 15.919 15.919 15.919 15.541 14.102 14.102 14.102 12.967 12.933 13.063 13.575 14.312 14.312 14.312 14.229 14.229 14.184 14.074 14.357 14.661 14.661 14.661 14.285 14.285 14.42 14.197 14.552 14.732 14.552 14.261 14.208 14.208 14.243 14.243 14.243 13.358 13.358 12.687 11.554 11.372 11.372 10.452 10.698 12.054 12.098 12.147 12.422 12.898 13.226 13.605 13.605 13.605 13.332 13.316 13.316 13.316 12.778 12.052 11.379 9.374 10.93 11.791 12.435 12.435 13.429 13.838 13.838 13.838 13.024 10.395 8.15 9.93 10.163 12.859 12.913 13.805 13.805 13.8 13.8 13.335 12.929 12.762 12.689 13.022 13.117 13.434 13.559 14.188 14.188 14.188 13.681 12.989 12.24 11.668 10.547 10.858 10.858 12.22 13.171 13.171 12.965 12.104 12.104 11.371 9.457 8.972 8.972 7.443 8.282 8.282 8.966 9.308 9.765 9.838 10.646 10.955 13.093 13.093 12.912 12.989 12.912 12.824 13.017 13.489 14.406 14.406 14.356 14.356 14.194 14.377 15.924 15.924 15.793 15.255 15.255 14.798 15.735 16.218 16.424 16.908 16.908 17.088 17.088 17.088 17.017 16.475 15.584 15.832 15.832 15.504 15.504 14.912 14.823 14.823 14.466 14.344 13.455 14.045 -9999 -9999 -9999 -9999 -9999 -9999 -9999 -9999 -9999 
-9999 -9999 -9999 -9999 -9999 -9999 -9999 -9999 -9999 -9999 -9999 -9999 -9999 -9999 -9999 -9999 -9999 -9999 -9999 -9999 -9999 -9999 -9999 -9999 -9999 -9999 -9999 -9999 -9999 -9999 -9999 -9999 -9999 -9999 -9999 -9999 -9999 -9999 -9999 -9999 -9999 -9999 -9999 -9999 -9999 -9999 -9999 -9999 -9999 -9999 -9999 -9999 -9999 -9999 -9999 -9999 -9999 -9999 -9999 -9999 2.576 7.764 7.993 8.715 8.715 8.715 8.715 7.611 7.611 5.98 6.214 8.276 8.598 10.198 11.018 11.018 11.018 11.183 11.183 11.183 10.388 9.784 8.249 7.76 7.939 8.65 8.65 8.953 8.953 8.173 9.582 9.582 9.367 10.487 10.487 10.419 10.86 10.989 10.989 12.708 12.708 12.414 12.414 11.752 12.149 12.149 12.149 14.426 14.849 14.926 14.926 14.926 15.291 15.291 15.41 15.291 14.951 15.047 14.243 13.365 13.365 12.436 8.649 8.649 12.391 12.751 13.709 14.435 14.453 14.453 14.453 14.453 14.343 14.343 15.536 15.536 15.536 15.536 15.541 15.513 14.102 14.102 13.574 12.967 13.256 13.635 13.83 14.312 14.312 14.312 14.312 14.184 14.184 14.184 14.138 14.155 14.661 14.387 14.387 14.42 14.42 14.532 14.532 14.532 14.532 14.208 14.208 13.238 13.328 13.358 13.358 13.358 13.358 12.513 11.658 11.372 11.054 11.667 12.222 12.054 12.366 12.366 12.474 12.491 13.1 13.605 13.605 13.605 13.332 13.316 13.316 12.961 12.961 11.924 11.259 9.283 10.93 10.93 12.435 13.824 13.824 13.838 13.838 13.838 13.024 12.254 10.945 10.645 12.599 12.913 13.587 13.983 14.3 14.397 14.397 14.301 14.085 12.762 12.689 13.63 13.887 13.887 13.559 13.559 13.681 13.681 13.681 13.568 12.24 11.668 9.911 9.677 9.677 11.399 11.399 12.965 11.399 11.371 12.749 12.749 11.371 10.914 10.914 6.973 7.936 8.078 8.966 9.129 9.49 10.547 10.955 13.093 13.093 13.093 13.093 13.242 12.989 12.824 13.27 14.279 14.279 14.653 14.653 14.194 14.194 14.166 14.662 15.793 14.999 14.999 14.604 14.604 14.51 16.362 16.424 16.642 16.755 17.088 17.088 17.088 17.017 16.483 16.483 15.391 15.391 14.343 14.912 14.823 14.823 14.939 14.838 14.838 13.328 13.738 13.898 -9999 -9999 -9999 -9999 -9999 -9999 -9999 -9999 
-9999 -9999 -9999 -9999 -9999 -9999 -9999 -9999 -9999 -9999 -9999 -9999 -9999 -9999 -9999 -9999 -9999 -9999 -9999 -9999 -9999 -9999 -9999 -9999 -9999 -9999 -9999 -9999 -9999 -9999 -9999 -9999 -9999 -9999 -9999 -9999 -9999 -9999 -9999 -9999 -9999 -9999 -9999 -9999 -9999 -9999 -9999 -9999 -9999 -9999 -9999 -9999 -9999 -9999 -9999 -9999 -9999 -9999 0.33 0.423 0.423 5.992 7.993 8.715 8.715 8.715 8.715 7.49 6.433 5.98 6.611 8.276 8.554 10.183 10.514 10.833 10.823 10.823 10.823 10.729 10.575 10.396 8.184 7.916 7.76 7.59 7.891 7.893 8.173 9.582 9.582 9.582 9.582 8.804 9.471 9.471 10.063 10.989 10.989 10.989 11.077 11.715 11.752 11.752 11.752 11.556 11.507 14.426 15.003 15.003 15.003 15.739 15.739 15.767 15.879 15.879 16.078 15.593 15.047 13.558 13.365 13.365 10.761 10.167 12.391 12.426 13.239 13.936 14.453 14.453 14.453 14.061 13.797 13.733 13.838 14.161 14.384 14.384 14.285 14.038 14.102 13.465 13.441 13.853 13.898 13.853 14.018 14.312 14.312 14.312 14.029 14.184 14.184 14.138 14.138 14.949 14.949 14.949 14.387 14.42 14.499 14.532 14.532 14.532 14.532 13.41 13.238 13.238 13.238 13.307 12.93 13.358 12.513 11.658 11.658 11.828 11.578 12.222 12.222 12.366 12.366 12.474 12.491 12.491 12.491 13.605 13.605 13.605 13.585 13.299 13.1 12.961 11.924 11.924 11.643 8.978 10.93 10.93 13.824 13.824 13.824 13.838 13.838 13.838 12.962 12.395 10.945 10.945 12.599 12.903 13.983 13.983 14.397 14.397 14.397 14.397 14.301 12.356 13.764 14.968 14.594 14.48 15.343 15.343 15.343 14.331 13.893 13.953 13.953 10.661 10.661 9.911 13.043 13.87 13.93 15.644 15.644 13.659 13.57 14.035 13.327 10.914 10.914 10.914 7.936 7.936 8.885 8.971 9.429 10.171 11.375 13.093 13.093 13.15 13.242 13.242 13.242 13.001 13.562 14.279 14.653 14.653 14.653 14.194 14.332 14.598 14.715 14.715 14.999 15.173 15.173 15.173 14.784 14.649 16.399 16.642 16.755 17.088 17.088 17.088 17.017 16.5 16.5 16.498 15.391 14.343 14.557 14.823 14.939 14.939 14.939 14.838 14.838 14.1 15.742 15.742 -9999 -9999 -9999 -9999 -9999 -9999 -9999 
-9999 -9999 -9999 -9999 -9999 -9999 -9999 -9999 -9999 -9999 -9999 -9999 -9999 -9999 -9999 -9999 -9999 -9999 -9999 -9999 -9999 -9999 -9999 -9999 -9999 -9999 -9999 -9999 -9999 -9999 -9999 -9999 -9999 -9999 -9999 -9999 -9999 -9999 -9999 -9999 -9999 -9999 -9999 -9999 -9999 -9999 -9999 -9999 -9999 -9999 -9999 -9999 -9999 -9999 -9999 -9999 -9999 0.186 0.188 0.19 0.332 0.332 6.155 7.966 8.715 8.715 8.139 6.313 6.278 5.886 7.068 8.554 9.455 10.183 10.514 11.036 11.501 11.501 11.501 11.013 11.013 10.674 9.795 8.184 7.916 7.352 7.471 7.722 9.128 9.582 9.582 9.582 9.582 9.193 10.39 10.39 10.381 11.28 10.774 10.842 11.044 11.095 11.752 11.752 11.752 11.509 11.404 14.088 15.003 15.003 15.003 15.739 15.798 15.915 16.051 16.133 16.133 16.133 15.069 13.495 13.463 13.365 12.276 10.761 10.275 12.391 12.391 13.256 13.256 13.334 13.797 13.797 13.797 13.386 13.838 13.838 13.838 14.038 14.038 13.436 13.678 14.005 14.005 14.443 14.443 14.443 13.853 14.018 14.029 14.029 13.731 13.731 13.731 14.138 14.648 14.949 14.949 14.949 14.451 14.451 14.499 14.499 14.532 14.532 14.088 13.41 13.236 13.238 13.238 13.238 12.93 12.93 12.538 13.219 13.247 13.247 12.742 13.516 13.526 13.526 13.526 12.686 12.622 12.491 12.491 13.585 13.605 13.585 13.585 13.299 12.824 12.514 11.924 11.643 11.643 10.148 10.688 12.447 12.906 13.824 13.824 13.824 13.275 12.962 12.962 12.395 11.321 10.945 12.718 13.897 13.983 14.28 14.397 14.397 14.397 14.397 14.301 13.775 14.968 14.968 14.968 15.892 15.892 16.313 15.842 15.656 14.332 15.506 14.332 14.237 10.661 11.352 13.87 14.707 15.644 15.87 15.87 15.87 14.035 14.035 14.035 13.589 10.914 10.914 7.183 7.936 8.092 8.763 9.212 10.206 11.387 11.942 13.093 13.15 13.242 14.103 14.103 13.795 13.562 14.29 14.653 14.653 14.653 13.928 14.332 14.715 14.715 14.844 14.844 15.173 15.173 15.173 15.055 15.125 16.147 16.399 16.399 16.755 17.088 17.017 16.905 16.684 16.5 16.5 16.157 14.85 14.061 14.571 14.939 14.939 14.939 14.838 15.568 16.444 16.583 16.444 -9999 -9999 -9999 -9999 -9999 -9999 -9999 
-9999 -9999 -9999 -9999 -9999 -9999 -9999 -9999 -9999 -9999 -9999 -9999 -9999 -9999 -9999 -9999 -9999 -9999 -9999 -9999 -9999 -9999 -9999 -9999 -9999 -9999 -9999 -9999 -9999 -9999 -9999 -9999 -9999 -9999 -9999 -9999 -9999 -9999 -9999 -9999 -9999 -9999 -9999 -9999 -9999 -9999 -9999 -9999 -9999 -9999 -9999 -9999 -9999 -9999 -9999 0.234 0.234 0.186 0.202 0.202 0.332 0.332 6.155 6.155 7.671 7.412 6.313 5.749 5.714 6.101 7.859 8.689 9.75 10.183 11.051 11.051 11.501 11.501 11.501 11.501 11.013 10.674 9.795 8.184 6.62 6.825 8.121 8.121 9.128 9.373 9.582 9.582 10.037 10.39 10.485 10.679 11.396 11.728 11.554 11.554 11.554 10.99 11.095 11.752 11.509 11.268 12.577 12.577 15.003 15.003 15.672 15.739 15.915 16.075 16.133 16.133 16.133 16.133 15.331 14.865 13.529 12.541 12.541 12.276 11.307 10.742 11.344 12.872 13.189 13.334 13.334 13.797 13.34 13.053 12.887 13.048 13.307 13.307 13.436 14.273 14.273 14.678 14.678 14.678 14.678 14.443 14.443 14.311 13.653 13.678 13.731 13.731 13.731 13.674 14.648 14.949 14.949 14.949 14.651 14.451 14.222 14.499 14.499 14.088 13.952 13.952 13.268 13.151 13.151 12.93 12.93 13.158 13.731 13.975 13.975 13.247 13.516 13.737 14.083 14.083 14.083 12.82 12.913 12.675 12.54 12.473 12.946 13.299 13.299 13.299 12.223 11.88 11.643 11.643 11.643 10.175 11.616 13.638 13.638 13.739 13.659 13.659 13.17 12.962 12.712 12.395 11.321 11.801 12.73 12.84 13.929 14.28 14.283 14.397 14.397 14.301 13.867 13.88 14.968 14.984 16.011 16.086 16.313 16.313 16.313 15.769 16.169 16.169 16.169 14.237 14.237 11.352 14.521 15.259 15.863 16.126 16.126 15.87 14.035 14.035 14.035 13.794 12.043 10.486 3.948 10.43 10.43 8.196 9.235 9.847 11.166 11.942 12.693 13.15 14.103 14.103 14.105 14.105 14.105 13.562 15.038 15.038 14.653 14.044 14.332 14.435 14.885 15.596 15.596 15.596 15.264 15.264 15.055 16.147 16.147 16.147 16.147 16.186 16.425 16.905 16.705 16.684 16.684 16.5 16.157 15.012 14.469 14.469 14.939 14.939 14.939 15.568 16.977 16.977 16.901 16.901 16.901 -9999 -9999 -9999 -9999 -9999 -9999 
-9999 -9999 -9999 -9999 -9999 -9999 -9999 -9999 -9999 -9999 -9999 -9999 -9999 -9999 -9999 -9999 -9999 -9999 -9999 -9999 -9999 -9999 -9999 -9999 -9999 -9999 -9999 -9999 -9999 -9999 -9999 -9999 -9999 -9999 -9999 -9999 -9999 -9999 -9999 -9999 -9999 -9999 -9999 -9999 -9999 -9999 -9999 -9999 -9999 -9999 -9999 -9999 -9999 -9999 0.234 0.234 0.234 0.202 0.202 0.202 0.21 0.332 2.097 3.663 5.055 5.749 5.749 5.749 5.749 7.415 9.556 10.139 10.427 11.227 11.274 11.475 11.501 11.501 11.501 11.094 11.013 10.674 9.795 8.901 6.193 6.559 8.752 8.752 9.128 9.294 9.373 9.294 10.49 10.736 11.079 11.396 11.728 12.097 12.097 12.097 11.554 11.554 10.99 10.983 11.218 10.972 12.577 12.577 14.031 15.341 15.341 15.672 15.901 16.075 16.075 16.133 16.133 16.133 16.023 14.865 13.783 13.505 12.541 12.276 11.307 10.664 12.37 13.376 13.376 13.376 13.088 12.874 12.874 12.874 12.718 12.964 13.307 13.337 14.258 14.273 14.419 14.678 14.678 14.678 14.678 14.443 14.311 14.311 13.653 13.511 13.731 13.731 13.674 13.642 13.639 14.648 14.651 14.651 14.651 14.417 14.1 14.122 13.952 13.952 13.952 13.268 13.268 13.151 12.313 12.93 12.93 13.731 14.104 14.104 14.104 14.337 14.739 14.888 14.888 14.888 14.083 13.315 13.008 13.008 12.54 12.42 12.431 12.524 12.349 12.223 11.472 11.413 11.046 10.412 9.322 11.616 13.216 13.638 13.739 13.739 13.739 13.427 12.774 12.207 11.982 11.321 10.805 11.801 11.801 12.84 13.929 13.956 14.283 14.283 14.283 14.283 13.755 13.88 14.603 15.022 16.086 16.086 16.313 16.313 16.313 15.769 16.169 16.169 16.169 14.237 14.237 12.642 15.259 15.863 16.126 16.126 16.126 16.126 14.035 14.035 13.794 13.794 13.794 13.573 13.191 13.191 12.434 10.727 9.363 10.255 11.764 11.942 12.693 12.693 14.103 14.103 14.105 14.105 14.464 15.092 15.573 15.573 15.478 14.264 14.264 14.812 15.713 15.713 16.024 16.024 16.024 15.264 15.264 16.147 16.147 16.147 16.147 16.186 16.323 16.821 16.821 16.821 16.684 16.519 16.157 15.659 14.469 14.469 14.469 14.469 15.156 16.558 16.977 16.977 16.977 16.901 16.901 16.573 -9999 -9999 -9999 -9999 -9999 
-9999 -9999 -9999 -9999 -9999 -9999 -9999 -9999 -9999 -9999 -9999 -9999 -9999 -9999 -9999 -9999 -9999 -9999 -9999 -9999 -9999 -9999 -9999 -9999 -9999 -9999 -9999 -9999 -9999 -9999 -9999 -9999 -9999 -9999 -9999 -9999 -9999 -9999 -9999 -9999 -9999 -9999 -9999 -9999 -9999 -9999 -9999 -9999 -9999 -9999 -9999 -9999 0.21 0.181 0.234 0.234 0.158 0.173 0.202 0.202 0.21 0.21 3.663 4.537 4.712 5.749 5.749 5.749 5.804 7.429 10.139 10.427 10.876 11.666 11.666 11.666 11.628 11.475 11.094 11.092 10.454 10.447 8.901 8.901 7.385 8.086 8.752 8.752 8.752 9.294 9.294 9.294 10.49 11.079 11.08 12.154 12.225 12.225 12.225 12.207 11.554 11.491 11.195 10.987 10.972 11.881 11.881 12.577 14.031 14.851 15.341 15.664 15.901 16.075 16.075 16.075 16.047 16.047 16.023 14.865 13.961 13.961 12.72 11.943 11.307 9.552 12.37 13.376 13.376 13.376 13.347 13.088 12.492 12.718 12.718 12.812 13.307 14.024 14.941 14.941 14.941 14.699 14.678 14.678 14.228 14.311 14.311 14.311 13.379 12.863 13.404 13.605 13.642 13.578 13.343 14.401 14.651 14.651 14.651 13.959 14.1 13.758 13.443 13.181 13.181 13.181 12.115 11.279 10.521 12.123 13.391 13.725 14.104 14.104 14.104 14.337 14.888 14.888 14.888 14.888 14.493 14.13 13.008 13.008 12.615 12.42 12.061 11.504 11.191 11.261 11.302 10.412 10.412 9.686 9.33 11.616 13.429 13.638 13.739 13.739 13.739 12.987 12.207 11.142 11.03 10.805 10.593 10.593 11.801 11.801 13.719 13.956 13.956 14.283 14.283 13.115 13.186 14.523 14.547 15.148 16.086 16.086 16.313 16.313 16.313 16.307 16.169 16.169 16.169 15.36 13.988 13.623 15.259 15.659 16.126 16.126 16.126 16.126 14.873 14.269 13.794 13.794 13.573 13.573 13.573 13.203 13.203 12.142 10.313 11.949 12.214 12.214 11.764 11.508 12.428 13.625 14.105 14.464 15.092 15.573 15.573 15.573 15.478 15.478 14.739 15.713 15.713 16.024 16.024 16.024 16.024 15.264 15.264 15.945 16.147 16.147 16.137 16.186 16.323 16.821 16.821 16.821 16.821 16.519 15.923 15.659 14.069 14.469 14.469 14.338 15.156 16.558 16.977 16.977 16.977 16.901 16.901 16.573 16.465 -9999 -9999 -9999 -9999 
-9999 -9999 -9999 -9999 -9999 -9999 -9999 -9999 -9999 -9999 -9999 -9999 -9999 -9999 -9999 -9999 -9999 -9999 -9999 -9999 -9999 -9999 -9999 -9999 -9999 -9999 -9999 -9999 -9999 -9999 -9999 -9999 -9999 -9999 -9999 -9999 -9999 -9999 -9999 -9999 -9999 -9999 -9999 -9999 -9999 -9999 -9999 -9999 -9999 -9999 -9999 0.21 0.21 0.186 0.181 0.181 0.176 0.113 0.147 0.176 0.176 0.202 3.906 4.712 4.827 4.827 5.749 5.804 5.804 7.903 9.556 10.427 10.876 11.666 11.766 11.884 11.884 11.884 11.412 10.788 10.454 10.21 8.901 8.901 7.385 8.086 8.752 8.752 8.752 8.304 9.031 9.854 10.49 11.079 11.115 12.225 12.225 12.225 12.225 12.207 11.491 11.444 11.444 11.135 11.419 12.798 12.798 12.635 13.47 15.483 15.754 15.754 15.754 15.901 15.925 15.887 16.023 16.023 15.311 13.961 13.961 13.961 12.464 11.537 10.163 9.552 12.37 13.376 13.376 13.376 13.347 12.808 12.056 12.718 12.718 12.9 13.683 14.237 14.941 14.941 14.941 14.699 14.699 14.653 14.228 13.759 14.216 13.379 13.379 12.442 12.407 12.925 12.925 12.925 12.799 12.785 12.727 13.959 13.959 13.267 12.663 12.663 12.663 11.678 11.661 11.661 11.239 9.554 10.521 13.391 13.957 14.241 14.241 14.241 14.78 14.78 14.847 14.888 14.888 14.888 14.582 14.582 13.086 13.008 12.615 12.615 11.504 10.985 10.924 10.924 10.551 10.412 9.686 9.366 9.322 10.016 13.429 13.429 13.638 13.739 13.739 12.758 13.686 13.686 13.846 13.846 11.298 11.298 11.677 12.535 13.445 13.445 13.568 13.568 13.115 12.985 13.256 14.523 15.524 15.766 15.943 16.305 16.305 16.307 16.307 16.307 15.984 16.169 15.961 15.36 14.249 14.839 14.65 15.326 15.659 16.126 16.126 15.078 15.078 14.269 14.018 13.627 14.496 14.496 14.903 13.694 13.225 12.142 11.949 11.949 12.214 12.214 12.214 11.59 11.59 13.145 13.999 14.464 15.286 15.573 15.573 15.573 15.478 15.478 14.739 15.713 15.713 15.993 16.024 16.024 16.024 15.264 14.726 14.779 15.945 16.137 16.137 16.137 16.3 16.821 16.821 16.821 16.519 16.191 15.691 14.263 14.069 13.483 14.091 13.532 14.554 16.052 16.977 16.977 16.878 16.901 16.623 15.88 16.465 -9999 -9999 -9999 -9999 
-9999 -9999 -9999 -9999 -9999 -9999 -9999 -9999 -9999 -9999 -9999 -9999 -9999 -9999 -9999 -9999 -9999 -9999 -9999 -9999 -9999 -9999 -9999 -9999 -9999 -9999 -9999 -9999 -9999 -9999 -9999 -9999 -9999 -9999 -9999 -9999 -9999 -9999 -9999 -9999 -9999 -9999 -9999 -9999 -9999 -9999 -9999 -9999 -9999 0.288 0.21 0.21 0.21 0.199 0.181 0.181 0.176 0.113 0.074 0.041 0.124 0.176 3.453 4.712 4.827 4.827 5.123 5.384 6.04 7.755 9.903 10.139 10.756 11.666 11.884 11.884 11.884 11.884 11.121 10.701 9.752 8.01 8.01 8.01 7.385 8.086 8.216 8.402 8.304 8.304 9.031 10.052 10.438 10.438 11.115 11.758 12.225 12.225 12.225 12.207 11.551 11.495 11.444 11.135 12.798 13.207 13.207 13.47 15.571 15.648 15.754 15.754 15.754 15.504 15.432 15.397 15.397 15.311 15.311 13.961 13.961 12.69 11.356 9.915 9.236 9.236 10.969 11.684 13.376 13.347 12.808 12.536 12.091 12.288 12.405 13.683 14.237 14.773 14.941 14.941 14.941 14.699 14.527 13.936 13.759 13.56 12.491 12.491 12.491 12.299 11.804 11.897 11.897 12.567 12.63 12.63 12.727 12.727 12.727 11.317 11.812 12.663 11.428 11.661 11.661 11.661 9.218 9.744 9.775 13.391 14.241 14.241 14.241 14.241 15.052 15.052 15.19 15.19 15.19 15.163 14.88 14.582 13.086 12.665 12.615 12.615 11.281 10.48 10.503 10.503 10.339 10.28 9.003 9.003 8.736 10.016 10.016 13.429 13.429 12.305 13.835 13.835 13.835 13.892 13.892 13.892 13.846 12.36 12.535 12.868 13.445 13.445 13.445 12.737 12.736 12.378 13.758 14.707 15.766 15.943 16.504 16.504 16.504 16.307 16.307 15.984 15.553 15.656 15.472 14.807 15.121 15.244 15.244 15.326 15.326 15.326 15.078 15.078 14.873 14.269 14.018 13.719 14.496 16.057 16.057 15.993 14.515 13.225 11.949 12.947 12.947 12.947 12.465 11.897 11.59 12.956 13.145 13.854 15.286 15.286 15.573 15.573 15.478 14.948 14.924 14.909 15.713 15.713 15.993 15.993 15.136 15.136 14.503 14.573 15.558 16.137 16.137 16.137 16.485 16.485 16.485 16.408 16.304 16.304 16.304 14.944 14.944 12.809 13.144 14.201 14.554 16.052 16.239 16.383 16.383 16.383 16.383 15.88 16.465 16.465 -9999 -9999 -9999 
-9999 -9999 -9999 -9999 -9999 -9999 -9999 -9999 -9999 -9999 -9999 -9999 -9999 -9999 -9999 -9999 -9999 -9999 -9999 -9999 -9999 -9999 -9999 -9999 -9999 -9999 -9999 -9999 -9999 -9999 -9999 -9999 -9999 -9999 -9999 -9999 -9999 -9999 -9999 -9999 -9999 -9999 -9999 -9999 -9999 -9999 -9999 -9999 -9999 -9999 0.205 0.21 0.21 0.199 0.176 0.176 0.113 0.094 0.074 0.041 -0.032 0.097 3.78 3.896 5.064 5.064 5.187 5.187 6.04 7.755 9.128 9.903 10.756 11.597 11.766 11.884 11.884 11.884 10.843 8.703 8.093 7.796 7.963 7.596 7.596 8.085 8.085 8.231 8.231 8.304 9.673 10.052 10.211 10.86 11.469 11.758 12.087 12.087 12.855 12.855 12.855 11.551 11.135 11.35 12.798 13.48 13.48 13.944 15.648 15.648 15.754 15.87 15.87 15.87 15.432 15.432 15.072 15.072 13.964 13.442 13.076 13.076 10.368 8.538 8.958 9.06 9.481 11.104 11.684 11.684 12.008 11.506 12.245 12.288 13.492 13.7 14.359 14.773 14.773 15.409 14.824 14.68 14.536 14.536 13.867 13.604 12.998 12.452 12.299 12.299 11.33 11.839 11.839 11.839 11.336 10.636 10.856 10.856 10.856 11.106 11.106 11.08 8.445 10.271 8.403 8.474 9.609 9.775 12.97 13.448 13.957 14.241 14.241 14.405 15.052 15.052 15.19 15.19 15.19 15.163 14.88 14.078 13.805 12.547 11.839 11.281 10.451 11.092 11.092 10.742 11.058 11.058 9.505 8.736 8.543 10.016 10.016 11.592 11.592 14.019 14.019 14.417 14.417 14.768 14.738 13.892 13.892 12.807 13.745 13.745 13.745 13.738 13.445 12.994 12.737 12.378 13.758 14.873 15.524 16.504 16.504 16.504 16.504 16.176 15.784 15.616 15.553 15.553 14.807 14.669 15.942 16.003 16.003 16.003 15.244 15.024 14.534 14.627 14.627 14.018 13.719 13.719 15.587 16.057 16.057 16.057 15.436 11.765 12.012 12.947 12.947 12.947 12.947 11.897 11.45 11.506 12.045 12.956 13.95 15.286 15.286 15.22 14.948 14.948 15.215 15.215 15.215 15.087 15.087 15.136 15.136 15.136 14.498 14.491 15.368 15.558 15.997 15.858 16.485 16.485 16.485 16.191 16.304 16.304 16.304 15.648 15.648 15.648 13.187 14.201 14.201 15.616 16.144 16.383 16.383 16.383 16.383 16.032 15.965 17.075 17.799 -9999 -9999 
-9999 -9999 -9999 -9999 -9999 -9999 -9999 -9999 -9999 -9999 -9999 -9999 -9999 -9999 -9999 -9999 -9999 -9999 -9999 -9999 -9999 -9999 -9999 -9999 -9999 -9999 -9999 -9999 -9999 -9999 -9999 -9999 -9999 -9999 -9999 -9999 -9999 -9999 -9999 -9999 -9999 -9999 -9999 -9999 -9999 -9999 -9999 -9999 -9999 -9999 0.207 0.207 0.199 0.199 0.081 0.094 0.094 0.074 0.074 0.008 4.66 5.126 5.21 5.259 5.328 5.626 5.812 5.812 5.745 7.285 9.128 9.413 10.257 10.988 11.597 11.766 11.53 10.352 10.223 8.703 7.433 7.433 7.596 7.897 8.085 9.016 9.016 9.016 8.058 9.069 9.796 9.885 10.469 10.86 11.643 12.207 12.096 12.269 12.855 12.855 12.855 12.152 11.124 11.35 13.48 13.581 13.581 14.209 15.648 15.648 15.87 15.87 15.87 15.87 15.432 15.432 15.158 15.072 14.551 13.808 13.808 13.076 13.076 12.323 7.886 8.585 9.481 9.481 11.104 11.106 11.179 11.344 12.245 12.262 12.288 13.7 14.359 14.359 15.409 15.409 15.409 14.956 14.536 14.536 14.536 13.867 13.604 11.998 11.998 11.998 10.417 9.638 9.638 9.638 10.506 10.506 10.856 10.856 10.856 10.748 9.632 9.632 8.682 8.403 7.436 8.541 9.609 9.962 10.797 13.448 13.475 13.964 14.154 14.563 15.052 15.052 15.19 15.19 15.19 15.163 14.88 14.139 14.139 13.45 11.636 10.451 10.073 11.092 11.223 11.223 11.098 11.058 11.058 9.51 8.515 7.666 6.723 9.662 10.314 14.019 14.019 14.417 14.768 14.768 14.768 14.768 13.76 13.793 13.793 13.793 13.793 13.738 13.565 13.003 12.736 12.227 13.686 14.873 15.734 16.504 16.504 16.504 16.504 16.085 16.055 15.788 15.788 15.133 14.867 14.669 15.942 16.003 16.003 16.003 16.003 15.024 14.48 14.48 14.48 13.945 13.742 13.719 16.057 16.057 16.057 16.057 14.515 11.137 11.605 12.947 12.947 12.947 12.465 11.897 11.45 12.252 12.252 12.252 12.047 12.38 13.83 13.99 14.924 15.029 15.505 15.505 15.505 14.135 14.135 14.105 14.498 14.498 14.491 15.368 15.368 15.735 16.264 16.264 16.485 16.485 16.485 16.017 16.304 16.304 16.304 15.658 15.648 15.648 13.209 14.201 14.408 15.608 15.882 16.18 16.383 16.383 16.091 16.091 15.887 17.365 17.799 -9999 -9999 
-9999 -9999 -9999 -9999 -9999 -9999 -9999 -9999 -9999 -9999 -9999 -9999 -9999 -9999 -9999 -9999 -9999 -9999 -9999 -9999 -9999 -9999 -9999 -9999 -9999 -9999 -9999 -9999 -9999 -9999 -9999 -9999 -9999 -9999 -9999 -9999 -9999 -9999 -9999 -9999 -9999 -9999 -9999 -9999 -9999 -9999 -9999 -9999 -9999 -9999 -9999 2.261 2.127 0.129 0.076 0.066 -0.03 0.074 -0.07 4.66 4.66 5.126 5.53 5.53 5.626 6.056 6.056 5.812 6.179 6.351 9.018 9.41 10.257 10.696 10.988 10.98 10.606 9.879 8.944 8.402 7.433 7.42 7.821 7.897 9.016 9.281 9.281 9.281 9.068 8.489 9.796 10.321 10.461 11.848 12.329 12.402 12.556 12.556 12.855 12.855 12.855 11.962 10.983 11.196 13.581 13.581 14.209 14.209 15.138 15.648 15.648 15.87 15.87 15.87 15.432 15.158 15.158 15.158 14.58 14.036 13.871 13.871 13.142 12.367 8.561 7.75 8.568 9.481 9.223 10.374 10.374 11.159 12.232 12.262 12.863 12.863 13.7 15.409 15.409 15.409 15.409 14.956 14.656 14.536 14.536 13.867 13.482 13.181 10.655 10.414 9.409 9.638 9.638 9.19 9.198 10.506 10.506 10.269 9.91 9.91 9.91 9.632 9.233 8.138 9.258 9.317 9.621 10.797 11.098 13.448 13.475 13.577 14.204 14.563 14.818 15.052 14.951 15.19 14.982 14.951 14.139 14.139 14.139 10.414 10.395 10.234 10.464 11.615 11.786 11.786 11.413 11.413 11.064 9.51 8.24 6.723 6.723 6.723 10.214 14.019 14.019 14.417 14.768 14.768 14.768 14.768 13.087 13.793 13.793 13.793 13.793 13.752 13.095 13.003 12.417 12.227 11.485 14.873 15.006 15.734 16.504 16.504 16.055 16.055 16.055 15.884 15.788 14.867 14.674 14.725 15.942 15.942 16.003 16.003 15.583 14.981 14.48 14.48 14.48 13.945 13.827 13.684 14.075 16.057 16.057 15.436 12.915 12.915 11.121 11.345 11.345 11.697 11.697 11.533 11.594 12.252 13.869 13.869 13.896 14.451 14.451 14.451 14.431 15.103 15.505 15.505 15.505 15.505 13.165 14.105 14.276 14.337 14.784 15.368 15.735 15.735 16.264 16.264 16.264 16.485 15.991 16.007 16.017 16.017 15.658 15.658 15.648 15.648 13.761 13.764 14.351 14.829 15.608 16.18 16.18 16.18 16.091 16.032 16.738 17.365 17.799 17.799 -9999 
-9999 -9999 -9999 -9999 -9999 -9999 -9999 -9999 -9999 -9999 -9999 -9999 -9999 -9999 -9999 -9999 -9999 -9999 -9999 -9999 -9999 -9999 -9999 -9999 -9999 -9999 -9999 -9999 -9999 -9999 -9999 -9999 -9999 -9999 -9999 -9999 -9999 -9999 -9999 -9999 -9999 -9999 -9999 -9999 -9999 -9999 -9999 -9999 -9999 -9999 -9999 -9999 3.08 0.166 0.131 -0.065 -0.03 -0.07 0.326 4.754 5.095 5.469 5.587 5.741 6.173 6.173 6.173 6.179 6.179 6.451 6.451 8.369 9.491 9.844 9.844 9.844 8.836 8.836 8.402 7.655 7.529 7.305 7.043 8.81 8.937 9.281 9.281 9.281 9.131 7.825 9.256 10.321 10.461 11.918 12.402 12.402 12.556 12.556 12.556 12.269 12.217 11.97 11.035 10.453 13.581 13.581 13.581 14.209 15.138 15.413 15.413 15.413 15.413 15.247 15.084 15.158 15.158 15.158 14.803 14.803 14.803 14.435 14.435 12.76 12.211 8.561 6.594 6.55 6.457 9.436 12.278 12.278 12.278 12.863 13.257 13.358 14.121 15.349 15.409 15.409 15.409 15.201 14.738 14.536 14.123 13.867 13.482 13.095 8.174 7.324 7.169 6.826 7.792 8.405 9.198 9.882 9.908 9.91 9.91 9.91 9.632 9.632 8.124 8.422 9.258 9.317 10.162 10.797 11.52 12.272 12.924 13.577 14.001 14.563 14.818 14.818 15.283 15.283 14.842 14.55 14.55 14.139 14.139 10.715 10.234 10.663 10.84 11.786 11.786 11.786 11.786 11.413 11.064 10.207 9.029 7.216 6.723 7.984 8.695 8.695 9.216 13.505 14.733 14.768 14.768 13.444 13.444 13.767 13.793 13.793 13.781 13.781 13.095 12.552 12.227 12.227 11.101 13.75 14.4 15.603 15.603 15.603 16.055 16.055 16.055 15.884 15.788 15.688 14.674 14.958 15.638 15.93 15.93 15.74 15.591 14.981 14.267 13.945 13.945 13.945 13.831 14.116 14.541 14.116 13.454 12.915 12.915 12.262 10.725 11.121 11.121 10.995 11.487 11.703 11.703 13.694 14.098 14.098 14.098 14.451 14.844 14.844 14.844 15.103 15.505 15.505 15.505 13.165 13.165 13.566 14.049 14.784 14.784 15.24 15.735 15.735 16.264 16.264 16.264 15.805 15.711 15.701 15.486 15.486 15.658 15.515 15.512 15.204 13.761 13.761 13.761 14.247 15.192 15.37 15.693 15.37 15.248 14.979 16.738 17.365 17.365 17.721 -9999 
-9999 -9999 -9999 -9999 -9999 -9999 -9999 -9999 -9999 -9999 -9999 -9999 -9999 -9999 -9999 -9999 -9999 -9999 -9999 -9999 -9999 -9999 -9999 -9999 -9999 -9999 -9999 -9999 -9999 -9999 -9999 -9999 -9999 -9999 -9999 -9999 -9999 -9999 -9999 -9999 -9999 -9999 -9999 -9999 -9999 -9999 -9999 -9999 -9999 -9999 -9999 -9999 -9999 3.08 0.166 0.131 -0.121 0.326 4.127 4.829 5.333 5.587 5.65 5.821 6.173 6.173 6.173 6.179 6.451 6.451 6.451 7.935 8.369 9.491 9.844 8.974 8.974 8.149 8.263 8.263 8.263 7.87 7.043 8.81 9.227 9.281 9.281 9.281 9.131 9.131 8.309 9.414 10.321 12.212 12.402 12.489 12.556 12.556 12.556 12.492 12.217 11.97 11.035 10.453 11.428 11.739 12.674 13.45 13.842 14.574 15.413 15.413 15.362 15.362 15.084 15.158 15.158 15.158 14.923 14.803 14.803 14.435 14.435 12.76 12.211 8.561 4.149 6.488 6.488 11.904 12.278 12.278 12.295 13.355 13.43 13.517 14.121 14.121 15.349 15.349 15.201 15.201 14.738 14.441 13.338 13.095 13.095 11.846 10.585 8.174 7.172 6.558 6.558 7.857 9.126 9.442 9.875 9.908 9.908 9.783 8.691 8.679 8.422 8.938 9.258 9.357 10.162 10.758 12.272 12.378 13.083 13.365 13.71 13.71 13.94 15.283 15.283 15.283 15.283 14.842 14.55 13.774 10.952 10.692 10.086 10.663 11.494 11.786 11.786 11.786 11.413 11.413 11.064 9.896 9.301 7.216 7.928 7.984 8.695 8.695 10.551 11.926 12.098 14.733 13.28 13.444 13.444 13.767 13.781 13.781 13.781 13.48 12.908 12.717 12.151 11.517 11.117 12.988 15.535 15.603 15.603 15.603 15.603 15.884 15.884 15.884 15.688 15.379 14.773 15.069 15.679 16.146 16.146 15.591 15.591 16.021 16.021 16.021 13.551 13.831 14.116 14.541 14.541 14.541 13.165 12.915 12.915 8.633 9.812 10.03 10.387 10.902 11.48 11.982 12.042 13.939 14.098 14.098 14.098 14.451 14.844 14.844 14.844 14.844 14.172 14.88 14.794 15.014 15.014 15.014 15.014 14.784 15.24 15.24 15.26 15.735 15.955 15.955 15.805 15.805 15.701 15.337 15.337 15.421 15.421 15.421 15.204 13.572 13.761 13.761 13.761 14.247 15.192 15.37 15.37 15.37 14.979 14.979 16.034 16.738 -9999 -9999 -9999 
-9999 -9999 -9999 -9999 -9999 -9999 -9999 -9999 -9999 -9999 -9999 -9999 -9999 -9999 -9999 -9999 -9999 -9999 -9999 -9999 -9999 -9999 -9999 -9999 -9999 -9999 -9999 -9999 -9999 -9999 -9999 -9999 -9999 -9999 -9999 -9999 -9999 -9999 -9999 -9999 -9999 -9999 -9999 -9999 -9999 -9999 -9999 -9999 -9999 -9999 -9999 -9999 -9999 3.08 0.144 0.191 0.338 3.946 4.436 4.54 5.095 5.587 5.821 6.019 6.173 6.71 6.71 6.588 6.451 6.451 6.451 7.432 7.935 8.745 8.974 9.825 10.107 10.145 9.966 9.075 9.674 9.674 8.414 7.729 9.227 9.227 9.227 9.227 9.131 8.107 7.671 9.414 10.464 11.984 12.212 12.489 12.492 12.492 12.492 11.97 11.97 11.844 10.921 10.077 10.948 12.302 12.302 12.674 13.672 13.842 13.818 15.362 15.362 15.362 15.084 15.084 15.084 14.923 14.923 14.803 14.803 14.435 14.435 13.107 11.262 7.29 6.488 6.79 7.338 10.918 12.278 12.295 12.81 13.43 13.764 13.845 14.121 14.121 14.329 15.201 15.201 15.201 14.229 13.209 12.764 12.83 12.277 11.644 11.2 10.585 6.988 6.558 6.558 7.857 9.126 9.402 9.442 9.442 9.378 8.941 8.679 7.799 7.95 8.938 9.194 9.357 10.162 11.922 12.378 12.722 13.365 13.417 13.417 13.497 14.89 15.283 15.283 15.283 15.086 14.842 14.55 13.941 10.716 10.188 9.816 10.663 11.494 11.494 11.615 11.494 11.288 10.827 10.316 10.316 9.301 7.318 7.928 7.984 8.695 8.695 10.551 10.715 12.098 12.568 12.568 13.444 13.444 13.444 13.767 13.767 13.48 13.48 12.847 12.225 11.753 11.517 12.261 12.988 14.065 15.535 15.603 15.603 15.057 15.057 15 15.688 15.93 15.625 15.855 15.855 16.146 16.146 16.146 16.146 15.711 16.052 16.052 16.052 15.855 13.889 13.889 14.541 14.541 14.541 14.141 11.943 11.186 11.186 13.41 13.41 13.41 14.122 14.122 12.718 13.213 13.939 14.098 14.098 14.098 14.254 14.844 14.844 14.844 14.686 14.125 14.022 14.86 15.36 15.36 15.36 15.014 14.72 15.24 15.682 15.26 15.342 16.153 16.153 16.153 15.805 15.602 15.222 15.222 15.222 15.421 14.93 14.542 13.15 13.247 13.247 12.816 14.247 14.464 15.37 15.37 15.37 14.979 14.979 15.647 -9999 -9999 -9999 -9999 
-9999 -9999 -9999 -9999 -9999 -9999 -9999 -9999 -9999 -9999 -9999 -9999 -9999 -9999 -9999 -9999 -9999 -9999 -9999 -9999 -9999 -9999 -9999 -9999 -9999 -9999 -9999 -9999 -9999 -9999 -9999 -9999 -9999 -9999 -9999 -9999 -9999 -9999 -9999 -9999 -9999 -9999 -9999 -9999 -9999 -9999 -9999 -9999 -9999 -9999 -9999 -9999 -9999 -9999 0.191 0.191 4.542 4.702 4.702 5.027 5.08 5.587 5.821 6.052 6.71 6.71 6.71 6.71 6.12 6.451 7.519 7.432 7.97 8.745 9.689 9.825 10.411 11.075 11.075 9.935 9.732 9.732 9.674 8.478 7.779 9.227 8.431 9.131 8.226 7.92 7.671 8.69 10.464 11.337 12.192 12.192 12.192 12.489 11.909 11.909 11.835 11.835 10.075 9.744 10.4 12.302 12.302 12.633 12.799 13.769 13.769 13.818 15.362 13.86 14.888 14.888 14.923 14.923 14.712 14.445 14.325 14.435 14.325 12.915 11.262 7.043 6.488 7.338 7.338 10.918 11.904 13.058 13.285 13.71 14.214 14.214 14.214 14.121 14.189 14.329 14.329 14.329 13.833 13.671 12.472 12.472 12.472 12.434 11.644 11.2 9.838 6.664 5.979 4.766 8.491 8.491 8.491 8.941 8.784 8.654 7.923 6.663 7.902 8.938 9.194 9.357 10.369 11.922 12.378 12.722 13.365 13.459 13.459 13.497 14.89 14.89 15.086 15.086 15.086 14.721 13.941 12.253 10.701 10.153 9.816 9.964 10.227 10.922 10.922 10.922 10.922 10.329 10.316 10.114 8.988 7.779 7.825 8.385 8.587 8.587 9.483 10.931 10.931 10.931 12.568 12.568 12.537 11.628 13.059 13.48 13.48 13.48 12.653 12.225 13.109 13.109 12.261 12.418 13.904 13.932 14.937 15.057 15.057 15.057 14.512 15.93 15.93 16.132 16.132 16.132 16.146 16.146 16.146 16.146 15.812 16.052 16.052 16.052 16.031 16.031 13.889 14.541 14.541 14.541 11.943 11.378 11.245 12.069 13.41 13.735 14.122 14.122 14.122 14.122 14.577 13.213 13.213 13.627 14.566 14.645 14.686 14.971 15.014 14.741 14.741 14.178 15.261 15.36 15.464 15.464 15.464 15.682 15.682 15.69 15.69 15.532 16.153 16.24 16.278 16.686 16.686 15.858 15.858 15.584 15.584 13.962 12.479 12.457 12.896 12.896 11.885 13.213 14.032 14.464 15.37 14.943 14.478 -9999 -9999 -9999 -9999 -9999 -9999 
-9999 -9999 -9999 -9999 -9999 -9999 -9999 -9999 -9999 -9999 -9999 -9999 -9999 -9999 -9999 -9999 -9999 -9999 -9999 -9999 -9999 -9999 -9999 -9999 -9999 -9999 -9999 -9999 -9999 -9999 -9999 -9999 -9999 -9999 -9999 -9999 -9999 -9999 -9999 -9999 -9999 -9999 -9999 -9999 -9999 -9999 -9999 -9999 -9999 -9999 -9999 -9999 -9999 -9999 -9999 0.338 4.542 4.934 5.027 5.295 5.158 5.849 5.849 6.394 6.394 6.71 6.71 6.71 7.191 7.519 7.519 8.357 8.497 9.125 9.689 10.7 11.075 11.075 11.075 10.326 10.032 10.032 9.674 8.478 7.446 8.242 8.256 8.283 8.283 8.283 8.278 8.2 10.464 11.285 11.596 11.596 11.596 11.399 11.322 11.281 10.887 10.629 10.247 9.744 10.882 10.93 11.707 12.633 12.787 13.341 13.656 13.656 13.498 13.78 14.589 14.843 14.843 14.843 14.712 14.397 14.325 14.325 12.915 11.918 11.262 8.815 7.043 6.867 9.479 10.98 12.632 13.058 13.349 13.71 14.214 14.214 14.214 13.971 14.189 14.329 14.329 14.078 13.833 13.671 12.53 12.481 12.472 12.438 11.644 11.239 10.539 6.664 5.161 5.24 5.24 5.025 7.29 7.29 6.387 6.663 6.663 7.115 7.867 8.101 8.951 9.194 10.369 10.704 11.922 12.722 13.129 13.459 13.459 13.459 14.622 14.89 14.89 14.84 14.84 14.721 13.736 12.253 11.978 7.932 9.816 9.816 9.816 9.908 10.922 10.922 10.658 10.189 10.114 9.154 8.988 8.096 7.78 8.007 8.587 8.587 9.025 10.656 10.931 10.931 10.931 12.537 10.978 11.406 12.317 12.547 12.547 12.128 12.225 13.109 13.109 13.109 13.109 12.968 13.219 13.904 13.932 15.057 15.057 14.512 15.401 15.93 15.93 16.132 16.132 16.132 15.961 16.146 16.146 15.812 15.812 16.052 16.052 16.052 16.031 16.031 13.898 13.898 14.422 13.543 12.327 13.422 13.422 14.388 14.036 14.036 15.152 15.152 14.736 15.345 15.345 15.345 13.213 13.548 14.645 14.645 14.971 15.014 15.02 15.02 14.759 14.178 15.261 15.36 15.464 15.464 15.464 15.682 15.69 15.69 15.69 15.69 16.153 16.245 16.686 16.686 16.686 16.484 15.932 15.932 15.932 15.584 13.058 12.183 11.775 11.775 11.516 12.007 13.349 13.503 13.503 13.531 -9999 -9999 -9999 -9999 -9999 -9999 -9999 
-9999 -9999 -9999 -9999 -9999 -9999 -9999 -9999 -9999 -9999 -9999 -9999 -9999 -9999 -9999 -9999 -9999 -9999 -9999 -9999 -9999 -9999 -9999 -9999 -9999 -9999 -9999 -9999 -9999 -9999 -9999 -9999 -9999 -9999 -9999 -9999 -9999 -9999 -9999 -9999 -9999 -9999 -9999 -9999 -9999 -9999 -9999 -9999 -9999 -9999 -9999 -9999 -9999 -9999 -9999 -9999 4.947 4.949 5.295 5.52 5.527 5.849 5.849 5.849 6.394 6.394 6.71 6.838 8.478 8.665 9.43 9.471 9.471 9.125 10.536 10.7 11.075 11.075 11.075 11.002 10.326 10.289 9.557 8.478 8.21 8.242 8.256 9.358 9.358 9.247 8.713 9.16 9.16 10.464 11.285 11.506 11.065 11.67 11.67 11.67 10.629 10.629 10.247 9.689 10.93 11.231 11.511 12.296 12.633 12.633 13.283 13.175 13.175 12.66 14.589 14.843 14.843 14.843 14.712 14.397 14.011 12.08 11.743 11.119 10.154 10.154 10.154 10.154 9.479 11.065 12.632 13.058 13.349 13.71 14.214 14.214 14.214 13.971 14.189 14.189 13.816 13.671 13.671 13.039 13.039 12.59 12.59 12.438 12.055 11.239 10.493 6.773 6.726 5.24 5.24 5.24 4.562 4.562 5.932 6.663 6.663 7.115 7.115 8.744 8.951 9.717 10.547 11.334 12.654 12.776 12.901 13.459 13.459 13.459 13.722 14.622 14.622 14.258 14.258 14.258 12.679 12.096 10.203 9.729 7.957 9.025 9.091 9.859 9.908 9.906 9.906 9.174 9.174 8.876 8.264 8.096 7.779 7.78 8.007 8.348 8.529 9.025 10.067 10.152 10.807 10.807 10.978 11.406 11.406 11.406 11.23 12.142 12.225 13.109 13.109 13.109 13.109 12.968 12.402 13.233 14.088 14.088 14.574 14.85 15.401 15.93 15.93 16.132 16.132 16.132 15.82 15.82 15.812 15.812 15.812 15.804 16.052 16.031 16.031 16.031 13.898 13.898 13.898 13.898 13.543 13.461 14.388 14.407 14.407 15.171 15.152 16.165 16.165 15.463 15.463 15.463 13.953 13.548 14.645 14.645 14.971 15.02 15.02 15.02 14.759 14.547 14.935 15.261 15.464 15.464 15.464 13.853 15.69 15.69 15.69 15.69 15.698 16.245 16.686 16.686 16.686 16.639 16.484 15.932 15.932 15.932 13.805 12.254 11.472 11.038 10.706 11.254 11.504 14.475 -9999 -9999 -9999 -9999 -9999 -9999 -9999 -9999 -9999 
-9999 -9999 -9999 -9999 -9999 -9999 -9999 -9999 -9999 -9999 -9999 -9999 -9999 -9999 -9999 -9999 -9999 -9999 -9999 -9999 -9999 -9999 -9999 -9999 -9999 -9999 -9999 -9999 -9999 -9999 -9999 -9999 -9999 -9999 -9999 -9999 -9999 -9999 -9999 -9999 -9999 -9999 -9999 -9999 -9999 -9999 -9999 -9999 -9999 -9999 -9999 -9999 -9999 -9999 -9999 -9999 4.947 4.949 5.52 5.52 5.52 5.849 5.849 5.849 5.851 5.88 6.244 7.694 8.478 9.43 10.261 10.261 10.261 10.227 11.15 11.15 11.865 11.075 11.075 11.002 10.326 10.289 9.557 8.44 5.962 8.908 10.578 10.406 10.327 11.122 10.907 9.617 9.617 11.161 11.339 11.339 11.464 12.455 12.455 12.158 11.67 10.247 9.331 10.154 10.93 11.821 11.821 12.133 12.296 12.296 12.446 12.446 12.075 12.418 13.793 14.589 14.711 14.64 14.006 14.006 12.08 11.63 12.879 12.605 11.547 10.154 10.154 10.154 9.479 11.065 11.29 12.964 12.992 13.155 13.202 13.318 13.971 13.971 13.971 13.884 13.816 13.062 13.062 13.039 13.039 12.59 12.59 12.59 11.742 10.667 10.394 7.91 6.859 5.24 5.843 6.081 6.141 6.141 6.679 6.713 7.631 8.944 9.706 9.706 9.706 11.824 11.824 12.736 12.736 12.654 12.901 13.206 13.206 13.206 13.075 13.722 13.996 14.258 14.258 12.988 12.679 10.506 10.203 10.203 8.023 8.423 8.423 8.423 9.263 9.263 9.263 9.088 8.876 8.631 8.264 8.264 7.589 7.525 7.634 7.922 8.348 8.425 8.348 7.832 8.118 7.782 7.782 11.406 11.406 11.23 10.568 10.568 12.208 12.214 13.109 13.109 13.006 12.968 12.532 13.319 14.257 14.488 15.862 15.862 15.862 15.531 15.516 15.716 15.716 15.445 15.445 15.674 15.665 15.812 15.588 15.588 16.068 16.068 16.068 15.904 13.898 13.898 13.898 13.543 13.562 14.333 14.51 14.51 15.171 15.171 16.165 16.262 16.756 16.756 16.009 15.463 14.087 13.548 14.009 14.98 15.15 15.15 15.02 15.02 14.991 14.991 15.251 15.657 15.657 15.657 15.164 15.164 15.164 15.69 15.69 15.507 15.507 15.944 16.277 16.686 16.686 16.639 16.639 16.301 15.932 14.975 14.024 13.604 11.912 11.025 11.733 11.733 13.62 -9999 -9999 -9999 -9999 -9999 -9999 -9999 -9999 -9999 -9999 
-9999 -9999 -9999 -9999 -9999 -9999 -9999 -9999 -9999 -9999 -9999 -9999 -9999 -9999 -9999 -9999 -9999 -9999 -9999 -9999 -9999 -9999 -9999 -9999 -9999 -9999 -9999 -9999 -9999 -9999 -9999 -9999 -9999 -9999 -9999 -9999 -9999 -9999 -9999 -9999 -9999 -9999 -9999 -9999 -9999 -9999 -9999 -9999 -9999 -9999 -9999 -9999 -9999 -9999 -9999 -9999 -9999 4.947 5.295 5.52 5.52 5.655 5.849 5.738 5.851 5.851 6.244 8.13 8.752 9.259 10.261 10.261 10.261 10.351 11.15 11.865 11.865 11.865 11.526 11.239 10.923 10.289 9.119 7.513 9.534 10.578 10.578 10.842 11.182 12.02 12.02 12.02 11.115 11.518 12.375 13.445 13.445 12.622 12.468 12.455 11.982 9.364 10.154 10.657 10.724 11.821 11.821 11.927 11.927 12.446 12.446 12.446 12.446 11.972 13.214 13.793 13.519 14.004 13.508 11.852 11.8 12.879 13.038 12.884 12.828 11.547 10.154 9.525 8.754 8.754 11.29 12.308 12.308 12.644 12.985 13.203 13.318 13.971 13.971 13.816 13.062 13.062 13.062 13.062 13.039 12.59 12.59 12.59 11.742 10.394 10.564 9.346 7.928 6.613 6.022 6.141 8.714 8.714 10.285 10.285 10.285 10.199 10.199 10.199 10.134 11.824 12.736 12.736 12.736 12.736 12.654 13.206 13.206 12.954 12.495 12.664 12.725 13.996 12.988 12.725 12.621 10.203 10.203 8.152 8.163 8.289 8.342 8.342 8.731 8.87 9.063 9.208 9.208 9.208 8.469 8.264 7.525 7.525 5.907 7.357 7.357 7.865 7.762 7.762 7.693 7.375 7.579 7.721 7.721 9.466 9.715 10.788 10.788 11.339 11.741 12.192 12.402 12.402 12.97 14.257 14.488 14.579 15.862 15.862 15.862 15.862 15.516 15.445 15.445 15.445 15.445 14.436 14.852 15.507 15.588 15.588 16.068 16.068 16.068 16.068 13.886 13.886 13.502 13.226 13.827 14.119 14.51 14.51 15.171 15.844 16.262 16.914 16.914 16.909 16.909 16.313 16.158 14.087 15.344 15.997 16.412 15.997 15.281 15.02 14.991 15.838 15.838 15.978 16.292 16.292 16.553 16.553 16.553 15.215 15.215 16.229 16.229 16.229 16.277 16.639 16.639 16.639 16.639 15.288 15.288 14.975 14.024 14.024 14.024 11.912 13.932 -9999 -9999 -9999 -9999 -9999 -9999 -9999 -9999 -9999 -9999 -9999 -9999 
-9999 -9999 -9999 -9999 -9999 -9999 -9999 -9999 -9999 -9999 -9999 -9999 -9999 -9999 -9999 -9999 -9999 -9999 -9999 -9999 -9999 -9999 -9999 -9999 -9999 -9999 -9999 -9999 -9999 -9999 -9999 -9999 -9999 -9999 -9999 -9999 -9999 -9999 -9999 -9999 -9999 -9999 -9999 -9999 -9999 -9999 -9999 -9999 -9999 -9999 -9999 -9999 -9999 -9999 -9999 -9999 -9999 -9999 5.071 5.11 5.284 5.284 5.494 5.494 5.851 5.851 6.244 8.078 8.752 9.259 10.261 10.261 10.261 10.531 11.279 12.042 12.042 12.042 11.638 11.526 10.923 9.297 8.515 9.033 9.534 10.578 10.842 11.19 11.893 12.02 12.02 12.02 11.369 11.54 13.21 13.445 13.445 13.445 13.349 12.789 12.521 10.564 8.644 10.657 10.657 11.03 11.927 11.927 12.465 12.446 12.446 12.446 12.446 12.377 11.972 11.89 11.89 11.866 11.852 12.408 12.791 13.105 13.038 13.038 12.884 11.547 10.578 9.48 6.755 6.945 9.601 10.993 12.285 12.556 12.568 12.69 12.69 12.69 13.247 12.714 13.062 13.062 13.062 13.039 12.71 12.59 12.59 11.991 11.397 11.329 11.098 10.564 10.064 7.77 6.41 7.968 9.401 9.401 10.285 10.285 12.133 12.133 12.133 10.199 10.199 11.901 12.736 12.736 12.736 12.736 12.324 12.324 11.885 12.726 12.726 12.221 12.664 12.725 12.725 12.621 8.782 8.782 8.691 8.525 8.507 8.473 8.372 9.726 9.726 9.929 9.929 11.586 11.586 9.818 9.018 9.018 7.844 6.349 5.88 5.923 7.352 7.352 7.14 6.749 6.749 6.749 6.443 7.42 7.42 7.752 7.903 10.115 10.788 11.339 11.741 12.136 12.136 11.741 12.97 14.035 14.257 14.579 15.862 15.862 15.862 15.331 14.856 14.747 15.445 15.445 15.687 15.413 15.195 15.195 15.507 15.507 16.068 16.068 16.068 13.283 13.283 13.283 13.149 12.968 13.562 14.119 14.51 14.51 15.51 15.844 16.914 16.914 16.914 16.914 16.909 16.909 16.158 14.901 16.412 16.412 16.412 16.412 15.365 15.087 15.288 15.838 16.517 16.517 16.517 16.292 16.553 16.553 16.553 15.553 15.629 16.526 16.526 16.526 16.229 16.277 16.639 16.639 16.463 16.286 16.286 16.286 14.6 14.181 14.181 14.56 -9999 -9999 -9999 -9999 -9999 -9999 -9999 -9999 -9999 -9999 -9999 -9999 -9999 
-9999 -9999 -9999 -9999 -9999 -9999 -9999 -9999 -9999 -9999 -9999 -9999 -9999 -9999 -9999 -9999 -9999 -9999 -9999 -9999 -9999 -9999 -9999 -9999 -9999 -9999 -9999 -9999 -9999 -9999 -9999 -9999 -9999 -9999 -9999 -9999 -9999 -9999 -9999 -9999 -9999 -9999 -9999 -9999 -9999 -9999 -9999 -9999 -9999 -9999 -9999 -9999 -9999 -9999 -9999 -9999 -9999 -9999 -9999 5.071 5.284 5.327 5.494 5.494 5.494 5.553 5.872 7.448 8.404 9.259 9.83 10.023 9.83 10.803 11.762 12.042 12.042 12.042 11.638 11.526 10.789 9.583 8.519 9.033 10.415 10.973 11.19 11.19 11.893 12.02 12.02 12.02 11.54 13.102 13.341 13.445 13.747 13.747 13.707 13.349 12.789 10.598 8.644 9.159 10.657 11.207 11.927 12.642 12.642 12.642 12.446 12.408 12.408 12.408 12.201 10.966 11.125 11.749 12.882 13.696 13.797 14.036 13.479 13.105 12.884 12.552 10.731 10.406 9.226 8.704 9.321 9.695 10.475 11.117 12.12 12.568 12.568 14.415 14.415 13.031 12.977 12.703 12.703 12.703 11.987 11.852 11.991 11.492 11.329 11.329 11.329 11.098 10.064 8.36 8.36 9.87 9.87 11.637 11.668 11.738 12.635 12.635 12.535 12.535 11.603 11.901 12.14 12.14 12.503 13.016 12.503 13.498 13.498 12.901 12.901 12.901 11.883 11.883 11.052 8.782 8.782 8.782 8.782 8.534 8.507 8.473 9.726 10.348 10.348 10.348 11.702 12.172 12.172 12.172 10.271 9.018 8.146 5.88 5.88 5.163 5.163 5.959 6.304 6.163 6.317 6.094 5.965 5.965 4.469 6.548 7.801 10.115 10.115 10.235 10.235 10.375 10.704 10.951 12.945 13.108 14.197 14.197 15.852 15.852 15.852 15.331 14.967 15.677 15.715 15.818 15.818 15.818 15.638 15.195 15.195 15.195 14.908 15.521 13.275 13.283 13.283 13.283 12.894 12.46 13.036 13.519 13.698 13.962 15.51 15.734 16.141 16.914 16.914 16.914 16.909 16.909 16.158 15.164 16.412 16.412 16.412 16.412 15.784 15.087 15.288 15.844 16.517 16.517 16.517 16.292 16.553 16.553 16.553 15.977 16.228 16.526 16.526 16.526 16.526 15.664 16.169 17.072 17.072 16.628 16.286 16.286 15.701 15.344 -9999 -9999 -9999 -9999 -9999 -9999 -9999 -9999 -9999 -9999 -9999 -9999 -9999 -9999 -9999 
-9999 -9999 -9999 -9999 -9999 -9999 -9999 -9999 -9999 -9999 -9999 -9999 -9999 -9999 -9999 -9999 -9999 -9999 -9999 -9999 -9999 -9999 -9999 -9999 -9999 -9999 -9999 -9999 -9999 -9999 -9999 -9999 -9999 -9999 -9999 -9999 -9999 -9999 -9999 -9999 -9999 -9999 -9999 -9999 -9999 -9999 -9999 -9999 -9999 -9999 -9999 -9999 -9999 -9999 -9999 -9999 -9999 -9999 -9999 4.149 5.284 5.327 5.494 5.494 5.494 5.553 5.872 7.105 8.313 9.067 9.493 9.83 9.592 11.463 11.463 12.042 12.042 12.042 11.526 11.498 10.292 9.583 9.082 9.197 10.973 11.374 11.374 11.937 11.937 11.937 12.02 11.369 12.507 13.102 13.341 13.445 13.747 13.747 13.747 13.707 12.764 10.598 8.456 8.819 9.799 11.388 12.12 12.642 12.642 12.642 12.642 12.408 12.408 12.408 12.201 10.966 11.64 12.882 13.429 13.797 14.341 14.341 14.341 14.017 13.454 12.552 10.754 10.754 10.406 9.065 8.986 9.321 9.695 11.081 12.12 12.12 14.415 14.673 14.415 14.415 13.031 11.915 11.987 12.011 12.011 12.011 11.962 11.843 11.668 11.668 11.329 11.125 11.125 11.125 9.147 9.87 9.918 11.726 12.098 12.382 12.683 12.683 12.635 12.535 12.566 12.566 12.398 12.503 13.08 13.334 13.498 13.498 13.498 13.498 13.46 12.901 11.883 11.883 11.052 8.568 8.782 8.782 8.782 8.534 8.507 11.747 11.755 11.755 12.836 12.08 12.485 12.485 12.424 12.268 10.839 10.271 9.921 5.823 5.288 5.982 5.163 5.163 5.163 5.825 5.876 5.965 5.965 5.965 4.747 6.548 7.801 8.137 10.115 10.115 10.405 10.405 10.405 10.951 13.108 14.657 14.657 14.873 14.873 15.852 15.173 15.173 14.967 15.677 15.715 15.818 15.818 15.818 15.638 15.534 15.195 14.067 13.852 13.632 13.114 13.048 13.283 12.894 13.344 13.487 13.523 13.523 13.319 13.576 15.158 15.734 16.141 16.141 16.871 16.909 16.909 16.158 15.274 15.164 16.199 16.412 16.412 16.332 16.003 15.784 15.299 15.844 16.517 16.517 16.517 16.292 16.142 16.553 16.045 15.977 16.228 16.526 16.526 16.526 16.488 16.169 17.072 17.072 17.072 17.072 16.628 16.297 15.85 -9999 -9999 -9999 -9999 -9999 -9999 -9999 -9999 -9999 -9999 -9999 -9999 -9999 -9999 -9999 -9999 
-9999 -9999 -9999 -9999 -9999 -9999 -9999 -9999 -9999 -9999 -9999 -9999 -9999 -9999 -9999 -9999 -9999 -9999 -9999 -9999 -9999 -9999 -9999 -9999 -9999 -9999 -9999 -9999 -9999 -9999 -9999 -9999 -9999 -9999 -9999 -9999 -9999 -9999 -9999 -9999 -9999 -9999 -9999 -9999 -9999 -9999 -9999 -9999 -9999 -9999 -9999 -9999 -9999 -9999 -9999 -9999 -9999 -9999 -9999 -9999 4.567 5.284 5.494 5.494 5.415 4.968 6.768 7.105 8.128 8.736 9.067 9.17 9.589 11.463 11.463 11.463 11.463 11.435 11.033 10.594 9.659 9.308 9.082 9.859 10.973 11.374 11.899 11.937 11.937 11.937 11.835 11.835 12.507 12.697 13.102 13.747 13.747 13.747 13.747 12.764 12.764 10.643 8.984 9.799 11.388 12.686 12.686 12.686 12.642 12.642 12.061 12 12.201 12.201 12.201 10.966 11.64 12.882 13.429 13.893 14.341 14.341 14.341 14.024 13.454 12.306 10.754 10.754 10.754 9.116 9.116 9.071 8.986 9.486 10.744 11.784 14.673 14.673 14.673 14.673 14.016 11.613 11.719 12.011 12.011 12.286 12.321 12.321 12.321 11.668 11.329 11.217 11.217 11.125 11.064 10.561 11.726 11.837 12.382 12.683 12.683 12.683 12.683 12.566 12.566 12.566 12.566 13.08 13.334 13.334 13.498 13.781 13.781 13.781 13.46 13.345 11.949 11.883 11.052 9.502 8.426 8.709 8.709 8.709 11.747 11.755 12.966 12.966 12.966 12.836 12.535 12.526 12.526 12.47 12.133 10.778 9.921 6.797 6.31 6.31 6.31 5.163 4.83 5.514 5.514 5.514 5.965 5.392 5.134 4.243 7.952 10.796 10.796 10.987 11.576 11.576 11.576 10.985 13.953 14.657 14.881 15.074 15.074 15.074 15.074 14.937 15.8 15.8 15.677 15.818 15.818 15.818 15.638 15.534 14.999 14.999 13.852 13.632 13.154 13.154 13.632 13.632 13.583 13.583 13.583 13.523 13.523 13.206 13.576 15.331 15.734 16.141 16.111 16.032 15.731 15.698 14.79 14.79 16.332 16.332 16.332 16.332 16.003 15.784 15.299 15.844 16.029 16.029 16.029 15.975 15.975 15.977 15.977 15.977 15.73 16.488 16.488 16.488 15.954 16.218 17.072 17.072 17.072 17.072 16.628 16.297 16.297 15.936 -9999 -9999 -9999 -9999 -9999 -9999 -9999 -9999 -9999 -9999 -9999 -9999 -9999 -9999 -9999 
-9999 -9999 -9999 -9999 -9999 -9999 -9999 -9999 -9999 -9999 -9999 -9999 -9999 -9999 -9999 -9999 -9999 -9999 -9999 -9999 -9999 -9999 -9999 -9999 -9999 -9999 -9999 -9999 -9999 -9999 -9999 -9999 -9999 -9999 -9999 -9999 -9999 -9999 -9999 -9999 -9999 -9999 -9999 -9999 -9999 -9999 -9999 -9999 -9999 -9999 -9999 -9999 -9999 -9999 -9999 -9999 -9999 -9999 -9999 -9999 -9999 5.42 5.42 5.42 5.42 5.201 6.768 7.581 7.678 8.258 8.736 8.736 9.353 9.589 11.463 11.463 11.435 11.435 10.617 10.594 9.423 9.308 9.533 9.859 10.822 11.786 11.899 11.937 11.937 11.937 11.835 11.835 11.802 12.697 12.93 13.103 13.747 13.747 12.764 12.764 12.764 11.294 9.995 10.716 12.882 12.882 12.882 12.806 12.223 12.084 12.084 12.021 11.204 11.204 10.856 10.856 11.64 11.99 12.882 13.893 14.341 14.341 14.341 14.024 13.732 12.465 10.754 10.754 9.116 9.116 9.116 9.116 8.986 9.21 9.44 12.592 14.673 14.673 14.673 14.673 14.016 11.344 11.719 12.011 12.011 12.411 12.411 12.348 12.321 12.069 11.846 11.846 11.846 11.383 11.383 11.15 10.561 12.099 12.439 12.683 12.683 12.683 12.683 12.566 12.566 12.566 13.648 13.648 13.739 14.451 14.451 14.451 13.781 13.781 13.569 13.345 12.37 11.389 10.63 7.809 8.257 9.111 10.108 10.944 11.747 12.658 13.366 13.505 13.572 13.46 12.864 12.864 12.526 12.526 12.47 12.133 9.778 6.185 6.31 6.31 6.31 6.31 4.826 4.883 5.444 5.444 5.444 5.312 4.129 3.867 8.562 10.796 10.796 11.331 11.576 11.576 11.576 11.419 14.064 14.657 14.881 15.074 15.074 15.163 15.163 15.936 15.936 15.936 15.8 15.518 15.818 15.638 15.534 15.534 14.999 14.999 14.387 13.181 13.253 13.632 13.632 14.662 14.662 14.662 14.662 13.726 13.726 13.278 13.302 13.525 15.532 15.532 15.532 15.31 15.061 15.061 15.036 14.79 15.936 16.332 16.332 16.332 16.211 16.179 15.713 15.928 15.928 15.928 15.88 15.635 15.635 15.635 15.68 15.156 15.73 15.73 16.488 15.504 15.569 16.218 16.218 17.072 17.072 16.735 16.297 16.471 16.766 16.766 -9999 -9999 -9999 -9999 -9999 -9999 -9999 -9999 -9999 -9999 -9999 -9999 -9999 -9999 -9999 
-9999 -9999 -9999 -9999 -9999 -9999 -9999 -9999 -9999 -9999 -9999 -9999 -9999 -9999 -9999 -9999 -9999 -9999 -9999 -9999 -9999 -9999 -9999 -9999 -9999 -9999 -9999 -9999 -9999 -9999 -9999 -9999 -9999 -9999 -9999 -9999 -9999 -9999 -9999 -9999 -9999 -9999 -9999 -9999 -9999 -9999 -9999 -9999 -9999 -9999 -9999 -9999 -9999 -9999 -9999 -9999 -9999 -9999 -9999 -9999 -9999 5.42 5.42 5.42 5.42 5.201 6.768 7.581 7.581 7.678 7.678 8.062 8.972 9.353 9.49 9.633 11.435 10.489 9.938 9.352 7.97 8.083 9.856 9.856 10.374 11.786 11.853 11.899 11.899 11.835 11.835 10.907 11.165 11.407 12.646 12.93 12.93 12.93 12.587 12.587 11.478 10.988 11.763 12.423 12.882 13.176 13.899 13.899 12.806 12.084 12.084 11.901 11.204 11.204 10.442 10.613 11.64 11.99 12.225 13.495 13.762 14.341 14.024 13.829 13.454 12.465 10.157 8.843 9.116 9.116 9.116 9.116 8.74 8.834 9.21 11.784 12.592 14.673 14.673 14.016 10.932 11.344 11.719 11.948 12.411 12.411 12.411 12.411 12.321 11.943 11.943 11.943 12.191 12.191 12.191 11.383 10.851 12.439 12.439 12.439 12.738 12.738 12.263 12.549 12.566 12.566 13.648 13.648 14.155 14.451 14.451 14.451 13.781 13.781 13.569 13.255 12.595 12.081 10.63 8.272 9.111 9.111 10.108 11.493 11.918 12.912 13.505 13.572 13.572 13.572 12.928 12.864 12.864 12.526 12.404 12.133 11.7 9.414 6.31 6.31 6.31 5.425 4.826 4.134 4.883 5.075 5.128 5.164 5.164 7.576 9.098 10.682 11.108 11.331 11.834 11.834 11.834 11.419 14.064 14.418 14.881 14.881 15.273 15.273 15.698 15.936 15.936 15.936 15.936 15.181 15.181 15.219 15.534 14.999 14.612 14.612 13.181 13.181 14.819 14.819 14.137 14.662 14.662 14.662 14.662 13.867 13.726 13.9 14.088 14.562 14.562 14.833 15.061 15.061 15.061 15.036 14.993 14.424 15.936 16.445 16.445 16.436 16.436 16.211 16.179 15.928 15.928 15.928 15.88 15.46 15.399 15.399 15.399 14.545 14.614 15.73 15.624 15.975 16.486 16.486 16.486 16.616 16.616 16.616 16.471 17.056 17.056 16.766 16.766 -9999 -9999 -9999 -9999 -9999 -9999 -9999 -9999 -9999 -9999 -9999 -9999 -9999 -9999 
-9999 -9999 -9999 -9999 -9999 -9999 -9999 -9999 -9999 -9999 -9999 -9999 -9999 -9999 -9999 -9999 -9999 -9999 -9999 -9999 -9999 -9999 -9999 -9999 -9999 -9999 -9999 -9999 -9999 -9999 -9999 -9999 -9999 -9999 -9999 -9999 -9999 -9999 -9999 -9999 -9999 -9999 -9999 -9999 -9999 -9999 -9999 -9999 -9999 -9999 -9999 -9999 -9999 -9999 -9999 -9999 -9999 -9999 -9999 -9999 -9999 -9999 4.862 4.92 4.92 4.92 5.201 5.764 6.471 7.291 7.324 7.292 6.594 9.105 9.105 9.105 8.689 8.53 8.403 7.728 6.61 7.416 9.856 9.856 9.856 11.067 11.786 11.853 11.853 11.553 11.491 11.275 11.769 11.769 12.171 12.646 12.93 12.654 12.541 11.874 11.208 10.988 12.332 12.805 13.694 13.899 13.899 13.899 13.76 12.656 12.126 12.126 12.11 10.928 12.149 11.944 11.198 11.676 13.053 13.328 13.587 13.587 13.732 13.732 13.026 11.297 10.157 8.589 8.807 9.116 9.7 9.7 8.615 8.615 8.746 8.746 10.174 13.011 13.011 12.976 10.932 10.932 11.344 11.919 12.411 12.411 12.411 12.411 11.893 11.943 12.708 12.708 12.453 12.453 12.416 12.416 11.665 12.439 12.439 12.738 12.738 12.738 12.738 12.263 12.549 12.272 13.648 14.155 14.173 14.451 14.451 14.451 13.974 13.72 13.624 13.255 13.134 12.13 9.586 8.901 10.178 10.178 10.836 11.763 12.297 13.832 13.832 13.832 13.663 13.572 13.018 12.864 12.864 12.404 12.133 11.7 10.209 9.414 6.185 6.185 6.159 5.27 4.473 4.134 4.687 5.128 5.128 5.164 5.164 5.164 9.098 10.069 10.682 11.108 11.834 11.834 11.834 11.224 11.702 13.74 14.316 14.727 15.273 15.273 15.273 15.936 15.936 15.936 14.841 14.656 14.613 14.613 14.613 14.595 14.381 13.821 15.112 15.363 15.363 15.363 14.981 14.981 14.662 14.662 14.6 14.6 13.867 14.088 14.088 14.562 14.562 15.443 14.833 15.061 14.993 14.993 14.816 15.659 16.445 16.445 16.445 16.445 16.436 16.252 16.179 15.928 15.928 15.928 15.88 15.46 15.399 15.399 15.399 14.659 14.368 15.624 15.975 16.303 16.486 16.486 16.486 16.234 16.16 16.637 17.056 17.056 17.056 17.056 16.97 16.582 -9999 -9999 -9999 -9999 -9999 -9999 -9999 -9999 -9999 -9999 -9999 -9999 -9999 
-9999 -9999 -9999 -9999 -9999 -9999 -9999 -9999 -9999 -9999 -9999 -9999 -9999 -9999 -9999 -9999 -9999 -9999 -9999 -9999 -9999 -9999 -9999 -9999 -9999 -9999 -9999 -9999 -9999 -9999 -9999 -9999 -9999 -9999 -9999 -9999 -9999 -9999 -9999 -9999 -9999 -9999 -9999 -9999 -9999 -9999 -9999 -9999 -9999 -9999 -9999 -9999 -9999 -9999 -9999 -9999 -9999 -9999 -9999 -9999 -9999 -9999 -9999 4.92 4.92 4.92 5.02 5.155 6.174 6.174 6.174 5.975 5.972 6.187 8.55 8.689 8.304 6.88 7.728 6.61 6.343 7.22 9.856 9.856 10.197 11.067 11.067 11.491 11.491 11.491 11.491 11.275 12.131 12.346 12.657 12.657 12.657 12.654 12.654 11.77 11.172 10.742 12.332 12.95 13.694 13.899 14.021 14.021 14.021 13.547 12.656 12.126 12.126 12.165 12.395 12.395 12.395 11.676 11.676 13.053 13.328 13.328 13.026 13.026 11.839 11.43 9.791 9.791 9.791 9.7 10.403 9.7 9.209 8.417 8.289 8.249 8.562 10.174 10.504 10.294 10.932 10.932 11.127 11.728 12.098 12.411 12.411 11.893 11.754 12.159 12.708 12.849 12.893 12.893 12.893 12.416 11.665 11.665 12.439 12.738 12.738 12.738 12.738 12.263 12.263 12.52 13.004 14.173 14.173 14.272 14.272 14.272 13.974 13.624 13.624 13.134 13.134 12.188 10.409 8.656 10.178 10.836 10.836 11.763 12.696 13.832 13.832 13.832 13.832 13.612 13.018 12.864 12.319 12.319 11.625 10.209 9.723 9.414 5.835 5.835 5.835 4.066 3.536 3.4 4.894 5.491 5.491 5.128 5.164 5.164 9.098 10.069 10.649 10.944 11.834 11.834 11.834 11.224 11.25 11.702 14.316 14.727 15.273 15.273 15.273 15.255 15.698 15.255 14.832 14.69 14.631 14.613 14.311 14.311 13.8 13.608 15.112 15.363 15.363 15.363 15.322 15.322 14.981 14.6 14.752 14.752 14.731 14.088 14.088 14.727 15.443 15.443 15.443 14.957 14.957 14.957 14.816 15.659 16.445 16.445 16.445 16.445 16.436 16.179 15.335 15.335 15.5 15.5 14.492 14.492 14.659 15.979 15.979 14.659 14.495 14.588 15.975 16.303 16.486 16.486 16.486 16.327 16.637 16.637 17.056 17.056 17.056 16.97 16.97 16.97 -9999 -9999 -9999 -9999 -9999 -9999 -9999 -9999 -9999 -9999 -9999 -9999 -9999 
-9999 -9999 -9999 -9999 -9999 -9999 -9999 -9999 -9999 -9999 -9999 -9999 -9999 -9999 -9999 -9999 -9999 -9999 -9999 -9999 -9999 -9999 -9999 -9999 -9999 -9999 -9999 -9999 -9999 -9999 -9999 -9999 -9999 -9999 -9999 -9999 -9999 -9999 -9999 -9999 -9999 -9999 -9999 -9999 -9999 -9999 -9999 -9999 -9999 -9999 -9999 -9999 -9999 -9999 -9999 -9999 -9999 -9999 -9999 -9999 -9999 -9999 -9999 -9999 5.23 5.23 5.113 5.5 6.174 6.174 6.174 5.975 5.849 6.091 6.108 6.091 5.734 6.809 5.673 5.359 5.359 6.772 7.22 9.572 10.197 10.386 11.067 11.067 11.491 11.491 11.227 12.078 13.07 13.607 13.607 13.607 12.698 12.698 12.654 11.971 11.597 10.873 12.329 12.95 13.432 14.411 14.411 14.411 14.065 13.769 12.421 12.147 12.165 12.773 12.773 12.773 12.415 12.223 11.676 11.676 12.386 12.386 11.839 11.839 11.839 11.839 9.791 9.904 9.99 10.741 10.741 10.741 9.394 9.394 8.508 8.249 8.249 8.211 9.024 9.672 10.294 10.637 10.637 11.127 11.919 11.919 11.754 11.754 11.427 12.255 12.708 12.849 12.893 12.893 12.893 12.553 11.562 11.665 11.665 12.105 12.738 12.738 12.365 12.122 12.122 12.769 13.265 14.173 14.173 14.272 14.272 14.272 14.272 13.624 13.624 13.134 12.894 12.188 10.409 8.891 10.178 10.178 10.836 12.093 12.84 13.832 13.832 13.832 13.612 13.612 13.018 12.319 12.319 12.029 11.531 9.723 9.518 7.942 4.206 3.632 3.632 3.632 3.392 2.853 7.085 7.085 6.724 5.76 5.153 5.153 8.303 8.919 9.985 10.41 10.541 11.834 10.541 10.465 10.541 11.272 12.92 13.933 15.018 15.018 14.503 14.736 14.736 14.736 14.69 14.69 14.69 14.613 14.327 14.311 13.933 14.086 15.264 15.363 15.363 15.363 15.322 15.322 15.322 15.127 15.522 15.522 15.522 14.346 14.146 14.727 15.443 15.443 15.443 14.957 14.957 14.957 14.816 14.473 15.944 16.445 16.445 16.186 16.9 17.451 17.451 16.459 15.967 15.737 15.5 16.251 16.251 16.428 16.428 16.333 14.569 15.599 15.599 15.975 16.303 16.327 16.327 16.327 16.637 16.637 16.732 17.056 16.97 16.97 16.97 16.754 16.582 -9999 -9999 -9999 -9999 -9999 -9999 -9999 -9999 -9999 -9999 -9999 -9999 
-9999 -9999 -9999 -9999 -9999 -9999 -9999 -9999 -9999 -9999 -9999 -9999 -9999 -9999 -9999 -9999 -9999 -9999 -9999 -9999 -9999 -9999 -9999 -9999 -9999 -9999 -9999 -9999 -9999 -9999 -9999 -9999 -9999 -9999 -9999 -9999 -9999 -9999 -9999 -9999 -9999 -9999 -9999 -9999 -9999 -9999 -9999 -9999 -9999 -9999 -9999 -9999 -9999 -9999 -9999 -9999 -9999 -9999 -9999 -9999 -9999 -9999 -9999 -9999 5.262 5.262 5.262 5.5 6.174 6.174 6.174 5.975 5.849 5.716 5.039 4.765 4.054 4.613 5.832 5.904 5.904 6.772 7.127 9.647 10.197 11.182 11.182 12.219 12.219 12.012 12.103 13.07 13.815 13.815 14.103 14.226 14.103 13.047 12.654 12.163 12.139 11.874 11.874 12.95 14.005 14.411 14.411 14.411 14.411 14.065 12.421 12.366 12.773 12.773 12.773 12.773 12.649 12.555 12.223 11.566 11.484 12.172 11.839 11.839 11.839 11.839 9.904 9.99 9.99 10.741 10.741 10.741 10.033 9.394 9.289 8.414 8.119 7.303 7.555 9.287 9.287 10.085 10.637 10.616 10.616 10.616 10.342 10.068 10.993 12.255 12.708 12.849 12.893 12.893 12.893 12.553 11.448 11.562 11.562 12.105 12.365 12.365 12.122 12.122 12.122 12.769 13.265 13.532 14.173 14.272 14.272 14.272 13.587 13.587 13.135 12.957 12.576 11.507 10.409 8.891 10.178 10.178 10.217 12.84 12.84 13.379 13.379 13.612 13.612 13.741 13.741 12.794 12.794 12.757 12.938 12.6 9.518 8.738 7.646 6.516 3.604 3.392 2.399 7.575 7.575 7.452 7.437 7.117 5.651 7.108 7.108 8.565 8.565 9.439 9.439 9.243 9.79 8.904 9.822 10.427 12.468 12.468 12.468 13.509 14.503 14.736 14.736 14.736 14.69 14.69 14.327 14.327 14.327 14.327 13.933 14.017 15.264 15.264 15.363 15.264 15.322 15.322 15.322 15.522 15.522 15.522 15.522 15.058 14.387 15.004 15.443 15.443 15.535 15.535 16.355 16.355 15.081 15.288 15.288 15.558 16.744 16.778 17.479 17.69 17.479 17.479 16.459 15.967 15.737 16.251 16.428 16.428 16.428 16.428 16.236 14.569 15.599 15.599 15.865 16.327 16.327 16.327 16.315 16.663 16.732 16.732 16.732 16.754 16.754 16.608 16.387 16.286 -9999 -9999 -9999 -9999 -9999 -9999 -9999 -9999 -9999 -9999 -9999 
-9999 -9999 -9999 -9999 -9999 -9999 -9999 -9999 -9999 -9999 -9999 -9999 -9999 -9999 -9999 -9999 -9999 -9999 -9999 -9999 -9999 -9999 -9999 -9999 -9999 -9999 -9999 -9999 -9999 -9999 -9999 -9999 -9999 -9999 -9999 -9999 -9999 -9999 -9999 -9999 -9999 -9999 -9999 -9999 -9999 -9999 -9999 -9999 -9999 -9999 -9999 -9999 -9999 -9999 -9999 -9999 -9999 -9999 -9999 -9999 -9999 -9999 -9999 -9999 -9999 5.262 5.262 5.5 5.615 5.615 5.975 5.975 5.849 5.501 4.319 3.851 5.121 6.84 6.84 6.246 6.437 6.728 7.194 10.032 10.032 11.389 12.158 12.765 12.926 12.926 12.926 13.771 13.815 13.815 14.361 14.361 14.361 13.047 13.047 12.163 12.139 12.139 12.15 12.713 14.005 14.411 14.411 14.411 14.134 14.065 13.012 12.605 13.486 13.486 13.486 12.773 12.739 12.739 12.555 11.756 12.172 12.172 12.428 11.828 11.839 10.774 10.774 10.439 10.439 10.741 10.741 10.741 10.033 9.394 9.325 8.414 8.414 6.735 7.303 7.555 8.996 8.996 8.409 9.62 9.62 9.79 9.79 10.067 10.418 11.034 12.366 12.366 12.823 12.553 12.553 12.313 11.678 11.678 11.669 11.669 11.647 11.647 11.539 10.28 10.702 12.624 13.004 13.265 13.532 13.532 13.101 13.457 13.457 13.457 12.979 12.957 12.576 11.155 10.721 9.788 9.657 9.758 10.217 11.298 12.84 13.017 13.556 13.379 14.442 14.442 14.442 14.442 13.813 12.938 12.938 12.938 10.679 8.738 8.323 7.373 2.885 2.51 7.575 7.575 7.731 7.575 7.561 7.704 9.22 8.189 8.189 7.2 8.083 8.362 8.523 8.523 8.441 8.441 8.564 10.363 10.363 12.468 12.468 12.529 13.716 14.503 14.736 14.126 14.299 14.14 14.327 14.368 14.497 14.497 13.933 14.096 14.792 15.365 15.365 15.365 15.125 15.322 15.272 15.374 15.522 15.522 15.522 15.225 14.539 15.004 15.004 15.004 15.535 16.355 16.355 16.355 16.355 15.316 15.288 15.288 16.744 16.778 17.69 17.69 17.69 17.479 16.36 15.967 15.423 15.094 16.428 16.428 16.428 16.428 16.236 14.622 14.773 15.407 15.99 15.99 16.315 16.315 17.03 17.03 17.03 16.701 16.701 16.701 16.159 15.986 16.286 16.286 -9999 -9999 -9999 -9999 -9999 -9999 -9999 -9999 -9999 -9999 -9999 
-9999 -9999 -9999 -9999 -9999 -9999 -9999 -9999 -9999 -9999 -9999 -9999 -9999 -9999 -9999 -9999 -9999 -9999 -9999 -9999 -9999 -9999 -9999 -9999 -9999 -9999 -9999 -9999 -9999 -9999 -9999 -9999 -9999 -9999 -9999 -9999 -9999 -9999 -9999 -9999 -9999 -9999 -9999 -9999 -9999 -9999 -9999 -9999 -9999 -9999 -9999 -9999 -9999 -9999 -9999 -9999 -9999 -9999 -9999 -9999 -9999 -9999 -9999 -9999 -9999 -9999 5.428 5.283 5.5 5.444 5.739 5.739 5.739 5.501 4.319 3.851 6.84 6.84 6.84 6.84 9.04 9.04 9.02 10.032 10.032 11.389 12.302 12.765 12.926 12.926 12.926 13.206 13.815 14.361 14.361 14.361 14.361 13.779 12.903 12.139 12.139 12.139 12.15 12.713 13.429 14.005 14.134 14.134 14.065 13.456 13.012 13.414 13.486 13.486 13.486 13.486 13.18 13.18 12.555 12.226 12.428 12.428 12.428 12.428 12 11.705 11.705 10.841 10.45 10.452 10.741 10.452 10.452 9.394 9.325 8.414 8.119 7.104 7.104 6.837 6.735 6.406 8.213 8.476 9.604 9.604 9.604 9.353 9.187 10.155 10.796 11.136 11.651 11.651 11.662 12.28 12.595 14.475 14.475 13.642 13.642 11.68 11.68 10.56 9.431 10.976 12.624 12.624 12.417 12.417 12.417 13.457 13.457 13.457 12.979 12.65 11.286 11.286 10.952 9.788 10.826 9.657 10.765 12.379 12.857 13.869 14.553 14.553 14.546 14.546 14.6 14.6 13.975 13.975 13.295 12.938 11.724 11.287 8.323 7.373 8.057 8.057 7.575 7.731 7.731 8.711 8.711 9.561 9.561 9.22 8.873 8.76 6.956 7.047 8.143 8.143 7.703 7.973 7.973 7.537 7.198 9.535 11.794 12.529 12.529 14.013 14.013 14.126 14.126 14.095 14.368 14.497 14.497 14.596 14.596 14.878 14.878 15.365 15.365 15.365 15.154 15.23 15.272 15.374 15.478 15.478 15.225 15.225 14.539 14.539 14.363 14.735 15.245 16.355 16.355 16.355 16.355 15.316 15.596 15.596 16.744 16.744 17.69 17.69 17.69 17.256 16.36 16.36 15.423 15.423 15.907 16.428 16.428 16.333 15.316 14.641 15.015 15.579 15.99 15.99 15.99 17.03 17.03 17.072 17.072 17.072 16.159 16.159 16.159 15.986 16.564 16.654 17.336 -9999 -9999 -9999 -9999 -9999 -9999 -9999 -9999 -9999 -9999 
-9999 -9999 -9999 -9999 -9999 -9999 -9999 -9999 -9999 -9999 -9999 -9999 -9999 -9999 -9999 -9999 -9999 -9999 -9999 -9999 -9999 -9999 -9999 -9999 -9999 -9999 -9999 -9999 -9999 -9999 -9999 -9999 -9999 -9999 -9999 -9999 -9999 -9999 -9999 -9999 -9999 -9999 -9999 -9999 -9999 -9999 -9999 -9999 -9999 -9999 -9999 -9999 -9999 -9999 -9999 -9999 -9999 -9999 -9999 -9999 -9999 -9999 -9999 -9999 -9999 -9999 -9999 5.428 5.283 5.289 5.113 5.739 4.928 4.535 4.061 3.527 6.84 6.84 6.84 9.286 9.372 9.372 9.372 10.032 10.844 12.036 12.302 12.765 12.926 13.208 13.208 13.208 13.853 13.853 14.361 14.361 14.361 13.152 12.794 12.495 12.495 12.139 11.874 12.713 13.429 13.764 14.342 14.342 13.764 13.012 13.012 12.997 13.486 13.486 13.486 13.18 13.18 13.18 12.346 12.226 12.428 13.131 12.855 12.855 12.52 12 11.705 11.705 10.45 10.452 10.452 10.452 10.452 9.325 8.715 7.482 7.556 7.68 7.68 7.825 7.825 7.063 6.386 6.474 6.474 9.394 9.353 8.937 8.937 9.737 9.757 10.929 11.651 11.651 12.805 13.284 14.475 14.475 14.475 13.786 13.642 13.095 11.68 10.56 9.431 10.16 10.437 10.437 11.021 11.021 11.501 12.202 12.494 12.502 11.949 11.286 11.286 12.075 12.075 12.184 11.742 10.826 10.765 13.094 14.476 14.476 14.553 14.553 14.553 15.273 15.273 15.273 14.612 13.975 13.644 13.295 11.724 11.45 11.113 8.737 8.737 8.057 8.949 7.731 7.878 8.711 9.561 9.561 9.561 9.561 8.886 8.873 7.867 6.671 6.671 7.477 7.703 7.703 7.703 7.198 7.198 8.512 9.463 11.385 11.811 12.462 14.013 14.013 13.939 13.921 14.826 14.826 15.056 15.857 15.857 15.857 14.878 15.365 15.365 15.365 15.154 15.23 15.362 15.362 15.362 15.362 15.225 14.539 14.539 14.539 14.363 14.657 15.102 15.86 15.925 16.355 15.866 15.596 15.596 15.596 16.475 16.475 17.69 17.69 17.69 17.256 16.88 16.88 15.56 15.423 16.107 16.107 16.107 16.107 15.316 15.316 16.521 16.521 16.521 16.09 15.99 16.608 17.072 17.072 17.072 17.072 16.085 16.115 15.774 15.974 16.564 16.657 16.886 17.788 -9999 -9999 -9999 -9999 -9999 -9999 -9999 -9999 -9999 
-9999 -9999 -9999 -9999 -9999 -9999 -9999 -9999 -9999 -9999 -9999 -9999 -9999 -9999 -9999 -9999 -9999 -9999 -9999 -9999 -9999 -9999 -9999 -9999 -9999 -9999 -9999 -9999 -9999 -9999 -9999 -9999 -9999 -9999 -9999 -9999 -9999 -9999 -9999 -9999 -9999 -9999 -9999 -9999 -9999 -9999 -9999 -9999 -9999 -9999 -9999 -9999 -9999 -9999 -9999 -9999 -9999 -9999 -9999 -9999 -9999 -9999 -9999 -9999 -9999 -9999 -9999 5.428 5.283 4.834 4.773 4.651 4.564 4.189 3.236 2.998 7.203 9.583 9.583 9.488 9.488 10.194 10.194 10.194 10.844 11.378 12.057 12.765 12.894 13.208 14.085 14.085 13.911 13.853 13.853 13.853 13.152 12.794 12.708 12.495 12.495 12.495 12.331 12.245 13.357 14.408 14.604 14.604 14.48 12.997 12.997 12.88 13.141 13.414 13.141 13.18 13.18 13.18 12.356 12.226 13.131 13.131 13.131 12.855 12.544 11.715 11.705 11.705 10.45 10.45 10.452 10.452 10.31 8.715 7.988 7.796 7.675 8.009 8.232 8.232 7.825 7.815 7.321 6.353 5.6 5.609 7.079 8.456 8.937 9.685 9.742 9.742 12.059 12.059 12.805 14.419 14.992 14.992 14.831 14.475 13.642 13.095 13.095 10.474 10.474 10.16 10.16 10.277 11.398 11.398 12.849 13.384 13.697 12.243 12.085 12.297 12.297 12.228 12.228 12.228 12.228 11.885 12.218 13.094 14.476 14.805 14.805 14.805 14.718 15.273 15.39 15.39 14.935 14.105 13.964 13.082 12.837 11.936 11.45 12.06 8.737 9.424 9.696 9.696 7.878 8.711 9.561 9.561 9.561 9.561 9.062 8.873 7.867 7.029 6.516 6.767 6.866 7.703 6.866 7.017 7.324 7.859 9.463 9.579 10.719 11.811 12.687 13.692 13.692 13.742 14.826 14.826 15.454 15.857 15.857 15.857 14.878 15.094 15.094 15.154 15.154 15.154 15.362 15.362 15.362 15.362 14.795 14.488 14.488 13.58 14.198 14.643 15.102 15.86 15.86 15.86 15.142 15.596 15.596 15.596 15.596 16.475 16.552 16.552 16.619 17.295 17.664 17.664 17.664 16.377 16.377 16.377 16.377 15.316 15.316 15.961 16.521 16.521 16.521 16.09 16.325 16.608 16.902 17.072 17.072 17.072 16.299 16.085 15.036 15.774 15.974 16.578 16.886 17.174 17.771 -9999 -9999 -9999 -9999 -9999 -9999 -9999 -9999 
-9999 -9999 -9999 -9999 -9999 -9999 -9999 -9999 -9999 -9999 -9999 -9999 -9999 -9999 -9999 -9999 -9999 -9999 -9999 -9999 -9999 -9999 -9999 -9999 -9999 -9999 -9999 -9999 -9999 -9999 -9999 -9999 -9999 -9999 -9999 -9999 -9999 -9999 -9999 -9999 -9999 -9999 -9999 -9999 -9999 -9999 -9999 -9999 -9999 -9999 -9999 -9999 -9999 -9999 -9999 -9999 -9999 -9999 -9999 -9999 -9999 -9999 -9999 -9999 -9999 -9999 -9999 -9999 4.923 4.773 4.564 4.564 4.345 4.149 3.304 4.409 7.597 9.583 9.583 10.623 12.297 12.297 11.897 11.217 11.423 11.423 11.653 12.765 12.858 14.085 14.085 14.085 14.085 13.853 13.853 12.74 12.744 12.74 12.495 12.824 12.824 13.56 13.56 13.159 14.408 14.666 14.666 14.666 14.649 14.48 13.478 12.634 12.88 12.717 12.717 12.53 12.53 12.53 12.356 12.207 13.131 13.131 13.131 12.855 12.712 11.895 11.816 11.295 10.45 10.46 10.339 10.31 9.745 8.676 7.988 7.796 8.075 8.656 8.656 8.525 8.27 8.27 7.321 6.539 5.6 5.6 5.609 5.713 6.949 8.799 9.685 11.226 12.059 12.63 13.705 14.992 14.992 15.089 15.089 15.089 14.456 13.507 13.095 10.477 10.474 10.474 10.123 11.398 11.658 12.849 13.384 13.708 13.708 13.708 12.844 12.297 12.297 12.297 12.228 12.482 12.482 12.6 12.724 13.414 14.476 14.805 14.805 14.805 14.718 15.75 15.75 15.75 15.076 14.441 13.754 13.166 13.166 12.837 12.821 12.06 12.06 9.584 10.324 10.324 10.324 8.221 8.221 9.561 9.323 9.323 9.062 8.517 7.867 7.029 5.641 5.234 6.311 5.477 5.624 7.017 7.339 7.859 9.579 10.602 10.765 10.765 11.39 12.206 13.737 13.775 14.826 15.166 15.747 15.857 15.857 15.857 14.878 14.859 14.694 14.694 14.136 13.615 14.592 15.362 15.362 15.136 15.136 14.114 12.286 14.161 14.195 14.643 15.351 15.86 15.86 16.102 16.102 16.102 15.596 15.596 15.59 15.399 16.045 16.045 16.619 17.664 17.664 17.664 17.664 16.65 16.377 16.377 16.377 15.316 16.507 16.507 16.521 16.521 16.521 16.489 17.626 17.626 16.85 16.902 16.902 16.355 16.299 16.166 15.036 15.036 15.247 16.248 16.886 16.886 17.431 -9999 -9999 -9999 -9999 -9999 -9999 -9999 -9999 
-9999 -9999 -9999 -9999 -9999 -9999 -9999 -9999 -9999 -9999 -9999 -9999 -9999 -9999 -9999 -9999 -9999 -9999 -9999 -9999 -9999 -9999 -9999 -9999 -9999 -9999 -9999 -9999 -9999 -9999 -9999 -9999 -9999 -9999 -9999 -9999 -9999 -9999 -9999 -9999 -9999 -9999 -9999 -9999 -9999 -9999 -9999 -9999 -9999 -9999 -9999 -9999 -9999 -9999 -9999 -9999 -9999 -9999 -9999 -9999 -9999 -9999 -9999 -9999 -9999 -9999 -9999 -9999 -9999 4.504 4.504 4.345 4.036 3.858 3.211 6.244 8.75 9.583 10.498 12.297 12.297 12.297 12.297 12.128 11.794 11.53 11.423 12.765 12.858 14.085 14.085 14.085 13.982 13.062 12.92 12.737 12.456 12.456 12.156 12.84 14.247 14.449 14.449 14.399 14.408 14.666 14.823 15.004 15.004 15.004 13.478 12.722 12.722 12.722 12.521 12.53 12.53 12.53 12.421 12.42 13.131 13.131 13.131 12.779 12.544 11.963 11.816 11.371 11.371 11.371 10.896 10.896 9.672 9.022 8.601 7.924 8.656 8.656 8.656 8.575 8.525 8.27 7.321 6.539 5.695 5.6 5.407 6.852 7.128 7.884 11.226 11.226 12.63 12.63 13.172 14.992 14.992 15.089 15.089 15.089 15.061 13.507 12.974 11.8 11.8 11.8 10.123 11.398 12.055 13.551 13.999 13.999 13.999 13.708 13.138 13.138 12.297 12.297 12.532 12.749 13.349 13.349 13.349 13.463 13.986 14.805 14.805 14.805 15.206 15.75 15.75 15.75 15.75 14.542 14.542 14.542 13.166 12.837 12.821 12.821 12.806 12.806 12.806 10.577 10.324 9.467 8.353 8.221 9.062 9.062 8.343 8.343 7.304 6.008 5.119 4.981 5.234 4.924 5.76 6.993 7.339 7.517 9.579 10.602 10.765 10.765 11.13 12.181 13.737 13.737 13.835 15.166 15.747 15.747 15.857 15.747 14.861 13.368 13.5 13.5 12.992 13.201 13.201 15.012 15.136 15.553 15.136 14.263 12.483 12.905 14.366 14.645 15.351 15.866 16.263 16.74 16.74 16.74 15.561 15.561 15.399 15.099 15.099 15.253 16.052 17.295 17.664 17.664 17.664 16.65 16.377 16.377 15.847 16.038 16.507 16.507 16.507 16.638 16.74 18.287 18.199 18.199 17.73 16.664 16.355 16.355 16.299 15.036 15.036 15.036 14.495 15.039 16.248 16.886 16.205 16.365 -9999 -9999 -9999 -9999 -9999 -9999 -9999 
-9999 -9999 -9999 -9999 -9999 -9999 -9999 -9999 -9999 -9999 -9999 -9999 -9999 -9999 -9999 -9999 -9999 -9999 -9999 -9999 -9999 -9999 -9999 -9999 -9999 -9999 -9999 -9999 -9999 -9999 -9999 -9999 -9999 -9999 -9999 -9999 -9999 -9999 -9999 -9999 -9999 -9999 -9999 -9999 -9999 -9999 -9999 -9999 -9999 -9999 -9999 -9999 -9999 -9999 -9999 -9999 -9999 -9999 -9999 -9999 -9999 -9999 -9999 -9999 -9999 -9999 -9999 -9999 -9999 -9999 4.484 4.285 4.036 2.077 6.244 7.879 8.75 9.583 10.498 12.297 12.297 12.297 12.755 12.755 11.948 11.948 11.488 12.375 12.648 12.858 14.085 13.159 13.159 12.92 12.411 12.456 12.456 12.274 12.84 13.713 14.247 14.449 14.449 14.449 14.399 14.823 14.823 15.004 15.004 15.004 14.732 14.569 12.722 12.722 12.345 12.421 12.421 12.421 12.421 12.42 12.796 12.796 12.796 12.515 11.963 11.963 11.816 11.371 11.371 11.371 11.371 10.896 9.493 9.182 8.671 9.235 8.656 8.656 8.656 8.656 8.525 8.27 7.609 6.312 5.695 5.221 5.407 6.852 6.949 7.744 11.226 11.737 12.63 12.63 13.172 13.723 14.992 15.089 15.089 15.089 14.628 13.507 13.246 11.942 11.942 11.8 11.8 11.381 12.774 13.636 13.999 13.999 13.999 13.708 13.138 13.138 12.947 12.115 13.314 13.609 13.742 13.742 13.719 13.463 13.463 13.986 14.459 14.464 15.206 15.75 15.75 15.75 15.076 14.59 14.581 14.542 14.154 13.266 13.266 13.194 13.327 13.547 13.327 10.699 10.699 9.768 8.66 8.636 8.372 8.372 8.019 6.529 6.529 4.752 4.454 5.171 4.924 4.924 6.826 6.826 7.183 7.517 9.579 9.923 10.61 11.019 11.804 13.458 13.458 13.737 13.835 14.474 15.185 15.747 15.747 14.861 14.861 13.827 13.058 12.992 12.992 14.577 14.722 15.566 15.566 15.566 15.553 14.489 12.483 12.905 14.366 14.757 15.594 16.288 16.561 16.74 16.74 16.74 16.157 15.428 15.428 15.428 15.158 14.807 15.293 15.767 16.653 17.085 16.65 16.171 16.171 15.847 15.031 16.194 16.507 16.507 16.507 16.838 18.287 18.287 18.287 18.199 18.199 17.321 16.897 16.203 15.739 14.651 14.651 14.651 13.874 13.664 13.964 13.964 14.282 14.677 16.135 -9999 -9999 -9999 -9999 -9999 -9999 
-9999 -9999 -9999 -9999 -9999 -9999 -9999 -9999 -9999 -9999 -9999 -9999 -9999 -9999 -9999 -9999 -9999 -9999 -9999 -9999 -9999 -9999 -9999 -9999 -9999 -9999 -9999 -9999 -9999 -9999 -9999 -9999 -9999 -9999 -9999 -9999 -9999 -9999 -9999 -9999 -9999 -9999 -9999 -9999 -9999 -9999 -9999 -9999 -9999 -9999 -9999 -9999 -9999 -9999 -9999 -9999 -9999 -9999 -9999 -9999 -9999 -9999 -9999 -9999 -9999 -9999 -9999 -9999 -9999 -9999 4.484 4.036 2.814 1.229 6.086 7.752 8.75 9.303 10.498 11.332 12.297 12.755 12.755 12.755 12.755 11.948 11.45 12.375 12.526 13.159 13.159 13.159 13.159 12.592 12.592 12.592 12.442 12.274 12.84 13.977 14.247 14.449 14.449 14.449 14.211 14.358 14.823 15.004 15.004 15.004 14.732 14.569 12.722 12.722 12.345 12.19 12.421 12.421 12.421 12.2 12.796 12.796 12.796 12.487 11.845 11.618 11.618 11.571 11.371 11.371 10.896 10.896 9.493 9.493 9.88 9.88 9.88 8.656 8.656 8.525 8.332 8.036 6.394 6.312 4.901 4.531 5.221 5.422 6.531 7.128 8.47 11.737 12.589 12.63 13.172 13.723 14.165 14.175 15.089 14.628 13.499 13.499 13.246 12.781 11.942 11.942 11.92 12.242 12.242 13.636 13.999 13.999 13.999 13.555 13.295 13.138 12.947 12.115 13.609 13.742 14.183 14.183 14.183 14.006 14.006 14.006 14.253 14.329 14.329 15.206 15.206 14.71 14.59 14.59 14.59 14.542 14.612 14.218 14.592 14.592 14.682 14.682 14.035 13.356 13.356 10.929 8.66 8.636 8.636 8.372 4.032 2.83 7.043 7.043 7.043 6.435 6.234 6.742 7.829 8.064 8.064 6.988 8.439 10.61 10.61 12.07 13.229 13.458 14.051 13.458 13.379 13.835 14.655 14.745 14.861 14.861 13.827 13.827 13.143 13.143 12.936 15.142 15.142 15.566 15.566 15.566 15.553 14.489 14.489 12.732 13.622 14.757 15.594 16.288 16.561 16.74 16.74 16.74 15.943 15.75 15.75 15.428 15.228 15.79 16.322 17.594 17.676 17.147 17.085 16.424 16.356 16.356 15.741 16.194 16.334 16.507 16.284 16.838 18.287 18.287 18.287 18.199 18.199 17.321 16.897 15.535 14.187 14.557 14.557 12.585 12.448 13.393 13.393 13.695 14.245 14.677 15.267 -9999 -9999 -9999 -9999 -9999 -9999 
-9999 -9999 -9999 -9999 -9999 -9999 -9999 -9999 -9999 -9999 -9999 -9999 -9999 -9999 -9999 -9999 -9999 -9999 -9999 -9999 -9999 -9999 -9999 -9999 -9999 -9999 -9999 -9999 -9999 -9999 -9999 -9999 -9999 -9999 -9999 -9999 -9999 -9999 -9999 -9999 -9999 -9999 -9999 -9999 -9999 -9999 -9999 -9999 -9999 -9999 -9999 -9999 -9999 -9999 -9999 -9999 -9999 -9999 -9999 -9999 -9999 -9999 -9999 -9999 -9999 -9999 -9999 -9999 -9999 -9999 -9999 3.68 2.352 2.187 6.243 7.752 9.457 9.665 10.555 11.421 12.421 12.755 12.755 12.755 12.755 11.941 11.45 11.532 12.526 12.714 13.159 13.159 13.159 13.86 13.86 13.076 13.076 13.076 12.84 13.917 14.305 14.449 14.449 14.398 14.211 14.358 14.388 14.826 15.004 14.826 14.732 14.569 13.675 12.361 11.789 11.925 11.925 11.648 11.956 12.2 12.2 12.2 12.487 12.016 11.618 11.618 11.571 11.571 11.272 11.272 10.354 10.321 9.832 10.197 10.443 10.443 9.88 9.703 8.079 8.079 8.036 8.036 6.156 5.744 4.121 3.998 3.998 6.108 6.531 6.531 8.47 9.273 12.06 12.235 13.075 13.63 13.768 14.165 14.165 13.993 13.246 13.246 13.05 13.05 13.05 11.942 11.92 12.242 12.806 13.319 13.649 13.716 13.763 13.778 13.295 13.295 12.196 13.03 13.665 13.833 14.183 14.183 14.183 14.092 14.092 14.092 14.092 14.329 14.329 14.329 14.022 14.59 14.59 14.59 14.581 14.612 14.638 15.251 15.481 15.481 14.905 14.905 14.682 14.035 13.356 13.356 12.612 12.612 8.636 8.372 7.688 5.747 7.043 7.043 10.257 10.257 10.257 10.181 10.362 10.067 8.064 8.064 11.232 11.864 11.864 12.218 13.585 14.518 14.518 14.518 13.427 13.486 14.169 14.629 14.629 13.866 13.827 13.827 13.143 13.143 12.936 15.33 15.33 15.566 15.566 15.566 15.553 14.547 14.547 12.73 14.531 14.583 14.954 16.288 16.288 16.561 16.561 16.226 15.943 15.798 15.798 15.798 15.228 15.79 17.15 17.676 17.676 17.676 17.147 16.424 16.424 16.356 16.062 16.1 16.194 16.284 16.299 16.838 18.287 18.287 18.287 18.199 17.321 17.321 16.98 16.017 15.636 13.526 13.14 11.622 12.374 12.374 12.082 12.543 12.88 14.122 14.677 15.461 -9999 -9999 -9999 -9999 -9999 
-9999 -9999 -9999 -9999 -9999 -9999 -9999 -9999 -9999 -9999 -9999 -9999 -9999 -9999 -9999 -9999 -9999 -9999 -9999 -9999 -9999 -9999 -9999 -9999 -9999 -9999 -9999 -9999 -9999 -9999 -9999 -9999 -9999 -9999 -9999 -9999 -9999 -9999 -9999 -9999 -9999 -9999 -9999 -9999 -9999 -9999 -9999 -9999 -9999 -9999 -9999 -9999 -9999 -9999 -9999 -9999 -9999 -9999 -9999 -9999 -9999 -9999 -9999 -9999 -9999 -9999 -9999 -9999 -9999 -9999 -9999 -9999 2.566 3.916 6.243 7.752 9.665 9.846 10.555 11.585 12.384 12.687 12.755 12.755 12.687 11.383 10.493 10.453 10.148 10.765 12.714 12.86 13.823 13.86 13.86 13.86 13.076 13.076 12.792 13.917 13.923 14.398 14.398 14.398 14.398 14.211 14.49 14.826 14.826 14.49 14.569 13.702 13.675 11.789 11.025 10.432 10.65 11.61 11.956 11.956 12.139 12.139 12.016 11.463 11.359 11.571 11.571 11.571 11.571 11.414 11.204 10.321 10.266 10.781 11.117 11.117 11.065 10.492 10.41 7.852 7.852 7.13 6.156 5.552 3.696 5.286 5.928 6.108 6.531 6.531 7.201 9.273 12.06 12.235 12.28 12.292 13.63 13.63 12.448 12.448 12.029 12.886 13.05 13.05 13.05 12.662 11.92 11.823 13.319 13.319 13.649 13.793 14.065 14.065 13.848 13.496 13.403 13.674 13.665 13.987 14.183 14.87 14.87 14.87 14.408 14.145 14.145 13.856 13.856 14.11 14.11 14.327 14.367 14.581 14.581 15.177 15.177 15.481 15.481 15.481 15.481 14.905 14.64 14.403 13.356 13.356 12.652 12.612 12.612 12.374 6.911 6.805 7.043 7.738 10.598 11.614 11.614 11.614 10.505 10.547 9.277 8.064 11.864 11.864 11.864 13.585 13.753 14.518 14.518 14.518 14.284 13.486 13.486 13.486 13.3 13.3 13.3 13.143 13.143 12.915 15.33 15.33 15.459 15.459 15.566 15.411 15.191 14.687 14.687 14.687 14.531 14.583 15.821 15.821 16.229 16.229 15.943 15.943 15.943 15.798 15.82 15.82 15.82 15.883 17.15 17.676 17.676 17.676 17.147 16.424 16.424 16.356 16.062 16.1 16.1 16.1 16.587 16.587 16.838 17.122 17.231 17.296 17.321 17.152 16.82 16.796 15.991 14.918 14.285 10.904 10.904 10.904 9.459 11.451 12.531 13.386 13.761 -9999 -9999 -9999 -9999 -9999 -9999 
-9999 -9999 -9999 -9999 -9999 -9999 -9999 -9999 -9999 -9999 -9999 -9999 -9999 -9999 -9999 -9999 -9999 -9999 -9999 -9999 -9999 -9999 -9999 -9999 -9999 -9999 -9999 -9999 -9999 -9999 -9999 -9999 -9999 -9999 -9999 -9999 -9999 -9999 -9999 -9999 -9999 -9999 -9999 -9999 -9999 -9999 -9999 -9999 -9999 -9999 -9999 -9999 -9999 -9999 -9999 -9999 -9999 -9999 -9999 -9999 -9999 -9999 -9999 -9999 -9999 -9999 -9999 -9999 -9999 -9999 -9999 -9999 4.945 5.28 5.597 6.85 9.665 9.846 10.166 11.421 11.603 12.571 12.687 12.687 12.156 11.19 10.765 10.271 11.566 11.187 12.453 13.352 13.823 13.86 13.86 13.86 13.129 12.904 12.262 13.848 13.917 14.398 14.398 14.398 14.126 14.126 14.49 14.49 14.49 14.49 13.702 13.675 13.217 11.271 9.474 9.886 10.081 10.402 11.33 11.33 11.563 11.489 11.268 10.911 10.975 10.975 11.571 11.571 11.414 11.555 12.445 11.834 11.796 11.248 11.999 11.224 11.117 11.065 10.809 10.809 6.498 6.43 5.725 5.388 4.203 5.928 6.148 6.619 6.829 6.829 7.303 8.011 10.45 11.577 11.852 12.292 12.292 12.292 12.292 11.704 11.704 12.959 13.05 13.05 13.05 12.662 12.535 11.999 12.735 13.319 13.793 14.065 14.071 14.071 14.071 13.496 13.796 13.796 13.987 13.987 14.093 14.87 14.87 14.87 14.87 14.145 14.145 14.224 14.319 14.49 14.49 14.327 14.54 15.445 15.019 15.177 15.304 15.516 15.516 15.481 15.513 15.529 15.529 15.529 14.026 13.127 13.442 13.07 12.612 12.374 8.73 8.73 7.583 10.598 11.516 11.823 11.823 11.614 10.549 10.549 10.549 10.962 11.864 11.864 12.733 13.585 14.235 14.518 14.518 14.518 14.284 14.131 13.843 13.678 14.151 14.151 14.151 13.003 12.044 12.91 12.971 15.33 15.459 15.459 15.459 15.411 15.152 15.152 15.152 15.127 15.127 14.94 15.821 15.821 15.821 15.87 15.87 15.87 14.998 15.82 15.82 15.82 15.82 16.388 16.79 17.676 17.676 17.676 16.942 16.424 16.355 16.062 16.062 15.411 16.1 16.1 15.248 16.587 16.671 17.182 17.182 17.182 16.978 16.978 16.864 16.796 16.181 15.916 14.285 13.897 11.171 10.794 9.128 11.662 15.046 15.046 -9999 -9999 -9999 -9999 -9999 -9999 -9999 
-9999 -9999 -9999 -9999 -9999 -9999 -9999 -9999 -9999 -9999 -9999 -9999 -9999 -9999 -9999 -9999 -9999 -9999 -9999 -9999 -9999 -9999 -9999 -9999 -9999 -9999 -9999 -9999 -9999 -9999 -9999 -9999 -9999 -9999 -9999 -9999 -9999 -9999 -9999 -9999 -9999 -9999 -9999 -9999 -9999 -9999 -9999 -9999 -9999 -9999 -9999 -9999 -9999 -9999 -9999 -9999 -9999 -9999 -9999 -9999 -9999 -9999 -9999 -9999 -9999 -9999 -9999 -9999 -9999 -9999 -9999 -9999 -9999 5.667 6.097 6.85 9.605 9.846 10.166 10.166 11.217 11.323 12.571 11.652 11.891 11.3 11.234 11.819 11.819 11.768 12.115 13.352 13.823 13.823 13.86 13.771 13.129 13.129 12.357 12.383 13.848 13.848 14.398 14.398 13.433 13.729 14.31 14.49 14.49 13.785 13.447 13.217 11.223 8.4 9.225 9.389 9.673 9.865 10.719 11.33 11.33 11.268 11.004 10.871 10.365 10.252 11.979 11.979 11.979 12.753 12.779 12.445 11.947 11.999 11.999 11.999 11.394 11.065 10.876 10.809 7.101 6.439 6.43 4.608 4.203 5.928 6.95 6.984 6.984 7.665 7.665 8.011 8.011 11.121 11.121 11.099 11.563 11.563 11.563 10.667 11.519 12.959 12.959 12.959 12.959 12.535 12.535 12.735 12.735 13.465 13.499 14.071 14.071 14.071 14.071 13.796 13.796 13.796 13.796 13.987 14.093 14.87 14.87 14.87 14.145 14.145 14.145 14.224 14.49 14.49 14.49 14.49 15.445 15.785 15.445 15.304 15.598 16.036 15.837 15.599 15.616 15.783 15.783 15.529 14.026 14.013 14.013 13.638 12.598 12.374 11.263 8.938 9.541 11.641 11.823 11.823 11.823 11.823 11.506 11.506 10.549 10.962 11.453 11.864 13.219 14.235 14.235 14.235 14.284 14.284 14.131 13.938 15.572 15.572 15.572 15.31 14.151 13.003 12.793 12.258 14.593 14.744 15.459 15.459 15.459 15.411 15.152 15.152 15.152 15.147 15.837 15.837 15.837 15.821 15.821 15.87 15.87 15.87 15.409 15.883 15.883 15.883 15.799 16.214 16.388 16.906 16.942 16.942 16.746 16.172 16.682 17.568 15.791 15.565 16.256 16.256 15.465 16.268 16.671 17.182 17.277 17.426 17.426 17.406 16.864 16.796 16.575 15.916 15.579 14.815 14.504 13.852 14.17 16.592 -9999 -9999 -9999 -9999 -9999 -9999 -9999 -9999 -9999 
-9999 -9999 -9999 -9999 -9999 -9999 -9999 -9999 -9999 -9999 -9999 -9999 -9999 -9999 -9999 -9999 -9999 -9999 -9999 -9999 -9999 -9999 -9999 -9999 -9999 -9999 -9999 -9999 -9999 -9999 -9999 -9999 -9999 -9999 -9999 -9999 -9999 -9999 -9999 -9999 -9999 -9999 -9999 -9999 -9999 -9999 -9999 -9999 -9999 -9999 -9999 -9999 -9999 -9999 -9999 -9999 -9999 -9999 -9999 -9999 -9999 -9999 -9999 -9999 -9999 -9999 -9999 -9999 -9999 -9999 -9999 -9999 -9999 -9999 6.107 6.352 7.139 9.606 9.606 9.84 9.889 11.498 11.84 11.891 11.891 11.891 11.819 11.819 12.145 12.383 13.327 13.352 13.771 13.771 13.771 13.771 13.129 12.357 12.907 12.907 12.907 12.907 12.724 12.724 12.591 12.591 13.729 13.773 13.773 13.38 12.725 12.302 11.171 8.238 8.82 9.673 9.673 9.673 10.719 10.958 11.004 11.004 11.004 10.988 11.385 11.7 12.04 12.325 13.451 13.451 13.451 12.822 12.822 12.822 11.999 11.999 11.74 10.913 10.913 10.809 7.299 7.243 4.608 4.608 4.468 6.648 7.031 7.176 7.665 7.665 7.665 7.665 8.011 8.011 7.868 7.927 9.051 9.051 10.667 10.897 11.375 12.157 12.959 12.959 12.867 12.535 12.514 12.735 13.465 13.465 13.499 13.768 14.071 14.071 14.071 13.796 13.796 13.796 13.796 13.883 14.093 14.093 14.093 13.95 13.837 14.312 14.379 14.444 14.49 14.49 14.547 15.541 15.785 15.785 15.785 15.622 16.036 16.04 16.43 16.43 16.072 15.806 15.783 15.783 15.077 15.187 15.187 14.026 13.595 12.598 10.924 10.366 11.994 13.074 14.002 14.002 13.094 12.452 11.506 11.506 11.734 11.152 11.453 11.453 13.219 13.824 14.235 14.235 14.235 14.131 15.619 15.687 15.687 15.914 15.914 15.389 14.777 14.426 12.793 12.768 14.136 14.593 15.459 15.459 15.411 14.81 15.152 15.152 15.152 15.147 15.844 15.844 15.844 15.821 15.59 15.725 15.725 15.409 14.898 15.883 15.883 15.883 15.855 15.855 16.353 16.676 16.867 16.867 17.396 17.552 17.568 17.568 17.568 16.403 16.514 16.514 16.514 16.102 16.953 17.277 17.426 17.426 17.426 17.426 17.406 16.6 16.575 16.575 16.189 14.815 14.726 14.505 -9999 -9999 -9999 -9999 -9999 -9999 -9999 -9999 -9999 -9999 -9999 
-9999 -9999 -9999 -9999 -9999 -9999 -9999 -9999 -9999 -9999 -9999 -9999 -9999 -9999 -9999 -9999 -9999 -9999 -9999 -9999 -9999 -9999 -9999 -9999 -9999 -9999 -9999 -9999 -9999 -9999 -9999 -9999 -9999 -9999 -9999 -9999 -9999 -9999 -9999 -9999 -9999 -9999 -9999 -9999 -9999 -9999 -9999 -9999 -9999 -9999 -9999 -9999 -9999 -9999 -9999 -9999 -9999 -9999 -9999 -9999 -9999 -9999 -9999 -9999 -9999 -9999 -9999 -9999 -9999 -9999 -9999 -9999 -9999 -9999 -9999 6.649 7.139 7.302 7.789 9.892 11.498 11.777 11.84 11.891 11.891 11.891 11.819 11.94 12.382 13.327 13.327 13.327 13.327 13.771 13.771 12.746 12.691 12.357 12.907 12.907 12.907 12.907 12.61 11.841 12.23 12.23 12.042 12.042 12.376 12.376 12.376 11.192 8.2 8.197 8.664 9.362 9.673 9.673 10.218 10.958 10.988 11.004 10.988 10.509 11.7 12.04 12.683 12.728 13.451 13.451 13.451 13.14 12.822 12.822 11.999 11.999 11.394 10.913 10.913 9.26 7.799 7.243 4.246 2.996 5.498 6.648 7.068 7.176 7.472 7.665 7.665 7.665 7.253 6.916 7.184 7.927 8.923 9.051 10.897 10.897 11.178 12.157 12.641 12.641 12.641 12.515 11.909 12.365 12.741 13.465 13.807 13.807 13.807 13.453 13.331 13.377 13.796 13.796 13.697 13.606 13.606 13.95 13.95 13.283 13.964 14.449 14.76 14.76 14.76 14.49 14.547 15.541 15.785 15.785 15.785 15.68 16.04 16.43 16.43 16.43 16.43 16.143 15.806 15.783 15.187 15.187 15.187 14.361 13.61 12.758 12.57 12.338 13.464 14.002 14.002 14.318 14.318 13.993 12.957 13.125 13.125 12.162 11.004 11.02 13.219 13.824 13.824 13.824 14.046 14.352 15.619 15.687 15.914 15.914 15.914 15.751 15.438 14.426 14.426 12.768 13.817 14.136 14.457 14.457 14.457 14.374 14.258 15.336 15.336 15.668 15.844 16.077 16.077 16.077 15.59 15.513 15.399 15.398 15.327 15.883 15.883 15.883 15.855 15.855 15.94 16.676 16.867 16.867 17.552 17.775 17.775 17.568 17.568 16.53 16.819 16.62 16.514 16.102 16.953 17.18 17.426 17.426 17.426 17.426 17.406 16.868 16.575 16.575 16.189 16.189 14.726 -9999 -9999 -9999 -9999 -9999 -9999 -9999 -9999 -9999 -9999 -9999 -9999 
-9999 -9999 -9999 -9999 -9999 -9999 -9999 -9999 -9999 -9999 -9999 -9999 -9999 -9999 -9999 -9999 -9999 -9999 -9999 -9999 -9999 -9999 -9999 -9999 -9999 -9999 -9999 -9999 -9999 -9999 -9999 -9999 -9999 -9999 -9999 -9999 -9999 -9999 -9999 -9999 -9999 -9999 -9999 -9999 -9999 -9999 -9999 -9999 -9999 -9999 -9999 -9999 -9999 -9999 -9999 -9999 -9999 -9999 -9999 -9999 -9999 -9999 -9999 -9999 -9999 -9999 -9999 -9999 -9999 -9999 -9999 -9999 -9999 -9999 -9999 6.649 6.649 7.139 9.892 9.892 11.777 11.963 11.963 11.891 12.003 12.003 12.003 11.94 12.681 12.868 13.327 13.327 13.327 12.581 12.581 12.342 11.709 11.23 11.413 12.907 12.907 12.898 12.61 11.956 11.564 11.48 11.48 10.725 11.718 11.192 11.192 8.2 7.423 8.197 8.434 9.362 9.362 10.018 10.271 10.271 10.66 10.66 10.472 11.276 11.385 12.683 12.683 12.728 13.451 13.451 13.451 13.009 12.822 12.822 11.847 11.253 10.913 10.913 9.847 9.26 7.893 6.243 4.714 3.282 5.498 6.648 6.95 7.176 7.176 7.472 7.472 7.472 7.253 7.027 6.944 7.184 8.923 9.07 10.897 11.286 11.286 12.641 12.641 12.641 12.641 12.515 11.909 11.853 13.168 13.613 13.807 13.807 13.807 13.807 13.177 13.282 13.282 13.282 13.342 13.342 13.107 13.107 13.283 12.8 13.964 14.76 14.76 14.76 14.76 14.522 15.014 15.11 15.785 15.785 15.785 15.68 16.036 16.43 16.43 16.43 16.43 16.143 16.134 15.585 15.187 15.187 15.187 15.143 14.419 12.758 12.655 14.587 13.508 14.002 14.318 14.318 14.353 14.318 14.276 13.184 13.14 13.125 11.734 11.927 12.507 13.203 13.824 13.824 14.046 14.352 15.619 15.687 15.914 15.914 15.914 15.751 15.438 14.494 14.426 11.332 11.577 11.998 12.148 14.457 14.457 13.957 13.909 15.336 15.336 15.336 15.844 16.407 16.12 16.12 16.12 15.513 15.399 15.327 15.327 15.624 15.624 15.855 15.855 15.855 15.549 16.283 16.867 16.867 17.775 17.775 17.775 17.775 17.568 16.819 16.819 16.819 16.62 15.993 16.776 16.962 17.307 17.426 17.426 17.406 17.338 16.868 16.575 16.49 16.189 -9999 -9999 -9999 -9999 -9999 -9999 -9999 -9999 -9999 -9999 -9999 -9999 -9999 -9999 
-9999 -9999 -9999 -9999 -9999 -9999 -9999 -9999 -9999 -9999 -9999 -9999 -9999 -9999 -9999 -9999 -9999 -9999 -9999 -9999 -9999 -9999 -9999 -9999 -9999 -9999 -9999 -9999 -9999 -9999 -9999 -9999 -9999 -9999 -9999 -9999 -9999 -9999 -9999 -9999 -9999 -9999 -9999 -9999 -9999 -9999 -9999 -9999 -9999 -9999 -9999 -9999 -9999 -9999 -9999 -9999 -9999 -9999 -9999 -9999 -9999 -9999 -9999 -9999 -9999 -9999 -9999 -9999 -9999 -9999 -9999 -9999 -9999 -9999 -9999 -9999 6.649 7.851 9.835 10.28 12.34 12.34 12.177 12.11 12.003 12.003 12.003 11.94 12.681 12.868 12.868 13.383 12.886 12.462 12.353 11.709 11.23 11.005 11.493 12.499 12.898 12.61 12.16 12.16 12.16 11.48 10.583 9.729 8.594 8.339 7.91 7.16 7.423 7.674 8.434 8.727 9.362 10.018 10.271 10.271 10.271 10.271 9.956 10.857 11.623 12.683 12.683 12.777 13.009 13.14 13.009 13.009 12.822 12.308 11.438 11.253 10.826 9.739 9.27 8.099 7.893 6.236 4.714 3.282 5.025 5.962 6.592 6.592 6.915 7.013 7.253 7.253 7.253 6.916 6.863 7.013 8.424 9.07 10.102 11.286 11.286 11.519 12.641 12.641 12.641 11.823 11.823 11.991 13.05 13.402 13.807 13.807 13.807 12.73 12.73 12.852 12.852 12.705 12.254 12.254 12.291 12.291 12.481 12.552 13.964 14.449 14.76 14.76 14.76 15.014 15.014 15.228 15.228 15.228 15.228 15.169 15.915 15.959 16.43 16.43 16.346 16.143 15.749 15.102 15.136 15.735 15.735 15.735 15.448 15.182 14.605 14.587 14.587 13.597 14.318 14.353 14.353 14.353 14.276 13.77 13.161 13.161 12.528 12.507 13.139 13.603 14.128 13.703 14.046 15.173 15.225 15.611 15.698 15.914 15.914 15.591 15.438 15.138 13.221 11.332 11.233 12.17 12.17 14.22 14.428 14.811 14.811 15.336 15.394 15.336 16.564 16.564 16.564 16.12 16.12 16.12 14.682 15.327 15.327 15.624 15.624 15.109 15.855 15.855 17.246 17.361 17.361 17.361 17.434 17.775 17.775 17.775 17.063 16.819 16.819 16.819 16.62 16.045 16.715 17.428 17.428 17.307 17.307 17.338 16.868 16.49 16.49 16.49 -9999 -9999 -9999 -9999 -9999 -9999 -9999 -9999 -9999 -9999 -9999 -9999 -9999 -9999 -9999 
-9999 -9999 -9999 -9999 -9999 -9999 -9999 -9999 -9999 -9999 -9999 -9999 -9999 -9999 -9999 -9999 -9999 -9999 -9999 -9999 -9999 -9999 -9999 -9999 -9999 -9999 -9999 -9999 -9999 -9999 -9999 -9999 -9999 -9999 -9999 -9999 -9999 -9999 -9999 -9999 -9999 -9999 -9999 -9999 -9999 -9999 -9999 -9999 -9999 -9999 -9999 -9999 -9999 -9999 -9999 -9999 -9999 -9999 -9999 -9999 -9999 -9999 -9999 -9999 -9999 -9999 -9999 -9999 -9999 -9999 -9999 -9999 -9999 -9999 -9999 -9999 -9999 7.996 9.4 12.317 12.34 12.34 12.34 12.177 12.51 12.51 12.228 12.174 12.218 12.681 13.383 13.383 13.383 12.886 12.353 11.388 10.92 11.493 11.836 11.977 12.438 12.438 12.287 12.2 12.16 10.844 9.739 9.6 8.594 8.339 7.587 8.454 8.454 7.805 8.132 8.727 8.792 9.225 10.018 10.018 9.908 9.908 9.536 10.857 11.652 12.683 12.683 12.777 12.887 12.887 13.009 12.887 12.559 12.308 12.308 10.826 10.826 9.453 8.305 7.893 6.489 6.099 4.714 0.099 3.41 4.853 5.584 6.592 6.592 6.542 7.233 7.233 7.233 6.377 6.863 7.687 8.122 9.07 9.306 11.286 11.286 11.286 11.775 11.775 11.775 11.296 11.344 11.991 13.05 13.233 13.676 13.676 13.402 12.73 12.73 12.124 12.124 12.282 12.282 12.254 12.27 12.27 12.233 12.355 13.508 14.343 14.343 14.343 14.347 14.448 15.014 15.228 15.228 15.228 15.228 14.831 15.778 15.877 16.002 16.002 16.002 15.749 15.09 14.976 15.735 15.735 15.735 16.147 16.279 16.279 16.279 15.511 15.511 13.597 14.134 14.353 14.353 14.353 14.276 13.77 13.68 13.161 11.907 13.32 14.296 14.958 14.296 14.672 15.015 15.173 15.173 15.517 15.517 15.517 15.517 15.438 15.299 14.494 11.856 11.277 11.233 12.17 14.22 14.22 14.448 14.811 15.605 15.644 15.644 15.394 16.564 16.564 16.564 16.358 16.12 15.228 14.682 14.682 15.327 15.327 14.955 15.15 15.332 15.332 17.361 17.361 17.361 17.361 17.313 17.654 17.775 17.271 17.277 17.125 17.125 17.125 16.62 16.551 17.7 17.7 17.7 17.439 17.292 17.073 17.056 16.398 -9999 -9999 -9999 -9999 -9999 -9999 -9999 -9999 -9999 -9999 -9999 -9999 -9999 -9999 -9999 -9999 -9999 
-9999 -9999 -9999 -9999 -9999 -9999 -9999 -9999 -9999 -9999 -9999 -9999 -9999 -9999 -9999 -9999 -9999 -9999 -9999 -9999 -9999 -9999 -9999 -9999 -9999 -9999 -9999 -9999 -9999 -9999 -9999 -9999 -9999 -9999 -9999 -9999 -9999 -9999 -9999 -9999 -9999 -9999 -9999 -9999 -9999 -9999 -9999 -9999 -9999 -9999 -9999 -9999 -9999 -9999 -9999 -9999 -9999 -9999 -9999 -9999 -9999 -9999 -9999 -9999 -9999 -9999 -9999 -9999 -9999 -9999 -9999 -9999 -9999 -9999 -9999 -9999 -9999 -9999 9.123 10.465 12.34 12.34 12.34 12.51 12.51 12.51 12.51 12.228 12.39 12.818 13.383 13.383 13.383 13.383 12.454 12.02 10.611 12.148 12.148 12.488 12.488 12.637 12.637 12.637 12.2 10.674 9.698 9.6 7.866 7.587 8.665 9.079 8.454 8.454 8.387 7.839 7.801 8.881 9.576 9.576 9.658 9.091 9.477 9.645 11.623 11.652 12.298 12.777 12.777 12.887 12.887 12.747 12.559 12.308 10.826 10.826 9.453 8.219 8.219 7.767 6.489 4.665 0.099 0.099 2.98 3.372 5.528 5.597 6.198 6.542 6.542 7.03 7.03 6.528 7.687 7.687 7.846 8.472 9.19 10.282 10.496 10.556 10.556 10.904 10.904 10.904 10.891 11.658 12.163 13.05 13.233 13.402 12.73 12.73 12.193 11.859 12.627 12.627 12.627 12.282 12.918 12.918 12.431 12.355 13.508 13.508 13.909 13.909 13.394 13.371 14.39 14.39 15.228 15.228 14.777 14.777 14.208 15.267 15.267 15.722 15.722 14.976 14.976 14.583 15.426 15.735 16.147 16.32 16.32 16.32 16.279 16.083 15.511 14.474 14.057 14.353 14.353 14.353 13.77 13.77 13.425 13.203 13.105 14.865 14.958 14.958 14.958 15.015 15.015 15.173 15.173 15.173 15.517 15.517 15.43 15.43 15.214 13.761 11.683 10.251 11.13 12.925 13.493 14.22 15.512 15.605 15.644 15.644 15.644 15.644 16.564 16.564 16.564 16.042 16.042 15.228 14.544 14.428 14.753 14.753 14.753 14.673 17.03 17.03 17.389 17.389 17.389 17.361 17.15 17.15 17.288 17.382 17.557 17.557 17.453 17.294 16.621 17.492 17.7 17.7 17.7 17.439 17.292 17.073 -9999 -9999 -9999 -9999 -9999 -9999 -9999 -9999 -9999 -9999 -9999 -9999 -9999 -9999 -9999 -9999 -9999 -9999 -9999 
-9999 -9999 -9999 -9999 -9999 -9999 -9999 -9999 -9999 -9999 -9999 -9999 -9999 -9999 -9999 -9999 -9999 -9999 -9999 -9999 -9999 -9999 -9999 -9999 -9999 -9999 -9999 -9999 -9999 -9999 -9999 -9999 -9999 -9999 -9999 -9999 -9999 -9999 -9999 -9999 -9999 -9999 -9999 -9999 -9999 -9999 -9999 -9999 -9999 -9999 -9999 -9999 -9999 -9999 -9999 -9999 -9999 -9999 -9999 -9999 -9999 -9999 -9999 -9999 -9999 -9999 -9999 -9999 -9999 -9999 -9999 -9999 -9999 -9999 -9999 -9999 -9999 -9999 9.123 10.36 12.34 12.34 12.177 12.51 12.51 12.51 12.51 12.228 12.39 12.818 13.383 13.383 13.383 12.886 12.236 10.908 10.908 12.148 12.488 12.488 12.488 12.637 12.637 12.637 12.2 12.05 9.741 8.65 7.361 8.665 9.079 9.079 9.079 9.083 9.083 9.083 8.202 7.871 8.791 9.075 8.791 8.408 8.298 9.645 11.484 11.507 11.652 12.401 12.435 12.729 12.729 12.381 12.308 11.202 10.479 10.479 8.977 7.351 6.489 6.489 0.097 0.099 0.099 0.099 0.034 2.055 4.752 4.752 4.752 5.842 6.27 6.488 6.488 6.533 7.001 7.846 8.169 8.491 8.74 9.796 10.282 9.904 10.216 11.619 11.619 11.619 11.248 11.248 12.028 12.036 12.036 11.699 11.23 12.193 11.754 11.685 12.627 12.627 12.627 12.918 12.957 12.957 12.957 12.98 13.508 13.508 13.508 13.424 13.638 14.131 14.271 14.271 14.816 14.816 14.777 14.777 14.777 14.629 14.362 14.705 15.033 15.033 14.809 14.809 14.583 15.426 16.32 16.32 16.32 16.32 16.279 16.016 15.04 14.994 14.994 14.994 14.493 14.139 13.715 13.715 13.357 13.353 13.353 14.865 14.958 14.958 14.958 15.015 15.015 15.015 15.015 14.716 14.573 14.435 14.368 14.139 13.367 12.578 10.087 10.251 10.765 13.143 13.661 14.184 15.594 15.605 15.644 15.943 15.943 15.644 15.356 14.777 14.85 15.227 15.756 15.756 14.53 15.014 15.014 14.753 14.753 16.538 17.185 17.389 17.389 17.389 17.389 17.132 16.542 16.796 17.288 17.557 17.557 17.557 17.557 17.467 17.115 17.492 17.7 17.7 17.7 17.439 17.073 -9999 -9999 -9999 -9999 -9999 -9999 -9999 -9999 -9999 -9999 -9999 -9999 -9999 -9999 -9999 -9999 -9999 -9999 -9999 -9999 
-9999 -9999 -9999 -9999 -9999 -9999 -9999 -9999 -9999 -9999 -9999 -9999 -9999 -9999 -9999 -9999 -9999 -9999 -9999 -9999 -9999 -9999 -9999 -9999 -9999 -9999 -9999 -9999 -9999 -9999 -9999 -9999 -9999 -9999 -9999 -9999 -9999 -9999 -9999 -9999 -9999 -9999 -9999 -9999 -9999 -9999 -9999 -9999 -9999 -9999 -9999 -9999 -9999 -9999 -9999 -9999 -9999 -9999 -9999 -9999 -9999 -9999 -9999 -9999 -9999 -9999 -9999 -9999 -9999 -9999 -9999 -9999 -9999 -9999 -9999 -9999 -9999 -9999 -9999 9.123 11.721 11.721 11.897 12.456 12.51 12.51 12.354 11.993 12.101 12.39 12.818 12.818 12.849 12.557 11.084 10.908 10.779 12.148 12.488 12.488 12.488 12.637 12.637 12.86 12.86 12.403 11.388 8.237 7.684 8.665 9.079 9.079 9.25 9.269 9.269 9.091 9.083 7.245 7.472 7.74 7.74 7.972 8.086 8.934 9.937 10.973 11.028 11.028 12.435 12.435 12.435 11.967 11.396 11.202 10.479 10.479 6.896 6.896 4.666 2.351 0.117 1.982 1.803 0.058 0.034 0.034 0.034 4.752 4.752 4.666 5.842 5.842 6.249 6.533 7.001 8.169 8.169 8.74 9.552 9.552 9.881 9.881 11.773 12.654 12.654 12.654 12.207 12.207 12.011 12.011 10.744 10.744 10.916 11.395 11.565 11.574 12.627 12.627 12.627 12.846 12.957 12.957 13.022 13.178 13.178 13.178 13.424 13.424 14.499 14.271 14.271 14.816 14.816 15.012 15.012 14.777 14.777 14.629 14.679 15.033 15.033 15.033 15.033 14.809 15.554 15.554 16.274 16.32 16.32 16.32 16.016 16.016 15.479 15.479 15.563 15.563 15.563 14.065 13.594 13.721 13.721 13.721 13.965 14.741 14.958 14.958 14.958 15.005 15.015 15.015 14.716 14.716 14.716 14.773 15.196 15.335 15.196 13.626 12.227 13.637 13.637 13.903 13.637 14.207 15.512 15.594 15.943 15.943 15.943 15.974 15.974 15.683 16.296 16.998 15.896 16.677 16.677 15.014 15.014 14.753 14.753 16.891 17.185 17.723 17.779 17.779 17.389 16.542 16.593 17.333 17.333 17.564 17.564 17.564 17.557 17.467 17.212 17.492 17.492 17.492 16.826 -9999 -9999 -9999 -9999 -9999 -9999 -9999 -9999 -9999 -9999 -9999 -9999 -9999 -9999 -9999 -9999 -9999 -9999 -9999 -9999 -9999 -9999 
-9999 -9999 -9999 -9999 -9999 -9999 -9999 -9999 -9999 -9999 -9999 -9999 -9999 -9999 -9999 -9999 -9999 -9999 -9999 -9999 -9999 -9999 -9999 -9999 -9999 -9999 -9999 -9999 -9999 -9999 -9999 -9999 -9999 -9999 -9999 -9999 -9999 -9999 -9999 -9999 -9999 -9999 -9999 -9999 -9999 -9999 -9999 -9999 -9999 -9999 -9999 -9999 -9999 -9999 -9999 -9999 -9999 -9999 -9999 -9999 -9999 -9999 -9999 -9999 -9999 -9999 -9999 -9999 -9999 -9999 -9999 -9999 -9999 -9999 -9999 -9999 -9999 -9999 -9999 -9999 10.347 10.347 11.897 11.955 12.298 12.354 12.354 12.354 12.101 12.101 12.101 12.8 12.291 11.693 11.693 11.693 11.056 11.558 11.836 12.356 12.356 12.849 13.411 13.411 12.86 12.86 12.403 9.926 8.468 8.599 9.079 9.25 9.269 9.269 9.269 9.269 8.595 7.779 7.245 1.831 5.532 7.087 7.972 8.068 9.071 9.937 10.261 11.028 11.309 11.852 11.852 11.396 11.202 11.202 10.479 7.995 6.896 8.334 6.078 6.078 7.345 6.578 3.7 3.293 1.703 0.662 0.151 -0.002 0.037 3.485 3.485 3.899 5.29 6.533 6.749 7.76 8.169 9.552 9.736 10.251 10.251 12.11 12.957 12.957 13.023 13.037 13.037 13.037 12.941 12.284 11.486 11.011 10.743 10.95 11.395 11.624 11.941 11.982 12.254 12.697 12.957 12.957 13.022 13.178 13.328 13.178 13.079 14.499 14.66 14.66 14.567 14.816 15.012 15.012 15.012 15.012 14.742 14.742 14.679 15.033 15.033 15.033 15.033 14.809 15.554 15.714 16.292 16.375 16.375 16.375 16.016 16.016 15.479 15.577 15.577 15.563 15.563 14.514 13.507 13.721 13.721 14.474 14.474 14.893 14.938 14.938 14.938 14.604 14.96 14.96 14.716 14.716 14.842 14.842 15.335 15.371 15.431 15.371 13.626 13.637 13.903 13.903 13.903 14.209 14.989 15.352 15.943 16.295 16.416 16.416 16.726 16.296 16.998 16.998 16.998 16.795 16.782 16.782 16.707 16.707 15.343 16.343 17.185 17.779 17.779 17.779 17.779 16.691 16.187 17.333 17.421 17.564 17.564 17.564 17.467 17.212 17.212 17.212 17.212 17.088 -9999 -9999 -9999 -9999 -9999 -9999 -9999 -9999 -9999 -9999 -9999 -9999 -9999 -9999 -9999 -9999 -9999 -9999 -9999 -9999 -9999 -9999 -9999 
-9999 -9999 -9999 -9999 -9999 -9999 -9999 -9999 -9999 -9999 -9999 -9999 -9999 -9999 -9999 -9999 -9999 -9999 -9999 -9999 -9999 -9999 -9999 -9999 -9999 -9999 -9999 -9999 -9999 -9999 -9999 -9999 -9999 -9999 -9999 -9999 -9999 -9999 -9999 -9999 -9999 -9999 -9999 -9999 -9999 -9999 -9999 -9999 -9999 -9999 -9999 -9999 -9999 -9999 -9999 -9999 -9999 -9999 -9999 -9999 -9999 -9999 -9999 -9999 -9999 -9999 -9999 -9999 -9999 -9999 -9999 -9999 -9999 -9999 -9999 -9999 -9999 -9999 -9999 -9999 -9999 10.088 10.088 11.345 12.298 12.354 12.354 12.354 12.354 11.623 11.985 11.985 11.084 11.693 11.693 11.693 11.44 10.999 11.741 11.965 12.323 13.411 13.616 13.411 13.411 13.208 12.403 11.927 10.286 8.864 8.864 9.25 9.269 9.269 9.269 9.269 8.595 8.585 6.162 1.553 4.124 4.279 6.62 7.419 8.692 10.466 10.475 10.475 10.491 11.261 11.118 11.118 9.771 9.771 9.762 10.129 10.129 8.841 9.207 9.207 7.562 7.345 7.231 4.556 3.293 1.703 1.256 0.151 0.06 1.992 4.306 4.306 4.522 6.237 6.749 7.76 8.486 9.374 9.736 10.251 11.299 12.284 12.957 13.023 13.787 13.787 13.323 13.037 12.941 12.284 11.916 11.69 11.69 11.411 11.553 11.668 12.486 12.53 12.53 12.356 12.697 12.821 13.022 13.328 13.562 13.562 13.079 14.66 14.66 14.66 14.66 15.02 15.02 15.02 15.012 15.012 14.742 14.742 14.742 14.782 15.033 15.033 14.781 15.706 15.706 15.837 16.682 16.682 16.682 16.375 15.87 15.479 15.577 15.577 15.577 15.563 15.563 15.365 14.102 14.657 14.657 16.321 16.321 15.58 15.882 15.882 15.687 14.964 14.964 14.964 14.96 14.893 14.893 15.398 15.68 15.834 15.758 15.431 15.331 14.034 13.903 14.122 14.653 14.653 15.32 15.352 16.295 17.038 17.038 17.038 17.038 17.019 16.998 16.998 16.998 16.795 16.782 16.782 16.782 16.707 16.707 16.209 17.129 17.779 17.779 17.779 17.258 17.637 16.927 17.333 17.421 17.564 17.564 17.564 16.959 17.212 17.212 17.212 -9999 -9999 -9999 -9999 -9999 -9999 -9999 -9999 -9999 -9999 -9999 -9999 -9999 -9999 -9999 -9999 -9999 -9999 -9999 -9999 -9999 -9999 -9999 -9999 -9999 
-9999 -9999 -9999 -9999 -9999 -9999 -9999 -9999 -9999 -9999 -9999 -9999 -9999 -9999 -9999 -9999 -9999 -9999 -9999 -9999 -9999 -9999 -9999 -9999 -9999 -9999 -9999 -9999 -9999 -9999 -9999 -9999 -9999 -9999 -9999 -9999 -9999 -9999 -9999 -9999 -9999 -9999 -9999 -9999 -9999 -9999 -9999 -9999 -9999 -9999 -9999 -9999 -9999 -9999 -9999 -9999 -9999 -9999 -9999 -9999 -9999 -9999 -9999 -9999 -9999 -9999 -9999 -9999 -9999 -9999 -9999 -9999 -9999 -9999 -9999 -9999 -9999 -9999 -9999 -9999 -9999 -9999 8.888 10.907 12.298 12.298 12.354 12.354 11.338 11.316 11.548 11.548 11.548 11.693 11.693 11.693 11.44 11.133 11.702 11.741 13.386 14.103 14.103 14.103 13.563 13.563 12.219 11.927 10.383 10.243 9.638 9.25 9.25 9.269 9.269 9.135 8.585 8.585 6.611 5.808 3.035 4.124 6.152 6.158 8.159 10.466 10.475 10.491 10.491 10.491 9.962 9.962 9.771 10.443 10.443 10.443 10.53 10.53 9.618 9.618 9.049 7.859 7.778 7.527 4.146 2.637 1.256 0.151 3.825 5.264 5.002 7.184 7.341 7.341 6.237 8.486 8.486 9.231 10.343 11.659 12.145 13.498 13.395 13.902 13.877 13.787 13.787 13.323 13.195 12.318 11.916 11.69 11.69 11.69 11.744 13.62 13.667 13.016 13.016 14.137 14.137 13.94 13.51 13.888 13.888 13.888 13.591 14.66 14.66 14.66 14.66 15.02 15.02 15.02 15.02 14.742 14.742 14.742 14.238 15.172 15.172 15.172 14.935 15.706 15.762 15.837 16.682 16.682 16.682 16.682 15.377 15.377 15.577 15.577 15.577 15.576 15.485 15.365 14.102 14.896 16.673 16.673 16.94 16.94 16.94 16.503 16.185 16.185 15.352 15.457 15.457 15.457 15.96 15.841 15.834 15.834 15.834 15.824 15.343 15.282 14.034 14.653 14.685 14.685 14.72 15.352 16.851 17.038 17.038 17.038 17.038 17.436 17.436 17.436 16.998 16.795 16.782 16.782 16.782 17.167 17.336 17.336 17.112 17.221 17.779 17.258 17.637 17.637 17.637 17.637 17.421 17.451 17.451 17.451 16.992 17.085 17.212 -9999 -9999 -9999 -9999 -9999 -9999 -9999 -9999 -9999 -9999 -9999 -9999 -9999 -9999 -9999 -9999 -9999 -9999 -9999 -9999 -9999 -9999 -9999 -9999 -9999 -9999 
-9999 -9999 -9999 -9999 -9999 -9999 -9999 -9999 -9999 -9999 -9999 -9999 -9999 -9999 -9999 -9999 -9999 -9999 -9999 -9999 -9999 -9999 -9999 -9999 -9999 -9999 -9999 -9999 -9999 -9999 -9999 -9999 -9999 -9999 -9999 -9999 -9999 -9999 -9999 -9999 -9999 -9999 -9999 -9999 -9999 -9999 -9999 -9999 -9999 -9999 -9999 -9999 -9999 -9999 -9999 -9999 -9999 -9999 -9999 -9999 -9999 -9999 -9999 -9999 -9999 -9999 -9999 -9999 -9999 -9999 -9999 -9999 -9999 -9999 -9999 -9999 -9999 -9999 -9999 -9999 -9999 -9999 8.827 10.265 10.885 11.327 11.327 11.327 11.316 11.316 11.548 11.548 11.548 11.304 11.564 11.564 11.447 11.341 10.859 12.731 13.386 14.103 14.103 14.103 14.103 13.563 12.302 11.4 11.4 11.4 9.638 9.067 8.798 8.798 8.798 8.666 8.585 8.585 7.208 5.808 3.592 3.744 4.608 6.152 9.373 10.466 10.475 10.491 10.491 10.491 9.922 9.514 10.443 10.443 10.443 11.055 11.055 11.055 10.799 10.799 10.799 10.209 7.944 7.778 4.146 2.441 2.441 4.203 5.264 6.603 7.96 8.243 8.243 8.187 7.341 13.383 13.383 13.383 12.971 13.509 13.986 13.986 13.902 14.233 14.233 13.877 13.787 13.463 13.232 13.011 11.886 12.645 13.313 13.313 13.62 13.667 13.667 13.667 14.137 14.137 14.137 14.137 13.888 13.888 13.888 13.888 13.802 14.102 14.573 14.66 14.567 15.02 15.02 15.02 14.642 14.189 14.484 14.037 15.462 15.462 15.172 15.172 15.08 15.706 15.762 16.096 16.682 16.682 16.682 16.655 15.412 15.031 15.576 15.577 15.577 15.576 15.365 15.209 15.887 16.122 17.265 17.276 17.364 17.65 17.65 17.343 16.503 16.428 15.495 15.495 15.495 15.96 15.96 15.963 16.04 16.022 15.935 15.935 15.546 15.368 14.919 14.653 14.685 14.685 14.72 15.112 16.4 16.851 17.038 17.038 17.019 17.436 17.436 17.436 16.883 16.704 16.782 17.313 17.313 17.336 17.993 17.336 17.344 17.344 17.221 17.221 17.637 17.637 17.637 17.637 17.319 17.319 17.319 17.319 16.959 -9999 -9999 -9999 -9999 -9999 -9999 -9999 -9999 -9999 -9999 -9999 -9999 -9999 -9999 -9999 -9999 -9999 -9999 -9999 -9999 -9999 -9999 -9999 -9999 -9999 -9999 -9999 -9999 
-9999 -9999 -9999 -9999 -9999 -9999 -9999 -9999 -9999 -9999 -9999 -9999 -9999 -9999 -9999 -9999 -9999 -9999 -9999 -9999 -9999 -9999 -9999 -9999 -9999 -9999 -9999 -9999 -9999 -9999 -9999 -9999 -9999 -9999 -9999 -9999 -9999 -9999 -9999 -9999 -9999 -9999 -9999 -9999 -9999 -9999 -9999 -9999 -9999 -9999 -9999 -9999 -9999 -9999 -9999 -9999 -9999 -9999 -9999 -9999 -9999 -9999 -9999 -9999 -9999 -9999 -9999 -9999 -9999 -9999 -9999 -9999 -9999 -9999 -9999 -9999 -9999 -9999 -9999 -9999 -9999 -9999 -9999 8.878 10.265 10.265 10.685 11.03 11.316 11.316 11.548 11.548 11.548 11.564 11.564 11.564 11.564 11.447 11.311 12.731 13.386 14.103 14.103 14.103 13.563 13.563 11.313 11.4 11.443 11.443 11.136 11.136 7.932 8.93 8.93 8.794 8.364 8.364 6.285 6.147 5.612 4.83 4.611 7.615 9.373 9.556 10.466 10.491 10.491 10.491 10.297 10.297 11.237 11.806 11.806 11.302 12.474 13.217 12.595 10.799 10.799 10.487 7.944 7.778 7.518 3.861 4.299 5.309 6.941 8.194 8.525 8.525 8.825 8.637 8.637 13.383 13.383 13.383 13.509 13.509 14.108 14.108 14.233 14.233 14.233 14.233 13.463 13.463 13.232 12.786 12.324 13.637 15.404 15.404 15.404 14.869 14.869 13.667 14.137 14.908 14.954 14.954 15.119 13.888 13.888 13.888 13.802 14.102 14.102 14.102 14.07 14.07 14.133 14.294 14.26 14.816 14.816 15.462 15.462 15.462 15.462 15.37 15.37 15.453 15.555 15.762 16.655 16.682 16.655 16.142 15.412 15.031 15.002 15.576 15.576 15.002 15.071 15.071 16.073 16.614 17.276 17.367 17.65 17.65 17.65 17.65 17.054 16.695 16.695 15.495 15.495 15.96 15.963 16.04 16.04 16.04 16.022 15.935 15.546 15.368 15.075 14.656 14.685 14.685 15.76 15.766 16.588 16.851 16.851 17.009 17.009 17.436 17.436 17.436 16.648 16.669 17.313 17.313 17.313 18.011 18.011 18.011 17.592 17.344 17.344 17.682 17.682 17.682 17.637 17.311 17.311 17.441 17.441 17.441 -9999 -9999 -9999 -9999 -9999 -9999 -9999 -9999 -9999 -9999 -9999 -9999 -9999 -9999 -9999 -9999 -9999 -9999 -9999 -9999 -9999 -9999 -9999 -9999 -9999 -9999 -9999 -9999 -9999 
-9999 -9999 -9999 -9999 -9999 -9999 -9999 -9999 -9999 -9999 -9999 -9999 -9999 -9999 -9999 -9999 -9999 -9999 -9999 -9999 -9999 -9999 -9999 -9999 -9999 -9999 -9999 -9999 -9999 -9999 -9999 -9999 -9999 -9999 -9999 -9999 -9999 -9999 -9999 -9999 -9999 -9999 -9999 -9999 -9999 -9999 -9999 -9999 -9999 -9999 -9999 -9999 -9999 -9999 -9999 -9999 -9999 -9999 -9999 -9999 -9999 -9999 -9999 -9999 -9999 -9999 -9999 -9999 -9999 -9999 -9999 -9999 -9999 -9999 -9999 -9999 -9999 -9999 -9999 -9999 -9999 -9999 -9999 -9999 9.753 9.753 9.753 11.03 11.03 11.03 11.398 11.398 11.398 11.564 11.564 11.564 11.564 11.447 11.311 12.192 12.902 13.425 14.103 13.425 13.411 12.643 12.03 12.084 12.084 11.979 11.712 11.136 11.136 8.93 8.93 8.93 8.794 8.074 6.147 6.147 6.223 6.763 6.412 7.849 9.373 9.556 9.995 9.996 10.116 10.437 10.531 11.237 11.806 11.806 11.806 12.649 13.217 13.217 13.217 12.986 12.691 11.04 10.202 9.996 9.996 7.663 7.663 7.135 8.194 8.525 8.624 9.443 9.443 9.336 8.715 13.383 13.383 13.383 13.095 13.922 14.108 14.108 14.233 14.233 14.233 14.233 13.463 13.463 12.925 12.409 12.324 14.828 15.404 15.404 15.404 14.869 14.869 13.667 14.908 16.098 16.098 16.098 15.849 15.119 14.342 13.802 13.624 14.102 14.102 14.102 14.07 13.685 13.606 13.965 14.52 15.384 15.384 15.462 15.462 15.462 15.462 15.376 15.666 15.666 15.555 15.555 15.555 16.142 16.142 15.913 15.266 15.031 14.704 14.622 14.995 15.071 15.071 15.071 16.073 16.865 17.367 17.367 17.608 17.65 17.65 17.65 17.158 17.054 16.695 15.927 16.066 15.96 15.963 16.04 16.04 16.04 16.022 15.935 15.546 15.368 15.368 14.112 14.656 14.656 15.76 15.766 16.588 16.588 16.688 17.009 17.009 17.009 17.009 16.606 16.635 16.635 17.313 17.313 17.313 18.011 18.011 18.011 18.011 17.344 17.344 17.682 17.682 17.682 17.682 17.311 17.267 17.441 17.441 -9999 -9999 -9999 -9999 -9999 -9999 -9999 -9999 -9999 -9999 -9999 -9999 -9999 -9999 -9999 -9999 -9999 -9999 -9999 -9999 -9999 -9999 -9999 -9999 -9999 -9999 -9999 -9999 -9999 -9999 
-9999 -9999 -9999 -9999 -9999 -9999 -9999 -9999 -9999 -9999 -9999 -9999 -9999 -9999 -9999 -9999 -9999 -9999 -9999 -9999 -9999 -9999 -9999 -9999 -9999 -9999 -9999 -9999 -9999 -9999 -9999 -9999 -9999 -9999 -9999 -9999 -9999 -9999 -9999 -9999 -9999 -9999 -9999 -9999 -9999 -9999 -9999 -9999 -9999 -9999 -9999 -9999 -9999 -9999 -9999 -9999 -9999 -9999 -9999 -9999 -9999 -9999 -9999 -9999 -9999 -9999 -9999 -9999 -9999 -9999 -9999 -9999 -9999 -9999 -9999 -9999 -9999 -9999 -9999 -9999 -9999 -9999 -9999 -9999 -9999 8.284 8.284 8.776 9.535 10.127 11.306 11.398 11.398 11.312 11.564 11.564 11.447 11.284 10.971 12.043 12.902 12.902 13.425 13.411 13.411 12.643 12.243 12.243 12.232 11.979 11.712 11.712 10.875 8.93 8.93 8.93 8.831 8.54 7.223 5.89 6.763 6.763 6.763 7.615 8.032 8.53 9.176 9.857 10.12 10.924 11.471 11.566 11.806 11.806 12.649 12.649 13.217 13.217 13.217 13.217 12.691 12.38 11.152 10.488 9.996 8.454 8.109 7.878 8.194 8.624 9.443 9.443 9.443 9.443 9.336 12.142 13.383 13.095 13.095 13.767 14.108 14.108 14.108 14.233 14.233 13.873 13.435 12.925 12.758 12.324 11.938 14.828 15.404 15.404 15.404 14.91 13.619 14.894 15.967 16.098 16.151 16.151 16.098 15.563 14.481 14.481 13.554 13.624 13.685 13.685 13.685 12.905 13.404 13.965 14.368 15.384 15.384 15.479 15.479 15.479 15.511 15.666 15.765 15.765 15.765 15.555 15.555 15.913 15.913 15.913 14.796 14.539 14.646 14.995 14.995 15.071 15.071 15.071 15.572 16.893 17.28 17.367 17.608 17.608 17.65 17.422 17.484 17.484 16.695 16.615 16.066 16.066 15.873 16.04 16.04 16.04 15.935 15.935 15.368 15.368 15.08 13.562 13.504 14.742 15.76 15.766 15.766 16.588 16.588 17.009 17.009 17.009 16.606 16.606 17.094 17.104 17.342 17.342 17.313 18.011 18.011 18.011 17.385 17.344 17.219 17.219 17.682 17.682 17.565 17.39 17.39 -9999 -9999 -9999 -9999 -9999 -9999 -9999 -9999 -9999 -9999 -9999 -9999 -9999 -9999 -9999 -9999 -9999 -9999 -9999 -9999 -9999 -9999 -9999 -9999 -9999 -9999 -9999 -9999 -9999 -9999 -9999 -9999 
-9999 -9999 -9999 -9999 -9999 -9999 -9999 -9999 -9999 -9999 -9999 -9999 -9999 -9999 -9999 -9999 -9999 -9999 -9999 -9999 -9999 -9999 -9999 -9999 -9999 -9999 -9999 -9999 -9999 -9999 -9999 -9999 -9999 -9999 -9999 -9999 -9999 -9999 -9999 -9999 -9999 -9999 -9999 -9999 -9999 -9999 -9999 -9999 -9999 -9999 -9999 -9999 -9999 -9999 -9999 -9999 -9999 -9999 -9999 -9999 -9999 -9999 -9999 -9999 -9999 -9999 -9999 -9999 -9999 -9999 -9999 -9999 -9999 -9999 -9999 -9999 -9999 -9999 -9999 -9999 -9999 -9999 -9999 -9999 -9999 6.294 6.471 9.055 9.055 10.228 10.228 10.228 10.415 10.61 11.312 11.397 11.312 11.213 10.917 11.788 11.982 12.83 12.83 12.336 12.087 12.283 12.488 12.523 12.523 12.523 11.712 11.656 10.875 8.93 9.32 9.32 9.192 8.361 7.584 7.317 7.082 6.837 6.837 6.412 6.65 7.251 9.289 10.893 10.941 11.154 11.875 12.151 12.151 12.151 12.649 12.649 13.193 13.217 13.217 13.193 12.691 12.38 11.335 11.181 10.488 9.09 8.849 8.59 8.59 9.115 9.443 9.443 9.443 9.443 9.336 12.142 12.142 12.761 13.047 13.074 13.767 13.858 13.858 13.435 13.435 13.435 13.435 12.863 12.103 12.085 12.085 14.716 15.528 15.528 15.528 15.136 13.619 14.894 15.967 16.151 16.151 16.151 16.151 15.078 14.481 14.481 13.06 13.078 13.078 13.078 13.046 12.776 13.404 13.497 14.368 15.161 15.384 15.479 15.479 15.511 15.513 15.682 15.765 15.765 15.765 15.765 14.869 14.592 14.796 14.796 14.445 14.539 14.668 14.995 15.065 15.065 15.071 15.071 15.566 16.893 17.28 17.28 17.477 17.477 17.477 17.484 17.484 17.484 17.484 16.835 16.066 16.066 15.797 15.293 15.424 15.424 15.162 15.186 15.08 15.08 14.26 14.046 14.925 15.378 15.378 15.76 15.457 15.577 16.062 16.446 16.552 16.784 16.784 15.972 17.094 17.742 17.742 17.742 17.35 17.249 17.385 17.385 17.385 17.219 17.219 17.219 17.235 17.235 17.39 17.39 -9999 -9999 -9999 -9999 -9999 -9999 -9999 -9999 -9999 -9999 -9999 -9999 -9999 -9999 -9999 -9999 -9999 -9999 -9999 -9999 -9999 -9999 -9999 -9999 -9999 -9999 -9999 -9999 -9999 -9999 -9999 -9999 -9999 
-9999 -9999 -9999 -9999 -9999 -9999 -9999 -9999 -9999 -9999 -9999 -9999 -9999 -9999 -9999 -9999 -9999 -9999 -9999 -9999 -9999 -9999 -9999 -9999 -9999 -9999 -9999 -9999 -9999 -9999 -9999 -9999 -9999 -9999 -9999 -9999 -9999 -9999 -9999 -9999 -9999 -9999 -9999 -9999 -9999 -9999 -9999 -9999 -9999 -9999 -9999 -9999 -9999 -9999 -9999 -9999 -9999 -9999 -9999 -9999 -9999 -9999 -9999 -9999 -9999 -9999 -9999 -9999 -9999 -9999 -9999 -9999 -9999 -9999 -9999 -9999 -9999 -9999 -9999 -9999 -9999 -9999 -9999 -9999 -9999 -9999 5.298 7.242 9.055 9.734 10.228 10.228 10.228 10.61 11.217 11.217 11.217 11.213 10.738 10.917 10.917 11.458 11.4 11.708 12.163 12.283 12.488 12.523 12.523 12.523 11.612 11.444 10.875 9.594 9.705 9.705 9.32 9.06 7.895 7.317 7.082 7.082 6.837 6.412 6.858 8.292 8.967 10.893 10.941 11.507 12.421 12.621 12.621 12.621 12.192 12.929 13.193 13.193 13.193 12.917 12.726 12.5 12.146 11.181 11.181 9.227 9.227 8.849 8.884 9.192 9.426 9.443 9.553 9.553 9.363 9.105 10.851 12.761 12.761 12.761 12.484 12.484 13.02 13.244 13.435 13.435 12.144 12.144 11.938 12.085 12.174 14.716 15.528 15.528 15.528 15.136 15.136 14.894 15.145 16.151 16.151 16.151 16.151 15.321 14.481 12.995 12.669 12.94 12.923 12.923 12.71 12.119 12.776 13.456 14.092 14.403 14.951 15.479 15.479 15.511 15.513 15.682 15.765 15.765 15.765 14.987 14.869 13.926 14.197 14.197 14.269 14.668 14.668 15.105 15.105 15.065 15.065 15.073 15.7 16.636 16.901 17.28 17.345 17.477 17.477 17.484 17.484 17.484 17.097 16.835 16.066 16.066 15.424 15.356 15.359 15.356 15.224 14.745 14.745 15.237 15.616 15.616 15.389 16.333 16.333 16.333 15.535 15.887 16.446 16.448 16.862 16.936 16.865 16.865 17.048 17.742 17.742 17.742 17.742 17.123 17.385 17.385 17.385 16.669 16.294 16.995 16.995 17.235 -9999 -9999 -9999 -9999 -9999 -9999 -9999 -9999 -9999 -9999 -9999 -9999 -9999 -9999 -9999 -9999 -9999 -9999 -9999 -9999 -9999 -9999 -9999 -9999 -9999 -9999 -9999 -9999 -9999 -9999 -9999 -9999 -9999 -9999 -9999 
-9999 -9999 -9999 -9999 -9999 -9999 -9999 -9999 -9999 -9999 -9999 -9999 -9999 -9999 -9999 -9999 -9999 -9999 -9999 -9999 -9999 -9999 -9999 -9999 -9999 -9999 -9999 -9999 -9999 -9999 -9999 -9999 -9999 -9999 -9999 -9999 -9999 -9999 -9999 -9999 -9999 -9999 -9999 -9999 -9999 -9999 -9999 -9999 -9999 -9999 -9999 -9999 -9999 -9999 -9999 -9999 -9999 -9999 -9999 -9999 -9999 -9999 -9999 -9999 -9999 -9999 -9999 -9999 -9999 -9999 -9999 -9999 -9999 -9999 -9999 -9999 -9999 -9999 -9999 -9999 -9999 -9999 -9999 -9999 -9999 -9999 -9999 8.126 8.056 7.863 9.439 9.815 10.44 10.61 10.61 11.049 11.049 11.049 10.904 10.342 9.847 9.847 11.4 11.708 12.253 12.283 12.488 12.523 12.523 12.523 13.403 13.403 12.559 12.437 12.437 9.99 9.91 10.446 10.446 10.446 7.648 7.579 6.641 6.858 8.292 8.611 9.352 10.893 11.143 12.068 12.421 12.621 12.621 12.621 12.378 12.82 12.929 13.193 13.04 12.917 12.726 12.289 12.289 11.181 11.155 9.227 9.227 9.227 8.884 9.218 9.375 9.553 9.675 9.675 9.675 9.363 8.75 10.519 11.886 11.886 11.903 11.233 11.75 11.75 11.692 11.433 12.144 11.687 11.803 12.174 12.174 14.251 15.528 15.528 15.528 15.136 14.099 14.32 14.742 15.917 16.151 16.151 16.102 15.321 12.995 12.669 13.096 13.096 13.441 13.441 12.387 12.489 12.5 13.968 14.217 14.217 14.092 14.749 15.479 15.34 15.513 15.513 15.682 15.682 15.351 14.945 14.903 14.719 14.197 14.197 13.977 14.668 15.105 15.301 15.105 15.105 15.065 15.566 16.258 16.258 16.825 16.901 16.901 17.345 17.345 17.097 17.484 17.484 17.097 16.835 15.797 15.757 15.757 15.757 15.529 15.359 15.224 14.745 15.135 15.616 15.616 15.616 16.073 16.333 16.333 16.333 16.045 15.969 16.448 16.862 16.936 16.936 16.936 16.936 17.048 17.742 17.742 17.742 17.652 17.123 17.123 17.123 16.763 16.739 16.669 16.749 16.82 -9999 -9999 -9999 -9999 -9999 -9999 -9999 -9999 -9999 -9999 -9999 -9999 -9999 -9999 -9999 -9999 -9999 -9999 -9999 -9999 -9999 -9999 -9999 -9999 -9999 -9999 -9999 -9999 -9999 -9999 -9999 -9999 -9999 -9999 -9999 -9999 
-9999 -9999 -9999 -9999 -9999 -9999 -9999 -9999 -9999 -9999 -9999 -9999 -9999 -9999 -9999 -9999 -9999 -9999 -9999 -9999 -9999 -9999 -9999 -9999 -9999 -9999 -9999 -9999 -9999 -9999 -9999 -9999 -9999 -9999 -9999 -9999 -9999 -9999 -9999 -9999 -9999 -9999 -9999 -9999 -9999 -9999 -9999 -9999 -9999 -9999 -9999 -9999 -9999 -9999 -9999 -9999 -9999 -9999 -9999 -9999 -9999 -9999 -9999 -9999 -9999 -9999 -9999 -9999 -9999 -9999 -9999 -9999 -9999 -9999 -9999 -9999 -9999 -9999 -9999 -9999 -9999 -9999 -9999 -9999 -9999 -9999 -9999 -9999 9.069 8.056 9.174 9.46 10.44 10.44 10.61 10.904 11.049 11.049 10.904 10.342 9.497 10.83 11.145 11.563 12.163 12.253 12.253 12.35 12.792 13.403 13.617 13.617 13.617 13.465 13.465 12.437 10.209 11.056 10.976 10.976 10.23 9.384 7.955 7.955 8.292 8.896 9.378 10.689 11.143 12.165 12.421 12.621 12.621 12.621 12.378 12.82 12.82 12.917 12.917 12.751 12.41 12.289 11.515 11.515 11.143 10.436 9.227 9.068 9.218 9.332 9.375 9.675 9.675 9.764 9.764 10.062 8.55 8.55 10.754 11.155 11.155 10.891 9.875 10.665 10.864 10.109 11.518 11.759 11.798 11.805 12.943 12.965 14.251 14.814 14.814 13.872 14.099 14.32 14.742 14.891 15.702 15.702 15.321 13.833 12.896 13.096 13.549 13.549 13.441 13.441 13.441 13.027 14.161 14.63 14.63 14.774 14.563 14.111 14.769 15.222 15.222 15.335 15.171 15.171 15.079 14.945 14.793 14.719 14.719 13.835 14.346 14.474 15.301 15.301 15.301 15.301 15.598 16.258 16.258 16.258 16.147 16.167 16.477 16.884 16.884 17.356 17.356 17.255 17.127 16.577 15.901 16.913 16.913 16.756 16.433 15.744 15.683 15.151 15.177 15.616 16.464 16.753 16.836 16.836 16.643 16.333 16.242 16.242 16.446 16.575 16.936 16.936 16.936 16.936 16.79 17.048 17.652 17.652 17.35 17.194 17.123 17.123 17.022 17.022 16.681 -9999 -9999 -9999 -9999 -9999 -9999 -9999 -9999 -9999 -9999 -9999 -9999 -9999 -9999 -9999 -9999 -9999 -9999 -9999 -9999 -9999 -9999 -9999 -9999 -9999 -9999 -9999 -9999 -9999 -9999 -9999 -9999 -9999 -9999 -9999 -9999 -9999 -9999 
-9999 -9999 -9999 -9999 -9999 -9999 -9999 -9999 -9999 -9999 -9999 -9999 -9999 -9999 -9999 -9999 -9999 -9999 -9999 -9999 -9999 -9999 -9999 -9999 -9999 -9999 -9999 -9999 -9999 -9999 -9999 -9999 -9999 -9999 -9999 -9999 -9999 -9999 -9999 -9999 -9999 -9999 -9999 -9999 -9999 -9999 -9999 -9999 -9999 -9999 -9999 -9999 -9999 -9999 -9999 -9999 -9999 -9999 -9999 -9999 -9999 -9999 -9999 -9999 -9999 -9999 -9999 -9999 -9999 -9999 -9999 -9999 -9999 -9999 -9999 -9999 -9999 -9999 -9999 -9999 -9999 -9999 -9999 -9999 -9999 -9999 -9999 -9999 9.592 9.088 8.414 9.174 9.847 10.44 10.094 10.755 10.904 10.904 10.461 10.342 9.287 11.145 11.145 11.145 11.563 11.776 12.385 12.915 13.051 13.403 13.617 13.617 13.617 13.617 13.474 13.474 11.391 11.208 11.208 11.208 10.976 10.23 9.538 7.955 7.23 9.295 9.352 10.645 11.111 12.183 12.322 12.322 12.322 12.268 12.052 12.378 13.085 13.085 12.952 12.41 12.41 11.833 11.515 11.143 11.143 10.869 10.224 9.532 9.44 9.44 9.375 9.375 9.675 9.764 10.062 10.062 10.062 9.681 8.55 7.535 8.672 9.875 9.054 9.47 9.776 10.109 10.414 11.031 11.805 12.943 12.943 12.965 13.304 13.304 13.872 13.872 13.872 14.099 14.32 14.742 14.742 14.188 13.123 13.042 13.042 13.691 14.377 14.377 14.377 13.441 13.441 13.309 14.63 14.63 14.774 14.774 14.774 14.22 15.079 15.079 15.079 15.071 15.047 15.313 15.47 15.47 15.119 14.906 14.911 14.497 14.497 14.486 15.301 15.301 15.301 15.301 15.958 16.258 16.258 16.258 16.147 15.892 15.916 16.884 17.543 17.543 17.543 17.356 17.216 16.616 16.913 16.913 16.913 16.913 16.584 16.433 15.801 15.841 15.841 16.697 16.697 16.772 16.836 16.836 16.836 16.643 16.449 16.449 16.404 16.575 16.927 16.936 16.936 16.755 16.686 16.856 17.08 17.194 17.194 17.194 17.166 17.022 17.022 17.022 -9999 -9999 -9999 -9999 -9999 -9999 -9999 -9999 -9999 -9999 -9999 -9999 -9999 -9999 -9999 -9999 -9999 -9999 -9999 -9999 -9999 -9999 -9999 -9999 -9999 -9999 -9999 -9999 -9999 -9999 -9999 -9999 -9999 -9999 -9999 -9999 -9999 -9999 -9999 
-9999 -9999 -9999 -9999 -9999 -9999 -9999 -9999 -9999 -9999 -9999 -9999 -9999 -9999 -9999 -9999 -9999 -9999 -9999 -9999 -9999 -9999 -9999 -9999 -9999 -9999 -9999 -9999 -9999 -9999 -9999 -9999 -9999 -9999 -9999 -9999 -9999 -9999 -9999 -9999 -9999 -9999 -9999 -9999 -9999 -9999 -9999 -9999 -9999 -9999 -9999 -9999 -9999 -9999 -9999 -9999 -9999 -9999 -9999 -9999 -9999 -9999 -9999 -9999 -9999 -9999 -9999 -9999 -9999 -9999 -9999 -9999 -9999 -9999 -9999 -9999 -9999 -9999 -9999 -9999 -9999 -9999 -9999 -9999 -9999 -9999 -9999 -9999 -9999 10.361 9.042 7.679 8.902 8.887 9.111 9.811 9.837 9.837 9.837 9.634 8.657 11.145 11.145 11.145 11.145 12.113 12.549 12.915 13.051 13.188 13.617 13.617 13.617 13.474 13.474 13.474 12.056 12.056 11.874 11.208 11.208 10.559 9.609 9.355 7.23 9.295 9.342 10.645 10.999 11.861 12.183 12.183 12.183 12.097 11.987 13.085 13.085 13.121 13.121 12.952 12.175 11.698 11.515 11.143 11.143 10.869 10.224 9.532 9.532 9.44 9.44 9.332 10.187 10.2 10.2 10.282 10.172 9.942 9.627 8.962 8.452 8.739 9.22 9.217 9.513 9.776 10.414 11.031 11.805 12.943 12.943 13.304 13.916 13.916 13.916 13.037 13.106 13.192 13.192 13.192 13.123 13.123 12.773 13.042 13.042 13.691 14.377 14.377 14.377 14.217 14.154 14.003 14.63 14.63 14.774 14.774 14.774 13.857 15.079 15.079 15.079 15.079 15.313 15.47 15.47 15.47 15.47 15.13 15.145 15.185 15.366 15.185 14.966 15.578 15.615 16.58 16.58 15.958 16.258 16.258 16.235 16.466 16.771 16.884 17.543 17.543 17.543 17.543 17.216 16.616 16.913 16.913 16.913 16.913 16.584 16.433 15.841 16.153 16.194 16.697 16.697 16.772 16.836 16.836 16.836 16.643 16.449 16.449 16.449 16.927 16.927 16.927 16.927 16.686 16.523 16.212 16.212 17.194 17.194 17.166 16.93 17.022 -9999 -9999 -9999 -9999 -9999 -9999 -9999 -9999 -9999 -9999 -9999 -9999 -9999 -9999 -9999 -9999 -9999 -9999 -9999 -9999 -9999 -9999 -9999 -9999 -9999 -9999 -9999 -9999 -9999 -9999 -9999 -9999 -9999 -9999 -9999 -9999 -9999 -9999 -9999 -9999 -9999 
-9999 -9999 -9999 -9999 -9999 -9999 -9999 -9999 -9999 -9999 -9999 -9999 -9999 -9999 -9999 -9999 -9999 -9999 -9999 -9999 -9999 -9999 -9999 -9999 -9999 -9999 -9999 -9999 -9999 -9999 -9999 -9999 -9999 -9999 -9999 -9999 -9999 -9999 -9999 -9999 -9999 -9999 -9999 -9999 -9999 -9999 -9999 -9999 -9999 -9999 -9999 -9999 -9999 -9999 -9999 -9999 -9999 -9999 -9999 -9999 -9999 -9999 -9999 -9999 -9999 -9999 -9999 -9999 -9999 -9999 -9999 -9999 -9999 -9999 -9999 -9999 -9999 -9999 -9999 -9999 -9999 -9999 -9999 -9999 -9999 -9999 -9999 -9999 -9999 -9999 10.361 9.042 8.195 8.361 9.629 9.788 9.837 10.105 9.937 9.937 9.763 8.975 10.497 10.497 11.053 12.518 12.549 12.915 13.657 13.657 13.436 13.403 13.462 13.474 13.474 13.199 13.199 13.199 12.601 11.874 11.193 10.779 10.779 10.779 8.981 7.843 9.342 10.07 10.645 11.861 11.993 11.993 11.993 11.958 11.787 13.085 13.121 13.121 13.121 12.983 12.624 11.863 10.768 11.143 10.869 10.224 9.88 9.532 9.532 9.532 9.169 8.798 10.2 10.2 10.565 10.57 10.57 10.562 9.888 9.595 8.962 9.22 9.336 9.59 9.568 9.513 10.232 11.031 12.185 12.688 12.943 13.312 14.136 14.365 14.365 13.037 12.729 12.729 12.647 12.647 11.756 11.552 12.584 13.042 13.045 13.761 14.377 14.377 14.377 14.154 14.154 14.833 14.833 14.664 14.774 14.774 14.774 13.737 14.181 15.079 15.079 15.071 15.016 15.47 15.47 15.47 15.47 15.608 15.608 15.608 15.594 15.366 15.55 15.615 16.58 16.58 16.58 16.58 16.217 16.235 16.235 16.485 16.485 16.844 17.543 17.543 17.543 17.216 17.038 16.651 16.425 16.913 16.913 16.584 16.584 15.972 16.153 16.194 16.194 16.697 16.697 16.697 16.836 16.836 17.052 17.241 17.398 17.241 16.537 16.537 16.927 16.927 16.631 16.61 16.517 16.212 16.212 15.946 15.963 15.963 16.43 -9999 -9999 -9999 -9999 -9999 -9999 -9999 -9999 -9999 -9999 -9999 -9999 -9999 -9999 -9999 -9999 -9999 -9999 -9999 -9999 -9999 -9999 -9999 -9999 -9999 -9999 -9999 -9999 -9999 -9999 -9999 -9999 -9999 -9999 -9999 -9999 -9999 -9999 -9999 -9999 -9999 -9999 
-9999 -9999 -9999 -9999 -9999 -9999 -9999 -9999 -9999 -9999 -9999 -9999 -9999 -9999 -9999 -9999 -9999 -9999 -9999 -9999 -9999 -9999 -9999 -9999 -9999 -9999 -9999 -9999 -9999 -9999 -9999 -9999 -9999 -9999 -9999 -9999 -9999 -9999 -9999 -9999 -9999 -9999 -9999 -9999 -9999 -9999 -9999 -9999 -9999 -9999 -9999 -9999 -9999 -9999 -9999 -9999 -9999 -9999 -9999 -9999 -9999 -9999 -9999 -9999 -9999 -9999 -9999 -9999 -9999 -9999 -9999 -9999 -9999 -9999 -9999 -9999 -9999 -9999 -9999 -9999 -9999 -9999 -9999 -9999 -9999 -9999 -9999 -9999 -9999 -9999 10.361 9.167 8.09 9.629 9.629 9.788 10.105 10.105 10.262 10.262 9.763 9.091 9.488 10.337 12.059 12.518 12.835 13.91 13.91 13.91 13.657 13.403 13.403 13.403 13.403 13.199 13.199 13.199 12.822 12.032 11.61 11.115 10.779 10.779 9.138 8.598 8.618 9.933 10.279 10.6 11.861 11.861 11.438 11.787 12.952 12.952 13.121 13.121 13.121 12.983 12.002 11.863 10.594 10.476 10.092 9.759 9.614 9.614 9.532 9.169 8.987 9.357 10.2 10.565 10.841 10.841 10.841 10.841 9.914 9.595 8.783 9.336 9.59 9.59 9.59 9.568 11.735 13.153 12.369 12.379 12.895 13.796 14.365 14.365 14.365 14.365 12.938 12.729 11.289 11.289 11.475 12.584 12.728 13.86 13.953 14.095 14.252 14.252 14.252 14.256 14.833 14.833 15.125 15.125 14.876 14.855 14.561 14.02 14.313 14.313 14.511 14.511 15.274 15.487 15.487 15.47 15.609 15.609 15.719 15.719 15.719 15.594 15.838 16.183 16.781 16.781 16.58 16.58 16.124 16.235 16.235 16.485 16.485 16.559 16.566 16.778 16.778 16.778 16.774 16.651 16.651 16.139 16.784 16.986 16.986 16.319 16.436 16.436 16.436 16.455 16.455 16.661 16.661 16.631 17.052 17.683 17.398 17.398 17.241 16.8 16.631 16.631 16.61 16.517 16.009 15.926 15.475 15.475 15.199 -9999 -9999 -9999 -9999 -9999 -9999 -9999 -9999 -9999 -9999 -9999 -9999 -9999 -9999 -9999 -9999 -9999 -9999 -9999 -9999 -9999 -9999 -9999 -9999 -9999 -9999 -9999 -9999 -9999 -9999 -9999 -9999 -9999 -9999 -9999 -9999 -9999 -9999 -9999 -9999 -9999 -9999 -9999 -9999 
-9999 -9999 -9999 -9999 -9999 -9999 -9999 -9999 -9999 -9999 -9999 -9999 -9999 -9999 -9999 -9999 -9999 -9999 -9999 -9999 -9999 -9999 -9999 -9999 -9999 -9999 -9999 -9999 -9999 -9999 -9999 -9999 -9999 -9999 -9999 -9999 -9999 -9999 -9999 -9999 -9999 -9999 -9999 -9999 -9999 -9999 -9999 -9999 -9999 -9999 -9999 -9999 -9999 -9999 -9999 -9999 -9999 -9999 -9999 -9999 -9999 -9999 -9999 -9999 -9999 -9999 -9999 -9999 -9999 -9999 -9999 -9999 -9999 -9999 -9999 -9999 -9999 -9999 -9999 -9999 -9999 -9999 -9999 -9999 -9999 -9999 -9999 -9999 -9999 -9999 -9999 9.167 8.911 9.629 9.666 9.788 10.105 10.262 10.262 10.262 9.763 9.091 10.061 10.337 12.225 12.225 13.195 13.91 13.91 13.91 13.91 13.228 13.403 13.403 13.32 13.199 13.199 13.199 12.822 12.822 12.032 11.751 11.108 10.779 11.291 11.681 11.291 11.751 11.751 11.799 11.925 11.925 11.419 11.764 12.382 12.952 12.952 13.121 13.121 12.983 12.002 11.863 10.476 10.092 10.092 10.092 9.614 9.614 9.451 8.878 8.636 9.357 10.452 10.76 10.841 10.841 10.841 10.841 10.617 9.595 8.783 9.336 9.59 9.818 11.317 11.861 13.207 13.207 13.747 13.747 13.248 13.749 14.365 14.365 14.365 14.365 12.938 12.011 12.081 12.263 12.263 12.584 13.333 13.953 13.953 14.095 14.095 14.307 14.354 14.354 14.341 15.125 15.125 15.125 15.125 14.876 14.535 14.078 14.313 14.511 14.511 14.541 15.487 15.487 15.487 15.307 15.609 15.719 15.719 15.719 15.719 15.594 15.838 16.781 16.781 16.781 16.781 16.448 15.739 16.21 16.395 16.547 16.547 16.626 16.626 16.385 16.774 16.774 16.774 16.651 16.756 16.756 16.784 16.986 16.986 16.986 16.436 16.436 16.436 17.589 17.601 17.667 17.667 17.667 17.683 17.806 17.806 17.806 17.67 17.396 16.994 16.268 15.926 15.881 15.841 15.246 15.48 -9999 -9999 -9999 -9999 -9999 -9999 -9999 -9999 -9999 -9999 -9999 -9999 -9999 -9999 -9999 -9999 -9999 -9999 -9999 -9999 -9999 -9999 -9999 -9999 -9999 -9999 -9999 -9999 -9999 -9999 -9999 -9999 -9999 -9999 -9999 -9999 -9999 -9999 -9999 -9999 -9999 -9999 -9999 -9999 -9999 -9999 
-9999 -9999 -9999 -9999 -9999 -9999 -9999 -9999 -9999 -9999 -9999 -9999 -9999 -9999 -9999 -9999 -9999 -9999 -9999 -9999 -9999 -9999 -9999 -9999 -9999 -9999 -9999 -9999 -9999 -9999 -9999 -9999 -9999 -9999 -9999 -9999 -9999 -9999 -9999 -9999 -9999 -9999 -9999 -9999 -9999 -9999 -9999 -9999 -9999 -9999 -9999 -9999 -9999 -9999 -9999 -9999 -9999 -9999 -9999 -9999 -9999 -9999 -9999 -9999 -9999 -9999 -9999 -9999 -9999 -9999 -9999 -9999 -9999 -9999 -9999 -9999 -9999 -9999 -9999 -9999 -9999 -9999 -9999 -9999 -9999 -9999 -9999 -9999 -9999 -9999 -9999 -9999 8.908 9.526 9.666 9.666 9.981 10.262 10.262 10.262 10.124 9.093 8.794 11.217 12.059 12.798 13.195 13.91 13.91 13.91 13.248 13.208 13.208 13.208 12.981 13.588 13.588 12.822 12.822 12.133 12.032 11.751 11.237 11.071 12.056 12.213 11.794 11.794 11.958 11.958 12.553 12.553 12.553 11.829 12.382 12.798 12.798 12.798 12.509 12.002 11.9 11.7 10.186 10.092 10.092 9.614 9.614 9.614 9.451 8.636 8.636 8.636 10.398 10.516 10.841 10.841 10.841 10.841 9.903 9.256 8.89 9.273 9.818 10.006 11.861 12.757 13.207 13.747 13.747 14.035 14.035 14.035 13.749 14.365 14.365 12.938 12.83 12.081 12.535 12.535 12.535 12.377 13.333 13.953 13.953 14.095 14.307 14.354 14.354 14.354 14.648 15.125 15.125 15.125 15.021 14.876 14.083 14.083 14.433 14.511 14.578 14.759 15.487 15.497 15.55 15.55 15.609 15.696 15.719 15.719 15.6 15.523 15.838 16.853 16.853 16.781 16.781 16.089 15.739 16.395 16.547 16.547 16.626 16.626 16.626 16.626 16.425 16.5 16.464 16.756 16.935 16.935 17.105 17.105 16.986 16.986 16.436 16.436 17.589 17.589 17.902 17.902 17.795 17.667 17.683 17.806 17.806 17.806 17.67 17.67 17.396 16.994 15.926 15.509 15.509 15.74 -9999 -9999 -9999 -9999 -9999 -9999 -9999 -9999 -9999 -9999 -9999 -9999 -9999 -9999 -9999 -9999 -9999 -9999 -9999 -9999 -9999 -9999 -9999 -9999 -9999 -9999 -9999 -9999 -9999 -9999 -9999 -9999 -9999 -9999 -9999 -9999 -9999 -9999 -9999 -9999 -9999 -9999 -9999 -9999 -9999 -9999 -9999 
-9999 -9999 -9999 -9999 -9999 -9999 -9999 -9999 -9999 -9999 -9999 -9999 -9999 -9999 -9999 -9999 -9999 -9999 -9999 -9999 -9999 -9999 -9999 -9999 -9999 -9999 -9999 -9999 -9999 -9999 -9999 -9999 -9999 -9999 -9999 -9999 -9999 -9999 -9999 -9999 -9999 -9999 -9999 -9999 -9999 -9999 -9999 -9999 -9999 -9999 -9999 -9999 -9999 -9999 -9999 -9999 -9999 -9999 -9999 -9999 -9999 -9999 -9999 -9999 -9999 -9999 -9999 -9999 -9999 -9999 -9999 -9999 -9999 -9999 -9999 -9999 -9999 -9999 -9999 -9999 -9999 -9999 -9999 -9999 -9999 -9999 -9999 -9999 -9999 -9999 -9999 -9999 -9999 9.346 9.526 9.627 9.909 9.981 10.262 10.262 9.586 9.093 9.219 11.202 11.593 12.798 13.183 13.195 13.248 13.248 13.248 13.11 12.996 12.996 13.588 13.588 13.588 13.588 12.822 12.133 11.763 11.763 11.345 12.056 12.213 12.569 12.806 12.725 13.181 13.181 13.181 12.553 12.553 12.368 11.349 12.017 12.017 12.017 12.017 11.855 11.855 10.425 9.712 9.171 8.377 8.671 9.451 9.451 8.616 8.616 8.636 8.475 9.583 10.398 10.841 10.841 10.322 10.064 10.064 9.367 9.88 9.6 10.006 10.006 11.821 12.757 13.232 13.747 13.747 14.529 14.529 14.035 13.248 12.906 12.677 12.017 11.743 12.734 13.187 13.187 13.109 12.535 12.685 13.333 13.953 13.953 14.307 14.354 14.354 14.354 14.354 14.756 15.125 15.125 14.895 14.876 14.083 14.13 14.433 14.578 14.578 14.759 15.497 15.658 15.864 15.864 15.864 15.27 15.696 15.696 15.523 15.523 17.048 17.048 17.048 16.853 16.671 16.671 16.064 16.064 17.447 16.547 16.626 16.743 16.852 16.852 16.425 16.464 16.464 16.837 17.171 17.171 17.105 17.105 17.105 16.389 16.389 16.704 17.709 17.902 17.902 17.902 17.902 17.795 17.683 17.806 17.806 17.806 17.67 17.67 17.396 16.994 15.509 15.614 -9999 -9999 -9999 -9999 -9999 -9999 -9999 -9999 -9999 -9999 -9999 -9999 -9999 -9999 -9999 -9999 -9999 -9999 -9999 -9999 -9999 -9999 -9999 -9999 -9999 -9999 -9999 -9999 -9999 -9999 -9999 -9999 -9999 -9999 -9999 -9999 -9999 -9999 -9999 -9999 -9999 -9999 -9999 -9999 -9999 -9999 -9999 -9999 -9999 
-9999 -9999 -9999 -9999 -9999 -9999 -9999 -9999 -9999 -9999 -9999 -9999 -9999 -9999 -9999 -9999 -9999 -9999 -9999 -9999 -9999 -9999 -9999 -9999 -9999 -9999 -9999 -9999 -9999 -9999 -9999 -9999 -9999 -9999 -9999 -9999 -9999 -9999 -9999 -9999 -9999 -9999 -9999 -9999 -9999 -9999 -9999 -9999 -9999 -9999 -9999 -9999 -9999 -9999 -9999 -9999 -9999 -9999 -9999 -9999 -9999 -9999 -9999 -9999 -9999 -9999 -9999 -9999 -9999 -9999 -9999 -9999 -9999 -9999 -9999 -9999 -9999 -9999 -9999 -9999 -9999 -9999 -9999 -9999 -9999 -9999 -9999 -9999 -9999 -9999 -9999 -9999 -9999 8.553 9.346 9.493 9.909 9.909 9.909 9.847 9.586 9.219 10.148 11.261 11.261 12.409 12.798 12.964 13.248 13.248 13.248 12.404 12.038 12.108 13.588 13.588 13.588 13.588 12.34 12.209 12.002 11.763 11.345 12.213 12.411 12.806 12.806 13.181 13.181 13.181 13.181 12.553 12.564 12.564 12.419 11.349 12.017 12.017 12.017 11.559 11.239 9.988 9.513 9.385 8.079 8.671 8.671 8.671 8.616 8.406 8.535 8.535 9.429 9.832 10.224 10.224 10.187 10.187 10.874 11.001 11.001 11.001 10.201 10.201 11.821 13.232 13.232 13.685 15.538 15.538 15.212 14.727 13.482 13.482 12.906 11.257 12.724 13.187 13.187 13.187 13.187 13.131 13.131 12.638 12.805 13.893 14.307 14.307 14.354 14.354 13.964 14.756 14.756 14.756 14.364 14.083 14.083 14.13 14.13 14.578 14.688 15.103 15.658 15.658 15.864 15.864 15.864 15.27 15.196 15.503 15.472 15.902 17.048 17.048 17.048 17.048 16.673 16.671 16.955 17.564 17.564 17.564 17.285 17.285 16.97 16.852 17.019 17.019 16.673 17.101 17.171 17.171 17.171 17.105 17.105 15.957 16.016 17.118 17.709 17.902 17.902 18.041 18.041 17.963 17.963 17.963 17.653 17.67 17.67 17.67 16.994 16.193 15.897 -9999 -9999 -9999 -9999 -9999 -9999 -9999 -9999 -9999 -9999 -9999 -9999 -9999 -9999 -9999 -9999 -9999 -9999 -9999 -9999 -9999 -9999 -9999 -9999 -9999 -9999 -9999 -9999 -9999 -9999 -9999 -9999 -9999 -9999 -9999 -9999 -9999 -9999 -9999 -9999 -9999 -9999 -9999 -9999 -9999 -9999 -9999 -9999 -9999 -9999 
-9999 -9999 -9999 -9999 -9999 -9999 -9999 -9999 -9999 -9999 -9999 -9999 -9999 -9999 -9999 -9999 -9999 -9999 -9999 -9999 -9999 -9999 -9999 -9999 -9999 -9999 -9999 -9999 -9999 -9999 -9999 -9999 -9999 -9999 -9999 -9999 -9999 -9999 -9999 -9999 -9999 -9999 -9999 -9999 -9999 -9999 -9999 -9999 -9999 -9999 -9999 -9999 -9999 -9999 -9999 -9999 -9999 -9999 -9999 -9999 -9999 -9999 -9999 -9999 -9999 -9999 -9999 -9999 -9999 -9999 -9999 -9999 -9999 -9999 -9999 -9999 -9999 -9999 -9999 -9999 -9999 -9999 -9999 -9999 -9999 -9999 -9999 -9999 -9999 -9999 -9999 -9999 -9999 -9999 8.867 9.124 9.909 9.909 9.909 9.649 9.179 9.219 11.468 11.468 11.468 11.466 12.409 12.252 12.404 12.837 12.404 12.028 12.028 12.211 12.804 13.588 13.588 13.022 12.34 12.209 12.072 11.352 10.952 11.508 12.411 12.912 12.912 13.051 13.181 13.181 13.181 12.515 12.699 12.564 12.564 11.075 11.087 11.239 11.239 11.239 11.239 10.948 10.658 10.658 8.797 8.671 8.671 8.779 8.949 10.251 10.251 8.713 10.744 10.797 11.048 11.048 11.048 10.7 11.001 11.194 11.194 11.751 10.201 10.337 11.307 12.92 13.351 15.538 15.538 15.56 15.56 15.56 14.78 13.482 12.906 12.891 13.691 13.691 13.817 13.701 13.187 13.131 13.131 13.131 13.017 13.573 14.26 14.26 13.964 13.964 13.701 13.466 13.466 13.72 14.028 14.028 14.028 14.028 14.13 14.766 14.919 14.919 15.486 15.658 15.864 15.864 15.864 15.451 15.196 15.175 15.107 15.902 17.048 17.048 17.048 16.817 16.706 16.706 17.677 17.677 17.666 17.649 17.447 17.285 17.285 17.019 17.019 17.019 16.772 17.101 17.171 17.171 17.171 16.946 16.881 16.45 15.929 16.704 17.765 17.807 18.041 18.041 18.041 17.963 17.963 17.963 17.963 17.44 16.604 16.659 16.659 -9999 -9999 -9999 -9999 -9999 -9999 -9999 -9999 -9999 -9999 -9999 -9999 -9999 -9999 -9999 -9999 -9999 -9999 -9999 -9999 -9999 -9999 -9999 -9999 -9999 -9999 -9999 -9999 -9999 -9999 -9999 -9999 -9999 -9999 -9999 -9999 -9999 -9999 -9999 -9999 -9999 -9999 -9999 -9999 -9999 -9999 -9999 -9999 -9999 -9999 -9999 -9999 
-9999 -9999 -9999 -9999 -9999 -9999 -9999 -9999 -9999 -9999 -9999 -9999 -9999 -9999 -9999 -9999 -9999 -9999 -9999 -9999 -9999 -9999 -9999 -9999 -9999 -9999 -9999 -9999 -9999 -9999 -9999 -9999 -9999 -9999 -9999 -9999 -9999 -9999 -9999 -9999 -9999 -9999 -9999 -9999 -9999 -9999 -9999 -9999 -9999 -9999 -9999 -9999 -9999 -9999 -9999 -9999 -9999 -9999 -9999 -9999 -9999 -9999 -9999 -9999 -9999 -9999 -9999 -9999 -9999 -9999 -9999 -9999 -9999 -9999 -9999 -9999 -9999 -9999 -9999 -9999 -9999 -9999 -9999 -9999 -9999 -9999 -9999 -9999 -9999 -9999 -9999 -9999 -9999 -9999 -9999 8.476 9.542 9.649 9.649 9.649 9.179 9.273 11.468 11.468 12.037 12.506 12.037 11.961 11.961 11.87 11.867 11.574 11.574 11.587 12.804 13.022 13.022 13.022 12.209 12.209 12.072 11.352 11.352 11.189 12.124 13.112 13.112 13.135 13.135 13.135 13.135 12.699 12.699 12.699 12.564 11.075 11.075 11.087 11.446 11.505 11.505 11.505 11.268 10.658 10.331 8.071 10.308 9.089 9.089 10.251 11.038 12.015 12.015 11.21 12.021 12.021 11.048 10.913 11.022 11.194 11.751 11.751 11.751 11.107 11.461 13.351 14.596 15.538 15.56 15.56 15.56 15.56 14.798 14.705 14.146 13.691 13.691 13.817 13.906 13.885 13.885 13.837 13.513 12.666 11.969 13.017 13.341 13.341 13.341 12.984 12.984 12.786 12.597 13.12 13.72 13.72 13.49 14.497 15.431 15.431 15.51 15.51 15.51 15.612 15.693 15.693 15.693 15.451 15.196 14.882 15.443 16.269 16.583 16.817 17.031 17.031 17.031 16.904 17.677 17.677 17.677 17.649 17.649 17.285 17.285 17.019 17.019 17.019 16.772 16.55 17.101 17.171 16.946 16.946 16.881 16.115 15.929 16.225 17.765 17.765 18.041 18.041 18.041 17.963 17.963 17.963 17.474 17.44 17.136 16.659 -9999 -9999 -9999 -9999 -9999 -9999 -9999 -9999 -9999 -9999 -9999 -9999 -9999 -9999 -9999 -9999 -9999 -9999 -9999 -9999 -9999 -9999 -9999 -9999 -9999 -9999 -9999 -9999 -9999 -9999 -9999 -9999 -9999 -9999 -9999 -9999 -9999 -9999 -9999 -9999 -9999 -9999 -9999 -9999 -9999 -9999 -9999 -9999 -9999 -9999 -9999 -9999 -9999 
-9999 -9999 -9999 -9999 -9999 -9999 -9999 -9999 -9999 -9999 -9999 -9999 -9999 -9999 -9999 -9999 -9999 -9999 -9999 -9999 -9999 -9999 -9999 -9999 -9999 -9999 -9999 -9999 -9999 -9999 -9999 -9999 -9999 -9999 -9999 -9999 -9999 -9999 -9999 -9999 -9999 -9999 -9999 -9999 -9999 -9999 -9999 -9999 -9999 -9999 -9999 -9999 -9999 -9999 -9999 -9999 -9999 -9999 -9999 -9999 -9999 -9999 -9999 -9999 -9999 -9999 -9999 -9999 -9999 -9999 -9999 -9999 -9999 -9999 -9999 -9999 -9999 -9999 -9999 -9999 -9999 -9999 -9999 -9999 -9999 -9999 -9999 -9999 -9999 -9999 -9999 -9999 -9999 -9999 -9999 7.423 7.683 8.738 8.329 8.329 9.078 11.199 11.468 12.037 12.506 12.506 12.506 12.086 11.37 11.37 11.04 11.862 11.862 11.862 12.709 13.022 13.022 13.022 12.209 12.207 12.072 11.352 11.268 11.505 11.913 13.112 13.112 13.135 13.135 13.135 13.135 12.799 12.799 12.699 12.551 11.242 11.061 11.061 11.451 11.995 11.995 11.848 11.747 11.268 10.342 10.331 10.308 10.308 9.543 11.038 12.015 12.778 13.058 13.034 13.034 12.306 12.306 11.802 11.82 11.82 11.788 11.751 11.751 11.597 11.632 13.351 14.596 15.375 15.549 15.56 15.56 15.56 14.808 14.808 14.808 14.279 14.279 14.279 13.906 13.906 13.885 13.837 13.837 13.497 12.632 12.632 12.632 12.896 12.896 12.896 12.62 12.62 12.459 13.12 13.158 13.162 14.542 15.102 15.431 16.062 16.062 16.062 15.51 15.612 15.693 15.693 15.693 15.579 15.061 15.256 16.59 16.629 16.629 16.583 17.031 17.031 17.031 16.904 17.677 17.677 17.677 17.649 17.204 17.204 16.97 16.982 17.019 17.019 16.772 16.608 16.55 16.946 16.946 16.881 16.115 16.027 15.054 16.277 16.612 17.765 17.765 18.041 18.041 17.741 17.741 17.607 17.607 17.44 -9999 -9999 -9999 -9999 -9999 -9999 -9999 -9999 -9999 -9999 -9999 -9999 -9999 -9999 -9999 -9999 -9999 -9999 -9999 -9999 -9999 -9999 -9999 -9999 -9999 -9999 -9999 -9999 -9999 -9999 -9999 -9999 -9999 -9999 -9999 -9999 -9999 -9999 -9999 -9999 -9999 -9999 -9999 -9999 -9999 -9999 -9999 -9999 -9999 -9999 -9999 -9999 -9999 -9999 -9999 
-9999 -9999 -9999 -9999 -9999 -9999 -9999 -9999 -9999 -9999 -9999 -9999 -9999 -9999 -9999 -9999 -9999 -9999 -9999 -9999 -9999 -9999 -9999 -9999 -9999 -9999 -9999 -9999 -9999 -9999 -9999 -9999 -9999 -9999 -9999 -9999 -9999 -9999 -9999 -9999 -9999 -9999 -9999 -9999 -9999 -9999 -9999 -9999 -9999 -9999 -9999 -9999 -9999 -9999 -9999 -9999 -9999 -9999 -9999 -9999 -9999 -9999 -9999 -9999 -9999 -9999 -9999 -9999 -9999 -9999 -9999 -9999 -9999 -9999 -9999 -9999 -9999 -9999 -9999 -9999 -9999 -9999 -9999 -9999 -9999 -9999 -9999 -9999 -9999 -9999 -9999 -9999 -9999 -9999 -9999 -9999 7.289 7.683 8.329 8.329 8.862 11.199 11.364 12.379 12.506 12.506 12.506 12.201 12.086 11.37 11.359 12.007 12.025 12.025 12.059 12.079 11.804 12.207 12.826 12.826 12.826 12.179 11.295 11.607 11.946 13.078 13.112 13.112 13.135 13.101 13.087 12.799 12.831 12.831 12.568 10.893 11.061 11.249 11.687 12.032 12.032 12.032 11.747 11.506 10.696 11.002 11.002 11.002 11.002 13.683 13.683 13.957 14.296 14.296 13.93 12.306 12.306 11.891 11.916 11.916 11.983 11.983 11.983 11.597 10.967 13.351 14.496 15.375 15.375 15.549 15.549 15.539 14.808 14.808 14.808 14.279 14.531 14.531 14.531 14.208 14.091 13.837 13.837 13.375 12.632 12.711 12.903 12.939 12.939 12.896 12.848 12.406 12.351 13.158 13.158 14.703 14.703 15.165 15.53 16.062 16.062 16.062 15.862 15.49 15.693 15.693 15.693 15.579 15.579 15.433 16.629 16.629 16.629 16.269 17.031 17.031 17.031 16.904 17.677 17.677 17.649 17.204 17.612 17.612 17.612 17.518 16.982 16.861 16.649 16.55 16.427 16.078 16.054 16.054 16.027 15.038 14.764 16.277 16.604 17.463 17.463 17.463 17.741 17.741 17.741 17.607 17.607 -9999 -9999 -9999 -9999 -9999 -9999 -9999 -9999 -9999 -9999 -9999 -9999 -9999 -9999 -9999 -9999 -9999 -9999 -9999 -9999 -9999 -9999 -9999 -9999 -9999 -9999 -9999 -9999 -9999 -9999 -9999 -9999 -9999 -9999 -9999 -9999 -9999 -9999 -9999 -9999 -9999 -9999 -9999 -9999 -9999 -9999 -9999 -9999 -9999 -9999 -9999 -9999 -9999 -9999 -9999 -9999 
-9999 -9999 -9999 -9999 -9999 -9999 -9999 -9999 -9999 -9999 -9999 -9999 -9999 -9999 -9999 -9999 -9999 -9999 -9999 -9999 -9999 -9999 -9999 -9999 -9999 -9999 -9999 -9999 -9999 -9999 -9999 -9999 -9999 -9999 -9999 -9999 -9999 -9999 -9999 -9999 -9999 -9999 -9999 -9999 -9999 -9999 -9999 -9999 -9999 -9999 -9999 -9999 -9999 -9999 -9999 -9999 -9999 -9999 -9999 -9999 -9999 -9999 -9999 -9999 -9999 -9999 -9999 -9999 -9999 -9999 -9999 -9999 -9999 -9999 -9999 -9999 -9999 -9999 -9999 -9999 -9999 -9999 -9999 -9999 -9999 -9999 -9999 -9999 -9999 -9999 -9999 -9999 -9999 -9999 -9999 -9999 -9999 6.978 7.418 8.347 10.161 10.497 11.364 12.379 12.506 12.506 12.506 12.201 12.312 12.312 12.186 12.186 12.025 12.025 12.025 11.431 11.719 12.373 12.898 12.898 12.898 12.179 12.052 11.295 11.607 12.348 13.078 13.078 13.087 13.087 13.087 12.955 12.955 12.831 12.831 10.507 10.851 11.191 11.687 12.032 12.032 12.032 12.032 11.506 10.696 11.002 11.841 12.275 12.275 13.683 13.957 14.478 14.478 14.478 14.296 13.153 12.349 11.916 11.916 12.266 12.266 12.133 11.983 11.588 11.008 13.347 14.367 14.666 14.897 15.362 15.362 15.362 14.939 14.939 14.955 14.955 14.955 14.805 14.805 14.805 14.208 13.837 13.529 13.375 12.632 13.096 13.109 13.109 13.109 12.939 12.848 12.967 12.967 13.973 13.973 14.703 14.906 15.165 15.53 16.062 16.062 16.062 15.862 15.49 15.491 15.693 15.579 15.579 15.579 15.648 16.629 16.629 16.629 16.017 16.017 17.031 16.715 16.174 16.174 17.037 17.073 17.522 17.612 17.644 17.644 17.612 17.172 16.936 16.649 16.121 16.121 16.121 15.414 15.334 15.038 15.038 14.56 14.764 16.604 17.463 17.463 17.463 17.741 17.741 17.607 -9999 -9999 -9999 -9999 -9999 -9999 -9999 -9999 -9999 -9999 -9999 -9999 -9999 -9999 -9999 -9999 -9999 -9999 -9999 -9999 -9999 -9999 -9999 -9999 -9999 -9999 -9999 -9999 -9999 -9999 -9999 -9999 -9999 -9999 -9999 -9999 -9999 -9999 -9999 -9999 -9999 -9999 -9999 -9999 -9999 -9999 -9999 -9999 -9999 -9999 -9999 -9999 -9999 -9999 -9999 -9999 -9999 -9999 
-9999 -9999 -9999 -9999 -9999 -9999 -9999 -9999 -9999 -9999 -9999 -9999 -9999 -9999 -9999 -9999 -9999 -9999 -9999 -9999 -9999 -9999 -9999 -9999 -9999 -9999 -9999 -9999 -9999 -9999 -9999 -9999 -9999 -9999 -9999 -9999 -9999 -9999 -9999 -9999 -9999 -9999 -9999 -9999 -9999 -9999 -9999 -9999 -9999 -9999 -9999 -9999 -9999 -9999 -9999 -9999 -9999 -9999 -9999 -9999 -9999 -9999 -9999 -9999 -9999 -9999 -9999 -9999 -9999 -9999 -9999 -9999 -9999 -9999 -9999 -9999 -9999 -9999 -9999 -9999 -9999 -9999 -9999 -9999 -9999 -9999 -9999 -9999 -9999 -9999 -9999 -9999 -9999 -9999 -9999 -9999 -9999 -9999 6.604 8.347 9.27 10.472 10.806 12.304 12.379 12.379 12.201 12.312 12.331 12.312 12.312 12.186 12.025 12.025 12.025 11.923 12.373 12.898 12.898 12.898 12.898 12.433 11.987 11.684 11.684 11.863 12.523 12.84 13.087 13.087 13.087 12.955 12.955 12.955 12.929 12.213 11.051 11.191 11.687 12.032 12.032 12.032 11.722 11.506 10.696 11.501 12.092 12.275 13.026 13.85 13.957 14.478 14.576 14.576 14.296 13.845 13.153 12.349 12.266 12.266 12.266 12.133 11.983 11.588 11.008 11.008 13.538 14.367 15.362 15.362 15.362 15.362 14.952 14.939 14.955 14.955 14.955 14.805 14.805 14.805 14.208 13.73 13.529 13.176 13.096 13.096 13.109 13.109 13.139 13.49 13.405 13.131 13.131 14.226 14.714 14.906 14.906 14.906 15.53 15.53 16.062 15.862 15.477 15.477 15.49 15.49 15.579 15.579 15.648 16.177 16.177 16.629 16.15 16.017 16.017 16.138 16.174 16.174 16.174 16.588 17.304 17.416 17.825 17.976 17.976 17.86 17.559 17.122 16.61 16.292 16.121 15.651 15.002 15.038 15.038 13.525 14.308 14.56 15.723 16.604 16.66 16.971 17.06 17.06 -9999 -9999 -9999 -9999 -9999 -9999 -9999 -9999 -9999 -9999 -9999 -9999 -9999 -9999 -9999 -9999 -9999 -9999 -9999 -9999 -9999 -9999 -9999 -9999 -9999 -9999 -9999 -9999 -9999 -9999 -9999 -9999 -9999 -9999 -9999 -9999 -9999 -9999 -9999 -9999 -9999 -9999 -9999 -9999 -9999 -9999 -9999 -9999 -9999 -9999 -9999 -9999 -9999 -9999 -9999 -9999 -9999 -9999 -9999 
-9999 -9999 -9999 -9999 -9999 -9999 -9999 -9999 -9999 -9999 -9999 -9999 -9999 -9999 -9999 -9999 -9999 -9999 -9999 -9999 -9999 -9999 -9999 -9999 -9999 -9999 -9999 -9999 -9999 -9999 -9999 -9999 -9999 -9999 -9999 -9999 -9999 -9999 -9999 -9999 -9999 -9999 -9999 -9999 -9999 -9999 -9999 -9999 -9999 -9999 -9999 -9999 -9999 -9999 -9999 -9999 -9999 -9999 -9999 -9999 -9999 -9999 -9999 -9999 -9999 -9999 -9999 -9999 -9999 -9999 -9999 -9999 -9999 -9999 -9999 -9999 -9999 -9999 -9999 -9999 -9999 -9999 -9999 -9999 -9999 -9999 -9999 -9999 -9999 -9999 -9999 -9999 -9999 -9999 -9999 -9999 -9999 -9999 6.588 7.459 8.347 9.404 10.806 11.012 11.338 12.178 12.178 12.331 12.331 12.331 12.331 12.186 11.964 11.923 11.923 11.923 11.81 12.827 12.898 12.898 12.827 12.164 11.987 11.82 11.82 11.863 12.523 12.845 12.861 12.924 12.924 12.955 12.955 12.955 12.935 12.213 11.051 11.051 11.191 11.81 11.81 11.81 11.122 11.056 10.413 11.501 11.841 12.828 13.026 13.812 13.957 14.576 14.576 14.576 14.576 13.998 13.845 12.378 12.266 12.266 12.266 12.216 12.527 12.527 10.704 11.154 13.538 14.767 14.767 15.362 15.362 14.952 14.939 14.939 14.955 14.955 14.955 14.805 14.805 14.805 14.4 13.786 13.786 13.786 13.096 13.193 13.436 13.894 13.894 13.894 13.572 13.572 13.774 14.834 14.842 14.906 14.906 14.906 14.678 15.193 15.193 15.193 14.921 15.109 15.109 15.249 15.471 15.48 15.648 16.177 16.177 16.359 16.359 16.059 16.059 16.017 16.138 16.138 16.084 17.454 18.035 18.035 18.035 17.976 17.976 17.976 17.559 17.3 16.781 16.292 14.929 14.929 14.782 14.619 14.546 13.525 14.294 14.507 15.723 15.723 16.255 16.315 16.315 -9999 -9999 -9999 -9999 -9999 -9999 -9999 -9999 -9999 -9999 -9999 -9999 -9999 -9999 -9999 -9999 -9999 -9999 -9999 -9999 -9999 -9999 -9999 -9999 -9999 -9999 -9999 -9999 -9999 -9999 -9999 -9999 -9999 -9999 -9999 -9999 -9999 -9999 -9999 -9999 -9999 -9999 -9999 -9999 -9999 -9999 -9999 -9999 -9999 -9999 -9999 -9999 -9999 -9999 -9999 -9999 -9999 -9999 -9999 -9999 
-9999 -9999 -9999 -9999 -9999 -9999 -9999 -9999 -9999 -9999 -9999 -9999 -9999 -9999 -9999 -9999 -9999 -9999 -9999 -9999 -9999 -9999 -9999 -9999 -9999 -9999 -9999 -9999 -9999 -9999 -9999 -9999 -9999 -9999 -9999 -9999 -9999 -9999 -9999 -9999 -9999 -9999 -9999 -9999 -9999 -9999 -9999 -9999 -9999 -9999 -9999 -9999 -9999 -9999 -9999 -9999 -9999 -9999 -9999 -9999 -9999 -9999 -9999 -9999 -9999 -9999 -9999 -9999 -9999 -9999 -9999 -9999 -9999 -9999 -9999 -9999 -9999 -9999 -9999 -9999 -9999 -9999 -9999 -9999 -9999 -9999 -9999 -9999 -9999 -9999 -9999 -9999 -9999 -9999 -9999 -9999 -9999 -9999 -9999 7.653 7.701 8.259 10.806 10.806 11.338 11.338 11.338 12.331 12.331 12.331 12.331 12.162 11.964 11.764 11.49 11.49 11.81 12.641 12.827 12.827 12.644 11.995 11.987 12.552 12.552 12.552 12.523 12.845 12.845 12.924 12.924 12.955 12.955 12.935 12.213 12.213 11.051 11.051 11.051 11.104 10.895 10.895 10.851 10.413 10.102 11.501 12.288 12.952 13.417 13.889 13.889 14.61 14.615 14.61 14.61 14.46 13.93 12.154 12.19 12.266 13.092 13.571 13.744 13.434 12.79 11.562 13.538 14.767 14.767 14.767 14.767 14.54 14.939 15.017 15.457 15.457 15.457 14.788 14.788 14.779 14.4 13.786 13.786 13.786 13.229 13.906 14.008 14.372 14.372 13.997 13.894 13.592 14.91 14.91 15.443 15.443 15.443 14.906 14.696 14.803 14.803 14.803 14.803 15.109 15.109 15.216 15.278 15.295 15.648 16.177 16.359 16.359 16.359 16.359 16.059 15.973 16.084 16.272 17.454 18.007 18.035 18.035 18.035 17.976 17.976 17.976 17.366 16.991 16.722 16.292 15.55 14.782 14.025 14 12.418 11.678 11.4 14.712 15.723 15.723 15.723 -9999 -9999 -9999 -9999 -9999 -9999 -9999 -9999 -9999 -9999 -9999 -9999 -9999 -9999 -9999 -9999 -9999 -9999 -9999 -9999 -9999 -9999 -9999 -9999 -9999 -9999 -9999 -9999 -9999 -9999 -9999 -9999 -9999 -9999 -9999 -9999 -9999 -9999 -9999 -9999 -9999 -9999 -9999 -9999 -9999 -9999 -9999 -9999 -9999 -9999 -9999 -9999 -9999 -9999 -9999 -9999 -9999 -9999 -9999 -9999 -9999 -9999 
-9999 -9999 -9999 -9999 -9999 -9999 -9999 -9999 -9999 -9999 -9999 -9999 -9999 -9999 -9999 -9999 -9999 -9999 -9999 -9999 -9999 -9999 -9999 -9999 -9999 -9999 -9999 -9999 -9999 -9999 -9999 -9999 -9999 -9999 -9999 -9999 -9999 -9999 -9999 -9999 -9999 -9999 -9999 -9999 -9999 -9999 -9999 -9999 -9999 -9999 -9999 -9999 -9999 -9999 -9999 -9999 -9999 -9999 -9999 -9999 -9999 -9999 -9999 -9999 -9999 -9999 -9999 -9999 -9999 -9999 -9999 -9999 -9999 -9999 -9999 -9999 -9999 -9999 -9999 -9999 -9999 -9999 -9999 -9999 -9999 -9999 -9999 -9999 -9999 -9999 -9999 -9999 -9999 -9999 -9999 -9999 -9999 -9999 -9999 -9999 7.701 8.362 9.015 9.889 10.091 11.053 11.897 12.081 12.331 12.331 12.306 11.964 11.834 11.734 11.541 11.169 11.81 11.81 12.641 12.598 12.54 11.934 12.539 12.713 12.713 12.611 12.46 12.845 12.845 12.924 12.924 12.924 12.685 12.183 11.905 10.532 11.047 11.051 10.8 10.8 10.556 10.458 9.94 10.806 10.806 10.664 11.04 12.336 13.886 14.07 14.911 14.911 14.748 14.748 14.748 14.46 13.93 12.19 12.452 12.452 13.092 14.243 13.921 13.777 12.913 12.79 13.288 13.538 14.065 14.208 14.208 14.208 15.017 15.164 15.457 15.457 15.457 14.779 14.779 14.779 14.4 13.786 13.786 13.786 13.906 14.109 14.372 14.372 14.372 14.372 13.997 13.901 14.91 15.443 15.443 15.443 15.443 15.071 15.071 15.071 14.803 14.803 14.605 14.482 15.256 15.256 16.14 15.854 16.177 16.353 16.359 16.359 16.359 16.359 16.059 15.888 16.084 16.272 17.454 18.273 18.273 18.273 18.035 17.976 17.976 17.803 17.366 16.991 16.513 16.071 15.58 12.626 12.626 12.349 10.447 10.447 10.162 11.4 14.862 15.172 -9999 -9999 -9999 -9999 -9999 -9999 -9999 -9999 -9999 -9999 -9999 -9999 -9999 -9999 -9999 -9999 -9999 -9999 -9999 -9999 -9999 -9999 -9999 -9999 -9999 -9999 -9999 -9999 -9999 -9999 -9999 -9999 -9999 -9999 -9999 -9999 -9999 -9999 -9999 -9999 -9999 -9999 -9999 -9999 -9999 -9999 -9999 -9999 -9999 -9999 -9999 -9999 -9999 -9999 -9999 -9999 -9999 -9999 -9999 -9999 -9999 -9999 -9999 
-9999 -9999 -9999 -9999 -9999 -9999 -9999 -9999 -9999 -9999 -9999 -9999 -9999 -9999 -9999 -9999 -9999 -9999 -9999 -9999 -9999 -9999 -9999 -9999 -9999 -9999 -9999 -9999 -9999 -9999 -9999 -9999 -9999 -9999 -9999 -9999 -9999 -9999 -9999 -9999 -9999 -9999 -9999 -9999 -9999 -9999 -9999 -9999 -9999 -9999 -9999 -9999 -9999 -9999 -9999 -9999 -9999 -9999 -9999 -9999 -9999 -9999 -9999 -9999 -9999 -9999 -9999 -9999 -9999 -9999 -9999 -9999 -9999 -9999 -9999 -9999 -9999 -9999 -9999 -9999 -9999 -9999 -9999 -9999 -9999 -9999 -9999 -9999 -9999 -9999 -9999 -9999 -9999 -9999 -9999 -9999 -9999 -9999 -9999 -9999 -9999 8.197 8.932 9.899 10.934 11.053 11.523 12.306 12.306 12.306 12.306 11.834 11.834 11.734 11.734 11.303 11.404 11.404 11.404 11.241 11.62 12.539 12.713 12.713 12.713 12.713 12.46 12.845 12.845 12.845 12.845 12.627 12.262 12.034 11.882 10.189 10.29 10.627 10.627 10.627 10.079 10.079 10.806 10.916 12.215 11.247 11.745 13.151 13.886 14.911 14.911 14.911 14.911 14.748 14.748 14.46 13.93 12.19 12.452 12.731 14.462 14.462 14.462 14.462 14.462 12.987 14.301 14.301 13.56 14.024 14.208 14.208 15.017 15.164 15.457 15.457 15.457 14.782 14.779 14.779 14.4 13.514 13.786 13.629 13.906 14.206 14.405 14.406 14.372 14.372 14.137 14.1 14.91 15.247 15.443 15.443 15.443 15.071 15.071 15.071 14.674 14.268 14.398 15.108 15.758 16.197 16.197 16.177 16.646 16.646 16.646 16.353 16.353 15.885 15.738 15.528 15.887 16.272 17.063 18.273 18.273 18.273 18.273 17.912 17.727 17.727 17.377 16.872 16.288 15.721 15.58 12.092 11.797 10.447 10.447 10.191 8.845 7.306 14.862 -9999 -9999 -9999 -9999 -9999 -9999 -9999 -9999 -9999 -9999 -9999 -9999 -9999 -9999 -9999 -9999 -9999 -9999 -9999 -9999 -9999 -9999 -9999 -9999 -9999 -9999 -9999 -9999 -9999 -9999 -9999 -9999 -9999 -9999 -9999 -9999 -9999 -9999 -9999 -9999 -9999 -9999 -9999 -9999 -9999 -9999 -9999 -9999 -9999 -9999 -9999 -9999 -9999 -9999 -9999 -9999 -9999 -9999 -9999 -9999 -9999 -9999 -9999 -9999 
-9999 -9999 -9999 -9999 -9999 -9999 -9999 -9999 -9999 -9999 -9999 -9999 -9999 -9999 -9999 -9999 -9999 -9999 -9999 -9999 -9999 -9999 -9999 -9999 -9999 -9999 -9999 -9999 -9999 -9999 -9999 -9999 -9999 -9999 -9999 -9999 -9999 -9999 -9999 -9999 -9999 -9999 -9999 -9999 -9999 -9999 -9999 -9999 -9999 -9999 -9999 -9999 -9999 -9999 -9999 -9999 -9999 -9999 -9999 -9999 -9999 -9999 -9999 -9999 -9999 -9999 -9999 -9999 -9999 -9999 -9999 -9999 -9999 -9999 -9999 -9999 -9999 -9999 -9999 -9999 -9999 -9999 -9999 -9999 -9999 -9999 -9999 -9999 -9999 -9999 -9999 -9999 -9999 -9999 -9999 -9999 -9999 -9999 -9999 -9999 -9999 8.197 8.932 9.899 10.934 10.934 11.523 12.145 12.306 12.306 12.306 11.811 11.734 11.734 11.734 11.303 10.678 10.241 10.679 10.679 11.62 12.539 12.539 12.713 12.713 12.738 13.235 13.235 13.049 12.845 12.694 12.627 12.044 11.878 9.944 10.24 10.262 10.262 10.627 8.1 9.954 9.914 10.916 12.215 12.215 12.215 11.776 13.203 13.34 14.911 14.911 14.911 14.911 14.748 14.748 13.897 13.396 11.122 12.315 14.22 14.462 14.709 14.709 14.462 14.462 14.538 14.538 14.941 14.941 14.234 14.234 14.061 14.064 15.164 15.164 15.379 15.379 15.111 14.614 13.985 13.722 13.741 13.828 13.828 13.822 14.405 14.406 14.406 14.406 14.3 14.3 14.3 14.103 14.87 14.829 14.996 15.044 15.071 15.071 15.071 14.674 14.674 15.208 15.733 16.197 16.622 16.622 16.646 16.646 16.646 16.646 16.494 16.357 15.874 15.27 15.528 15.863 16.863 17.676 18.273 18.273 18.273 18.247 17.912 17.708 17.377 16.991 16.872 16.502 15.721 13.016 12.535 12.092 11.797 7.49 1.946 1.946 9.108 -9999 -9999 -9999 -9999 -9999 -9999 -9999 -9999 -9999 -9999 -9999 -9999 -9999 -9999 -9999 -9999 -9999 -9999 -9999 -9999 -9999 -9999 -9999 -9999 -9999 -9999 -9999 -9999 -9999 -9999 -9999 -9999 -9999 -9999 -9999 -9999 -9999 -9999 -9999 -9999 -9999 -9999 -9999 -9999 -9999 -9999 -9999 -9999 -9999 -9999 -9999 -9999 -9999 -9999 -9999 -9999 -9999 -9999 -9999 -9999 -9999 -9999 -9999 -9999 -9999 
-9999 -9999 -9999 -9999 -9999 -9999 -9999 -9999 -9999 -9999 -9999 -9999 -9999 -9999 -9999 -9999 -9999 -9999 -9999 -9999 -9999 -9999 -9999 -9999 -9999 -9999 -9999 -9999 -9999 -9999 -9999 -9999 -9999 -9999 -9999 -9999 -9999 -9999 -9999 -9999 -9999 -9999 -9999 -9999 -9999 -9999 -9999 -9999 -9999 -9999 -9999 -9999 -9999 -9999 -9999 -9999 -9999 -9999 -9999 -9999 -9999 -9999 -9999 -9999 -9999 -9999 -9999 -9999 -9999 -9999 -9999 -9999 -9999 -9999 -9999 -9999 -9999 -9999 -9999 -9999 -9999 -9999 -9999 -9999 -9999 -9999 -9999 -9999 -9999 -9999 -9999 -9999 -9999 -9999 -9999 -9999 -9999 -9999 -9999 -9999 -9999 -9999 9.508 10.087 10.934 10.934 10.943 12.045 12.186 12.186 12.476 12.476 12.476 11.734 11.629 11.303 10.678 9.912 10.241 10.211 11.119 11.441 12.436 12.698 12.698 13.505 13.505 13.505 13.093 13.049 12.849 11.667 11.563 11 10.479 10.262 10.715 10.715 10.262 8.651 9.764 10.111 10.916 12.215 12.215 12.215 12.499 12.553 15.814 15.814 14.911 14.911 14.819 13.865 13.897 13.581 13.328 12.281 12.459 14.143 14.462 14.709 14.709 14.709 14.538 14.804 14.957 14.957 14.957 14.953 14.953 14.14 13.988 14.952 15.379 15.379 15.718 15.718 15.377 13.984 13.706 13.741 13.828 14.076 14.297 14.405 14.406 14.406 14.406 14.3 14.3 14.3 14.026 14.047 14.843 14.996 15.044 15.044 15.071 14.748 14.748 14.701 15.281 15.831 16.197 16.622 16.622 16.622 16.646 16.646 16.646 16.494 16.494 15.701 15.278 15.081 15.863 16.863 17.625 18.09 18.09 18.09 17.912 17.689 17.297 17.297 16.928 16.502 16.502 15.721 13.016 12.596 12.596 11.884 6.556 1.946 -9999 -9999 -9999 -9999 -9999 -9999 -9999 -9999 -9999 -9999 -9999 -9999 -9999 -9999 -9999 -9999 -9999 -9999 -9999 -9999 -9999 -9999 -9999 -9999 -9999 -9999 -9999 -9999 -9999 -9999 -9999 -9999 -9999 -9999 -9999 -9999 -9999 -9999 -9999 -9999 -9999 -9999 -9999 -9999 -9999 -9999 -9999 -9999 -9999 -9999 -9999 -9999 -9999 -9999 -9999 -9999 -9999 -9999 -9999 -9999 -9999 -9999 -9999 -9999 -9999 -9999 -9999 
-9999 -9999 -9999 -9999 -9999 -9999 -9999 -9999 -9999 -9999 -9999 -9999 -9999 -9999 -9999 -9999 -9999 -9999 -9999 -9999 -9999 -9999 -9999 -9999 -9999 -9999 -9999 -9999 -9999 -9999 -9999 -9999 -9999 -9999 -9999 -9999 -9999 -9999 -9999 -9999 -9999 -9999 -9999 -9999 -9999 -9999 -9999 -9999 -9999 -9999 -9999 -9999 -9999 -9999 -9999 -9999 -9999 -9999 -9999 -9999 -9999 -9999 -9999 -9999 -9999 -9999 -9999 -9999 -9999 -9999 -9999 -9999 -9999 -9999 -9999 -9999 -9999 -9999 -9999 -9999 -9999 -9999 -9999 -9999 -9999 -9999 -9999 -9999 -9999 -9999 -9999 -9999 -9999 -9999 -9999 -9999 -9999 -9999 -9999 -9999 -9999 -9999 -9999 10.087 10.594 11.186 11.722 11.884 12.045 12.186 12.476 12.476 12.476 11.853 11.358 11.06 10.333 9.423 9.899 10.28 11.453 11.561 12.698 12.698 12.698 13.505 13.505 13.505 13.505 12.849 12.849 12.027 11.315 11.302 11.044 11.631 11.631 11.27 11.216 10.116 10.932 11.503 11.293 12.437 13.372 13.372 13.372 15.814 15.814 15.814 15.814 15.048 13.967 13.865 13.581 13.543 12.805 13.185 13.185 14.143 14.143 14.709 14.709 14.709 14.538 14.84 14.957 14.957 14.957 14.957 14.953 14.334 14.565 14.952 15.379 15.718 15.718 15.718 15.718 14.528 13.706 13.741 13.828 14.144 14.297 14.405 14.406 14.406 14.406 14.3 14.3 14.3 14.228 14.841 14.947 14.948 15.044 15.044 15.044 14.748 14.748 15.066 15.831 15.831 16.106 16.622 16.622 16.622 16.704 16.704 16.704 16.497 16.494 15.346 15.492 16.187 16.229 16.382 17.325 18.09 18.09 18.09 18.09 17.599 17.441 17.297 17.286 16.551 16.365 15.072 12.937 12.596 12.596 12.16 11.145 -9999 -9999 -9999 -9999 -9999 -9999 -9999 -9999 -9999 -9999 -9999 -9999 -9999 -9999 -9999 -9999 -9999 -9999 -9999 -9999 -9999 -9999 -9999 -9999 -9999 -9999 -9999 -9999 -9999 -9999 -9999 -9999 -9999 -9999 -9999 -9999 -9999 -9999 -9999 -9999 -9999 -9999 -9999 -9999 -9999 -9999 -9999 -9999 -9999 -9999 -9999 -9999 -9999 -9999 -9999 -9999 -9999 -9999 -9999 -9999 -9999 -9999 -9999 -9999 -9999 -9999 -9999 -9999 
-9999 -9999 -9999 -9999 -9999 -9999 -9999 -9999 -9999 -9999 -9999 -9999 -9999 -9999 -9999 -9999 -9999 -9999 -9999 -9999 -9999 -9999 -9999 -9999 -9999 -9999 -9999 -9999 -9999 -9999 -9999 -9999 -9999 -9999 -9999 -9999 -9999 -9999 -9999 -9999 -9999 -9999 -9999 -9999 -9999 -9999 -9999 -9999 -9999 -9999 -9999 -9999 -9999 -9999 -9999 -9999 -9999 -9999 -9999 -9999 -9999 -9999 -9999 -9999 -9999 -9999 -9999 -9999 -9999 -9999 -9999 -9999 -9999 -9999 -9999 -9999 -9999 -9999 -9999 -9999 -9999 -9999 -9999 -9999 -9999 -9999 -9999 -9999 -9999 -9999 -9999 -9999 -9999 -9999 -9999 -9999 -9999 -9999 -9999 -9999 -9999 -9999 -9999 -9999 11.674 11.76 12.152 12.152 12.152 12.051 12.476 12.476 12.476 11.853 11.677 10.28 9.902 9.423 10.257 11.013 11.453 11.561 12.614 12.698 12.698 13.505 13.505 13.505 13.093 12.849 12.849 12.027 11.315 11.429 11.429 11.74 11.74 11.725 11.725 11.028 12.317 12.317 12.437 13.012 13.372 13.372 13.372 15.814 15.814 15.814 15.814 15.598 15.048 14.068 13.543 13.262 13.203 14.216 14.216 13.984 14.109 14.709 14.709 14.405 14.84 14.84 14.957 14.957 14.957 14.953 14.953 14.576 14.576 14.908 14.908 15.718 15.718 15.718 15.718 14.528 13.706 13.629 13.778 14.264 14.264 14.297 14.297 13.9 13.9 13.876 13.876 14.273 14.969 14.983 14.983 14.981 14.948 14.947 14.748 14.748 14.748 15.16 15.831 16.024 16.106 16.106 16.622 16.163 16.704 16.704 16.704 16.704 16.339 15.594 15.777 16.229 16.229 16.382 17.325 18.09 18.09 18.09 17.828 17.549 17.522 17.286 17.286 17.286 16.099 15.072 12.596 12.596 12.596 11.145 -9999 -9999 -9999 -9999 -9999 -9999 -9999 -9999 -9999 -9999 -9999 -9999 -9999 -9999 -9999 -9999 -9999 -9999 -9999 -9999 -9999 -9999 -9999 -9999 -9999 -9999 -9999 -9999 -9999 -9999 -9999 -9999 -9999 -9999 -9999 -9999 -9999 -9999 -9999 -9999 -9999 -9999 -9999 -9999 -9999 -9999 -9999 -9999 -9999 -9999 -9999 -9999 -9999 -9999 -9999 -9999 -9999 -9999 -9999 -9999 -9999 -9999 -9999 -9999 -9999 -9999 -9999 -9999 -9999 
-9999 -9999 -9999 -9999 -9999 -9999 -9999 -9999 -9999 -9999 -9999 -9999 -9999 -9999 -9999 -9999 -9999 -9999 -9999 -9999 -9999 -9999 -9999 -9999 -9999 -9999 -9999 -9999 -9999 -9999 -9999 -9999 -9999 -9999 -9999 -9999 -9999 -9999 -9999 -9999 -9999 -9999 -9999 -9999 -9999 -9999 -9999 -9999 -9999 -9999 -9999 -9999 -9999 -9999 -9999 -9999 -9999 -9999 -9999 -9999 -9999 -9999 -9999 -9999 -9999 -9999 -9999 -9999 -9999 -9999 -9999 -9999 -9999 -9999 -9999 -9999 -9999 -9999 -9999 -9999 -9999 -9999 -9999 -9999 -9999 -9999 -9999 -9999 -9999 -9999 -9999 -9999 -9999 -9999 -9999 -9999 -9999 -9999 -9999 -9999 -9999 -9999 -9999 -9999 11.76 11.76 12.152 12.173 12.173 12.145 12.051 12.433 12.051 11.853 11.677 10.505 9.902 9.902 9.871 11.013 11.453 11.561 11.561 12.614 12.614 12.761 12.95 13.086 12.95 12.144 12.027 11.787 11.787 12.213 12.213 12.213 12.25 11.74 12.414 12.414 13.211 14.618 12.904 13.012 13.372 13.372 13.659 14.594 15.814 15.814 15.598 15.598 15.318 14.068 13.415 13.546 14.216 14.42 14.42 14.42 14.148 14.148 14.034 14.202 14.84 14.84 14.84 14.84 14.232 14.985 15.002 15.002 14.649 14.908 14.908 15.683 15.683 15.683 15.165 13.507 13.868 14.589 15.211 15.211 14.684 14.684 13.967 13.914 13.823 13.823 14.429 14.58 14.983 14.983 14.983 14.983 14.965 14.546 14.546 14.748 14.455 15.16 15.879 16.024 16.099 16.099 16.163 16.163 16.704 16.704 16.704 16.497 15.913 16.125 16.125 16.295 16.343 16.507 17.325 17.759 17.759 17.759 17.572 17.522 17.409 17.286 17.286 17.286 16.369 15.513 11.542 11.542 11.509 -9999 -9999 -9999 -9999 -9999 -9999 -9999 -9999 -9999 -9999 -9999 -9999 -9999 -9999 -9999 -9999 -9999 -9999 -9999 -9999 -9999 -9999 -9999 -9999 -9999 -9999 -9999 -9999 -9999 -9999 -9999 -9999 -9999 -9999 -9999 -9999 -9999 -9999 -9999 -9999 -9999 -9999 -9999 -9999 -9999 -9999 -9999 -9999 -9999 -9999 -9999 -9999 -9999 -9999 -9999 -9999 -9999 -9999 -9999 -9999 -9999 -9999 -9999 -9999 -9999 -9999 -9999 -9999 -9999 -9999 
-9999 -9999 -9999 -9999 -9999 -9999 -9999 -9999 -9999 -9999 -9999 -9999 -9999 -9999 -9999 -9999 -9999 -9999 -9999 -9999 -9999 -9999 -9999 -9999 -9999 -9999 -9999 -9999 -9999 -9999 -9999 -9999 -9999 -9999 -9999 -9999 -9999 -9999 -9999 -9999 -9999 -9999 -9999 -9999 -9999 -9999 -9999 -9999 -9999 -9999 -9999 -9999 -9999 -9999 -9999 -9999 -9999 -9999 -9999 -9999 -9999 -9999 -9999 -9999 -9999 -9999 -9999 -9999 -9999 -9999 -9999 -9999 -9999 -9999 -9999 -9999 -9999 -9999 -9999 -9999 -9999 -9999 -9999 -9999 -9999 -9999 -9999 -9999 -9999 -9999 -9999 -9999 -9999 -9999 -9999 -9999 -9999 -9999 -9999 -9999 -9999 -9999 -9999 -9999 -9999 11.856 12.173 12.173 12.173 12.173 12.145 11.755 11.755 11.677 10.877 10.505 9.902 9.902 8.999 10.972 11.013 11.561 11.561 11.61 12.063 12.326 12.545 12.545 12.374 12.374 11.787 11.787 12.446 12.446 12.446 12.358 12.25 12.25 12.952 13.827 14.618 14.618 14.618 13.012 13.152 14.054 14.054 14.594 15.084 15.598 15.598 15.598 14.671 14.243 13.93 14.021 14.216 14.777 14.777 15.223 15.223 14.683 14.683 14.683 14.202 14.423 14.709 15.092 15.01 15.398 15.398 15.398 15.002 14.645 14.908 14.908 14.645 14.141 14.141 14.141 14.961 15.222 15.326 15.563 15.66 15.66 15.55 14.854 13.527 13.771 14.433 14.721 14.969 15.123 15.123 15.123 14.965 14.627 14.432 14.415 14.415 15.224 15.879 16.024 16.099 16.099 16.099 16.163 16.136 16.555 16.476 16.097 16.156 16.156 16.125 16.343 16.507 16.942 16.942 17.012 17.345 17.572 17.409 17.409 17.409 16.915 16.872 16.821 15.847 15.513 11.509 -9999 -9999 -9999 -9999 -9999 -9999 -9999 -9999 -9999 -9999 -9999 -9999 -9999 -9999 -9999 -9999 -9999 -9999 -9999 -9999 -9999 -9999 -9999 -9999 -9999 -9999 -9999 -9999 -9999 -9999 -9999 -9999 -9999 -9999 -9999 -9999 -9999 -9999 -9999 -9999 -9999 -9999 -9999 -9999 -9999 -9999 -9999 -9999 -9999 -9999 -9999 -9999 -9999 -9999 -9999 -9999 -9999 -9999 -9999 -9999 -9999 -9999 -9999 -9999 -9999 -9999 -9999 -9999 -9999 -9999 -9999 -9999 
-9999 -9999 -9999 -9999 -9999 -9999 -9999 -9999 -9999 -9999 -9999 -9999 -9999 -9999 -9999 -9999 -9999 -9999 -9999 -9999 -9999 -9999 -9999 -9999 -9999 -9999 -9999 -9999 -9999 -9999 -9999 -9999 -9999 -9999 -9999 -9999 -9999 -9999 -9999 -9999 -9999 -9999 -9999 -9999 -9999 -9999 -9999 -9999 -9999 -9999 -9999 -9999 -9999 -9999 -9999 -9999 -9999 -9999 -9999 -9999 -9999 -9999 -9999 -9999 -9999 -9999 -9999 -9999 -9999 -9999 -9999 -9999 -9999 -9999 -9999 -9999 -9999 -9999 -9999 -9999 -9999 -9999 -9999 -9999 -9999 -9999 -9999 -9999 -9999 -9999 -9999 -9999 -9999 -9999 -9999 -9999 -9999 -9999 -9999 -9999 -9999 -9999 -9999 -9999 -9999 -9999 12.173 12.173 12.173 12.173 11.921 11.755 11.755 10.877 10.74 10.579 10.53 10.497 8.739 10.122 10.972 10.972 11.41 12.377 12.377 12.718 12.718 12.374 12.374 12.163 11.79 11.704 12.446 12.446 12.446 12.446 12.358 12.952 13.328 13.827 14.618 14.618 14.618 14.472 13.878 14.054 14.054 14.702 15.3 15.473 15.473 15.473 15.27 14.55 14.55 14.186 14.596 15.177 15.419 15.419 15.419 14.706 14.683 14.683 14.174 15.127 15.127 15.092 15.398 15.398 15.398 15.398 15.002 14.627 14.645 14.645 14.627 14.367 14.367 14.961 14.965 15.691 15.691 15.955 15.995 15.995 15.824 14.854 13.711 13.771 14.429 14.865 14.949 15.123 15.123 15.123 14.894 14.894 14.432 14.284 14.284 14.863 15.438 15.96 16.099 16.099 15.879 15.879 15.93 16.136 16.136 16.156 16.16 16.336 16.125 16.343 16.847 16.942 16.942 17.012 17.17 17.17 17.17 16.745 16.598 16.598 16.821 15.847 15.513 13.081 -9999 -9999 -9999 -9999 -9999 -9999 -9999 -9999 -9999 -9999 -9999 -9999 -9999 -9999 -9999 -9999 -9999 -9999 -9999 -9999 -9999 -9999 -9999 -9999 -9999 -9999 -9999 -9999 -9999 -9999 -9999 -9999 -9999 -9999 -9999 -9999 -9999 -9999 -9999 -9999 -9999 -9999 -9999 -9999 -9999 -9999 -9999 -9999 -9999 -9999 -9999 -9999 -9999 -9999 -9999 -9999 -9999 -9999 -9999 -9999 -9999 -9999 -9999 -9999 -9999 -9999 -9999 -9999 -9999 -9999 -9999 -9999 -9999 
-9999 -9999 -9999 -9999 -9999 -9999 -9999 -9999 -9999 -9999 -9999 -9999 -9999 -9999 -9999 -9999 -9999 -9999 -9999 -9999 -9999 -9999 -9999 -9999 -9999 -9999 -9999 -9999 -9999 -9999 -9999 -9999 -9999 -9999 -9999 -9999 -9999 -9999 -9999 -9999 -9999 -9999 -9999 -9999 -9999 -9999 -9999 -9999 -9999 -9999 -9999 -9999 -9999 -9999 -9999 -9999 -9999 -9999 -9999 -9999 -9999 -9999 -9999 -9999 -9999 -9999 -9999 -9999 -9999 -9999 -9999 -9999 -9999 -9999 -9999 -9999 -9999 -9999 -9999 -9999 -9999 -9999 -9999 -9999 -9999 -9999 -9999 -9999 -9999 -9999 -9999 -9999 -9999 -9999 -9999 -9999 -9999 -9999 -9999 -9999 -9999 -9999 -9999 -9999 -9999 -9999 -9999 12.173 12.173 11.606 11.755 11.755 11.141 11.517 11.517 11.517 10.53 10.53 10.497 8.402 10.37 11.41 11.41 12.377 12.718 13.058 13.058 13.058 12.181 12.163 11.79 11.79 12.446 12.446 12.446 12.358 12.358 12.25 13.328 13.827 14.618 14.618 14.618 13.831 13.878 14.054 14.054 14.702 15.3 15.473 15.473 15.473 14.888 14.604 14.55 14.964 14.964 15.419 15.419 15.678 15.678 14.754 14.683 14.421 14.682 15.127 15.127 15.127 15.389 15.398 15.398 15.398 14.958 14.393 14.627 14.627 14.627 14.367 14.367 14.965 15.691 15.996 15.996 16.096 16.15 16.06 15.995 14.854 14.11 14.294 14.294 14.949 14.949 15.123 15.123 15.123 14.894 14.432 14.202 13.915 14.235 14.863 15.148 15.148 15.96 15.336 15.69 15.803 15.69 15.861 16.154 16.283 16.587 16.747 16.747 16.225 16.343 16.942 16.942 16.942 16.975 16.494 16.548 16.588 16.548 16.548 15.199 13.818 -9999 -9999 -9999 -9999 -9999 -9999 -9999 -9999 -9999 -9999 -9999 -9999 -9999 -9999 -9999 -9999 -9999 -9999 -9999 -9999 -9999 -9999 -9999 -9999 -9999 -9999 -9999 -9999 -9999 -9999 -9999 -9999 -9999 -9999 -9999 -9999 -9999 -9999 -9999 -9999 -9999 -9999 -9999 -9999 -9999 -9999 -9999 -9999 -9999 -9999 -9999 -9999 -9999 -9999 -9999 -9999 -9999 -9999 -9999 -9999 -9999 -9999 -9999 -9999 -9999 -9999 -9999 -9999 -9999 -9999 -9999 -9999 -9999 -9999 -9999 
-9999 -9999 -9999 -9999 -9999 -9999 -9999 -9999 -9999 -9999 -9999 -9999 -9999 -9999 -9999 -9999 -9999 -9999 -9999 -9999 -9999 -9999 -9999 -9999 -9999 -9999 -9999 -9999 -9999 -9999 -9999 -9999 -9999 -9999 -9999 -9999 -9999 -9999 -9999 -9999 -9999 -9999 -9999 -9999 -9999 -9999 -9999 -9999 -9999 -9999 -9999 -9999 -9999 -9999 -9999 -9999 -9999 -9999 -9999 -9999 -9999 -9999 -9999 -9999 -9999 -9999 -9999 -9999 -9999 -9999 -9999 -9999 -9999 -9999 -9999 -9999 -9999 -9999 -9999 -9999 -9999 -9999 -9999 -9999 -9999 -9999 -9999 -9999 -9999 -9999 -9999 -9999 -9999 -9999 -9999 -9999 -9999 -9999 -9999 -9999 -9999 -9999 -9999 -9999 -9999 -9999 -9999 11.434 11.378 10.457 10.81 10.81 10.337 11.517 11.517 11.517 10.53 10.53 10.497 8.588 10.911 11.152 11.813 12.377 12.87 13.058 13.058 13.058 12.497 12.163 12.039 11.759 11.725 12.301 12.358 12.514 12.514 12.514 13.328 13.328 13.808 13.831 13.831 13.956 13.956 13.956 14.054 13.812 15.3 15.3 15.473 15.102 14.888 14.728 15.013 15.013 15.478 15.478 15.678 15.707 15.719 15.719 14.618 14.682 14.682 15.418 15.127 15.127 15.092 15.389 15.389 15.01 15.01 14.851 14.851 13.917 14.367 14.368 14.368 14.853 15.798 15.996 16.096 16.15 16.15 16.15 16.06 14.854 14.159 14.294 14.535 14.949 14.949 14.949 15.123 14.879 14.596 14.376 14.202 14.081 13.79 13.79 15.148 15.148 15.148 15.136 15.393 15.393 15.393 15.316 16.154 16.693 16.693 16.747 16.747 16.747 16.319 16.319 16.942 16.259 16.257 16.109 15.977 16.548 16.548 15.199 14.899 -9999 -9999 -9999 -9999 -9999 -9999 -9999 -9999 -9999 -9999 -9999 -9999 -9999 -9999 -9999 -9999 -9999 -9999 -9999 -9999 -9999 -9999 -9999 -9999 -9999 -9999 -9999 -9999 -9999 -9999 -9999 -9999 -9999 -9999 -9999 -9999 -9999 -9999 -9999 -9999 -9999 -9999 -9999 -9999 -9999 -9999 -9999 -9999 -9999 -9999 -9999 -9999 -9999 -9999 -9999 -9999 -9999 -9999 -9999 -9999 -9999 -9999 -9999 -9999 -9999 -9999 -9999 -9999 -9999 -9999 -9999 -9999 -9999 -9999 -9999 -9999 
-9999 -9999 -9999 -9999 -9999 -9999 -9999 -9999 -9999 -9999 -9999 -9999 -9999 -9999 -9999 -9999 -9999 -9999 -9999 -9999 -9999 -9999 -9999 -9999 -9999 -9999 -9999 -9999 -9999 -9999 -9999 -9999 -9999 -9999 -9999 -9999 -9999 -9999 -9999 -9999 -9999 -9999 -9999 -9999 -9999 -9999 -9999 -9999 -9999 -9999 -9999 -9999 -9999 -9999 -9999 -9999 -9999 -9999 -9999 -9999 -9999 -9999 -9999 -9999 -9999 -9999 -9999 -9999 -9999 -9999 -9999 -9999 -9999 -9999 -9999 -9999 -9999 -9999 -9999 -9999 -9999 -9999 -9999 -9999 -9999 -9999 -9999 -9999 -9999 -9999 -9999 -9999 -9999 -9999 -9999 -9999 -9999 -9999 -9999 -9999 -9999 -9999 -9999 -9999 -9999 -9999 -9999 -9999 9.863 9.926 9.926 10.337 10.337 11.517 11.517 11.517 10.53 10.53 9.252 8.588 10.833 11.498 12.67 12.826 12.87 13.058 13.058 13.058 12.608 12.386 12.094 11.759 11.704 11.776 12.022 12.514 12.514 12.514 11.695 11.327 11.778 13.808 12.503 13.956 13.956 13.956 13.956 13.735 14.749 15.029 14.749 14.732 14.728 14.728 15.013 15.478 15.478 15.482 15.743 15.743 15.743 15.719 15.719 15.607 15.624 15.624 15.624 14.923 14.937 14.988 15.01 15.01 14.981 14.851 14.851 14.851 13.943 14.368 14.368 14.685 15.871 15.996 16.096 16.15 16.15 16.15 16.06 15.278 14.393 14.393 14.535 14.727 14.949 14.949 14.91 14.718 14.718 14.718 14.202 14.081 13.185 13.676 14.342 14.775 15.136 15.296 15.393 15.393 15.393 15.393 15.875 16.693 16.747 16.747 16.747 16.747 16.216 16.146 16.146 15.944 15.977 15.977 15.977 15.977 15.633 -9999 -9999 -9999 -9999 -9999 -9999 -9999 -9999 -9999 -9999 -9999 -9999 -9999 -9999 -9999 -9999 -9999 -9999 -9999 -9999 -9999 -9999 -9999 -9999 -9999 -9999 -9999 -9999 -9999 -9999 -9999 -9999 -9999 -9999 -9999 -9999 -9999 -9999 -9999 -9999 -9999 -9999 -9999 -9999 -9999 -9999 -9999 -9999 -9999 -9999 -9999 -9999 -9999 -9999 -9999 -9999 -9999 -9999 -9999 -9999 -9999 -9999 -9999 -9999 -9999 -9999 -9999 -9999 -9999 -9999 -9999 -9999 -9999 -9999 -9999 -9999 -9999 -9999 
-9999 -9999 -9999 -9999 -9999 -9999 -9999 -9999 -9999 -9999 -9999 -9999 -9999 -9999 -9999 -9999 -9999 -9999 -9999 -9999 -9999 -9999 -9999 -9999 -9999 -9999 -9999 -9999 -9999 -9999 -9999 -9999 -9999 -9999 -9999 -9999 -9999 -9999 -9999 -9999 -9999 -9999 -9999 -9999 -9999 -9999 -9999 -9999 -9999 -9999 -9999 -9999 -9999 -9999 -9999 -9999 -9999 -9999 -9999 -9999 -9999 -9999 -9999 -9999 -9999 -9999 -9999 -9999 -9999 -9999 -9999 -9999 -9999 -9999 -9999 -9999 -9999 -9999 -9999 -9999 -9999 -9999 -9999 -9999 -9999 -9999 -9999 -9999 -9999 -9999 -9999 -9999 -9999 -9999 -9999 -9999 -9999 -9999 -9999 -9999 -9999 -9999 -9999 -9999 -9999 -9999 -9999 -9999 -9999 9.137 9.137 9.049 9.735 9.735 10.303 10.303 9.856 9.849 9.252 10.141 10.833 12.389 12.67 12.826 12.87 13.05 13.058 13.05 12.893 12.893 12.386 11.941 11.764 11.764 11.597 12.514 12.514 12.514 11.059 11.111 11.327 11.661 12.503 12.762 13.956 13.956 13.735 13.361 13.605 14.732 14.732 14.374 14.728 14.728 15.013 15.478 15.482 15.743 15.743 15.743 15.743 15.719 15.719 15.607 15.624 15.624 15.624 14.937 15.131 14.937 15.019 15.019 15.119 15.119 14.851 14.158 14.362 14.587 14.64 14.379 14.791 15.871 16.084 16.15 16.15 16.15 15.674 14.696 14.616 14.393 14.535 14.673 14.727 14.91 14.596 14.718 14.718 14.718 14.081 13.459 13.185 13.983 14.342 14.583 15.136 15.38 15.393 15.393 15.393 15.257 15.569 16.693 16.693 16.747 16.747 16.281 16.216 16.146 16.146 15.944 15.798 15.798 15.977 15.633 -9999 -9999 -9999 -9999 -9999 -9999 -9999 -9999 -9999 -9999 -9999 -9999 -9999 -9999 -9999 -9999 -9999 -9999 -9999 -9999 -9999 -9999 -9999 -9999 -9999 -9999 -9999 -9999 -9999 -9999 -9999 -9999 -9999 -9999 -9999 -9999 -9999 -9999 -9999 -9999 -9999 -9999 -9999 -9999 -9999 -9999 -9999 -9999 -9999 -9999 -9999 -9999 -9999 -9999 -9999 -9999 -9999 -9999 -9999 -9999 -9999 -9999 -9999 -9999 -9999 -9999 -9999 -9999 -9999 -9999 -9999 -9999 -9999 -9999 -9999 -9999 -9999 -9999 -9999 
-9999 -9999 -9999 -9999 -9999 -9999 -9999 -9999 -9999 -9999 -9999 -9999 -9999 -9999 -9999 -9999 -9999 -9999 -9999 -9999 -9999 -9999 -9999 -9999 -9999 -9999 -9999 -9999 -9999 -9999 -9999 -9999 -9999 -9999 -9999 -9999 -9999 -9999 -9999 -9999 -9999 -9999 -9999 -9999 -9999 -9999 -9999 -9999 -9999 -9999 -9999 -9999 -9999 -9999 -9999 -9999 -9999 -9999 -9999 -9999 -9999 -9999 -9999 -9999 -9999 -9999 -9999 -9999 -9999 -9999 -9999 -9999 -9999 -9999 -9999 -9999 -9999 -9999 -9999 -9999 -9999 -9999 -9999 -9999 -9999 -9999 -9999 -9999 -9999 -9999 -9999 -9999 -9999 -9999 -9999 -9999 -9999 -9999 -9999 -9999 -9999 -9999 -9999 -9999 -9999 -9999 -9999 -9999 -9999 -9999 8.13 8.776 8.878 9.735 9.735 9.448 8.991 8.119 10.369 10.792 11.589 12.43 12.67 12.826 12.826 13.025 13.05 13.027 13.027 12.893 12.893 12.088 11.764 12.497 12.497 11.686 12.514 11.433 11.059 10.575 10.523 11.034 11.473 12.322 12.762 13.316 13.316 13.361 13.361 13.361 13.217 13.55 14.374 14.383 15.06 15.06 15.482 15.482 15.743 15.743 15.743 15.719 15.714 15.607 15.624 15.624 15.624 15.458 15.458 15.458 16.016 15.852 15.119 15.285 15.164 14.59 14.826 14.826 14.826 14.826 14.709 14.963 15.624 15.829 15.829 15.635 14.827 14.616 14.616 14.48 14.315 14.673 14.673 14.673 14.332 14.718 14.718 14.718 13.459 13.459 12.985 14.005 14.031 14.342 14.799 15.15 15.38 15.393 15.38 14.467 15.093 15.701 16.693 16.278 16.278 15.482 15.996 15.996 15.996 15.548 15.727 15.727 -9999 -9999 -9999 -9999 -9999 -9999 -9999 -9999 -9999 -9999 -9999 -9999 -9999 -9999 -9999 -9999 -9999 -9999 -9999 -9999 -9999 -9999 -9999 -9999 -9999 -9999 -9999 -9999 -9999 -9999 -9999 -9999 -9999 -9999 -9999 -9999 -9999 -9999 -9999 -9999 -9999 -9999 -9999 -9999 -9999 -9999 -9999 -9999 -9999 -9999 -9999 -9999 -9999 -9999 -9999 -9999 -9999 -9999 -9999 -9999 -9999 -9999 -9999 -9999 -9999 -9999 -9999 -9999 -9999 -9999 -9999 -9999 -9999 -9999 -9999 -9999 -9999 -9999 -9999 -9999 -9999
[truncated: 42,632 more chars]
