# Supplementary material for: Long-term woodland restoration on lowland farmland through passive rewilding
Source: PLoS One. 2021 Jun 16;16(6):e0252466. doi: 10.1371/journal.pone.0252466 (PMC8208563; doi:10.1371/journal.pone.0252466)
Supplement: S1 Dataset — (ZIP) [file pone.0252466.s005.zip › S5 Dataset_New_Wilderness_chm_2000.txt]

ncols         204
nrows         204
xllcorner     519576
yllcorner     279238
cellsize      1
NODATA_value  -9999
-9999 -9999 -9999 -9999 -9999 -9999 -9999 -9999 -9999 -9999 -9999 -9999 -9999 -9999 -9999 -9999 -9999 -9999 -9999 -9999 -9999 -9999 -9999 -9999 -9999 -9999 -9999 -9999 -9999 -9999 -9999 -9999 -9999 -9999 -9999 -9999 -9999 -9999 -9999 -9999 -9999 -9999 -9999 -9999 -9999 -9999 -9999 -9999 -9999 -9999 -9999 -9999 -9999 -9999 -9999 -9999 -9999 -9999 -9999 -9999 -9999 -9999 -9999 -9999 -9999 -9999 -9999 -9999 -9999 -9999 -9999 -9999 -9999 -9999 -9999 -9999 -9999 -9999 -9999 -9999 -9999 -9999 -9999 -9999 -9999 -9999 -9999 -9999 -9999 -9999 -9999 -9999 -9999 -9999 -9999 -9999 -9999 -9999 -9999 -9999 -9999 -9999 -9999 -9999 -9999 -9999 -9999 -9999 -9999 -9999 -9999 -9999 -9999 -9999 -9999 -9999 -9999 -9999 -9999 -9999 -9999 -9999 -9999 -9999 -9999 -9999 -9999 -9999 -9999 -9999 -9999 -9999 -9999 -9999 -9999 -9999 -9999 -9999 -9999 -9999 -9999 -9999 -9999 -9999 -9999 -9999 -9999 -9999 -9999 -9999 -9999 -9999 -9999 -9999 -9999 -9999 -9999 -9999 -9999 -9999 -9999 -9999 -9999 -9999 -9999 -9999 -9999 -9999 -9999 -9999 -9999 -9999 -9999 -9999 -9999 -9999 -9999 -9999 -9999 -9999 -9999 -9999 -9999 -9999 -9999 -9999 -9999 -9999 -9999 -9999 -9999 -9999 -9999 -9999 -9999 -9999 -9999 -9999 -9999 -9999 -9999 -9999 -9999 -9999 
-9999 -9999 -9999 -9999 -9999 -9999 -9999 -9999 -9999 -9999 -9999 -9999 -9999 -9999 -9999 -9999 -9999 -9999 -9999 -9999 -9999 -9999 -9999 -9999 -9999 -9999 -9999 -9999 -9999 -9999 -9999 -9999 -9999 -9999 -9999 -9999 -9999 -9999 -9999 -9999 -9999 -9999 -9999 -9999 -9999 -9999 -9999 -9999 -9999 -9999 -9999 -9999 -9999 -9999 -9999 -9999 -9999 -9999 -9999 -9999 -9999 -9999 -9999 -9999 -9999 -9999 -9999 -9999 -9999 -9999 -9999 -9999 -9999 -9999 -9999 -9999 -9999 -9999 -9999 -9999 -9999 -9999 -9999 -9999 -9999 -9999 -9999 -9999 -9999 -9999 -9999 -9999 -9999 -9999 -9999 -9999 -9999 -9999 -9999 -9999 -9999 0.09844314 0.01059647 -9999 -9999 -9999 -9999 -9999 -9999 -9999 -9999 -9999 -9999 -9999 -9999 -9999 -9999 -9999 -9999 -9999 -9999 -9999 -9999 -9999 -9999 -9999 -9999 -9999 -9999 -9999 -9999 -9999 -9999 -9999 -9999 -9999 -9999 -9999 -9999 -9999 -9999 -9999 -9999 -9999 -9999 -9999 -9999 -9999 -9999 -9999 -9999 -9999 -9999 -9999 -9999 -9999 -9999 -9999 -9999 -9999 -9999 -9999 -9999 -9999 -9999 -9999 -9999 -9999 -9999 -9999 -9999 -9999 -9999 -9999 -9999 -9999 -9999 -9999 -9999 -9999 -9999 -9999 -9999 -9999 -9999 -9999 -9999 -9999 -9999 -9999 -9999 -9999 -9999 -9999 -9999 -9999 -9999 -9999 -9999 -9999 -9999 -9999 -9999 -9999 
-9999 -9999 -9999 -9999 -9999 -9999 -9999 -9999 -9999 -9999 -9999 -9999 -9999 -9999 -9999 -9999 -9999 -9999 -9999 -9999 -9999 -9999 -9999 -9999 -9999 -9999 -9999 -9999 -9999 -9999 -9999 -9999 -9999 -9999 -9999 -9999 -9999 -9999 -9999 -9999 -9999 -9999 -9999 -9999 -9999 -9999 -9999 -9999 -9999 -9999 -9999 -9999 -9999 -9999 -9999 -9999 -9999 -9999 -9999 -9999 -9999 -9999 -9999 -9999 -9999 -9999 -9999 -9999 -9999 -9999 -9999 -9999 -9999 -9999 -9999 -9999 -9999 -9999 -9999 -9999 -9999 -9999 -9999 -9999 -9999 -9999 -9999 -9999 -9999 -9999 -9999 -9999 -9999 -9999 -9999 -9999 -9999 -9999 -9999 -9999 0.2524193 0.2524193 0.01059647 -0.7587067 -9999 -9999 -9999 -9999 -9999 -9999 -9999 -9999 -9999 -9999 -9999 -9999 -9999 -9999 -9999 -9999 -9999 -9999 -9999 -9999 -9999 -9999 -9999 -9999 -9999 -9999 -9999 -9999 -9999 -9999 -9999 -9999 -9999 -9999 -9999 -9999 -9999 -9999 -9999 -9999 -9999 -9999 -9999 -9999 -9999 -9999 -9999 -9999 -9999 -9999 -9999 -9999 -9999 -9999 -9999 -9999 -9999 -9999 -9999 -9999 -9999 -9999 -9999 -9999 -9999 -9999 -9999 -9999 -9999 -9999 -9999 -9999 -9999 -9999 -9999 -9999 -9999 -9999 -9999 -9999 -9999 -9999 -9999 -9999 -9999 -9999 -9999 -9999 -9999 -9999 -9999 -9999 -9999 -9999 -9999 -9999 -9999 -9999 -9999 -9999 
-9999 -9999 -9999 -9999 -9999 -9999 -9999 -9999 -9999 -9999 -9999 -9999 -9999 -9999 -9999 -9999 -9999 -9999 -9999 -9999 -9999 -9999 -9999 -9999 -9999 -9999 -9999 -9999 -9999 -9999 -9999 -9999 -9999 -9999 -9999 -9999 -9999 -9999 -9999 -9999 -9999 -9999 -9999 -9999 -9999 -9999 -9999 -9999 -9999 -9999 -9999 -9999 -9999 -9999 -9999 -9999 -9999 -9999 -9999 -9999 -9999 -9999 -9999 -9999 -9999 -9999 -9999 -9999 -9999 -9999 -9999 -9999 -9999 -9999 -9999 -9999 -9999 -9999 -9999 -9999 -9999 -9999 -9999 -9999 -9999 -9999 -9999 -9999 -9999 -9999 -9999 -9999 -9999 -9999 -9999 -9999 -9999 -9999 0.2524193 0.2524193 0.2524193 0.2524193 -0.07758072 -0.7787067 -0.7787067 -9999 -9999 -9999 -9999 -9999 -9999 -9999 -9999 -9999 -9999 -9999 -9999 -9999 -9999 -9999 -9999 -9999 -9999 -9999 -9999 -9999 -9999 -9999 -9999 -9999 -9999 -9999 -9999 -9999 -9999 -9999 -9999 -9999 -9999 -9999 -9999 -9999 -9999 -9999 -9999 -9999 -9999 -9999 -9999 -9999 -9999 -9999 -9999 -9999 -9999 -9999 -9999 -9999 -9999 -9999 -9999 -9999 -9999 -9999 -9999 -9999 -9999 -9999 -9999 -9999 -9999 -9999 -9999 -9999 -9999 -9999 -9999 -9999 -9999 -9999 -9999 -9999 -9999 -9999 -9999 -9999 -9999 -9999 -9999 -9999 -9999 -9999 -9999 -9999 -9999 -9999 -9999 -9999 -9999 -9999 -9999 -9999 -9999 -9999 
-9999 -9999 -9999 -9999 -9999 -9999 -9999 -9999 -9999 -9999 -9999 -9999 -9999 -9999 -9999 -9999 -9999 -9999 -9999 -9999 -9999 -9999 -9999 -9999 -9999 -9999 -9999 -9999 -9999 -9999 -9999 -9999 -9999 -9999 -9999 -9999 -9999 -9999 -9999 -9999 -9999 -9999 -9999 -9999 -9999 -9999 -9999 -9999 -9999 -9999 -9999 -9999 -9999 -9999 -9999 -9999 -9999 -9999 -9999 -9999 -9999 -9999 -9999 -9999 -9999 -9999 -9999 -9999 -9999 -9999 -9999 -9999 -9999 -9999 -9999 -9999 -9999 -9999 -9999 -9999 -9999 -9999 -9999 -9999 -9999 -9999 -9999 -9999 -9999 -9999 -9999 -9999 -9999 -9999 -9999 -9999 -9999 0.05241928 0.2524193 0.2524193 0.2524193 0.2524193 -0.07758072 -0.6327627 -0.6327627 -9999 -9999 -9999 -9999 -9999 -9999 -9999 -9999 -9999 -9999 -9999 -9999 -9999 -9999 -9999 -9999 -9999 -9999 -9999 -9999 -9999 -9999 -9999 -9999 -9999 -9999 -9999 -9999 -9999 -9999 -9999 -9999 -9999 -9999 -9999 -9999 -9999 -9999 -9999 -9999 -9999 -9999 -9999 -9999 -9999 -9999 -9999 -9999 -9999 -9999 -9999 -9999 -9999 -9999 -9999 -9999 -9999 -9999 -9999 -9999 -9999 -9999 -9999 -9999 -9999 -9999 -9999 -9999 -9999 -9999 -9999 -9999 -9999 -9999 -9999 -9999 -9999 -9999 -9999 -9999 -9999 -9999 -9999 -9999 -9999 -9999 -9999 -9999 -9999 -9999 -9999 -9999 -9999 -9999 -9999 -9999 -9999 -9999 -9999 
-9999 -9999 -9999 -9999 -9999 -9999 -9999 -9999 -9999 -9999 -9999 -9999 -9999 -9999 -9999 -9999 -9999 -9999 -9999 -9999 -9999 -9999 -9999 -9999 -9999 -9999 -9999 -9999 -9999 -9999 -9999 -9999 -9999 -9999 -9999 -9999 -9999 -9999 -9999 -9999 -9999 -9999 -9999 -9999 -9999 -9999 -9999 -9999 -9999 -9999 -9999 -9999 -9999 -9999 -9999 -9999 -9999 -9999 -9999 -9999 -9999 -9999 -9999 -9999 -9999 -9999 -9999 -9999 -9999 -9999 -9999 -9999 -9999 -9999 -9999 -9999 -9999 -9999 -9999 -9999 -9999 -9999 -9999 -9999 -9999 -9999 -9999 -9999 -9999 -9999 -9999 -9999 -9999 -9999 -9999 0.1767808 0.1767808 -0.4565991 0.05241928 0.2524193 0.2524193 -0.07758072 -0.6327627 -0.6327627 -0.6327627 -0.4030217 -9999 -9999 -9999 -9999 -9999 -9999 -9999 -9999 -9999 -9999 -9999 -9999 -9999 -9999 -9999 -9999 -9999 -9999 -9999 -9999 -9999 -9999 -9999 -9999 -9999 -9999 -9999 -9999 -9999 -9999 -9999 -9999 -9999 -9999 -9999 -9999 -9999 -9999 -9999 -9999 -9999 -9999 -9999 -9999 -9999 -9999 -9999 -9999 -9999 -9999 -9999 -9999 -9999 -9999 -9999 -9999 -9999 -9999 -9999 -9999 -9999 -9999 -9999 -9999 -9999 -9999 -9999 -9999 -9999 -9999 -9999 -9999 -9999 -9999 -9999 -9999 -9999 -9999 -9999 -9999 -9999 -9999 -9999 -9999 -9999 -9999 -9999 -9999 -9999 -9999 -9999 -9999 -9999 -9999 -9999 -9999 -9999 -9999 
-9999 -9999 -9999 -9999 -9999 -9999 -9999 -9999 -9999 -9999 -9999 -9999 -9999 -9999 -9999 -9999 -9999 -9999 -9999 -9999 -9999 -9999 -9999 -9999 -9999 -9999 -9999 -9999 -9999 -9999 -9999 -9999 -9999 -9999 -9999 -9999 -9999 -9999 -9999 -9999 -9999 -9999 -9999 -9999 -9999 -9999 -9999 -9999 -9999 -9999 -9999 -9999 -9999 -9999 -9999 -9999 -9999 -9999 -9999 -9999 -9999 -9999 -9999 -9999 -9999 -9999 -9999 -9999 -9999 -9999 -9999 -9999 -9999 -9999 -9999 -9999 -9999 -9999 -9999 -9999 -9999 -9999 -9999 -9999 -9999 -9999 -9999 -9999 -9999 -9999 -9999 -9999 -9999 0.1767808 0.1767808 0.1767808 -0.4565991 -0.4565991 -0.4565991 -0.698682 -0.698682 -0.6327627 -0.1265424 -0.1265424 0.0349678 0.0349678 0.0349678 -9999 -9999 -9999 -9999 -9999 -9999 -9999 -9999 -9999 -9999 -9999 -9999 -9999 -9999 -9999 -9999 -9999 -9999 -9999 -9999 -9999 -9999 -9999 -9999 -9999 -9999 -9999 -9999 -9999 -9999 -9999 -9999 -9999 -9999 -9999 -9999 -9999 -9999 -9999 -9999 -9999 -9999 -9999 -9999 -9999 -9999 -9999 -9999 -9999 -9999 -9999 -9999 -9999 -9999 -9999 -9999 -9999 -9999 -9999 -9999 -9999 -9999 -9999 -9999 -9999 -9999 -9999 -9999 -9999 -9999 -9999 -9999 -9999 -9999 -9999 -9999 -9999 -9999 -9999 -9999 -9999 -9999 -9999 -9999 -9999 -9999 -9999 -9999 -9999 -9999 -9999 -9999 -9999 -9999 -9999 -9999 -9999 
-9999 -9999 -9999 -9999 -9999 -9999 -9999 -9999 -9999 -9999 -9999 -9999 -9999 -9999 -9999 -9999 -9999 -9999 -9999 -9999 -9999 -9999 -9999 -9999 -9999 -9999 -9999 -9999 -9999 -9999 -9999 -9999 -9999 -9999 -9999 -9999 -9999 -9999 -9999 -9999 -9999 -9999 -9999 -9999 -9999 -9999 -9999 -9999 -9999 -9999 -9999 -9999 -9999 -9999 -9999 -9999 -9999 -9999 -9999 -9999 -9999 -9999 -9999 -9999 -9999 -9999 -9999 -9999 -9999 -9999 -9999 -9999 -9999 -9999 -9999 -9999 -9999 -9999 -9999 -9999 -9999 -9999 -9999 -9999 -9999 -9999 -9999 -9999 -9999 -9999 -9999 -9999 0.09859344 -0.207865 -0.207865 -0.207865 -0.4565991 -0.4565991 -0.698682 -0.698682 -0.698682 -0.1265424 -0.1265424 -0.1265424 0.0349678 0.07577728 0.07577728 0.07577728 -9999 -9999 -9999 -9999 -9999 -9999 -9999 -9999 -9999 -9999 -9999 -9999 -9999 -9999 -9999 -9999 -9999 -9999 -9999 -9999 -9999 -9999 -9999 -9999 -9999 -9999 -9999 -9999 -9999 -9999 -9999 -9999 -9999 -9999 -9999 -9999 -9999 -9999 -9999 -9999 -9999 -9999 -9999 -9999 -9999 -9999 -9999 -9999 -9999 -9999 -9999 -9999 -9999 -9999 -9999 -9999 -9999 -9999 -9999 -9999 -9999 -9999 -9999 -9999 -9999 -9999 -9999 -9999 -9999 -9999 -9999 -9999 -9999 -9999 -9999 -9999 -9999 -9999 -9999 -9999 -9999 -9999 -9999 -9999 -9999 -9999 -9999 -9999 -9999 -9999 -9999 -9999 -9999 -9999 -9999 -9999 
-9999 -9999 -9999 -9999 -9999 -9999 -9999 -9999 -9999 -9999 -9999 -9999 -9999 -9999 -9999 -9999 -9999 -9999 -9999 -9999 -9999 -9999 -9999 -9999 -9999 -9999 -9999 -9999 -9999 -9999 -9999 -9999 -9999 -9999 -9999 -9999 -9999 -9999 -9999 -9999 -9999 -9999 -9999 -9999 -9999 -9999 -9999 -9999 -9999 -9999 -9999 -9999 -9999 -9999 -9999 -9999 -9999 -9999 -9999 -9999 -9999 -9999 -9999 -9999 -9999 -9999 -9999 -9999 -9999 -9999 -9999 -9999 -9999 -9999 -9999 -9999 -9999 -9999 -9999 -9999 -9999 -9999 -9999 -9999 -9999 -9999 -9999 -9999 -9999 -9999 -0.08088013 -0.220298 -0.207865 -0.207865 -0.207865 -0.207865 -0.237865 -1.149601 -0.698682 -0.698682 -0.6653889 -0.1265424 -0.1265424 -0.1265424 0.0349678 0.07577728 0.07577728 0.07577728 -9999 -9999 -9999 -9999 -9999 -9999 -9999 -9999 -9999 -9999 -9999 -9999 -9999 -9999 -9999 -9999 -9999 -9999 -9999 -9999 -9999 -9999 -9999 -9999 -9999 -9999 -9999 -9999 -9999 -9999 -9999 -9999 -9999 -9999 -9999 -9999 -9999 -9999 -9999 -9999 -9999 -9999 -9999 -9999 -9999 -9999 -9999 -9999 -9999 -9999 -9999 -9999 -9999 -9999 -9999 -9999 -9999 -9999 -9999 -9999 -9999 -9999 -9999 -9999 -9999 -9999 -9999 -9999 -9999 -9999 -9999 -9999 -9999 -9999 -9999 -9999 -9999 -9999 -9999 -9999 -9999 -9999 -9999 -9999 -9999 -9999 -9999 -9999 -9999 -9999 -9999 -9999 -9999 -9999 -9999 -9999 
-9999 -9999 -9999 -9999 -9999 -9999 -9999 -9999 -9999 -9999 -9999 -9999 -9999 -9999 -9999 -9999 -9999 -9999 -9999 -9999 -9999 -9999 -9999 -9999 -9999 -9999 -9999 -9999 -9999 -9999 -9999 -9999 -9999 -9999 -9999 -9999 -9999 -9999 -9999 -9999 -9999 -9999 -9999 -9999 -9999 -9999 -9999 -9999 -9999 -9999 -9999 -9999 -9999 -9999 -9999 -9999 -9999 -9999 -9999 -9999 -9999 -9999 -9999 -9999 -9999 -9999 -9999 -9999 -9999 -9999 -9999 -9999 -9999 -9999 -9999 -9999 -9999 -9999 -9999 -9999 -9999 -9999 -9999 -9999 -9999 -9999 -9999 -9999 -9999 -0.08088013 -0.220298 -0.220298 -0.207865 -0.207865 -0.207865 -0.207865 -0.237865 -1.050315 -1.050315 -1.210315 -0.6653889 -0.6653889 -0.1265424 -0.1265424 0.0349678 0.07577728 0.07577728 0.07577728 0.07577728 -9999 -9999 -9999 -9999 -9999 -9999 -9999 -9999 -9999 -9999 -9999 -9999 -9999 -9999 -9999 -9999 -9999 -9999 -9999 -9999 -9999 -9999 -9999 -9999 -9999 -9999 -9999 -9999 -9999 -9999 -9999 -9999 -9999 -9999 -9999 -9999 -9999 -9999 -9999 -9999 -9999 -9999 -9999 -9999 -9999 -9999 -9999 -9999 -9999 -9999 -9999 -9999 -9999 -9999 -9999 -9999 -9999 -9999 -9999 -9999 -9999 -9999 -9999 -9999 -9999 -9999 -9999 -9999 -9999 -9999 -9999 -9999 -9999 -9999 -9999 -9999 -9999 -9999 -9999 -9999 -9999 -9999 -9999 -9999 -9999 -9999 -9999 -9999 -9999 -9999 -9999 -9999 -9999 -9999 -9999 
-9999 -9999 -9999 -9999 -9999 -9999 -9999 -9999 -9999 -9999 -9999 -9999 -9999 -9999 -9999 -9999 -9999 -9999 -9999 -9999 -9999 -9999 -9999 -9999 -9999 -9999 -9999 -9999 -9999 -9999 -9999 -9999 -9999 -9999 -9999 -9999 -9999 -9999 -9999 -9999 -9999 -9999 -9999 -9999 -9999 -9999 -9999 -9999 -9999 -9999 -9999 -9999 -9999 -9999 -9999 -9999 -9999 -9999 -9999 -9999 -9999 -9999 -9999 -9999 -9999 -9999 -9999 -9999 -9999 -9999 -9999 -9999 -9999 -9999 -9999 -9999 -9999 -9999 -9999 -9999 -9999 -9999 -9999 -9999 -9999 -9999 -9999 -0.08101227 -0.220298 -0.220298 -0.220298 -0.220298 -0.5684808 -0.207865 -0.237865 -0.237865 -1.050315 -1.050315 -1.050315 -1.050315 -0.6237528 -0.5037528 -0.2345103 -0.05451034 -0.004222717 0.07577728 0.07577728 0.07577728 -0.2237436 -0.1329335 -9999 -9999 -9999 -9999 -9999 -9999 -9999 -9999 -9999 -9999 -9999 -9999 -9999 -9999 -9999 -9999 -9999 -9999 -9999 -9999 -9999 -9999 -9999 -9999 -9999 -9999 -9999 -9999 -9999 -9999 -9999 -9999 -9999 -9999 -9999 -9999 -9999 -9999 -9999 -9999 -9999 -9999 -9999 -9999 -9999 -9999 -9999 -9999 -9999 -9999 -9999 -9999 -9999 -9999 -9999 -9999 -9999 -9999 -9999 -9999 -9999 -9999 -9999 -9999 -9999 -9999 -9999 -9999 -9999 -9999 -9999 -9999 -9999 -9999 -9999 -9999 -9999 -9999 -9999 -9999 -9999 -9999 -9999 -9999 -9999 -9999 -9999 -9999 -9999 -9999 -9999 -9999 -9999 -9999 
-9999 -9999 -9999 -9999 -9999 -9999 -9999 -9999 -9999 -9999 -9999 -9999 -9999 -9999 -9999 -9999 -9999 -9999 -9999 -9999 -9999 -9999 -9999 -9999 -9999 -9999 -9999 -9999 -9999 -9999 -9999 -9999 -9999 -9999 -9999 -9999 -9999 -9999 -9999 -9999 -9999 -9999 -9999 -9999 -9999 -9999 -9999 -9999 -9999 -9999 -9999 -9999 -9999 -9999 -9999 -9999 -9999 -9999 -9999 -9999 -9999 -9999 -9999 -9999 -9999 -9999 -9999 -9999 -9999 -9999 -9999 -9999 -9999 -9999 -9999 -9999 -9999 -9999 -9999 -9999 -9999 -9999 -9999 -9999 -9999 0.1984611 0.1984611 -0.08101227 -0.08101227 -0.220298 -0.220298 -0.5684808 -0.5684808 -0.5928993 -0.5928993 -0.5928993 -1.050315 -1.050315 -1.050315 -1.050315 -0.5037528 -0.5037528 -0.2345103 -0.05451034 0.2699126 0.2699126 -0.004222717 -0.06466736 -0.2237436 -0.1759984 -9999 -9999 -9999 -9999 -9999 -9999 -9999 -9999 -9999 -9999 -9999 -9999 -9999 -9999 -9999 -9999 -9999 -9999 -9999 -9999 -9999 -9999 -9999 -9999 -9999 -9999 -9999 -9999 -9999 -9999 -9999 -9999 -9999 -9999 -9999 -9999 -9999 -9999 -9999 -9999 -9999 -9999 -9999 -9999 -9999 -9999 -9999 -9999 -9999 -9999 -9999 -9999 -9999 -9999 -9999 -9999 -9999 -9999 -9999 -9999 -9999 -9999 -9999 -9999 -9999 -9999 -9999 -9999 -9999 -9999 -9999 -9999 -9999 -9999 -9999 -9999 -9999 -9999 -9999 -9999 -9999 -9999 -9999 -9999 -9999 -9999 -9999 -9999 -9999 -9999 -9999 -9999 -9999 -9999 
-9999 -9999 -9999 -9999 -9999 -9999 -9999 -9999 -9999 -9999 -9999 -9999 -9999 -9999 -9999 -9999 -9999 -9999 -9999 -9999 -9999 -9999 -9999 -9999 -9999 -9999 -9999 -9999 -9999 -9999 -9999 -9999 -9999 -9999 -9999 -9999 -9999 -9999 -9999 -9999 -9999 -9999 -9999 -9999 -9999 -9999 -9999 -9999 -9999 -9999 -9999 -9999 -9999 -9999 -9999 -9999 -9999 -9999 -9999 -9999 -9999 -9999 -9999 -9999 -9999 -9999 -9999 -9999 -9999 -9999 -9999 -9999 -9999 -9999 -9999 -9999 -9999 -9999 -9999 -9999 -9999 -9999 -9999 -9999 0.1732668 0.1732668 -0.08101227 -0.08101227 -0.08101227 -0.2755347 -0.2755347 -0.5684808 -0.5684808 -0.5928993 -0.5928993 -0.5928993 -0.7352388 -0.7352388 -0.7310025 -0.7310025 -0.6237528 -0.5037528 -0.2345103 0.2699126 0.2699126 0.2699126 0.2699126 -0.06466736 0.03908432 -0.1759984 -0.1759984 -9999 -9999 -9999 -9999 -9999 -9999 -9999 -9999 -9999 -9999 -9999 -9999 -9999 -9999 -9999 -9999 -9999 -9999 -9999 -9999 -9999 -9999 -9999 -9999 -9999 -9999 -9999 -9999 -9999 -9999 -9999 -9999 -9999 -9999 -9999 -9999 -9999 -9999 -9999 -9999 -9999 -9999 -9999 -9999 -9999 -9999 -9999 -9999 -9999 -9999 -9999 -9999 -9999 -9999 -9999 -9999 -9999 -9999 -9999 -9999 -9999 -9999 -9999 -9999 -9999 -9999 -9999 -9999 -9999 -9999 -9999 -9999 -9999 -9999 -9999 -9999 -9999 -9999 -9999 -9999 -9999 -9999 -9999 -9999 -9999 -9999 -9999 -9999 -9999 -9999 -9999 -9999 -9999 
-9999 -9999 -9999 -9999 -9999 -9999 -9999 -9999 -9999 -9999 -9999 -9999 -9999 -9999 -9999 -9999 -9999 -9999 -9999 -9999 -9999 -9999 -9999 -9999 -9999 -9999 -9999 -9999 -9999 -9999 -9999 -9999 -9999 -9999 -9999 -9999 -9999 -9999 -9999 -9999 -9999 -9999 -9999 -9999 -9999 -9999 -9999 -9999 -9999 -9999 -9999 -9999 -9999 -9999 -9999 -9999 -9999 -9999 -9999 -9999 -9999 -9999 -9999 -9999 -9999 -9999 -9999 -9999 -9999 -9999 -9999 -9999 -9999 -9999 -9999 -9999 -9999 -9999 -9999 -9999 -9999 -9999 0.1732668 0.1732668 0.1732668 -0.08101227 -0.08101227 -0.08101227 -0.2755347 -0.2755347 -0.6944969 -0.6944969 -0.6227072 -0.5928993 -0.5928993 -0.5928993 -0.7352388 -0.7352388 -0.7310025 -0.7310025 -0.6237528 -0.133143 -0.133143 0.2699126 0.2699126 0.2699126 0.2699126 0.03908432 0.03908432 0.03908432 -0.1759984 -0.2746468 -9999 -9999 -9999 -9999 -9999 -9999 -9999 -9999 -9999 -9999 -9999 -9999 -9999 -9999 -9999 -9999 -9999 -9999 -9999 -9999 -9999 -9999 -9999 -9999 -9999 -9999 -9999 -9999 -9999 -9999 -9999 -9999 -9999 -9999 -9999 -9999 -9999 -9999 -9999 -9999 -9999 -9999 -9999 -9999 -9999 -9999 -9999 -9999 -9999 -9999 -9999 -9999 -9999 -9999 -9999 -9999 -9999 -9999 -9999 -9999 -9999 -9999 -9999 -9999 -9999 -9999 -9999 -9999 -9999 -9999 -9999 -9999 -9999 -9999 -9999 -9999 -9999 -9999 -9999 -9999 -9999 -9999 -9999 -9999 -9999 -9999 -9999 -9999 -9999 -9999 -9999 -9999 
-9999 -9999 -9999 -9999 -9999 -9999 -9999 -9999 -9999 -9999 -9999 -9999 -9999 -9999 -9999 -9999 -9999 -9999 -9999 -9999 -9999 -9999 -9999 -9999 -9999 -9999 -9999 -9999 -9999 -9999 -9999 -9999 -9999 -9999 -9999 -9999 -9999 -9999 -9999 -9999 -9999 -9999 -9999 -9999 -9999 -9999 -9999 -9999 -9999 -9999 -9999 -9999 -9999 -9999 -9999 -9999 -9999 -9999 -9999 -9999 -9999 -9999 -9999 -9999 -9999 -9999 -9999 -9999 -9999 -9999 -9999 -9999 -9999 -9999 -9999 -9999 -9999 -9999 -9999 -9999 -9999 0.01335144 0.01335144 0.1732668 0.01335144 -0.1987147 -0.6535109 -0.6535109 -0.2755347 -0.6944969 -0.6944969 -0.6227072 -0.4278928 -0.4278928 -0.4278928 -0.555155 -0.555155 -0.7352388 -0.7310025 -0.08515412 -0.08515412 -0.08515412 -0.08515412 -0.0968869 0.2699126 0.2699126 0.2699126 0.03908432 0.03908432 0.03908432 0.4828499 0.4828499 -9999 -9999 -9999 -9999 -9999 -9999 -9999 -9999 -9999 -9999 -9999 -9999 -9999 -9999 -9999 -9999 -9999 -9999 -9999 -9999 -9999 -9999 -9999 -9999 -9999 -9999 -9999 -9999 -9999 -9999 -9999 -9999 -9999 -9999 -9999 -9999 -9999 -9999 -9999 -9999 -9999 -9999 -9999 -9999 -9999 -9999 -9999 -9999 -9999 -9999 -9999 -9999 -9999 -9999 -9999 -9999 -9999 -9999 -9999 -9999 -9999 -9999 -9999 -9999 -9999 -9999 -9999 -9999 -9999 -9999 -9999 -9999 -9999 -9999 -9999 -9999 -9999 -9999 -9999 -9999 -9999 -9999 -9999 -9999 -9999 -9999 -9999 -9999 -9999 -9999 -9999 -9999 
-9999 -9999 -9999 -9999 -9999 -9999 -9999 -9999 -9999 -9999 -9999 -9999 -9999 -9999 -9999 -9999 -9999 -9999 -9999 -9999 -9999 -9999 -9999 -9999 -9999 -9999 -9999 -9999 -9999 -9999 -9999 -9999 -9999 -9999 -9999 -9999 -9999 -9999 -9999 -9999 -9999 -9999 -9999 -9999 -9999 -9999 -9999 -9999 -9999 -9999 -9999 -9999 -9999 -9999 -9999 -9999 -9999 -9999 -9999 -9999 -9999 -9999 -9999 -9999 -9999 -9999 -9999 -9999 -9999 -9999 -9999 -9999 -9999 -9999 -9999 -9999 -9999 -9999 -9999 0.08983032 -0.4036488 0.01335144 0.01335144 0.01335144 0.01335144 -0.6535109 -0.6535109 -0.6535109 -0.6944969 -0.6944969 -0.6944969 -0.6227072 -0.4278928 -0.4278928 -0.4278928 -0.4278928 -0.555155 -0.1078363 -0.2403592 -0.08515412 -0.08515412 -0.08515412 -0.08515412 0.1844008 0.1844008 0.1844008 0.1844008 0.1954233 0.1954233 0.4828499 0.7728499 0.7728499 0.7728499 -9999 -9999 -9999 -9999 -9999 -9999 -9999 -9999 -9999 -9999 -9999 -9999 -9999 -9999 -9999 -9999 -9999 -9999 -9999 -9999 -9999 -9999 -9999 -9999 -9999 -9999 -9999 -9999 -9999 -9999 -9999 -9999 -9999 -9999 -9999 -9999 -9999 -9999 -9999 -9999 -9999 -9999 -9999 -9999 -9999 -9999 -9999 -9999 -9999 -9999 -9999 -9999 -9999 -9999 -9999 -9999 -9999 -9999 -9999 -9999 -9999 -9999 -9999 -9999 -9999 -9999 -9999 -9999 -9999 -9999 -9999 -9999 -9999 -9999 -9999 -9999 -9999 -9999 -9999 -9999 -9999 -9999 -9999 -9999 -9999 -9999 -9999 -9999 -9999 -9999 -9999 
-9999 -9999 -9999 -9999 -9999 -9999 -9999 -9999 -9999 -9999 -9999 -9999 -9999 -9999 -9999 -9999 -9999 -9999 -9999 -9999 -9999 -9999 -9999 -9999 -9999 -9999 -9999 -9999 -9999 -9999 -9999 -9999 -9999 -9999 -9999 -9999 -9999 -9999 -9999 -9999 -9999 -9999 -9999 -9999 -9999 -9999 -9999 -9999 -9999 -9999 -9999 -9999 -9999 -9999 -9999 -9999 -9999 -9999 -9999 -9999 -9999 -9999 -9999 -9999 -9999 -9999 -9999 -9999 -9999 -9999 -9999 -9999 -9999 -9999 -9999 -9999 -9999 -9999 0.08983032 0.01983032 0.01983032 -0.3136488 0.01335144 0.01335144 -0.3136488 -0.4213893 -0.6535109 -0.6535109 -1.42088 -0.6944969 -0.6944969 -0.6227072 -0.4278928 -0.4278928 -0.4278928 -0.3450545 -0.1078363 -0.1078363 -0.1078363 -0.08515412 -0.08515412 -0.08515412 -0.08515412 0.1844008 0.1844008 0.1844008 0.1844008 0.1954233 0.1954233 0.1954233 0.7824876 0.7824876 0.7824876 0.7728499 -9999 -9999 -9999 -9999 -9999 -9999 -9999 -9999 -9999 -9999 -9999 -9999 -9999 -9999 -9999 -9999 -9999 -9999 -9999 -9999 -9999 -9999 -9999 -9999 -9999 -9999 -9999 -9999 -9999 -9999 -9999 -9999 -9999 -9999 -9999 -9999 -9999 -9999 -9999 -9999 -9999 -9999 -9999 -9999 -9999 -9999 -9999 -9999 -9999 -9999 -9999 -9999 -9999 -9999 -9999 -9999 -9999 -9999 -9999 -9999 -9999 -9999 -9999 -9999 -9999 -9999 -9999 -9999 -9999 -9999 -9999 -9999 -9999 -9999 -9999 -9999 -9999 -9999 -9999 -9999 -9999 -9999 -9999 -9999 -9999 -9999 -9999 -9999 -9999 -9999 
-9999 -9999 -9999 -9999 -9999 -9999 -9999 -9999 -9999 -9999 -9999 -9999 -9999 -9999 -9999 -9999 -9999 -9999 -9999 -9999 -9999 -9999 -9999 -9999 -9999 -9999 -9999 -9999 -9999 -9999 -9999 -9999 -9999 -9999 -9999 -9999 -9999 -9999 -9999 -9999 -9999 -9999 -9999 -9999 -9999 -9999 -9999 -9999 -9999 -9999 -9999 -9999 -9999 -9999 -9999 -9999 -9999 -9999 -9999 -9999 -9999 -9999 -9999 -9999 -9999 -9999 -9999 -9999 -9999 -9999 -9999 -9999 -9999 -9999 -9999 -9999 0.08621552 0.08621552 0.08621552 0.01983032 -1.141957 -0.4036488 -0.3136488 -0.3136488 -0.4213893 -0.4213893 -0.6535109 -1.400207 -1.42088 -1.42088 -0.4983498 -0.4983498 -0.4983498 -0.4278928 -0.3585646 -0.1078363 -0.1078363 -0.1078363 -0.1078363 0.2096408 0.2096408 0.2096408 -0.09349335 -0.09349335 0.1844008 0.1844008 0.1844008 0.1954233 0.1954233 0.1954233 0.7824876 0.7824876 0.7824876 0.7824876 -9999 -9999 -9999 -9999 -9999 -9999 -9999 -9999 -9999 -9999 -9999 -9999 -9999 -9999 -9999 -9999 -9999 -9999 -9999 -9999 -9999 -9999 -9999 -9999 -9999 -9999 -9999 -9999 -9999 -9999 -9999 -9999 -9999 -9999 -9999 -9999 -9999 -9999 -9999 -9999 -9999 -9999 -9999 -9999 -9999 -9999 -9999 -9999 -9999 -9999 -9999 -9999 -9999 -9999 -9999 -9999 -9999 -9999 -9999 -9999 -9999 -9999 -9999 -9999 -9999 -9999 -9999 -9999 -9999 -9999 -9999 -9999 -9999 -9999 -9999 -9999 -9999 -9999 -9999 -9999 -9999 -9999 -9999 -9999 -9999 -9999 -9999 -9999 -9999 -9999 
-9999 -9999 -9999 -9999 -9999 -9999 -9999 -9999 -9999 -9999 -9999 -9999 -9999 -9999 -9999 -9999 -9999 -9999 -9999 -9999 -9999 -9999 -9999 -9999 -9999 -9999 -9999 -9999 -9999 -9999 -9999 -9999 -9999 -9999 -9999 -9999 -9999 -9999 -9999 -9999 -9999 -9999 -9999 -9999 -9999 -9999 -9999 -9999 -9999 -9999 -9999 -9999 -9999 -9999 -9999 -9999 -9999 -9999 -9999 -9999 -9999 -9999 -9999 -9999 -9999 -9999 -9999 -9999 -9999 -9999 -9999 -9999 -9999 -9999 -0.01202957 0.08621552 0.08621552 0.08621552 0.08621552 0.01983032 -1.131957 -1.131957 -1.131957 -0.4213893 -0.4213893 -1.400207 -1.358757 -1.358757 -1.358757 -1.42088 -0.4983498 -0.4983498 -0.3885646 -0.3585646 -0.3585646 -0.3450545 -0.1078363 -0.1078363 0.2096408 0.2096408 0.2096408 0.2096408 -0.09349335 -0.09349335 -0.09349335 -0.2077559 -0.2268079 -0.2268079 0.1954233 0.1954233 0.7824876 0.7824876 0.7824876 0.6741098 0.2214366 -9999 -9999 -9999 -9999 -9999 -9999 -9999 -9999 -9999 -9999 -9999 -9999 -9999 -9999 -9999 -9999 -9999 -9999 -9999 -9999 -9999 -9999 -9999 -9999 -9999 -9999 -9999 -9999 -9999 -9999 -9999 -9999 -9999 -9999 -9999 -9999 -9999 -9999 -9999 -9999 -9999 -9999 -9999 -9999 -9999 -9999 -9999 -9999 -9999 -9999 -9999 -9999 -9999 -9999 -9999 -9999 -9999 -9999 -9999 -9999 -9999 -9999 -9999 -9999 -9999 -9999 -9999 -9999 -9999 -9999 -9999 -9999 -9999 -9999 -9999 -9999 -9999 -9999 -9999 -9999 -9999 -9999 -9999 -9999 -9999 -9999 -9999 -9999 -9999 
-9999 -9999 -9999 -9999 -9999 -9999 -9999 -9999 -9999 -9999 -9999 -9999 -9999 -9999 -9999 -9999 -9999 -9999 -9999 -9999 -9999 -9999 -9999 -9999 -9999 -9999 -9999 -9999 -9999 -9999 -9999 -9999 -9999 -9999 -9999 -9999 -9999 -9999 -9999 -9999 -9999 -9999 -9999 -9999 -9999 -9999 -9999 -9999 -9999 -9999 -9999 -9999 -9999 -9999 -9999 -9999 -9999 -9999 -9999 -9999 -9999 -9999 -9999 -9999 -9999 -9999 -9999 -9999 -9999 -9999 -9999 -9999 -9999 -0.07838028 -0.1491945 0.08621552 0.08621552 0.08621552 0.08621552 -0.005009613 -1.131957 -1.131957 -1.131957 -1.131957 -1.754533 -1.358757 -1.358757 -1.358757 -1.358757 -1.418757 -0.4983498 -0.3885646 -0.3585646 -0.3585646 -0.2564244 -0.2564244 -0.2564244 -0.2438016 0.2096408 0.2096408 0.2096408 0.2096408 -0.09349335 -0.09349335 -0.09349335 -0.1977559 -0.2077559 -0.2268079 -0.2268079 -0.1034465 -0.1034465 0.7824876 0.7824876 0.4514366 0.4514366 0.2214366 -9999 -9999 -9999 -9999 -9999 -9999 -9999 -9999 -9999 -9999 -9999 -9999 -9999 -9999 -9999 -9999 -9999 -9999 -9999 -9999 -9999 -9999 -9999 -9999 -9999 -9999 -9999 -9999 -9999 -9999 -9999 -9999 -9999 -9999 -9999 -9999 -9999 -9999 -9999 -9999 -9999 -9999 -9999 -9999 -9999 -9999 -9999 -9999 -9999 -9999 -9999 -9999 -9999 -9999 -9999 -9999 -9999 -9999 -9999 -9999 -9999 -9999 -9999 -9999 -9999 -9999 -9999 -9999 -9999 -9999 -9999 -9999 -9999 -9999 -9999 -9999 -9999 -9999 -9999 -9999 -9999 -9999 -9999 -9999 -9999 -9999 -9999 -9999 
-9999 -9999 -9999 -9999 -9999 -9999 -9999 -9999 -9999 -9999 -9999 -9999 -9999 -9999 -9999 -9999 -9999 -9999 -9999 -9999 -9999 -9999 -9999 -9999 -9999 -9999 -9999 -9999 -9999 -9999 -9999 -9999 -9999 -9999 -9999 -9999 -9999 -9999 -9999 -9999 -9999 -9999 -9999 -9999 -9999 -9999 -9999 -9999 -9999 -9999 -9999 -9999 -9999 -9999 -9999 -9999 -9999 -9999 -9999 -9999 -9999 -9999 -9999 -9999 -9999 -9999 -9999 -9999 -9999 -9999 -9999 -0.07838028 -0.07838028 -0.07838028 -0.1491945 -0.1606703 0.08621552 0.08621552 -0.005009613 -0.005009613 -1.005423 -1.005423 -1.005423 -1.131957 -1.754533 -1.754533 -1.358757 -1.046269 -1.046269 -1.046269 -0.8506044 -0.3885646 -0.3885646 -0.3585646 -0.2564244 -0.2564244 -0.2438016 -0.2438016 -0.2438016 0.2096408 0.2096408 -0.2003914 -0.1977559 -0.1977559 -0.1977559 -0.1977559 -0.2268079 -0.2268079 -0.3838997 -0.1132397 -0.1034465 -0.1034465 0.4514366 0.4514366 0.4514366 0.2214366 -9999 -9999 -9999 -9999 -9999 -9999 -9999 -9999 -9999 -9999 -9999 -9999 -9999 -9999 -9999 -9999 -9999 -9999 -9999 -9999 -9999 -9999 -9999 -9999 -9999 -9999 -9999 -9999 -9999 -9999 -9999 -9999 -9999 -9999 -9999 -9999 -9999 -9999 -9999 -9999 -9999 -9999 -9999 -9999 -9999 -9999 -9999 -9999 -9999 -9999 -9999 -9999 -9999 -9999 -9999 -9999 -9999 -9999 -9999 -9999 -9999 -9999 -9999 -9999 -9999 -9999 -9999 -9999 -9999 -9999 -9999 -9999 -9999 -9999 -9999 -9999 -9999 -9999 -9999 -9999 -9999 -9999 -9999 -9999 -9999 -9999 -9999 -9999 
-9999 -9999 -9999 -9999 -9999 -9999 -9999 -9999 -9999 -9999 -9999 -9999 -9999 -9999 -9999 -9999 -9999 -9999 -9999 -9999 -9999 -9999 -9999 -9999 -9999 -9999 -9999 -9999 -9999 -9999 -9999 -9999 -9999 -9999 -9999 -9999 -9999 -9999 -9999 -9999 -9999 -9999 -9999 -9999 -9999 -9999 -9999 -9999 -9999 -9999 -9999 -9999 -9999 -9999 -9999 -9999 -9999 -9999 -9999 -9999 -9999 -9999 -9999 -9999 -9999 -9999 -9999 -9999 -9999 -9999 0.03422424 0.03422424 0.03422424 -0.1491945 -0.1606703 -0.1606703 -0.1606703 -0.005009613 -0.005009613 -1.005423 -0.655423 -0.655423 -0.655423 -1.771995 -1.771995 -1.745346 -1.745346 -0.3580046 -1.046269 -0.8506044 -0.8506044 -0.8506044 -0.2480556 -0.3885646 -0.2564244 -0.2564244 -0.2564244 -0.2438016 -0.1303914 -0.1303914 -0.1303914 -0.2003914 -0.1977559 -0.1977559 -0.1977559 -0.2981436 -0.7576153 -0.52651 -0.52651 -0.1132397 -0.1132397 -0.1034465 0.4514366 0.4514366 0.4514366 0.1011609 0.1011609 -9999 -9999 -9999 -9999 -9999 -9999 -9999 -9999 -9999 -9999 -9999 -9999 -9999 -9999 -9999 -9999 -9999 -9999 -9999 -9999 -9999 -9999 -9999 -9999 -9999 -9999 -9999 -9999 -9999 -9999 -9999 -9999 -9999 -9999 -9999 -9999 -9999 -9999 -9999 -9999 -9999 -9999 -9999 -9999 -9999 -9999 -9999 -9999 -9999 -9999 -9999 -9999 -9999 -9999 -9999 -9999 -9999 -9999 -9999 -9999 -9999 -9999 -9999 -9999 -9999 -9999 -9999 -9999 -9999 -9999 -9999 -9999 -9999 -9999 -9999 -9999 -9999 -9999 -9999 -9999 -9999 -9999 -9999 -9999 -9999 -9999 -9999 
-9999 -9999 -9999 -9999 -9999 -9999 -9999 -9999 -9999 -9999 -9999 -9999 -9999 -9999 -9999 -9999 -9999 -9999 -9999 -9999 -9999 -9999 -9999 -9999 -9999 -9999 -9999 -9999 -9999 -9999 -9999 -9999 -9999 -9999 -9999 -9999 -9999 -9999 -9999 -9999 -9999 -9999 -9999 -9999 -9999 -9999 -9999 -9999 -9999 -9999 -9999 -9999 -9999 -9999 -9999 -9999 -9999 -9999 -9999 -9999 -9999 -9999 -9999 -9999 -9999 -9999 -9999 -9999 -0.03964722 -0.03964722 0.03422424 0.03422424 0.03422424 0.03422424 -0.1606703 -0.1606703 -0.1606703 -0.1606703 -0.2650096 -1.060446 -0.655423 -0.655423 -0.655423 -0.655423 -1.806497 -1.745346 -0.3580046 -0.3580046 -0.3580046 -0.07593551 -0.8506044 -0.2480556 -0.2480556 -0.2480556 -0.5091539 -0.2564244 -0.2564244 -0.3464244 -0.1303914 -0.1303914 -0.1303914 -0.1303914 -0.2981436 -0.2981436 -0.2981436 -0.2981436 -0.7576153 -0.7576153 -0.7576153 -0.1132397 -0.1132397 -0.1132397 0.4514366 0.4514366 0.4514366 0.1265529 0.1011609 0.1011609 -9999 -9999 -9999 -9999 -9999 -9999 -9999 -9999 -9999 -9999 -9999 -9999 -9999 -9999 -9999 -9999 -9999 -9999 -9999 -9999 -9999 -9999 -9999 -9999 -9999 -9999 -9999 -9999 -9999 -9999 -9999 -9999 -9999 -9999 -9999 -9999 -9999 -9999 -9999 -9999 -9999 -9999 -9999 -9999 -9999 -9999 -9999 -9999 -9999 -9999 -9999 -9999 -9999 -9999 -9999 -9999 -9999 -9999 -9999 -9999 -9999 -9999 -9999 -9999 -9999 -9999 -9999 -9999 -9999 -9999 -9999 -9999 -9999 -9999 -9999 -9999 -9999 -9999 -9999 -9999 -9999 -9999 -9999 -9999 -9999 -9999 
-9999 -9999 -9999 -9999 -9999 -9999 -9999 -9999 -9999 -9999 -9999 -9999 -9999 -9999 -9999 -9999 -9999 -9999 -9999 -9999 -9999 -9999 -9999 -9999 -9999 -9999 -9999 -9999 -9999 -9999 -9999 -9999 -9999 -9999 -9999 -9999 -9999 -9999 -9999 -9999 -9999 -9999 -9999 -9999 -9999 -9999 -9999 -9999 -9999 -9999 -9999 -9999 -9999 -9999 -9999 -9999 -9999 -9999 -9999 -9999 -9999 -9999 -9999 -9999 -9999 -9999 0.09943161 -0.2596472 -0.1437929 -0.1437929 0.03422424 0.03422424 0.03422424 0.03422424 -0.08312348 -0.1606703 -0.1606703 -0.1606703 -0.8295808 -0.2723784 -0.2723784 -0.2723784 -0.655423 -0.8049117 -0.2258524 -0.2258524 -0.3580046 -0.07593551 -0.07593551 -0.07593551 -0.07593551 -0.2480556 -0.2480556 -0.2480556 -0.2480556 -0.5091539 -0.6180508 -0.696223 -0.1303914 -0.1303914 -0.1303914 -0.2003914 -0.2799025 -0.2981436 -0.2981436 -0.2981436 -0.7595863 -0.7595863 -0.9176707 -0.7761908 -0.7761908 -0.6588811 0.1265529 0.1265529 0.1265529 0.1265529 0.1011609 0.1011609 -9999 -9999 -9999 -9999 -9999 -9999 -9999 -9999 -9999 -9999 -9999 -9999 -9999 -9999 -9999 -9999 -9999 -9999 -9999 -9999 -9999 -9999 -9999 -9999 -9999 -9999 -9999 -9999 -9999 -9999 -9999 -9999 -9999 -9999 -9999 -9999 -9999 -9999 -9999 -9999 -9999 -9999 -9999 -9999 -9999 -9999 -9999 -9999 -9999 -9999 -9999 -9999 -9999 -9999 -9999 -9999 -9999 -9999 -9999 -9999 -9999 -9999 -9999 -9999 -9999 -9999 -9999 -9999 -9999 -9999 -9999 -9999 -9999 -9999 -9999 -9999 -9999 -9999 -9999 -9999 -9999 -9999 -9999 -9999 -9999 -9999 
-9999 -9999 -9999 -9999 -9999 -9999 -9999 -9999 -9999 -9999 -9999 -9999 -9999 -9999 -9999 -9999 -9999 -9999 -9999 -9999 -9999 -9999 -9999 -9999 -9999 -9999 -9999 -9999 -9999 -9999 -9999 -9999 -9999 -9999 -9999 -9999 -9999 -9999 -9999 -9999 -9999 -9999 -9999 -9999 -9999 -9999 -9999 -9999 -9999 -9999 -9999 -9999 -9999 -9999 -9999 -9999 -9999 -9999 -9999 -9999 -9999 -9999 -9999 -9999 -9999 0.08718887 0.08718887 0.08718887 -0.1437929 -0.1437929 -0.06112503 0.03422424 -0.3033873 -0.3033873 0.02598099 0.02598099 0.02598099 -0.8295808 -0.2023784 -0.2023784 -0.05237839 -0.05237839 -0.2458524 -0.2258524 -0.2258524 0.02090942 0.02090942 -0.07593551 -0.07593551 0.1268166 0.1268166 0.1268166 -0.1699756 -0.2480556 -0.5091539 -0.6180508 -0.6180508 -0.3374843 -0.3374843 -0.3374843 -0.2799025 -0.2799025 -0.2799025 -0.2799025 -0.2981436 -0.8357511 -0.8357511 -0.8741795 -0.7761908 -0.7761908 -0.7761908 -0.6588811 -0.5981867 0.1265529 0.1265529 0.1011609 0.1011609 0.1011609 0.02920715 -9999 -9999 -9999 -9999 -9999 -9999 -9999 -9999 -9999 -9999 -9999 -9999 -9999 -9999 -9999 -9999 -9999 -9999 -9999 -9999 -9999 -9999 -9999 -9999 -9999 -9999 -9999 -9999 -9999 -9999 -9999 -9999 -9999 -9999 -9999 -9999 -9999 -9999 -9999 -9999 -9999 -9999 -9999 -9999 -9999 -9999 -9999 -9999 -9999 -9999 -9999 -9999 -9999 -9999 -9999 -9999 -9999 -9999 -9999 -9999 -9999 -9999 -9999 -9999 -9999 -9999 -9999 -9999 -9999 -9999 -9999 -9999 -9999 -9999 -9999 -9999 -9999 -9999 -9999 -9999 -9999 -9999 -9999 -9999 -9999 
-9999 -9999 -9999 -9999 -9999 -9999 -9999 -9999 -9999 -9999 -9999 -9999 -9999 -9999 -9999 -9999 -9999 -9999 -9999 -9999 -9999 -9999 -9999 -9999 -9999 -9999 -9999 -9999 -9999 -9999 -9999 -9999 -9999 -9999 -9999 -9999 -9999 -9999 -9999 -9999 -9999 -9999 -9999 -9999 -9999 -9999 -9999 -9999 -9999 -9999 -9999 -9999 -9999 -9999 -9999 -9999 -9999 -9999 -9999 -9999 -9999 -9999 -9999 0.06503601 0.08718887 0.08718887 0.08718887 -0.3585643 -0.3585643 -0.06112503 -0.06112503 -0.06112503 -0.06112503 -0.254019 0.02598099 0.02598099 0.02598099 0.02598099 -0.2023784 -0.05237839 -0.05237839 -0.05237839 -0.05237839 -0.2258524 0.02090942 0.02090942 0.02090942 0.02090942 -0.07593551 0.1268166 0.1268166 0.1268166 0.1268166 -0.5309889 -0.5309889 -0.6180508 -0.6180508 -0.3374843 -0.3374843 -0.3374843 -0.2799025 -0.2799025 -0.2799025 -0.2799025 -0.5234268 -0.6457511 -0.6457511 -0.6457511 -0.782637 -0.7761908 -0.7761908 -0.5981867 -0.5981867 -0.5981867 -0.06883911 0.001160889 0.02920715 0.02920715 0.02920715 0.02920715 -9999 -9999 -9999 -9999 -9999 -9999 -9999 -9999 -9999 -9999 -9999 -9999 -9999 -9999 -9999 -9999 -9999 -9999 -9999 -9999 -9999 -9999 -9999 -9999 -9999 -9999 -9999 -9999 -9999 -9999 -9999 -9999 -9999 -9999 -9999 -9999 -9999 -9999 -9999 -9999 -9999 -9999 -9999 -9999 -9999 -9999 -9999 -9999 -9999 -9999 -9999 -9999 -9999 -9999 -9999 -9999 -9999 -9999 -9999 -9999 -9999 -9999 -9999 -9999 -9999 -9999 -9999 -9999 -9999 -9999 -9999 -9999 -9999 -9999 -9999 -9999 -9999 -9999 -9999 -9999 -9999 -9999 -9999 -9999 
-9999 -9999 -9999 -9999 -9999 -9999 -9999 -9999 -9999 -9999 -9999 -9999 -9999 -9999 -9999 -9999 -9999 -9999 -9999 -9999 -9999 -9999 -9999 -9999 -9999 -9999 -9999 -9999 -9999 -9999 -9999 -9999 -9999 -9999 -9999 -9999 -9999 -9999 -9999 -9999 -9999 -9999 -9999 -9999 -9999 -9999 -9999 -9999 -9999 -9999 -9999 -9999 -9999 -9999 -9999 -9999 -9999 -9999 -9999 -9999 -9999 -9999 0.06503601 0.06503601 0.06503601 0.08718887 0.08718887 -0.3357664 -0.3585643 -0.06112503 -0.06112503 -0.06112503 -0.06112503 -0.371125 0.02598099 0.02598099 0.02598099 -0.234019 -0.2023784 -0.05237839 -0.05237839 -0.05237839 -0.05237839 -0.1494222 0.02090942 0.02090942 0.02090942 0.02090942 0.003346863 0.1268166 0.1268166 0.1268166 -0.1699756 -0.3599756 -0.5309889 -0.731373 -0.731373 -0.3374843 -0.3374843 -0.3374843 -0.3374843 -0.2799025 -0.2799025 -0.4269942 -0.5234268 -0.5816492 -0.5816492 -0.6457511 -0.6457511 -0.6244153 -0.7761908 -0.5981867 -0.5981867 -0.2461914 -0.2461914 0.001160889 0.001160889 0.02920715 0.02920715 0.02920715 -9999 -9999 -9999 -9999 -9999 -9999 -9999 -9999 -9999 -9999 -9999 -9999 -9999 -9999 -9999 -9999 -9999 -9999 -9999 -9999 -9999 -9999 -9999 -9999 -9999 -9999 -9999 -9999 -9999 -9999 -9999 -9999 -9999 -9999 -9999 -9999 -9999 -9999 -9999 -9999 -9999 -9999 -9999 -9999 -9999 -9999 -9999 -9999 -9999 -9999 -9999 -9999 -9999 -9999 -9999 -9999 -9999 -9999 -9999 -9999 -9999 -9999 -9999 -9999 -9999 -9999 -9999 -9999 -9999 -9999 -9999 -9999 -9999 -9999 -9999 -9999 -9999 -9999 -9999 -9999 -9999 -9999 -9999 -9999 
-9999 -9999 -9999 -9999 -9999 -9999 -9999 -9999 -9999 -9999 -9999 -9999 -9999 -9999 -9999 -9999 -9999 -9999 -9999 -9999 -9999 -9999 -9999 -9999 -9999 -9999 -9999 -9999 -9999 -9999 -9999 -9999 -9999 -9999 -9999 -9999 -9999 -9999 -9999 -9999 -9999 -9999 -9999 -9999 -9999 -9999 -9999 -9999 -9999 -9999 -9999 -9999 -9999 -9999 -9999 -9999 -9999 -9999 -9999 -9999 0.2082288 -0.09600785 -0.09600785 0.06503601 0.06503601 0.06503601 0.01682022 -0.3357664 -0.3357664 -0.3993176 -0.06112503 -0.06112503 -0.371125 -0.4584544 -0.2101846 0.02598099 -0.234019 -0.234019 -0.2023784 -0.05237839 -0.05237839 -0.05237839 -0.05237839 -0.1279141 0.02090942 0.02090942 0.02090942 0.02090942 0.003346863 0.03838303 0.1268166 -0.1699756 -0.1699756 -0.3599756 -1.194552 -0.731373 -0.731373 -0.731373 -0.3374843 -0.3374843 -0.4269942 -0.4269942 -0.4269942 -0.4269942 -0.5234268 -0.4268532 -0.4268532 -0.5816492 -0.6244153 -0.6244153 -0.6244153 -0.5981867 -0.5981867 -0.5981867 -0.2461914 -0.2461914 -0.2461914 0.02920715 0.02920715 0.02920715 -0.1147409 -9999 -9999 -9999 -9999 -9999 -9999 -9999 -9999 -9999 -9999 -9999 -9999 -9999 -9999 -9999 -9999 -9999 -9999 -9999 -9999 -9999 -9999 -9999 -9999 -9999 -9999 -9999 -9999 -9999 -9999 -9999 -9999 -9999 -9999 -9999 -9999 -9999 -9999 -9999 -9999 -9999 -9999 -9999 -9999 -9999 -9999 -9999 -9999 -9999 -9999 -9999 -9999 -9999 -9999 -9999 -9999 -9999 -9999 -9999 -9999 -9999 -9999 -9999 -9999 -9999 -9999 -9999 -9999 -9999 -9999 -9999 -9999 -9999 -9999 -9999 -9999 -9999 -9999 -9999 -9999 -9999 -9999 -9999 
-9999 -9999 -9999 -9999 -9999 -9999 -9999 -9999 -9999 -9999 -9999 -9999 -9999 -9999 -9999 -9999 -9999 -9999 -9999 -9999 -9999 -9999 -9999 -9999 -9999 -9999 -9999 -9999 -9999 -9999 -9999 -9999 -9999 -9999 -9999 -9999 -9999 -9999 -9999 -9999 -9999 -9999 -9999 -9999 -9999 -9999 -9999 -9999 -9999 -9999 -9999 -9999 -9999 -9999 -9999 -9999 -9999 -9999 -9999 0.05364548 0.05364548 -0.2098529 -0.05205368 0.01682022 0.01682022 0.01682022 0.01682022 -0.3357664 -0.3357664 -0.1420074 -0.1420074 -0.1420074 -0.1998299 -0.2101846 -0.2101846 -0.04804458 -0.2101846 -0.234019 -0.3625731 -0.06620041 -0.06620041 -0.06620041 -0.1279141 -0.1279141 0.1793831 0.2393831 0.2393831 0.003346863 0.03838303 0.03838303 0.03838303 0.03838303 -0.1876053 -1.293323 -1.194552 -1.194552 -0.731373 -0.6192281 -0.6192281 -0.6192281 -0.6192281 -0.3711945 -0.3711945 -0.3711945 -0.4268532 -0.2868532 -0.2868532 -0.007605286 -0.007605286 -0.007605286 -0.007605286 -0.4816875 -0.6701202 -0.6701202 -0.7969939 -0.2461914 -0.5254512 -0.1698145 -0.1698145 -0.1698145 -0.4634172 -0.4834172 -9999 -9999 -9999 -9999 -9999 -9999 -9999 -9999 -9999 -9999 -9999 -9999 -9999 -9999 -9999 -9999 -9999 -9999 -9999 -9999 -9999 -9999 -9999 -9999 -9999 -9999 -9999 -9999 -9999 -9999 -9999 -9999 -9999 -9999 -9999 -9999 -9999 -9999 -9999 -9999 -9999 -9999 -9999 -9999 -9999 -9999 -9999 -9999 -9999 -9999 -9999 -9999 -9999 -9999 -9999 -9999 -9999 -9999 -9999 -9999 -9999 -9999 -9999 -9999 -9999 -9999 -9999 -9999 -9999 -9999 -9999 -9999 -9999 -9999 -9999 -9999 -9999 -9999 -9999 -9999 -9999 -9999 
-9999 -9999 -9999 -9999 -9999 -9999 -9999 -9999 -9999 -9999 -9999 -9999 -9999 -9999 -9999 -9999 -9999 -9999 -9999 -9999 -9999 -9999 -9999 -9999 -9999 -9999 -9999 -9999 -9999 -9999 -9999 -9999 -9999 -9999 -9999 -9999 -9999 -9999 -9999 -9999 -9999 -9999 -9999 -9999 -9999 -9999 -9999 -9999 -9999 -9999 -9999 -9999 -9999 -9999 -9999 -9999 -9999 0.1236455 0.1236455 0.05364548 0.05364548 -0.2098529 -0.05205368 -0.05205368 0.01682022 0.01682022 -0.08217041 -0.08217041 0.07719132 0.07719132 -0.1420074 -0.1420074 -0.1998299 -0.2101846 -0.04804458 -0.04804458 -0.04804458 -0.04804458 -0.06620041 -0.06620041 -0.06620041 -0.06620041 -0.07170288 0.1793831 0.2393831 0.2393831 0.2393831 0.2393831 0.03838303 0.03838303 0.03838303 0.03838303 -0.1876053 -1.293323 -1.609383 -1.194552 -1.274552 -0.6192281 -0.6192281 -0.6192281 -0.3811945 -0.3711945 -0.3711945 -0.3711945 -0.2868532 -0.2865897 -0.2868532 -0.007605286 -0.007605286 -0.007605286 -0.007605286 -0.4816875 -0.6701202 -0.6701202 -0.7969939 -0.7969939 -0.5254512 -0.4634172 -0.1698145 -0.4634172 -0.0362143 -0.0362143 -9999 -9999 -9999 -9999 -9999 -9999 -9999 -9999 -9999 -9999 -9999 -9999 -9999 -9999 -9999 -9999 -9999 -9999 -9999 -9999 -9999 -9999 -9999 -9999 -9999 -9999 -9999 -9999 -9999 -9999 -9999 -9999 -9999 -9999 -9999 -9999 -9999 -9999 -9999 -9999 -9999 -9999 -9999 -9999 -9999 -9999 -9999 -9999 -9999 -9999 -9999 -9999 -9999 -9999 -9999 -9999 -9999 -9999 -9999 -9999 -9999 -9999 -9999 -9999 -9999 -9999 -9999 -9999 -9999 -9999 -9999 -9999 -9999 -9999 -9999 -9999 -9999 -9999 -9999 -9999 -9999 -9999 
-9999 -9999 -9999 -9999 -9999 -9999 -9999 -9999 -9999 -9999 -9999 -9999 -9999 -9999 -9999 -9999 -9999 -9999 -9999 -9999 -9999 -9999 -9999 -9999 -9999 -9999 -9999 -9999 -9999 -9999 -9999 -9999 -9999 -9999 -9999 -9999 -9999 -9999 -9999 -9999 -9999 -9999 -9999 -9999 -9999 -9999 -9999 -9999 -9999 -9999 -9999 -9999 -9999 -9999 -9999 -0.01355881 0.1236455 0.1236455 0.1236455 0.1236455 0.05364548 -0.2098529 -0.05205368 -0.05205368 -0.05205368 -0.07521881 -0.08217041 0.07719132 0.07719132 0.07719132 0.07719132 -0.1420074 -0.1998299 -0.4080446 -0.04804458 -0.04804458 -0.04804458 -0.04804458 -0.06620041 -0.06620041 -0.06620041 -0.06620041 -0.07170288 -0.1279141 0.2393831 0.2393831 0.2393831 0.2393831 -0.2738101 0.03838303 0.03838303 -0.1876053 -1.293323 -1.293323 -1.782951 -1.782951 -1.835837 -0.7213669 -0.6192281 -0.6192281 -0.3811945 -0.3711945 -0.3711945 -0.2865897 -0.2865897 -0.2865897 -0.2865897 -0.007605286 -0.007605286 -0.007605286 -0.007605286 -0.4816875 -0.4816875 -0.6701202 -0.7045109 -0.7045109 -0.5254512 -0.5254512 -0.4634172 -0.0362143 -0.0362143 -0.0362143 -0.0362143 -9999 -9999 -9999 -9999 -9999 -9999 -9999 -9999 -9999 -9999 -9999 -9999 -9999 -9999 -9999 -9999 -9999 -9999 -9999 -9999 -9999 -9999 -9999 -9999 -9999 -9999 -9999 -9999 -9999 -9999 -9999 -9999 -9999 -9999 -9999 -9999 -9999 -9999 -9999 -9999 -9999 -9999 -9999 -9999 -9999 -9999 -9999 -9999 -9999 -9999 -9999 -9999 -9999 -9999 -9999 -9999 -9999 -9999 -9999 -9999 -9999 -9999 -9999 -9999 -9999 -9999 -9999 -9999 -9999 -9999 -9999 -9999 -9999 -9999 -9999 -9999 -9999 -9999 -9999 -9999 -9999 
-9999 -9999 -9999 -9999 -9999 -9999 -9999 -9999 -9999 -9999 -9999 -9999 -9999 -9999 -9999 -9999 -9999 -9999 -9999 -9999 -9999 -9999 -9999 -9999 -9999 -9999 -9999 -9999 -9999 -9999 -9999 -9999 -9999 -9999 -9999 -9999 -9999 -9999 -9999 -9999 -9999 -9999 -9999 -9999 -9999 -9999 -9999 -9999 -9999 -9999 -9999 -9999 -9999 -9999 -0.069328 -0.01355881 0.1236455 0.1236455 0.1236455 0.1236455 -0.3781303 -0.2098529 -0.07521881 -0.07521881 -0.07521881 -0.07521881 -0.2684688 0.07719132 0.07719132 0.07719132 0.07719132 -0.1526404 -0.42816 -0.2881599 -0.04804458 -0.04804458 -0.04804458 -0.04804458 -0.01236252 -0.01236252 -0.01236252 -0.07170288 -0.07170288 -0.2011266 -0.06435715 0.2393831 0.2393831 0.2393831 0.04227279 -0.2738101 -0.8429837 -0.8429837 -1.34455 -1.782951 -1.782951 -1.782951 -0.7013669 -0.7013669 -0.6379263 -0.6379263 -0.3811945 -0.3811945 -0.3711945 -0.2865897 -0.2865897 -0.2865897 -0.2865897 -0.2868532 -0.2914342 -0.2914342 -0.2914342 -0.4743403 -0.4743403 -0.6768162 -0.7045109 -0.7045109 -0.7045109 -0.7960457 -0.7960457 -0.0362143 -0.0362143 -0.0362143 -0.0362143 -0.6091862 -9999 -9999 -9999 -9999 -9999 -9999 -9999 -9999 -9999 -9999 -9999 -9999 -9999 -9999 -9999 -9999 -9999 -9999 -9999 -9999 -9999 -9999 -9999 -9999 -9999 -9999 -9999 -9999 -9999 -9999 -9999 -9999 -9999 -9999 -9999 -9999 -9999 -9999 -9999 -9999 -9999 -9999 -9999 -9999 -9999 -9999 -9999 -9999 -9999 -9999 -9999 -9999 -9999 -9999 -9999 -9999 -9999 -9999 -9999 -9999 -9999 -9999 -9999 -9999 -9999 -9999 -9999 -9999 -9999 -9999 -9999 -9999 -9999 -9999 -9999 -9999 -9999 -9999 -9999 -9999 
-9999 -9999 -9999 -9999 -9999 -9999 -9999 -9999 -9999 -9999 -9999 -9999 -9999 -9999 -9999 -9999 -9999 -9999 -9999 -9999 -9999 -9999 -9999 -9999 -9999 -9999 -9999 -9999 -9999 -9999 -9999 -9999 -9999 -9999 -9999 -9999 -9999 -9999 -9999 -9999 -9999 -9999 -9999 -9999 -9999 -9999 -9999 -9999 -9999 -9999 -9999 -9999 -0.06593888 -0.069328 -0.6335948 -0.6335948 0.006405182 0.1236455 0.1236455 -0.2047781 -0.3781303 -0.3781303 -0.07521881 -0.07521881 -0.07521881 -0.07521881 -0.2684688 0.07719132 0.07719132 0.07719132 -0.004163666 -0.004163666 -0.2881599 -0.274476 -0.1885254 -0.1885254 -0.1742361 -0.1742361 -0.01236252 0.007637482 0.007637482 0.007637482 -0.2011266 -0.06435715 0.1769916 0.1769916 0.1769916 0.04227279 0.04227279 -0.8421022 -0.8421022 -0.8421022 -1.34455 -1.34455 -1.065394 -1.065394 -0.7013669 -0.7013669 -0.6379263 -0.6379263 -0.4078157 -0.4078157 -0.4078157 -0.2865897 -0.2865897 -0.2865897 -0.2865897 -0.2914342 -0.2914342 -0.2914342 -0.2914342 -0.4743403 -0.4743403 -0.4743403 -0.7045109 -0.7045109 -0.7045109 -0.7960457 -0.4473403 -0.4473403 -0.0362143 -0.0362143 -0.6091862 -0.2962531 -9999 -9999 -9999 -9999 -9999 -9999 -9999 -9999 -9999 -9999 -9999 -9999 -9999 -9999 -9999 -9999 -9999 -9999 -9999 -9999 -9999 -9999 -9999 -9999 -9999 -9999 -9999 -9999 -9999 -9999 -9999 -9999 -9999 -9999 -9999 -9999 -9999 -9999 -9999 -9999 -9999 -9999 -9999 -9999 -9999 -9999 -9999 -9999 -9999 -9999 -9999 -9999 -9999 -9999 -9999 -9999 -9999 -9999 -9999 -9999 -9999 -9999 -9999 -9999 -9999 -9999 -9999 -9999 -9999 -9999 -9999 -9999 -9999 -9999 -9999 -9999 -9999 -9999 -9999 -9999 
-9999 -9999 -9999 -9999 -9999 -9999 -9999 -9999 -9999 -9999 -9999 -9999 -9999 -9999 -9999 -9999 -9999 -9999 -9999 -9999 -9999 -9999 -9999 -9999 -9999 -9999 -9999 -9999 -9999 -9999 -9999 -9999 -9999 -9999 -9999 -9999 -9999 -9999 -9999 -9999 -9999 -9999 -9999 -9999 -9999 -9999 -9999 -9999 -9999 -9999 -9999 0.03406113 0.03406113 -0.06593888 -0.6335948 0.006405182 0.006405182 0.006405182 0.006405182 -0.2047781 -0.4185954 -0.398797 -0.1391148 -0.1391148 -0.06661377 -0.06661377 -0.06661377 -0.01484772 -0.004163666 -0.004163666 -0.004163666 -0.004163666 -0.2759372 -0.1885254 -0.1885254 -0.1885254 -0.1742361 -0.1742361 -0.01236252 0.007637482 0.007637482 0.007637482 -0.04215897 0.1769916 0.1769916 0.1769916 0.1769916 0.04227279 -0.625101 -0.8421022 -0.8421022 -0.8421022 -1.34455 -1.800037 -1.065394 -1.065394 -0.7013669 -0.7013669 -0.6379263 -0.5215817 -0.4078157 -0.4078157 -0.4078157 -0.4078157 -0.4265897 -0.4265897 -0.3323602 -0.3323602 -0.2914342 -0.2914342 -0.4743403 -0.4743403 -0.4743403 -0.4743403 -0.6131728 -0.7045109 -0.8660457 -0.8660457 -0.4473403 -0.4473403 -0.4473403 -0.4473403 -0.2962531 -0.2826465 -0.2962531 -9999 -9999 -9999 -9999 -9999 -9999 -9999 -9999 -9999 -9999 -9999 -9999 -9999 -9999 -9999 -9999 -9999 -9999 -9999 -9999 -9999 -9999 -9999 -9999 -9999 -9999 -9999 -9999 -9999 -9999 -9999 -9999 -9999 -9999 -9999 -9999 -9999 -9999 -9999 -9999 -9999 -9999 -9999 -9999 -9999 -9999 -9999 -9999 -9999 -9999 -9999 -9999 -9999 -9999 -9999 -9999 -9999 -9999 -9999 -9999 -9999 -9999 -9999 -9999 -9999 -9999 -9999 -9999 -9999 -9999 -9999 -9999 -9999 -9999 -9999 -9999 -9999 -9999 -9999 
-9999 -9999 -9999 -9999 -9999 -9999 -9999 -9999 -9999 -9999 -9999 -9999 -9999 -9999 -9999 -9999 -9999 -9999 -9999 -9999 -9999 -9999 -9999 -9999 -9999 -9999 -9999 -9999 -9999 -9999 -9999 -9999 -9999 -9999 -9999 -9999 -9999 -9999 -9999 -9999 -9999 -9999 -9999 -9999 -9999 -9999 -9999 -9999 -9999 0.03406113 0.03406113 0.03406113 0.03406113 -0.06593888 -0.2435948 0.006405182 0.006405182 0.006405182 0.006405182 -0.2047781 -0.4185954 -0.4185954 -0.1391148 -0.06661377 -0.06661377 -0.06661377 -0.01484772 -0.01484772 -0.004163666 -0.004163666 -0.004163666 -0.1526404 -0.274476 -0.1885254 -0.1885254 -0.1885254 -0.1885254 -0.1742361 -0.01236252 0.007637482 0.007637482 0.007637482 -0.04215897 -0.04215897 0.1769916 0.1769916 0.1769916 -0.2082469 -0.3464366 -0.3464366 -0.598156 -0.828156 -1.34455 -1.800037 -1.065394 -1.065394 -0.8244133 -0.7013669 -0.8091583 -0.5215817 -0.5215817 -0.4078157 -0.4078157 -0.4535025 -0.4535025 -0.4535025 -0.4535025 -0.3323602 -0.3323602 -0.5145795 -0.4743403 -0.4743403 -0.4743403 -0.6131728 -0.6131728 -0.6131728 -0.7531728 -0.8083817 -0.6523581 -0.6523581 -0.4473403 -0.2826465 -0.2826465 -0.2826465 -0.2826465 -0.1376572 -9999 -9999 -9999 -9999 -9999 -9999 -9999 -9999 -9999 -9999 -9999 -9999 -9999 -9999 -9999 -9999 -9999 -9999 -9999 -9999 -9999 -9999 -9999 -9999 -9999 -9999 -9999 -9999 -9999 -9999 -9999 -9999 -9999 -9999 -9999 -9999 -9999 -9999 -9999 -9999 -9999 -9999 -9999 -9999 -9999 -9999 -9999 -9999 -9999 -9999 -9999 -9999 -9999 -9999 -9999 -9999 -9999 -9999 -9999 -9999 -9999 -9999 -9999 -9999 -9999 -9999 -9999 -9999 -9999 -9999 -9999 -9999 -9999 -9999 -9999 -9999 -9999 -9999 
-9999 -9999 -9999 -9999 -9999 -9999 -9999 -9999 -9999 -9999 -9999 -9999 -9999 -9999 -9999 -9999 -9999 -9999 -9999 -9999 -9999 -9999 -9999 -9999 -9999 -9999 -9999 -9999 -9999 -9999 -9999 -9999 -9999 -9999 -9999 -9999 -9999 -9999 -9999 -9999 -9999 -9999 -9999 -9999 -9999 -9999 -9999 -9999 -0.1798013 0.03406113 0.03406113 0.03406113 0.03406113 -0.06593888 -0.48883 -0.2435948 0.006405182 0.006405182 -0.4185954 -0.4185954 -0.4185954 -0.4185954 -0.1391148 -0.1391148 -0.06661377 -0.06661377 -0.01484772 0.1191687 0.1191687 0.1191687 0.1191687 -0.2759372 -0.2759372 -0.274476 -0.1885254 -0.1885254 -0.3156218 -0.2156218 -0.2156218 0.007637482 0.007637482 0.007637482 0.2094521 0.2094521 0.2094521 0.2094521 -0.2082469 -0.2082469 -0.3464366 -0.3464366 -0.3464366 -0.828156 -0.828156 -1.800037 -1.065394 -0.8244133 -0.8244133 -0.8244133 -0.8091583 -0.8091583 -0.5215817 -0.5215817 -0.6316329 -0.6692781 -0.4535025 -0.4535025 -0.7134955 -0.7410793 -0.7090782 -0.5145795 -0.5145795 -0.5145795 -0.5145795 -0.6131728 -0.6131728 -0.6131728 -0.7531728 -0.8083817 -0.6523581 -0.6523581 -0.6523581 -0.2826465 -0.2826465 -0.1263258 -0.1263258 -0.1250378 -9999 -9999 -9999 -9999 -9999 -9999 -9999 -9999 -9999 -9999 -9999 -9999 -9999 -9999 -9999 -9999 -9999 -9999 -9999 -9999 -9999 -9999 -9999 -9999 -9999 -9999 -9999 -9999 -9999 -9999 -9999 -9999 -9999 -9999 -9999 -9999 -9999 -9999 -9999 -9999 -9999 -9999 -9999 -9999 -9999 -9999 -9999 -9999 -9999 -9999 -9999 -9999 -9999 -9999 -9999 -9999 -9999 -9999 -9999 -9999 -9999 -9999 -9999 -9999 -9999 -9999 -9999 -9999 -9999 -9999 -9999 -9999 -9999 -9999 -9999 -9999 -9999 -9999 
-9999 -9999 -9999 -9999 -9999 -9999 -9999 -9999 -9999 -9999 -9999 -9999 -9999 -9999 -9999 -9999 -9999 -9999 -9999 -9999 -9999 -9999 -9999 -9999 -9999 -9999 -9999 -9999 -9999 -9999 -9999 -9999 -9999 -9999 -9999 -9999 -9999 -9999 -9999 -9999 -9999 -9999 -9999 -9999 -9999 -9999 -0.09017181 -0.09017181 -0.1798013 -0.2018752 0.09026443 0.03406113 -0.1073152 -0.48883 -0.48883 -0.2435948 -0.2435948 -0.4625661 -0.537193 -0.4185954 -0.4959738 -0.4959738 -0.1391148 -0.1391148 -0.06661377 -0.06661377 0.07081237 0.1191687 0.1191687 0.1191687 0.1191687 -0.0408313 -0.2647102 -0.1947102 -0.1947102 -0.1947102 -0.3156218 -0.2156218 0.07791199 0.07791199 0.07791199 -0.04215897 0.2094521 0.2094521 0.2094521 0.2094521 0.1235762 -0.2120406 -0.3464366 -0.3464366 -0.3464366 -0.828156 -0.828156 -0.968931 -0.968931 -0.8244133 -0.8244133 -0.8244133 -0.8244133 -0.6316329 -0.6316329 -0.6316329 -0.6316329 -0.6692781 -0.6692781 -0.6692781 -0.7610793 -0.7090782 -0.7090782 -0.5669939 -0.5145795 -0.5145795 -0.5669939 -0.6131728 -0.6131728 -0.6131728 -0.7981349 -0.7981349 -0.6523581 -0.6523581 -0.6523581 0.05367417 0.05367417 0.05367417 0.05367417 -0.0322139 -0.0322139 -9999 -9999 -9999 -9999 -9999 -9999 -9999 -9999 -9999 -9999 -9999 -9999 -9999 -9999 -9999 -9999 -9999 -9999 -9999 -9999 -9999 -9999 -9999 -9999 -9999 -9999 -9999 -9999 -9999 -9999 -9999 -9999 -9999 -9999 -9999 -9999 -9999 -9999 -9999 -9999 -9999 -9999 -9999 -9999 -9999 -9999 -9999 -9999 -9999 -9999 -9999 -9999 -9999 -9999 -9999 -9999 -9999 -9999 -9999 -9999 -9999 -9999 -9999 -9999 -9999 -9999 -9999 -9999 -9999 -9999 -9999 -9999 -9999 -9999 -9999 -9999 -9999 
-9999 -9999 -9999 -9999 -9999 -9999 -9999 -9999 -9999 -9999 -9999 -9999 -9999 -9999 -9999 -9999 -9999 -9999 -9999 -9999 -9999 -9999 -9999 -9999 -9999 -9999 -9999 -9999 -9999 -9999 -9999 -9999 -9999 -9999 -9999 -9999 -9999 -9999 -9999 -9999 -9999 -9999 -9999 -9999 -0.06686874 -0.06686874 -0.06686874 -0.06686874 -0.474818 0.09026443 0.09026443 0.09026443 -0.1073152 -0.1073152 -0.4625661 -0.4625661 -0.4625661 -0.4625661 -0.537193 -0.5413857 -0.5413857 -0.4959738 -0.4959738 -0.3489188 -0.4168887 -0.4168887 0.07081237 0.1191687 0.1191687 0.1191687 0.1191687 -0.1375023 -0.1375023 -0.1375023 -0.1947102 -0.1947102 -0.3156218 -0.2156218 0.07791199 0.07791199 0.07791199 0.07791199 0.2094521 0.2094521 0.2094521 0.2094521 0.1235762 -0.2120406 -0.3464366 -0.3464366 -0.598156 -0.828156 -0.968931 -0.968931 -0.968931 -0.8244133 -0.8244133 -0.8244133 -1.153468 -1.233943 -0.6316329 -0.6316329 -0.6316329 -0.6934955 -0.6934955 -0.7134955 -0.7295552 -0.7090782 -0.7090782 -0.5669939 -0.5669939 -0.5669939 -0.5669939 -0.7122815 -0.7122815 -0.7122815 -0.7981349 -0.7981349 -0.6523581 -0.6523581 -0.6523581 0.05367417 0.05367417 0.05367417 0.05367417 -0.0322139 -0.0322139 -0.0322139 -9999 -9999 -9999 -9999 -9999 -9999 -9999 -9999 -9999 -9999 -9999 -9999 -9999 -9999 -9999 -9999 -9999 -9999 -9999 -9999 -9999 -9999 -9999 -9999 -9999 -9999 -9999 -9999 -9999 -9999 -9999 -9999 -9999 -9999 -9999 -9999 -9999 -9999 -9999 -9999 -9999 -9999 -9999 -9999 -9999 -9999 -9999 -9999 -9999 -9999 -9999 -9999 -9999 -9999 -9999 -9999 -9999 -9999 -9999 -9999 -9999 -9999 -9999 -9999 -9999 -9999 -9999 -9999 -9999 -9999 -9999 -9999 -9999 -9999 -9999 -9999 
-9999 -9999 -9999 -9999 -9999 -9999 -9999 -9999 -9999 -9999 -9999 -9999 -9999 -9999 -9999 -9999 -9999 -9999 -9999 -9999 -9999 -9999 -9999 -9999 -9999 -9999 -9999 -9999 -9999 -9999 -9999 -9999 -9999 -9999 -9999 -9999 -9999 -9999 -9999 -9999 -9999 -9999 -9999 -0.208515 -0.06686874 -0.06686874 -0.06686874 -0.06686874 -0.474818 0.09026443 0.09026443 0.09026443 0.09026443 -0.1073152 -0.3355213 -0.4625661 -0.4018334 -0.4018334 -0.6195635 -0.6195635 -0.2605406 -0.2605406 -0.2605406 -0.3489188 -0.3489188 -0.4168887 0.07081237 0.07081237 0.07081237 0.07081237 -0.1375023 -0.1375023 -0.1375023 -0.1375023 -0.1947102 -0.1947102 -0.4514265 -0.356245 0.07791199 0.07791199 0.07791199 0.07791199 0.2777974 0.2777974 0.2777974 0.1235762 -0.1320406 -0.2120406 -0.2876836 -0.2876836 -0.898156 -0.968931 -0.968931 -0.968931 -0.968931 -0.8777645 -0.8777645 -0.8777645 -0.8777645 -1.006568 -1.006568 -1.006568 -0.7955353 -0.7955353 -0.7955353 -0.7955353 -0.7295552 -0.7295552 -0.7090782 -0.7090782 -0.5669939 -0.5669939 -0.7122815 -0.7122815 -0.7122815 -0.7122815 -0.6255487 -0.3955487 -0.3955487 -0.3955487 -0.3955487 0.05367417 0.05367417 0.05367417 0.05367417 -0.0193927 -0.0193927 -0.0322139 -9999 -9999 -9999 -9999 -9999 -9999 -9999 -9999 -9999 -9999 -9999 -9999 -9999 -9999 -9999 -9999 -9999 -9999 -9999 -9999 -9999 -9999 -9999 -9999 -9999 -9999 -9999 -9999 -9999 -9999 -9999 -9999 -9999 -9999 -9999 -9999 -9999 -9999 -9999 -9999 -9999 -9999 -9999 -9999 -9999 -9999 -9999 -9999 -9999 -9999 -9999 -9999 -9999 -9999 -9999 -9999 -9999 -9999 -9999 -9999 -9999 -9999 -9999 -9999 -9999 -9999 -9999 -9999 -9999 -9999 -9999 -9999 -9999 -9999 -9999 -9999 
-9999 -9999 -9999 -9999 -9999 -9999 -9999 -9999 -9999 -9999 -9999 -9999 -9999 -9999 -9999 -9999 -9999 -9999 -9999 -9999 -9999 -9999 -9999 -9999 -9999 -9999 -9999 -9999 -9999 -9999 -9999 -9999 -9999 -9999 -9999 -9999 -9999 -9999 -9999 -9999 -9999 -0.2527832 -0.2721123 -0.208515 -0.06686874 -0.06686874 -0.06686874 -0.06686874 -0.474818 0.09026443 0.09026443 0.09026443 -0.1073152 -0.3355213 -0.07025879 -0.07025879 -0.1677896 -0.4018334 -0.4018334 -0.6195635 -0.2605406 -0.2605406 -0.2605406 -0.2605406 -0.2715457 -0.4168887 0.07081237 0.07081237 0.07081237 0.04102753 -0.3089725 -0.1375023 -0.1375023 -0.1375023 -0.2690366 -0.8486371 -0.356245 -0.356245 -0.09153885 0.07791199 0.05110168 0.2777974 0.2777974 0.2777974 0.2777974 0.1077974 -0.01360031 -0.2876836 -0.2876836 -0.2876836 -0.2876836 -1.020548 -0.37336 -0.37336 -0.968931 -0.8777645 -0.8777645 -0.8777645 -0.8777645 -1.006568 -1.006568 -1.006568 -0.7955353 -0.7955353 -0.7955353 -0.9255353 -0.7295552 -0.7295552 -0.7295552 -0.9173634 -0.9173634 -0.9118243 -0.7122815 -0.7122815 -0.7122815 -0.4010548 -0.4010548 -0.3955487 -0.2291241 -0.2291241 -0.1234921 -0.08349213 0.03936996 0.03936996 0.03936996 -0.009736176 -0.009736176 -0.0193927 -0.1095355 -9999 -9999 -9999 -9999 -9999 -9999 -9999 -9999 -9999 -9999 -9999 -9999 -9999 -9999 -9999 -9999 -9999 -9999 -9999 -9999 -9999 -9999 -9999 -9999 -9999 -9999 -9999 -9999 -9999 -9999 -9999 -9999 -9999 -9999 -9999 -9999 -9999 -9999 -9999 -9999 -9999 -9999 -9999 -9999 -9999 -9999 -9999 -9999 -9999 -9999 -9999 -9999 -9999 -9999 -9999 -9999 -9999 -9999 -9999 -9999 -9999 -9999 -9999 -9999 -9999 -9999 -9999 -9999 -9999 -9999 -9999 -9999 -9999 -9999 -9999 
-9999 -9999 -9999 -9999 -9999 -9999 -9999 -9999 -9999 -9999 -9999 -9999 -9999 -9999 -9999 -9999 -9999 -9999 -9999 -9999 -9999 -9999 -9999 -9999 -9999 -9999 -9999 -9999 -9999 -9999 -9999 -9999 -9999 -9999 -9999 -9999 -9999 -9999 -9999 -9999 -0.239837 -0.239837 -0.2721123 -0.4480704 -0.208515 -0.208515 -0.4194547 -0.4194547 -0.474818 -0.3127272 -0.3127272 -0.3127272 -0.3127272 -0.07025879 -0.07025879 -0.07025879 -0.07025879 -0.1677896 -0.4018334 -0.5643463 -0.2605406 -0.2605406 -0.2605406 -0.2715457 -0.2715457 -0.2273929 0.04102753 0.04102753 0.04102753 0.04102753 -0.3089725 -0.2690366 -0.1375023 -0.2690366 -0.2690366 -0.4252852 -0.356245 -0.09153885 -0.09153885 -0.09153885 -0.09153885 0.2777974 0.2777974 0.2777974 0.2777974 0.1077974 -0.01360031 -0.01360031 -0.2876836 -0.2876836 -0.2876836 -0.37336 -0.37336 -0.37336 -1.039322 -1.233123 -0.8777645 -0.8777645 -1.034488 -1.006568 -1.006568 -1.006568 -1.006568 -0.9255353 -0.9255353 -1.050802 -1.329648 -0.7295552 -1.329648 -1.395107 -1.395107 -0.9118243 -0.6542519 -0.6542519 -0.4010548 -0.4010548 -0.4010548 -0.2291241 -0.2291241 -0.2291241 -0.1234921 -0.08349213 0.03936996 0.03936996 0.03936996 0.03936996 -0.009736176 -0.009736176 0.06684051 0.06684051 -9999 -9999 -9999 -9999 -9999 -9999 -9999 -9999 -9999 -9999 -9999 -9999 -9999 -9999 -9999 -9999 -9999 -9999 -9999 -9999 -9999 -9999 -9999 -9999 -9999 -9999 -9999 -9999 -9999 -9999 -9999 -9999 -9999 -9999 -9999 -9999 -9999 -9999 -9999 -9999 -9999 -9999 -9999 -9999 -9999 -9999 -9999 -9999 -9999 -9999 -9999 -9999 -9999 -9999 -9999 -9999 -9999 -9999 -9999 -9999 -9999 -9999 -9999 -9999 -9999 -9999 -9999 -9999 -9999 -9999 -9999 -9999 -9999 -9999 
-9999 -9999 -9999 -9999 -9999 -9999 -9999 -9999 -9999 -9999 -9999 -9999 -9999 -9999 -9999 -9999 -9999 -9999 -9999 -9999 -9999 -9999 -9999 -9999 -9999 -9999 -9999 -9999 -9999 -9999 -9999 -9999 -9999 -9999 -9999 -9999 -9999 -9999 -0.0655307 -0.0655307 -0.239837 -0.239837 -0.239837 -0.4480704 -0.4480704 -0.4480704 -0.4964264 -0.8232021 -0.4026324 -0.3127272 -0.3127272 -0.3127272 -0.3127272 -0.07025879 -0.07025879 -0.07025879 -0.07025879 -0.1677896 -0.5643463 -0.5643463 -0.1601424 -0.1601424 -0.2605406 -0.2715457 -0.2715457 -0.2273929 -0.2273929 0.04102753 0.04102753 0.04102753 -0.7308592 -0.6008592 -0.6008592 -0.6008592 -0.7193775 -0.4252852 -0.4252852 -0.09153885 -0.09153885 -0.09153885 -0.09153885 -0.2430695 0.2777974 0.2777974 0.2777974 0.1077974 -0.01360031 -0.01360031 -0.2876836 -0.2876836 -0.2876836 -0.37336 -0.37336 -0.37336 -0.37336 -0.7807939 -0.7807939 -0.887403 -1.034488 -1.006568 -1.006568 -1.006568 -1.050802 -1.050802 -1.050802 -1.050802 -1.329648 -1.267939 -1.267939 -1.395107 -1.77733 -0.6542519 -0.6542519 -0.6542519 -0.4010548 -0.4010548 -0.4010548 -0.2291241 -0.2291241 -0.2291241 -0.2291241 -0.08349213 0.03936996 0.03936996 0.03936996 -0.009736176 -0.009736176 -0.009736176 0.06684051 0.06684051 -9999 -9999 -9999 -9999 -9999 -9999 -9999 -9999 -9999 -9999 -9999 -9999 -9999 -9999 -9999 -9999 -9999 -9999 -9999 -9999 -9999 -9999 -9999 -9999 -9999 -9999 -9999 -9999 -9999 -9999 -9999 -9999 -9999 -9999 -9999 -9999 -9999 -9999 -9999 -9999 -9999 -9999 -9999 -9999 -9999 -9999 -9999 -9999 -9999 -9999 -9999 -9999 -9999 -9999 -9999 -9999 -9999 -9999 -9999 -9999 -9999 -9999 -9999 -9999 -9999 -9999 -9999 -9999 -9999 -9999 -9999 -9999 -9999 -9999 
-9999 -9999 -9999 -9999 -9999 -9999 -9999 -9999 -9999 -9999 -9999 -9999 -9999 -9999 -9999 -9999 -9999 -9999 -9999 -9999 -9999 -9999 -9999 -9999 -9999 -9999 -9999 -9999 -9999 -9999 -9999 -9999 -9999 -9999 -9999 -9999 -0.0655307 -0.0655307 -0.0655307 -0.0655307 -0.239837 -0.239837 -0.239837 -0.4480704 -0.4480704 -0.4480704 -0.4964264 -0.8232021 -0.4026324 -0.3127272 -0.3127272 -0.3127272 -0.3127272 -0.07025879 -0.07025879 0.07931229 0.07931229 0.07931229 -0.5643463 -0.1601424 -0.1601424 -0.1601424 -0.1601424 -0.2715457 -0.2715457 -0.2273929 -0.2273929 -0.2273929 -0.2273929 -0.571783 -0.6008592 -0.3551146 -0.3547371 -0.3547371 -0.7193775 -0.4252852 -0.1834254 -0.1834254 0.05657455 -0.09153885 -0.2430695 -0.06982712 0.009198761 0.1077974 0.1077974 -0.01360031 -0.01360031 -0.42562 -0.42562 -0.5377521 -0.39336 -0.37336 -0.37336 -0.37336 -0.7807939 -0.7807939 -0.7807939 -0.887403 -1.034488 -1.034488 -1.066568 -1.489603 -1.489603 -1.050802 -1.050802 -2.150633 -1.267939 -1.267939 -1.267939 -1.267939 -1.781317 -1.16807 -0.6542519 -0.5032423 -0.4010548 -0.4010548 -0.4010548 -0.4010548 -0.2291241 -0.2291241 -0.4717694 -0.08349213 -0.08349213 -0.08349213 -0.2974547 -0.009736176 -0.009736176 -0.009736176 0.06684051 0.06684051 0.06684051 -9999 -9999 -9999 -9999 -9999 -9999 -9999 -9999 -9999 -9999 -9999 -9999 -9999 -9999 -9999 -9999 -9999 -9999 -9999 -9999 -9999 -9999 -9999 -9999 -9999 -9999 -9999 -9999 -9999 -9999 -9999 -9999 -9999 -9999 -9999 -9999 -9999 -9999 -9999 -9999 -9999 -9999 -9999 -9999 -9999 -9999 -9999 -9999 -9999 -9999 -9999 -9999 -9999 -9999 -9999 -9999 -9999 -9999 -9999 -9999 -9999 -9999 -9999 -9999 -9999 -9999 -9999 -9999 -9999 -9999 -9999 -9999 -9999 
-9999 -9999 -9999 -9999 -9999 -9999 -9999 -9999 -9999 -9999 -9999 -9999 -9999 -9999 -9999 -9999 -9999 -9999 -9999 -9999 -9999 -9999 -9999 -9999 -9999 -9999 -9999 -9999 -9999 -9999 -9999 -9999 -9999 -9999 -9999 -0.1752582 -0.1752582 -0.1752582 -0.0655307 -0.1950143 -0.239837 -0.239837 -0.6411252 -0.4211252 -0.4211252 -0.4964264 -0.6764264 -0.8232021 -0.6302525 0.04327331 -0.3702525 -0.3702525 -0.2137041 0.1893123 0.1893123 0.1893123 0.1893123 0.07931229 -0.2316858 -0.1601424 -0.1601424 -0.1117641 -0.1601424 -0.5373659 -0.5373659 -0.3847084 -0.2273929 -0.2273929 -0.301783 -0.301783 -0.3551146 -0.3547371 -0.3547371 -0.3547371 -0.3547371 -0.1390195 -0.1390195 0.05657455 0.05657455 0.05657455 -0.02341461 0.009198761 0.009198761 0.009198761 0.009198761 -0.1408012 -0.1408012 -0.42562 -0.42562 -0.5377521 -0.5453113 -0.39336 -0.6238499 -0.8638499 -0.7807939 -0.7807939 -0.7807939 -0.844164 -1.034488 -2.175697 -1.489603 -1.435988 -1.435988 -1.489603 -2.406439 -2.286439 -1.262063 -1.267939 -1.093244 -1.093244 -1.16807 -1.16807 -0.6542519 -0.5032423 -0.5032423 -0.5032423 -0.5032423 -0.5089665 -0.5089665 -0.5089665 -0.4717694 -0.442901 -0.442901 -0.2974547 -0.2974547 -0.1697362 -0.1697362 -0.1697362 -0.2782162 -0.02315949 -0.02315949 -0.06165939 -9999 -9999 -9999 -9999 -9999 -9999 -9999 -9999 -9999 -9999 -9999 -9999 -9999 -9999 -9999 -9999 -9999 -9999 -9999 -9999 -9999 -9999 -9999 -9999 -9999 -9999 -9999 -9999 -9999 -9999 -9999 -9999 -9999 -9999 -9999 -9999 -9999 -9999 -9999 -9999 -9999 -9999 -9999 -9999 -9999 -9999 -9999 -9999 -9999 -9999 -9999 -9999 -9999 -9999 -9999 -9999 -9999 -9999 -9999 -9999 -9999 -9999 -9999 -9999 -9999 -9999 -9999 -9999 -9999 -9999 -9999 -9999 
-9999 -9999 -9999 -9999 -9999 -9999 -9999 -9999 -9999 -9999 -9999 -9999 -9999 -9999 -9999 -9999 -9999 -9999 -9999 -9999 -9999 -9999 -9999 -9999 -9999 -9999 -9999 -9999 -9999 -9999 -9999 -9999 -9999 -0.08035156 -0.1603516 -0.2552582 -0.1752582 -0.1950143 -0.1950143 -0.1950143 -0.1950143 -0.5295024 -0.3411252 -0.3411252 -0.3411252 -0.4111252 -0.3293239 0.04327331 0.04327331 0.04327331 0.04327331 -0.3702525 -0.2137041 0.1893123 0.1893123 0.1893123 0.1893123 0.07931229 -0.09596436 -0.1601424 -0.1117641 -0.1117641 -0.1117641 -0.5373659 -0.4059474 -0.3847084 -0.301783 -0.301783 -0.301783 -0.5184796 -0.3551146 -0.2353198 -0.2353198 -0.3547371 -0.1390195 -0.1390195 0.05657455 0.05657455 0.05657455 0.05657455 -0.02341461 0.009198761 0.009198761 0.009198761 0.009198761 -0.1408012 -0.01077972 -0.01077972 -0.3816545 -0.3816545 -0.5453113 -0.5453113 -0.5453113 -0.6238499 -0.6641639 -0.6641639 -0.6641639 -0.844164 -0.844164 -1.778327 -1.655988 -1.435988 -1.435988 -1.435988 -1.262063 -1.262063 -1.262063 -1.093244 -1.093244 -1.093244 -1.093244 -0.8356894 -0.8356894 -0.5232424 -0.5032423 -0.5032423 -0.5032423 -0.5089665 -0.5089665 -0.5089665 -0.4717694 -0.442901 -0.442901 -0.2974547 -0.2974547 -0.2974547 -0.2974547 -0.2782162 -0.1588594 -0.1588594 -0.04860214 -0.04860214 -9999 -9999 -9999 -9999 -9999 -9999 -9999 -9999 -9999 -9999 -9999 -9999 -9999 -9999 -9999 -9999 -9999 -9999 -9999 -9999 -9999 -9999 -9999 -9999 -9999 -9999 -9999 -9999 -9999 -9999 -9999 -9999 -9999 -9999 -9999 -9999 -9999 -9999 -9999 -9999 -9999 -9999 -9999 -9999 -9999 -9999 -9999 -9999 -9999 -9999 -9999 -9999 -9999 -9999 -9999 -9999 -9999 -9999 -9999 -9999 -9999 -9999 -9999 -9999 -9999 -9999 -9999 -9999 -9999 -9999 -9999 -9999 
-9999 -9999 -9999 -9999 -9999 -9999 -9999 -9999 -9999 -9999 -9999 -9999 -9999 -9999 -9999 -9999 -9999 -9999 -9999 -9999 -9999 -9999 -9999 -9999 -9999 -9999 -9999 -9999 -9999 -9999 -9999 -9999 -0.08035156 -0.1603516 -0.3332452 -0.3332452 -0.3613344 -0.1950143 -0.1950143 -0.1950143 -0.1950143 -0.3411252 -0.3411252 -0.3411252 -0.3411252 -0.4111252 -0.3293239 0.04327331 0.04327331 0.04327331 0.04327331 -0.3398846 -0.2137041 0.1893123 0.1893123 0.1893123 0.1893123 -0.09596436 -0.09596436 -0.09596436 -0.1117641 -0.1117641 -0.1117641 -0.1117641 -0.4059474 -0.2759474 -0.2759474 -0.2759474 -0.2759474 -0.5184796 -0.2353198 -0.2353198 -0.2353198 -0.2890195 -0.1390195 -0.1390195 0.05098053 0.05657455 0.05657455 0.05657455 -0.02341461 0.05686691 0.05686691 0.009198761 0.009198761 -0.01077972 -0.01077972 -0.01077972 -0.2916545 -0.3816545 -0.3816545 -0.5453113 -0.5453113 -0.6238499 -0.6641639 -0.6641639 -0.6641639 -0.6641639 -0.844164 -1.524733 -1.435988 -1.435988 -1.435988 -1.435988 -1.262063 -1.262063 -1.262063 -1.093244 -0.6487845 -0.6487845 -0.8356894 -0.773676 -0.8356894 -0.5232424 -0.5232424 -0.5232424 -0.5232424 -0.5089665 -0.5089665 -0.5089665 -0.5764836 -0.5633529 -0.442901 -0.442901 -0.2974547 -0.2974547 -0.3074547 -0.1588594 -0.1588594 -0.04860214 -0.04860214 -0.04860214 -0.04860214 -9999 -9999 -9999 -9999 -9999 -9999 -9999 -9999 -9999 -9999 -9999 -9999 -9999 -9999 -9999 -9999 -9999 -9999 -9999 -9999 -9999 -9999 -9999 -9999 -9999 -9999 -9999 -9999 -9999 -9999 -9999 -9999 -9999 -9999 -9999 -9999 -9999 -9999 -9999 -9999 -9999 -9999 -9999 -9999 -9999 -9999 -9999 -9999 -9999 -9999 -9999 -9999 -9999 -9999 -9999 -9999 -9999 -9999 -9999 -9999 -9999 -9999 -9999 -9999 -9999 -9999 -9999 -9999 -9999 -9999 -9999 
-9999 -9999 -9999 -9999 -9999 -9999 -9999 -9999 -9999 -9999 -9999 -9999 -9999 -9999 -9999 -9999 -9999 -9999 -9999 -9999 -9999 -9999 -9999 -9999 -9999 -9999 -9999 -9999 -9999 -9999 -0.174023 -0.1815436 -0.1815436 -0.1915436 -0.3332452 -0.3332452 -0.3613344 -0.1950143 -0.1950143 -0.1950143 -0.5295024 -0.5295024 -0.3411252 -0.3411252 -0.3411252 -0.4111252 -0.3293239 -0.1867267 0.04327331 0.04327331 0.04327331 -0.3398846 -0.18043 -0.03042999 0.0770578 0.1893123 0.0770578 -0.0929422 -0.09596436 -0.09596436 -0.1117641 -0.1117641 -0.1117641 -0.4617641 -0.517619 -0.2759474 -0.2759474 -0.2759474 -0.2759474 -0.5184796 -0.2353198 0.01207993 0.01207993 0.01207993 -0.2890195 0.05098053 0.289541 0.289541 0.289541 -0.02341461 0.05686691 0.05686691 0.05686691 0.05686691 -0.2350603 -0.01077972 -0.01077972 -0.01077972 -0.01077972 -0.3816545 -0.3297165 -0.5453113 -0.5453113 -0.8646908 -0.6641639 -0.6641639 -0.6641639 -0.6641639 -1.031109 -1.031109 -1.524733 -1.435988 -1.435988 -1.435988 -1.412063 -1.262063 -1.262063 -0.6487845 -0.6487845 -0.6487845 -0.6487845 -0.773676 -0.753676 -0.8356894 -0.5232424 -0.5232424 -0.7244402 -0.7244402 -0.7244402 -0.7244402 -0.5764836 -0.5633529 -0.5633529 -0.5122346 -0.4422346 -0.3074547 -0.4653898 -0.4253899 -0.1588594 -0.04860214 -0.04860214 -0.04860214 -0.04860214 -0.2965659 -9999 -9999 -9999 -9999 -9999 -9999 -9999 -9999 -9999 -9999 -9999 -9999 -9999 -9999 -9999 -9999 -9999 -9999 -9999 -9999 -9999 -9999 -9999 -9999 -9999 -9999 -9999 -9999 -9999 -9999 -9999 -9999 -9999 -9999 -9999 -9999 -9999 -9999 -9999 -9999 -9999 -9999 -9999 -9999 -9999 -9999 -9999 -9999 -9999 -9999 -9999 -9999 -9999 -9999 -9999 -9999 -9999 -9999 -9999 -9999 -9999 -9999 -9999 -9999 -9999 -9999 -9999 -9999 -9999 -9999 
-9999 -9999 -9999 -9999 -9999 -9999 -9999 -9999 -9999 -9999 -9999 -9999 -9999 -9999 -9999 -9999 -9999 -9999 -9999 -9999 -9999 -9999 -9999 -9999 -9999 -9999 -9999 -9999 -9999 -0.174023 -0.174023 -0.1815436 -0.1815436 -0.1915436 -0.3332452 -0.3332452 -0.591149 -0.591149 -0.591149 -0.591149 -0.5295024 -0.6605592 0.02468811 0.02468811 0.02468811 -0.4111252 -0.1844705 -0.05447052 -0.05447052 -0.05447052 -0.1217763 -0.1217763 -0.03042999 -0.03042999 0.0770578 0.0770578 0.0770578 -0.0929422 -0.0929422 0.18504 0.18504 0.18504 -0.4617641 -0.5141179 -0.297619 -0.2759474 -0.2759474 -0.2759474 -0.122258 -0.122258 0.01207993 0.01207993 0.01207993 0.01207993 -0.07267227 0.05098053 0.289541 0.289541 0.289541 0.289541 0.05686691 0.05686691 0.05686691 0.05686691 -0.2350603 -0.01077972 -0.01077972 -0.01077972 -0.2916545 -0.3297165 -0.3297165 -0.3297165 -0.680941 -0.8646908 -0.6641639 -0.6641639 -0.6641639 -0.8993986 -1.031109 -1.031109 -0.9276143 -0.9276143 -1.001878 -1.565773 -0.9008394 -0.9008394 -0.9008394 -0.6487845 -0.6487845 -0.6487845 -0.6487845 -0.753676 -0.753676 -0.753676 -1.066026 -1.066026 -0.7244402 -0.7244402 -0.7244402 -0.603353 -0.5633529 -0.5633529 -0.5122346 -0.4422346 -0.4422346 -0.4422346 -0.4253899 -0.3653899 -0.3653899 -0.3653899 -0.04860214 0.04739182 0.04739182 0.04739182 -9999 -9999 -9999 -9999 -9999 -9999 -9999 -9999 -9999 -9999 -9999 -9999 -9999 -9999 -9999 -9999 -9999 -9999 -9999 -9999 -9999 -9999 -9999 -9999 -9999 -9999 -9999 -9999 -9999 -9999 -9999 -9999 -9999 -9999 -9999 -9999 -9999 -9999 -9999 -9999 -9999 -9999 -9999 -9999 -9999 -9999 -9999 -9999 -9999 -9999 -9999 -9999 -9999 -9999 -9999 -9999 -9999 -9999 -9999 -9999 -9999 -9999 -9999 -9999 -9999 -9999 -9999 -9999 -9999 -9999 
-9999 -9999 -9999 -9999 -9999 -9999 -9999 -9999 -9999 -9999 -9999 -9999 -9999 -9999 -9999 -9999 -9999 -9999 -9999 -9999 -9999 -9999 -9999 -9999 -9999 -9999 -9999 -0.1401425 -0.174023 -0.174023 -0.174023 -0.1815436 -0.1815436 -0.1915436 -0.9593945 -0.8425676 -0.591149 -0.591149 -0.591149 -0.591149 -0.7691199 -0.460124 0.02468811 0.02468811 0.02468811 0.02468811 -0.1844705 -0.05447052 -0.05447052 -0.05447052 -0.1217763 -0.1217763 -0.03042999 -0.03042999 0.2230431 0.2230431 0.0770578 -0.0929422 -0.0929422 0.18504 0.18504 0.18504 0.18504 -0.5141179 -0.297619 -0.1107558 -0.1107558 -0.2759474 -0.122258 -0.122258 -0.122258 0.01207993 0.01207993 0.01207993 -0.07267227 -0.07267227 0.289541 0.289541 0.289541 0.289541 -0.08827118 0.05686691 0.05686691 -0.2350603 -0.03096359 -0.03096359 -0.03096359 -0.03096359 -0.3916545 -0.3297165 -0.3297165 -0.3297165 -0.3297165 -0.715511 -0.715511 -0.715511 -0.805511 -0.8993986 -0.6141173 -0.6141173 -0.9276143 -0.9276143 -1.001878 -1.001878 -0.8738017 -0.8738017 -0.7562959 -0.7562959 -0.6233351 -0.6487845 -0.753676 -0.753676 -0.753676 -0.753676 -1.066026 -1.363455 -0.9171793 -0.7244402 -0.9171793 -0.603353 -0.603353 -0.5633529 -0.5633529 -0.4422346 -0.4422346 -0.4422346 -0.4253899 -0.3653899 -0.3653899 -0.3653899 0.04739182 0.04739182 0.04739182 0.04739182 -0.1119968 -9999 -9999 -9999 -9999 -9999 -9999 -9999 -9999 -9999 -9999 -9999 -9999 -9999 -9999 -9999 -9999 -9999 -9999 -9999 -9999 -9999 -9999 -9999 -9999 -9999 -9999 -9999 -9999 -9999 -9999 -9999 -9999 -9999 -9999 -9999 -9999 -9999 -9999 -9999 -9999 -9999 -9999 -9999 -9999 -9999 -9999 -9999 -9999 -9999 -9999 -9999 -9999 -9999 -9999 -9999 -9999 -9999 -9999 -9999 -9999 -9999 -9999 -9999 -9999 -9999 -9999 -9999 -9999 -9999 
-9999 -9999 -9999 -9999 -9999 -9999 -9999 -9999 -9999 -9999 -9999 -9999 -9999 -9999 -9999 -9999 -9999 -9999 -9999 -9999 -9999 -9999 -9999 -9999 -9999 -0.0728743 -0.0728743 -0.0728743 -0.1454362 -0.1454362 -0.1815436 -0.1815436 -0.1915436 -0.9593945 -0.9593945 -0.8425676 -0.591149 -0.591149 -0.591149 -0.591149 -0.7691199 -0.460124 0.02468811 0.02468811 0.02468811 0.02468811 -0.1844705 -0.05447052 -0.05447052 -0.05447052 -0.1217763 -0.145571 -0.0812175 0.2230431 0.2230431 0.2230431 0.2230431 -0.0929422 -0.1427682 0.18504 0.18504 0.18504 0.18504 -0.5141179 -0.1107558 -0.1107558 -0.1107558 -0.1107558 -0.122258 -0.122258 0.1208163 0.1208163 0.1208163 -0.07267227 -0.07267227 -0.01388962 0.1415436 0.289541 0.289541 -0.08827118 -0.08827118 -0.08827118 -0.2276761 -0.5293952 -0.03096359 -0.03096359 -0.03096359 -0.03096359 -0.1609636 -0.3297165 -0.3297165 -0.3297165 -0.5924347 -0.5924347 -0.715511 -0.715511 -0.805511 -0.5110997 -0.5110997 -0.6141173 -0.9276143 -0.4569063 -0.4569063 -0.8738017 -0.8738017 -0.8738017 -0.8738017 -0.6233351 -0.6233351 -0.6233351 -0.7482817 -0.7482817 -0.753676 -0.753676 -1.363455 -1.263455 -1.050032 -0.9171793 -0.7535356 -0.7535356 -0.603353 -0.603353 -0.523306 -0.4422346 -0.4422346 -0.4422346 -0.4469548 -0.3653899 -0.3653899 -0.3653899 -0.07260819 0.04739182 0.04739182 0.04739182 -0.1119968 -0.2968374 -9999 -9999 -9999 -9999 -9999 -9999 -9999 -9999 -9999 -9999 -9999 -9999 -9999 -9999 -9999 -9999 -9999 -9999 -9999 -9999 -9999 -9999 -9999 -9999 -9999 -9999 -9999 -9999 -9999 -9999 -9999 -9999 -9999 -9999 -9999 -9999 -9999 -9999 -9999 -9999 -9999 -9999 -9999 -9999 -9999 -9999 -9999 -9999 -9999 -9999 -9999 -9999 -9999 -9999 -9999 -9999 -9999 -9999 -9999 -9999 -9999 -9999 -9999 -9999 -9999 -9999 -9999 -9999 
-9999 -9999 -9999 -9999 -9999 -9999 -9999 -9999 -9999 -9999 -9999 -9999 -9999 -9999 -9999 -9999 -9999 -9999 -9999 -9999 -9999 -9999 -9999 -9999 -0.0728743 -0.0728743 -0.0728743 -0.0728743 -0.1454362 -0.1454362 -0.1454362 -0.4460947 -0.9593945 -0.9593945 -0.9593945 -1.069395 -0.8180609 -0.811149 -0.7691199 -0.7691199 -0.7592604 -0.460124 -0.4006076 0.02468811 0.02468811 -0.4060751 -0.1844705 0.03961212 -0.05447052 -0.05447052 -0.1403879 -0.0812175 0.01036255 0.2230431 0.2230431 0.2230431 0.2230431 -0.1482948 -0.1427682 0.05325089 0.18504 0.18504 -0.2567348 -0.4207558 -0.1029343 -0.1029343 -0.1107558 -0.1107558 -0.1410741 -0.122258 0.1208163 0.1208163 0.1208163 0.1208163 0.04571625 0.1415436 0.1415436 0.1415436 0.1415436 -0.1729497 -0.2276761 -0.2276761 -0.2276761 -0.3476761 -0.03096359 -0.03096359 -0.03096359 -0.03096359 -0.1609636 -0.1918941 -0.1918941 -0.1918941 -0.5924347 -0.5924347 -0.679171 -0.669171 -0.5110997 -0.5110997 -0.5110997 -0.5110997 -0.3769063 -0.3769063 -0.4569063 -0.4569063 -0.7362764 -0.7362764 -0.6233351 -0.6233351 -0.6233351 -0.6233351 -0.7482817 -0.7482817 -0.7482817 -1.375958 -1.363455 -1.050032 -1.050032 -1.050032 -0.7535356 -0.7535356 -0.7535356 -0.7535356 -0.523306 -0.523306 -0.523306 -0.4469548 -0.4469548 -0.4469548 -0.3653899 -0.3653899 -0.4050229 0.04739182 0.04739182 -0.1119968 -0.6612028 -0.6612028 -9999 -9999 -9999 -9999 -9999 -9999 -9999 -9999 -9999 -9999 -9999 -9999 -9999 -9999 -9999 -9999 -9999 -9999 -9999 -9999 -9999 -9999 -9999 -9999 -9999 -9999 -9999 -9999 -9999 -9999 -9999 -9999 -9999 -9999 -9999 -9999 -9999 -9999 -9999 -9999 -9999 -9999 -9999 -9999 -9999 -9999 -9999 -9999 -9999 -9999 -9999 -9999 -9999 -9999 -9999 -9999 -9999 -9999 -9999 -9999 -9999 -9999 -9999 -9999 -9999 -9999 -9999 -9999 
-9999 -9999 -9999 -9999 -9999 -9999 -9999 -9999 -9999 -9999 -9999 -9999 -9999 -9999 -9999 -9999 -9999 -9999 -9999 -9999 -9999 -9999 -0.2145901 -0.1345901 -0.0728743 -0.0728743 -0.0728743 -0.1454362 -0.1454362 -0.1454362 -0.4460947 -1.128408 -0.7701797 -0.7701797 -0.7701797 -0.7701797 -0.8180609 -0.8180609 -0.8180609 -0.9680609 -0.6092604 -0.4006076 -0.4006076 -0.4006076 -0.4006076 -0.4060751 0.03961212 0.03961212 0.03961212 0.03961212 -0.1403879 -0.0812175 0.01036255 0.2230431 0.2230431 0.2230431 -0.1482948 -0.1482948 0.05325089 0.05325089 0.05325089 0.05325089 -0.2567348 -0.1029343 -0.1029343 -0.1029343 -0.1029343 -0.1107558 -0.1410741 0.1166795 0.1208163 0.1208163 0.1208163 0.1208163 0.04571625 0.1415436 0.1415436 0.1415436 0.1415436 -0.1984564 -0.2276761 -0.2276761 -0.2276761 -0.3476761 -0.5023996 -0.03096359 -0.03096359 -0.1609636 -0.3318941 -0.1918941 -0.1918941 -0.1918941 -0.1918941 -0.2110436 -0.5374236 -0.5374236 -0.5110997 -0.5110997 -0.5110997 -0.3769063 -0.3769063 -0.3769063 -0.3769063 -0.4569063 -0.7362764 -0.7362764 -0.7362764 -0.6233351 -0.6233351 -0.6233351 -0.7482817 -0.7482817 -0.7482817 -1.375958 -0.8989041 -0.8989041 -1.050032 -1.050032 -1.050032 -0.7535356 -0.7535356 -0.7535356 -0.523306 -0.523306 -0.523306 -0.4469548 -0.4469548 -0.4469548 -0.4490382 -0.4490382 -0.6838974 -0.9282695 -0.9282695 -0.9282695 -0.6612028 -0.6612028 -0.7366736 -9999 -9999 -9999 -9999 -9999 -9999 -9999 -9999 -9999 -9999 -9999 -9999 -9999 -9999 -9999 -9999 -9999 -9999 -9999 -9999 -9999 -9999 -9999 -9999 -9999 -9999 -9999 -9999 -9999 -9999 -9999 -9999 -9999 -9999 -9999 -9999 -9999 -9999 -9999 -9999 -9999 -9999 -9999 -9999 -9999 -9999 -9999 -9999 -9999 -9999 -9999 -9999 -9999 -9999 -9999 -9999 -9999 -9999 -9999 -9999 -9999 -9999 -9999 -9999 -9999 -9999 -9999 
-9999 -9999 -9999 -9999 -9999 -9999 -9999 -9999 -9999 -9999 -9999 -9999 -9999 -9999 -9999 -9999 -9999 -9999 -9999 -9999 -9999 -0.1912256 -0.2145901 -0.1345901 -0.1345901 -0.1345901 -0.1345901 -0.7602086 -0.1454362 -0.1454362 -1.12671 -1.128408 -0.7701797 -0.7701797 -0.7701797 -0.7701797 -0.8180609 -0.8180609 -0.8180609 -0.9680609 -0.6092604 -0.4006076 -0.4006076 -0.4006076 -0.4006076 -0.4060751 0.03961212 0.03961212 0.03961212 0.03961212 -0.1403879 -0.0812175 0.01036255 0.01036255 0.01036255 0.01036255 -0.1482948 0.1387877 0.1387877 0.1387877 0.1387877 0.05325089 -0.2567348 -0.1029343 0.0751416 0.0751416 0.0751416 -0.1248584 0.1166795 0.1166795 0.1208163 0.1208163 0.1208163 0.04571625 0.1485448 0.1485448 0.1485448 0.1415436 0.1415436 0.0667131 0.0667131 0.0667131 -0.3476761 -0.4456961 -0.2723996 -0.2723996 -0.2723996 -0.2723996 -0.3318941 -0.1918941 -0.1918941 -0.1918941 -0.2110436 -0.2110436 -0.2110436 -0.5374236 -0.4903717 -0.4903717 -0.4903717 -0.3769063 -0.3769063 -0.3725926 -0.3769063 -0.5258943 -0.5258943 -0.5258943 -0.6170329 -0.6170329 -0.8759924 -0.7705863 -0.7482817 -0.7482817 -0.8164998 -0.8989041 -0.8989041 -0.8989041 -0.8989041 -1.050032 -0.9763265 -0.9763265 -0.8767517 -0.8767517 -0.6375405 -0.523306 -0.523306 -0.6375405 -0.4469548 -0.4490382 -0.4490382 -0.4490382 -0.6838974 -0.6838974 -0.9282695 -0.9282695 -0.7366736 -0.7366736 -0.7366736 -0.7366736 -9999 -9999 -9999 -9999 -9999 -9999 -9999 -9999 -9999 -9999 -9999 -9999 -9999 -9999 -9999 -9999 -9999 -9999 -9999 -9999 -9999 -9999 -9999 -9999 -9999 -9999 -9999 -9999 -9999 -9999 -9999 -9999 -9999 -9999 -9999 -9999 -9999 -9999 -9999 -9999 -9999 -9999 -9999 -9999 -9999 -9999 -9999 -9999 -9999 -9999 -9999 -9999 -9999 -9999 -9999 -9999 -9999 -9999 -9999 -9999 -9999 -9999 -9999 -9999 -9999 -9999 
-9999 -9999 -9999 -9999 -9999 -9999 -9999 -9999 -9999 -9999 -9999 -9999 -9999 -9999 -9999 -9999 -9999 -9999 -9999 -0.1540044 -0.1540044 -0.1912256 -0.1883708 -0.1883708 -0.1345901 -0.1345901 -0.295365 -0.7602086 -0.7602086 -0.7602086 -1.12671 -1.128408 -0.7701797 -0.7701797 -0.7701797 -0.7701797 -0.8180609 -0.8180609 -0.9680609 -0.9680609 -0.6092604 -0.5906076 -0.4006076 -0.4006076 -0.4006076 -0.3088571 0.03961212 0.03961212 0.03961212 0.03961212 -0.3504567 -0.3504567 0.1089047 0.1089047 -0.03205444 -0.03205444 -0.03205444 0.1387877 0.1387877 0.1387877 0.1387877 0.05325089 -0.34604 -0.34604 0.0751416 0.0751416 0.0751416 0.0751416 0.1166795 0.1166795 0.1166795 0.1166795 -0.03428375 -0.03428375 0.1485448 0.1985448 0.1985448 0.1985448 -0.1891306 0.0667131 0.0667131 0.0667131 0.0667131 -0.4261427 -0.2723996 -0.2723996 -0.2723996 -0.2723996 -0.5109303 -0.3133919 -0.1918941 -0.3133919 -0.2110436 -0.2110436 -0.2110436 -0.2110436 -0.4442731 -0.4903717 -0.4903717 -0.3725926 -0.3725926 -0.3725926 -0.3725926 -0.5258943 -0.5258943 -0.5258943 -0.6170329 -0.6170329 -0.7705863 -0.7705863 -0.7705863 -0.7705863 -0.8164998 -0.8989041 -0.8989041 -0.8989041 -0.8989041 -1.183633 -0.9763265 -0.6649861 -0.8767517 -0.7814614 -0.6514614 -0.6514614 -0.6514614 -0.8475404 -0.8093521 -0.4490382 -0.4490382 -0.4490382 -0.6838974 -0.6838974 -0.9282695 -1.078269 -0.7766736 -0.7366736 -0.7366736 -0.7366736 -9999 -9999 -9999 -9999 -9999 -9999 -9999 -9999 -9999 -9999 -9999 -9999 -9999 -9999 -9999 -9999 -9999 -9999 -9999 -9999 -9999 -9999 -9999 -9999 -9999 -9999 -9999 -9999 -9999 -9999 -9999 -9999 -9999 -9999 -9999 -9999 -9999 -9999 -9999 -9999 -9999 -9999 -9999 -9999 -9999 -9999 -9999 -9999 -9999 -9999 -9999 -9999 -9999 -9999 -9999 -9999 -9999 -9999 -9999 -9999 -9999 -9999 -9999 -9999 -9999 -9999 
-9999 -9999 -9999 -9999 -9999 -9999 -9999 -9999 -9999 -9999 -9999 -9999 -9999 -9999 -9999 -9999 -9999 -0.1508463 0.08915374 -0.1540044 -0.1540044 -0.3386269 -0.1883708 -0.1883708 -0.1883708 -0.1883708 -0.295365 -0.7602086 -0.7602086 -0.7602086 -0.8958722 -0.8958722 -0.8958722 -0.7701797 -1.044037 -1.701523 -1.701523 -1.721523 -1.925506 -1.22471 -1.024709 -0.6092604 -0.6092604 -1.064709 -0.7399009 -0.7399009 -0.1108025 -0.1108025 -0.1108025 -0.1108025 -0.3504567 0.1089047 0.1089047 0.1089047 0.1089047 -0.03205444 -0.03205444 0.1387877 0.1387877 0.1387877 0.1387877 -0.05917557 -0.05917557 -0.04141235 0.0751416 0.0751416 0.0751416 -0.1817133 -0.003320465 0.1166795 0.1166795 0.1166795 -0.04134094 -0.03428375 0.1985448 0.1985448 0.1985448 0.1985448 -0.1891306 0.0667131 0.0667131 0.0667131 0.0667131 -0.4261427 -0.2723996 -0.2723996 -0.2723996 -0.2723996 -0.3133919 -0.3133919 -0.3133919 -0.3133919 -0.2110436 -0.2110436 -0.2110436 -0.4442731 -0.4442731 -0.4442731 -0.4903717 -0.3725926 -0.3725926 -0.3725926 -0.3725926 -0.4975289 -0.4975289 -0.4975289 -0.6170329 -0.6170329 -0.7705863 -0.5434735 -0.5434735 -0.5434735 -0.7734735 -0.8989041 -0.8989041 -0.8989041 -1.183633 -1.183633 -0.6649861 -0.6649861 -0.6649861 -0.7814614 -0.6514614 -0.6514614 -0.6514614 -0.8014603 -0.7358005 -0.7358005 -0.5358344 -0.5358344 -0.4657449 -0.4657449 -0.4657449 -1.802642 -0.4782207 -0.4782207 -0.4782207 -0.6782207 -0.8908998 -9999 -9999 -9999 -9999 -9999 -9999 -9999 -9999 -9999 -9999 -9999 -9999 -9999 -9999 -9999 -9999 -9999 -9999 -9999 -9999 -9999 -9999 -9999 -9999 -9999 -9999 -9999 -9999 -9999 -9999 -9999 -9999 -9999 -9999 -9999 -9999 -9999 -9999 -9999 -9999 -9999 -9999 -9999 -9999 -9999 -9999 -9999 -9999 -9999 -9999 -9999 -9999 -9999 -9999 -9999 -9999 -9999 -9999 -9999 -9999 -9999 -9999 -9999 -9999 -9999 
-9999 -9999 -9999 -9999 -9999 -9999 -9999 -9999 -9999 -9999 -9999 -9999 -9999 -9999 -9999 -9999 -0.1508463 0.08915374 0.08915374 0.08915374 0.08915374 -0.3386269 0.003211365 0.003211365 0.003211365 -0.2483708 -0.7419583 -0.7419583 -0.7602086 -1.12671 -0.8958722 -0.8958722 -0.8958722 -0.8958722 -1.044037 -1.701523 -1.701523 -1.701523 -1.721523 -1.22471 -1.024709 -1.024709 -1.024709 -1.064709 -0.7399009 -0.1208025 -0.1108025 -0.1108025 -0.1108025 -0.1108025 -0.3504567 0.1089047 0.1089047 0.1089047 0.1089047 -0.03205444 -0.03205444 0.09731491 0.1387877 0.1387877 0.09731491 -0.05917557 -0.04141235 -0.04141235 0.02055527 0.0751416 -0.1213971 -0.1817133 0.1771967 0.1771967 0.1771967 -0.003320465 -0.04134094 -0.04134094 0.1985448 0.1985448 0.1985448 0.1985448 -0.1891306 0.0667131 0.0667131 0.0667131 -0.2201352 -0.2201352 -0.3760066 -0.3760066 -0.3760066 -0.5435301 -0.3133919 -0.3133919 -0.3133919 -0.3133919 -0.2382996 -0.2382996 -0.2382996 -0.4442731 -0.2788152 -0.2788152 -0.4096989 -0.4096989 -0.3725926 -0.3725926 -0.3725926 -0.4975289 -0.4975289 -0.4975289 -0.7609523 -0.7609523 -0.5434735 -0.5434735 -0.5434735 -0.5434735 -0.7734735 -0.9689041 -0.5719159 -0.5719159 -0.5719159 -0.6649861 -0.6649861 -0.5514511 -0.5514511 -0.5514511 -0.6514614 -0.6514614 -0.6514614 -0.7358005 -0.7358005 -0.5358344 -0.5358344 -0.4657449 -0.4657449 -0.4657449 -0.4657449 -0.545745 -0.4782207 -0.4782207 -0.4782207 -0.5982206 -0.9389123 0.03106506 -9999 -9999 -9999 -9999 -9999 -9999 -9999 -9999 -9999 -9999 -9999 -9999 -9999 -9999 -9999 -9999 -9999 -9999 -9999 -9999 -9999 -9999 -9999 -9999 -9999 -9999 -9999 -9999 -9999 -9999 -9999 -9999 -9999 -9999 -9999 -9999 -9999 -9999 -9999 -9999 -9999 -9999 -9999 -9999 -9999 -9999 -9999 -9999 -9999 -9999 -9999 -9999 -9999 -9999 -9999 -9999 -9999 -9999 -9999 -9999 -9999 -9999 -9999 -9999 
-9999 -9999 -9999 -9999 -9999 -9999 -9999 -9999 -9999 -9999 -9999 -9999 -9999 -9999 -0.1296735 -0.1808417 -0.1508463 0.08915374 0.08915374 0.08915374 0.08915374 -0.3386269 0.003211365 0.003211365 0.003211365 -0.06678864 -0.7419583 -0.7419583 -0.5808204 -0.5808204 -0.7008204 -0.8958722 -0.8958722 -0.8958722 -1.044037 -1.077432 -1.701523 -1.721523 -1.925506 -1.024709 -1.024709 -1.024709 -1.024709 -1.064709 -0.7399009 -0.1208025 -0.1208025 -0.1108025 -0.1108025 -0.1108025 -0.4216803 -0.3504567 0.1089047 0.1089047 -0.08610871 -0.03205444 -0.01523331 0.09731491 0.09731491 0.09731491 0.09731491 -0.05917557 -0.04141235 0.02055527 0.02055527 0.02055527 0.02055527 -0.1817133 0.1771967 0.1771967 0.1771967 0.1771967 -0.04134094 0.1978075 0.1978075 0.1985448 0.1985448 -0.1701814 0.03955307 0.04955307 0.04955307 0.04955307 -0.01413834 -0.01413834 -0.3760066 -0.3760066 -0.3760066 -0.5435301 -0.4935301 -0.3133919 -0.3133919 -0.4653561 -0.2382996 -0.2382996 -0.2382996 -0.04180008 -0.04180008 -0.04180008 -0.2788152 -0.3518324 -0.3518324 -0.3518324 -0.4975289 -0.4975289 -0.4975289 -0.4975289 -0.7609523 -0.7609523 -0.1408716 -0.1408716 -0.1408716 -0.5434735 -0.9689041 -0.9689041 -0.5719159 -0.5719159 -0.5719159 -0.5719159 -0.4714511 -0.4714511 -0.4714511 -0.5514511 -0.5514511 -0.6514614 -0.6514614 -0.8014603 -0.7358005 -0.5358344 -0.5358344 -0.4657449 -0.4657449 -0.4657449 -0.4657449 -0.545745 -0.4782207 -0.4782207 -0.4782207 -0.6782207 -0.8798097 -0.8798097 -9999 -9999 -9999 -9999 -9999 -9999 -9999 -9999 -9999 -9999 -9999 -9999 -9999 -9999 -9999 -9999 -9999 -9999 -9999 -9999 -9999 -9999 -9999 -9999 -9999 -9999 -9999 -9999 -9999 -9999 -9999 -9999 -9999 -9999 -9999 -9999 -9999 -9999 -9999 -9999 -9999 -9999 -9999 -9999 -9999 -9999 -9999 -9999 -9999 -9999 -9999 -9999 -9999 -9999 -9999 -9999 -9999 -9999 -9999 -9999 -9999 -9999 -9999 -9999 
-9999 -9999 -9999 -9999 -9999 -9999 -9999 -9999 -9999 -9999 -9999 -9999 -9999 -0.1296735 -0.1296735 -0.1808417 -0.1508463 0.08915374 0.08915374 0.08915374 -0.2945447 -0.2023973 0.003211365 0.003211365 0.003211365 0.003211365 -0.7419583 -0.5808204 -0.5808204 -0.5808204 -0.5808204 -0.7008204 -0.8958722 -1.044037 -0.6941063 -0.6941063 -1.037432 -1.147432 -1.147432 -2.415083 -0.8673298 -0.8673298 -0.8673298 -1.082713 -1.082713 -0.669901 -0.1208025 -0.1208025 -0.2103456 -0.4216803 -0.4216803 -0.1111615 -0.08610871 -0.08610871 -0.08610871 -0.1650867 -0.01523331 -0.01523331 0.1580215 0.1580215 0.09731491 -0.07892136 -0.1994447 0.02055527 0.02055527 0.02055527 0.02055527 0.1487657 0.1771967 0.1771967 0.1771967 0.03876572 0.06780747 0.1978075 0.1978075 0.1978075 0.1978075 -0.1701814 0.03955307 0.04955307 0.04955307 0.04955307 0.04955307 -0.01413834 -0.3760066 -0.3760066 -0.3760066 -0.3880183 -0.3416315 -0.3416315 -0.3416315 -0.4653561 -0.2382996 -0.2382996 -0.04180008 -0.04180008 -0.04180008 -0.04180008 -0.2788152 -0.2724542 -0.2724542 -0.3518324 -0.3518324 -0.4534157 -0.4534157 -0.7175288 -0.7609523 -0.1408716 -0.1408716 -0.1408716 -0.1408716 -0.4308716 -1.358415 -0.9996387 -0.5719159 -0.5719159 -0.5719159 -0.4714511 -0.4714511 -0.4714511 -0.4714511 -0.5514511 -0.5514511 -0.8898291 -0.8898291 -0.7698291 -0.7698291 -0.7358005 -0.5358344 -0.5071852 -0.4657449 -0.4657449 -0.545745 -0.8330748 -0.4782207 -0.4782207 -0.4782207 -0.8798097 -0.8798097 -0.8798097 -0.9389123 -9999 -9999 -9999 -9999 -9999 -9999 -9999 -9999 -9999 -9999 -9999 -9999 -9999 -9999 -9999 -9999 -9999 -9999 -9999 -9999 -9999 -9999 -9999 -9999 -9999 -9999 -9999 -9999 -9999 -9999 -9999 -9999 -9999 -9999 -9999 -9999 -9999 -9999 -9999 -9999 -9999 -9999 -9999 -9999 -9999 -9999 -9999 -9999 -9999 -9999 -9999 -9999 -9999 -9999 -9999 -9999 -9999 -9999 -9999 -9999 -9999 -9999 -9999 
-9999 -9999 -9999 -9999 -9999 -9999 -9999 -9999 -9999 -9999 -9999 -0.09050903 -0.09050903 -0.09050903 -0.1296735 -0.1808417 -0.23043 -0.23043 -0.23043 -0.2173958 -0.2023973 -0.2023973 0.003211365 0.003211365 0.003211365 -0.06678864 -0.5861024 -0.5808204 -0.5808204 -0.5808204 -0.5808204 -0.7008204 -0.9563358 -0.6941063 -0.6941063 -0.6941063 -0.6941063 -1.037432 -1.147432 -1.480448 -0.8673298 -0.8673298 -0.8673298 -0.8673298 -1.082713 -0.2740631 -0.2103456 -0.2103456 -0.1370628 -0.1370628 -0.1111615 -0.1111615 -0.08610871 -0.08610871 -0.08610871 -0.239467 -0.239467 0.1580215 0.1580215 0.1580215 0.1580215 -0.07892136 -0.1994447 0.02055527 0.02055527 0.02055527 -0.05140335 0.1487657 0.1487657 0.1771967 0.1771967 0.06780747 0.06780747 0.1978075 0.1978075 0.1978075 0.1978075 0.02125961 0.03955307 0.04955307 0.04955307 0.04955307 0.04955307 -0.01413834 -0.00689682 -0.00689682 -0.1888115 -0.1888115 -0.3416315 -0.3416315 -0.3416315 -0.3414423 -0.3414423 -0.4414423 -0.04180008 -0.04180008 -0.04180008 -0.04180008 -0.2724542 -0.2724542 -0.2724542 -0.2724542 -0.4534157 -0.4534157 -0.3934157 -0.3934157 -0.7609523 -0.1408716 -0.1408716 -0.1408716 -0.1408716 -0.4308716 -1.358415 -1.358415 -0.5719159 -0.5719159 -0.5719159 -0.4714511 -0.4714511 -0.4714511 -0.4714511 -0.5514511 -0.9500198 -0.9500198 -0.7698291 -0.7698291 -0.7698291 -0.7698291 -0.5596199 -0.5071852 -0.5071852 -0.5071852 -0.552637 -0.8330748 -1.63314 -1.63314 -0.8798097 -0.8798097 -0.8798097 -0.8798097 -1.701148 -1.648003 -9999 -9999 -9999 -9999 -9999 -9999 -9999 -9999 -9999 -9999 -9999 -9999 -9999 -9999 -9999 -9999 -9999 -9999 -9999 -9999 -9999 -9999 -9999 -9999 -9999 -9999 -9999 -9999 -9999 -9999 -9999 -9999 -9999 -9999 -9999 -9999 -9999 -9999 -9999 -9999 -9999 -9999 -9999 -9999 -9999 -9999 -9999 -9999 -9999 -9999 -9999 -9999 -9999 -9999 -9999 -9999 -9999 -9999 -9999 -9999 -9999 -9999 
-9999 -9999 -9999 -9999 -9999 -9999 -9999 -9999 -9999 -9999 -0.1148785 -0.09050903 -0.09050903 -0.09050903 -0.09050903 -0.2318126 -0.4938522 -0.4938522 -0.4938522 -0.4938522 -0.2023973 -0.2023973 -0.07291824 -0.07291824 -0.07291824 -0.4174124 -0.4174124 -0.4174124 -0.5808204 -0.5808204 -0.5808204 -0.7008204 -0.9563358 -0.6941063 -0.6941063 -0.6941063 -0.6941063 -1.037432 -1.147432 -1.480448 -0.8673298 -0.8673298 -0.8673298 -0.8673298 -0.4640631 -0.2740631 -0.2103456 -0.1370628 -0.1370628 -0.1370628 -0.1370628 -0.1111615 -0.1111615 -0.1111615 -0.112234 -0.239467 0.03802155 0.1580215 0.1580215 0.1580215 0.1580215 -0.07892136 -0.2878848 -0.1994447 -0.2878848 -0.2878848 -0.05140335 0.1085715 0.1487657 0.1487657 0.1085715 0.03876572 0.06780747 0.2660985 0.2660985 0.2660985 0.02125961 0.02125961 0.1782478 0.1782478 0.1782478 0.09610489 0.09610489 -0.00689682 -0.00689682 -0.00689682 -0.1888115 -0.1888115 -0.1964969 -0.1964969 -0.3414423 -0.3414423 -0.3414423 -0.3414423 -0.4414423 -0.04180008 -0.04180008 -0.04180008 -0.2724542 -0.18228 -0.18228 -0.2724542 -0.4534157 -0.3934157 -0.3934157 -0.1677724 -0.1677724 -0.1677724 -0.1408716 -0.1408716 -0.4308716 -0.4308716 -1.468415 -1.22749 -0.8496387 -0.8496387 -0.8496387 -0.6994072 -0.4714511 -0.4714511 -0.4714511 -0.6039575 -0.7042474 -0.9500198 -0.9500198 -0.7698291 -0.7698291 -0.7698291 -0.5071852 -0.5071852 -0.5071852 -0.5071852 -0.552637 -1.63314 -1.63314 -1.63314 -1.63314 -0.8798097 -0.8798097 -0.8798097 -1.701148 -1.648003 -0.7208115 -9999 -9999 -9999 -9999 -9999 -9999 -9999 -9999 -9999 -9999 -9999 -9999 -9999 -9999 -9999 -9999 -9999 -9999 -9999 -9999 -9999 -9999 -9999 -9999 -9999 -9999 -9999 -9999 -9999 -9999 -9999 -9999 -9999 -9999 -9999 -9999 -9999 -9999 -9999 -9999 -9999 -9999 -9999 -9999 -9999 -9999 -9999 -9999 -9999 -9999 -9999 -9999 -9999 -9999 -9999 -9999 -9999 -9999 -9999 -9999 -9999 
-9999 -9999 -9999 -9999 -9999 -9999 -9999 -9999 -0.05629974 -0.05629974 -0.1148785 -0.09050903 -0.09050903 -0.09050903 -0.09050903 -0.2318126 -0.4938522 -0.4938522 -0.4938522 -0.4938522 -0.2023973 -0.2023973 -0.07291824 -0.07291824 -0.07291824 -0.07291824 -0.4174124 -0.4174124 -0.5257898 -0.5257898 -0.63323 -0.876507 -0.9563358 -0.6941063 -0.6941063 -0.6941063 -1.037432 -1.147432 -0.749885 -0.749885 -0.6566687 -0.6566687 -0.8673298 -2.16929 -0.4640631 -0.2740631 -0.2740631 -0.1370628 -0.1370628 -0.1370628 -0.1370628 -0.0164592 -0.0164592 -0.112234 -0.112234 -0.239467 0.03802155 0.1580215 0.1580215 0.1580215 -0.2368626 -0.3764067 -0.2878848 -0.2878848 -0.2878848 -0.3478848 -0.1114285 0.1085715 0.1085715 0.1085715 0.1085715 0.06577621 0.2660985 0.2660985 0.2660985 0.2660985 0.02301315 0.1782478 0.1782478 0.1782478 0.1782478 0.09610489 0.09610489 -0.00689682 -0.00689682 -0.00689682 -0.00689682 0.003503113 0.003503113 -0.1364969 -0.1964969 -0.3414423 -0.2650472 -0.2650472 -0.2499469 -0.2496848 -0.2496848 -0.2496848 -0.18228 -0.18228 -0.18228 -0.18228 -0.4534157 -0.3934157 -0.1677724 -0.1677724 -0.1677724 -0.1677724 -0.5669897 -0.5669897 -0.5669897 -1.641254 -1.641254 -1.22749 -1.074414 -1.074414 -0.6994072 -0.58907 -0.58907 -0.58907 -0.6039575 -0.6039575 -0.7042474 -0.7042474 -0.7608932 -0.7608932 -0.7608932 -0.9823334 -0.6776139 -0.5071852 -0.5071852 -0.5071852 -0.552637 -1.63314 -1.63314 -1.63314 -1.148242 -0.9477983 -0.8977983 -0.8977983 -0.8977983 -1.648003 -0.7208115 -9999 -9999 -9999 -9999 -9999 -9999 -9999 -9999 -9999 -9999 -9999 -9999 -9999 -9999 -9999 -9999 -9999 -9999 -9999 -9999 -9999 -9999 -9999 -9999 -9999 -9999 -9999 -9999 -9999 -9999 -9999 -9999 -9999 -9999 -9999 -9999 -9999 -9999 -9999 -9999 -9999 -9999 -9999 -9999 -9999 -9999 -9999 -9999 -9999 -9999 -9999 -9999 -9999 -9999 -9999 -9999 -9999 -9999 -9999 -9999 -9999 
-9999 -9999 -9999 -9999 -9999 -9999 -0.05629974 -0.05629974 -0.05629974 -0.1148785 -0.1148785 -0.09050903 -0.09050903 -0.09050903 -0.2318126 -0.7238522 -0.2255962 -0.2255962 -0.2751804 -0.4077559 -0.4077559 -0.2623973 -0.07291824 -0.07291824 -0.07291824 -0.07291824 -0.4174124 -0.4174124 -0.5257898 -0.5257898 -0.5257898 -0.82323 -0.876507 -0.8707832 -0.8707832 -0.8707832 -0.8907833 -1.342317 -0.749885 -0.6566687 -0.6566687 -0.6566687 -0.6566687 -2.16929 -1.864231 -0.335356 -0.2740631 -0.335356 -0.1370628 -0.1370628 -0.0164592 -0.0164592 -0.0164592 -0.0164592 -0.112234 -0.232234 0.3622212 0.3622212 0.3622212 0.3622212 -0.2368626 -0.2605092 -0.2605092 -0.2605092 -0.2605092 -0.345842 -0.345842 0.1085715 0.1085715 0.1085715 0.1085715 0.06577621 0.2660985 0.2660985 0.2660985 0.2660985 0.02858505 0.1782478 0.1782478 0.1782478 0.1782478 0.09610489 0.09610489 -0.00689682 -0.00689682 -0.00689682 0.003503113 0.003503113 0.003503113 0.003503113 -0.1964969 0.001542969 0.001542969 -0.2650472 -0.2499469 -0.2496848 -0.1251916 -0.1251916 -0.1251916 -0.18228 -0.18228 -0.18228 -0.1900581 -0.1900581 -0.05949005 -0.05949005 -0.05949005 -0.1677724 -0.2669897 -0.2669897 -0.5669897 -1.641254 -1.641254 -1.074414 -1.074414 -1.074414 -0.6994072 -0.58907 -0.58907 -0.58907 -0.58907 -0.6039575 -0.7042474 -0.7042474 -0.7608932 -0.7608932 -0.7608932 -0.7608932 -0.6776139 -0.6776139 -0.6776139 -0.9376138 -1.82314 -1.692059 -1.692059 -1.692059 -1.148242 -0.9477983 -0.8977983 -0.8977983 -0.8977983 -0.6799634 -0.6799634 -0.7208115 -9999 -9999 -9999 -9999 -9999 -9999 -9999 -9999 -9999 -9999 -9999 -9999 -9999 -9999 -9999 -9999 -9999 -9999 -9999 -9999 -9999 -9999 -9999 -9999 -9999 -9999 -9999 -9999 -9999 -9999 -9999 -9999 -9999 -9999 -9999 -9999 -9999 -9999 -9999 -9999 -9999 -9999 -9999 -9999 -9999 -9999 -9999 -9999 -9999 -9999 -9999 -9999 -9999 -9999 -9999 -9999 -9999 -9999 -9999 -9999 
-9999 -9999 -9999 -9999 -9999 -0.3651215 -0.1669777 -0.05629974 -0.1889226 -0.1889226 -0.1163382 -0.1163382 -0.1163382 -0.1163382 -0.4951024 -0.2255962 -0.2255962 -0.2255962 -0.2255962 -0.2751804 -0.4077559 -0.2863139 -0.1563139 -0.07291824 -0.07291824 -0.2310754 -0.2310754 -0.4210754 -0.4210754 -0.5257898 -0.63323 -0.82323 -0.8707832 -0.8707832 -0.8707832 -0.8707832 -0.8907833 -1.342317 -0.6775143 -0.6566687 -0.6566687 -0.6566687 -0.6566687 -1.864231 -0.425356 -0.335356 -0.335356 -0.335356 -0.335356 -0.2946719 -0.0164592 0.08277328 0.08277328 -0.0164592 -0.112234 -0.232234 0.3622212 0.3622212 0.3622212 0.3622212 -0.2368626 -0.2605092 -0.199205 -0.199205 -0.199205 -0.345842 -0.345842 -0.04225754 -0.02150772 -0.02150772 -0.02150772 0.06577621 0.06577621 0.2660985 0.2660985 0.02858505 0.02858505 0.02301315 0.1782478 0.1782478 0.09610489 0.09610489 0.2842506 0.2842506 0.2842506 -0.07639206 0.003503113 0.003503113 0.003503113 0.003503113 0.001542969 0.001542969 0.001542969 0.001542969 -0.2499469 -0.04311508 -0.04311508 -0.1251916 -0.1251916 -0.1251916 -0.18228 -0.0872287 -0.0872287 -0.1900581 -0.05949005 -0.05949005 -0.05949005 -0.05949005 -0.2669897 -0.2669897 -0.2669897 -1.641254 -1.641254 -0.4063361 -0.4063361 -0.4063361 -0.70907 -0.4470719 -0.4470719 -0.58907 -0.7042474 -0.7042474 -0.7042474 -0.7688173 -0.7608932 -0.7608932 -0.7608932 -0.7608932 -0.6776139 -0.6776139 -0.6776139 -0.7976139 -1.692059 -1.692059 -1.692059 -1.692059 -1.148242 -1.037798 -0.8977983 -0.8977983 -0.6799634 -0.6799634 -0.6799634 -0.6799634 0.8087614 -9999 -9999 -9999 -9999 -9999 -9999 -9999 -9999 -9999 -9999 -9999 -9999 -9999 -9999 -9999 -9999 -9999 -9999 -9999 -9999 -9999 -9999 -9999 -9999 -9999 -9999 -9999 -9999 -9999 -9999 -9999 -9999 -9999 -9999 -9999 -9999 -9999 -9999 -9999 -9999 -9999 -9999 -9999 -9999 -9999 -9999 -9999 -9999 -9999 -9999 -9999 -9999 -9999 -9999 -9999 -9999 -9999 -9999 -9999 
-9999 -9999 -9999 -0.1613733 -0.1613733 -0.1613733 -0.1669777 -0.1669777 -0.1669777 -0.6395624 -0.1163382 -0.1163382 -0.1163382 -0.1163382 -0.4055962 -0.2255962 -0.2255962 -0.2255962 -0.2255962 -0.2751804 -0.2763139 -0.1563139 -0.1563139 -0.1563139 -0.1563139 -0.2310754 -0.2310754 0.02742935 0.02742935 -0.04257065 -0.82323 -0.82323 -0.876507 -0.409547 -0.409547 -0.6975766 -1.262317 -1.342317 -0.6775143 -0.6566687 -0.6566687 -0.6566687 -0.6566687 -1.864231 -0.425356 -0.425356 -0.335356 -0.335356 -0.3219856 -0.3219856 0.08277328 0.08277328 0.08277328 0.08277328 -0.1072267 0.1187204 0.3622212 0.3622212 0.3622212 0.3622212 -0.2855905 -0.2605092 -0.199205 -0.199205 -0.199205 -0.374117 -0.04225754 -0.04225754 -0.04225754 -0.02150772 -0.08422378 0.03319412 0.1055592 0.156515 0.156515 0.02858505 0.02301315 0.02301315 0.05173706 0.05173706 0.05173706 0.2242506 0.2842506 0.2842506 0.2842506 0.2842506 0.003503113 0.003503113 0.003503113 -0.1041826 0.001542969 0.001542969 0.001542969 0.112142 0.112142 -0.01323639 -0.04311508 -0.04311508 -0.1251916 -0.1251916 -0.0872287 -0.0872287 -0.0872287 -0.0872287 -0.05949005 -0.05949005 -0.05949005 -0.243196 -0.2669897 -0.2669897 -0.2669897 -0.5048326 -0.4063361 -0.4063361 -0.4063361 -0.4063361 -0.4470719 -0.06306656 -0.06306656 -0.4470719 -1.051143 -0.7842475 -0.7688173 -0.7688173 -0.7608932 -0.7608932 -0.7608932 -0.9208933 -0.7976139 -0.6776139 -0.7976139 -0.7976139 -1.692059 -1.692059 -1.692059 -1.692059 -1.862059 -1.037798 -1.037798 -0.8977983 -0.6799634 -0.6799634 -0.6799634 -0.6799634 -0.7978442 -9999 -9999 -9999 -9999 -9999 -9999 -9999 -9999 -9999 -9999 -9999 -9999 -9999 -9999 -9999 -9999 -9999 -9999 -9999 -9999 -9999 -9999 -9999 -9999 -9999 -9999 -9999 -9999 -9999 -9999 -9999 -9999 -9999 -9999 -9999 -9999 -9999 -9999 -9999 -9999 -9999 -9999 -9999 -9999 -9999 -9999 -9999 -9999 -9999 -9999 -9999 -9999 -9999 -9999 -9999 -9999 -9999 -9999 -9999 
-9999 -9999 -0.03061707 -0.1613733 -0.1613733 -0.1613733 -0.1669777 -0.1669777 -0.1669777 -0.4097008 -0.1163382 -0.1163382 -0.1163382 -0.4951024 -0.4055962 -0.2255962 -0.2255962 -0.2255962 -0.2751804 -0.3858771 -0.2763139 -0.1563139 -0.1563139 -0.1563139 -0.1563139 -0.2310754 0.02742935 0.02742935 0.02742935 0.02742935 -0.04257065 -0.3588046 -0.129547 -0.129547 -0.129547 -0.289547 -0.6975766 -1.398255 -1.267348 -0.6775143 -0.6775143 -0.6775143 -2.390651 -2.390651 -1.101875 -0.425356 -0.425356 -0.3219856 -0.3219856 0.1262131 0.1262131 0.1262131 0.1262131 0.08277328 -0.1072267 0.1187204 0.1187204 0.1187204 0.1187204 0.04105987 0.04105987 0.04727997 0.04727997 0.04727997 -0.199205 -0.374117 -0.04225754 -0.04225754 -0.04225754 -0.04225754 0.03319412 0.03319412 0.156515 0.156515 0.156515 0.156515 -0.08832748 0.05173706 0.05173706 0.05173706 0.05173706 0.2242506 0.2842506 0.2842506 0.2842506 0.2842506 0.3738725 0.3738725 0.3738725 0.2038725 -0.1077657 0.001542969 0.112142 0.112142 0.112142 0.112142 -0.01323639 0.2304611 0.2304611 0.08046112 -0.0872287 0.03626205 0.03626205 0.03626205 -0.01310104 -0.01310104 -0.243196 -0.1642458 -0.1642458 -0.2669897 -0.3642458 -0.5048326 -0.4063361 -0.4063361 -0.4063361 -0.4063361 -0.06306656 -0.06306656 -0.06306656 -0.06306656 -1.051143 -1.122877 -0.7688173 -0.1532375 -0.1532375 -0.1532375 -0.1532375 -0.7615278 -0.7318053 -0.7318053 -0.7976139 -1.964074 -1.964074 -1.692059 -1.692059 -1.862059 -2.197028 -1.311723 -1.037798 -1.037798 -1.838213 -0.6799634 -0.6799634 -0.7978442 -0.7978442 -2.678364 -9999 -9999 -9999 -9999 -9999 -9999 -9999 -9999 -9999 -9999 -9999 -9999 -9999 -9999 -9999 -9999 -9999 -9999 -9999 -9999 -9999 -9999 -9999 -9999 -9999 -9999 -9999 -9999 -9999 -9999 -9999 -9999 -9999 -9999 -9999 -9999 -9999 -9999 -9999 -9999 -9999 -9999 -9999 -9999 -9999 -9999 -9999 -9999 -9999 -9999 -9999 -9999 -9999 -9999 -9999 -9999 -9999 -9999 
-9999 -0.03061707 -0.03061707 -0.03061707 -0.1613733 -0.1669777 -0.1669777 -0.1669777 -0.4097008 -0.4085605 -0.290273 -0.1684581 -0.1684581 -0.1684581 -0.5148476 -0.2527499 -0.2527499 -0.2527499 -0.2527499 -0.3858771 -0.2763139 -0.1563139 -0.1563139 -0.1563139 -0.1491724 -0.2310754 0.02742935 0.02742935 0.02742935 0.02742935 -0.04257065 -0.3588046 -0.129547 -0.129547 -0.129547 -0.129547 -0.289547 -1.398255 -0.9073482 -0.9073482 -0.9073482 -0.9073482 -2.390651 -1.371875 -1.101875 -1.101875 -0.5361745 -0.5361745 -0.3219856 0.1262131 0.1262131 0.1262131 0.1262131 0.08277328 -0.6216963 0.1187204 0.1187204 0.1187204 0.04105987 0.04105987 0.04727997 0.04727997 0.186273 0.04727997 -0.09272003 -0.374117 -0.04225754 0.04178223 0.04178223 -0.1189069 0.03319412 0.03319412 0.156515 0.156515 0.156515 0.156515 -0.003484955 0.05173706 0.05173706 0.05173706 0.05173706 0.1991083 0.2242506 0.2842506 0.2842506 0.3738725 0.3738725 0.3738725 0.3738725 0.2038725 0.02293961 -0.05259873 0.112142 0.112142 0.112142 0.112142 -0.01323639 0.2304611 0.2304611 0.2304611 0.08046112 0.03626205 0.03626205 0.03626205 -0.01310104 -0.01310104 -0.01310104 -0.1642458 -0.1642458 -0.1642458 -0.3642458 -0.5048326 -0.5048326 -0.4063361 -0.4063361 -0.3130666 -0.06306656 -0.06306656 -0.06306656 -0.06306656 -1.122877 -1.122877 -1.122877 -0.1532375 -0.1532375 -0.1532375 -0.1532375 -0.7318053 -0.7318053 -0.7318053 -0.7318053 -0.8518053 -2.065496 -2.065496 -2.320505 -2.197028 -2.197028 -1.311723 -1.311723 -1.311723 -1.838213 -2.368491 -2.368491 -2.368491 -2.368491 -2.678364 -0.7251094 -9999 -9999 -9999 -9999 -9999 -9999 -9999 -9999 -9999 -9999 -9999 -9999 -9999 -9999 -9999 -9999 -9999 -9999 -9999 -9999 -9999 -9999 -9999 -9999 -9999 -9999 -9999 -9999 -9999 -9999 -9999 -9999 -9999 -9999 -9999 -9999 -9999 -9999 -9999 -9999 -9999 -9999 -9999 -9999 -9999 -9999 -9999 -9999 -9999 -9999 -9999 -9999 -9999 -9999 -9999 -9999 -9999 
-9999 -9999 -0.03061707 -0.03061707 -0.1921909 -0.08219086 -0.08219086 -0.08219086 -0.08219086 -0.220273 -0.1684581 -0.1684581 -0.1684581 -0.1684581 -0.3848476 -0.2527499 -0.2527499 -0.2527499 -0.2527499 -0.3858771 -0.1621938 -0.1621938 -0.1621938 -0.1491724 -0.1491724 -0.1491724 0.02742935 0.02742935 0.02742935 -0.04257065 -0.3588046 -0.3588046 -0.129547 -0.129547 -0.129547 -0.129547 -0.6975766 -0.4706372 -0.4706372 -0.9073482 -0.9073482 -0.9073482 -2.390651 -1.371875 -1.371875 -1.101875 -0.5361745 -0.5361745 -0.5361745 0.1262131 0.1262131 0.1262131 0.1262131 -0.5595413 -0.6216963 -0.1265225 -0.1265225 -0.1265225 0.04105987 -0.04372696 0.04727997 0.186273 0.186273 0.186273 0.186273 -0.2082178 0.04178223 0.04178223 0.1317822 -0.1189069 0.07464966 0.3446497 0.3446497 0.3446497 0.156515 0.156515 -0.003484955 0.02152847 0.1315285 0.1315285 -0.05373062 0.1991083 0.1991083 0.1991083 0.07060715 0.3738725 0.3738725 0.3738725 0.3738725 0.2038725 0.02293961 0.02293961 0.02293961 0.112142 0.4562985 0.03019302 0.2304611 0.2304611 0.2304611 0.2304611 0.1726152 0.1726152 0.1726152 0.03626205 -0.01310104 -0.01310104 -0.01310104 -0.1516882 -0.1642458 -0.1642458 -0.4773573 -0.4773573 -0.4252187 -0.4252187 -0.4252187 -0.3940608 -0.3130666 -0.06306656 -0.06306656 -0.2931806 -0.2931806 -1.122877 -0.3047138 -0.1532375 -0.1532375 -0.1532375 -0.1532375 -0.2609228 -0.2609228 -0.7318053 -0.7318053 -0.8518053 -2.065496 -2.065496 -2.320505 -2.069639 -1.311723 -1.311723 -1.311723 -1.311723 -1.838213 -2.368491 -2.202353 -2.202353 -2.202353 -2.436281 -2.443141 -9999 -9999 -9999 -9999 -9999 -9999 -9999 -9999 -9999 -9999 -9999 -9999 -9999 -9999 -9999 -9999 -9999 -9999 -9999 -9999 -9999 -9999 -9999 -9999 -9999 -9999 -9999 -9999 -9999 -9999 -9999 -9999 -9999 -9999 -9999 -9999 -9999 -9999 -9999 -9999 -9999 -9999 -9999 -9999 -9999 -9999 -9999 -9999 -9999 -9999 -9999 -9999 -9999 -9999 -9999 -9999 -9999 
-9999 -9999 -9999 0.08951828 0.08951828 -0.08219086 -0.08219086 -0.08219086 -0.08219086 -0.220273 -0.220273 -0.1684581 -0.1684581 -0.1684581 -0.3848476 -0.2202423 -0.2202423 -0.2527499 -0.3648476 -0.3021938 -0.1621938 -0.1621938 -0.1621938 -0.1491724 -0.1491724 -0.1491724 0.2237253 0.2237253 0.2237253 -0.08627472 -0.2113985 -0.2429915 -0.129547 -0.04313004 -0.04313004 -0.3429915 -0.4706372 -0.4706372 -0.4706372 -0.3699974 -0.3699974 -0.9073482 -1.097607 -1.097607 -1.072455 -1.072455 -0.5361745 -0.5361745 -0.5361745 -0.5095413 0.1262131 0.1262131 -0.5095413 -0.5595413 -0.4425716 -0.4425716 -0.1265225 -0.1265225 -0.1265225 -0.04372696 -0.04372696 0.186273 0.186273 0.186273 0.186273 -0.2082178 0.1317822 0.1317822 0.1317822 0.1317822 0.07464966 0.3446497 0.3446497 0.3446497 0.3446497 0.1116386 0.1116386 0.1315285 0.1315285 0.1315285 -0.06122696 0.1991083 0.1991083 0.1991083 0.1991083 -0.0325145 0.3738725 0.3738725 -0.05628342 0.02293961 0.02293961 0.02293961 0.02293961 0.4562985 0.4562985 0.4562985 0.03019302 0.2304611 0.2304611 0.2304611 0.1726152 0.1726152 0.1726152 0.03626205 0.1336676 -0.01310104 -0.04548904 -0.1516882 -0.1516882 -0.1642458 -0.3509644 -0.3509644 -0.2752187 -0.2752187 -0.2752187 -0.3940608 -0.1631805 -0.1631805 -0.1631805 -0.2931806 -0.2931806 -0.3126444 -0.3047138 -0.3047138 -0.1532375 -0.1532375 -0.183062 -0.183062 -0.2609228 -0.2609228 -0.7318053 -2.065496 -1.933635 -1.933635 -2.320505 -2.069639 -1.980729 -1.311723 -1.311723 -1.311723 -1.983556 -2.068 -2.068 -2.068 -2.202353 -2.396281 -2.396281 -2.396281 -9999 -9999 -9999 -9999 -9999 -9999 -9999 -9999 -9999 -9999 -9999 -9999 -9999 -9999 -9999 -9999 -9999 -9999 -9999 -9999 -9999 -9999 -9999 -9999 -9999 -9999 -9999 -9999 -9999 -9999 -9999 -9999 -9999 -9999 -9999 -9999 -9999 -9999 -9999 -9999 -9999 -9999 -9999 -9999 -9999 -9999 -9999 -9999 -9999 -9999 -9999 -9999 -9999 -9999 -9999 -9999 
-9999 -9999 -9999 0.08951828 0.08951828 0.08951828 -0.08219086 -0.08219086 -0.08219086 -0.0752591 -0.0752591 -0.1537111 -0.1537111 -0.1816727 -0.2202423 -0.2202423 -0.2202423 -0.2202423 -0.4306706 -0.3021938 -0.1621938 -0.1621938 -0.1621938 -0.1491724 -0.1491724 0.2237253 0.2237253 0.2237253 0.2237253 -0.08627472 -0.2113985 -0.1676465 -0.04313004 -0.04313004 -0.04313004 -0.04313004 -0.3429915 -0.4706372 -0.2590112 -0.2590112 -0.3699974 -0.3699974 -1.097607 -1.097607 -1.072455 -1.072455 -1.072455 -0.7205355 -0.6925976 -0.6925976 -0.5095413 -0.5095413 -0.5095413 -0.5595413 -0.4425716 -0.4425716 -0.3621419 -0.3621419 -0.3621419 -0.04372696 0.1997606 0.1997606 0.1997606 0.186273 -0.3907163 -0.2082178 0.1317822 0.1317822 0.1317822 0.1317822 0.07464966 0.3446497 0.3446497 0.3446497 0.3446497 0.2603319 0.1116386 0.1315285 0.1315285 0.1315285 0.1315285 0.1991083 0.1991083 0.1991083 0.07060715 0.2322954 0.2322954 0.2322954 0.2233559 0.02293961 0.03609817 0.03609817 0.4562985 0.4562985 0.4562985 0.4562985 0.138302 0.138302 0.138302 0.07296478 0.1726152 0.1726152 0.1726152 0.1336676 0.1336676 0.1336676 0.1682527 0.1682527 0.1682527 -0.3509644 -0.3509644 -0.3509644 -0.2752187 -0.2752187 -0.2752187 -0.1631805 -0.1631805 -0.1631805 -0.1631805 -0.2931806 -0.3126444 -0.3126444 -0.3047138 -0.3047138 -0.3047138 -0.183062 -0.183062 -0.183062 -0.2609228 -0.2609228 -2.311114 -1.933635 -1.783635 -1.783635 -1.783635 -2.069639 -0.3416151 -0.3416151 -0.3416151 -1.770729 -1.60737 -1.60737 -1.60737 -1.60737 -2.068 -2.396281 -1.973223 -1.973223 -1.973223 -9999 -9999 -9999 -9999 -9999 -9999 -9999 -9999 -9999 -9999 -9999 -9999 -9999 -9999 -9999 -9999 -9999 -9999 -9999 -9999 -9999 -9999 -9999 -9999 -9999 -9999 -9999 -9999 -9999 -9999 -9999 -9999 -9999 -9999 -9999 -9999 -9999 -9999 -9999 -9999 -9999 -9999 -9999 -9999 -9999 -9999 -9999 -9999 -9999 -9999 -9999 -9999 -9999 -9999 -9999 
-9999 -9999 -9999 -9999 0.1129391 0.1129391 0.1129391 -0.08219086 -0.0752591 -0.0752591 -0.0752591 -0.0752591 -0.1537111 -0.1537111 -0.05024231 -0.05024231 -0.05024231 -0.1902423 -0.4306706 -0.4306706 -0.2058649 -0.1621938 -0.3165419 -0.3165419 -0.3165419 0.2237253 0.2237253 0.2237253 0.2237253 -0.08627472 -0.2113985 -0.1676465 -0.04313004 -0.04313004 -0.04313004 -0.04313004 -0.4706372 -0.2590112 -0.2590112 -0.2590112 -0.2590112 -0.3699974 -1.097607 -1.097607 -1.072455 -1.072455 -1.072455 -1.177131 -0.6925976 -0.6925976 -0.6925976 -0.5095413 -0.5595413 -0.7805334 -0.3296397 -0.3296397 -0.3296397 -0.3621419 -0.3621419 -0.01033401 0.1997606 0.2397606 0.2397606 0.2397606 -0.3907163 0.09375427 0.09375427 0.1317822 0.1317822 0.1317822 0.07464966 0.4800124 0.4800124 0.3446497 0.2603319 0.1116386 0.1116386 0.2713237 0.1315285 0.1315285 0.2488646 0.2488646 0.2488646 0.1788646 0.2322954 0.2322954 0.2322954 0.2322954 0.2233559 0.2060982 0.2060982 0.2060982 0.03609817 0.4562985 0.4562985 0.4562985 0.138302 0.138302 0.138302 0.138302 0.09042618 0.1726152 0.1336676 0.1336676 0.1336676 0.1682527 0.1682527 0.1682527 0.1682527 0.07025971 0.07025971 -0.3509644 -0.2752187 -0.2752187 -0.2752187 -0.1631805 -0.1631805 -0.1631805 -0.1631805 -0.2765257 -0.3126444 -0.3126444 -0.3126444 -0.3916325 -0.3916325 -0.183062 -0.183062 -0.183062 -0.183062 -0.2609228 -1.160198 -1.933635 -1.783635 -1.783635 -1.783635 -0.472072 -0.3416151 -0.3416151 -0.3416151 -0.3416151 -1.60737 -1.60737 -1.578176 -1.578176 -2.068 -1.953223 -1.953223 -1.953223 -1.703021 -9999 -9999 -9999 -9999 -9999 -9999 -9999 -9999 -9999 -9999 -9999 -9999 -9999 -9999 -9999 -9999 -9999 -9999 -9999 -9999 -9999 -9999 -9999 -9999 -9999 -9999 -9999 -9999 -9999 -9999 -9999 -9999 -9999 -9999 -9999 -9999 -9999 -9999 -9999 -9999 -9999 -9999 -9999 -9999 -9999 -9999 -9999 -9999 -9999 -9999 -9999 -9999 -9999 -9999 -9999 
-9999 -9999 -9999 -9999 -9999 0.1129391 0.1129391 0.1129391 -0.0752591 -0.0752591 -0.0752591 -0.0752591 -0.1537111 -0.1537111 -0.05024231 -0.05024231 -0.05024231 -0.1902423 -0.3250427 -0.2058649 -0.2058649 -0.2058649 -0.2058649 -0.3165419 -0.3165419 -0.3165419 0.2237253 0.2237253 -0.008905334 -0.160098 -0.2113985 -0.1319697 -0.04313004 -0.04313004 -0.04313004 -0.09982742 -0.09982742 -0.09982742 -0.09982742 -0.2590112 -0.2590112 -1.097607 -1.097607 -1.865474 -0.9222943 -0.9222943 -1.072455 -1.177131 -1.177131 -0.6925976 -0.6925976 -0.6925976 -0.7805334 -0.7805334 -0.3296397 -0.3296397 -0.3296397 -0.4596319 -0.01033401 -0.01033401 0.2397606 0.2397606 0.2397606 0.2397606 -0.07624573 0.09375427 0.1478146 0.1478146 0.1478146 0.02875992 0.4800124 0.4800124 0.4800124 0.4800124 -0.1561407 0.2713237 0.2713237 0.2713237 0.2713237 -0.09123734 0.2488646 0.2488646 0.2488646 0.2488646 0.1788646 0.2322954 0.2322954 0.2322954 0.2233559 0.2060982 0.2060982 0.2060982 0.1672162 0.1672162 0.1672162 0.1672162 0.138302 0.138302 0.138302 0.138302 0.09042618 0.09042618 0.09042618 0.1336676 0.1336676 0.1336676 0.1682527 0.1682527 0.1682527 0.07025971 0.07025971 0.07025971 -0.1611693 -0.1611693 -0.3821463 -0.3291449 -0.2765257 -0.1631805 -0.2765257 -0.2765257 -0.3126444 -0.3126444 -0.5057707 -0.3916325 -0.3916325 -0.183062 -0.05225052 -0.05225052 -0.05225052 -0.686084 -1.160198 -1.933635 -1.783635 -1.783635 -0.472072 -0.472072 -0.3416151 -0.3416151 -0.3416151 -0.3416151 -1.60737 -1.578176 -1.578176 -1.481508 -1.481508 -1.481508 -1.481508 -1.953223 -1.703021 -0.9787214 -9999 -9999 -9999 -9999 -9999 -9999 -9999 -9999 -9999 -9999 -9999 -9999 -9999 -9999 -9999 -9999 -9999 -9999 -9999 -9999 -9999 -9999 -9999 -9999 -9999 -9999 -9999 -9999 -9999 -9999 -9999 -9999 -9999 -9999 -9999 -9999 -9999 -9999 -9999 -9999 -9999 -9999 -9999 -9999 -9999 -9999 -9999 -9999 -9999 -9999 -9999 -9999 -9999 -9999 
-9999 -9999 -9999 -9999 -9999 0.1129391 0.1129391 0.1129391 -0.0880281 -0.0752591 -0.0752591 -0.0752591 -0.1537111 -0.2608366 -0.05024231 -0.05024231 -0.05024231 -0.1902423 -0.3250427 -0.2058649 -0.2058649 -0.2058649 -0.2058649 -0.3165419 -0.3165419 0.03746048 0.03746048 0.03746048 -0.008905334 -0.160098 -0.160098 0.0816832 0.0816832 -0.07796875 -0.07796875 -0.09982742 -0.09982742 -0.09982742 -0.09982742 -0.1698274 -1.265906 -1.265906 -1.100991 -0.9050846 -0.9222943 -0.9222943 -0.9222943 -1.34383 -0.8251057 -0.7951058 -0.7951058 -0.7951058 -0.7951058 -0.8104352 -0.3296397 -0.3296397 -0.3296397 -0.3296397 -0.4596319 -0.01033401 0.2397606 0.2397606 0.2397606 0.2397606 -0.07624573 0.09375427 0.1478146 0.1478146 0.1478146 0.1478146 0.4800124 0.4800124 0.4800124 0.4800124 0.1800124 0.2713237 0.2713237 0.2713237 0.2713237 0.1913237 0.2488646 0.2488646 0.2488646 0.2488646 0.2675931 0.2675931 0.2675931 0.1175931 0.2060982 0.2060982 0.2060982 0.2060982 0.0554834 0.1672162 0.1672162 0.1672162 0.1302499 0.138302 0.138302 0.0900856 -0.06172562 -0.06172562 0.04909287 0.04909287 0.04909287 0.08092529 0.1682527 0.1682527 0.1682527 0.07025971 0.07025971 0.07025971 -0.1611693 -0.1611693 -0.1611693 -0.3291449 -0.2765257 -0.2765257 -0.2765257 -0.2765257 -0.4400389 -0.4400389 -0.1216151 0.01382446 0.01382446 -0.1245621 -0.05225052 0.148717 0.148717 -0.05225052 -0.04233597 -0.04233597 -0.1192778 -0.1192778 -0.472072 -0.472072 -0.472072 -0.3416151 -0.3416151 -1.09054 -1.09054 -1.09054 -1.578176 -1.481508 -1.481508 -1.481508 -1.481508 -1.701629 -1.701629 -0.9787214 -0.9242229 -9999 -9999 -9999 -9999 -9999 -9999 -9999 -9999 -9999 -9999 -9999 -9999 -9999 -9999 -9999 -9999 -9999 -9999 -9999 -9999 -9999 -9999 -9999 -9999 -9999 -9999 -9999 -9999 -9999 -9999 -9999 -9999 -9999 -9999 -9999 -9999 -9999 -9999 -9999 -9999 -9999 -9999 -9999 -9999 -9999 -9999 -9999 -9999 -9999 -9999 -9999 -9999 -9999 
-9999 -9999 -9999 -9999 -9999 -9999 0.1129391 0.03188339 0.04410522 0.04410522 0.04410522 -0.07589477 -0.07589477 -0.3979021 -0.3079021 -0.05024231 -0.1902423 -0.3250427 -0.3250427 -0.2058649 -0.2058649 -0.2058649 -0.2058649 -0.2213269 -0.3447627 0.03746048 0.03746048 0.03746048 0.03746048 -0.160098 0.0816832 0.0816832 0.0816832 0.0816832 -0.07796875 -0.09982742 -0.09982742 -0.09982742 -0.09982742 -0.1698274 -0.1698274 -1.100991 -0.9050846 -0.9050846 -0.9050846 -0.9050846 -0.9222943 -1.166783 -0.8251057 -0.7951058 -0.7951058 -0.7951058 -0.8104352 -0.6196398 -0.3296397 -0.3296397 -0.3296397 -0.3777226 -0.2135156 0.01648437 0.01648437 0.288063 0.2397606 -0.2207051 -0.2207051 0.007820739 0.1478146 0.1478146 0.1478146 0.02875992 0.02875992 0.4800124 0.4800124 0.4800124 0.1800124 -0.2390935 0.2713237 0.2713237 0.2713237 0.1913237 0.2279169 0.2488646 0.2488646 0.02774307 0.2675931 0.2675931 0.2675931 0.2675931 0.08517395 0.2060982 0.2060982 0.08517395 0.0554834 0.1672162 0.1672162 0.1672162 0.1302499 0.1302499 0.1302499 0.0900856 -0.01535416 -0.01535416 0.04909287 0.04909287 0.04909287 0.08092529 0.08092529 0.08092529 0.08092529 0.07025971 0.07025971 0.0602597 0.002984314 0.002984314 -0.1611693 -0.3291449 -0.3291449 -0.3291449 -0.3794151 -0.4400389 -0.4400389 -0.4400389 0.01382446 0.01382446 0.01382446 0.01382446 0.148717 0.148717 0.148717 0.148717 -0.04233597 0.1407222 0.1407222 0.1407222 -0.1192778 -0.472072 -0.2316968 -0.2316968 -0.9999357 -1.09054 -1.09054 -1.09054 -1.578176 -1.481508 -1.481508 -1.342766 -1.342766 -1.342766 -0.4374495 -0.4374495 -0.4044377 -9999 -9999 -9999 -9999 -9999 -9999 -9999 -9999 -9999 -9999 -9999 -9999 -9999 -9999 -9999 -9999 -9999 -9999 -9999 -9999 -9999 -9999 -9999 -9999 -9999 -9999 -9999 -9999 -9999 -9999 -9999 -9999 -9999 -9999 -9999 -9999 -9999 -9999 -9999 -9999 -9999 -9999 -9999 -9999 -9999 -9999 -9999 -9999 -9999 -9999 -9999 -9999 -9999 
-9999 -9999 -9999 -9999 -9999 -9999 -9999 0.03188339 0.04410522 0.04410522 0.04410522 0.04410522 -0.07589477 -0.3079021 -0.3079021 -0.3079021 -0.3079021 -0.3250427 -0.3250427 -0.3250427 -0.3334276 -0.2213269 -0.2213269 -0.2213269 -0.2213269 0.03746048 0.03746048 0.03746048 -0.008905334 -0.160098 0.0816832 0.0816832 0.0816832 0.0816832 -0.07796875 0.03469849 0.03469849 0.03469849 -0.1698274 -0.1698274 -0.1698274 -0.4962926 -0.9050846 -0.9050846 -0.9050846 -0.9050846 -1.055532 -1.055532 -0.7849445 -0.7849445 -0.7849445 -0.7849445 -0.8104352 -0.4652336 -0.3777226 -0.3777226 -0.3777226 -0.3777226 -0.2135156 0.01648437 0.288063 0.288063 0.288063 -0.08797638 0.007820739 0.007820739 0.2257701 0.2257701 0.1478146 0.05307175 0.3231912 0.3231912 0.3231912 0.1800124 0.07090653 0.1597041 0.1929378 0.1929378 0.1913237 0.2279169 0.2479169 0.2479169 0.2479169 0.2479169 0.2675931 0.2675931 0.2675931 0.2675931 0.08517395 0.08517395 0.08517395 0.08517395 0.0554834 0.0554834 0.0554834 0.1302499 0.1456232 0.1456232 0.1302499 0.008274384 0.008274384 0.008274384 0.04909287 0.04909287 0.04909287 0.01582016 0.08092529 0.08092529 0.0602597 0.0602597 0.0602597 0.1129843 0.1129843 0.1129843 0.09072586 0.09072586 0.09072586 -0.3291449 -0.2395039 -0.2395039 -0.4195039 -0.4400389 0.01382446 0.01382446 0.01382446 0.01382446 0.148717 0.148717 0.148717 0.148717 0.1407222 0.1407222 0.1407222 0.1407222 -0.07169678 -0.07169678 -0.07169678 -0.2316968 -0.2316968 -1.09054 -1.09054 -1.09054 -1.598176 -1.658175 -1.889454 -1.342766 -1.342766 -0.4374495 -0.4374495 -0.1000096 0.2399904 -0.1000096 -9999 -9999 -9999 -9999 -9999 -9999 -9999 -9999 -9999 -9999 -9999 -9999 -9999 -9999 -9999 -9999 -9999 -9999 -9999 -9999 -9999 -9999 -9999 -9999 -9999 -9999 -9999 -9999 -9999 -9999 -9999 -9999 -9999 -9999 -9999 -9999 -9999 -9999 -9999 -9999 -9999 -9999 -9999 -9999 -9999 -9999 -9999 -9999 -9999 -9999 -9999 -9999 
-9999 -9999 -9999 -9999 -9999 -9999 -9999 0.03188339 0.04410522 0.04410522 0.04410522 -0.07589477 -0.3979021 -0.1997659 -0.1997659 -0.1997659 -0.2371834 -0.2371834 -0.2371834 -0.2371834 -0.3334276 -0.2213269 -0.2213269 -0.2213269 -0.1168825 -0.1168825 -0.1168825 -0.1168825 -0.1913797 -0.2413797 -0.0783168 0.0816832 0.0816832 0.0816832 0.03469849 0.03469849 0.03469849 0.03469849 -0.1698274 -0.1698274 -0.4962926 -0.4962926 -0.4962926 -0.9050846 -0.9050846 -0.9050846 -1.055532 -1.055532 -0.7849445 -0.7849445 -0.7849445 -0.7849445 -0.8104352 -0.4652336 -0.4652336 -0.3777226 -0.3777226 -0.4977226 -0.2135156 0.288063 0.288063 0.288063 0.288063 -0.08797638 0.007820739 0.2257701 0.2257701 0.2257701 0.2257701 0.05307175 0.3231912 0.3231912 0.3231912 0.2701616 -0.07429718 0.1929378 0.1929378 0.1929378 0.1929378 0.2279169 0.2479169 0.2479169 0.2479169 0.2479169 0.2675931 0.3028713 0.3028713 0.03517395 0.08517395 0.08517395 0.08517395 0.1904048 0.1904048 0.1904048 0.1904048 0.1456232 0.1456232 0.1456232 0.1456232 0.008274384 0.008274384 0.008274384 0.04909287 0.04909287 0.04909287 0.01582016 0.01582016 0.01582016 0.07801239 0.07801239 0.1129843 0.2083872 0.2083872 0.2083872 0.09072586 0.09072586 0.09072586 0.09072586 -0.2395039 -0.2395039 -0.2395039 -0.4195039 -0.08893814 0.01382446 0.01382446 0.01382446 0.148717 0.148717 0.148717 0.05871704 -0.04233597 0.1407222 0.1407222 0.1407222 -0.07169678 -0.07169678 -0.05776428 -0.05776428 -0.2316968 -0.6008244 -0.6008244 -0.6008244 -1.185035 -1.736541 -1.255275 -1.255275 -1.255275 -0.4374495 -0.4374495 0.2399904 0.2399904 0.2399904 0.2399904 -9999 -9999 -9999 -9999 -9999 -9999 -9999 -9999 -9999 -9999 -9999 -9999 -9999 -9999 -9999 -9999 -9999 -9999 -9999 -9999 -9999 -9999 -9999 -9999 -9999 -9999 -9999 -9999 -9999 -9999 -9999 -9999 -9999 -9999 -9999 -9999 -9999 -9999 -9999 -9999 -9999 -9999 -9999 -9999 -9999 -9999 -9999 -9999 -9999 -9999 -9999 
-9999 -9999 -9999 -9999 -9999 -9999 -9999 -9999 -0.1147974 0.04410522 -0.1147974 -0.1247974 -0.2597659 -0.115314 -0.115314 -0.125314 -0.1997659 -0.2371834 -0.2371834 -0.2371834 -0.3334276 -0.3334276 -0.02820358 -0.02820358 -0.02820358 -0.1168825 -0.1168825 -0.1168825 -0.1168825 -0.2413797 -0.0783168 -0.05378494 -0.05378494 -0.05378494 0.03469849 0.03469849 0.03469849 0.03469849 -0.2370779 -0.3179211 -0.4962926 -0.4962926 -0.4962926 -0.6828558 -0.9553023 -0.9553023 -1.055532 -0.7962161 -0.7849445 -0.7849445 -0.7849445 -0.7849445 -0.9922214 -0.4652336 0.03257919 0.03257919 0.03257919 -0.4977226 -0.1525067 0.146711 0.288063 0.288063 0.288063 -0.08797638 0.1333888 0.2257701 0.2257701 0.2257701 0.2257701 0.05307175 0.3231912 0.3231912 0.3231912 0.2701616 0.0001615906 0.1929378 0.1929378 0.1929378 0.1929378 -0.06456573 0.2479169 0.2479169 0.2479169 0.2028712 0.3028713 0.3028713 0.3028713 0.3028713 0.2493961 0.2493961 0.2493961 0.1904048 0.1904048 0.1904048 0.1904048 0.1456232 0.1456232 0.1456232 0.1456232 0.008274384 0.008274384 0.2461873 0.2461873 0.2461873 0.2461873 -0.03874496 -0.03874496 0.07801239 0.07801239 0.07801239 0.2083872 0.2083872 0.2083872 0.2083872 0.09072586 0.09072586 0.09072586 0.03634781 -0.2395039 -0.2395039 -0.2395039 -0.08893814 -0.08893814 -0.08893814 -0.08893814 -0.001282959 -0.001282959 -0.001282959 0.05981186 0.05981186 0.05981186 0.1464571 0.1464571 -0.09005478 -0.07169678 0.05423142 0.05423142 0.05423142 -0.05776428 -0.6008244 -0.6008244 -0.6008244 -0.6008244 -1.736541 -1.255275 -1.225275 -1.225275 -1.225275 -0.1000096 0.2399904 0.2399904 0.2399904 0.2399904 -9999 -9999 -9999 -9999 -9999 -9999 -9999 -9999 -9999 -9999 -9999 -9999 -9999 -9999 -9999 -9999 -9999 -9999 -9999 -9999 -9999 -9999 -9999 -9999 -9999 -9999 -9999 -9999 -9999 -9999 -9999 -9999 -9999 -9999 -9999 -9999 -9999 -9999 -9999 -9999 -9999 -9999 -9999 -9999 -9999 -9999 -9999 -9999 -9999 -9999 -9999 
-9999 -9999 -9999 -9999 -9999 -9999 -9999 -9999 -9999 -0.1147974 -0.1147974 -0.1147974 -0.115314 -0.115314 -0.115314 -0.115314 -0.125314 -0.2371834 -0.2371834 -0.2371834 -0.3334276 -0.3334276 -0.02820358 -0.02820358 -0.02820358 -0.02820358 -0.1168825 -0.1168825 -0.1913797 -0.2413797 -0.05378494 -0.05378494 -0.05378494 -0.05378494 -0.2417523 0.03469849 0.03469849 -0.1553841 -0.1553841 -0.3179211 -0.4962926 -0.4962926 -0.6828558 -0.6828558 -0.6828558 -0.9553023 -1.111291 -0.7962161 -0.7962161 -0.7849445 -0.7849445 -0.9922214 -0.9922214 0.03257919 0.03257919 0.03257919 0.03257919 -0.1525067 0.146711 0.1514687 0.1514687 0.1514687 -0.05328903 0.1333888 0.3916014 0.3916014 0.3916014 0.2257701 -0.02751099 0.05307175 0.3231912 0.3231912 0.3231912 0.2701616 0.0001615906 0.1597041 0.1929378 0.1929378 0.1929378 -0.000453949 0.1189305 0.1189305 0.1189305 0.2028712 0.3028713 0.3028713 0.3028713 0.3028713 0.2493961 0.2493961 0.2493961 0.1904048 0.1904048 0.1904048 0.1904048 0.1456232 0.1456232 0.1456232 0.1456232 0.008274384 0.008274384 0.2461873 0.2461873 0.2461873 0.2461873 -0.03874496 -0.03874496 0.07801239 0.07801239 0.07801239 0.1361093 0.2083872 0.2083872 0.2083872 0.03634781 0.09072586 0.09072586 0.03634781 -0.2395039 -0.2395039 -0.2204204 -0.08893814 -0.08893814 -0.08893814 -0.08893814 -0.03744919 -0.001282959 -0.001282959 0.05981186 0.05981186 0.1464571 0.1464571 0.1464571 0.1464571 -0.2146501 0.05423142 0.05423142 0.05423142 -0.05776428 -0.6008244 -0.6008244 -0.6008244 -0.6008244 -0.5131589 -0.5131589 -1.021969 -1.021969 -0.2353657 -0.2353657 0.2399904 0.2399904 0.2399904 0.2399904 0.00644165 -9999 -9999 -9999 -9999 -9999 -9999 -9999 -9999 -9999 -9999 -9999 -9999 -9999 -9999 -9999 -9999 -9999 -9999 -9999 -9999 -9999 -9999 -9999 -9999 -9999 -9999 -9999 -9999 -9999 -9999 -9999 -9999 -9999 -9999 -9999 -9999 -9999 -9999 -9999 -9999 -9999 -9999 -9999 -9999 -9999 -9999 -9999 -9999 -9999 -9999 
-9999 -9999 -9999 -9999 -9999 -9999 -9999 -9999 -9999 -0.1147974 -0.1147974 -0.1247974 -0.115314 -0.115314 -0.115314 -0.115314 -0.125314 -0.5933879 -0.4944829 -0.4944829 -0.4944829 -0.5544829 -0.02820358 -0.02820358 -0.02820358 -0.1168825 -0.1168825 -0.1168825 -0.4732512 -0.07668427 -0.07668427 -0.05378494 -0.05378494 -0.05378494 -0.2417523 -0.05175232 -0.05175232 -0.05175232 -0.1553841 -0.3179211 -0.4223685 -0.4223685 -0.6828558 -0.6828558 -0.6828558 -1.111291 -1.111291 -1.057249 -0.7962161 -0.7962161 -0.9922214 -0.9922214 -0.4301856 -0.4301856 0.03257919 0.03257919 0.03257919 -0.09519958 0.146711 0.1514687 0.1514687 0.1514687 0.1514687 0.1333888 0.3916014 0.3916014 0.3916014 0.2316014 0.1078868 0.242489 0.242489 0.242489 0.2701616 0.0001615906 0.1285881 0.1285881 0.1285881 0.1285881 -0.1602034 0.1189305 0.1189305 0.1189305 0.1189305 0.2028712 0.3028713 0.3028713 0.3028713 0.2493961 0.2493961 0.2493961 0.2493961 0.1313628 0.1313628 0.1313628 0.1061629 0.1261629 0.1261629 0.1261629 -0.04323654 -0.04323654 -0.02381271 0.2461873 0.2461873 0.2461873 0.2461873 -0.03874496 -0.03874496 -0.03874496 0.07801239 0.07801239 0.1361093 0.1361093 0.2083872 0.1361093 0.09195465 0.09195465 0.03634781 -0.2543388 -0.2543388 -0.2798962 -0.2204204 -0.08893814 -0.08893814 -0.08893814 -0.08893814 -0.03744919 -0.03744919 -0.03744919 0.05981186 0.05981186 0.1464571 0.1464571 0.1464571 0.1464571 -0.095755 0.05423142 0.05423142 0.05423142 -0.05776428 -0.5687944 -0.1059906 -0.1059906 -0.1059906 -0.5131589 -0.5131589 -0.5131589 -0.2353657 -0.2353657 -0.08437698 0.1711092 0.1711092 0.04562302 0.04562302 0.00644165 0.00644165 -9999 -9999 -9999 -9999 -9999 -9999 -9999 -9999 -9999 -9999 -9999 -9999 -9999 -9999 -9999 -9999 -9999 -9999 -9999 -9999 -9999 -9999 -9999 -9999 -9999 -9999 -9999 -9999 -9999 -9999 -9999 -9999 -9999 -9999 -9999 -9999 -9999 -9999 -9999 -9999 -9999 -9999 -9999 -9999 -9999 -9999 -9999 -9999 -9999 
-9999 -9999 -9999 -9999 -9999 -9999 -9999 -9999 -9999 -9999 -0.1147974 -0.309687 -0.2597659 -0.115314 -0.115314 -0.115314 -0.6133879 -0.5933879 -0.4944829 -0.4944829 -0.4944829 -0.4944829 -0.9828781 -0.02820358 -0.8731501 -0.8731501 -0.4732512 -0.4732512 -0.4732512 -0.07668427 0.2739897 0.2739897 0.2739897 -0.1272925 -0.2417523 -0.05175232 -0.05175232 -0.05175232 -0.05175232 -0.4223685 -0.4223685 -0.4223685 -0.647711 -0.6828558 -0.6828558 -1.111291 -1.111291 -0.8994756 -0.8994756 -0.8994756 -1.057249 -1.096592 -0.4301856 -0.4071097 -0.09519958 -0.09519958 -0.09519958 -0.09519958 0.1826241 0.1826241 0.1826241 0.1514687 0.1514687 0.1333888 0.3916014 0.3916014 0.3916014 0.2316014 0.1078868 0.242489 0.242489 0.242489 0.242489 0.03772186 0.1285881 0.1285881 0.1285881 0.1285881 -0.1602034 0.1189305 0.1189305 0.1189305 0.1189305 0.2283818 0.2283818 0.2283818 0.07226638 0.002891083 0.2493961 0.2493961 0.2493961 0.1313628 0.1313628 0.1313628 0.1261629 0.1675633 0.1675633 0.1261629 -0.05877396 0.1035446 0.1035446 0.1427376 0.1427376 0.1103651 0.1103651 -0.03874496 -0.03874496 -0.04348694 -0.04348694 -0.04348694 0.1361093 0.1361093 0.1361093 0.1361093 0.09195465 0.09195465 0.09195465 -0.1343455 -0.1343455 -0.1343455 -0.2204204 -0.2204204 -0.2204204 -0.1289381 -0.6479573 -0.1125702 0.04854187 -0.03744919 0.1207422 0.1207422 0.1464571 0.1464571 0.1464571 -0.2146501 -0.095755 0.1479703 0.1479703 0.02797028 -0.5687944 -0.1059906 -0.1059906 -0.1059906 -0.1059906 -0.5131589 -0.5131589 -0.3750305 -0.3750305 -0.2353657 0.1711092 0.1711092 0.1711092 0.1711092 0.1613191 0.1613191 0.139899 -9999 -9999 -9999 -9999 -9999 -9999 -9999 -9999 -9999 -9999 -9999 -9999 -9999 -9999 -9999 -9999 -9999 -9999 -9999 -9999 -9999 -9999 -9999 -9999 -9999 -9999 -9999 -9999 -9999 -9999 -9999 -9999 -9999 -9999 -9999 -9999 -9999 -9999 -9999 -9999 -9999 -9999 -9999 -9999 -9999 -9999 -9999 -9999 -9999 
-9999 -9999 -9999 -9999 -9999 -9999 -9999 -9999 -9999 -9999 -9999 -0.309687 -0.309687 -0.309687 -0.4806366 -0.4806366 -0.6133879 -0.1871466 -0.1871466 -0.4944829 -0.4944829 -0.5544829 -1.244771 -1.084444 -0.8731501 -0.8731501 -0.4732512 -0.4732512 -0.4732512 -0.07668427 0.2739897 0.2739897 0.2739897 0.2739897 -0.1635889 0.00183609 0.00183609 0.00183609 -0.05175232 -0.4223685 -0.4223685 -0.4223685 -0.577711 -0.577711 -0.732867 -0.9213628 -0.8994756 -0.8994756 -0.8994756 -0.8994756 -1.057249 -1.096592 -0.6971097 -0.4071097 -0.09519958 -0.09519958 -0.08829071 -0.08829071 0.1826241 0.1826241 0.1826241 0.1514687 -0.03168869 -0.03168869 0.3916014 0.3916014 0.3916014 0.2316014 0.1078868 0.242489 0.242489 0.242489 0.242489 0.03772186 0.1285881 0.1285881 0.1285881 0.1285881 -0.136716 0.12888 0.12888 0.1189305 0.2283818 0.2283818 0.2283818 0.2283818 0.07226638 0.1189217 0.1189217 0.1189217 0.1313628 0.1313628 0.1313628 0.1313628 0.1675633 0.1675633 0.1675633 0.1675633 -0.006455383 0.1035446 0.1427376 0.1427376 0.1427376 0.1427376 -0.0307933 -0.0307933 -0.0307933 -0.04348694 -0.04348694 -0.003625793 0.1361093 0.1361093 0.1361093 0.09195465 0.09195465 0.09195465 0.09195465 -0.08804535 -0.1343455 -0.1343455 -0.1343455 -0.2696146 -0.2696146 -0.2696146 -0.2696146 0.04854187 0.04854187 0.1207422 0.1207422 0.1319972 0.1319972 0.1319972 0.1319972 -0.1601727 0.2079703 0.2079703 0.2079703 0.1479703 -0.5487944 -0.4287944 -0.1059906 -0.1059906 -0.1059906 -0.5131589 0.2977046 0.2977046 -0.2411134 -0.2411134 0.1711092 0.1711092 0.1711092 0.1711092 0.1613191 0.1613191 0.1613191 0.139899 -9999 -9999 -9999 -9999 -9999 -9999 -9999 -9999 -9999 -9999 -9999 -9999 -9999 -9999 -9999 -9999 -9999 -9999 -9999 -9999 -9999 -9999 -9999 -9999 -9999 -9999 -9999 -9999 -9999 -9999 -9999 -9999 -9999 -9999 -9999 -9999 -9999 -9999 -9999 -9999 -9999 -9999 -9999 -9999 -9999 -9999 -9999 -9999 
-9999 -9999 -9999 -9999 -9999 -9999 -9999 -9999 -9999 -9999 -9999 -0.309687 -0.309687 -0.309687 -0.4806366 -0.3496497 -0.1871466 -0.1871466 -0.1871466 -0.1871466 -0.4879366 -1.244771 -1.244771 -1.244771 -0.8102148 -0.8102148 -0.8102148 -0.4732512 -0.3293127 -0.1306631 0.2739897 0.2739897 0.2739897 0.2739897 -0.1635889 0.00183609 0.00183609 0.00183609 0.00183609 -0.07838196 -0.1302907 -0.577711 -0.577711 -0.577711 -0.577711 -0.9213628 -0.8994756 -0.8994756 -0.8994756 -0.8994756 -1.079476 -1.096592 -0.4609871 -0.4071097 -0.4071097 -0.4071097 -0.08829071 -0.08829071 0.1826241 0.1826241 0.1826241 0.1270757 -0.03168869 0.1876578 0.2584694 0.2584694 0.2316014 0.1078868 0.1078868 0.2702951 0.2702951 0.2277219 0.2277219 -0.1432275 0.08727799 0.1285881 0.0885881 -0.2420961 0.12888 0.12888 0.12888 0.12888 0.2283818 0.2283818 0.2283818 0.2283818 0.07226638 0.1189217 0.1189217 0.1189217 0.1189217 0.1313628 0.1313628 0.1313628 0.1675633 0.1675633 0.1675633 0.1675633 0.1217955 0.1217955 0.1427376 0.1427376 0.1427376 0.1427376 -0.0307933 -0.0307933 -0.0307933 -0.2315561 -0.2315561 -0.003625793 -0.003625793 -0.003625793 -0.003625793 0.1630313 0.1630313 0.1630313 0.09195465 -0.08804535 -0.1343455 -0.1343455 -0.1343455 -0.2696146 -0.2696146 -0.2696146 -0.2696146 0.04854187 0.04854187 0.04854187 0.1207422 0.1319972 0.1319972 0.1319972 0.1319972 0.01199722 0.2079703 0.2079703 0.2079703 0.2079703 -0.5687944 -0.3755951 -0.3755951 -0.1059906 -1.33217 0.2977046 0.2977046 0.2977046 0.2977046 -0.2411134 0.01110916 0.1711092 0.1711092 0.1711092 0.1613191 0.1613191 0.1613191 0.139899 0.139899 -9999 -9999 -9999 -9999 -9999 -9999 -9999 -9999 -9999 -9999 -9999 -9999 -9999 -9999 -9999 -9999 -9999 -9999 -9999 -9999 -9999 -9999 -9999 -9999 -9999 -9999 -9999 -9999 -9999 -9999 -9999 -9999 -9999 -9999 -9999 -9999 -9999 -9999 -9999 -9999 -9999 -9999 -9999 -9999 -9999 -9999 -9999 
-9999 -9999 -9999 -9999 -9999 -9999 -9999 -9999 -9999 -9999 -9999 -9999 -0.309687 -0.309687 -0.3496497 -0.3496497 -0.1871466 -0.1871466 -0.1871466 -0.1871466 -0.4879366 -0.6779366 -1.133023 -0.7126837 -0.7126837 -0.7126837 -0.7902148 -0.8102148 -0.3293127 -0.1306631 -0.09613464 0.2739897 0.2739897 -0.1008148 -0.1311131 0.00183609 0.00183609 0.00183609 0.00183609 -0.1302907 -0.1302907 -0.001359405 -0.001359405 -0.001359405 -0.7325968 -0.9213628 -0.9213628 -0.5799618 -0.8994756 -0.9074664 -0.9074664 -0.6809871 -0.4609871 -0.4071097 -0.4071097 -0.4071097 -0.08829071 -0.08829071 0.1826241 0.1826241 0.1826241 0.1270757 -0.03168869 0.1876578 0.2584694 0.2584694 0.2584694 -0.01153061 0.2702951 0.2702951 0.2702951 0.2702951 -0.02322754 0.08727799 0.08727799 0.08727799 0.08727799 0.08727799 0.12888 0.12888 0.12888 0.12888 -0.05473114 0.2283818 0.2283818 0.2283818 0.05275116 0.1189217 0.1189217 0.1189217 0.1999738 0.1999738 0.1999738 0.04997376 0.1675633 0.1675633 0.1675633 0.1217955 0.1217955 0.1217955 0.1217955 0.1427376 0.1427376 0.1427376 -0.0307933 -0.0307933 -0.0307933 -0.1552008 -0.1552008 -0.003625793 -0.003625793 -0.003625793 0.1630313 0.1630313 0.1630313 0.1630313 0.09234421 0.09234421 0.09234421 0.09234421 -0.2684598 -0.1830316 -0.2696146 -0.2696146 -0.4445256 0.04854187 0.04854187 0.04854187 0.1207422 0.1319972 0.1319972 0.1319972 0.1319972 -0.1601727 0.2079703 0.2079703 0.2079703 0.2079703 -0.1968411 -0.1955951 -0.1955951 -0.1955951 -0.3755951 0.2977046 0.2977046 0.2977046 0.2977046 -0.07302018 0.01110916 0.01110916 0.01110916 0.1613191 0.1613191 0.1613191 0.139899 0.139899 0.07386429 -9999 -9999 -9999 -9999 -9999 -9999 -9999 -9999 -9999 -9999 -9999 -9999 -9999 -9999 -9999 -9999 -9999 -9999 -9999 -9999 -9999 -9999 -9999 -9999 -9999 -9999 -9999 -9999 -9999 -9999 -9999 -9999 -9999 -9999 -9999 -9999 -9999 -9999 -9999 -9999 -9999 -9999 -9999 -9999 -9999 -9999 -9999 
-9999 -9999 -9999 -9999 -9999 -9999 -9999 -9999 -9999 -9999 -9999 -9999 -9999 -0.3874756 -0.3496497 -0.3496497 -0.1871466 -0.1871466 -0.1871466 -0.4879366 -0.4879366 -0.8539943 -1.133023 -0.7126837 -0.7126837 -0.7126837 -0.7126837 -0.8102148 -0.3293127 -0.09613464 -0.09613464 -0.09613464 -0.09613464 -0.1635889 -0.1311131 0.00183609 0.00183609 0.00183609 -0.1302907 -0.1302907 -0.1302907 -0.001359405 -0.001359405 -0.001359405 -0.001359405 -0.6467065 -0.5799618 -0.5799618 -0.5799618 -0.9074664 -1.028045 -0.6809871 -0.4609871 -0.4609871 -0.4609871 -0.6909871 -0.1468262 0.03317383 0.1270757 0.1270757 0.1270757 0.1270757 0.03368362 0.2584694 0.2584694 0.2584694 0.2584694 -0.01153061 0.2702951 0.2702951 0.2702951 0.2702951 0.2602951 0.08727799 0.08727799 0.08727799 0.08727799 0.08727799 0.12888 0.12888 0.12888 -0.04112 0.1975009 0.1975009 0.1975009 0.1975009 0.05275116 0.05275116 0.1189217 0.1189217 0.1999738 0.1999738 0.1999738 0.1999738 0.1006551 0.1006551 -0.07517228 0.2582813 0.2582813 0.2582813 0.1217955 0.1108655 0.1108655 0.09721008 -0.1156935 -0.0307933 -0.1156935 -0.1552008 -0.1552008 -0.02287354 -0.003625793 -0.003625793 0.1630313 0.1630313 0.1630313 0.1630313 0.09234421 0.09234421 0.09234421 0.09234421 -0.1830316 -0.1830316 -0.1830316 -0.3030316 -0.4445256 -0.4445256 -0.4881535 -0.4881535 -0.6891695 -0.2409259 0.1319972 0.1319972 -0.2409259 0.09858643 0.2079703 0.2079703 0.2079703 -0.03164459 -0.1955951 -0.1955951 -0.1955951 -0.1955951 -0.3755951 -1.23217 0.2977046 0.2977046 0.2977046 -0.07302018 -0.06302017 0.01110916 0.01110916 0.01110916 0.1038643 0.1038643 0.1038643 0.1038643 0.07386429 -0.3216583 -9999 -9999 -9999 -9999 -9999 -9999 -9999 -9999 -9999 -9999 -9999 -9999 -9999 -9999 -9999 -9999 -9999 -9999 -9999 -9999 -9999 -9999 -9999 -9999 -9999 -9999 -9999 -9999 -9999 -9999 -9999 -9999 -9999 -9999 -9999 -9999 -9999 -9999 -9999 -9999 -9999 -9999 -9999 -9999 -9999 -9999 
-9999 -9999 -9999 -9999 -9999 -9999 -9999 -9999 -9999 -9999 -9999 -9999 -9999 -0.3433594 -0.3874756 -0.3496497 -0.3496497 -0.3496497 -0.4879366 -0.4879366 -0.8339943 -0.8539943 -1.133023 -0.7126837 -0.7126837 -0.3252568 -0.3252568 -0.8102148 -0.1860255 -0.09613464 -0.09613464 -0.09613464 -0.06545776 -0.06545776 0.0003215027 0.0003215027 0.0003215027 0.0003215027 -0.0196785 -0.07102722 -0.2213594 -0.001359405 -0.001359405 -0.001359405 -0.001359405 -0.6467065 -0.5799618 -0.4001251 -0.4001251 -0.5799618 -1.028045 -0.6809871 -0.4609871 -0.4609871 -0.4609871 -0.1468262 -0.1468262 0.03317383 0.08787323 0.08787323 0.08787323 0.03368362 0.03368362 0.2036836 0.2584694 0.2584694 0.2584694 -0.01153061 -0.1129274 0.2702951 0.2702951 0.2702951 0.2602951 -0.02008301 0.08727799 0.08727799 0.08727799 0.05628189 0.04296783 0.04296783 0.04296783 -0.05473114 0.1975009 0.1975009 0.1975009 0.1975009 0.04233871 0.05275116 0.05275116 0.04233871 0.1999738 0.1999738 0.1999738 0.1006551 0.1006551 0.1006551 0.1006551 0.2582813 0.2582813 0.2582813 0.2582813 0.1108655 0.1108655 0.09721008 -0.1156935 -0.1156935 -0.1552008 -0.1552008 -0.1046158 -0.02287354 -0.02287354 -0.02287354 -0.02287354 0.1630313 0.1630313 -0.02696869 0.09234421 0.09234421 0.09234421 0.09234421 -0.1830316 -0.1830316 -0.1830316 -0.1830316 -0.4445256 -0.4445256 -0.5343538 -0.5343538 -0.6891695 -0.1782066 -0.1782066 -0.1782066 0.09858643 0.1783554 0.1783554 0.1783554 0.1783554 -0.03164459 -0.1955951 -0.1955951 -0.1955951 -0.1955951 -1.437989 0.06319153 0.06319153 0.06319153 0.06319153 -0.5559709 -0.06302017 -0.06302017 -0.06302017 -0.3300691 -0.08857651 -0.08857651 0.07386429 0.07386429 -0.3216583 -0.3216583 -0.3216583 -9999 -9999 -9999 -9999 -9999 -9999 -9999 -9999 -9999 -9999 -9999 -9999 -9999 -9999 -9999 -9999 -9999 -9999 -9999 -9999 -9999 -9999 -9999 -9999 -9999 -9999 -9999 -9999 -9999 -9999 -9999 -9999 -9999 -9999 -9999 -9999 -9999 -9999 -9999 -9999 -9999 -9999 -9999 -9999 -9999 
-9999 -9999 -9999 -9999 -9999 -9999 -9999 -9999 -9999 -9999 -9999 -9999 -9999 -9999 -0.3433594 -0.6040865 -0.5740864 -0.5740864 -0.5740864 -0.5740864 -0.8339943 -0.8539943 -1.133023 -0.5749136 -0.3252568 -0.3252568 -0.3252568 -0.3252568 -0.1860255 -0.09613464 -0.09613464 -0.09613464 -0.06545776 -0.06545776 0.0003215027 0.0003215027 0.0003215027 0.0003215027 -0.0196785 0.008043671 0.008043671 -0.001359405 -0.001359405 -0.001359405 -0.6467065 -0.6467065 -0.4001251 -0.4001251 -0.4001251 -0.4001251 -0.6881752 -0.900213 -0.668203 -0.668203 -0.668203 -0.1468262 -0.1468262 0.08787323 0.08787323 0.08787323 0.08787323 0.03368362 0.2036836 0.2036836 0.2036836 0.2036836 -0.1129274 -0.1129274 0.2191496 0.2491496 0.2602951 0.2602951 -0.02008301 0.2745586 0.2745586 0.2745586 0.07628189 0.05628189 0.05628189 0.04296783 0.04296783 0.04296783 0.1675009 0.1975009 0.1975009 0.1975009 0.04233871 0.04233871 0.04233871 0.04233871 -0.124707 0.1999738 -0.1907182 0.1006551 0.1006551 0.1006551 0.2171355 0.2582813 0.2582813 0.2582813 0.2582813 0.1108655 0.1108655 -0.2170508 -0.1156935 -0.2170508 -0.1552008 -0.1552008 -0.0693161 -0.0693161 -0.02287354 -0.02287354 0.02279221 0.1227922 0.1227922 -0.02696869 -0.1509845 -0.01125153 -0.01125153 -0.01125153 -0.1830316 -0.1830316 -0.1830316 -0.3030316 -0.471633 -0.5343538 -0.5343538 -0.5343538 -0.2982066 -0.1782066 -0.1782066 0.09858643 0.09858643 0.1783554 0.1783554 0.1783554 0.1783554 -0.07465469 0.0633371 0.1433371 -0.1066629 -0.1066629 0.0008818054 0.06319153 0.06319153 0.06319153 0.06319153 -0.5559709 -0.3300691 -0.06302017 -0.06302017 -0.3085765 -0.08857651 -0.08857651 -0.08857651 -0.08857651 -0.2478566 -0.2478566 -0.5410461 -9999 -9999 -9999 -9999 -9999 -9999 -9999 -9999 -9999 -9999 -9999 -9999 -9999 -9999 -9999 -9999 -9999 -9999 -9999 -9999 -9999 -9999 -9999 -9999 -9999 -9999 -9999 -9999 -9999 -9999 -9999 -9999 -9999 -9999 -9999 -9999 -9999 -9999 -9999 -9999 -9999 -9999 -9999 -9999 -9999 
-9999 -9999 -9999 -9999 -9999 -9999 -9999 -9999 -9999 -9999 -9999 -9999 -9999 -9999 -9999 -0.6040865 -0.6040865 -0.50868 -0.2225273 -0.2225273 -0.2225273 -1.269292 -0.5749136 -0.5749136 -0.3252568 -0.3252568 -0.3252568 -0.3252568 -0.4260255 -0.05880417 -0.05880417 -0.05880417 -0.06545776 -0.06545776 0.0003215027 0.0003215027 0.0003215027 0.0003215027 0.008043671 0.008043671 0.06005478 0.06005478 0.06005478 0.06005478 -0.09994522 -0.6467065 -0.147925 -0.147925 -0.4001251 -0.4001251 -0.6881752 -0.900213 -0.1442261 -0.1442261 -0.668203 -0.6678982 -0.1280206 0.08787323 0.08787323 0.08787323 0.08787323 -0.2459889 0.2036836 0.2036836 0.2036836 0.2036836 0.08943024 0.2191496 0.2491496 0.2491496 0.2491496 0.2491496 -0.02008301 0.2745586 0.2745586 0.2745586 0.07628189 0.05628189 0.04296783 0.04296783 0.04296783 0.04296783 0.05896835 0.1675009 0.1675009 -0.03725617 0.04233871 0.04233871 0.04233871 0.04233871 -0.124707 -0.124707 -0.124707 -0.1907182 0.1006551 0.1006551 0.2171355 0.2582813 0.2582813 0.2582813 -0.02143326 0.1108655 -0.02143326 -0.2170508 -0.2170508 -0.2170508 -0.2170508 -0.3144962 -0.0693161 -0.0693161 -0.0693161 -0.0693161 0.1227922 0.1227922 0.1227922 0.1227922 0.0990155 0.0990155 0.0990155 -0.2535057 -0.2535057 -0.3030316 -0.3030316 -0.471633 -0.471633 -0.5343538 -0.5343538 -0.5474623 -0.5474623 -0.2982066 -0.1782066 -0.1782066 0.09858643 0.332753 0.332753 0.332753 0.332753 0.0633371 0.1433371 0.1433371 0.1433371 -0.1066629 0.0008818054 0.01088181 0.01088181 0.06319153 -0.1460115 -0.5559709 -0.3300691 -0.3300691 -0.3300691 -0.7300674 -0.1785765 -0.1785765 -0.1785765 -0.1785765 -0.2478566 -0.2478566 -0.5410461 -0.5410461 -9999 -9999 -9999 -9999 -9999 -9999 -9999 -9999 -9999 -9999 -9999 -9999 -9999 -9999 -9999 -9999 -9999 -9999 -9999 -9999 -9999 -9999 -9999 -9999 -9999 -9999 -9999 -9999 -9999 -9999 -9999 -9999 -9999 -9999 -9999 -9999 -9999 -9999 -9999 -9999 -9999 -9999 -9999 -9999 
-9999 -9999 -9999 -9999 -9999 -9999 -9999 -9999 -9999 -9999 -9999 -9999 -9999 -9999 -9999 -0.6896535 -0.6786799 -0.50868 -0.2225273 -0.2225273 -0.2225273 -0.2225273 -0.5749136 -0.5749136 -0.3252568 -0.1644708 -0.3252568 -0.2772681 -0.05880417 -0.05880417 -0.05880417 -0.05880417 -0.1669063 -0.06545776 0.03308014 0.03308014 0.03308014 -0.006919861 0.008043671 0.008043671 0.06005478 0.06005478 0.06005478 0.06005478 -0.06070297 -0.06070297 -0.147925 -0.147925 -0.147925 -0.4001251 -0.6881752 -0.1442261 -0.1442261 -0.1442261 -0.1442261 -0.6678982 -0.001207275 -0.001207275 0.08787323 0.08787323 -0.2055605 -0.2055605 -0.210876 0.2036836 0.2036836 0.08943024 0.08943024 -0.1129274 0.2491496 0.2491496 0.2491496 0.2491496 -0.02008301 0.2745586 0.2745586 0.2745586 0.04234131 0.04234131 0.2171285 0.2071285 0.04296783 0.05896835 0.05896835 0.05896835 0.05896835 0.03274383 -0.03725617 -0.2791014 -0.2791014 -0.124707 -0.124707 -0.124707 -0.124707 0.05491989 0.05491989 0.05491989 0.2171355 0.2171355 0.2171355 0.2171355 -0.02143326 -0.02143326 -0.02143326 -0.2238699 -0.2170508 -0.2170508 -0.3144962 -0.3144962 -0.1093161 -0.0693161 -0.0693161 -0.0693161 0.1227922 0.1227922 0.1227922 0.1227922 0.0990155 0.0990155 0.0990155 -0.2535057 -0.2535057 -0.2535057 -0.471633 -0.471633 -0.471633 -0.6543538 -0.5474623 -0.5474623 -0.3125897 -0.3125897 -0.3125897 -0.05145477 -0.05145477 0.332753 0.332753 0.332753 0.332753 0.1433371 0.1433371 0.1433371 0.1433371 -0.1066629 0.0008818054 0.01088181 0.01088181 0.01088181 0.01088181 -0.1460115 -0.6151683 -0.6151683 -0.6151683 -0.7300674 -0.4479893 -0.1785765 -0.1785765 -0.2478566 -0.2478566 -0.2478566 -0.5410461 -0.7227677 -0.08545639 -9999 -9999 -9999 -9999 -9999 -9999 -9999 -9999 -9999 -9999 -9999 -9999 -9999 -9999 -9999 -9999 -9999 -9999 -9999 -9999 -9999 -9999 -9999 -9999 -9999 -9999 -9999 -9999 -9999 -9999 -9999 -9999 -9999 -9999 -9999 -9999 -9999 -9999 -9999 -9999 -9999 -9999 -9999 
-9999 -9999 -9999 -9999 -9999 -9999 -9999 -9999 -9999 -9999 -9999 -9999 -9999 -9999 -9999 -9999 -0.6786799 -0.50868 -0.2225273 -0.2225273 -0.2225273 -0.2225273 -0.5749136 -0.5749136 -0.1644708 -0.1644708 -0.1644708 -0.2772681 -0.05880417 -0.05880417 -0.05880417 -0.05880417 -0.1669063 0.03308014 0.03308014 0.03308014 0.03308014 -0.006919861 0.008043671 0.008043671 0.06005478 0.06005478 0.06005478 0.06005478 -0.06070297 -0.06070297 -0.03792496 -0.03792496 -0.03792496 -0.164967 -0.6681784 0.001732636 0.001732636 -0.1442261 -0.1442261 -0.6678982 -0.001207275 0.01879272 0.01879272 0.01879272 -0.2055605 -0.2055605 0.06177902 0.08943024 0.08943024 0.08943024 -0.2010396 -0.2010396 0.2491496 0.2491496 0.2491496 0.2491496 -0.0897229 0.2079019 0.2779019 0.04234131 0.04234131 0.2171285 0.2171285 0.2171285 0.2071285 0.05896835 0.05896835 0.05896835 0.05896835 -0.03725617 -0.03725617 -0.05000076 -0.4442136 -0.124707 -0.124707 -0.124707 0.05491989 0.05491989 0.05491989 0.05491989 -0.08786759 -0.08786759 -0.08786759 -0.08786759 -0.2102959 -0.2291531 -0.2238699 -0.2238699 -0.2238699 -0.2238699 -0.2909288 -0.2909288 -0.1660803 0.05414749 -0.1093161 -0.01127945 0.1227922 0.1227922 0.1227922 -0.1768603 0.0990155 0.0990155 0.0990155 -0.2535057 -0.2535057 -0.2535057 -0.4873822 -0.471633 -0.7836999 -0.7836999 -0.7836999 -0.5474623 -0.3125897 -0.3125897 -0.3125897 -0.05145477 -0.05145477 0.332753 0.332753 0.332753 0.332753 -0.07465469 0.1433371 0.1433371 0.1433371 -0.6625371 -0.4502473 0.01088181 0.01088181 0.01088181 0.01088181 -0.1460115 -0.1460115 -0.6151683 -0.7300674 -0.7300674 -0.4479893 -0.4479893 -0.4479893 -0.2478566 -0.2478566 -0.2478566 -0.5427676 -0.08545639 -0.08545639 0.06527176 -9999 -9999 -9999 -9999 -9999 -9999 -9999 -9999 -9999 -9999 -9999 -9999 -9999 -9999 -9999 -9999 -9999 -9999 -9999 -9999 -9999 -9999 -9999 -9999 -9999 -9999 -9999 -9999 -9999 -9999 -9999 -9999 -9999 -9999 -9999 -9999 -9999 -9999 -9999 -9999 -9999 -9999 
-9999 -9999 -9999 -9999 -9999 -9999 -9999 -9999 -9999 -9999 -9999 -9999 -9999 -9999 -9999 -9999 -9999 -0.2775946 -0.2225273 -0.2225273 -0.2225273 -1.356409 -0.8812702 -0.1644708 -0.1644708 -0.1644708 -0.1644708 -0.2772681 -0.08730026 -0.05880417 -0.05880417 -0.05880417 -0.1669063 0.03308014 0.03308014 0.03308014 0.03308014 -0.006919861 -0.08639999 -0.08639999 -0.03229339 0.06005478 0.06005478 -0.06070297 -0.06070297 -0.03792496 -0.03792496 -0.03792496 -0.03792496 -0.164967 0.001732636 0.001732636 0.001732636 0.001732636 -0.1442261 -0.3404665 -0.2035608 0.01879272 0.01879272 0.01879272 0.01879272 0.06177902 0.06177902 0.06177902 0.06177902 -0.1449777 -0.2010396 -0.04957657 0.07145477 0.07145477 0.07145477 0.01787674 0.2079019 0.2779019 0.2779019 0.2779019 0.2171285 0.2171285 0.2171285 0.2171285 0.2071285 -0.1686731 0.05896835 0.05896835 0.03274383 -0.03725617 -0.05000076 -0.05000076 -0.05000076 -0.4655118 -0.4655118 -0.4655118 -0.1350801 0.05491989 0.05491989 0.05491989 -0.08786759 -0.08786759 -0.08786759 -0.08786759 -0.2291531 -0.2291531 -0.2238699 -0.2238699 -0.2238699 -0.2238699 -0.2909288 -0.2909288 0.05414749 0.05414749 0.05414749 0.06191681 0.06191681 0.06191681 0.06191681 -0.0142276 -0.0142276 0.0990155 -0.2535057 -0.0113063 -0.0113063 -0.2535057 -0.4873822 -0.7373822 -0.7373822 -0.7836999 -0.5102069 -0.5102069 -0.3625897 -0.3125897 -0.3125897 -0.05145477 -0.05145477 -0.05145477 0.332753 0.332753 -0.1663054 -0.03630539 -0.03630539 -0.03630539 -0.6625371 -0.4602473 -0.4502473 -0.1716772 0.01088181 0.01088181 -0.1460115 -0.1460115 -0.7663286 -0.7663286 -0.4396776 -0.4396776 -0.3336107 -0.3336107 -0.3336107 -0.4369362 0.1887753 0.1887753 0.1887753 0.1887753 0.06527176 0.06527176 -9999 -9999 -9999 -9999 -9999 -9999 -9999 -9999 -9999 -9999 -9999 -9999 -9999 -9999 -9999 -9999 -9999 -9999 -9999 -9999 -9999 -9999 -9999 -9999 -9999 -9999 -9999 -9999 -9999 -9999 -9999 -9999 -9999 -9999 -9999 -9999 -9999 -9999 -9999 -9999 -9999 -9999 
-9999 -9999 -9999 -9999 -9999 -9999 -9999 -9999 -9999 -9999 -9999 -9999 -9999 -9999 -9999 -9999 -9999 -0.2775946 -0.2775946 -0.6575946 -0.6575946 -0.8812702 -0.8812702 -0.8812702 -0.1644708 -0.1644708 -0.1644708 -0.1489812 -0.1073003 -0.08730026 -0.1073003 -0.1073003 -0.1669063 -0.1669063 0.03308014 0.03308014 0.03308014 -0.08639999 -0.08639999 -0.03229339 0.1023239 -0.03229339 -0.03229339 -0.03844589 -0.03844589 0.06674454 0.06674454 0.06674454 -0.03792496 -0.164967 0.001732636 0.04173264 0.04173264 0.04173264 -0.3404665 -0.3404665 0.02643921 0.02643921 0.02643921 0.01879272 -0.2055605 -0.2055605 0.06177902 0.06177902 0.06177902 -0.1449777 -0.2010396 0.07145477 0.07145477 0.07145477 0.07145477 0.01787674 0.2779019 0.2779019 0.2779019 0.2779019 -0.1031132 0.2171285 0.2171285 0.2171285 0.2071285 0.102254 0.102254 0.102254 -0.02774597 -0.05000076 -0.05000076 -0.05000076 -0.05000076 -0.2406412 -0.4655118 -0.4655118 -0.1350801 -0.1350801 -0.1350801 -0.1350801 -0.2378676 -0.2378676 -0.2378676 -0.2291531 -0.2291531 -0.2291531 -0.2291531 -0.3448251 -0.3448251 -0.2909288 -0.2909288 -0.2758525 0.05414749 0.05414749 0.05414749 0.06191681 0.06191681 0.06191681 0.06191681 -0.0142276 -0.0142276 -0.0142276 -0.0142276 -0.0113063 -0.0113063 -0.0113063 -0.0313063 -0.6243796 -0.6243796 -0.6555316 -0.5102069 -0.5102069 -0.1741956 -0.1741956 -0.3625897 -0.3879581 -0.05145477 -0.05145477 -0.1965239 -0.1663054 -0.1663054 -0.03630539 -0.03630539 -0.03630539 -0.03630539 -0.3501616 0.03705582 0.03705582 0.03705582 0.01513641 0.01513641 0.01513641 -0.0637413 -0.4396776 -0.4396776 0.05400833 0.05400833 -0.3336107 -0.3336107 -0.08122467 0.1887753 0.1887753 0.1887753 0.1887753 0.08681152 0.08681152 0.08681152 -9999 -9999 -9999 -9999 -9999 -9999 -9999 -9999 -9999 -9999 -9999 -9999 -9999 -9999 -9999 -9999 -9999 -9999 -9999 -9999 -9999 -9999 -9999 -9999 -9999 -9999 -9999 -9999 -9999 -9999 -9999 -9999 -9999 -9999 -9999 -9999 -9999 -9999 -9999 -9999 -9999 
-9999 -9999 -9999 -9999 -9999 -9999 -9999 -9999 -9999 -9999 -9999 -9999 -9999 -9999 -9999 -9999 -9999 -9999 -0.2775946 -0.4575946 -0.6575946 -0.8455448 -0.8455448 -0.8455448 -0.8724946 -1.002495 -0.2863425 -0.1489812 -0.1416332 -0.1416332 -0.1416332 -0.1416332 0.05792923 0.05792923 0.05792923 -0.02615158 -0.02615158 -0.08639999 -0.1388701 0.1023239 0.1023239 0.1023239 -0.03229339 -0.03844589 0.06674454 0.06674454 0.06674454 0.06674454 -0.164967 -0.164967 0.04173264 0.04173264 0.04173264 0.04173264 -0.1682674 0.02643921 0.02643921 0.05699982 0.05699982 -0.5784765 -0.3001204 -0.3001204 -0.1449777 0.06177902 -0.1449777 -0.1449777 -0.2216028 0.07145477 0.07145477 0.07145477 0.07145477 -0.1191908 0.2079019 0.2779019 0.2779019 0.2779019 -0.1031132 0.2385686 0.2385686 0.2385686 0.102254 0.102254 0.102254 0.102254 -0.02774597 0.1285606 0.1285606 0.1285606 -0.2406412 -0.2406412 -0.2406412 -0.4655118 -0.7256048 -0.1350801 -0.1350801 -0.3721763 -0.2378676 -0.2378676 -0.2378676 -0.2824324 -0.2291531 -0.2291531 -0.122847 -0.3448251 -0.3448251 -0.2909288 -0.2909288 -0.2758525 0.05414749 0.05414749 0.05414749 -0.1974934 0.06191681 0.06191681 0.06191681 -0.0142276 -0.0142276 -0.0142276 -0.0113063 -0.0113063 -0.0113063 -0.0113063 -0.0313063 -0.6243796 -0.6243796 -0.6243796 -0.5102069 -0.1741956 -0.1741956 -0.1741956 -0.1741956 -0.3879581 -0.2065239 -0.1965239 -0.1965239 -0.1965239 -0.1663054 -0.03630539 -0.03630539 -0.03630539 -0.03630539 0.03705582 0.03705582 0.03705582 0.03705582 0.01513641 0.0562587 0.0562587 0.0562587 -0.0637413 0.05400833 0.05400833 0.05400833 0.05400833 0.04883545 -0.04510742 0.1887753 0.1887753 0.1887753 0.1887753 0.08681152 0.08681152 0.08681152 0.08681152 -9999 -9999 -9999 -9999 -9999 -9999 -9999 -9999 -9999 -9999 -9999 -9999 -9999 -9999 -9999 -9999 -9999 -9999 -9999 -9999 -9999 -9999 -9999 -9999 -9999 -9999 -9999 -9999 -9999 -9999 -9999 -9999 -9999 -9999 -9999 -9999 -9999 -9999 -9999 -9999 
-9999 -9999 -9999 -9999 -9999 -9999 -9999 -9999 -9999 -9999 -9999 -9999 -9999 -9999 -9999 -9999 -9999 -9999 -9999 -0.4575946 -0.9701396 -0.8455448 -0.8455448 -0.8455448 -0.8455448 -0.8724946 -0.2863425 -0.1489812 -0.1416332 -0.1416332 -0.1416332 -0.3285597 0.05792923 0.05792923 0.05792923 0.05792923 -0.02615158 -0.1929103 0.1023239 0.1023239 0.1023239 0.1023239 -0.03229339 -0.03844589 -0.03844589 0.06674454 0.06674454 0.06674454 -0.08598541 -0.07971802 0.02083939 0.04173264 0.04173264 0.04173264 -0.1682674 -0.1612686 0.05699982 0.05699982 0.05699982 0.05699982 -0.3001204 -0.2879535 -0.1507158 -0.1449777 -0.1863444 -0.1863444 -0.2216028 0.1424541 0.1424541 0.1424541 -0.1191908 -0.1191908 0.1625795 0.1625795 0.1625795 -0.126685 0.2385686 0.2385686 0.2385686 0.2385686 -0.08798844 0.102254 0.102254 0.102254 0.07856064 0.1285606 0.1285606 0.1285606 0.1285606 0.0903363 -0.2406412 -0.3243948 -0.6773291 -0.6773291 -0.6773291 -0.3721763 -0.3721763 -0.3721763 -0.2824324 -0.2824324 -0.2824324 -0.122847 -0.122847 -0.122847 -0.3748251 -0.3909692 -0.3909692 -0.2391328 -0.2391328 -0.2391328 -0.1974934 -0.1974934 -0.1974934 -0.1180832 -0.1180832 -0.1180832 -0.0842276 -0.0842276 -0.2313063 -0.0113063 -0.0113063 -0.0113063 -0.0313063 -0.3999246 -0.6243796 -0.6243796 -0.5525026 -0.1741956 -0.1741956 -0.1741956 -0.1741956 -0.3879581 -0.2065239 -0.1965239 -0.1965239 -0.1965239 -0.2644188 -0.2644188 -0.03630539 -0.03630539 -0.3501616 0.03705582 0.03705582 0.03705582 0.03705582 0.01513641 0.0562587 0.0562587 0.0562587 -0.0637413 0.05400833 0.05400833 0.08543472 0.06297088 0.06297088 0.06297088 0.06297088 0.05877533 0.05877533 -0.8080311 0.08681152 0.08681152 0.08681152 0.08681152 -9999 -9999 -9999 -9999 -9999 -9999 -9999 -9999 -9999 -9999 -9999 -9999 -9999 -9999 -9999 -9999 -9999 -9999 -9999 -9999 -9999 -9999 -9999 -9999 -9999 -9999 -9999 -9999 -9999 -9999 -9999 -9999 -9999 -9999 -9999 -9999 -9999 -9999 -9999 -9999 
-9999 -9999 -9999 -9999 -9999 -9999 -9999 -9999 -9999 -9999 -9999 -9999 -9999 -9999 -9999 -9999 -9999 -9999 -9999 -0.5339845 -0.9701396 -0.5436255 -0.2740234 -0.2740234 -0.8455448 -1.002495 -0.2863425 -0.2627001 -0.1489812 -0.1489812 -0.2742361 -0.2118153 0.05792923 0.05792923 0.05792923 0.05792923 -0.1929103 -0.1929103 -0.1929103 0.2236255 0.2236255 0.2236255 -0.03844589 -0.03844589 0.1377466 0.1377466 0.1377466 0.01807465 -0.08598541 0.02083939 0.02083939 0.2143672 0.08436722 -0.1682674 -0.2926441 -0.1612686 0.05699982 0.05699982 0.05699982 0.05699982 -0.3676009 -0.1507158 -0.1507158 -0.1507158 -0.1507158 -0.1863444 0.1424541 0.1424541 0.1424541 0.1424541 -0.1191908 0.1625795 0.1625795 0.1625795 0.1625795 0.05491821 0.2385686 0.2385686 0.2385686 0.2385686 -0.08798844 0.2126582 0.1026582 0.1026582 0.07856064 0.1285606 0.1285606 0.1285606 0.0903363 0.0903363 0.0903363 -0.3243948 -0.6773291 -0.6773291 -0.6773291 -0.684808 -0.3721763 -0.3721763 -0.446272 -0.2824324 -0.2824324 -0.122847 -0.122847 -0.122847 -0.122847 -0.3909692 -0.3909692 -0.2391328 -0.2391328 -0.2391328 -0.1974934 -0.1974934 -0.1974934 -0.1974934 -0.2274934 -0.3470738 -0.3470738 -0.3470738 -0.3470738 -0.3575638 -0.3575638 -0.3575638 -0.3999246 -0.3586783 -0.3586783 -0.3586783 -0.5525026 -0.4570137 -0.1741956 -0.1741956 -0.4570137 -0.3879581 -0.3755199 -0.2065239 -0.2065239 -0.4621681 -0.2644188 -0.2644188 -0.1760803 -0.2644188 -0.3501616 -0.3501616 0.03705582 0.03705582 0.03705582 0.01513641 0.0562587 0.2222688 0.2222688 0.01226883 -0.1394467 0.3154347 0.3154347 0.3154347 0.06297088 0.06297088 0.06297088 0.05877533 0.05877533 -0.5562872 -0.5562872 0.08681152 0.08681152 -0.8671142 -0.8671142 -9999 -9999 -9999 -9999 -9999 -9999 -9999 -9999 -9999 -9999 -9999 -9999 -9999 -9999 -9999 -9999 -9999 -9999 -9999 -9999 -9999 -9999 -9999 -9999 -9999 -9999 -9999 -9999 -9999 -9999 -9999 -9999 -9999 -9999 -9999 -9999 -9999 -9999 -9999 
-9999 -9999 -9999 -9999 -9999 -9999 -9999 -9999 -9999 -9999 -9999 -9999 -9999 -9999 -9999 -9999 -9999 -9999 -9999 -9999 -0.9701396 -0.2740234 -0.2740234 -0.2740234 -0.2740234 -0.404056 -0.2627001 -0.2627001 -0.2627001 -0.2627001 -0.2118153 -0.2118153 -0.2118153 0.05792923 0.05792923 0.009516144 -0.1304839 -0.1929103 -0.05637451 0.2236255 0.2236255 0.2236255 0.2236255 -0.06055756 0.1377466 0.1377466 0.1377466 0.01807465 -0.08598541 -0.07971802 0.2143672 0.2143672 0.2143672 0.08436722 -0.2926441 0.137356 0.137356 0.137356 0.05699982 -0.3676009 -0.3676009 -0.1507158 -0.1507158 -0.1507158 -0.1507158 -0.1863444 0.1424541 0.1424541 0.1424541 0.1424541 0.01556473 0.1625795 0.1625795 0.1625795 0.1625795 0.05491821 0.02001434 0.2385686 0.2385686 0.2385686 0.2126582 0.2126582 0.2126582 0.1026582 0.07856064 0.07856064 0.1285606 0.07856064 0.0903363 0.0903363 0.0903363 0.0903363 -0.1873344 -0.1873344 -0.1873344 -0.684808 -0.684808 -0.684808 -0.3868304 -0.3868304 -0.3868304 -0.122847 -0.122847 -0.122847 -0.2028474 -0.2028474 -0.2996694 -0.4635082 -0.2391328 -0.2391328 -0.2391328 -0.1974934 -0.1974934 -0.1974934 -0.3299182 -0.3299182 -0.3299182 -0.3470738 -0.3575638 -0.3575638 -0.3575638 -0.3575638 -0.3586783 -0.3586783 -0.3586783 -0.3586783 -0.5525026 -0.4570137 -0.4570137 -0.4570137 -0.4570137 -0.3755199 -0.3755199 -0.3755199 -0.3755199 -0.4621681 -0.2644188 -0.1760803 -0.1760803 -0.1760803 -0.3716429 0.09603653 0.09603653 -0.01071518 -0.01071518 -0.02725449 0.2222688 0.2222688 0.2222688 0.2222688 0.3154347 0.3154347 0.3154347 0.3154347 0.08543472 0.06297088 0.06297088 -0.04510742 -0.9380287 -0.5562872 -0.5562872 -0.5562872 -0.5562872 -0.8671142 -0.8671142 -0.8671142 -9999 -9999 -9999 -9999 -9999 -9999 -9999 -9999 -9999 -9999 -9999 -9999 -9999 -9999 -9999 -9999 -9999 -9999 -9999 -9999 -9999 -9999 -9999 -9999 -9999 -9999 -9999 -9999 -9999 -9999 -9999 -9999 -9999 -9999 -9999 -9999 -9999 -9999 
-9999 -9999 -9999 -9999 -9999 -9999 -9999 -9999 -9999 -9999 -9999 -9999 -9999 -9999 -9999 -9999 -9999 -9999 -9999 -9999 -9999 -0.2740234 -0.2740234 -0.2740234 -0.2740234 -0.404056 -0.2727 -0.2627001 -0.2627001 -0.2118153 -0.2118153 -0.2118153 0.009516144 0.009516144 0.009516144 0.009516144 -0.1304839 -0.1467619 -0.05637451 0.2236255 0.2236255 0.2236255 -0.06055756 -0.06055756 0.1377466 0.1377466 0.1377466 0.1377466 -0.120386 -0.120386 0.2143672 0.2143672 0.2143672 0.2143672 -0.2926441 0.137356 0.137356 0.137356 0.137356 -0.3676009 -0.3676009 -0.3423819 -0.1507158 -0.1507158 -0.1507158 -0.3996297 -0.3996297 0.1424541 0.1424541 0.01556473 -0.112328 -0.06638642 0.1625795 0.1625795 0.05491821 0.2806493 0.2806493 0.2806493 0.2806493 0.05064926 0.2126582 0.2126582 0.2126582 0.2126582 -0.02564056 -0.02564056 -0.02564056 -0.05564056 0.0903363 0.0903363 0.0903363 -0.1873344 0.0813977 0.0813977 -0.1873344 -0.647432 -0.647432 -0.647432 -0.3868304 -0.3868304 -0.3868304 -0.3608047 -0.3608047 -0.2996694 -0.2028474 -0.2028474 -0.2028474 -0.3747801 -0.3747801 -0.4635082 -0.4635082 -0.3308491 -0.4708492 -0.4820229 -0.3299182 -0.3299182 -0.3299182 -0.3917464 -0.3575638 -0.3575638 -0.3575638 -0.3775638 -0.391617 -0.3586783 -0.3586783 -0.3586783 -0.5525026 -0.1603487 -0.1603487 -0.1603487 -0.4570137 -0.4872488 -0.3755199 -0.3755199 -0.3755199 -0.730817 -0.1760803 -0.1760803 -0.1760803 -0.1760803 0.09603653 0.1260365 0.1260365 0.1260365 -0.01071518 0.01226883 0.2222688 0.2222688 0.2222688 0.2222688 0.1554347 0.3154347 0.3154347 0.3154347 -0.06386872 0.06297088 -0.06386872 -0.06386872 -0.9380287 -0.9380287 -0.5562872 -0.5562872 -0.7638671 -0.8671142 -0.8671142 -0.8671142 -9999 -9999 -9999 -9999 -9999 -9999 -9999 -9999 -9999 -9999 -9999 -9999 -9999 -9999 -9999 -9999 -9999 -9999 -9999 -9999 -9999 -9999 -9999 -9999 -9999 -9999 -9999 -9999 -9999 -9999 -9999 -9999 -9999 -9999 -9999 -9999 -9999 -9999 
-9999 -9999 -9999 -9999 -9999 -9999 -9999 -9999 -9999 -9999 -9999 -9999 -9999 -9999 -9999 -9999 -9999 -9999 -9999 -9999 -9999 -0.2982466 -0.2740234 -0.2740234 -0.4450967 -0.404056 -0.3114468 -0.2627001 -0.2627001 -0.2727 -0.2118153 -0.2118153 0.009516144 0.009516144 0.009516144 0.009516144 -0.1467619 -0.1467619 -0.05637451 0.04105972 0.2236255 -0.05637451 -0.06055756 -0.06055756 0.1377466 0.1377466 0.1377466 0.08959412 -0.06040588 0.129614 0.2143672 0.2143672 0.2143672 -0.1246039 -0.1246039 0.137356 0.137356 0.137356 -0.2106103 0.00146698 0.00146698 0.00146698 -0.1723819 -0.1723819 -0.3996297 -0.3996297 -0.1327428 -0.06933899 -0.06933899 -0.112328 -0.112328 0.02828171 0.02828171 0.02828171 -0.06638642 0.2806493 0.2806493 0.2806493 0.2806493 0.2306493 0.2126582 0.2126582 0.2126582 -0.02564056 -0.02564056 -0.02564056 -0.02564056 -0.01690842 0.04251709 0.04251709 0.04251709 0.0813977 0.0813977 0.0813977 0.0813977 -0.6274319 -0.6274319 -0.3968304 -0.3868304 -0.1790477 -0.3868304 -0.3868304 -0.3608047 -0.2028474 0.02701721 0.02701721 -0.2028474 -0.2161191 -0.2161191 -0.3747801 -0.3308491 -0.3308491 -0.3308491 -0.4708492 -0.3299182 -0.3299182 -0.3299182 -0.457887 -0.3917464 -0.3917464 -0.391617 -0.391617 -0.391617 -0.3586783 -0.3586783 -0.3586783 -0.1603487 -0.1603487 -0.1603487 -0.1603487 -0.4872488 -0.4872488 -0.3191347 -0.3755199 -0.5555199 -0.730817 -0.6987999 -0.1760803 -0.1760803 -0.1760803 0.09603653 0.1260365 0.1260365 0.1260365 0.1260365 0.1713673 0.2222688 0.2222688 0.2222688 0.1213673 0.1554347 0.1554347 0.3154347 -0.680348 -0.680348 -0.06386872 -0.06386872 -0.06386872 -0.9380287 -0.9380287 -0.9380287 -1.276022 -0.7159123 -0.7159123 -0.7159123 -1.485909 -1.485909 -9999 -9999 -9999 -9999 -9999 -9999 -9999 -9999 -9999 -9999 -9999 -9999 -9999 -9999 -9999 -9999 -9999 -9999 -9999 -9999 -9999 -9999 -9999 -9999 -9999 -9999 -9999 -9999 -9999 -9999 -9999 -9999 -9999 -9999 -9999 -9999 -9999 
-9999 -9999 -9999 -9999 -9999 -9999 -9999 -9999 -9999 -9999 -9999 -9999 -9999 -9999 -9999 -9999 -9999 -9999 -9999 -9999 -9999 -9999 -0.2982466 -0.2982466 -0.1603746 -0.1603746 -0.1014859 0.0285141 0.0285141 -0.3063281 -0.3063281 -0.2347212 -0.044431 0.009516144 0.009516144 -0.1215555 -0.1467619 -0.356293 0.130444 0.130444 0.04105972 0.04105972 -0.1207106 0.1032367 0.1032367 0.1032367 0.1032367 0.08959412 -0.06040588 0.129614 0.129614 0.129614 0.129614 -0.1246039 -0.1246039 -0.1246039 -0.1495418 -0.1933276 0.00146698 0.00146698 0.00146698 0.00146698 -0.1723819 0.0002906799 0.0002906799 0.0002906799 -0.06933899 -0.06933899 -0.06933899 -0.06933899 0.02828171 0.02828171 0.02828171 0.02828171 -0.04171829 0.2806493 0.2806493 0.2806493 0.2806493 0.05064926 0.2969139 0.2969139 0.2969139 -0.02564056 -0.02564056 0.07605591 -0.02564056 -0.01690842 0.04251709 0.04251709 0.04251709 0.0813977 0.0813977 0.0813977 0.0813977 -0.1682832 -0.1682832 -0.1790477 -0.1790477 -0.1790477 -0.1790477 -0.2593291 -0.2593291 0.02701721 0.02701721 0.02701721 0.02701721 -0.2161191 -0.2161191 -0.2161191 -0.3308491 -0.3308491 -0.3308491 -0.3308491 -0.3299182 -0.3299182 -0.3299182 -0.457887 -0.427887 -0.427887 -0.391617 -0.391617 -0.391617 -0.5426491 -0.5466431 -0.5466431 -0.1603487 -0.1603487 -0.1603487 -0.1603487 -0.3003487 -0.3191347 -0.2691347 -0.2691347 -0.6857312 -0.730817 -0.6987999 -0.6987999 -0.6987999 -0.4308544 0.09603653 0.1260365 0.1514339 0.1260365 0.01288483 0.1713673 0.1713673 0.1713673 0.1713673 -0.008888092 -0.008888092 0.1554347 -1.956604 -0.680348 -0.680348 -0.680348 -2.122562 -2.122562 -0.9380287 -0.9380287 -1.276022 -1.276022 -0.7159123 -0.7159123 -0.7159123 -0.7159123 -0.9251126 -0.9251126 -9999 -9999 -9999 -9999 -9999 -9999 -9999 -9999 -9999 -9999 -9999 -9999 -9999 -9999 -9999 -9999 -9999 -9999 -9999 -9999 -9999 -9999 -9999 -9999 -9999 -9999 -9999 -9999 -9999 -9999 -9999 -9999 -9999 -9999 -9999 -9999 
-9999 -9999 -9999 -9999 -9999 -9999 -9999 -9999 -9999 -9999 -9999 -9999 -9999 -9999 -9999 -9999 -9999 -9999 -9999 -9999 -9999 -9999 -9999 -0.2982466 -0.1603746 -0.1603746 0.0285141 0.0285141 0.0285141 0.0285141 -0.044431 -0.044431 -0.044431 -0.044431 -0.1215555 -0.1215555 -0.1510162 0.130444 0.130444 0.130444 0.130444 0.04105972 -0.1207106 0.1032367 0.1032367 0.1032367 0.1032367 -0.06040588 -0.3707381 0.129614 0.129614 0.129614 -0.08073807 -0.1246039 -0.1246039 0.1773972 0.1773972 -0.1495418 0.00146698 0.00146698 0.00146698 0.00146698 -0.1723819 0.0002906799 0.0002906799 0.0002906799 0.0002906799 -0.06933899 -0.06933899 -0.06933899 -0.1829501 0.02828171 0.02828171 0.02828171 -0.04171829 -0.207686 -0.1776424 0.2806493 0.05064926 0.2969139 0.2969139 0.2969139 0.2969139 0.07605591 0.1934094 0.07605591 0.07605591 -0.01690842 -0.01690842 0.04251709 0.01079697 0.0813977 0.0813977 0.0813977 0.0813977 0.006605835 -0.1682832 -0.1682832 -0.1790477 -0.1790477 -0.1790477 -0.2593291 -0.2593291 0.02701721 0.02701721 0.02701721 0.02701721 -0.03811081 -0.03811081 -0.2161191 0.2287149 0.2287149 -0.3308491 -0.1072226 0.02179413 0.02179413 -0.3770007 -0.427887 -0.2271111 -0.427887 -0.427887 -0.391617 -0.3828047 -0.3828047 -0.3828047 -0.5466431 -0.1006255 0.02082184 0.02082184 -0.2206255 -0.3991347 -0.2691347 -0.2691347 -0.2691347 -0.2691347 -0.6320186 -0.5320186 -0.5320186 -0.4308544 -0.4308544 -0.008566132 0.1514339 0.1514339 0.1514339 0.1014339 0.01288483 0.1713673 0.1713673 0.1713673 -0.008888092 -0.008888092 -0.008888092 -1.956604 -0.680348 -0.680348 -0.680348 -2.122562 -2.122562 -2.443285 -1.276022 -1.276022 -1.276022 -0.7159123 -0.7159123 -0.7159123 -1.236077 -0.9251126 -0.9251126 -9999 -9999 -9999 -9999 -9999 -9999 -9999 -9999 -9999 -9999 -9999 -9999 -9999 -9999 -9999 -9999 -9999 -9999 -9999 -9999 -9999 -9999 -9999 -9999 -9999 -9999 -9999 -9999 -9999 -9999 -9999 -9999 -9999 -9999 -9999 -9999 
-9999 -9999 -9999 -9999 -9999 -9999 -9999 -9999 -9999 -9999 -9999 -9999 -9999 -9999 -9999 -9999 -9999 -9999 -9999 -9999 -9999 -9999 -9999 -0.334153 -0.1603746 -0.1603746 0.0285141 0.0285141 0.0285141 0.0285141 -0.044431 -0.044431 0.07770493 0.07770493 -0.02229507 -0.1215555 -0.1510162 0.130444 0.130444 0.130444 0.130444 -0.08955597 -0.1207106 0.1032367 0.1032367 0.1032367 0.1032367 -0.09224838 -0.3707381 -0.08073807 -0.08073807 -0.08073807 -0.08073807 -0.1246039 -0.1246039 0.1773972 0.1773972 0.1773972 -0.1933276 0.00146698 0.00146698 0.00146698 -0.01943222 0.0002906799 0.0002906799 0.05116028 0.05116028 0.05116028 -0.06933899 -0.1829501 -0.1829501 -0.233369 -0.04171829 -0.04171829 -0.207686 -0.207686 -0.1776424 -0.1776424 -0.1776424 0.1793561 0.2969139 0.2969139 0.2969139 0.1934094 0.1934094 0.1934094 0.07605591 0.0399411 0.0399411 -0.01690842 -0.0700589 0.01079697 0.01079697 0.01079697 0.006605835 0.006605835 0.006605835 -0.09339417 -0.09339417 -0.1790477 -0.1790477 -0.2593291 -0.2593291 0.02701721 0.02701721 0.02701721 0.02701721 -0.008110809 -0.008110809 0.2287149 0.2287149 0.2287149 0.2287149 0.1117941 0.1117941 0.1117941 0.02179413 -0.187111 -0.187111 -0.187111 -0.427887 -0.5426491 -0.1899852 -0.1899852 -0.3828047 -0.6095053 0.02082184 0.02082184 0.02082184 0.02082184 -0.3991347 -0.2691347 -0.2691347 -0.2691347 -0.2691347 -0.5320186 -0.5320186 -0.5320186 -0.4308544 -0.4308544 0.1514339 0.1514339 0.1514339 0.1514339 0.01288483 0.01288483 -0.02333313 -0.02333313 -1.023632 -0.008888092 -1.023632 -1.956604 -1.956604 -2.012644 -2.012644 -2.012644 -2.122562 -2.443285 -1.770921 -1.770921 -1.770921 -1.293033 -1.293033 -1.236077 -1.236077 -1.236077 -0.9251126 -0.7417068 -0.7417068 -9999 -9999 -9999 -9999 -9999 -9999 -9999 -9999 -9999 -9999 -9999 -9999 -9999 -9999 -9999 -9999 -9999 -9999 -9999 -9999 -9999 -9999 -9999 -9999 -9999 -9999 -9999 -9999 -9999 -9999 -9999 -9999 -9999 -9999 -9999 
-9999 -9999 -9999 -9999 -9999 -9999 -9999 -9999 -9999 -9999 -9999 -9999 -9999 -9999 -9999 -9999 -9999 -9999 -9999 -9999 -9999 -9999 -9999 -9999 -0.2527159 -0.02843536 0.1415646 0.1415646 0.1415646 0.001564636 -0.044431 0.07770493 0.07770493 0.07770493 0.07770493 -0.02229507 -0.1510162 0.06909408 0.130444 0.130444 0.130444 -0.002624664 -0.002624664 0.07289307 0.1032367 0.07289307 0.03228058 -0.09224838 -0.1501071 -0.07194641 -0.07194641 -0.08073807 -0.3136089 -0.1626028 0.1773972 0.1773972 0.1773972 0.1773972 -0.04754395 -0.04943222 -0.01943222 -0.01943222 -0.01943222 0.1161844 0.1161844 0.05116028 0.05116028 0.05116028 0.05116028 -0.1829501 -0.233369 -0.233369 -0.233369 -0.233369 -0.207686 -0.207686 -0.1776424 -0.1776424 -0.1776424 0.3539121 0.3539121 0.3539121 -0.08135941 0.1934094 0.1934094 0.1934094 0.1934094 0.0399411 0.0399411 0.0399411 -0.005858155 -0.005858155 0.01079697 -0.005858155 0.006605835 0.006605835 0.006605835 0.006605835 -0.04877655 -0.04877655 -0.2524139 -0.2524139 -0.1609451 -0.1609451 -0.1609451 -0.1609451 -0.008110809 -0.008110809 -0.008110809 0.2287149 0.2287149 0.2287149 0.2287149 0.1117941 0.1117941 0.1117941 0.1117941 -0.1471111 -0.00262085 -0.1471111 -0.187111 -0.1899852 -0.06499756 -0.06499756 -0.1899852 -0.6095053 0.02082184 0.1223647 0.02082184 0.02082184 -0.4191121 -0.2816249 -0.2516249 -0.2691347 -0.6320186 -0.5320186 -0.5320186 -0.5320186 0.03259827 0.03259827 0.03259827 0.1514339 0.1514339 0.1514339 0.04004715 0.04004715 -0.02333313 -0.02333313 -1.023632 -1.023632 -1.023632 -1.956604 -2.012644 -2.012644 -2.012644 -2.012644 -2.251856 -1.86289 -1.770921 -1.770921 -1.770921 -1.293033 -1.293033 -1.236077 -1.236077 -1.236077 -0.7917069 -0.7417068 -0.7417068 -0.7417068 -9999 -9999 -9999 -9999 -9999 -9999 -9999 -9999 -9999 -9999 -9999 -9999 -9999 -9999 -9999 -9999 -9999 -9999 -9999 -9999 -9999 -9999 -9999 -9999 -9999 -9999 -9999 -9999 -9999 -9999 -9999 -9999 -9999 -9999 
-9999 -9999 -9999 -9999 -9999 -9999 -9999 -9999 -9999 -9999 -9999 -9999 -9999 -9999 -9999 -9999 -9999 -9999 -9999 -9999 -9999 -9999 -9999 -9999 -9999 -0.05316742 0.1415646 0.1415646 0.1415646 0.001564636 -0.1644144 0.07770493 0.1112106 0.1112106 0.1112106 -0.02229507 -0.2447575 0.06909408 0.06909408 0.06909408 0.06909408 -0.002624664 0.07289307 0.07289307 0.2547884 0.07289307 0.03228058 0.0101442 0.0101442 0.0101442 -0.07194641 -0.07194641 -0.3136089 -0.3136089 0.08100891 0.1773972 0.1773972 0.1773972 -0.04754395 -0.04754395 -0.01943222 -0.01943222 0.1161844 0.1161844 0.1161844 0.1161844 0.05116028 0.05116028 0.05116028 -0.5415045 -0.233369 -0.233369 -0.233369 -0.233369 -0.5564972 -0.207686 -0.207686 -0.1776424 -0.1776424 0.3539121 0.3539121 0.3539121 0.3539121 0.2207187 0.2207187 0.2207187 0.0399411 0.0399411 0.0399411 0.0399411 -0.005858155 -0.005858155 -0.005858155 0.02942535 0.02942535 0.02942535 0.006605835 0.05122345 0.05122345 0.05122345 -0.2524139 -0.2524139 -0.1609451 -0.1609451 -0.1609451 -0.04811081 -0.008110809 -0.008110809 -0.008110809 0.05345825 0.2287149 0.2287149 0.05345825 0.1117941 0.1117941 0.1117941 -0.03820587 -0.00262085 -0.00262085 -0.00262085 -0.1471111 -0.06499756 -0.06499756 -0.06499756 -0.06499756 -0.1476353 0.1223647 0.1223647 0.1223647 -0.02917816 -0.2816249 -0.2516249 -0.2516249 -0.2516249 -0.4304928 -0.5320186 -0.5320186 -0.5320186 0.03259827 0.03259827 0.03259827 -0.02856613 0.04004715 0.04004715 0.04004715 0.04004715 -2.289885 -1.023632 -1.023632 -1.023632 -1.023632 -2.373569 -2.103307 -2.012644 -2.012644 -2.251856 -1.86289 -1.86289 -1.770921 -1.770921 -1.770921 -1.293033 -1.293033 -1.293033 -1.293033 -0.7917069 -0.7917069 -0.7417068 -0.7417068 -0.7417068 -9999 -9999 -9999 -9999 -9999 -9999 -9999 -9999 -9999 -9999 -9999 -9999 -9999 -9999 -9999 -9999 -9999 -9999 -9999 -9999 -9999 -9999 -9999 -9999 -9999 -9999 -9999 -9999 -9999 -9999 -9999 -9999 -9999 -9999 
-9999 -9999 -9999 -9999 -9999 -9999 -9999 -9999 -9999 -9999 -9999 -9999 -9999 -9999 -9999 -9999 -9999 -9999 -9999 -9999 -9999 -9999 -9999 -9999 -9999 -9999 0.1415646 0.1415646 0.1415646 -0.1644144 -0.1644144 0.1112106 0.1112106 0.1112106 0.1112106 -0.08878937 -0.1910083 0.06581665 0.06909408 0.06909408 0.06909408 -0.002624664 0.07289307 0.2547884 0.2547884 0.2547884 0.0101442 0.0101442 0.1434654 0.1434654 0.1434654 -0.07194641 -0.1894044 0.08100891 0.1310089 0.1310089 0.1310089 -0.04754395 -0.04754395 0.1035803 0.1035803 0.1035803 0.1161844 0.1161844 0.1161844 0.1161844 0.05116028 0.05116028 -0.1621004 -0.5415045 -0.393369 -0.233369 -0.233369 -0.233369 -0.3248238 -0.3248238 -0.3248238 -0.6148238 0.1922877 0.3539121 0.3539121 0.3539121 0.3539121 0.2207187 0.2207187 0.2207187 0.2207187 0.0399411 0.0399411 0.0399411 -0.005858155 -0.005858155 -0.005858155 0.04942535 0.04942535 0.04942535 0.05122345 0.05122345 0.05122345 0.05122345 -0.2524139 -0.2524139 -0.2524139 -0.1609451 -0.1609451 -0.1609451 -0.008110809 -0.008110809 -0.008110809 0.05345825 0.05345825 0.05345825 -0.0312851 0.01179413 0.1117941 0.01179413 -0.1526209 -0.00262085 -0.00262085 -0.00262085 -0.00262085 -0.06499756 -0.06499756 -0.06499756 -0.06499756 -0.1376354 0.1223647 0.1223647 0.1223647 0.1223647 -0.2516249 -0.2516249 -0.2516249 -0.2516249 -0.4304928 -0.211189 -0.211189 0.03259827 0.03259827 0.03259827 0.03259827 -0.08740173 0.04004715 0.04004715 0.04004715 0.04004715 -2.289885 -2.289885 -1.023632 -1.023632 -2.373569 -2.373569 -2.042393 -2.042393 -2.042393 -2.251856 -1.86289 -1.86289 -1.568407 -1.568407 -1.568407 -2.04972 -1.293033 -1.293033 -1.766796 -0.7917069 -0.7917069 -0.7917069 -0.7917069 -1.37339 -0.6732561 -9999 -9999 -9999 -9999 -9999 -9999 -9999 -9999 -9999 -9999 -9999 -9999 -9999 -9999 -9999 -9999 -9999 -9999 -9999 -9999 -9999 -9999 -9999 -9999 -9999 -9999 -9999 -9999 -9999 -9999 -9999 -9999 -9999 
-9999 -9999 -9999 -9999 -9999 -9999 -9999 -9999 -9999 -9999 -9999 -9999 -9999 -9999 -9999 -9999 -9999 -9999 -9999 -9999 -9999 -9999 -9999 -9999 -9999 -9999 0.1415646 0.1415646 0.1415646 -0.1644144 -0.1644144 0.1112106 0.1112106 0.1112106 0.1112106 -0.08878937 -0.1910083 0.06581665 0.06581665 0.06581665 -0.002624664 -0.002624664 0.2547884 0.2547884 0.2547884 0.2547884 -0.02892288 0.1434654 0.1434654 0.1434654 0.1434654 -0.07194641 -0.1894044 0.08100891 0.1310089 0.1310089 0.1310089 0.1310089 -0.04754395 0.1035803 0.1035803 0.1035803 0.1035803 0.1161844 0.1161844 0.1514357 0.1514357 0.1514357 -0.2240341 -0.538689 -0.328689 -0.328689 -0.328689 -0.398689 -0.3248238 -0.3248238 -0.3248238 -0.3248238 -0.6625099 0.220741 0.3539121 0.3539121 0.1207187 0.2207187 0.2207187 0.2207187 0.01816437 0.01816437 0.01816437 0.01816437 -0.05962891 -0.05962891 0.01942535 0.06480728 0.08480728 0.08480728 0.05122345 0.05122345 0.05122345 0.05122345 -0.2942345 -0.2524139 -0.3269289 -0.3393432 -0.3393432 -0.2919894 -0.2919894 -0.2919894 -0.08292069 -0.08292069 -0.06479751 -0.06479751 -0.06479751 -0.06479751 -0.03820587 0.1681219 0.1681219 0.1681219 -0.00262085 -0.00262085 -0.2021881 -0.06499756 -0.06499756 -0.06499756 -0.06499756 -0.06763534 0.1223647 0.1223647 0.1223647 -0.1693907 -0.1276793 -0.1276793 -0.1276793 -0.2516249 -0.211189 -0.211189 -0.211189 -0.211189 0.03259827 0.03259827 0.03259827 -0.08740173 -0.08740173 -1.300989 0.04004715 -2.289885 -2.289885 -2.289885 -2.868647 -2.337699 -2.337699 -2.042393 -2.042393 -1.066671 -1.066671 -1.066671 -1.86289 -1.568407 -1.568407 -1.568407 -1.568407 -2.04972 -2.04972 -1.766796 -1.766796 -1.766796 -0.7917069 -0.7917069 -1.37339 -1.37339 -0.6732561 -0.6732561 -9999 -9999 -9999 -9999 -9999 -9999 -9999 -9999 -9999 -9999 -9999 -9999 -9999 -9999 -9999 -9999 -9999 -9999 -9999 -9999 -9999 -9999 -9999 -9999 -9999 -9999 -9999 -9999 -9999 -9999 -9999 -9999 
-9999 -9999 -9999 -9999 -9999 -9999 -9999 -9999 -9999 -9999 -9999 -9999 -9999 -9999 -9999 -9999 -9999 -9999 -9999 -9999 -9999 -9999 -9999 -9999 -9999 -9999 -9999 -0.06316742 -0.3195889 -0.2695889 -0.06867508 0.001324921 0.1112106 0.1112106 -0.07867508 -0.1910083 -0.007824707 -0.007824707 -0.007824707 -0.007824707 -0.1067787 -0.1067787 -0.09383286 0.2547884 0.2547884 0.2547884 0.07065796 0.1434654 0.1434654 0.1434654 0.1434654 -0.1365346 -0.1894044 0.2137457 0.2137457 0.2137457 0.1310089 0.1310089 -0.05364456 0.1035803 0.1035803 0.1035803 0.1035803 0.01506928 0.1514357 0.1514357 0.1514357 0.1514357 -0.3028325 -0.3028325 -0.328689 -0.328689 -0.328689 -0.398689 -0.3248238 -0.3248238 -0.3248238 -0.6148238 0.220741 0.220741 0.220741 0.220741 0.2728804 0.2728804 0.2728804 0.2728804 -0.04281982 0.01816437 0.01816437 0.01816437 -0.1296289 -0.05962891 -0.05962891 0.08480728 0.08480728 0.08480728 0.06480728 0.05122345 0.05122345 0.03122345 -0.2942345 -0.314646 -0.314646 -0.3393432 -0.3393432 -0.2919894 -0.2919894 -0.2919894 -0.2107176 -0.08292069 -0.06479751 -0.06479751 -0.06479751 -0.03711853 -0.03711853 0.1681219 0.1681219 0.1681219 0.1681219 -0.2021881 -0.1710082 -0.1710082 -0.1449976 -0.1449976 -0.2601534 -0.1676354 -0.06763534 -0.06763534 -0.06763534 -0.1693907 -0.1276793 -0.1276793 -0.1276793 -0.4304928 -0.211189 -0.211189 -0.211189 0.1054384 0.1054384 0.1054384 0.1054384 -0.08740173 -1.300989 -1.300989 -1.300989 -1.300989 -2.764678 -2.868647 -2.337699 -2.337699 -2.337699 -2.337699 -2.042393 -1.066671 -1.066671 -1.066671 -1.066671 -1.568407 -1.568407 -1.568407 -1.568407 -2.04972 -2.048383 -2.048383 -2.048383 -1.848717 -1.848717 -1.37339 -1.37339 -0.3827151 -0.3827151 -0.3827151 -9999 -9999 -9999 -9999 -9999 -9999 -9999 -9999 -9999 -9999 -9999 -9999 -9999 -9999 -9999 -9999 -9999 -9999 -9999 -9999 -9999 -9999 -9999 -9999 -9999 -9999 -9999 -9999 -9999 -9999 -9999 -9999 
-9999 -9999 -9999 -9999 -9999 -9999 -9999 -9999 -9999 -9999 -9999 -9999 -9999 -9999 -9999 -9999 -9999 -9999 -9999 -9999 -9999 -9999 -9999 -9999 -9999 -9999 -9999 -9999 -0.3195889 -0.2695889 0.001324921 0.001324921 0.001324921 0.001324921 -0.07867508 -0.1406409 0.04292923 0.04292923 0.04292923 -0.007824707 -0.1067787 -0.1067787 0.2493639 0.2493639 0.2493639 0.2493639 0.07065796 0.07065796 0.230658 0.230658 0.1434654 0.1134654 -0.01638824 0.2137457 0.2137457 0.2137457 0.2137457 -0.05364456 -0.05364456 0.2621385 0.2621385 0.1035803 0.0796579 0.01506928 0.1514357 0.1514357 0.1514357 0.1514357 -0.3028325 -0.3028325 -0.328689 -0.328689 -0.328689 -0.398689 -0.4504129 -0.3248238 -0.3248238 -0.7004129 0.220741 0.220741 0.220741 0.220741 0.2728804 0.2728804 0.2728804 0.2728804 -0.04281982 -0.04281982 -0.04281982 -0.04281982 -0.05958695 -0.09958694 -0.1151927 0.08480728 0.08480728 0.08480728 0.08480728 -0.08920975 -0.2942345 -0.2942345 -0.2942345 -0.314646 -0.314646 -0.6434143 -0.6434143 -0.2919894 -0.2919894 -0.2919894 -0.2107176 -0.2107176 -0.06479751 -0.06479751 -0.06479751 -0.03711853 -0.03711853 0.1681219 0.1681219 0.1681219 0.1681219 -0.2713455 -0.1710082 -0.1710082 -0.1710082 0.06998017 0.06998017 0.06998017 -0.1914032 -0.1914032 -0.1693907 -0.1693907 -0.1276793 -0.1276793 -0.1276793 -0.2331609 -0.09521911 -0.09521911 -0.09521911 0.1054384 0.1054384 0.1054384 0.1054384 -1.359538 -1.300989 -1.300989 -1.300989 -1.300989 -2.764678 -2.868647 -2.337699 -2.337699 -2.337699 -1.520083 -1.520083 -1.066671 -1.066671 -1.066671 -1.066671 -1.683643 -1.126399 -1.126399 -1.568407 -1.734085 -2.048383 -2.048383 -2.048383 -1.848717 -1.792705 -1.792705 -1.37339 -0.3827151 -0.3827151 -0.3827151 -0.3827151 -9999 -9999 -9999 -9999 -9999 -9999 -9999 -9999 -9999 -9999 -9999 -9999 -9999 -9999 -9999 -9999 -9999 -9999 -9999 -9999 -9999 -9999 -9999 -9999 -9999 -9999 -9999 -9999 -9999 -9999 -9999 
-9999 -9999 -9999 -9999 -9999 -9999 -9999 -9999 -9999 -9999 -9999 -9999 -9999 -9999 -9999 -9999 -9999 -9999 -9999 -9999 -9999 -9999 -9999 -9999 -9999 -9999 -9999 -9999 -0.3181993 -0.2695889 0.001324921 0.001324921 0.001324921 0.001324921 -0.1406409 -0.1406409 0.04292923 0.04292923 0.04292923 0.04292923 -0.1067787 0.1693639 0.2493639 0.2493639 0.2493639 0.2493639 0.07065796 0.230658 0.230658 0.230658 0.230658 0.007637177 0.007637177 0.2137457 0.2137457 0.2137457 0.2137457 -0.05364456 0.2621385 0.2621385 0.2621385 0.2621385 0.01506928 0.01506928 0.01506928 0.1514357 0.1514357 0.1514357 -0.3028325 -0.5500191 -0.5500191 -0.5500191 -0.398689 -0.4504129 -0.4504129 -0.4504129 -0.4504129 -0.7004129 0.2233479 0.2233479 0.2233479 0.0007409668 0.2728804 0.2728804 0.2728804 0.2728804 -0.04281982 -0.04281982 -0.04281982 -0.02958694 -0.02958694 -0.02958694 -0.05958695 0.08480728 0.08480728 0.08480728 -0.179881 -0.179881 -0.1595795 -0.1595795 -0.2942345 -0.314646 -0.314646 -0.6434143 -0.6434143 -0.5763103 -0.2919894 -0.5763103 -0.2107176 -0.2107176 -0.05116715 -0.05116715 -0.05116715 -0.03711853 -0.03711853 0.1419414 0.1681219 0.1681219 -0.2713455 -0.2713455 -0.1710082 -0.1710082 -0.1710082 0.06998017 0.06998017 0.06998017 -0.1914032 -0.1914032 -0.1693907 -0.02352707 -0.1035271 -0.1035271 -0.1276793 -0.2331609 -0.09521911 -0.09521911 -0.09521911 0.1054384 0.1054384 0.1054384 0.1054384 -1.359538 -1.701632 -1.300989 -1.300989 -2.764678 -2.027738 -2.027738 -2.027738 -2.027738 -2.337699 -1.520083 -1.520083 -0.8668855 -0.8668855 -1.066671 -1.683643 -1.126399 -1.126399 -1.126399 -1.126399 -1.734085 -1.734085 -1.734085 -2.048383 -1.848717 -1.792705 -1.792705 -1.792705 -0.3827151 -0.3827151 -0.3827151 -0.3827151 -1.041874 -9999 -9999 -9999 -9999 -9999 -9999 -9999 -9999 -9999 -9999 -9999 -9999 -9999 -9999 -9999 -9999 -9999 -9999 -9999 -9999 -9999 -9999 -9999 -9999 -9999 -9999 -9999 -9999 -9999 -9999 
-9999 -9999 -9999 -9999 -9999 -9999 -9999 -9999 -9999 -9999 -9999 -9999 -9999 -9999 -9999 -9999 -9999 -9999 -9999 -9999 -9999 -9999 -9999 -9999 -9999 -9999 -9999 -9999 -9999 -0.1536212 -0.02681641 0.001324921 0.001324921 -0.02681641 -0.1406409 -0.1406409 0.04292923 0.04292923 0.04292923 0.04292923 -0.3138806 0.1693639 0.2493639 0.2493639 0.2493639 -0.03063614 0.07065796 0.230658 0.230658 0.230658 0.230658 0.007637177 0.007637177 0.2137457 0.2137457 0.2137457 0.06354141 -0.1247255 0.2621385 0.2621385 0.2621385 0.2621385 -0.1243248 -0.1243248 -0.04617615 -0.04617615 -0.04617615 -0.04617615 -0.4544444 -0.5500191 -0.5500191 -0.5500191 -0.5500191 -0.4504129 -0.4504129 -0.4504129 -0.4504129 -0.1014349 0.2233479 0.2233479 0.2233479 0.2233479 0.09690201 0.2728804 0.09690201 -0.1062872 -0.1062872 -0.1062872 -0.1062872 -0.02958694 -0.02958694 -0.02958694 -0.02958694 -0.2963292 -0.179881 -0.179881 -0.179881 -0.1595795 -0.1595795 -0.1595795 -0.1595795 -0.1986916 -0.3650005 -0.6434143 -0.5763103 -0.5763103 -0.5763103 -0.5763103 -0.2107176 -0.05116715 -0.05116715 -0.05116715 -0.05116715 -0.1827638 0.1419414 0.1419414 0.1419414 0.1419414 -0.2713455 -0.2713455 -0.03776459 -0.03776459 -0.03776459 0.06998017 0.06998017 0.06998017 -0.1914032 -0.02352707 -0.02352707 -0.02352707 -0.02352707 -0.1035271 -0.1035271 -0.2331609 -0.09521911 -0.09521911 -0.09521911 -0.09521911 -0.2592343 -0.2592343 -1.359538 -1.359538 -1.701632 -1.531632 -1.531632 -1.531632 -2.027738 -2.027738 -1.688881 -1.688881 -1.688881 -1.520083 -0.8668855 -0.8668855 -0.8668855 -0.6327257 -0.6327257 -0.6327257 -1.126399 -1.126399 -1.126399 -1.734085 -1.230647 -1.230647 -1.116944 -1.116944 -1.116944 -1.116944 -1.792705 -1.766901 -0.3827151 -0.3827151 -1.041874 -1.041874 -9999 -9999 -9999 -9999 -9999 -9999 -9999 -9999 -9999 -9999 -9999 -9999 -9999 -9999 -9999 -9999 -9999 -9999 -9999 -9999 -9999 -9999 -9999 -9999 -9999 -9999 -9999 -9999 -9999 -9999 
-9999 -9999 -9999 -9999 -9999 -9999 -9999 -9999 -9999 -9999 -9999 -9999 -9999 -9999 -9999 -9999 -9999 -9999 -9999 -9999 -9999 -9999 -9999 -9999 -9999 -9999 -9999 -9999 -9999 -9999 -0.1536212 -0.1536212 -0.08681641 -0.5477632 -0.1406409 -0.009423676 0.0005763245 0.04292923 0.04292923 -0.1594237 -0.3138806 0.06089599 0.2366437 0.2366437 0.1693639 -0.1035539 -0.1035539 0.230658 0.230658 0.230658 0.007637177 0.007637177 0.1778003 0.1778003 0.1778003 0.1778003 -0.1247255 -0.1247255 0.1435637 0.2621385 0.2621385 0.2621385 -0.007867127 -0.1243248 -0.04617615 -0.04617615 -0.04617615 -0.04617615 -0.4544444 -0.5500191 -0.02177109 -0.5500191 -0.5500191 -0.5262367 -0.4504129 -0.4504129 -0.8707703 -0.1014349 0.2233479 0.2233479 0.2233479 0.01690201 0.09690201 0.09690201 0.09690201 -0.02418655 0.1757237 0.1757237 -0.1062872 -0.02958694 -0.02958694 -0.02958694 -0.05958695 -0.2963292 -0.179881 -0.179881 -0.179881 -0.1595795 -0.1595795 -0.1595795 -0.1595795 -0.1986916 -0.1986916 -0.4078088 -0.4078088 -0.5763103 -0.5763103 -0.5681288 -0.5681288 -0.5681288 -0.05116715 -0.05116715 -0.05116715 -0.1827638 0.1419414 0.1419414 0.1419414 0.1419414 -0.3432699 -0.03776459 -0.03776459 -0.03776459 -0.03776459 0.06998017 0.06998017 0.06998017 -0.03134933 -0.02352707 -0.02352707 -0.02352707 -0.02352707 -0.1035271 -0.009163971 -0.009163971 -0.009163971 -0.09521911 -0.09521911 -0.2592343 -0.2592343 -0.2592343 -1.856433 -1.701632 -1.701632 -1.531632 -1.531632 -1.531632 -1.531632 -1.688881 -1.688881 -1.688881 -1.688881 -0.6581845 -0.6581845 -0.6581845 -0.8668855 -0.6327257 -0.6327257 -0.6327257 -0.4526442 -1.126399 -1.734085 -1.230647 -1.230647 -1.230647 -1.116944 -1.116944 -1.116944 -1.116944 -1.766901 -1.766901 -1.041874 -1.041874 -1.041874 -1.041874 -1.053977 -9999 -9999 -9999 -9999 -9999 -9999 -9999 -9999 -9999 -9999 -9999 -9999 -9999 -9999 -9999 -9999 -9999 -9999 -9999 -9999 -9999 -9999 -9999 -9999 -9999 -9999 -9999 -9999 -9999 
-9999 -9999 -9999 -9999 -9999 -9999 -9999 -9999 -9999 -9999 -9999 -9999 -9999 -9999 -9999 -9999 -9999 -9999 -9999 -9999 -9999 -9999 -9999 -9999 -9999 -9999 -9999 -9999 -9999 -9999 -0.1536212 -0.1536212 -0.5477632 -0.5477632 -0.5477632 0.0005763245 0.0005763245 0.0005763245 0.0005763245 -0.01942367 -0.3138806 0.2366437 0.2366437 0.2366437 0.2366437 -0.1035539 0.03146744 0.04431869 0.04431869 0.03146744 0.002132568 0.001108093 0.1778003 0.1778003 0.1778003 0.1778003 0.06780029 -0.0419696 0.1435637 0.1821385 0.1821385 0.1821385 -0.007867127 -0.1243248 -0.04617615 -0.04617615 -0.04617615 -0.4544444 -0.02177109 -0.02177109 -0.02177109 -0.02177109 -0.5732819 -0.5732819 -0.5732819 -0.5732819 -0.8107703 0.1319598 0.2233479 0.2233479 0.2233479 0.01690201 0.1298686 0.09690201 0.09690201 0.1757237 0.1757237 0.1757237 0.1757237 -0.1359836 -0.02958694 -0.1359836 -0.5657098 -0.5657098 -0.5657098 -0.8240101 -0.8240101 -0.1595795 -0.1595795 -0.1595795 -0.1986916 -0.1986916 -0.1986916 -0.4078088 -0.4078088 -0.4078088 -0.5763103 -0.5681288 -0.5681288 -0.5681288 -0.5681288 -0.05116715 -0.1827638 -0.1827638 -0.1827638 0.1419414 0.1419414 0.1419414 -0.3432699 -0.03776459 -0.03776459 -0.03776459 -0.03776459 -0.1470496 -0.03134933 -0.03134933 -0.03134933 -0.03134933 -0.02352707 -0.02352707 -0.02352707 -0.1035271 -0.009163971 -0.009163971 -0.009163971 -0.2197728 -0.2197728 -0.2592343 -0.2592343 -0.2592343 -1.856433 -1.856433 -1.550515 -1.531632 -1.531632 -1.531632 -1.531632 -2.175678 -1.688881 -1.688881 -0.6581845 -0.6581845 -0.6581845 -0.2921344 -0.8668855 -0.6327257 -0.4526442 -0.4526442 -0.4526442 -0.4526442 -0.6479914 -0.6479914 -0.6479914 -1.230647 -1.116944 -1.116944 -1.116944 -1.116944 -1.766901 -1.766901 -1.518929 -1.518929 -1.518929 -1.053977 -1.053977 -1.053977 -9999 -9999 -9999 -9999 -9999 -9999 -9999 -9999 -9999 -9999 -9999 -9999 -9999 -9999 -9999 -9999 -9999 -9999 -9999 -9999 -9999 -9999 -9999 -9999 -9999 -9999 -9999 -9999 
-9999 -9999 -9999 -9999 -9999 -9999 -9999 -9999 -9999 -9999 -9999 -9999 -9999 -9999 -9999 -9999 -9999 -9999 -9999 -9999 -9999 -9999 -9999 -9999 -9999 -9999 -9999 -9999 -9999 -9999 -9999 -0.7368338 -0.5477632 -0.5477632 -0.5477632 0.0005763245 0.0005763245 0.0005763245 0.0005763245 -0.2610768 -0.1653911 0.2366437 0.2366437 0.2366437 0.2366437 -0.1035539 0.04431869 0.04431869 0.04431869 0.04431869 0.001108093 0.001108093 0.05292511 0.2929251 0.2929251 0.06780029 -0.0419696 -0.0419696 0.1435637 0.1435637 0.1435637 0.06356369 -0.1243248 -0.2003215 -0.2003215 -0.2003215 -0.2003215 -0.3703215 -0.02177109 -0.02177109 -0.02177109 -0.02177109 -0.4121701 -0.04343536 -0.04343536 -0.3034354 -0.8707703 0.1319598 0.4676854 0.4676854 0.1319598 0.1298686 0.1298686 0.1298686 0.1298686 0.1757237 0.1757237 0.1757237 0.1757237 -0.1359836 -0.1359836 -0.1359836 -0.5657098 -0.5657098 -0.5657098 -0.8240101 -0.6261119 -0.6261119 -0.6261119 -0.3341965 -0.1986916 -0.1986916 -0.4078088 -0.4078088 -0.4078088 -0.4078088 -0.726795 -0.5681288 -0.5681288 -0.5681288 -0.5681288 -0.6574829 -0.6574829 -0.1827638 -0.09424073 -0.09424073 -0.09424073 -0.09424073 -0.3432699 -0.06743225 -0.03776459 -0.03776459 -0.1470496 -0.1470496 -0.03134933 -0.03134933 -0.03134933 -0.003893738 -0.003893738 0.0006343079 0.0006343079 0.0006343079 -0.009163971 -0.009163971 -0.009163971 -0.2197728 -0.2197728 -0.2592343 -0.2592343 -1.856433 -1.856433 -1.550515 -1.550515 -1.045307 -1.045307 -1.531632 -2.175678 -1.975678 -1.975678 -1.688881 -0.6581845 -0.6581845 -0.2921344 -0.2921344 -0.2921344 -1.304453 -0.4526442 -0.4526442 -0.4526442 -0.4526442 -0.6479914 -0.2765823 -0.2765823 -1.230647 -1.134473 -1.134473 -1.134473 -2.038144 -2.038144 -1.766901 -1.518929 -1.518929 -1.518929 -1.053977 -1.053977 -1.053977 -9999 -9999 -9999 -9999 -9999 -9999 -9999 -9999 -9999 -9999 -9999 -9999 -9999 -9999 -9999 -9999 -9999 -9999 -9999 -9999 -9999 -9999 -9999 -9999 -9999 -9999 -9999 -9999 
-9999 -9999 -9999 -9999 -9999 -9999 -9999 -9999 -9999 -9999 -9999 -9999 -9999 -9999 -9999 -9999 -9999 -9999 -9999 -9999 -9999 -9999 -9999 -9999 -9999 -9999 -9999 -9999 -9999 -9999 -9999 -9999 -0.7368338 -0.53979 -0.53979 -0.19814 -0.1694237 0.0005763245 -0.01942367 -0.2610768 0.1163307 0.2363307 0.2366437 0.2366437 0.2366437 -0.1825517 0.213056 0.213056 0.213056 0.04431869 0.001108093 0.001108093 0.2929251 0.2929251 0.2929251 0.2929251 -0.0419696 -0.0419696 0.1435637 0.1435637 0.1435637 0.06356369 -0.1772865 -0.004459381 -0.004459381 -0.004459381 -0.2003215 -0.3703215 -0.01377945 -0.01377945 -0.01377945 -0.02177109 -0.04343536 -0.04343536 -0.04343536 -0.04343536 -0.05709717 0.4676854 0.4676854 0.4676854 0.4676854 0.2505769 0.2505769 0.2505769 0.1298686 0.1757237 0.1757237 0.1757237 -0.04571808 -0.04571808 -0.04571808 -0.5657098 -0.5657098 -0.5657098 -0.5657098 -0.8240101 -0.6261119 -0.6261119 -0.3341965 -0.3341965 -0.3341965 -0.3341965 -0.2520869 -0.2520869 -0.4078088 -0.726795 -0.726795 -0.6156191 -0.6156191 -0.6156191 -0.6574829 -0.6574829 -0.2182777 -0.2182777 -0.09424073 -0.09424073 -0.09424073 -0.09424073 -0.1243407 -0.06743225 -0.06743225 -0.06743225 -0.1470496 -0.1470496 -0.07768692 -0.03134933 -0.03134933 -0.003893738 0.0006343079 0.0006343079 0.0006343079 0.0006343079 -0.009163971 -0.009163971 -0.009163971 -0.2197728 -0.2197728 -0.2881911 -0.2881911 -0.2881911 -0.5015161 -1.550515 -1.045307 -1.045307 -1.045307 -1.045307 -2.175678 -1.975678 -1.975678 -1.975678 -1.975678 -0.6581845 -0.2921344 -0.2921344 -0.2921344 -0.2921344 -1.304453 -0.4526442 -0.4526442 -0.4526442 -0.6479914 -0.2765823 -0.2765823 -0.2765823 -1.134473 -1.134473 -0.8036072 -2.038144 -2.038144 -2.088166 -1.518929 -1.518929 -1.137863 -1.137863 -1.067256 -1.067256 -1.067256 -9999 -9999 -9999 -9999 -9999 -9999 -9999 -9999 -9999 -9999 -9999 -9999 -9999 -9999 -9999 -9999 -9999 -9999 -9999 -9999 -9999 -9999 -9999 -9999 -9999 -9999 -9999 
-9999 -9999 -9999 -9999 -9999 -9999 -9999 -9999 -9999 -9999 -9999 -9999 -9999 -9999 -9999 -9999 -9999 -9999 -9999 -9999 -9999 -9999 -9999 -9999 -9999 -9999 -9999 -9999 -9999 -9999 -9999 -9999 -0.53979 -0.53979 -0.53979 -0.19814 -0.19814 -0.19814 -0.2610768 -0.2610768 0.1163307 0.2363307 0.2363307 0.2363307 0.2363307 -0.1825517 0.213056 0.213056 0.213056 0.213056 0.001108093 0.121003 0.2929251 0.2929251 0.2929251 0.2929251 -0.03907303 0.0966951 0.0966951 0.0966951 0.0966951 -0.1733049 -0.004459381 -0.004459381 -0.004459381 -0.004459381 -0.1044594 -0.02377945 -0.01377945 -0.01377945 -0.01377945 -0.01377945 0.06656463 0.06656463 0.06656463 -0.04343536 0.1076854 0.4676854 0.4676854 0.4676854 0.4676854 0.2505769 0.2505769 0.2505769 0.1905769 -0.171302 -0.171302 -0.2985359 -0.04571808 -0.04571808 -0.04571808 -0.04571808 -0.1486279 -0.1486279 -0.6037424 -0.6037424 -0.6261119 -0.6261119 -0.3341965 -0.3341965 -0.3341965 -0.2520869 -0.2520869 -0.2520869 -0.03101837 -0.03101837 -0.6156191 -0.6156191 -0.6156191 -0.5055594 -0.5055594 -0.6574829 -0.2182777 -0.2182777 -0.09424073 -0.09424073 -0.09424073 -0.1243407 -0.1243407 -0.06743225 -0.06743225 -0.06743225 0.02931061 0.02931061 0.02931061 -0.07768692 -0.07768692 -0.003893738 -0.003893738 0.0006343079 0.0006343079 0.0006343079 -0.1071901 -0.059729 -0.059729 -0.059729 -0.2881911 -0.2881911 -0.2881911 -0.2881911 -0.5015161 -1.550515 -1.045307 -1.045307 -1.045307 -1.045307 -1.609219 -1.609219 -1.975678 -1.975678 -1.547783 -1.547783 -0.2921344 -0.2921344 -0.2921344 -1.304453 -0.5734771 -0.5734771 -0.5734771 -0.2697462 -0.2697462 -0.2697462 -0.2765823 -0.2765823 -1.134473 -0.8036072 -0.8036072 -0.8036072 -2.088166 -2.088166 -1.518929 -1.518929 -1.137863 -1.137863 -1.137863 -1.067256 -1.067256 -2.25007 -9999 -9999 -9999 -9999 -9999 -9999 -9999 -9999 -9999 -9999 -9999 -9999 -9999 -9999 -9999 -9999 -9999 -9999 -9999 -9999 -9999 -9999 -9999 -9999 -9999 -9999 
-9999 -9999 -9999 -9999 -9999 -9999 -9999 -9999 -9999 -9999 -9999 -9999 -9999 -9999 -9999 -9999 -9999 -9999 -9999 -9999 -9999 -9999 -9999 -9999 -9999 -9999 -9999 -9999 -9999 -9999 -9999 -9999 -9999 -0.53979 -0.53979 -0.19814 -0.19814 -0.19814 -0.427831 -0.05883606 -0.05883606 0.2363307 0.2363307 0.2363307 -0.09995712 -0.1825517 0.213056 0.213056 0.213056 0.213056 -0.06104736 0.2608206 0.2940295 0.2940295 0.2929251 0.171003 -0.03907303 -0.02992676 0.1255176 0.1255176 0.0966951 -0.1247202 -0.004459381 0.1924597 0.2224597 0.1924597 -0.1044594 0.08074753 0.08074753 0.08074753 0.08074753 -0.01377945 0.06656463 0.06656463 0.06656463 0.06656463 0.1776854 0.4676854 0.4676854 0.4676854 0.2505769 0.2505769 0.2505769 0.2505769 -0.125867 -0.125867 -0.2985359 -0.2985359 -0.04571808 -0.04571808 -0.04571808 -0.1486279 -0.1486279 -0.1486279 -0.6037424 -0.6037424 -0.6849856 -0.6849856 -0.6849856 -0.3341965 -0.3341965 -0.2520869 -0.2520869 -0.03101837 -0.03101837 -0.03101837 -0.03101837 -0.6156191 -0.5055594 -0.5055594 -0.5055594 -0.5055594 -0.2182777 -0.1136665 -0.1136665 -0.1136665 -0.1136665 -0.1243407 -0.1243407 -0.06743225 -0.06743225 0.02931061 0.02931061 0.02931061 0.02931061 -0.07768692 -0.07768692 -0.7861841 -0.003893738 -0.5229527 0.0006343079 -0.1071901 -0.1071901 -0.059729 -0.059729 -0.059729 -0.059729 -0.09574402 -0.2881911 -0.5015161 -0.5015161 -1.351552 -1.045307 -1.045307 -1.045307 -1.045307 -1.609219 -1.168049 -1.168049 -1.975678 -1.547783 -1.547783 -1.547783 -1.547783 -1.654492 -0.679206 -0.5734771 -0.5734771 -0.5734771 -0.2697462 -0.2697462 -0.2697462 -0.2765823 -0.2765823 -0.7021928 -0.7021928 -0.8036072 -0.8036072 -0.8036072 -1.641733 -1.641733 -1.641733 -1.641733 -1.137863 -1.137863 -1.137863 -1.401152 -2.25007 -9999 -9999 -9999 -9999 -9999 -9999 -9999 -9999 -9999 -9999 -9999 -9999 -9999 -9999 -9999 -9999 -9999 -9999 -9999 -9999 -9999 -9999 -9999 -9999 -9999 -9999 
-9999 -9999 -9999 -9999 -9999 -9999 -9999 -9999 -9999 -9999 -9999 -9999 -9999 -9999 -9999 -9999 -9999 -9999 -9999 -9999 -9999 -9999 -9999 -9999 -9999 -9999 -9999 -9999 -9999 -9999 -9999 -9999 -9999 -9999 -0.53979 -0.19814 -0.19814 -0.19814 -0.427831 -0.05883606 -0.05883606 -0.05883606 -0.05883606 -0.09995712 -0.1104115 -0.1104115 0.1815872 0.213056 0.1815872 0.1315872 -0.1388007 0.2940295 0.2940295 0.2940295 0.2940295 0.171003 -0.03907303 0.1255176 0.1597917 0.1597917 0.1255176 -0.1247202 0.1924597 0.2224597 0.2224597 0.2224597 -0.2700836 0.1768468 0.1768468 0.1768468 0.08074753 -0.1292525 0.2736653 0.4038141 0.2736653 0.06656463 0.1002812 0.1776854 0.1776854 0.1776854 -0.1451366 0.2505769 0.2505769 -0.125867 -0.125867 -0.125867 -0.2985359 -0.2671231 -0.2671231 -0.04571808 -0.1456313 -0.1486279 -0.1486279 -0.1486279 -0.6037424 -0.6037424 -0.6849856 -0.6849856 -0.6789357 -0.6789357 -0.6789357 -0.2520869 -0.2520869 -0.03101837 -0.03101837 -0.03101837 -0.03101837 -0.4433708 -0.4433708 -0.5055594 -0.5055594 -0.5055594 -0.7890895 -0.1136665 -0.1136665 -0.1136665 -0.1136665 -0.002198334 -0.002198334 -0.1243407 -0.1658818 -0.1658818 0.02931061 0.02931061 0.02931061 -0.07768692 -0.07768692 -0.7861841 -0.5229527 -0.5229527 -0.5229527 -0.1071901 -0.1071901 -0.059729 -0.059729 -0.059729 -0.09574402 -0.09574402 -0.09574402 -0.5015161 -1.351552 -1.351552 -1.351552 -1.351552 -1.387246 -1.609219 -1.168049 -1.168049 -1.168049 -1.168049 -0.2397842 -0.2397842 -1.547783 -1.654492 -0.679206 -0.679206 -0.5734771 -0.5734771 -0.5734771 -0.2697462 -0.2697462 -0.2697462 -0.5707436 -0.5707436 -0.7021928 -0.7021928 -0.7021928 -0.8036072 -1.446529 -1.446529 -1.446529 -1.641733 -1.39633 -1.39633 -1.39633 -1.401152 -1.401152 -1.401152 -2.073009 -9999 -9999 -9999 -9999 -9999 -9999 -9999 -9999 -9999 -9999 -9999 -9999 -9999 -9999 -9999 -9999 -9999 -9999 -9999 -9999 -9999 -9999 -9999 -9999 -9999 
-9999 -9999 -9999 -9999 -9999 -9999 -9999 -9999 -9999 -9999 -9999 -9999 -9999 -9999 -9999 -9999 -9999 -9999 -9999 -9999 -9999 -9999 -9999 -9999 -9999 -9999 -9999 -9999 -9999 -9999 -9999 -9999 -9999 -9999 -0.48116 -0.6553295 -0.427831 -0.427831 -0.427831 -0.05883606 -0.05883606 -0.05883606 -0.05883606 -0.1104115 -0.1104115 -0.1104115 0.1815872 0.1815872 0.1815872 -0.08070298 -0.0716423 0.2940295 0.2940295 0.2940295 0.2940295 -0.03907303 -0.03907303 0.1797917 0.1797917 0.1797917 0.1597917 -0.1247202 0.2224597 0.2224597 0.2224597 0.2224597 -0.2700836 0.1811774 0.3311774 0.3311774 0.1768468 0.4038141 0.4038141 0.4038141 0.4038141 0.06366532 0.1002812 0.1002812 0.1776854 0.1002812 -0.1451366 -0.1741296 -0.125867 -0.125867 -0.125867 -0.125867 -0.4204785 -0.2671231 -0.2671231 -0.2671231 -0.2317587 -0.2317587 -0.095242 -0.095242 -0.095242 -0.3429303 -0.6849856 -0.6849856 -0.6789357 -0.6789357 -0.6789357 -0.2519058 -0.2519058 -0.03101837 -0.03101837 -0.03101837 -0.03101837 -0.4433708 -0.4433708 -0.4433708 -0.5055594 -0.5055594 -0.7890895 -0.1136665 -0.1136665 -0.1136665 -0.002198334 -0.002198334 -0.002198334 -0.002198334 -0.1658818 -0.1658818 -0.2605489 0.02931061 -0.354895 -0.354895 -0.7861841 -0.7861841 -0.5229527 -0.5229527 -0.5229527 -0.5229527 -1.229004 -1.229004 -0.059729 -0.09574402 -0.09574402 -0.09574402 -0.09574402 -0.8389931 -0.8389931 -1.351552 -1.351552 -1.351552 -1.387246 -0.1626863 -0.1626863 -1.168049 -1.168049 -0.2397842 -0.2397842 -0.2397842 -0.2397842 -1.654492 -0.679206 -0.679206 -0.259019 -0.259019 -0.5734771 -0.2697462 -0.2697462 -0.2697462 -0.5707436 -0.5707436 -0.6527051 -0.6527051 -0.6527051 -0.6527051 -1.446529 -1.446529 -0.8870184 -1.641733 -1.39633 -1.39633 -1.39633 -1.39633 -1.401152 -2.073009 -2.073009 -2.073009 -9999 -9999 -9999 -9999 -9999 -9999 -9999 -9999 -9999 -9999 -9999 -9999 -9999 -9999 -9999 -9999 -9999 -9999 -9999 -9999 -9999 -9999 -9999 -9999 
-9999 -9999 -9999 -9999 -9999 -9999 -9999 -9999 -9999 -9999 -9999 -9999 -9999 -9999 -9999 -9999 -9999 -9999 -9999 -9999 -9999 -9999 -9999 -9999 -9999 -9999 -9999 -9999 -9999 -9999 -9999 -9999 -9999 -9999 -9999 -0.6553295 -0.1586035 -0.1586035 -0.1586035 -0.3243689 -0.3243689 -0.3243689 -0.4829059 -0.4829059 -0.1104115 -0.1104115 -0.1104115 -0.1584128 -0.08070298 -0.08070298 -0.0716423 0.2940295 0.2940295 0.2940295 0.2740296 -0.02500168 0.09979172 0.1797917 0.1797917 0.1797917 0.1797917 -0.1247202 0.2219226 0.2224597 0.2224597 0.2224597 -0.2700836 0.3311774 0.3311774 0.3311774 0.3311774 0.4038141 0.4038141 0.4038141 0.4038141 0.1438141 -0.1897188 0.09028122 0.1002812 -0.04657196 -0.04657196 -0.1741296 -0.1741296 -0.125867 -0.125867 -0.4204785 -0.4204785 -0.2671231 -0.2671231 -0.2671231 -0.2317587 -0.2317587 -0.095242 -0.095242 -0.095242 -0.095242 0.11974 0.11974 -0.6789357 -0.6789357 -0.2519058 -0.2519058 -0.2519058 0.02592087 0.02592087 0.02592087 -0.4433708 -0.4433708 -0.4433708 -0.4433708 -0.6903972 -0.7890895 -0.7890895 -0.08465897 -0.08465897 -0.08465897 -0.002198334 -0.002198334 -0.002198334 -0.002198334 -0.1658818 -0.1658818 -0.2605489 -0.2605489 -0.2605489 -0.354895 -0.354895 -0.7861841 -0.7861841 -0.5229527 -0.5229527 -1.229004 -1.229004 -1.229004 -2.040127 -0.09574402 -0.09574402 -0.09574402 -0.09574402 -0.8389931 -0.0766095 -0.0766095 -0.0766095 -1.387246 -0.1626863 -0.1626863 -0.1626863 -0.1626863 -1.168049 -0.2397842 -0.2397842 0.02021576 0.02021576 0.02021576 -0.679206 -0.259019 -0.259019 -0.259019 -0.259019 -0.6661337 -0.5707436 -0.5707436 -0.5707436 -0.1314224 -0.1314224 -0.6527051 -0.6527051 -0.6527051 -1.446529 -0.8870184 -0.8870184 -0.8870184 -1.39633 -1.39633 -1.39633 -1.532146 -1.532146 -2.073009 -2.073009 -2.073009 -9999 -9999 -9999 -9999 -9999 -9999 -9999 -9999 -9999 -9999 -9999 -9999 -9999 -9999 -9999 -9999 -9999 -9999 -9999 -9999 -9999 -9999 -9999 -9999 
-9999 -9999 -9999 -9999 -9999 -9999 -9999 -9999 -9999 -9999 -9999 -9999 -9999 -9999 -9999 -9999 -9999 -9999 -9999 -9999 -9999 -9999 -9999 -9999 -9999 -9999 -9999 -9999 -9999 -9999 -9999 -9999 -9999 -9999 -9999 -9999 -0.1586035 -0.1586035 -0.1586035 -0.3243689 -0.3243689 -0.2757332 -0.4829059 -0.2131162 -0.1104115 -0.1104115 -0.1104115 -0.3034839 -0.08070298 -0.08070298 -0.0716423 -0.0716423 0.2740296 0.2740296 -0.02500168 -0.02500168 0.09979172 0.1797917 0.1797917 0.1797917 0.1797917 -0.253913 0.2219226 0.2219226 0.2219226 0.2219226 -0.07022003 0.3311774 0.3311774 0.3311774 0.3311774 -0.1225963 0.4038141 0.4038141 0.4038141 -0.1461859 -0.3308925 -0.04657196 -0.04657196 -0.04657196 -0.04657196 -0.2503078 -0.1741296 -0.2704593 -0.2704593 -0.4204785 -0.4204785 -0.09960144 -0.09960144 -0.09960144 -0.2317587 -0.2317587 -0.095242 -0.095242 -0.095242 0.11974 0.11974 0.11974 0.11974 -0.07972732 -0.07972732 -0.2519058 0.02592087 0.02592087 0.02592087 0.02592087 0.01039932 0.01039932 -0.4433708 -0.6903972 -0.6903972 -0.03187592 -0.03187592 -0.03187592 -0.08465897 -0.08465897 -0.002198334 -0.002198334 -0.002198334 -0.07013519 -0.07013519 -0.2605489 -0.2605489 -0.2605489 -0.2605489 -0.354895 -0.354895 -0.9749579 -0.9749579 -0.9749579 -0.9749579 -1.229004 -1.229004 -1.229004 -2.040127 -1.637651 -1.637651 -0.8389931 -0.8389931 -0.0766095 -0.0766095 -0.0766095 -0.0766095 -0.267357 -0.1626863 -0.1626863 -0.1626863 -0.1626863 -1.284649 -0.2397842 0.02021576 0.02021576 0.02021576 0.02021576 -0.7838283 -0.259019 -0.259019 -0.259019 -0.259019 -0.6661337 -0.2263716 -0.2263716 -0.1314224 -0.1314224 -0.1314224 -0.1314224 -0.6527051 -0.6527051 -0.8870184 -0.8870184 -0.8870184 -0.8870184 -1.898708 -1.39633 -1.532146 -1.532146 -1.532146 -2.592468 -2.592468 -2.682497 -2.682497 -9999 -9999 -9999 -9999 -9999 -9999 -9999 -9999 -9999 -9999 -9999 -9999 -9999 -9999 -9999 -9999 -9999 -9999 -9999 -9999 -9999 -9999 -9999 
-9999 -9999 -9999 -9999 -9999 -9999 -9999 -9999 -9999 -9999 -9999 -9999 -9999 -9999 -9999 -9999 -9999 -9999 -9999 -9999 -9999 -9999 -9999 -9999 -9999 -9999 -9999 -9999 -9999 -9999 -9999 -9999 -9999 -9999 -9999 -9999 -0.1586035 -0.1586035 -0.1586035 -0.3243689 -0.2757332 -0.2757332 -0.2757332 -0.2131162 -0.2131162 -0.2131162 -0.2131162 -0.3034839 -0.08070298 -0.08070298 -0.08070298 -0.103661 -0.103661 -0.2079565 -0.02500168 -0.02500168 -0.02500168 0.1797917 0.1797917 0.1797917 -0.253913 -0.1817018 0.2019226 0.2219226 0.2219226 0.2019226 -0.07022003 0.1811774 0.3311774 0.3311774 0.1611774 -0.1597455 -0.1288803 -0.1288803 -0.1288803 -0.1288803 -0.3308925 -0.04657196 -0.04657196 -0.04657196 -0.2503078 -0.2503078 -0.2503078 -0.2704593 -0.2704593 -0.3367361 -0.09960144 -0.09960144 -0.09960144 -0.09960144 -0.06127441 -0.06127441 -0.04649918 -0.04649918 -0.095242 0.11974 0.11974 0.11974 0.11974 -0.07972732 -0.07972732 -0.2519058 0.02592087 0.02592087 0.02592087 0.02592087 0.01039932 0.01039932 0.01039932 -0.6903972 -0.03187592 -0.03187592 -0.03187592 -0.03187592 -0.08465897 -0.08465897 -0.1593883 -0.07013519 -0.07013519 -0.07013519 -0.07013519 -0.2605489 -0.2605489 -0.2605489 -0.354895 -0.9239115 -1.656178 -0.9749579 -0.9749579 -0.9749579 -0.9749579 -2.265512 -1.458913 -1.458913 -1.458913 -1.637651 -1.386254 -1.386254 -1.386254 -0.0766095 -0.0766095 -0.0766095 -0.0766095 -0.267357 -0.267357 -0.1626863 -0.1626863 -0.1626863 -1.284649 -0.9187715 -0.9187715 0.02021576 0.02021576 0.02021576 -0.7838283 -0.7838283 -0.259019 -0.259019 -0.6661337 -0.2263716 -0.2263716 -0.2263716 -0.1314224 -0.1314224 -0.1314224 -0.1314224 -0.6527051 -1.016278 -1.016278 -0.8870184 -0.8870184 -0.8870184 -1.898708 -1.532146 -1.532146 -1.532146 -1.532146 -2.592468 -2.592468 -2.592468 -2.682497 -2.208013 -9999 -9999 -9999 -9999 -9999 -9999 -9999 -9999 -9999 -9999 -9999 -9999 -9999 -9999 -9999 -9999 -9999 -9999 -9999 -9999 -9999 -9999 
-9999 -9999 -9999 -9999 -9999 -9999 -9999 -9999 -9999 -9999 -9999 -9999 -9999 -9999 -9999 -9999 -9999 -9999 -9999 -9999 -9999 -9999 -9999 -9999 -9999 -9999 -9999 -9999 -9999 -9999 -9999 -9999 -9999 -9999 -9999 -9999 -9999 -0.1521356 -0.1524173 -0.1524173 -0.1524173 -0.2757332 -0.2757332 -0.2131162 -0.2131162 -0.2131162 -0.2131162 -0.3034839 -0.3284299 -0.103661 -0.103661 -0.103661 -0.103661 -0.2079565 -0.1016629 -0.02500168 -0.02500168 -0.4116266 -0.4116266 -0.253913 -0.253913 -0.1817018 -0.1817018 0.08192261 -0.07022003 -0.07022003 -0.07022003 -0.08720504 -0.08720504 -0.08720504 -0.1923589 -0.1923589 -0.1288803 -0.1288803 -0.1288803 -0.1288803 -0.1201807 -0.1238109 -0.1238109 -0.1238109 -0.2503078 -0.2503078 -0.2503078 -0.2704593 -0.2704593 -0.3367361 -0.09960144 -0.09960144 -0.09960144 -0.06127441 -0.06127441 -0.04649918 -0.04649918 -0.04649918 -0.04649918 0.11974 0.11974 0.11974 -0.07972732 -0.07972732 -0.07972732 -0.2644745 -0.1448347 0.02592087 0.02592087 0.01039932 0.01039932 0.01039932 0.01039932 -0.1147641 -0.03187592 -0.03187592 -0.03187592 -0.03187592 -0.05630051 -0.08465897 -0.1593883 -0.1593883 -0.07013519 -0.07013519 -0.07013519 -0.3051376 -0.3051376 -0.3051376 -0.9239115 -0.9239115 -0.7225711 -0.7225711 -0.9749579 -0.9749579 -0.9749579 -1.458913 -1.458913 -1.458913 -1.458913 -1.637651 -1.386254 -1.386254 -1.386254 -1.386254 -0.0766095 -0.0766095 -0.267357 -0.267357 -0.267357 -1.766729 -1.284649 -1.284649 -0.9187715 -0.9187715 -0.9187715 0.02021576 0.02021576 0.02021576 -0.7838283 -0.7838283 -0.7838283 -1.480641 -1.850921 -0.2263716 -0.2263716 -0.2263716 -0.2263716 -0.1314224 -0.1314224 -0.1314224 -0.8986543 -1.016278 -1.016278 -1.016278 -1.521407 -1.898708 -1.898708 -1.898708 -1.898708 -2.089801 -2.592468 -2.592468 -1.239989 -1.239989 -1.862185 -2.208013 -9999 -9999 -9999 -9999 -9999 -9999 -9999 -9999 -9999 -9999 -9999 -9999 -9999 -9999 -9999 -9999 -9999 -9999 -9999 -9999 -9999 -9999 
-9999 -9999 -9999 -9999 -9999 -9999 -9999 -9999 -9999 -9999 -9999 -9999 -9999 -9999 -9999 -9999 -9999 -9999 -9999 -9999 -9999 -9999 -9999 -9999 -9999 -9999 -9999 -9999 -9999 -9999 -9999 -9999 -9999 -9999 -9999 -9999 -9999 -9999 -0.1524173 -0.1524173 -0.1524173 -0.2757332 -0.2757332 -0.2131162 -0.2131162 -0.2131162 -0.2937253 -0.2937253 -0.3284299 -0.103661 -0.103661 -0.103661 -0.08809189 -0.08809189 -0.08809189 -0.1016629 -0.1016629 -0.09760101 -0.09760101 -0.2885011 -0.2885011 -0.2054775 -0.1771234 -0.09525421 -0.09525421 -0.09525421 0.04093887 0.04093887 0.04093887 -0.2590611 -0.1923589 -0.1923589 -0.1288803 -0.1288803 -0.1201807 -0.1201807 -0.1201807 -0.1201807 -0.1238109 -0.1238109 -0.2503078 -0.2503078 -0.2503078 -0.3024049 -0.3024049 -0.3367361 -0.3367361 -0.09960144 -0.09960144 -0.06127441 -0.06127441 -0.04649918 -0.04649918 -0.04649918 -0.04649918 -0.1223764 -0.1223764 -0.1223764 -0.07972732 -0.1705293 -0.2644745 -0.2644745 -0.1448347 -0.1448347 -0.1448347 -0.1448347 0.01039932 0.01039932 0.01039932 -0.1147641 -0.1147641 -0.02134949 -0.02134949 -0.03187592 -0.05630051 -0.05630051 -0.1593883 -0.1593883 -0.1593883 -0.07013519 -0.3051376 -0.3051376 -0.3051376 -0.3051376 -0.9239115 -0.7225711 -0.7225711 -0.7225711 -0.7225711 -1.65101 -2.265512 -1.458913 -1.458913 -1.458913 -1.458913 -1.634718 -1.386254 -1.386254 -1.386254 -0.8128195 -0.8128195 -0.4912848 -0.267357 -0.267357 -1.766729 -1.766729 -1.506281 -1.284649 -1.506281 -0.9187715 -0.9187715 -0.9187715 -1.644298 -1.644298 -0.7838283 -0.7838283 -1.480641 -1.480641 -1.850921 -1.850921 -1.850921 -0.2263716 -1.816682 -1.816682 -0.8986543 -0.8986543 -0.8986543 -1.016278 -1.016278 -1.016278 -1.521407 -1.521407 -1.898708 -1.898708 -2.089801 -2.089801 -1.078623 -1.078623 -1.239989 -1.239989 -1.239989 -1.486527 -1.486527 -9999 -9999 -9999 -9999 -9999 -9999 -9999 -9999 -9999 -9999 -9999 -9999 -9999 -9999 -9999 -9999 -9999 -9999 -9999 -9999 -9999 
-9999 -9999 -9999 -9999 -9999 -9999 -9999 -9999 -9999 -9999 -9999 -9999 -9999 -9999 -9999 -9999 -9999 -9999 -9999 -9999 -9999 -9999 -9999 -9999 -9999 -9999 -9999 -9999 -9999 -9999 -9999 -9999 -9999 -9999 -9999 -9999 -9999 -9999 -0.1524173 -0.1524173 -0.1524173 -0.4602635 -0.2703072 -0.2703072 -0.2703072 -0.2703072 -0.2937253 -0.2937253 -0.3284299 -0.1292282 -0.103661 -0.08809189 -0.08809189 -0.08809189 -0.08809189 -0.1016629 -0.09760101 -0.09760101 -0.09760101 -0.09760101 -0.2885011 -0.1771234 -0.09525421 -0.09525421 -0.09525421 0.04093887 0.04093887 0.04093887 0.04093887 -0.2590611 -0.1923589 -0.1227486 -0.1227486 -0.1227486 -0.1201807 -0.1201807 -0.1201807 -0.1201807 -0.1238109 -0.1238109 -0.3451399 -0.3024049 -0.3024049 -0.3024049 -0.3024049 -0.3627461 -0.290594 -0.290594 -0.290594 -0.1377301 -0.06127441 -0.06127441 -0.04649918 -0.04649918 -0.04649918 -0.1223764 -0.1223764 -0.1223764 -0.1705293 -0.1705293 -0.5023521 -0.2644745 -0.1448347 -0.1448347 -0.1448347 -0.1174118 -0.1174118 -0.1147641 -0.1147641 -0.1147641 -0.02134949 -0.02134949 -0.02134949 -0.05630051 -0.05630051 -0.03413086 -0.03413086 -0.03413086 -0.3367127 -0.3367127 -0.3051376 -0.04774109 -0.2011134 -0.2011134 -0.2011134 -0.7225711 -0.7225711 -0.7225711 -0.7225711 -1.65101 -0.5703127 -0.5703127 -0.5203127 -1.458913 -1.458913 -1.634718 -0.9877638 -0.9877638 -0.9877638 -0.8128195 -0.4912848 -0.4912848 -0.4912848 -0.4912848 -1.766729 -1.506281 -1.506281 -1.506281 -1.4083 -1.4083 -0.9187715 -1.644298 -1.644298 -1.644298 -2.014583 -1.480641 -1.480641 -1.480641 -1.850921 -1.850921 -1.850921 -2.020921 -1.816682 -1.816682 -0.8986543 -0.8986543 -0.8986543 -1.527606 -1.521407 -1.521407 -1.521407 -1.521407 -2.571822 -2.089801 -2.089801 -1.078623 -1.078623 -1.078623 -1.078623 -1.239989 -1.239989 -1.486527 -1.486527 -1.486527 -9999 -9999 -9999 -9999 -9999 -9999 -9999 -9999 -9999 -9999 -9999 -9999 -9999 -9999 -9999 -9999 -9999 -9999 -9999 -9999 
-9999 -9999 -9999 -9999 -9999 -9999 -9999 -9999 -9999 -9999 -9999 -9999 -9999 -9999 -9999 -9999 -9999 -9999 -9999 -9999 -9999 -9999 -9999 -9999 -9999 -9999 -9999 -9999 -9999 -9999 -9999 -9999 -9999 -9999 -9999 -9999 -9999 -9999 -9999 -0.1524173 -0.4602635 -0.4602635 -0.2703072 -0.2703072 -0.2703072 -0.2657384 -0.2937253 -0.1804216 -0.1292282 -0.1292282 -0.1292282 -0.1292282 -0.08809189 -0.07251984 -0.07251984 -0.07251984 -0.09760101 -0.09760101 -0.09760101 -0.09760101 -0.1771234 -0.1771234 -0.1771234 -0.09525421 -0.09525421 0.04093887 0.04093887 0.04093887 0.04093887 -0.1181432 -0.1181432 -0.1181432 -0.1181432 -0.1227486 -0.1201807 -0.1201807 -0.1201807 -0.1201807 -0.1238109 -0.3451399 -0.3451399 -0.3024049 -0.3024049 -0.3024049 -0.3627461 -0.3627461 -0.290594 -0.290594 -0.290594 -0.1186139 -0.1186139 -0.09503631 -0.09503631 -0.09503631 -0.125174 -0.1223764 -0.1223764 -0.1223764 -0.1705293 -0.1705293 -0.5023521 -0.5023521 -0.06967392 -0.06967392 -0.1174118 -0.1174118 -0.1174118 0.01496292 0.01496292 0.01496292 -0.02134949 -0.02134949 -0.02134949 0.05497665 -0.05630051 -0.03413086 -0.03413086 -0.03413086 -0.03413086 -0.3367127 -0.04774109 -0.04774109 -0.04774109 -0.2011134 -0.2011134 -0.7225711 -0.7225711 -0.7225711 -1.65101 -0.5703127 -0.5703127 -0.5203127 -0.5203127 -0.5203127 -0.5203127 -1.634718 -0.9877638 -0.9877638 -0.9877638 -0.7587175 -0.4912848 -0.4912848 -0.4912848 -0.4912848 -1.588357 -1.506281 -1.506281 -1.506281 -1.4083 -1.4083 -1.4083 -1.4083 -1.644298 -2.014583 -2.014583 -2.014583 -2.102791 -2.102791 -2.386739 -2.020921 -2.020921 -2.020921 -1.816682 -1.105837 -1.105837 -1.105837 -1.105837 -1.527606 -1.527606 -1.521407 -1.521407 -2.571822 -1.719614 -1.719614 -1.719614 -1.078623 -1.078623 -0.4002606 -0.4002606 -0.4002606 -1.486527 -1.486527 -1.486527 -1.486527 -9999 -9999 -9999 -9999 -9999 -9999 -9999 -9999 -9999 -9999 -9999 -9999 -9999 -9999 -9999 -9999 -9999 -9999 -9999 -9999 
-9999 -9999 -9999 -9999 -9999 -9999 -9999 -9999 -9999 -9999 -9999 -9999 -9999 -9999 -9999 -9999 -9999 -9999 -9999 -9999 -9999 -9999 -9999 -9999 -9999 -9999 -9999 -9999 -9999 -9999 -9999 -9999 -9999 -9999 -9999 -9999 -9999 -9999 -9999 -9999 -0.3191402 -0.4602635 -0.2703072 -0.2657384 -0.2657384 -0.2657384 -0.1804216 -0.1804216 -0.1292282 -0.1292282 -0.1292282 0.1481189 0.1481189 0.1481189 -0.07251984 -0.07251984 -0.07251984 -0.09760101 -0.09760101 -0.09760101 -0.1897221 -0.1771234 0.05199051 0.05199051 0.05199051 -0.06898865 0.04093887 0.04093887 -0.00552536 -0.00552536 -0.1181432 -0.1181432 -0.1181432 -0.1227486 -0.1227486 -0.1492291 -0.1360825 -0.1360825 -0.1360825 -0.3451399 -0.02321304 -0.3451399 -0.4105341 -0.4105341 -0.3627461 -0.3627461 -0.290594 -0.290594 -0.1186139 -0.1186139 -0.1186139 -0.09503631 -0.09503631 -0.09503631 -0.09503631 -0.378532 -0.2623505 -0.1705293 -0.1705293 -0.5023521 -0.5023521 -0.06967392 -0.06967392 -0.06967392 -0.06967392 -0.1174118 0.01496292 0.01496292 0.01496292 0.01496292 -0.02134949 0.05497665 0.05497665 0.05497665 0.05497665 -0.03413086 -0.03413086 -0.03413086 -0.08894119 -0.04774109 -0.04774109 -0.04774109 -0.04774109 -0.2011134 -0.2011134 -0.04047363 0.1134343 0.1134343 0.1134343 0.1134343 -0.5703127 -0.5203127 -0.5203127 -0.5203127 -0.5203127 -0.5365627 -0.9877638 -0.9877638 -0.7587175 -0.7587175 -0.7587175 -0.4912848 -0.4912848 -0.4912848 -1.588357 -1.069447 -1.069447 -1.069447 -1.4083 -1.4083 -1.4083 -1.4083 -1.885261 -1.760952 -1.760952 -2.014583 -2.102791 -2.102791 -2.386739 -1.947755 -1.947755 -1.148328 -1.148328 -1.105837 -1.105837 -1.105837 -1.105837 -1.214821 -1.527606 -1.953861 -1.953861 -1.779767 -1.719614 -1.719614 -1.719614 -1.719614 -0.3610153 -0.4002606 -0.4002606 -0.4002606 -1.486527 -1.486527 -1.462708 -1.462708 -1.462708 -9999 -9999 -9999 -9999 -9999 -9999 -9999 -9999 -9999 -9999 -9999 -9999 -9999 -9999 -9999 -9999 -9999 -9999 -9999 
-9999 -9999 -9999 -9999 -9999 -9999 -9999 -9999 -9999 -9999 -9999 -9999 -9999 -9999 -9999 -9999 -9999 -9999 -9999 -9999 -9999 -9999 -9999 -9999 -9999 -9999 -9999 -9999 -9999 -9999 -9999 -9999 -9999 -9999 -9999 -9999 -9999 -9999 -9999 -9999 -0.3191402 -0.270734 -0.270734 -0.2657384 -0.2657384 -0.2657384 -0.1804216 -0.1804216 -0.06605987 -0.06605987 -0.06605987 0.1481189 0.1481189 0.1481189 0.1481189 -0.01459717 -0.01459717 -0.01459717 -0.01459717 -0.1897221 -0.05362579 -0.05362579 0.05199051 0.05199051 0.05199051 0.05199051 -0.00552536 -0.00552536 -0.00552536 -0.00552536 -0.1181432 -0.07974655 -0.07974655 -0.07974655 -0.1492291 -0.1492291 -0.1360825 -0.1360825 -0.02321304 -0.02321304 -0.02321304 -0.02321304 -0.4105341 -0.4105341 -0.6294502 -0.3627461 -0.3627461 -0.7142078 -0.7142078 -0.1186139 -0.1186139 -0.09503631 -0.09503631 -0.09503631 -0.378532 -0.378532 -0.2623505 -0.2623505 -0.2623505 -0.2623505 -0.2265115 -0.06967392 -0.06967392 -0.06967392 -0.06967392 -0.1572487 0.01496292 0.01496292 0.01496292 0.01496292 -0.0869339 0.05497665 0.05497665 0.05497665 0.05497665 -0.1461679 -0.03413086 -0.08894119 -0.08894119 -0.08894119 -0.04774109 -0.04774109 -0.04774109 -0.0765387 -0.04047363 -0.04047363 0.1134343 0.1134343 0.1134343 0.1134343 -0.1781456 -0.5203127 -0.5203127 -0.5203127 -0.5365627 -0.5365627 -0.3537444 -0.3537444 -0.7587175 -0.7587175 -0.1353267 -0.1353267 -0.1353267 -1.588357 -1.588357 -1.069447 -1.069447 -1.069447 -1.152925 -1.152925 -1.4083 -1.885261 -1.760952 -1.760952 -1.760952 -1.760952 -2.102791 -2.102791 -1.947755 -1.947755 -1.947755 -1.148328 -1.148328 -1.105837 -1.094189 -1.105837 -1.214821 -1.214821 -1.214821 -1.953861 -1.779767 -1.779767 -1.719614 -1.719614 -1.719614 -0.3610153 -0.3610153 -0.3610153 -0.4002606 -0.4002606 -1.490307 -1.462708 -1.462708 -1.462708 -1.462708 -2.251137 -9999 -9999 -9999 -9999 -9999 -9999 -9999 -9999 -9999 -9999 -9999 -9999 -9999 -9999 -9999 -9999 -9999 -9999 
-9999 -9999 -9999 -9999 -9999 -9999 -9999 -9999 -9999 -9999 -9999 -9999 -9999 -9999 -9999 -9999 -9999 -9999 -9999 -9999 -9999 -9999 -9999 -9999 -9999 -9999 -9999 -9999 -9999 -9999 -9999 -9999 -9999 -9999 -9999 -9999 -9999 -9999 -9999 -9999 -9999 -0.270734 -0.270734 -0.2657384 -0.2657384 -0.2657384 -0.2523508 -0.1804216 -0.06605987 -0.06605987 -0.06605987 0.1481189 0.1481189 0.1481189 0.1481189 -0.01459717 -0.01459717 -0.01459717 -0.01459717 -0.1897221 -0.05362579 -0.05362579 0.05199051 0.05199051 0.05199051 0.05199051 -0.06898865 -0.00552536 -0.00552536 -0.00552536 -0.07974655 -0.07974655 -0.07974655 -0.07974655 -0.1492291 -0.1492291 0.02068695 0.02068695 -0.02321304 -0.02321304 -0.02321304 -0.02321304 -0.4105341 -0.4105341 -0.6294502 -0.6294502 -0.6294502 -0.7142078 -0.2752667 -0.2752667 -0.1155325 -0.1155325 -0.1155325 -0.1155325 -0.378532 -0.378532 -0.2623505 -0.2623505 -0.2623505 -0.2265115 -0.2265115 -0.2265115 -0.007468109 -0.06967392 -0.06967392 -0.1572487 -0.1572487 0.08518372 0.08518372 0.01496292 -0.0869339 -0.0869339 0.05497665 0.05497665 0.05497665 -0.1461679 -0.08894119 -0.08894119 -0.08894119 -0.05229797 -0.05229797 -0.05229797 -0.0765387 -0.0765387 -0.04047363 -0.04047363 0.1134343 0.1134343 0.1134343 0.1134343 -0.1781456 -0.1781456 -0.2727377 -0.2727377 -0.5365627 -0.3537444 -0.3537444 -0.3537444 -0.3537444 -0.7587175 -0.1353267 -0.1353267 -0.1353267 -0.1353267 -0.2386841 -0.2386841 -1.069447 -1.069447 -1.152925 -1.152925 -1.152925 -1.885261 -1.760952 -1.760952 -1.399843 -1.399843 -1.399843 -1.416076 -1.416076 -1.416076 -1.947755 -1.148328 -1.148328 -1.094189 -1.094189 -1.094189 -1.214821 -0.9821767 -0.9821767 -0.9821767 -1.779767 -1.779767 -0.336152 -0.336152 -0.3610153 -0.3610153 -0.3610153 -0.3610153 -0.4002606 -0.4002606 -1.490307 -1.462708 -1.462708 -1.462708 -1.462708 -2.251137 -9999 -9999 -9999 -9999 -9999 -9999 -9999 -9999 -9999 -9999 -9999 -9999 -9999 -9999 -9999 -9999 -9999 -9999 
-9999 -9999 -9999 -9999 -9999 -9999 -9999 -9999 -9999 -9999 -9999 -9999 -9999 -9999 -9999 -9999 -9999 -9999 -9999 -9999 -9999 -9999 -9999 -9999 -9999 -9999 -9999 -9999 -9999 -9999 -9999 -9999 -9999 -9999 -9999 -9999 -9999 -9999 -9999 -9999 -9999 -9999 -0.270734 -0.1825261 -0.1825261 -0.1825261 -0.2523508 -0.2523508 -0.06605987 -0.06605987 -0.06605987 0.1481189 0.1481189 0.1481189 -0.04713501 -0.01459717 -0.01459717 -0.01459717 -0.01459717 -0.1897221 -0.05362579 -0.05362579 0.05199051 0.05199051 0.05199051 -0.06898865 -0.06898865 -0.06898865 -0.1722618 -0.2657964 -0.2657964 -0.07974655 -0.07974655 -0.07974655 -0.08614258 0.02068695 0.02068695 0.02068695 0.02068695 -0.02321304 -0.02321304 -0.02321304 -0.2847317 -0.6294502 -0.6294502 -0.6294502 -0.6294502 -0.7142078 -0.2752667 -0.2752667 -0.1155325 -0.1155325 -0.1155325 -0.1155325 -0.2821724 -0.2821724 -0.2623505 -0.2623505 -0.2265115 -0.2265115 -0.2265115 -0.007468109 -0.007468109 -0.007468109 -0.1572487 -0.1572487 0.08518372 0.08518372 0.08518372 0.08518372 -0.0869339 -0.0869339 -0.0869339 -0.1394269 -0.1461679 -0.1461679 -0.1461679 -0.08894119 -0.08894119 -0.05229797 -0.05229797 -0.05229797 -0.05229797 -0.0765387 0.0146402 0.0146402 0.0146402 0.1134343 0.1134343 -0.1781456 -0.1781456 -0.1781456 -0.1781456 -0.2727377 -0.3232037 -0.3537444 -0.3537444 -0.3537444 -0.3537444 -0.4841637 -0.1353267 -0.1353267 -0.1353267 -0.1353267 -0.2386841 -0.2263284 -0.2263284 -1.069447 -1.152925 -1.152925 -1.152925 -1.292925 -1.760952 -0.5689812 -1.399843 -1.399843 -1.399843 -1.416076 -1.416076 -1.416076 -1.947755 -0.4432222 -0.4432222 -1.094189 -1.094189 -1.094189 -1.214821 -0.9821767 -0.9821767 -0.9821767 -0.9821767 -0.336152 -0.336152 -0.336152 -0.336152 -0.2285263 -0.3211294 -0.3211294 -0.3211294 -0.3211294 -1.490307 -0.8401849 -0.8401849 -0.8401849 -2.251137 -2.251137 -2.251137 -9999 -9999 -9999 -9999 -9999 -9999 -9999 -9999 -9999 -9999 -9999 -9999 -9999 -9999 -9999 -9999 -9999 
-9999 -9999 -9999 -9999 -9999 -9999 -9999 -9999 -9999 -9999 -9999 -9999 -9999 -9999 -9999 -9999 -9999 -9999 -9999 -9999 -9999 -9999 -9999 -9999 -9999 -9999 -9999 -9999 -9999 -9999 -9999 -9999 -9999 -9999 -9999 -9999 -9999 -9999 -9999 -9999 -9999 -9999 -0.1825261 -0.1825261 -0.1825261 -0.1825261 -0.2523508 -0.2523508 0.004734802 -0.06605987 -0.06605987 -0.1233678 -0.04713501 -0.04713501 -0.04713501 -0.04713501 -0.01459717 -0.01459717 -0.262081 -0.262081 0.05096237 0.05096237 -0.03512466 -0.03512466 -0.03512466 -0.2145247 -0.1722618 -0.1722618 -0.1722618 -0.1722618 -0.2657964 -0.07974655 -0.07974655 -0.08614258 -0.08614258 0.02068695 0.02068695 0.02068695 0.02068695 -0.07164917 -0.07164917 -0.2847317 -0.2847317 -0.6294502 -0.6294502 -0.5623093 -0.5623093 -0.5623093 -0.2752667 -0.2752667 -0.1155325 -0.1155325 -0.1155325 -0.1155325 -0.2821724 -0.2821724 -0.2821724 -0.3415851 -0.3415851 -0.2265115 -0.007468109 -0.007468109 -0.007468109 -0.007468109 -0.05631363 -0.05631363 0.08518372 0.08518372 0.08518372 0.08518372 -0.1900594 -0.1394269 -0.1394269 -0.1394269 -0.09617127 -0.09617127 -0.1461679 -0.1946756 -0.1946756 -0.05229797 -0.05229797 -0.05229797 -0.05229797 -0.0765387 0.0146402 0.0146402 0.0146402 0.0146402 -0.01122436 -0.1063318 -0.1781456 -0.1781456 -0.2727377 -0.2727377 -0.3232037 -0.1304219 -0.1304219 -0.3537444 -0.4841637 -0.4841637 0.02398911 0.02398911 0.02398911 -0.2386841 -0.2263284 -0.2263284 -0.2263284 -0.2263284 -0.4428708 -1.152925 -1.152925 -1.292925 -0.5689812 -0.5689812 -0.5689812 -1.399843 -1.399843 -1.416076 -0.5807538 -0.5807538 -0.4432222 -0.4432222 -0.4432222 -0.4432222 -1.094189 -0.1680402 -0.1680402 -0.1680402 -0.9821767 -0.9821767 -0.7638469 -0.336152 -0.336152 -0.336152 -0.2285263 -0.2285263 -0.2285263 -0.2285263 -0.3211294 -0.2284378 -0.2284378 -0.2284378 -0.8401849 -0.8401849 -0.8401849 -2.180362 -2.026252 -2.026252 -9999 -9999 -9999 -9999 -9999 -9999 -9999 -9999 -9999 -9999 -9999 -9999 -9999 -9999 -9999 -9999 
-9999 -9999 -9999 -9999 -9999 -9999 -9999 -9999 -9999 -9999 -9999 -9999 -9999 -9999 -9999 -9999 -9999 -9999 -9999 -9999 -9999 -9999 -9999 -9999 -9999 -9999 -9999 -9999 -9999 -9999 -9999 -9999 -9999 -9999 -9999 -9999 -9999 -9999 -9999 -9999 -9999 -9999 -9999 -0.1825261 -0.1825261 -0.1825261 -0.2523508 0.004734802 0.004734802 0.004734802 0.004734802 -0.1233678 -0.04713501 -0.04713501 -0.04713501 -0.04713501 -0.09630371 -0.09630371 -0.262081 0.05096237 0.05096237 0.05096237 0.05096237 -0.03512466 -0.03512466 -0.2145247 -0.1722618 -0.1722618 -0.1722618 -0.1730522 -0.1080804 -0.1080804 -0.1080804 -0.08614258 -0.08614258 0.02068695 0.02068695 0.02068695 -0.07164917 -0.07164917 -0.07164917 -0.2847317 -0.2847317 -0.7127163 -0.5623093 -0.5623093 -0.5623093 -0.5623093 -0.3482468 -0.2752667 -0.08941132 -0.08941132 -0.08941132 -0.2821724 -0.2821724 -0.2821724 -0.2821724 -0.3415851 -0.09318771 -0.09318771 -0.09318771 -0.007468109 -0.007468109 -0.007468109 -0.05631363 -0.05631363 0.08518372 0.08518372 0.08518372 -0.1900594 -0.1900594 -0.1394269 -0.1394269 -0.1394269 -0.09617127 -0.09617127 -0.09617127 -0.1946756 -0.1946756 -0.01138245 -0.01138245 0.2612709 0.2612709 0.2612709 0.0146402 0.0146402 0.0146402 -0.01122436 -0.01122436 -0.1063318 0.03212585 0.03212585 0.03212585 -0.3232037 -0.1304219 -0.1304219 -0.1304219 -0.1304219 -0.4841637 0.02398911 0.02398911 0.02398911 0.02398911 0.1629761 0.1629761 -0.2263284 -0.2263284 -0.2263284 -0.4428708 -0.4428708 -1.292925 -0.5689812 -0.5689812 -0.5689812 -0.5430279 -0.5430279 -0.8171265 -0.8171265 -0.5807538 -0.5807538 -0.4432222 -0.4432222 -0.06260956 -0.06260956 -0.06260956 -0.1680402 -0.1680402 -0.1562584 -0.1562584 -0.7638469 -0.7638469 -0.7638469 -0.336152 -0.336152 -0.2285263 -0.2285263 -0.2285263 -0.2285263 -0.3211294 -0.2284378 -0.2284378 -0.2284378 -0.2284378 -0.8401849 -0.8401849 -2.026252 -2.026252 -2.026252 -2.026252 -9999 -9999 -9999 -9999 -9999 -9999 -9999 -9999 -9999 -9999 -9999 -9999 -9999 -9999 -9999 
-9999 -9999 -9999 -9999 -9999 -9999 -9999 -9999 -9999 -9999 -9999 -9999 -9999 -9999 -9999 -9999 -9999 -9999 -9999 -9999 -9999 -9999 -9999 -9999 -9999 -9999 -9999 -9999 -9999 -9999 -9999 -9999 -9999 -9999 -9999 -9999 -9999 -9999 -9999 -9999 -9999 -9999 -9999 -9999 -0.1825261 -0.2546266 -0.2546266 0.004734802 0.004734802 0.004734802 0.004734802 -0.1167938 -0.08833984 -0.08833984 -0.08833984 -0.09630371 -0.09630371 -0.09630371 -0.262081 0.05096237 0.05096237 0.05096237 0.05096237 -0.03512466 -0.2145247 -0.1496889 -0.1496889 -0.1496889 -0.1730522 -0.1730522 -0.1080804 -0.1080804 -0.1080804 0.01746445 0.01746445 -0.08614258 -0.1467305 -0.1467305 -0.07164917 -0.07164917 -0.07164917 -0.1807317 -0.2847317 -0.7127163 -0.5623093 -0.5623093 -0.5623093 -0.3482468 -0.3482468 -0.08941132 -0.08941132 -0.08941132 -0.08941132 -0.04922012 -0.04922012 -0.2821724 -0.3415851 -0.3415851 -0.09318771 -0.09318771 -0.09318771 -0.09318771 -0.436266 -0.05631363 -0.05631363 -0.05631363 -0.05631363 -0.09205551 -0.09205551 -0.1900594 -0.1900594 -0.08679352 -0.08679352 -0.09617127 -0.09617127 -0.09617127 -0.09617127 -0.1946756 -0.01138245 -0.01138245 0.2612709 0.2612709 0.2612709 0.2612709 0.0146402 0.0146402 0.0146402 -0.01122436 -0.01122436 -0.1063318 0.03212585 0.03212585 0.03212585 0.03212585 -0.1304219 -0.1304219 -0.1304219 -0.1304219 -0.6747829 0.02398911 0.02398911 0.02398911 0.1629761 0.1629761 0.1629761 0.1629761 -0.2263284 -0.2263284 -0.4428708 -0.4428708 -0.4428708 -1.292925 -0.5689812 -0.5430279 -0.5430279 -0.5430279 -0.5430279 -0.8171265 -0.5807538 -0.5807538 -0.5807538 -0.0943457 -0.06260956 -0.06260956 -0.06260956 -0.06260956 -0.1562584 -0.1562584 -0.1562584 -0.1562584 -0.7638469 -0.3426805 -0.3426805 -0.3426805 -0.2285263 -0.2285263 -0.2159917 -0.2159917 -0.2159917 -0.2284378 -0.2284378 -0.2284378 -0.5201248 -0.8401849 -2.180362 -2.026252 -2.026252 -2.026252 -0.4378368 -9999 -9999 -9999 -9999 -9999 -9999 -9999 -9999 -9999 -9999 -9999 -9999 -9999 -9999 -9999 
-9999 -9999 -9999 -9999 -9999 -9999 -9999 -9999 -9999 -9999 -9999 -9999 -9999 -9999 -9999 -9999 -9999 -9999 -9999 -9999 -9999 -9999 -9999 -9999 -9999 -9999 -9999 -9999 -9999 -9999 -9999 -9999 -9999 -9999 -9999 -9999 -9999 -9999 -9999 -9999 -9999 -9999 -9999 -9999 -0.7931804 -0.2546266 -0.2546266 0.004734802 0.004734802 0.004734802 -0.1167938 -0.08833984 -0.08833984 -0.08833984 -0.05365036 -0.05365036 -0.05365036 -0.1008351 -0.1008351 -0.1291812 0.05096237 0.05096237 -0.2221666 0.04302673 0.04302673 0.04302673 0.04302673 -0.1496889 -0.1496889 -0.1730522 0.04270752 0.04270752 0.01746445 0.01746445 0.01746445 0.01746445 -0.1467305 -0.08459137 -0.07164917 -0.07164917 -0.1807317 -0.1807317 -0.1807317 -0.7127163 -0.0329808 -0.0329808 -0.0329808 -0.3482468 -0.3482468 -0.08941132 -0.08941132 -0.08941132 -0.04922012 -0.04922012 -0.04922012 -0.03942093 -0.03942093 -0.03942093 -0.09318771 -0.09318771 -0.09318771 -0.09318771 -0.436266 -0.436266 -0.05631363 -0.05631363 -0.09205551 -0.09205551 -0.09205551 -0.15627 -0.08679352 -0.08679352 -0.08679352 -0.08679352 -0.09617127 -0.09617127 -0.09617127 -0.1004564 -0.01138245 -0.01138245 -0.01138245 0.2612709 0.2612709 0.2612709 -0.3109718 -0.1582103 -0.1582103 -0.1582103 -0.1063318 -0.1063318 0.03212585 0.03212585 0.03212585 0.03212585 -0.05198746 -0.05198746 -0.1304219 -0.1304219 -0.6747829 -0.1649765 0.02398911 0.02398911 0.1629761 0.1629761 0.1629761 0.1629761 0.07931533 -0.4428708 -0.4428708 -0.4428708 -1.266423 -1.080063 -1.080063 -0.5430279 -0.5430279 -0.5430279 -0.5430279 -0.8171265 -0.8171265 -0.8171265 -0.0943457 -0.0943457 -0.06260956 -0.06260956 -0.06260956 0.04098099 0.04098099 0.04098099 -0.1562584 -0.1562584 -0.3699614 -0.3426805 -0.3426805 -0.3426805 -0.3426805 -0.2159917 -0.2159917 -0.2159917 -0.2159917 -0.2843658 -0.2284378 -0.2284378 -0.5201248 -0.5201248 -1.340029 -2.180362 -1.299869 -1.299869 -0.4378368 2.022413 -9999 -9999 -9999 -9999 -9999 -9999 -9999 -9999 -9999 -9999 -9999 -9999 -9999 -9999 
-9999 -9999 -9999 -9999 -9999 -9999 -9999 -9999 -9999 -9999 -9999 -9999 -9999 -9999 -9999 -9999 -9999 -9999 -9999 -9999 -9999 -9999 -9999 -9999 -9999 -9999 -9999 -9999 -9999 -9999 -9999 -9999 -9999 -9999 -9999 -9999 -9999 -9999 -9999 -9999 -9999 -9999 -9999 -9999 -9999 -0.2482233 -0.1918523 -0.1918523 -0.1918523 -0.1167938 -0.1167938 -0.08833984 -0.08833984 -0.08833984 -0.05365036 -0.05365036 -0.05365036 -0.05365036 -0.1008351 -0.1008351 -0.1291812 -0.1291812 -0.2221666 0.04302673 0.04302673 0.04302673 0.04302673 -0.1496889 -0.1041844 0.04270752 0.04270752 0.04270752 0.04270752 0.01746445 0.01746445 0.01746445 -0.1467305 -0.08459137 -0.08459137 -0.08459137 -0.08459137 -0.1807317 -0.1807317 -0.2803355 -0.0329808 -0.0329808 -0.0329808 -0.0329808 -0.2233514 -0.3482468 -0.08941132 -0.08941132 -0.04922012 -0.04922012 -0.03942093 -0.03942093 -0.03942093 -0.03942093 -0.4038353 -0.09318771 -0.09318771 -0.436266 -0.436266 -0.436266 -0.517056 -0.09205551 -0.09205551 -0.09205551 -0.09205551 -0.15627 -0.08679352 -0.08679352 -0.08679352 -0.08679352 -0.2063374 -0.1004564 -0.1004564 -0.1004564 -0.1004564 0.04188843 0.0900238 0.0900238 0.2612709 -0.3109718 -0.3109718 -0.1582103 -0.1582103 -0.1582103 -0.1582103 0.01176104 0.1403584 0.1403584 0.03212585 -0.05198746 0.06142151 0.06142151 0.06142151 0.06142151 -0.6747829 -0.1649765 -0.1649765 -0.1649765 0.1629761 0.1629761 0.1629761 0.07931533 0.07931533 -0.03401199 -0.03401199 -0.03401199 -1.266423 -1.080063 -1.080063 -0.5430279 -0.5430279 -0.5430279 -0.8171265 -0.8171265 -0.8171265 -0.8471265 -0.0943457 -0.0943457 -0.004921722 -0.004921722 0.04098099 0.04098099 0.04098099 0.04098099 -0.1562584 -0.1562584 -0.3699614 -0.3426805 -0.3426805 -0.3426805 -0.5620563 -0.2159917 -0.2159917 -0.2159917 -0.2159917 -0.2843658 -0.2843658 -0.2843658 -0.5201248 -0.5201248 -1.340029 -1.299869 -1.299869 -1.299869 -0.4378368 -0.4378368 2.022413 -9999 -9999 -9999 -9999 -9999 -9999 -9999 -9999 -9999 -9999 -9999 -9999 -9999 
-9999 -9999 -9999 -9999 -9999 -9999 -9999 -9999 -9999 -9999 -9999 -9999 -9999 -9999 -9999 -9999 -9999 -9999 -9999 -9999 -9999 -9999 -9999 -9999 -9999 -9999 -9999 -9999 -9999 -9999 -9999 -9999 -9999 -9999 -9999 -9999 -9999 -9999 -9999 -9999 -9999 -9999 -9999 -9999 -9999 -9999 -0.1918523 -0.1918523 -0.1918523 -0.1167938 -0.1167938 0.1214024 0.1214024 0.1214024 -0.05365036 -0.05365036 -0.05365036 -0.05365036 -0.1008351 -0.1291812 -0.1291812 -0.1291812 -0.2221666 0.04302673 0.04302673 0.04302673 0.04302673 -0.0818544 -0.1041844 0.04270752 0.04270752 0.04270752 0.04270752 0.01746445 0.01746445 0.01746445 -0.04834534 -0.08459137 -0.08459137 -0.08459137 -0.08459137 -0.1807317 -0.2803355 -0.2803355 -0.0329808 -0.0329808 -0.0329808 -0.0329808 -0.2233514 -0.1020282 -0.1020282 -0.1020282 -0.1020282 -0.04922012 -0.04922012 -0.03942093 -0.03942093 -0.03942093 -0.4038353 -0.4038353 -0.4038353 -0.436266 -0.436266 -0.517056 -0.517056 0.1020337 0.1020337 0.1020337 -0.15627 -0.15627 -0.01945435 -0.01945435 -0.01945435 -0.2063374 -0.2063374 -0.1004564 -0.1004564 -0.1004564 0.04188843 0.04188843 0.0900238 0.0900238 0.0900238 0.0900238 0.07770905 -0.1582103 -0.1582103 -0.1582103 -0.07972027 0.1403584 0.1403584 0.1403584 0.1403584 -0.05198746 0.06142151 0.06142151 0.06142151 0.06142151 -0.16204 -0.1649765 -0.1649765 -0.04146072 -0.04146072 -0.04146072 0.07931533 0.07931533 0.07931533 -0.03401199 -0.03401199 -0.03401199 -1.266423 -1.080063 -0.8353103 -0.8353103 -0.8353103 -0.8353103 -1.202876 -0.8471265 -0.8471265 -0.8471265 -0.0943457 -0.004921722 -0.004921722 -0.004921722 0.04098099 0.04098099 0.04098099 0.04098099 -0.1413194 -0.3699614 -0.3699614 -0.3699614 -0.3426805 -0.3978333 -0.5620563 -0.229267 -0.2159917 -0.2159917 -0.2843658 -0.2843658 -0.2843658 -0.2843658 -0.5201248 -0.5201248 -1.340029 -1.299869 -1.299869 -1.299869 -1.299869 -1.257248 -1.257248 -9999 -9999 -9999 -9999 -9999 -9999 -9999 -9999 -9999 -9999 -9999 -9999 -9999 
-9999 -9999 -9999 -9999 -9999 -9999 -9999 -9999 -9999 -9999 -9999 -9999 -9999 -9999 -9999 -9999 -9999 -9999 -9999 -9999 -9999 -9999 -9999 -9999 -9999 -9999 -9999 -9999 -9999 -9999 -9999 -9999 -9999 -9999 -9999 -9999 -9999 -9999 -9999 -9999 -9999 -9999 -9999 -9999 -9999 -9999 -0.1918523 -0.1918523 -0.1918523 -0.1918523 0.1214024 0.1214024 0.1214024 0.1214024 -0.05335922 -0.05335922 -0.05365036 -0.1055048 -0.1055048 -0.06866547 0.04287781 0.04287781 0.04287781 -0.05014816 0.04302673 0.04302673 -0.0818544 -0.0818544 -0.1041844 0.04270752 0.04270752 0.04270752 0.04270752 -0.04834534 -0.04834534 -0.04834534 -0.04834534 -0.08459137 -0.08459137 -0.08459137 -0.2364832 -0.2364832 -0.2803355 -0.2803355 -0.0329808 -0.0329808 -0.0329808 -0.2233514 -0.2233514 -0.1020282 -0.1020282 -0.1020282 -0.1020282 -0.1481577 -0.1481577 -0.1889526 -0.03942093 -0.4038353 -0.4038353 -0.4038353 -0.4038353 -0.8124043 -0.8124043 -0.469062 0.1020337 0.1020337 0.1020337 0.1020337 -0.1543249 -0.1543249 -0.01945435 -0.01945435 -0.01945435 -0.2063374 -0.2063374 -0.2063374 -0.1004564 -0.2106714 0.04188843 0.04188843 0.0900238 0.0900238 0.0900238 0.0900238 0.07770905 0.07770905 -0.2844076 -0.2844076 -0.1218787 0.1403584 0.1403584 0.1403584 0.1403584 -0.01904495 0.06142151 0.06142151 0.06142151 0.06142151 -0.16204 -0.101286 -0.101286 -0.04146072 -0.04146072 -0.0337915 -0.0337915 0.07931533 -0.03401199 -0.03401199 -0.03401199 -0.03401199 -0.3923965 -0.3169832 -0.3169832 -0.8353103 -0.8353103 -0.8353103 -1.202876 -1.202876 -0.8471265 -0.8471265 -1.987245 -0.004921722 -0.004921722 -0.004921722 -0.004921722 0.04098099 0.04098099 -0.1413194 -0.1413194 -0.1413194 -0.1846889 -0.3699614 -0.3978333 -0.3978333 -0.5620563 -0.229267 -0.229267 -0.229267 -0.229267 -0.2843658 -0.2843658 -1.100853 -1.100853 -1.340029 -1.340029 -1.299869 -1.299869 -1.299869 -1.90387 -1.257248 -1.257248 -1.257248 -9999 -9999 -9999 -9999 -9999 -9999 -9999 -9999 -9999 -9999 -9999 -9999 
-9999 -9999 -9999 -9999 -9999 -9999 -9999 -9999 -9999 -9999 -9999 -9999 -9999 -9999 -9999 -9999 -9999 -9999 -9999 -9999 -9999 -9999 -9999 -9999 -9999 -9999 -9999 -9999 -9999 -9999 -9999 -9999 -9999 -9999 -9999 -9999 -9999 -9999 -9999 -9999 -9999 -9999 -9999 -9999 -9999 -9999 -9999 -0.1918523 -0.1918523 -0.4084285 -0.4084285 0.1214024 0.1214024 0.1214024 -0.05335922 -0.05335922 -0.05335922 -0.1055048 -0.06866547 -0.06866547 0.04287781 0.04287781 0.04287781 -0.05014816 -0.05014816 -0.05014816 -0.0818544 -0.0818544 -0.1041844 -0.07851624 -0.07851624 -0.07851624 -0.1363104 -0.1363104 -0.04834534 -0.04834534 -0.04834534 -0.2122546 -0.2122546 -0.2122546 -0.2364832 -0.04105392 -0.04105392 -0.04105392 -0.3709842 -0.3709842 -0.3709842 -0.2233514 -0.2233514 -0.1020282 -0.1020282 -0.1020282 -0.1481577 -0.1481577 -0.1481577 -0.1481577 -0.1889526 -0.1889526 -0.4038353 -0.4038353 -0.4038353 -0.8124043 -0.469062 -0.469062 -0.469062 0.1020337 0.1020337 0.1020337 -0.1543249 -0.1543249 -0.01945435 -0.01945435 -0.01945435 -0.1226457 -0.1226457 -0.1226457 -0.2106714 -0.2106714 0.04188843 0.04188843 0.04188843 0.0900238 0.0900238 0.07770905 0.07770905 0.07770905 -0.2844076 -0.2304167 -0.2304167 -0.2304167 0.1403584 0.1403584 -0.01904495 -0.01904495 0.05895828 0.05895828 0.05895828 -0.16204 -0.101286 -0.101286 -0.101286 -0.101286 -0.04146072 -0.0337915 -0.0337915 -0.0337915 0.03169769 0.03169769 0.03169769 -0.3923965 -0.3169832 -0.3169832 -0.3169832 -0.3169832 -0.8353103 -0.8353103 -1.202876 -1.202876 -1.202876 -1.577698 -1.987245 -1.987245 -0.004921722 -0.004921722 -0.6565034 -0.6565034 -0.1413194 -0.1413194 -0.1413194 -0.1846889 -0.1846889 -0.1846889 -0.3978333 -0.3978333 -0.6448447 -0.229267 -0.229267 -0.229267 -0.229267 -0.8643649 -0.8643649 -1.100853 -0.8989983 -0.8989983 -0.8989983 -0.8989983 -1.605077 -1.605077 -1.90387 -1.257248 -1.257248 -1.257248 2.022175 -9999 -9999 -9999 -9999 -9999 -9999 -9999 -9999 -9999 -9999 -9999 
-9999 -9999 -9999 -9999 -9999 -9999 -9999 -9999 -9999 -9999 -9999 -9999 -9999 -9999 -9999 -9999 -9999 -9999 -9999 -9999 -9999 -9999 -9999 -9999 -9999 -9999 -9999 -9999 -9999 -9999 -9999 -9999 -9999 -9999 -9999 -9999 -9999 -9999 -9999 -9999 -9999 -9999 -9999 -9999 -9999 -9999 -9999 -9999 -0.2943626 -0.4084285 -0.4084285 0.1214024 0.1214024 0.1214024 -0.05335922 -0.05335922 -0.05335922 -0.1055048 -0.06866547 -0.06866547 0.04287781 0.04287781 0.04287781 -0.05014816 -0.05014816 -0.05014816 -0.0818544 -0.1667964 -0.07851624 -0.07851624 -0.07851624 -0.07851624 -0.1363104 -0.0482695 -0.0482695 -0.0482695 -0.2122546 -0.2122546 -0.2122546 -0.2122546 -0.2364832 -0.04105392 -0.04105392 -0.04105392 -0.04105392 -0.3709842 -0.06224686 -0.06224686 -0.04776214 -0.04776214 -0.04776214 -0.04776214 -0.1481577 -0.1481577 -0.1481577 -0.1889526 -0.1889526 -0.1889526 -0.6771863 -0.6771863 -0.2855803 -0.8124043 -0.469062 -0.469062 -0.469062 0.1020337 0.1020337 0.1020337 -0.1543249 -0.1543249 -0.01945435 -0.01945435 -0.01945435 -0.1226457 -0.1226457 -0.1226457 -0.2106714 -0.1319493 -0.1319493 -0.1274828 -0.1274828 -0.1274828 -0.1274828 0.07770905 0.07770905 0.07770905 -0.2844076 -0.2304167 -0.2304167 -0.1152991 -0.1152991 -0.1152991 -0.01904495 0.05895828 0.05895828 0.05895828 0.05895828 -0.1124956 -0.101286 -0.101286 -0.101286 -0.01567719 -0.01567719 -0.01567719 -0.0337915 -0.0337915 0.03169769 0.03169769 0.03169769 -0.3923965 -0.3169832 -0.3169832 -0.3169832 -0.3169832 -0.7801759 -1.205875 -1.205875 -1.205875 -1.577698 -1.577698 -1.987245 -1.518002 -1.518002 -1.518002 -0.6565034 -0.3934164 -0.3934164 -0.1413194 -0.1846889 -0.1846889 -0.1846889 -0.1846889 -0.3978333 -0.6448447 -0.6448447 -0.229267 -0.229267 -0.229267 -0.8643649 -0.8643649 -0.8643649 -1.100853 -0.8989983 -0.8989983 -0.8989983 -0.8989983 -1.605077 -0.8172586 -0.8172586 -0.8172586 -0.8944885 -0.8944885 2.022175 -9999 -9999 -9999 -9999 -9999 -9999 -9999 -9999 -9999 -9999 -9999 
-9999 -9999 -9999 -9999 -9999 -9999 -9999 -9999 -9999 -9999 -9999 -9999 -9999 -9999 -9999 -9999 -9999 -9999 -9999 -9999 -9999 -9999 -9999 -9999 -9999 -9999 -9999 -9999 -9999 -9999 -9999 -9999 -9999 -9999 -9999 -9999 -9999 -9999 -9999 -9999 -9999 -9999 -9999 -9999 -9999 -9999 -9999 -9999 -0.2943626 -0.6082756 -0.2059146 -0.2059146 -0.2059146 -0.05335922 -0.05335922 -0.05335922 -0.1055048 -0.1055048 -0.06866547 -0.0002323914 -0.0002323914 0.04287781 -0.1625345 -0.05014816 -0.05014816 -0.1791306 -0.1667964 -0.1667964 -0.1667964 -0.07851624 -0.07851624 -0.07851624 -0.2000957 -0.0482695 -0.0482695 -0.0482695 -0.0482695 -0.1778305 -0.1945099 -0.1945099 -0.1945099 -0.04105392 -0.04105392 -0.04105392 -0.04105392 -0.3709842 -0.06224686 -0.06224686 -0.04776214 -0.04776214 -0.04776214 -0.04776214 -0.1924148 -0.1924148 -0.1924148 -0.1889526 -0.1889526 -0.6771863 -0.6771863 -0.2855803 -0.2855803 -0.2855803 -0.469062 -0.469062 -0.1265121 -0.1265121 -0.1265121 -0.1265121 -0.1543249 -0.09971329 -0.09971329 -0.09971329 -0.09971329 -0.1226457 -0.1226457 -0.1199208 -0.1199208 -0.1319493 -0.1319493 -0.1274828 -0.1274828 -0.1274828 -0.01205154 -0.01205154 -0.01205154 -0.08310593 -0.08310593 -0.2304167 -0.1152991 -0.1152991 -0.1152991 -0.1152991 0.09417267 0.09417267 0.05895828 0.05895828 0.05895828 -0.1124956 -0.101286 -0.101286 -0.101286 -0.01567719 -0.01567719 0.06653152 0.06653152 0.03169769 0.03169769 0.03169769 0.03169769 -0.1783023 -0.1783023 -0.0812149 -0.0812149 -0.7801759 -0.7801759 -0.7801759 -1.205875 -1.054092 -1.054092 -1.577698 -1.99734 -1.518002 -1.518002 -1.518002 -0.6565034 -0.3934164 -0.3934164 -0.3934164 -0.1846889 -0.1846889 -0.1846889 -0.1846889 -0.8334265 -0.3623195 -0.3623195 -0.5129403 -0.5129403 -0.5129403 -0.8643649 -0.573736 -0.573736 -0.573736 -0.8989983 -0.8989983 -0.8989983 -0.8989983 -1.605077 -0.8172586 -0.8172586 -0.8172586 -0.8172586 -0.8944885 -0.348184 2.022175 -9999 -9999 -9999 -9999 -9999 -9999 -9999 -9999 -9999 -9999 
-9999 -9999 -9999 -9999 -9999 -9999 -9999 -9999 -9999 -9999 -9999 -9999 -9999 -9999 -9999 -9999 -9999 -9999 -9999 -9999 -9999 -9999 -9999 -9999 -9999 -9999 -9999 -9999 -9999 -9999 -9999 -9999 -9999 -9999 -9999 -9999 -9999 -9999 -9999 -9999 -9999 -9999 -9999 -9999 -9999 -9999 -9999 -9999 -9999 -0.6082756 -0.2059146 -0.2059146 -0.1703987 -0.1703987 -0.1492458 -0.1492458 -0.1492458 -0.1492458 -0.163884 -0.0002323914 -0.0002323914 -0.0002323914 -0.0002323914 -0.1625345 -0.1625345 -0.1791306 -0.1791306 -0.1667964 -0.08443893 -0.08443893 -0.07851624 -0.2000957 -0.2000957 -0.0482695 -0.0482695 -0.0482695 -0.0482695 -0.1778305 -0.1778305 -0.1945099 -0.1945099 -0.3017213 -0.04105392 -0.04105392 -0.09784058 -0.09784058 -0.06224686 -0.06224686 -0.04776214 -0.04776214 -0.04776214 -0.04776214 -0.1924148 -0.1924148 -0.1924148 -0.3631445 -0.3631445 -0.6771863 -0.6771863 -0.2855803 -0.2855803 -0.2855803 -0.2855803 -0.3214616 -0.1265121 -0.1265121 -0.1265121 -0.09127273 -0.09127273 -0.09127273 -0.09971329 -0.09971329 -0.09971329 -0.1226457 -0.1199208 -0.1199208 -0.1199208 -0.1199208 -0.1319493 -0.1319493 -0.1274828 -0.1274828 -0.01205154 -0.01205154 -0.01205154 -0.01205154 -0.08310593 -0.08310593 -0.1183791 -0.1152991 -0.1152991 0.09417267 0.09417267 0.09417267 0.09417267 0.05895828 -0.1124956 -0.1124956 -0.1124956 -0.1124956 -0.2186786 -0.01567719 0.06653152 0.06653152 0.06653152 0.06653152 0.07995697 0.07995697 0.03169769 -0.1783023 -0.0812149 -0.0812149 -0.0812149 -0.7801759 -0.7801759 -1.205875 -1.054092 -1.054092 -1.054092 -1.054092 -1.99734 -1.518002 -1.518002 -1.518002 -2.397703 -0.3934164 -0.3934164 -0.3934164 -0.3418959 -0.3418959 -0.3418959 -0.8334265 -0.3623195 -0.3623195 -0.3623195 -0.3623195 -0.5129403 -0.5120116 -0.5120116 -0.5120116 -0.573736 -0.573736 -0.573736 -0.8989983 -0.8989983 -1.227011 -1.227011 -0.8172586 -0.8172586 -0.8172586 -0.8172586 -0.348184 -0.348184 0.7229826 0.7229826 -9999 -9999 -9999 -9999 -9999 -9999 -9999 -9999 -9999 
-9999 -9999 -9999 -9999 -9999 -9999 -9999 -9999 -9999 -9999 -9999 -9999 -9999 -9999 -9999 -9999 -9999 -9999 -9999 -9999 -9999 -9999 -9999 -9999 -9999 -9999 -9999 -9999 -9999 -9999 -9999 -9999 -9999 -9999 -9999 -9999 -9999 -9999 -9999 -9999 -9999 -9999 -9999 -9999 -9999 -9999 -9999 -9999 -9999 -9999 -0.2059146 -0.2059146 -0.1703987 -0.1703987 -0.1492458 -0.1492458 -0.1492458 -0.1492458 -0.163884 -0.0002323914 -0.0002323914 -0.0002323914 -0.0002323914 -0.1625345 -0.1458296 -0.1458296 -0.1791306 -0.3553461 -0.08443893 -0.08443893 -0.08443893 -0.08443893 -0.2000957 -0.2000957 -0.0482695 -0.0482695 -0.1778305 -0.1778305 -0.1778305 -0.1945099 -0.1945099 -0.3017213 -0.09784058 -0.09784058 -0.09784058 -0.09784058 -0.1601398 -0.1601398 -0.1601398 -0.1635129 -0.1635129 -0.1924148 -0.1924148 -0.1924148 -0.1924148 -0.3631445 -0.3631445 -0.9687245 -0.9687245 -0.2855803 -0.2855803 -0.2855803 -0.3214616 -0.3214616 -0.09084305 -0.09084305 -0.09127273 -0.09127273 -0.09127273 -0.09127273 -0.09971329 -0.09971329 -0.1974902 -0.1974902 -0.1199208 -0.1199208 -0.1199208 0.01677444 0.01677444 0.01677444 -0.1482877 -0.1482877 -0.01205154 -0.01205154 -0.01205154 -0.01205154 -0.08310593 -0.08310593 0.08750244 0.08750244 0.08750244 0.09417267 0.09417267 0.09417267 0.09417267 -0.05176102 -0.05176102 -0.1124956 -0.1124956 -0.2186786 -0.2186786 -0.1441945 0.06653152 0.06653152 0.06653152 0.07995697 0.07995697 0.07995697 0.07995697 -0.1783023 -0.0812149 -0.0812149 -0.0812149 -0.0812149 -0.602886 -1.205875 -1.054092 -1.054092 -1.054092 -1.054092 -1.81868 -1.81868 -1.81868 -1.81868 -2.397703 -2.06599 -0.3934164 -0.3418959 -0.3418959 -0.3418959 -0.3418959 -0.8334265 -0.3623195 -0.3623195 -0.3623195 -0.1186173 -0.5129403 -0.5120116 -0.5120116 -0.5120116 -0.5120116 -0.573736 -0.573736 -1.227011 -1.227011 -1.227011 -1.227011 -1.553973 -0.8172586 -0.8172586 -0.8944885 -0.348184 -0.348184 0.7229826 0.7229826 -9999 -9999 -9999 -9999 -9999 -9999 -9999 -9999 -9999 
-9999 -9999 -9999 -9999 -9999 -9999 -9999 -9999 -9999 -9999 -9999 -9999 -9999 -9999 -9999 -9999 -9999 -9999 -9999 -9999 -9999 -9999 -9999 -9999 -9999 -9999 -9999 -9999 -9999 -9999 -9999 -9999 -9999 -9999 -9999 -9999 -9999 -9999 -9999 -9999 -9999 -9999 -9999 -9999 -9999 -9999 -9999 -9999 -9999 -9999 -0.6082756 -0.7064098 -0.1703987 -0.1703987 0.009078521 0.009078521 0.009078521 -0.163884 -0.163884 -0.1226289 -0.0002323914 -0.0002323914 -0.06619324 -0.06619324 -0.1458296 -0.1458296 -0.1458296 -0.3553461 -0.08443893 -0.08443893 -0.08443893 -0.08443893 -0.1770557 -0.3319029 -0.3319029 -0.3319029 -0.1778305 -0.1174023 -0.1174023 -0.1174023 -0.3017213 -0.3017213 -0.3017213 -0.09784058 -0.09784058 -0.09784058 -0.1601398 -0.1601398 -0.1601398 -0.1635129 -0.1635129 0.04835007 0.04835007 0.04835007 -0.03604691 -0.3631445 -0.3631445 -0.9687245 -0.9687245 -0.9687245 -1.53636 -0.3214616 -0.3214616 -0.09084305 -0.09084305 -0.09084305 -0.09084305 -0.09127273 -0.09127273 0.1028908 0.1028908 0.1028908 -0.1974902 -0.1974902 -0.09119919 -0.09119919 0.01677444 0.01677444 0.01677444 0.01677444 -0.1482877 -0.1482877 -0.1482877 -0.01205154 0.1280344 0.1280344 -0.08310593 -0.1183791 0.08750244 0.08750244 0.08750244 0.09417267 0.09417267 0.09417267 -0.05176102 -0.05176102 -0.05176102 -0.1777612 -0.1777612 -0.2186786 -0.1441945 -0.1441945 -0.1441945 0.06653152 0.06653152 0.07995697 0.07995697 0.07995697 0.07995697 -0.09776077 -0.0812149 -0.0812149 -0.0812149 -0.602886 -0.602886 -1.352578 -1.054092 -1.054092 -1.054092 -1.300625 -1.300625 -1.81868 -1.81868 -1.81868 -2.06599 -2.06599 -2.06599 -2.06599 -0.3418959 -0.3418959 -0.3418959 -1.196317 -0.3623195 -0.3623195 -0.1186173 -0.1186173 -0.1186173 -0.5120116 -0.5120116 -0.5120116 -0.573736 -0.573736 -1.569746 -1.569746 -1.227011 -1.227011 -1.227011 -1.553973 -1.553973 -1.553973 -1.759872 -1.759872 -0.348184 0.7229826 0.7229826 0.7229826 -9999 -9999 -9999 -9999 -9999 -9999 -9999 -9999 
-9999 -9999 -9999 -9999 -9999 -9999 -9999 -9999 -9999 -9999 -9999 -9999 -9999 -9999 -9999 -9999 -9999 -9999 -9999 -9999 -9999 -9999 -9999 -9999 -9999 -9999 -9999 -9999 -9999 -9999 -9999 -9999 -9999 -9999 -9999 -9999 -9999 -9999 -9999 -9999 -9999 -9999 -9999 -9999 -9999 -9999 -9999 -9999 -9999 -9999 -9999 -0.7064098 -0.227717 -0.227717 0.009078521 0.009078521 0.009078521 -0.07639267 -0.07639267 -0.07639267 -0.1226289 -0.06619324 -0.06619324 -0.06619324 -0.06619324 -0.1458296 -0.1458296 -0.3553461 -0.02237076 -0.02237076 -0.08443893 -0.1770557 -0.1770557 -0.1770557 -0.3319029 -0.1077069 -0.1077069 -0.1077069 -0.1174023 -0.1174023 -0.1174023 -0.3017213 -0.1338864 -0.1338864 -0.09784058 -0.1601398 -0.1601398 -0.1601398 -0.1601398 -0.1635129 0.04835007 0.04835007 0.04835007 0.04835007 -0.03604691 -0.03604691 -0.9687245 -0.9687245 -0.9687245 -0.9687245 -1.53636 -0.7798904 -0.3214616 -0.09084305 -0.09084305 -0.09084305 0.0298793 0.0298793 0.1028908 0.1028908 0.1028908 0.1028908 -0.1434663 -0.09119919 -0.09119919 -0.09119919 -0.09119919 0.01677444 0.01677444 0.01677444 -0.1482877 -0.1482877 -0.2434311 0.1280344 0.1280344 0.1280344 0.1280344 -0.1183791 0.08750244 0.08750244 0.08750244 0.08750244 0.03120529 0.03120529 0.01060669 -0.05176102 -0.1777612 -0.1177612 -0.1177612 -0.1177612 -0.1441945 -0.1441945 -0.06435959 -0.06435959 -0.06435959 0.07995697 0.07995697 0.07995697 -0.09776077 -0.09776077 -0.1760291 -0.1760291 -0.1760291 -0.602886 -0.602886 -1.352578 -0.6866637 -0.6866637 -0.6866637 -1.300625 -1.300625 -1.300625 -1.81868 -1.81868 -2.037288 -2.037288 -2.06599 -0.9683728 -0.9683728 -0.9683728 -1.196317 -1.196317 -0.3445859 -0.1186173 -0.1186173 -0.1186173 -0.1186173 -0.9906815 -0.9906815 -0.9906815 -1.359601 -1.359601 -1.463656 -1.463656 -1.227011 -1.227011 -1.553973 -1.553973 -1.553973 -1.553973 -1.759872 -1.759872 -1.98504 -0.01366165 -0.01366165 -0.01366165 2.047051 -9999 -9999 -9999 -9999 -9999 -9999 -9999 
-9999 -9999 -9999 -9999 -9999 -9999 -9999 -9999 -9999 -9999 -9999 -9999 -9999 -9999 -9999 -9999 -9999 -9999 -9999 -9999 -9999 -9999 -9999 -9999 -9999 -9999 -9999 -9999 -9999 -9999 -9999 -9999 -9999 -9999 -9999 -9999 -9999 -9999 -9999 -9999 -9999 -9999 -9999 -9999 -9999 -9999 -9999 -9999 -9999 -9999 -9999 -9999 -0.227717 -0.227717 0.009078521 0.009078521 0.009078521 -0.07639267 -0.07639267 -0.07639267 -0.1226289 -0.06619324 -0.06619324 -0.06619324 -0.06619324 -0.1458296 -0.187773 -0.02237076 -0.02237076 -0.02237076 -0.02237076 -0.1770557 -0.1770557 -0.1055345 -0.3319029 -0.1077069 -0.1077069 -0.1077069 -0.1077069 -0.1174023 -0.1174023 -0.3715921 -0.1338864 -0.1338864 -0.1338864 -0.1338864 -0.1601398 -0.1601398 -0.1635129 -0.1635129 0.04835007 0.04835007 0.04835007 0.04835007 -0.03604691 -0.03604691 -0.4547177 -0.4547177 -0.4547177 -1.53636 -1.53636 -0.7798904 -0.7798904 -0.7798904 -0.09084305 -0.09084305 0.0298793 0.0298793 0.0298793 0.1028908 0.1028908 0.1028908 -0.1434663 -0.09119919 -0.09119919 -0.09119919 -0.09119919 0.01677444 0.01677444 -0.143349 -0.143349 -0.143349 -0.2434311 0.1280344 0.1280344 0.1280344 0.1280344 -0.04681717 0.1044452 0.1044452 0.1044452 0.03120529 0.03120529 0.03120529 0.01060669 0.01060669 -0.1777612 -0.1177612 -0.1177612 -0.1177612 -0.1177612 -0.1246774 -0.06435959 -0.06435959 -0.06435959 -0.04139465 -0.04139465 -0.04139465 -0.09776077 -0.09776077 -0.1760291 -0.08571365 -0.08571365 -0.08571365 -0.2864685 -0.2864685 -0.6866637 -0.6866637 -0.6866637 -1.300625 -1.300625 -1.300625 -1.641963 -2.037288 -2.037288 -1.955589 -1.955589 -0.9683728 -0.9683728 -0.9683728 -0.9683728 -0.3445859 -0.3445859 -0.3445859 -0.1186173 -0.1186173 -0.1186173 -0.9906815 -0.9906815 -0.9906815 -1.359601 -1.359601 -1.463656 -1.292278 -1.292278 -1.292278 -1.292278 -1.553973 -1.553973 -1.759872 -1.759872 -1.98504 -0.01366165 -0.01366165 -0.01366165 1.56258 1.56258 -9999 -9999 -9999 -9999 -9999 -9999 -9999 
-9999 -9999 -9999 -9999 -9999 -9999 -9999 -9999 -9999 -9999 -9999 -9999 -9999 -9999 -9999 -9999 -9999 -9999 -9999 -9999 -9999 -9999 -9999 -9999 -9999 -9999 -9999 -9999 -9999 -9999 -9999 -9999 -9999 -9999 -9999 -9999 -9999 -9999 -9999 -9999 -9999 -9999 -9999 -9999 -9999 -9999 -9999 -9999 -9999 -9999 -9999 -9999 -0.227717 -0.227717 0.009078521 0.009078521 0.009078521 -0.07639267 -0.07639267 -0.07639267 -0.1226289 -0.06619324 0.05451462 0.05451462 0.05451462 0.05451462 -0.187773 -0.02237076 -0.02237076 -0.02237076 -0.02237076 -0.1210847 -0.1055345 -0.1055345 -0.1055345 -0.1077069 -0.1077069 -0.1077069 -0.1174023 -0.1174023 -0.3715921 -0.3715921 -0.1338864 -0.1338864 -0.1338864 -0.1338864 -0.1609943 -0.1609943 -0.2077921 -0.2077921 -0.2077921 0.04835007 0.04835007 -0.03604691 -0.03604691 -0.03604691 -0.4547177 -0.4547177 -0.4547177 -0.8365724 -0.8365724 -0.7798904 -0.7798904 -0.3662201 -0.3662201 -0.3662201 0.0298793 0.0298793 0.0298793 0.0298793 0.1028908 -0.1434663 -0.1434663 -0.1434663 -0.09119919 -0.09119919 -0.09119919 -0.158013 -0.143349 -0.143349 -0.143349 -0.143349 -0.05770309 -0.05770309 0.1280344 0.1280344 -0.04681717 0.1044452 0.1044452 0.1044452 0.1044452 0.03120529 0.03120529 0.03120529 0.01060669 0.01060669 -0.1886775 -0.1177612 -0.1177612 -0.1177612 -0.1177612 -0.1246774 -0.06435959 -0.06435959 -0.04139465 -0.04139465 -0.04139465 -0.00279541 -0.00279541 -0.09776077 -0.1760291 -0.08571365 -0.08571365 -0.08571365 -0.2864685 -0.2864685 -0.2864685 -0.6866637 -0.6866637 -1.300625 -1.300625 -1.641963 -1.641963 -2.037288 -1.955589 -1.955589 -1.955589 -0.9683728 -0.9683728 -0.9683728 -0.9683728 -1.848688 -0.3445859 -0.3445859 -0.3445859 -0.592551 -0.9906815 -0.9906815 -0.9906815 -0.9906815 -1.359601 -1.359601 -1.463656 -1.292278 -1.292278 -1.292278 -1.292278 -1.709604 -1.709604 -1.912565 -1.912565 -1.635451 -1.635451 -0.01366165 -0.01366165 1.56258 1.56258 2.159545 -9999 -9999 -9999 -9999 -9999 -9999 
-9999 -9999 -9999 -9999 -9999 -9999 -9999 -9999 -9999 -9999 -9999 -9999 -9999 -9999 -9999 -9999 -9999 -9999 -9999 -9999 -9999 -9999 -9999 -9999 -9999 -9999 -9999 -9999 -9999 -9999 -9999 -9999 -9999 -9999 -9999 -9999 -9999 -9999 -9999 -9999 -9999 -9999 -9999 -9999 -9999 -9999 -9999 -9999 -9999 -9999 -9999 -9999 -9999 -0.227717 -0.234661 -0.234661 -0.2282039 -0.07639267 -0.07639267 -0.1127486 -0.1127486 -0.1753085 0.05451462 0.05451462 0.05451462 0.05451462 -0.187773 0.04469528 0.04469528 -0.02237076 -0.1210847 -0.1055345 -0.1055345 -0.1055345 -0.1055345 -0.1141811 -0.1077069 -0.1077069 -0.3072249 -0.3072249 -0.3715921 -0.3715921 -0.1123898 -0.1123898 -0.1338864 -0.1609943 -0.1609943 -0.1609943 -0.2077921 -0.2077921 -0.2077921 -0.3680303 0.04651947 0.04651947 0.04651947 0.04651947 -0.4547177 -0.4547177 -0.4547177 -0.8365724 -0.8365724 -1.566965 -0.7798904 -0.3662201 -0.3662201 -0.3662201 0.02742554 0.0298793 0.0298793 0.01346924 0.01346924 0.01346924 -0.1434663 0.154574 0.154574 0.154574 -0.158013 -0.158013 -0.143349 -0.143349 -0.143349 -0.05770309 -0.05770309 -0.05770309 -0.1002785 -0.1002785 -0.04681717 0.1044452 0.1044452 0.1044452 0.1044452 -0.02522354 0.01060669 0.01060669 0.01060669 0.01060669 -0.1886775 -0.1509583 -0.1177612 -0.1177612 -0.1246774 -0.1246774 -0.1246774 -0.1356984 -0.1356984 -0.04139465 -0.00279541 -0.00279541 -0.00279541 0.0943779 0.0943779 0.0943779 -0.08571365 -0.08571365 -0.2864685 -0.1689319 -0.1689319 -0.1689319 -1.536932 -1.536932 -1.536932 -1.641963 -0.1778737 -0.1778737 -0.1778737 -1.955589 -1.955589 -1.602296 -0.9683728 -0.9683728 -1.848688 -1.546388 -1.546388 -0.3445859 -0.592551 -0.592551 -0.592551 -0.9906815 -0.9906815 -1.028507 -1.028507 -1.463656 -1.215445 -1.292278 -1.292278 -1.292278 -1.709604 -1.709604 -1.709604 -1.912565 -1.635451 -1.635451 -0.5324889 -0.5324889 -0.5324889 1.56258 1.56258 2.159545 2.159545 -9999 -9999 -9999 -9999 -9999 
-9999 -9999 -9999 -9999 -9999 -9999 -9999 -9999 -9999 -9999 -9999 -9999 -9999 -9999 -9999 -9999 -9999 -9999 -9999 -9999 -9999 -9999 -9999 -9999 -9999 -9999 -9999 -9999 -9999 -9999 -9999 -9999 -9999 -9999 -9999 -9999 -9999 -9999 -9999 -9999 -9999 -9999 -9999 -9999 -9999 -9999 -9999 -9999 -9999 -9999 -9999 -9999 -9999 -9999 -0.234661 -0.2282039 -0.2282039 -0.1127486 -0.1127486 -0.1127486 -0.1127486 -0.1753085 0.05451462 0.05451462 0.05451462 0.05451462 0.04469528 0.04469528 0.04469528 0.04469528 -0.1210847 -0.1210847 -0.1055345 -0.1055345 -0.1055345 -0.1141811 -0.1141811 -0.1141811 -0.3072249 -0.1688411 -0.1688411 -0.1123898 -0.1123898 -0.1123898 -0.1123898 -0.1609943 -0.1609943 -0.05359055 -0.05359055 -0.2077921 -0.3680303 -0.3680303 0.04651947 0.04651947 0.04651947 0.04651947 -0.1886397 -0.1886397 -0.8365724 -0.8365724 -0.8365724 -1.566965 -1.566965 -0.3662201 -0.3662201 0.02742554 0.02742554 0.02742554 0.02742554 0.01346924 0.01346924 0.01346924 -0.189234 0.154574 0.154574 0.154574 0.154574 -0.158013 -0.1470012 -0.143349 -0.143349 -0.05770309 -0.05770309 -0.05770309 -0.05770309 -0.04446732 -0.04446732 -0.04446732 0.1044452 0.1044452 0.1044452 -0.02522354 0.006079712 0.006079712 0.006079712 -0.1886775 -0.1509583 -0.1509583 -0.1509583 -0.1509583 -0.1010112 -0.1246774 -0.1246774 -0.1356984 0.1284651 0.1284651 0.1284651 -0.00279541 0.0943779 0.0943779 0.0943779 0.1264561 -0.08571365 -0.08571365 -0.2864685 -0.1689319 -0.1689319 -0.1689319 -0.1689319 -1.536932 0.02644669 0.02644669 -0.1778737 -0.1778737 -0.1778737 -0.1778737 -1.602296 -1.602296 -1.602296 -1.602296 -1.848688 -1.546388 -1.546388 -0.592551 -0.592551 -0.592551 -0.592551 -1.240898 -1.028507 -1.028507 -1.028507 -1.028507 -1.215445 -1.215445 -1.498193 -1.498193 -1.709604 -1.709604 -1.709604 -1.912565 -1.635451 -1.635451 -0.5324889 -0.5324889 -0.5324889 -0.3624619 -0.3624619 2.159545 2.159545 -9999 -9999 -9999 -9999 -9999 
-9999 -9999 -9999 -9999 -9999 -9999 -9999 -9999 -9999 -9999 -9999 -9999 -9999 -9999 -9999 -9999 -9999 -9999 -9999 -9999 -9999 -9999 -9999 -9999 -9999 -9999 -9999 -9999 -9999 -9999 -9999 -9999 -9999 -9999 -9999 -9999 -9999 -9999 -9999 -9999 -9999 -9999 -9999 -9999 -9999 -9999 -9999 -9999 -9999 -9999 -9999 -9999 -9999 -9999 -9999 -0.2282039 -0.2282039 -0.2282039 -0.1127486 -0.1127486 -0.1127486 -0.1753085 -0.09231567 -0.09231567 0.05451462 -0.110909 0.04469528 0.04469528 0.04469528 0.04469528 -0.09550431 -0.1210847 -0.1210847 -0.1549657 -0.1141811 -0.1141811 -0.1141811 -0.1141811 -0.3072249 -0.1688411 -0.1688411 -0.1123898 -0.1123898 -0.1123898 -0.1123898 -0.2796942 -0.05359055 -0.05359055 -0.05359055 -0.05359055 -0.2289699 -0.2289699 0.04651947 0.04651947 0.04651947 0.04651947 -0.1886397 -0.1886397 -0.1886397 -0.4880002 -1.566965 -1.566965 -1.228981 -1.228981 -1.228981 0.02742554 0.02742554 0.02742554 0.02742554 0.01346924 0.01346924 -0.189234 -0.189234 0.154574 0.154574 0.154574 -0.1629199 -0.1629199 -0.1470012 -0.1470012 -0.1470012 -0.05770309 -0.05770309 -0.05770309 -0.1002785 -0.04446732 -0.04446732 0.05285217 0.05285217 0.05285217 0.05285217 0.006079712 0.006079712 0.006079712 0.006079712 -0.1886775 -0.1509583 -0.1509583 -0.1509583 -0.1010112 -0.1010112 -0.1010112 -0.1010112 -0.1356984 0.1284651 0.1284651 0.1284651 0.1284651 0.0943779 0.0943779 0.1264561 0.1264561 0.1264561 0.1264561 -0.3747116 -0.1689319 -0.1689319 -0.1689319 -0.1689319 0.02644669 0.02644669 0.02644669 0.02644669 -0.1778737 -0.1778737 -0.1778737 -0.3686656 -1.602296 -0.7246869 -0.7246869 -0.7246869 -1.546388 -1.546388 -0.09206024 -0.09206024 -0.09206024 -1.240898 -1.240898 -1.028507 -1.028507 -1.028507 -1.215445 -1.215445 -1.215445 -1.498193 -1.498193 -2.04137 -1.856941 -1.856941 -1.856941 -1.635451 -1.361243 -0.5324889 -0.5324889 -0.3624619 -0.3624619 0.06610809 0.06610809 0.06610809 1.729451 -9999 -9999 -9999 -9999 
-9999 -9999 -9999 -9999 -9999 -9999 -9999 -9999 -9999 -9999 -9999 -9999 -9999 -9999 -9999 -9999 -9999 -9999 -9999 -9999 -9999 -9999 -9999 -9999 -9999 -9999 -9999 -9999 -9999 -9999 -9999 -9999 -9999 -9999 -9999 -9999 -9999 -9999 -9999 -9999 -9999 -9999 -9999 -9999 -9999 -9999 -9999 -9999 -9999 -9999 -9999 -9999 -9999 -9999 -9999 -0.5172014 -0.2282039 -0.1505595 -0.1505595 -0.1505595 -0.2436801 -0.09231567 -0.09231567 -0.09231567 -0.09231567 -0.110909 -0.110909 0.04469528 0.04469528 0.04469528 -0.09550431 -0.09550431 -0.1549657 -0.1549657 -0.1549657 -0.1141811 -0.1141811 -0.2093361 -0.2093361 -0.1688411 -0.1688411 -0.1688411 -0.1123898 -0.1123898 -0.2796942 -0.2796942 -0.05359055 -0.05359055 -0.05359055 -0.05359055 -0.2289699 -0.2289699 -0.04564728 -0.04564728 -0.04564728 -0.1886397 -0.1886397 -0.1886397 -0.1886397 -0.4880002 -0.4880002 -1.483505 -1.228981 -1.228981 -1.228981 -1.228981 0.02742554 0.02742554 0.02742554 -0.154567 -0.154567 -0.189234 -0.189234 -0.09071991 0.154574 -0.1629199 -0.1629199 -0.1629199 -0.1470012 -0.1470012 -0.1470012 -0.2094894 -0.2094894 -0.2094894 -0.2267743 -0.04446732 -0.04446732 0.05285217 0.05285217 0.05285217 0.05285217 -0.02522354 0.006079712 0.006079712 0.006079712 -0.3411304 -0.3411304 -0.1402411 -0.1509583 -0.1010112 -0.1010112 -0.03647736 -0.03647736 -0.03647736 0.1284651 0.1284651 0.1284651 0.1284651 -0.009448242 0.0943779 0.1264561 0.1264561 0.1264561 0.1264561 -0.3747116 0.0289386 0.0289386 -0.1592622 -0.1592622 0.02644669 0.02644669 0.02644669 0.02644669 -0.1778737 -0.1778737 -0.3686656 -0.2761838 -0.2761838 -0.2761838 -0.7246869 -0.7246869 -0.05017578 -0.05017578 -0.09206024 -0.09206024 -0.09206024 -0.7557196 -0.7557196 -1.240898 -1.249378 -1.249378 -1.215445 -1.215445 -1.215445 -1.498193 -1.498193 -2.04137 -1.856941 -1.856941 -1.361243 -1.361243 -1.361243 -0.5566232 -0.5324889 -0.4828159 -0.3624619 0.06610809 0.06610809 0.06610809 1.729451 1.729451 -9999 -9999 -9999 
-9999 -9999 -9999 -9999 -9999 -9999 -9999 -9999 -9999 -9999 -9999 -9999 -9999 -9999 -9999 -9999 -9999 -9999 -9999 -9999 -9999 -9999 -9999 -9999 -9999 -9999 -9999 -9999 -9999 -9999 -9999 -9999 -9999 -9999 -9999 -9999 -9999 -9999 -9999 -9999 -9999 -9999 -9999 -9999 -9999 -9999 -9999 -9999 -9999 -9999 -9999 -9999 -9999 -9999 -9999 -9999 -0.5782022 -0.1505595 -0.1505595 -0.1505595 -0.1505595 -0.2436801 -0.09231567 -0.09231567 -0.09231567 -0.110909 -0.110909 -0.110909 -0.197527 -0.09550431 -0.09550431 -0.09550431 -0.09550431 -0.1549657 -0.1549657 -0.4906097 -0.2093361 -0.2093361 -0.2093361 -0.2093361 -0.2283786 -0.2184879 -0.2184879 -0.2184879 -0.2796942 -0.2796942 -0.2796942 -0.05359055 -0.05359055 -0.05359055 -0.2289699 -0.04564728 -0.04564728 -0.04564728 -0.04564728 -0.1886397 -0.1886397 -0.1886397 -0.4880002 -0.4880002 -0.4880002 -1.483505 -1.228981 -1.228981 -1.228981 -0.8883017 -0.8883017 -0.154567 -0.154567 -0.154567 0.02993485 0.02993485 0.02993485 -0.09071991 -0.09071991 -0.09071991 -0.006595154 -0.1629199 -0.1145251 -0.1145251 -0.1470012 -0.2094894 -0.2094894 -0.2094894 -0.2267743 -0.2258527 -0.04446732 0.05285217 0.05285217 0.05285217 -0.2169604 -0.2169604 -0.2169604 0.006079712 -0.3411304 -0.3411304 -0.1402411 -0.1402411 -0.1402411 -0.1010112 -0.1010112 -0.03647736 -0.03647736 -0.03647736 -0.1037061 0.1284651 0.1284651 -0.009448242 -0.009448242 -0.04703476 0.1264561 0.1264561 0.1264561 0.1264561 0.0289386 0.0289386 0.0289386 0.0289386 -0.1592622 0.04314957 0.04314957 0.02644669 -0.199445 -0.199445 -0.199445 -0.3686656 -0.2761838 -0.2761838 -0.2761838 -0.7246869 -0.05017578 -0.05017578 -0.05017578 -0.05017578 -0.09206024 -0.09206024 -0.7557196 -0.7557196 -0.7557196 -1.249378 -0.1319496 -0.1319496 -0.0436673 -0.0436673 -0.0436673 -2.04137 -2.04137 -1.856941 -1.856941 -1.361243 -1.361243 -0.5566232 -0.5566232 -0.5566232 -0.5566232 -0.5969171 -0.5969171 0.06610809 0.06610809 1.729451 1.729451 -9999 -9999 -9999 
-9999 -9999 -9999 -9999 -9999 -9999 -9999 -9999 -9999 -9999 -9999 -9999 -9999 -9999 -9999 -9999 -9999 -9999 -9999 -9999 -9999 -9999 -9999 -9999 -9999 -9999 -9999 -9999 -9999 -9999 -9999 -9999 -9999 -9999 -9999 -9999 -9999 -9999 -9999 -9999 -9999 -9999 -9999 -9999 -9999 -9999 -9999 -9999 -9999 -9999 -9999 -9999 -9999 -9999 -9999 -9999 -9999 -0.1505595 -0.1505595 -0.1505595 -0.1505595 -0.1790585 -0.09231567 -0.09231567 -0.09231567 -0.1557603 -0.1557603 -0.197527 -0.197527 -0.09550431 -0.09550431 -0.09550431 -0.1549657 -0.1833606 -0.4906097 -0.4906097 -0.2093361 -0.2093361 -0.2093361 -0.2283786 -0.2184879 -0.2184879 -0.2184879 -0.2184879 -0.4755986 -0.4755986 -0.1139243 -0.1139243 -0.1139243 -0.2289699 -0.2289699 -0.04564728 -0.04564728 -0.04564728 -0.04564728 -1.024385 -1.024385 -1.024385 -0.4880002 -0.4880002 -1.483505 -1.483505 -1.483505 -1.228981 -1.228981 -0.8883017 -0.8883017 -0.8883017 -0.154567 -0.154567 0.02993485 0.02993485 0.02993485 0.02993485 -0.09071991 -0.006595154 -0.006595154 -0.006595154 -0.1145251 -0.1145251 -0.1145251 -0.2094894 -0.2094894 -0.2094894 -0.2258527 -0.2258527 -0.1709834 -0.1709834 -0.1709834 -0.1709834 -0.2169604 -0.2169604 -0.2169604 -0.2672372 -0.2672372 -0.2184883 -0.1402411 -0.1402411 -0.1402411 -0.04156555 -0.04156555 -0.03647736 -0.03647736 -0.03647736 -0.1037061 -0.1037061 -0.009448242 -0.009448242 -0.009448242 -0.04703476 -0.04703476 -0.04703476 -0.05440094 -0.2669229 0.0289386 0.0289386 0.0289386 0.0289386 0.04314957 0.04314957 0.04314957 0.04314957 -0.199445 -0.199445 -0.199445 -0.219445 -0.2761838 -0.2761838 -0.1931285 -0.1931285 -0.05017578 -0.05017578 0.1017766 0.1017766 0.1017766 -0.09206024 -0.7557196 -0.7557196 -0.7557196 -1.249378 -0.1319496 -0.1319496 -0.0436673 -0.0436673 -0.0436673 -0.0436673 -0.5333336 -0.5333336 -1.087473 -1.087473 -1.361243 -0.5566232 -0.5566232 -0.5566232 -0.5566232 -0.5969171 -0.481474 -0.481474 -0.481474 -0.5371574 1.729451 2.014424 -9999 -9999 
-9999 -9999 -9999 -9999 -9999 -9999 -9999 -9999 -9999 -9999 -9999 -9999 -9999 -9999 -9999 -9999 -9999 -9999 -9999 -9999 -9999 -9999 -9999 -9999 -9999 -9999 -9999 -9999 -9999 -9999 -9999 -9999 -9999 -9999 -9999 -9999 -9999 -9999 -9999 -9999 -9999 -9999 -9999 -9999 -9999 -9999 -9999 -9999 -9999 -9999 -9999 -9999 -9999 -9999 -9999 -9999 -9999 -0.5782022 -0.1505595 -0.3034254 -0.3034254 -0.1790585 -0.1790585 -0.1790585 -0.1557603 -0.1557603 -0.1557603 -0.1557603 -0.197527 -0.2703027 -0.1833606 -0.1833606 -0.1833606 -0.1833606 -0.185154 -0.4289729 -0.4289729 -0.4289729 -0.2283786 -0.2283786 -0.2283786 -0.1926807 -0.2184879 -0.2184879 -0.4755986 -0.4755986 -0.1139243 -0.1139243 -0.1139243 -0.5054611 -0.5054611 -0.5054611 -0.04564728 -0.04564728 -1.024385 -1.024385 -1.024385 -1.024385 -2.409497 -2.409497 -1.483505 -1.483505 -1.483505 -1.807329 -1.807329 -0.8883017 -0.8883017 -0.2634674 -0.2634674 -0.2634674 0.02993485 0.02993485 0.02993485 -0.09071991 -0.09071991 -0.006595154 -0.006595154 -0.006595154 -0.006595154 -0.1145251 -0.1145251 -0.1592596 -0.03050537 -0.03050537 -0.03050537 -0.2258527 -0.1709834 -0.1709834 -0.1709834 -0.1136533 -0.1136533 -0.1136533 -0.2672372 -0.2672372 -0.2184883 -0.2184883 -0.1402411 -0.1402411 -0.04156555 -0.04156555 -0.04156555 -0.03647736 -0.03647736 -0.03647736 -0.1037061 -0.08907181 -0.08907181 -0.08907181 -0.809148 -0.04703476 -0.04703476 -0.05440094 -0.05440094 -0.2669229 -0.2669229 0.0289386 0.0289386 0.0289386 0.04314957 0.04314957 0.04314957 0.04314957 0.02109146 -0.199445 -0.199445 -0.219445 -0.1786879 -0.1931285 -0.1931285 -0.1931285 -0.1931285 0.08110001 0.1017766 0.1017766 0.1017766 0.1017766 -0.05743225 -0.3567043 -0.3567043 -0.3567043 -0.1319496 -0.1319496 -0.0436673 -0.0436673 -0.0436673 -0.5333336 -0.5333336 -0.5333336 -1.087473 -0.921028 -0.921028 -0.3484804 -0.3484804 -0.3484804 -0.5969171 -0.5969171 -0.481474 -0.481474 -0.481474 -0.481474 -0.5371574 -0.2594818 2.014424 -9999 
-9999 -9999 -9999 -9999 -9999 -9999 -9999 -9999 -9999 -9999 -9999 -9999 -9999 -9999 -9999 -9999 -9999 -9999 -9999 -9999 -9999 -9999 -9999 -9999 -9999 -9999 -9999 -9999 -9999 -9999 -9999 -9999 -9999 -9999 -9999 -9999 -9999 -9999 -9999 -9999 -9999 -9999 -9999 -9999 -9999 -9999 -9999 -9999 -9999 -9999 -9999 -9999 -9999 -9999 -9999 -9999 -9999 -9999 -0.6495991 -0.3034254 -0.3034254 -0.1790585 -0.1790585 -0.1790585 -0.1557603 -0.1557603 -0.1557603 -0.197527 -0.2703027 -0.2703027 -0.1833606 -0.1833606 -0.1833606 -0.1833606 -0.185154 -0.185154 -0.4289729 -0.4289729 -0.1881586 -0.1881586 -0.1881586 -0.1926807 -0.1926807 -0.1926807 -0.4755986 -0.4755986 -0.1139243 -0.1139243 -0.1139243 -0.5054611 -0.5054611 -0.5054611 -0.5291211 -0.5291211 -0.5291211 -1.024385 -1.024385 -2.409497 -2.409497 -2.388615 -2.388615 -2.388615 -1.807329 -1.807329 -0.78078 -0.78078 -0.2634674 -0.2634674 -0.2634674 -0.2634674 0.03966431 0.03966431 0.02993485 -0.1865892 -0.1865892 -0.006595154 -0.006595154 -0.006595154 -0.01709671 -0.1145251 -0.1592596 -0.03050537 -0.03050537 -0.03050537 -0.03050537 0.08759002 0.08759002 -0.1709834 -0.1709834 -0.1136533 -0.1136533 -0.1120656 -0.1120656 -0.1120656 -0.2184883 -0.2184883 -0.2184883 -0.4097942 -0.04156555 -0.04156555 -0.04156555 -0.04156555 -0.316058 -0.316058 -0.1037061 -0.08907181 -0.08907181 -0.08907181 -0.08907181 -0.809148 -0.05440094 -0.05440094 -0.05440094 -0.2669229 -0.08979599 -0.08979599 -0.08979599 -0.2033865 -0.2033865 0.04314957 0.04314957 0.04314957 0.02109146 0.02109146 -0.219445 -0.1786879 -0.1786879 -0.1786879 -0.1786879 -0.1931285 0.08110001 0.08110001 0.1017766 0.1017766 0.1017766 0.1017766 -0.05743225 -0.05743225 -0.3567043 -0.3567043 -0.1319496 -0.1319496 -0.1319496 -0.0436673 -0.1581572 -0.5333336 -0.5333336 -0.5333336 -1.087473 -0.921028 -0.921028 -0.3484804 -0.3484804 -0.3484804 -0.5247542 -0.5247542 -0.481474 -0.481474 -0.481474 -0.5371574 -0.2594818 -0.2594818 -0.2594818 -9999 
-9999 -9999 -9999 -9999 -9999 -9999 -9999 -9999 -9999 -9999 -9999 -9999 -9999 -9999 -9999 -9999 -9999 -9999 -9999 -9999 -9999 -9999 -9999 -9999 -9999 -9999 -9999 -9999 -9999 -9999 -9999 -9999 -9999 -9999 -9999 -9999 -9999 -9999 -9999 -9999 -9999 -9999 -9999 -9999 -9999 -9999 -9999 -9999 -9999 -9999 -9999 -9999 -9999 -9999 -9999 -9999 -9999 -9999 -9999 -0.3034254 -0.3034254 -0.1790585 -0.1790585 -0.04670517 -0.04670517 -0.04670517 -0.3573889 -0.3573889 -0.2703027 -0.2703027 -0.2043185 -0.1833606 -0.1833606 -0.185154 -0.185154 -0.185154 -0.185154 -0.4289729 -0.1881586 -0.1881586 -0.1881586 -0.1926807 -0.1926807 -0.1926807 -0.292802 -0.292802 -0.4532387 -0.4532387 -0.4366531 -0.5054611 -0.5054611 -0.5054611 -0.5291211 -0.5291211 -0.5291211 -1.132313 -1.132313 -2.184669 -2.409497 -2.388615 -2.388615 -2.388615 -1.807329 -1.807329 -0.78078 -0.78078 -0.78078 -0.2634674 -0.2634674 0.03966431 0.03966431 0.03966431 0.03966431 -0.1865892 -0.1643042 -0.1643042 -0.1643042 -0.01709671 -0.01709671 -0.01709671 -0.1592596 -0.1592596 -0.03050537 -0.03050537 0.08759002 0.08759002 0.1295143 0.1295143 0.1295143 -0.1136533 -0.1120656 -0.1120656 -0.1120656 -0.1120656 -0.2184883 -0.2184883 -0.2184883 -0.4097942 -0.006421966 -0.006421966 -0.006421966 -0.316058 -0.316058 -0.316058 -0.3634431 -0.08907181 -0.08907181 -0.08907181 -0.809148 -0.5129945 -0.5129945 -0.05440094 -0.2011717 -0.08979599 -0.08979599 -0.08979599 -0.08979599 -0.2033865 0.2013042 0.2013042 0.2013042 0.02109146 0.02109146 0.02109146 -0.01904511 -0.1786879 -0.1786879 -0.1786879 -0.02450592 -0.1931285 0.08110001 0.08110001 0.1017766 0.1017766 0.1017766 -0.05743225 -0.05743225 -0.05743225 -0.3567043 -0.2692613 -0.2692613 -0.1581572 -0.1581572 -0.1581572 -0.08856735 -0.08856735 -0.01727203 -0.01727203 -0.01727203 -0.921028 -0.921028 -0.3484804 -0.3484804 -0.3484804 -0.5247542 -0.489008 -0.489008 -0.489008 -0.4584625 -0.4584625 -0.2594818 -9999 -9999 -9999 
-9999 -9999 -9999 -9999 -9999 -9999 -9999 -9999 -9999 -9999 -9999 -9999 -9999 -9999 -9999 -9999 -9999 -9999 -9999 -9999 -9999 -9999 -9999 -9999 -9999 -9999 -9999 -9999 -9999 -9999 -9999 -9999 -9999 -9999 -9999 -9999 -9999 -9999 -9999 -9999 -9999 -9999 -9999 -9999 -9999 -9999 -9999 -9999 -9999 -9999 -9999 -9999 -9999 -9999 -9999 -9999 -9999 -9999 -9999 -0.245457 -0.245457 -0.2634068 -0.2634068 -0.04670517 -0.04670517 -0.04670517 -0.04670517 -0.3573889 -0.2910281 -0.2703027 -0.2043185 -0.2043185 -0.2043185 -0.185154 -0.185154 -0.185154 -0.1940765 -0.1940765 -0.1881586 -0.1881586 -0.1881586 -0.1926807 -0.1926807 -0.1926807 -0.292802 -0.292802 -0.4532387 -0.4532387 -0.4532387 -0.8947383 -0.5054611 -0.5291211 -0.5291211 -0.5291211 -1.132313 -1.132313 -1.132313 -2.184669 -2.184669 -2.388615 -2.388615 -1.862013 -1.862013 -1.862013 -0.78078 -0.78078 -0.5280307 -0.5280307 -0.5280307 0.03966431 0.03966431 0.03966431 0.03966431 -0.1865892 -0.1643042 -0.1643042 -0.01709671 -0.01709671 -0.01709671 -0.01709671 -0.08125046 -0.08125046 -0.03050537 -0.03050537 0.08759002 0.08759002 0.1295143 0.1295143 0.1295143 0.1295143 -0.03335266 -0.1120656 -0.1120656 -0.1120656 -0.3983197 -0.3983197 -0.4097942 -0.4097942 -0.006421966 -0.006421966 -0.006421966 -0.006421966 -0.316058 -0.3634431 -0.3634431 -0.08435471 -0.08435471 -0.2885731 -0.809148 -0.5129945 -0.5129945 -0.2011717 -0.2011717 -0.2011717 -0.08979599 -0.08979599 -0.08979599 -0.141342 0.2013042 0.2013042 0.2013042 0.2013042 0.02109146 0.02109146 -0.01904511 -0.01904511 -0.1786879 -0.02450592 -0.02450592 -0.02450592 0.08110001 0.08110001 0.08110001 -0.06117645 -0.06117645 -0.05743225 -0.05743225 -0.05743225 -0.3567043 -0.2692613 -0.2692613 -0.1581572 -0.1581572 -0.1581572 -0.08856735 -0.01727203 -0.01727203 -0.01727203 -0.01727203 -0.06547257 -0.06547257 -0.006909637 -0.006909637 -0.3484804 -0.5247542 -0.489008 -0.489008 -0.489008 -0.4584625 -0.4584625 -9999 -9999 -9999 -9999 
-9999 -9999 -9999 -9999 -9999 -9999 -9999 -9999 -9999 -9999 -9999 -9999 -9999 -9999 -9999 -9999 -9999 -9999 -9999 -9999 -9999 -9999 -9999 -9999 -9999 -9999 -9999 -9999 -9999 -9999 -9999 -9999 -9999 -9999 -9999 -9999 -9999 -9999 -9999 -9999 -9999 -9999 -9999 -9999 -9999 -9999 -9999 -9999 -9999 -9999 -9999 -9999 -9999 -9999 -9999 -9999 -9999 -9999 -9999 -9999 -0.245457 -0.245457 -0.2634068 -0.04670517 -0.04670517 -0.04670517 -0.04670517 -0.2044189 -0.2910281 -0.2910281 -0.2043185 -0.2043185 -0.1739435 -0.1739435 -0.1739435 -0.1739435 -0.1940765 -0.1940765 -0.1405931 -0.1405931 -0.1881586 -0.2025255 -0.2025255 -0.292802 -0.292802 -0.292802 -0.4532387 -0.4532387 -0.4532387 -0.8947383 -0.8947383 -0.8947383 -0.9968692 -0.9968692 -1.132313 -1.132313 -1.132313 -2.184669 -2.184669 -1.106651 -1.106651 -1.106651 -1.862013 -1.862013 -1.114864 -0.78078 -0.5280307 -0.5280307 -0.5280307 -0.471029 0.03966431 0.03966431 -0.1941887 -0.1941887 -0.1643042 -0.1643042 -0.1643042 -0.01709671 -0.01709671 -0.01709671 -0.08125046 -0.08125046 -0.08125046 -0.1820811 0.08759002 0.08759002 0.1295143 0.1295143 0.1295143 -0.03335266 -0.03335266 0.06293518 -0.1120656 -0.1120656 -0.3983197 -0.2510734 -0.2510734 -0.2510734 -0.006421966 -0.006421966 -0.006421966 -0.006421966 -0.02599152 -0.3634431 -0.08435471 -0.08435471 -0.08435471 -0.08435471 -0.2590814 -0.2590814 -0.5129945 -0.5129945 -0.2011717 -0.05156158 -0.05156158 -0.05156158 -0.05156158 -0.141342 0.2013042 0.2013042 0.2013042 0.06879837 0.06879837 0.06879837 -0.01904511 0.1915276 0.1915276 0.1915276 -0.02450592 -0.02450592 -0.04505997 -0.04505997 -0.04505997 -0.06117645 0.05702194 0.05702194 0.05702194 -0.7439763 -0.7439763 -0.1454515 -0.1454515 -0.07766678 -0.07766678 -0.07766678 -0.08856735 -0.08856735 -0.01727203 -0.01727203 -0.01727203 -0.06547257 -0.006909637 -0.006909637 -0.006909637 -0.006909637 -0.04020691 -0.04020691 -0.489008 -0.489008 -9999 -9999 -9999 -9999 -9999 -9999 
-9999 -9999 -9999 -9999 -9999 -9999 -9999 -9999 -9999 -9999 -9999 -9999 -9999 -9999 -9999 -9999 -9999 -9999 -9999 -9999 -9999 -9999 -9999 -9999 -9999 -9999 -9999 -9999 -9999 -9999 -9999 -9999 -9999 -9999 -9999 -9999 -9999 -9999 -9999 -9999 -9999 -9999 -9999 -9999 -9999 -9999 -9999 -9999 -9999 -9999 -9999 -9999 -9999 -9999 -9999 -9999 -9999 -9999 -9999 -9999 -9999 -0.245457 -0.2634068 -0.2634068 -0.04670517 -0.04670517 -0.2044189 -0.2044189 -0.2910281 -0.2910281 -0.1006572 -0.1006572 -0.1739435 -0.1739435 -0.1739435 -0.1739435 -0.1940765 -0.1405931 -0.1405931 -0.1405931 -0.1405931 -0.2025255 -0.2025255 -0.4284717 -0.292802 -0.5476006 -0.4532387 -0.4532387 -0.8947383 -0.8947383 -0.8947383 -0.8947383 -0.9968692 -0.6112424 -0.6112424 -0.6112424 -2.184669 -2.184669 -1.106651 -1.106651 -1.106651 -1.106651 -1.862013 -1.114864 -1.114864 -1.114864 -0.5280307 -0.5280307 -0.5280307 -0.471029 -0.471029 -0.1941887 -0.1941887 -0.1941887 -0.1941887 -0.1643042 -0.113102 -0.113102 -0.113102 -0.08125046 -0.08125046 -0.08125046 -0.08125046 -0.1820811 -0.1820811 -0.1826591 -0.01679398 0.1295143 -0.03335266 -0.03335266 0.06293518 0.06293518 0.06293518 0.06293518 -0.3983197 -0.2510734 -0.2510734 -0.2510734 -0.006421966 -0.006421966 -0.006421966 -0.02599152 -0.02599152 -0.192056 -0.08435471 -0.08435471 -0.08435471 -0.08435471 -0.2590814 -0.02497589 -0.02497589 -0.5129945 0.05574463 0.05574463 -0.05156158 -0.05156158 -0.05156158 -0.141342 -0.04140396 0.2013042 0.06879837 0.06879837 0.06879837 0.06879837 0.1915276 0.1915276 0.1915276 0.1915276 -0.02450592 -0.02450592 -0.04505997 -0.04505997 -0.04505997 -0.06117645 0.05702194 0.05702194 0.05702194 0.05702194 -0.1454515 -0.1454515 -0.07766678 -0.07766678 -0.07766678 -0.07766678 -0.002061615 -0.002061615 -0.01727203 -0.01727203 -0.01727203 -0.06547257 -0.006909637 -0.006909637 -0.006909637 -0.006909637 -0.04020691 -0.04020691 -0.3783523 -9999 -9999 -9999 -9999 -9999 -9999 -9999 
-9999 -9999 -9999 -9999 -9999 -9999 -9999 -9999 -9999 -9999 -9999 -9999 -9999 -9999 -9999 -9999 -9999 -9999 -9999 -9999 -9999 -9999 -9999 -9999 -9999 -9999 -9999 -9999 -9999 -9999 -9999 -9999 -9999 -9999 -9999 -9999 -9999 -9999 -9999 -9999 -9999 -9999 -9999 -9999 -9999 -9999 -9999 -9999 -9999 -9999 -9999 -9999 -9999 -9999 -9999 -9999 -9999 -9999 -9999 -9999 -9999 -0.6228482 -0.3675117 -0.3675117 -0.2044189 -0.2044189 -0.2044189 -0.2044189 -0.2265837 -0.1006572 -0.1006572 -0.1006572 -0.1006572 -0.1739435 -0.161234 -0.161234 -0.161234 -0.1405931 -0.1405931 -0.1405931 -0.1405931 -0.2025255 -0.2025255 -0.4284717 -0.4284717 -0.4284717 -0.5476006 -0.5476006 -1.435697 -0.8947383 -0.8947383 -0.9968692 -0.9968692 -0.6112424 -0.6112424 -0.02560776 -0.02560776 -0.02560776 -0.02560776 -1.106651 -1.106651 -1.106651 -1.772877 -1.114864 -1.114864 -1.114864 -1.114864 -0.5280307 -0.471029 -0.471029 -0.471029 -0.1941887 -0.1941887 -0.1941887 -0.1941887 -0.2572749 -0.113102 -0.113102 -0.113102 -0.113102 -0.08125046 0.1086427 0.1086427 -0.1820811 -0.1826591 -0.01679398 -0.01679398 -0.01679398 -0.01679398 -0.03335266 0.06293518 0.06293518 0.06293518 0.06293518 -0.1818344 -0.1818344 -0.2510734 -0.03744522 -0.03744522 -0.03744522 -0.02599152 -0.02599152 -0.02599152 -0.192056 -0.1749924 -0.08435471 -0.08435471 -0.2590814 -0.02497589 -0.02497589 -0.02497589 0.05574463 0.05574463 0.05574463 0.05574463 -0.05156158 -0.05156158 -0.04140396 -0.04140396 -0.04140396 0.06879837 0.06879837 0.06879837 0.06879837 0.1915276 0.1915276 0.1915276 0.1915276 0.04853744 0.04853744 -0.04505997 -0.04505997 -0.04505997 -0.1665825 0.05702194 0.05702194 0.05702194 -0.2106099 -0.1454515 -0.1454515 -0.07766678 -0.07766678 -0.07766678 -0.002061615 -0.002061615 -0.002061615 -0.002061615 -0.04439331 -0.04439331 -0.06547257 -0.006909637 -0.006909637 -0.006909637 -0.04020691 -0.04020691 -9999 -9999 -9999 -9999 -9999 -9999 -9999 -9999 -9999 
-9999 -9999 -9999 -9999 -9999 -9999 -9999 -9999 -9999 -9999 -9999 -9999 -9999 -9999 -9999 -9999 -9999 -9999 -9999 -9999 -9999 -9999 -9999 -9999 -9999 -9999 -9999 -9999 -9999 -9999 -9999 -9999 -9999 -9999 -9999 -9999 -9999 -9999 -9999 -9999 -9999 -9999 -9999 -9999 -9999 -9999 -9999 -9999 -9999 -9999 -9999 -9999 -9999 -9999 -9999 -9999 -9999 -9999 -9999 -9999 -9999 -9999 -0.3675117 -0.3675117 -0.3675117 -0.2044189 -0.2044189 -0.2044189 -0.2265837 -0.1006572 -0.1006572 -0.1006572 -0.1006572 -0.1739435 -0.161234 -0.161234 -0.161234 -0.1405931 -0.1405931 0.01200668 0.01200668 0.01200668 -0.4284717 -0.4284717 -0.4284717 -0.4284717 -0.5476006 -0.5476006 -1.435697 -1.435697 -1.227938 -1.227938 -1.227938 -0.6112424 -0.6112424 -0.02560776 -0.02560776 -0.02560776 -0.02560776 -1.106651 -1.106651 -1.772877 -1.772877 -1.46981 -1.114864 -1.114864 -1.282141 -1.282141 -1.282141 -0.471029 -0.471029 -0.0769986 -0.0769986 -0.0769986 -0.2572749 -0.2572749 -0.113102 -0.113102 -0.113102 -0.113102 0.1086427 0.1086427 0.1086427 0.1086427 -0.1826591 -0.01679398 -0.01679398 -0.01679398 -0.01679398 -0.1203832 0.06293518 0.06293518 0.06293518 -0.1818344 -0.1818344 0.1484714 0.1484714 -0.03744522 -0.03744522 0.002554779 0.002554779 0.002554779 -0.192056 -0.192056 -0.1749924 -0.1749924 -0.07226242 -0.07226242 -0.02497589 -0.02497589 -0.02497589 0.05574463 0.05574463 0.2367287 0.2367287 0.2367287 -0.09277298 -0.04140396 -0.04140396 -0.04140396 -0.04140396 0.05069641 0.05069641 0.05069641 0.05069641 0.1915276 0.1915276 0.04853744 0.04853744 0.1738771 0.1738771 0.1738771 -0.1665825 -0.1665825 -0.1663123 0.05702194 -0.1663123 -0.2106099 -0.2106099 0.05343353 -0.1454515 0.08918274 0.08918274 -0.002061615 -0.002061615 -0.002061615 -0.002061615 -0.04439331 -0.04439331 -0.1357802 -0.1357802 -0.1357802 -0.1357802 -0.01640228 -9999 -9999 -9999 -9999 -9999 -9999 -9999 -9999 -9999 -9999 
-9999 -9999 -9999 -9999 -9999 -9999 -9999 -9999 -9999 -9999 -9999 -9999 -9999 -9999 -9999 -9999 -9999 -9999 -9999 -9999 -9999 -9999 -9999 -9999 -9999 -9999 -9999 -9999 -9999 -9999 -9999 -9999 -9999 -9999 -9999 -9999 -9999 -9999 -9999 -9999 -9999 -9999 -9999 -9999 -9999 -9999 -9999 -9999 -9999 -9999 -9999 -9999 -9999 -9999 -9999 -9999 -9999 -9999 -9999 -9999 -9999 -9999 -9999 -0.3675117 -0.3675117 -0.782543 -0.782543 -0.2265837 -0.2265837 -0.1006572 -0.1006572 -0.1006572 -0.2660724 -0.2660724 -0.161234 -0.161234 -0.007660065 -0.007660065 -0.007660065 0.01200668 0.01200668 0.01200668 -0.5401776 -0.4284717 -0.4284717 -0.5476006 -0.5476006 -1.435697 -1.435697 -1.227938 -1.227938 -1.227938 -1.227938 -0.7224759 -0.6112424 -0.02560776 -0.02560776 -0.02560776 -0.02560776 -1.809463 -1.809463 -1.772877 -1.772877 -1.46981 -1.46981 -1.282141 -1.282141 -1.282141 -0.8693314 -0.8693314 -0.0769986 -0.0769986 -0.0769986 -0.0769986 -0.1975916 -0.1975916 -0.1915808 -0.113102 -0.113102 -0.2511221 0.1086427 0.1086427 0.1086427 0.1086427 -0.2786166 -0.2786166 -0.01679398 -0.01679398 -0.1203832 0.1084047 0.1084047 0.1084047 0.1084047 -0.1818344 0.1484714 0.1484714 0.1484714 0.1484714 -0.03744522 0.002554779 0.002554779 0.002554779 0.0837056 0.0837056 0.0837056 -0.1749924 -0.07226242 -0.07226242 -0.07226242 -0.02497589 -0.02497589 0.05574463 0.2367287 0.2367287 0.2367287 0.2367287 -0.09277298 0.04501922 0.04501922 0.04501922 -0.1750969 -0.1750969 0.05069641 0.05069641 0.05069641 0.02497864 0.04853744 0.04853744 0.1738771 0.1738771 0.1738771 0.1738771 -0.1665825 -0.1663123 -0.1663123 -0.1663123 -0.1663123 -0.2106099 0.05343353 0.05343353 0.08918274 0.08918274 0.08918274 0.08918274 -0.002061615 -0.002061615 -0.04439331 -0.04439331 -0.273535 -0.1357802 -0.1357802 -0.1357802 -9999 -9999 -9999 -9999 -9999 -9999 -9999 -9999 -9999 -9999 -9999 -9999 
-9999 -9999 -9999 -9999 -9999 -9999 -9999 -9999 -9999 -9999 -9999 -9999 -9999 -9999 -9999 -9999 -9999 -9999 -9999 -9999 -9999 -9999 -9999 -9999 -9999 -9999 -9999 -9999 -9999 -9999 -9999 -9999 -9999 -9999 -9999 -9999 -9999 -9999 -9999 -9999 -9999 -9999 -9999 -9999 -9999 -9999 -9999 -9999 -9999 -9999 -9999 -9999 -9999 -9999 -9999 -9999 -9999 -9999 -9999 -9999 -9999 -9999 -9999 -0.9380139 -0.782543 -0.782543 -0.782543 -0.2265837 -0.02828613 -0.02828613 -0.02828613 -0.02828613 -0.2660724 -0.2660724 -0.1162065 -0.1162065 -0.007660065 -0.007660065 -0.007660065 0.01200668 0.01200668 0.01200668 -0.5401776 -0.5401776 -0.5401776 -0.8124455 -0.8124455 -0.8124455 -0.3255438 -1.435697 -1.227938 -1.227938 -0.7224759 -0.7224759 -0.7224759 -0.114682 -0.02560776 -0.02560776 -1.809463 -1.809463 -1.809463 -1.871719 -1.871719 -1.46981 -1.46981 -1.46981 -1.282141 -1.282141 -0.8693314 -0.8693314 -0.0769986 -0.0769986 -0.0769986 -0.0769986 -0.1975916 -0.1915808 -0.1915808 -0.1915808 -0.1915808 -0.2511221 -0.2511221 0.1402977 0.1086427 0.1086427 -0.2786166 -0.06187042 -0.06187042 -0.06187042 -0.1203832 0.1084047 0.1084047 0.1084047 0.1084047 0.0676825 0.1484714 0.1484714 0.1484714 0.1484714 -0.2984822 0.002554779 0.002554779 0.0837056 0.0837056 0.0837056 0.0837056 0.08092514 -0.07226242 -0.07226242 -0.07226242 -0.07226242 -0.298038 -0.298038 0.2367287 0.2367287 0.2367287 0.2367287 -0.09277298 0.04501922 0.04501922 0.04501922 -0.1750969 0.01200913 0.01200913 0.01200913 0.02497864 0.02497864 0.02497864 0.04853744 0.1738771 0.1738771 0.1738771 0.1738771 0.06468109 -0.1663123 -0.1663123 -0.1663123 0.1993166 -0.2106099 0.05343353 0.05343353 0.08918274 0.08918274 0.08918274 0.08918274 -0.05345993 -0.05345993 -0.05345993 -0.05345993 -0.1350787 -0.1357802 -0.1357802 -9999 -9999 -9999 -9999 -9999 -9999 -9999 -9999 -9999 -9999 -9999 -9999 -9999 
-9999 -9999 -9999 -9999 -9999 -9999 -9999 -9999 -9999 -9999 -9999 -9999 -9999 -9999 -9999 -9999 -9999 -9999 -9999 -9999 -9999 -9999 -9999 -9999 -9999 -9999 -9999 -9999 -9999 -9999 -9999 -9999 -9999 -9999 -9999 -9999 -9999 -9999 -9999 -9999 -9999 -9999 -9999 -9999 -9999 -9999 -9999 -9999 -9999 -9999 -9999 -9999 -9999 -9999 -9999 -9999 -9999 -9999 -9999 -9999 -9999 -9999 -9999 -9999 -0.782543 -0.782543 -0.2501948 -0.2501948 -0.02828613 -0.02828613 -0.02828613 -0.02828613 -0.1437283 -0.1162065 -0.1162065 -0.1162065 -0.007660065 -0.007660065 -0.007660065 0.01200668 0.01200668 0.01200668 -0.5401776 -0.5401776 -0.5401776 -0.8124455 -0.8124455 -0.3255438 -0.3255438 -0.3255438 -0.5186098 -0.5186098 -0.7224759 -0.7224759 -0.114682 -0.114682 -0.114682 -0.114682 -0.00281189 -0.00281189 -1.809463 -1.871719 -1.871719 -1.46981 -1.46981 -1.42109 -1.42109 -1.42109 -0.8693314 -0.8693314 -0.2701506 -0.0769986 -0.0769986 -0.1975916 -0.1975916 -0.1915808 -0.1915808 -0.1915808 -0.1915808 -0.3046056 0.1402977 0.1402977 0.1402977 -0.2786166 -0.06187042 -0.06187042 -0.06187042 -0.06187042 -0.1419365 0.1084047 0.1084047 0.1084047 0.1084047 0.0676825 0.0676825 0.1484714 0.1484714 -0.2984822 -0.2984822 -0.02540604 0.002554779 0.0837056 0.0837056 0.0837056 0.0837056 0.08092514 0.08092514 -0.01044449 -0.01044449 -0.3296976 -0.298038 -0.298038 0.0380841 0.2367287 0.2367287 0.08954086 0.08954086 0.08954086 0.04501922 0.04501922 -0.06863907 0.01200913 0.01200913 0.01200913 0.02497864 0.02497864 0.02497864 -0.01567398 0.1090529 0.1738771 0.1738771 0.06468109 0.06468109 0.1839352 0.1839352 0.1993166 0.1993166 0.1993166 0.05343353 0.05343353 0.08918274 0.08918274 0.08918274 -0.1969322 -0.05345993 -0.05345993 -0.05345993 -0.05345993 -0.1350787 -9999 -9999 -9999 -9999 -9999 -9999 -9999 -9999 -9999 -9999 -9999 -9999 -9999 -9999 -9999 
-9999 -9999 -9999 -9999 -9999 -9999 -9999 -9999 -9999 -9999 -9999 -9999 -9999 -9999 -9999 -9999 -9999 -9999 -9999 -9999 -9999 -9999 -9999 -9999 -9999 -9999 -9999 -9999 -9999 -9999 -9999 -9999 -9999 -9999 -9999 -9999 -9999 -9999 -9999 -9999 -9999 -9999 -9999 -9999 -9999 -9999 -9999 -9999 -9999 -9999 -9999 -9999 -9999 -9999 -9999 -9999 -9999 -9999 -9999 -9999 -9999 -9999 -9999 -9999 -9999 -1.054872 -0.2501948 -0.2501948 -0.02828613 -0.02828613 -0.02828613 -0.02828613 -0.1437283 -0.1162065 -0.1162065 -0.1162065 -0.0444899 -0.0444899 -0.003255005 -0.003255005 -0.003255005 -0.003255005 -0.1001825 -0.5401776 -0.2278964 -0.2278964 -0.3255438 -0.3255438 -0.3255438 -0.3255438 -0.5186098 -0.5186098 -0.0982309 -0.0982309 -0.114682 -0.114682 -0.114682 -0.00281189 -0.00281189 -0.00281189 -0.00281189 -1.871719 -1.761539 -1.761539 -1.761539 -1.42109 -1.42109 -1.42109 -1.210531 -1.210531 -0.2701506 -0.2701506 -0.2701506 -0.1975916 -0.1975916 -0.1975916 0.1043321 0.1043321 -0.3046056 -0.3046056 0.1402977 0.1402977 0.1402977 0.1850796 0.1850796 -0.06187042 -0.06187042 -0.06187042 -0.1419365 -0.1419365 -0.1419365 -0.2267813 0.0676825 0.0676825 0.0676825 0.04732407 0.04732407 -0.2984822 -0.02540604 -0.02540604 -0.02540604 0.01752686 0.0837056 0.0837056 0.08092514 0.08092514 0.08092514 -0.01044449 -0.01044449 -0.3296976 -0.3296976 -0.298038 0.0380841 0.0380841 0.08954086 0.08954086 0.08954086 0.08954086 0.04501922 0.04501922 -0.06863907 0.01200913 0.01200913 0.01200913 0.01200913 -0.01567398 -0.01567398 -0.01567398 0.1090529 0.1090529 0.1090529 0.1090529 0.06468109 0.1839352 0.1839352 0.1993166 0.1993166 0.1993166 0.1993166 -0.1123615 -0.1123615 -0.1227222 -0.1227222 -0.1969322 -0.1969322 -0.05345993 -0.05345993 -0.05345993 -9999 -9999 -9999 -9999 -9999 -9999 -9999 -9999 -9999 -9999 -9999 -9999 -9999 -9999 -9999 -9999 
-9999 -9999 -9999 -9999 -9999 -9999 -9999 -9999 -9999 -9999 -9999 -9999 -9999 -9999 -9999 -9999 -9999 -9999 -9999 -9999 -9999 -9999 -9999 -9999 -9999 -9999 -9999 -9999 -9999 -9999 -9999 -9999 -9999 -9999 -9999 -9999 -9999 -9999 -9999 -9999 -9999 -9999 -9999 -9999 -9999 -9999 -9999 -9999 -9999 -9999 -9999 -9999 -9999 -9999 -9999 -9999 -9999 -9999 -9999 -9999 -9999 -9999 -9999 -9999 -9999 -1.054872 -0.2501948 -0.2501948 -0.2501948 -0.3824738 -0.3824738 -0.1437283 -0.1437283 -0.1162065 -0.1162065 -0.0444899 -0.0444899 -0.0444899 -0.003255005 -0.003255005 -0.003255005 -0.003255005 -0.1001825 -0.1001825 -0.2278964 -0.2278964 -0.2278964 -0.3255438 -0.3255438 -0.3255438 -0.5186098 -0.5186098 -0.0982309 -0.0982309 -0.0982309 -0.0001914978 -0.0001914978 -0.00281189 -0.00281189 -0.00281189 -0.00281189 -1.607419 -1.607419 -1.761539 -1.761539 -1.42109 -1.42109 -1.210531 -1.210531 -1.210531 -0.2701506 -0.2701506 -0.2701506 -0.2701506 -0.2928427 0.1043321 0.1043321 0.1043321 -0.3046056 -0.3046056 0.1402977 0.1402977 0.1850796 0.1850796 0.1850796 0.1850796 -0.172225 -0.1419365 -0.1419365 -0.1419365 -0.1419365 -0.2267813 0.0676825 0.0676825 0.0676825 0.04732407 0.04732407 -0.04336044 -0.02540604 -0.02540604 -0.02540604 0.01752686 0.01752686 0.08092514 0.08092514 0.08092514 0.08092514 0.06824981 0.06824981 0.06824981 0.1084012 0.1084012 0.1084012 0.0380841 0.0380841 0.08954086 0.08954086 0.08954086 -0.06700379 -0.06700379 -0.06863907 -0.06863907 0.01200913 -0.02910721 -0.02910721 -0.02910721 -0.01567398 -0.01567398 0.1090529 0.1090529 0.1090529 0.1090529 0.1839352 0.1839352 0.1839352 0.1993166 0.1993166 0.1993166 -0.1123615 -0.1123615 -0.1123615 -0.1227222 -0.1227222 -0.1456888 -0.1456888 -0.1702147 -9999 -9999 -9999 -9999 -9999 -9999 -9999 -9999 -9999 -9999 -9999 -9999 -9999 -9999 -9999 -9999 -9999 -9999 
-9999 -9999 -9999 -9999 -9999 -9999 -9999 -9999 -9999 -9999 -9999 -9999 -9999 -9999 -9999 -9999 -9999 -9999 -9999 -9999 -9999 -9999 -9999 -9999 -9999 -9999 -9999 -9999 -9999 -9999 -9999 -9999 -9999 -9999 -9999 -9999 -9999 -9999 -9999 -9999 -9999 -9999 -9999 -9999 -9999 -9999 -9999 -9999 -9999 -9999 -9999 -9999 -9999 -9999 -9999 -9999 -9999 -9999 -9999 -9999 -9999 -9999 -9999 -9999 -9999 -9999 -0.2024809 -0.2024809 -0.2024809 -0.3824738 -0.3824738 -0.1437283 -0.1437283 -0.1256841 -0.1256841 -0.1256841 -0.0444899 -0.0444899 -0.003255005 -0.003255005 -0.003255005 -0.1001825 -0.1001825 -0.1001825 -0.2278964 -0.2278964 -0.2278964 -0.2898262 -0.2898262 -0.08132447 -0.08132447 -0.08132447 -0.0982309 -0.0982309 -0.0001914978 -0.0001914978 -0.0001914978 -0.0001914978 -0.00281189 -0.00281189 -1.607419 -1.607419 -1.607419 -1.486623 -1.761539 -1.761539 -1.822113 -1.210531 -1.210531 -1.210531 -0.6747057 -0.2701506 -0.2701506 -0.2928427 -0.2928427 0.1043321 0.1043321 0.1043321 0.1043321 -0.09258468 -0.03183823 -0.03183823 0.1850796 0.1850796 0.1850796 0.1850796 -0.172225 -0.172225 -0.1419365 -0.1419365 -0.2267813 -0.03431198 -0.03431198 -0.03431198 0.04732407 0.04732407 0.04732407 -0.04336044 -0.04336044 -0.007810974 -0.007810974 0.01752686 0.01752686 0.01752686 0.01752686 -0.4164012 -0.01044449 0.06824981 0.06824981 0.06824981 0.1084012 0.1084012 0.1084012 0.1084012 0.0380841 -0.09926758 0.08954086 -0.06700379 -0.06700379 -0.06700379 -0.06863907 -0.06863907 -0.1526514 -0.1526514 0.1446532 -0.02910721 -0.02910721 -0.09909286 0.1090529 0.1090529 0.1090529 0.0336377 0.0336377 0.1839352 0.1839352 0.1839352 0.01944977 0.01944977 -0.1123615 -0.1123615 -0.1123615 -0.1227222 -0.1227222 -0.1456888 -0.1456888 -9999 -9999 -9999 -9999 -9999 -9999 -9999 -9999 -9999 -9999 -9999 -9999 -9999 -9999 -9999 -9999 -9999 -9999 -9999 
-9999 -9999 -9999 -9999 -9999 -9999 -9999 -9999 -9999 -9999 -9999 -9999 -9999 -9999 -9999 -9999 -9999 -9999 -9999 -9999 -9999 -9999 -9999 -9999 -9999 -9999 -9999 -9999 -9999 -9999 -9999 -9999 -9999 -9999 -9999 -9999 -9999 -9999 -9999 -9999 -9999 -9999 -9999 -9999 -9999 -9999 -9999 -9999 -9999 -9999 -9999 -9999 -9999 -9999 -9999 -9999 -9999 -9999 -9999 -9999 -9999 -9999 -9999 -9999 -9999 -9999 -9999 -0.2024809 -0.2024809 -0.3824738 -0.2553223 -0.2553223 -0.1256841 -0.1256841 -0.1256841 -0.1256841 -0.0444899 -0.0444899 -0.0444899 -0.1576308 -0.1576308 -0.1001825 -0.1001825 -0.1001825 -0.2278964 -0.2278964 -0.2278964 -0.2898262 -0.08132447 -0.08132447 -0.08132447 -0.08132447 -0.0982309 -0.0982309 -0.0001914978 -0.0001914978 -0.0001914978 -0.0001914978 -0.1256033 -0.1256033 -1.607419 -1.607419 -1.486623 -1.486623 -1.486623 -1.822113 -1.822113 -1.239112 -1.210531 -0.6747057 -0.6747057 -0.6747057 -0.2928427 -0.2928427 -0.2928427 0.1043321 0.1043321 0.1043321 -0.09258468 -0.03183823 -0.03183823 -0.03183823 -0.01434692 0.1850796 0.1850796 -0.172225 -0.172225 -0.172225 -0.3230942 -0.1833426 -0.1833426 -0.03431198 -0.03431198 -0.03431198 -0.03431198 -0.04032059 -0.04032059 -0.04336044 -0.007810974 -0.007810974 -0.007810974 0.01752686 0.01752686 0.01752686 -0.4164012 -0.4164012 -0.8089001 0.06824981 0.06824981 0.06824981 0.1084012 0.1084012 0.1084012 0.08843674 0.08843674 -0.09926758 -0.06700379 -0.06700379 -0.06700379 -0.1932161 -0.1526514 -0.1526514 -0.1526514 0.1446532 0.1446532 0.1446532 -0.09909286 0.0802922 0.0802922 0.0802922 0.0802922 0.0336377 0.0336377 -0.03053802 0.01944977 0.01944977 0.01944977 0.06793106 0.06793106 0.06793106 -0.03223099 -0.03223099 -0.1456888 -9999 -9999 -9999 -9999 -9999 -9999 -9999 -9999 -9999 -9999 -9999 -9999 -9999 -9999 -9999 -9999 -9999 -9999 -9999 -9999 -9999 
-9999 -9999 -9999 -9999 -9999 -9999 -9999 -9999 -9999 -9999 -9999 -9999 -9999 -9999 -9999 -9999 -9999 -9999 -9999 -9999 -9999 -9999 -9999 -9999 -9999 -9999 -9999 -9999 -9999 -9999 -9999 -9999 -9999 -9999 -9999 -9999 -9999 -9999 -9999 -9999 -9999 -9999 -9999 -9999 -9999 -9999 -9999 -9999 -9999 -9999 -9999 -9999 -9999 -9999 -9999 -9999 -9999 -9999 -9999 -9999 -9999 -9999 -9999 -9999 -9999 -9999 -9999 -0.2024809 -0.2024809 -0.3824738 -0.2553223 -0.2553223 -0.2553223 -0.1256841 -0.1256841 -0.1256841 -0.1362639 -0.1362639 -0.1362639 -0.1576308 -0.1576308 -0.2551385 -0.2551385 -0.2551385 -0.2641028 -0.2641028 -0.2898262 -0.2898262 -0.08132447 -0.08132447 -0.08132447 -0.08132447 -0.3775046 -0.3775046 -0.0001914978 -0.0001914978 -0.0001914978 -0.1256033 -0.1256033 -0.1256033 -0.2850807 -0.2850807 -1.486623 -1.486623 -1.486623 -1.822113 -1.822113 -1.239112 -1.239112 -0.6747057 -0.6747057 -0.6747057 -0.1872086 -0.1872086 -0.134277 -0.134277 -0.134277 -0.09258468 -0.09258468 -0.03183823 -0.03183823 -0.01434692 -0.01434692 -0.01434692 -0.01434692 -0.07700943 -0.07700943 -0.3230942 -0.1833426 -0.1833426 -0.1833426 -0.03431198 -0.03431198 -0.03431198 -0.03431198 -0.04032059 -0.04032059 -0.04336044 -0.007810974 -0.007810974 -0.007810974 -0.007810974 -0.04915085 -0.04915085 -0.4164012 -0.4164012 -0.8089001 -0.24543 0.06824981 0.06824981 -0.01026581 0.1084012 0.08843674 0.08843674 0.08843674 -0.09926758 -0.09467422 -0.09467422 -0.09467422 -0.1932161 -0.1728426 -0.1526514 -0.1526514 0.1446532 0.1446532 0.1446532 0.1446532 0.0802922 0.0802922 0.0802922 0.0802922 0.0336377 0.0336377 -0.03053802 0.01944977 0.01944977 0.06793106 0.06793106 0.06793106 0.06793106 -0.03223099 -9999 -9999 -9999 -9999 -9999 -9999 -9999 -9999 -9999 -9999 -9999 -9999 -9999 -9999 -9999 -9999 -9999 -9999 -9999 -9999 -9999 -9999 -9999 
-9999 -9999 -9999 -9999 -9999 -9999 -9999 -9999 -9999 -9999 -9999 -9999 -9999 -9999 -9999 -9999 -9999 -9999 -9999 -9999 -9999 -9999 -9999 -9999 -9999 -9999 -9999 -9999 -9999 -9999 -9999 -9999 -9999 -9999 -9999 -9999 -9999 -9999 -9999 -9999 -9999 -9999 -9999 -9999 -9999 -9999 -9999 -9999 -9999 -9999 -9999 -9999 -9999 -9999 -9999 -9999 -9999 -9999 -9999 -9999 -9999 -9999 -9999 -9999 -9999 -9999 -9999 -9999 -0.6614388 -0.6614388 -0.2553223 -0.2553223 -0.2553223 -0.3657663 -0.3657663 -0.1362639 -0.1362639 -0.1362639 -0.1362639 -0.1576308 -0.1576308 -0.2551385 -0.2551385 -0.2551385 -0.2641028 -0.169102 -0.169102 -0.169102 -0.03971573 -0.03971573 -0.03971573 -0.3775046 -0.3775046 -0.1004636 -0.1004636 -0.1004636 -0.1004636 -0.1256033 -0.1256033 -0.1256033 -0.2850807 -0.2850807 -1.486623 -1.486623 -0.1739201 -0.1739201 -0.1739201 -1.239112 -1.239112 -1.239112 -0.2646155 -0.1872086 -0.1872086 -0.1872086 -0.134277 -0.134277 -0.134277 -0.134277 -0.09258468 -0.09258468 -0.03183823 -0.01434692 -0.01434692 -0.01434692 -0.01434692 -0.07700943 -0.07700943 -0.05942108 -0.05942108 -0.1833426 -0.1833426 -0.1833426 -0.3438559 -0.04032059 -0.04032059 -0.04032059 -0.04032059 -0.157722 -0.007810974 -0.007810974 -0.007810974 -0.04915085 -0.04915085 -0.04915085 -0.3141884 -0.8089001 -0.2420982 -0.24543 -0.24543 -0.01026581 -0.01026581 -0.01026581 0.08843674 0.08843674 0.08843674 -0.09152695 -0.09467422 -0.09467422 -0.09467422 -0.1932161 -0.1728426 -0.1728426 -0.1728426 0.1446532 0.1446532 0.1446532 -0.02595123 -0.02595123 0.0802922 0.0802922 0.0802922 0.01578705 0.01578705 -0.03053802 0.1153336 0.1153336 0.1153336 0.06793106 0.06793106 0.06793106 -9999 -9999 -9999 -9999 -9999 -9999 -9999 -9999 -9999 -9999 -9999 -9999 -9999 -9999 -9999 -9999 -9999 -9999 -9999 -9999 -9999 -9999 -9999 -9999 
-9999 -9999 -9999 -9999 -9999 -9999 -9999 -9999 -9999 -9999 -9999 -9999 -9999 -9999 -9999 -9999 -9999 -9999 -9999 -9999 -9999 -9999 -9999 -9999 -9999 -9999 -9999 -9999 -9999 -9999 -9999 -9999 -9999 -9999 -9999 -9999 -9999 -9999 -9999 -9999 -9999 -9999 -9999 -9999 -9999 -9999 -9999 -9999 -9999 -9999 -9999 -9999 -9999 -9999 -9999 -9999 -9999 -9999 -9999 -9999 -9999 -9999 -9999 -9999 -9999 -9999 -9999 -9999 -9999 -0.5400131 -0.5400131 -0.5400131 -0.3657663 -0.3657663 -0.3657663 -0.2278708 -0.1362639 0.04263321 0.04263321 0.04263321 -0.2551385 -0.2551385 -0.2551385 -0.2551385 -0.2641028 -0.169102 -0.169102 -0.169102 -0.03971573 -0.03971573 -0.03971573 -0.3775046 -0.3775046 -0.1004636 -0.1004636 -0.1004636 0.09486695 0.09486695 0.09486695 -0.2850807 -0.2850807 -0.2850807 -0.4531023 -0.1739201 -0.1739201 -0.1739201 -0.1739201 -0.622166 -0.622166 -0.2646155 -0.2646155 -0.2646155 -0.1872086 -0.1872086 -0.134277 -0.134277 -0.134277 -0.134277 -0.163134 -0.1378923 -0.1378923 -0.1378923 0.06393097 -0.01434692 -0.01434692 -0.07700943 -0.05942108 -0.05942108 -0.05942108 -0.1833426 -0.1833426 -0.3438559 -0.3438559 -0.1156142 -0.04032059 -0.1156142 -0.157722 0.07251831 0.07251831 0.07251831 0.07251831 -0.04915085 -0.04915085 -0.04915085 -0.2420982 -0.2420982 -0.2420982 -0.2420982 -0.24543 -0.01026581 -0.01026581 0.07877716 0.07877716 0.07877716 -0.09152695 -0.09152695 -0.09152695 -0.09467422 -0.09467422 -0.1269253 -0.1269253 -0.1728426 -0.04200729 -0.04200729 -0.02595123 -0.02595123 -0.02595123 -0.02595123 -0.0868045 0.01578705 0.01578705 0.01578705 0.01578705 0.1153336 0.1153336 0.1153336 0.1153336 0.06793106 -9999 -9999 -9999 -9999 -9999 -9999 -9999 -9999 -9999 -9999 -9999 -9999 -9999 -9999 -9999 -9999 -9999 -9999 -9999 -9999 -9999 -9999 -9999 -9999 -9999 -9999 
-9999 -9999 -9999 -9999 -9999 -9999 -9999 -9999 -9999 -9999 -9999 -9999 -9999 -9999 -9999 -9999 -9999 -9999 -9999 -9999 -9999 -9999 -9999 -9999 -9999 -9999 -9999 -9999 -9999 -9999 -9999 -9999 -9999 -9999 -9999 -9999 -9999 -9999 -9999 -9999 -9999 -9999 -9999 -9999 -9999 -9999 -9999 -9999 -9999 -9999 -9999 -9999 -9999 -9999 -9999 -9999 -9999 -9999 -9999 -9999 -9999 -9999 -9999 -9999 -9999 -9999 -9999 -9999 -9999 -0.5400131 -0.5400131 -0.5400131 -0.3657663 -0.3657663 -0.2278708 -0.2278708 -0.2278708 0.04263321 0.04263321 0.04263321 0.04263321 -0.04571625 -0.04571625 -0.1230977 -0.1230977 -0.169102 -0.169102 -0.169102 -0.03971573 -0.03971573 -0.03971573 -0.03971573 -0.08617737 -0.08617737 -0.1004636 -0.1004636 0.09486695 0.09486695 0.09486695 0.09486695 -0.2293755 -0.2850807 -0.4531023 -0.4531023 -0.1739201 -0.1739201 -0.1739201 -0.622166 -0.2646155 -0.2646155 -0.2646155 -0.2646155 -0.3963081 -0.1872086 -0.4454482 -0.4454482 -0.163134 -0.163134 -0.163134 -0.1378923 -0.1378923 0.06393097 0.06393097 0.08003662 0.08003662 0.08003662 -0.05942108 -0.05942108 -0.05942108 -0.05942108 -0.3090283 -0.3438559 -0.1156142 -0.1156142 -0.1156142 -0.1156142 -0.157722 0.07251831 0.07251831 0.07251831 0.07251831 -0.2637601 -0.2637601 -0.3141884 -0.2420982 -0.2420982 -0.2420982 0.1850507 0.1850507 -0.24543 -0.01026581 0.07877716 0.07877716 0.07877716 0.07877716 -0.09152695 -0.09152695 -0.1269253 -0.1269253 -0.1269253 -0.1269253 -0.1728426 -0.04200729 -0.04200729 -0.04200729 -0.02595123 -0.02595123 -0.02595123 -0.0868045 0.01578705 0.01578705 0.01578705 -0.2031093 0.1153336 0.1153336 0.1153336 0.1153336 -9999 -9999 -9999 -9999 -9999 -9999 -9999 -9999 -9999 -9999 -9999 -9999 -9999 -9999 -9999 -9999 -9999 -9999 -9999 -9999 -9999 -9999 -9999 -9999 -9999 -9999 -9999 
-9999 -9999 -9999 -9999 -9999 -9999 -9999 -9999 -9999 -9999 -9999 -9999 -9999 -9999 -9999 -9999 -9999 -9999 -9999 -9999 -9999 -9999 -9999 -9999 -9999 -9999 -9999 -9999 -9999 -9999 -9999 -9999 -9999 -9999 -9999 -9999 -9999 -9999 -9999 -9999 -9999 -9999 -9999 -9999 -9999 -9999 -9999 -9999 -9999 -9999 -9999 -9999 -9999 -9999 -9999 -9999 -9999 -9999 -9999 -9999 -9999 -9999 -9999 -9999 -9999 -9999 -9999 -9999 -9999 -9999 -0.5400131 -0.5400131 -0.4840292 -0.3657663 -0.2278708 -0.2278708 -0.2278708 0.04263321 0.04263321 0.04263321 -0.04571625 -0.04571625 -0.04571625 -0.1230977 -0.1230977 -0.1230977 -0.169102 -0.169102 -0.03971573 -0.03971573 -0.03971573 -0.08617737 -0.08617737 0.01572235 0.01572235 0.01572235 0.09486695 0.09486695 0.09486695 -0.2293755 -0.2293755 -0.2293755 -0.4531023 -0.3033252 -0.3033252 -0.1739201 -0.622166 -0.622166 -0.622166 -0.2646155 -0.2646155 -0.2646155 -0.3963081 -0.3963081 -0.3963081 -0.4454482 -0.4454482 -0.163134 -0.163134 -0.1378923 -0.1378923 0.06393097 0.06393097 0.08003662 0.08003662 0.08003662 0.08003662 -0.05942108 -0.05942108 -0.3090283 -0.2277667 -0.2277667 -0.1156142 -0.1156142 -0.1156142 -0.1156142 -0.3762053 0.07251831 0.07251831 0.07251831 0.07251831 -0.2637601 -0.2637601 -0.2637601 -0.3141884 -0.2420982 0.1850507 0.1850507 0.1850507 0.1850507 -0.2476056 0.07877716 0.07877716 0.07877716 -0.09152695 -0.09152695 -0.09152695 -0.4691007 -0.1269253 -0.1269253 -0.1269253 -1.175157 -0.04200729 -0.04200729 -0.04200729 -0.04200729 -1.311575 -0.0868045 -0.0868045 -0.0868045 -1.554634 -0.2031093 -0.2031093 -0.2031093 0.1153336 -9999 -9999 -9999 -9999 -9999 -9999 -9999 -9999 -9999 -9999 -9999 -9999 -9999 -9999 -9999 -9999 -9999 -9999 -9999 -9999 -9999 -9999 -9999 -9999 -9999 -9999 -9999 -9999 -9999 
-9999 -9999 -9999 -9999 -9999 -9999 -9999 -9999 -9999 -9999 -9999 -9999 -9999 -9999 -9999 -9999 -9999 -9999 -9999 -9999 -9999 -9999 -9999 -9999 -9999 -9999 -9999 -9999 -9999 -9999 -9999 -9999 -9999 -9999 -9999 -9999 -9999 -9999 -9999 -9999 -9999 -9999 -9999 -9999 -9999 -9999 -9999 -9999 -9999 -9999 -9999 -9999 -9999 -9999 -9999 -9999 -9999 -9999 -9999 -9999 -9999 -9999 -9999 -9999 -9999 -9999 -9999 -9999 -9999 -9999 -9999 -0.4840292 -0.4840292 -0.4840292 -0.4840292 -0.2278708 -0.02256363 -0.02256363 0.04263321 -0.04571625 -0.04571625 -0.04571625 -0.04571625 -0.1230977 -0.1230977 -0.1230977 -0.2196663 -0.01371994 -0.01371994 -0.01371994 -0.01371994 -0.08617737 0.01572235 0.01572235 0.01572235 0.01572235 -0.0306781 0.09486695 0.09486695 -0.2293755 -0.2293755 -0.2293755 -0.3353387 -0.3033252 -0.3033252 -0.3033252 -0.3033252 -0.2669965 -0.4322458 -0.4322458 -0.4322458 -0.3963081 -0.3963081 -0.3963081 -0.3963081 -0.4454482 -0.4454482 -0.6093355 -0.3224605 -0.3224605 -0.3224605 0.06393097 0.06393097 0.08003662 0.08003662 0.08003662 0.08003662 -0.06075104 -0.06075104 -0.3090283 -0.2277667 -0.2277667 -0.2277667 -0.08836944 -0.08836944 -0.3762053 -0.3762053 -0.124361 -0.124361 -0.124361 -0.2637601 -0.2637601 -0.2637601 -0.2981741 -0.2832129 -0.2832129 0.1850507 0.1850507 0.1850507 0.1850507 -0.2476056 -0.2411778 0.07877716 -0.2411778 -0.2618362 -0.2618362 -0.4691007 -0.4691007 -0.4691007 -0.1269253 -1.175157 -1.175157 -1.175157 -0.04200729 -1.230421 -1.311575 -1.311575 -1.311575 -1.444942 -1.444942 -1.554634 -1.554634 -1.730154 -0.2031093 -9999 -9999 -9999 -9999 -9999 -9999 -9999 -9999 -9999 -9999 -9999 -9999 -9999 -9999 -9999 -9999 -9999 -9999 -9999 -9999 -9999 -9999 -9999 -9999 -9999 -9999 -9999 -9999 -9999 -9999 
-9999 -9999 -9999 -9999 -9999 -9999 -9999 -9999 -9999 -9999 -9999 -9999 -9999 -9999 -9999 -9999 -9999 -9999 -9999 -9999 -9999 -9999 -9999 -9999 -9999 -9999 -9999 -9999 -9999 -9999 -9999 -9999 -9999 -9999 -9999 -9999 -9999 -9999 -9999 -9999 -9999 -9999 -9999 -9999 -9999 -9999 -9999 -9999 -9999 -9999 -9999 -9999 -9999 -9999 -9999 -9999 -9999 -9999 -9999 -9999 -9999 -9999 -9999 -9999 -9999 -9999 -9999 -9999 -9999 -9999 -9999 -0.4840292 -0.4840292 -0.4840292 -0.237043 -0.237043 -0.02256363 -0.02256363 -0.02256363 -0.02256363 -0.04571625 -0.04571625 -2.457531 -0.1230977 -0.2196663 -0.2196663 -0.2196663 -0.01371994 -0.01371994 -0.01371994 -0.01371994 -0.08617737 -0.08617737 0.01572235 0.01572235 0.01572235 -0.0306781 -0.0306781 -0.0306781 -0.2293755 -0.2293755 -0.2293755 -0.3353387 -0.3033252 -0.3033252 -0.3033252 -0.2669965 -0.2669965 -0.2669965 -0.4322458 -0.4322458 -0.4322458 -0.3963081 -0.3963081 -0.7882826 -0.4454482 -0.6093355 -0.6093355 -0.3224605 -0.3224605 -0.3224605 -0.1613063 -0.1613063 0.113633 0.113633 0.08003662 -0.06075104 -0.06075104 -0.06075104 -0.2738432 -0.2277667 -0.2277667 -0.08836944 -0.08836944 -0.08836944 -0.08836944 -0.2084892 -0.124361 -0.124361 -0.04892426 -0.04892426 -0.04892426 -0.04892426 -0.2981741 -0.2832129 -0.2832129 0.1850507 0.1850507 0.1850507 -0.007078247 -0.007078247 -0.2411778 -0.2411778 -0.2411778 -0.2618362 -0.2618362 -0.2618362 -0.4691007 -1.156438 -1.156438 -1.156438 -1.175157 -1.175157 -1.230421 -1.230421 -1.311575 -1.311575 -1.444942 -1.444942 -1.444942 -1.554634 -1.554634 -9999 -9999 -9999 -9999 -9999 -9999 -9999 -9999 -9999 -9999 -9999 -9999 -9999 -9999 -9999 -9999 -9999 -9999 -9999 -9999 -9999 -9999 -9999 -9999 -9999 -9999 -9999 -9999 -9999 -9999 -9999 -9999 
-9999 -9999 -9999 -9999 -9999 -9999 -9999 -9999 -9999 -9999 -9999 -9999 -9999 -9999 -9999 -9999 -9999 -9999 -9999 -9999 -9999 -9999 -9999 -9999 -9999 -9999 -9999 -9999 -9999 -9999 -9999 -9999 -9999 -9999 -9999 -9999 -9999 -9999 -9999 -9999 -9999 -9999 -9999 -9999 -9999 -9999 -9999 -9999 -9999 -9999 -9999 -9999 -9999 -9999 -9999 -9999 -9999 -9999 -9999 -9999 -9999 -9999 -9999 -9999 -9999 -9999 -9999 -9999 -9999 -9999 -9999 -9999 -0.4840292 -0.237043 -0.237043 -0.237043 -0.02256363 -0.02256363 -0.02256363 -0.02256363 -2.830984 -2.457531 -2.457531 -2.457531 -2.457531 -0.2196663 -0.2196663 -0.01371994 -0.01371994 -0.01371994 -0.01371994 -0.7061188 -0.1597511 -0.1597511 0.01572235 -0.0306781 -0.0306781 -0.0306781 -0.0306781 -0.1001941 -0.1001941 -0.3353387 -0.3353387 -0.1166 -0.1166 -0.1166 -0.2669965 -0.2669965 -0.2669965 -0.4322458 -0.4322458 -0.4322458 -0.8010828 -0.7882826 -0.7882826 -0.7882826 -0.6093355 -0.6093355 -0.3224605 -0.01011734 -0.1613063 -0.1613063 0.113633 0.113633 0.113633 0.113633 -0.06075104 -0.06075104 -0.06075104 -0.2738432 -0.0001913452 -0.0001913452 -0.0001913452 -0.08836944 -0.08836944 -0.08836944 -0.2084892 -0.124361 -0.124361 -0.04892426 -0.04892426 -0.04892426 -0.04892426 -0.2981741 -0.2832129 -0.2832129 -0.0972992 -0.0972992 -0.007078247 -0.007078247 -0.007078247 -0.007078247 -0.2411778 -0.2411778 -0.2618362 -0.2618362 -0.5690277 -0.5690277 -1.156438 -0.8705397 -0.8705397 -0.8705397 -1.230421 -1.136015 -1.136015 -1.136015 -1.136015 -1.444942 -1.444942 -1.444942 -9999 -9999 -9999 -9999 -9999 -9999 -9999 -9999 -9999 -9999 -9999 -9999 -9999 -9999 -9999 -9999 -9999 -9999 -9999 -9999 -9999 -9999 -9999 -9999 -9999 -9999 -9999 -9999 -9999 -9999 -9999 -9999 -9999 -9999 
-9999 -9999 -9999 -9999 -9999 -9999 -9999 -9999 -9999 -9999 -9999 -9999 -9999 -9999 -9999 -9999 -9999 -9999 -9999 -9999 -9999 -9999 -9999 -9999 -9999 -9999 -9999 -9999 -9999 -9999 -9999 -9999 -9999 -9999 -9999 -9999 -9999 -9999 -9999 -9999 -9999 -9999 -9999 -9999 -9999 -9999 -9999 -9999 -9999 -9999 -9999 -9999 -9999 -9999 -9999 -9999 -9999 -9999 -9999 -9999 -9999 -9999 -9999 -9999 -9999 -9999 -9999 -9999 -9999 -9999 -9999 -9999 -9999 -2.125705 -0.237043 -0.237043 -0.237043 -0.02256363 -0.02256363 -2.830984 -2.830984 -2.457531 -2.457531 -2.457531 -2.040278 -2.040278 -2.040278 -1.562179 -1.562179 -1.562179 -0.7061188 -0.7061188 -0.1597511 -0.1597511 -0.1597511 -0.1597511 -0.0306781 -0.0306781 -0.1001941 -0.1001941 -0.1001941 -0.2032275 -0.1166 -0.1166 -0.1166 -0.1166 -0.2669965 -0.2669965 -0.2669965 -0.3826225 -0.3826225 -0.8010828 -0.8010828 -0.7882826 -0.7882826 -0.6357921 -0.6357921 -0.6357921 -0.01011734 -0.01011734 -0.01011734 -0.1613063 0.113633 0.113633 0.113633 0.113633 -0.06349029 -0.06349029 -0.2738432 -0.0001913452 -0.0001913452 -0.0001913452 -0.0001913452 -0.08836944 -0.08836944 -0.2084892 -0.2084892 -0.2084892 -0.124361 -0.04892426 -0.04892426 -0.04892426 -0.04892426 -0.2421829 -0.2421829 -0.0972992 -0.0972992 -0.0972992 -0.007078247 -0.007078247 -0.007078247 -0.007078247 -0.08700867 -0.5483088 -0.5483088 -0.5483088 -0.5690277 -0.5690277 -0.9292464 -0.8705397 -0.8705397 -0.8705397 -0.8705397 -1.136015 -1.136015 -1.136015 -1.136015 -1.390973 -1.390973 -9999 -9999 -9999 -9999 -9999 -9999 -9999 -9999 -9999 -9999 -9999 -9999 -9999 -9999 -9999 -9999 -9999 -9999 -9999 -9999 -9999 -9999 -9999 -9999 -9999 -9999 -9999 -9999 -9999 -9999 -9999 -9999 -9999 -9999 -9999 
-9999 -9999 -9999 -9999 -9999 -9999 -9999 -9999 -9999 -9999 -9999 -9999 -9999 -9999 -9999 -9999 -9999 -9999 -9999 -9999 -9999 -9999 -9999 -9999 -9999 -9999 -9999 -9999 -9999 -9999 -9999 -9999 -9999 -9999 -9999 -9999 -9999 -9999 -9999 -9999 -9999 -9999 -9999 -9999 -9999 -9999 -9999 -9999 -9999 -9999 -9999 -9999 -9999 -9999 -9999 -9999 -9999 -9999 -9999 -9999 -9999 -9999 -9999 -9999 -9999 -9999 -9999 -9999 -9999 -9999 -9999 -9999 -9999 -2.125705 -2.44781 -2.44781 -2.766093 -2.766093 -2.766093 -2.730578 -2.730578 -2.676281 -2.457531 -2.457531 -2.040278 -2.040278 -1.562179 -1.562179 -1.562179 -1.562179 -0.7061188 -0.7061188 -0.1597511 -0.1597511 -0.1597511 -0.1597511 -0.1716482 -0.1001941 -0.1001941 -0.1001941 -0.1001941 -0.2032275 -0.1166 -0.1166 -0.1166 -0.1166 -0.1942319 -0.1942319 -0.3826225 -0.3826225 -0.3826225 -0.7430032 -0.8010828 -0.8010828 -0.7882826 -0.6357921 -0.6357921 -0.01011734 -0.01011734 -0.01011734 -0.01011734 -0.02016815 -0.02016815 0.113633 0.113633 0.113633 -0.06349029 0.1533571 0.1533571 0.1533571 -0.0001913452 -0.0001913452 -0.0001913452 -0.1010056 -0.1010056 -0.2084892 -0.2084892 -0.2084892 -0.2085588 -0.1812219 -0.04892426 -0.04892426 -0.2421829 -0.2421829 -0.2421829 -0.288008 -0.0972992 -0.0972992 -0.007078247 -0.007078247 -0.007078247 -0.08700867 -0.08700867 -0.5483088 -0.5483088 -0.3842355 -0.3842355 -0.5690277 -0.9292464 -0.8705397 -0.8705397 -0.8705397 -1.356681 -1.136015 -1.136015 -1.136015 -1.136015 -9999 -9999 -9999 -9999 -9999 -9999 -9999 -9999 -9999 -9999 -9999 -9999 -9999 -9999 -9999 -9999 -9999 -9999 -9999 -9999 -9999 -9999 -9999 -9999 -9999 -9999 -9999 -9999 -9999 -9999 -9999 -9999 -9999 -9999 -9999 -9999 -9999 
-9999 -9999 -9999 -9999 -9999 -9999 -9999 -9999 -9999 -9999 -9999 -9999 -9999 -9999 -9999 -9999 -9999 -9999 -9999 -9999 -9999 -9999 -9999 -9999 -9999 -9999 -9999 -9999 -9999 -9999 -9999 -9999 -9999 -9999 -9999 -9999 -9999 -9999 -9999 -9999 -9999 -9999 -9999 -9999 -9999 -9999 -9999 -9999 -9999 -9999 -9999 -9999 -9999 -9999 -9999 -9999 -9999 -9999 -9999 -9999 -9999 -9999 -9999 -9999 -9999 -9999 -9999 -9999 -9999 -9999 -9999 -9999 -9999 -9999 -2.44781 -2.44781 -2.44781 -2.766093 -2.730578 -2.730578 -2.730578 -2.676281 -2.676281 -2.676281 -2.040278 -2.040278 -1.562179 -1.562179 -1.562179 -0.8944739 -0.8944739 -0.8944739 0.0051268 0.0051268 0.0051268 -0.1716482 -0.1716482 -0.1452452 -0.1452452 -0.1001941 -0.2032275 -0.2032275 -0.2032275 -0.001228027 -0.001228027 -0.1166 -0.1942319 -0.1942319 -0.1942319 -0.3826225 -0.3826225 -0.7430032 -0.7430032 -0.9748086 -0.9748086 -0.6357921 -0.6357921 -0.6357921 -0.01011734 -0.01011734 -0.01011734 -0.02016815 0.09162308 0.09162308 0.09162308 -0.06349029 0.1533571 0.1533571 0.1533571 0.1533571 -0.0001913452 -0.0001913452 -0.1010056 -0.1010056 -0.08700912 -0.08700912 -0.08700912 -0.2085588 -0.1812219 -0.1812219 -0.1812219 -0.1812219 -0.2421829 -0.2421829 -0.288008 -0.288008 -0.288008 -0.3276753 -0.2237633 -0.2237633 -0.08700867 -0.08700867 -0.08700867 -0.5483088 -0.3842355 -0.3842355 -0.3842355 -0.9292464 -0.9292464 -0.9292464 -0.8705397 -1.356681 -1.356681 -1.03011 -1.03011 -1.03011 -9999 -9999 -9999 -9999 -9999 -9999 -9999 -9999 -9999 -9999 -9999 -9999 -9999 -9999 -9999 -9999 -9999 -9999 -9999 -9999 -9999 -9999 -9999 -9999 -9999 -9999 -9999 -9999 -9999 -9999 -9999 -9999 -9999 -9999 -9999 -9999 -9999 -9999 
-9999 -9999 -9999 -9999 -9999 -9999 -9999 -9999 -9999 -9999 -9999 -9999 -9999 -9999 -9999 -9999 -9999 -9999 -9999 -9999 -9999 -9999 -9999 -9999 -9999 -9999 -9999 -9999 -9999 -9999 -9999 -9999 -9999 -9999 -9999 -9999 -9999 -9999 -9999 -9999 -9999 -9999 -9999 -9999 -9999 -9999 -9999 -9999 -9999 -9999 -9999 -9999 -9999 -9999 -9999 -9999 -9999 -9999 -9999 -9999 -9999 -9999 -9999 -9999 -9999 -9999 -9999 -9999 -9999 -9999 -9999 -9999 -9999 -9999 -9999 -2.44781 -2.44781 -2.766093 -2.730578 -2.730578 -2.730578 -2.676281 -2.676281 -2.460222 -2.460222 -2.460222 -1.628323 -1.562179 -1.562179 -0.8944739 -0.8944739 0.0051268 0.0051268 0.0051268 0.0051268 -0.1716482 -0.1716482 -0.1452452 -0.1452452 -0.1452452 -0.1452452 -0.2032275 -0.001228027 -0.001228027 -0.001228027 -0.001228027 -0.1942319 -0.05845642 -0.05845642 -0.05845642 -0.7430032 -0.7430032 -0.7430032 -0.7430032 -0.9748086 -0.9748086 -1.422213 -0.6381877 -0.6381877 -0.6381877 -0.02016815 -0.02016815 0.09162308 0.09162308 0.09162308 0.09162308 0.1533571 0.1533571 0.1533571 0.1533571 -0.001839752 -0.001839752 -0.1010056 -0.1010056 -0.08700912 -0.08700912 -0.08700912 -0.08700912 -0.1176823 -0.1812219 -0.1812219 -0.1449802 -0.1449802 -0.1449802 -0.288008 -0.288008 -0.3276753 -0.2237633 -0.2237633 -0.2237633 -0.02067551 -0.02067551 -0.08700867 -0.3370125 -0.3370125 -0.3842355 -0.3842355 -0.3842355 -0.822021 -0.9292464 -1.195692 -1.195692 -1.03011 -1.03011 -9999 -9999 -9999 -9999 -9999 -9999 -9999 -9999 -9999 -9999 -9999 -9999 -9999 -9999 -9999 -9999 -9999 -9999 -9999 -9999 -9999 -9999 -9999 -9999 -9999 -9999 -9999 -9999 -9999 -9999 -9999 -9999 -9999 -9999 -9999 -9999 -9999 -9999 -9999 -9999 
-9999 -9999 -9999 -9999 -9999 -9999 -9999 -9999 -9999 -9999 -9999 -9999 -9999 -9999 -9999 -9999 -9999 -9999 -9999 -9999 -9999 -9999 -9999 -9999 -9999 -9999 -9999 -9999 -9999 -9999 -9999 -9999 -9999 -9999 -9999 -9999 -9999 -9999 -9999 -9999 -9999 -9999 -9999 -9999 -9999 -9999 -9999 -9999 -9999 -9999 -9999 -9999 -9999 -9999 -9999 -9999 -9999 -9999 -9999 -9999 -9999 -9999 -9999 -9999 -9999 -9999 -9999 -9999 -9999 -9999 -9999 -9999 -9999 -9999 -9999 -2.340954 -2.774596 -2.774596 -2.730578 -2.730578 -2.730578 -2.676281 -2.676281 -2.460222 -2.460222 -2.460222 -1.628323 -1.628323 -1.628323 -0.2683025 -0.2683025 0.0051268 0.0051268 0.0051268 0.0051268 -0.3222014 -0.3222014 -0.1452452 -0.1452452 -0.1452452 -0.1452452 -0.3856679 -0.001228027 -0.001228027 -0.001228027 -0.001228027 -0.1130074 -0.05845642 -0.05845642 -0.05845642 -0.05845642 -0.7430032 -0.7430032 -0.9748086 -0.9748086 -0.9748086 -1.422213 -0.6381877 -0.6381877 -0.6381877 0.05932953 0.05932953 0.09162308 0.09162308 0.09162308 0.02466934 0.02466934 0.1533571 0.1533571 -0.001839752 -0.001839752 -0.001839752 -0.001839752 -0.03967163 -0.08700912 -0.08700912 -0.08700912 -0.1176823 -0.1176823 -0.1812219 -0.1449802 -0.1449802 -0.1449802 -0.1449802 -0.6423321 -0.3276753 -0.3276753 -0.2237633 -0.2237633 -0.02067551 -0.02067551 -0.02067551 -0.02067551 -0.3370125 -0.3370125 -0.3842355 -0.3842355 -0.822021 -0.822021 -0.822021 -1.195692 -1.195692 -1.03011 -9999 -9999 -9999 -9999 -9999 -9999 -9999 -9999 -9999 -9999 -9999 -9999 -9999 -9999 -9999 -9999 -9999 -9999 -9999 -9999 -9999 -9999 -9999 -9999 -9999 -9999 -9999 -9999 -9999 -9999 -9999 -9999 -9999 -9999 -9999 -9999 -9999 -9999 -9999 -9999 -9999 
-9999 -9999 -9999 -9999 -9999 -9999 -9999 -9999 -9999 -9999 -9999 -9999 -9999 -9999 -9999 -9999 -9999 -9999 -9999 -9999 -9999 -9999 -9999 -9999 -9999 -9999 -9999 -9999 -9999 -9999 -9999 -9999 -9999 -9999 -9999 -9999 -9999 -9999 -9999 -9999 -9999 -9999 -9999 -9999 -9999 -9999 -9999 -9999 -9999 -9999 -9999 -9999 -9999 -9999 -9999 -9999 -9999 -9999 -9999 -9999 -9999 -9999 -9999 -9999 -9999 -9999 -9999 -9999 -9999 -9999 -9999 -9999 -9999 -9999 -9999 -9999 -2.774596 -2.774596 -2.774596 -2.837092 -2.751332 -2.751332 -2.751332 -2.460222 -2.460222 -2.460222 -1.628323 -1.628323 -0.2683025 -0.2683025 -0.2683025 -0.2683025 0.3629863 0.3629863 0.0051268 -0.3222014 -0.3222014 -0.1452452 -0.1452452 -0.1452452 -0.3856679 -0.3856679 -0.001228027 -0.001228027 -0.001228027 -0.1130074 -0.1130074 -0.05845642 -0.05845642 -0.05845642 -0.05845642 -0.4593826 -0.4593826 -1.527056 -1.527056 -1.422213 -1.422213 -0.6381877 -0.6381877 0.05932953 0.05932953 0.08466934 0.08466934 0.08466934 0.08466934 0.02466934 0.02466934 0.02466934 -0.02509552 -0.001839752 -0.001839752 -0.001839752 -0.03967163 -0.009679261 -0.009679261 -0.009679261 -0.1176823 -0.1176823 -0.1176823 -0.2709995 -0.1449802 -0.1449802 -0.1449802 -0.1449802 -0.6423321 -0.3303526 -0.3276753 -0.2603679 -0.2603679 -0.02067551 -0.02067551 -0.02067551 -0.02067551 -0.3370125 -0.3370125 -0.7036693 -0.7036693 -0.822021 -0.822021 -0.822021 -1.132129 -9999 -9999 -9999 -9999 -9999 -9999 -9999 -9999 -9999 -9999 -9999 -9999 -9999 -9999 -9999 -9999 -9999 -9999 -9999 -9999 -9999 -9999 -9999 -9999 -9999 -9999 -9999 -9999 -9999 -9999 -9999 -9999 -9999 -9999 -9999 -9999 -9999 -9999 -9999 -9999 -9999 -9999 -9999 
-9999 -9999 -9999 -9999 -9999 -9999 -9999 -9999 -9999 -9999 -9999 -9999 -9999 -9999 -9999 -9999 -9999 -9999 -9999 -9999 -9999 -9999 -9999 -9999 -9999 -9999 -9999 -9999 -9999 -9999 -9999 -9999 -9999 -9999 -9999 -9999 -9999 -9999 -9999 -9999 -9999 -9999 -9999 -9999 -9999 -9999 -9999 -9999 -9999 -9999 -9999 -9999 -9999 -9999 -9999 -9999 -9999 -9999 -9999 -9999 -9999 -9999 -9999 -9999 -9999 -9999 -9999 -9999 -9999 -9999 -9999 -9999 -9999 -9999 -9999 -9999 -9999 -2.774596 -2.837092 -2.837092 -2.751332 -2.751332 -2.751332 -2.751332 -2.764005 -2.764005 -1.642663 -1.628323 -0.2683025 -0.2683025 -0.2683025 0.3629863 0.3629863 0.3629863 -0.3222014 -0.3222014 -0.3222014 -0.4889983 -0.4889983 -0.3856679 -0.3856679 -0.1203433 -0.1203433 -0.1203433 -0.1130074 -0.1130074 -0.1130074 -0.03669815 -0.03669815 -0.05845642 -0.4593826 -0.4593826 -0.4593826 -1.527056 -1.527056 -1.527056 -1.657059 -0.7525217 -0.6381877 0.05932953 0.05932953 0.08466934 0.08466934 0.08466934 0.08466934 0.02466934 0.02466934 -0.02509552 -0.02509552 -0.02509552 -0.02617981 -0.02617981 -0.03967163 -0.009679261 -0.009679261 -0.009679261 -0.009679261 -0.1176823 -0.1176823 -0.2709995 -0.2449611 -0.1449802 -0.1449802 -0.6423321 -0.3303526 -0.3303526 -0.3303526 -0.2603679 -0.2603679 -0.02067551 -0.02067551 -0.02067551 -0.02067551 -0.07462097 -0.7036693 -0.7036693 -0.7036693 -0.822021 -0.822021 -1.132129 -9999 -9999 -9999 -9999 -9999 -9999 -9999 -9999 -9999 -9999 -9999 -9999 -9999 -9999 -9999 -9999 -9999 -9999 -9999 -9999 -9999 -9999 -9999 -9999 -9999 -9999 -9999 -9999 -9999 -9999 -9999 -9999 -9999 -9999 -9999 -9999 -9999 -9999 -9999 -9999 -9999 -9999 -9999 -9999 
-9999 -9999 -9999 -9999 -9999 -9999 -9999 -9999 -9999 -9999 -9999 -9999 -9999 -9999 -9999 -9999 -9999 -9999 -9999 -9999 -9999 -9999 -9999 -9999 -9999 -9999 -9999 -9999 -9999 -9999 -9999 -9999 -9999 -9999 -9999 -9999 -9999 -9999 -9999 -9999 -9999 -9999 -9999 -9999 -9999 -9999 -9999 -9999 -9999 -9999 -9999 -9999 -9999 -9999 -9999 -9999 -9999 -9999 -9999 -9999 -9999 -9999 -9999 -9999 -9999 -9999 -9999 -9999 -9999 -9999 -9999 -9999 -9999 -9999 -9999 -9999 -9999 -2.676353 -2.837092 -2.837092 -2.751332 -2.751332 -2.751332 -2.751332 -2.764005 -1.642663 -1.642663 -1.642663 -1.642663 -0.2683025 -0.2683025 0.3629863 0.3629863 0.3629863 0.3629863 -0.02557205 -0.02557205 -0.4889983 -0.4889983 -0.4389983 -0.4389983 -0.1203433 -0.1203433 -0.1203433 -0.06434891 -0.06434891 -0.03669815 -0.03669815 -0.03669815 -0.03669815 -0.4593826 -0.4593826 -0.4593826 -1.527056 -1.527056 -1.657059 -0.7525217 -0.7525217 -0.7525217 -0.7525217 0.05932953 0.08466934 0.08466934 0.08466934 0.08466934 0.007665558 0.007665558 -0.02509552 -0.02509552 -0.02617981 -0.02617981 -0.02617981 -0.03967163 -0.009679261 -0.009679261 -0.009679261 -0.009679261 -0.2446635 -0.2446635 -0.2709995 -0.2449611 -0.2449611 -0.2449611 -0.2449611 -0.3303526 -0.3303526 -0.3303526 -0.2603679 -0.2603679 -0.1703348 -0.1703348 -0.07462097 -0.07462097 -0.07462097 -0.07462097 -0.7036693 -0.7036693 -0.9667603 -9999 -9999 -9999 -9999 -9999 -9999 -9999 -9999 -9999 -9999 -9999 -9999 -9999 -9999 -9999 -9999 -9999 -9999 -9999 -9999 -9999 -9999 -9999 -9999 -9999 -9999 -9999 -9999 -9999 -9999 -9999 -9999 -9999 -9999 -9999 -9999 -9999 -9999 -9999 -9999 -9999 -9999 -9999 -9999 -9999 -9999 
-9999 -9999 -9999 -9999 -9999 -9999 -9999 -9999 -9999 -9999 -9999 -9999 -9999 -9999 -9999 -9999 -9999 -9999 -9999 -9999 -9999 -9999 -9999 -9999 -9999 -9999 -9999 -9999 -9999 -9999 -9999 -9999 -9999 -9999 -9999 -9999 -9999 -9999 -9999 -9999 -9999 -9999 -9999 -9999 -9999 -9999 -9999 -9999 -9999 -9999 -9999 -9999 -9999 -9999 -9999 -9999 -9999 -9999 -9999 -9999 -9999 -9999 -9999 -9999 -9999 -9999 -9999 -9999 -9999 -9999 -9999 -9999 -9999 -9999 -9999 -9999 -9999 -9999 -2.628013 -2.628013 -2.631332 -2.631332 -2.631332 -2.764005 -2.764005 -1.642663 -1.642663 -1.642663 -0.158291 -0.158291 -0.158291 0.3629863 0.3629863 0.3629863 -0.02557205 -0.02557205 -0.02557205 -0.2180148 -0.4389983 -0.4389983 -0.4389983 -0.1203433 -0.1203433 -0.1203433 -0.06434891 -0.06434891 -0.03669815 -0.03669815 -0.03669815 -0.03669815 -0.06672104 -0.06672104 -1.687117 -1.687117 -1.657059 -1.657059 -0.7525217 -0.7525217 -0.7525217 -0.1519997 -0.1519997 -0.1519997 0.08466934 0.08466934 0.007665558 0.007665558 0.007665558 -0.1055406 -0.02617981 -0.02617981 -0.02617981 -0.02617981 -0.5941119 -0.5941119 -0.009679261 -0.009679261 -0.2446635 -0.2446635 -0.2446635 -0.2909956 -0.2449611 -0.2449611 -0.2449611 -0.2449611 -0.7909772 -0.3303526 -0.3303526 -0.2712956 -0.1703348 -0.1703348 -0.1703348 -0.07462097 -0.07462097 -0.07462097 -0.07462097 -0.2139996 -0.9667603 -9999 -9999 -9999 -9999 -9999 -9999 -9999 -9999 -9999 -9999 -9999 -9999 -9999 -9999 -9999 -9999 -9999 -9999 -9999 -9999 -9999 -9999 -9999 -9999 -9999 -9999 -9999 -9999 -9999 -9999 -9999 -9999 -9999 -9999 -9999 -9999 -9999 -9999 -9999 -9999 -9999 -9999 -9999 -9999 -9999 -9999 -9999 
-9999 -9999 -9999 -9999 -9999 -9999 -9999 -9999 -9999 -9999 -9999 -9999 -9999 -9999 -9999 -9999 -9999 -9999 -9999 -9999 -9999 -9999 -9999 -9999 -9999 -9999 -9999 -9999 -9999 -9999 -9999 -9999 -9999 -9999 -9999 -9999 -9999 -9999 -9999 -9999 -9999 -9999 -9999 -9999 -9999 -9999 -9999 -9999 -9999 -9999 -9999 -9999 -9999 -9999 -9999 -9999 -9999 -9999 -9999 -9999 -9999 -9999 -9999 -9999 -9999 -9999 -9999 -9999 -9999 -9999 -9999 -9999 -9999 -9999 -9999 -9999 -9999 -9999 -9999 -2.628013 -2.631332 -2.631332 -2.631332 -2.774062 -2.764005 -1.839303 -1.042343 -1.642663 -0.158291 -0.158291 -0.1170137 -0.1170137 -0.1170137 -0.02557205 -0.02557205 -0.02557205 -0.02557205 -0.2180148 -0.2180148 -0.4389983 -0.4389983 -0.03789978 -0.03789978 -0.03789978 -0.06434891 -0.06434891 -0.06434891 -0.03669815 -0.03669815 -0.03669815 -0.06672104 -0.06672104 -1.687117 -1.687117 -1.63503 -1.63503 -1.657059 -0.694456 -0.1519997 -0.1519997 -0.1519997 -0.1519997 -0.170701 -0.170701 0.007665558 0.007665558 0.007665558 -0.1055406 -0.1055406 -0.1355788 -0.1355788 -0.5941119 -0.5941119 -0.5941119 -1.859394 -0.2446635 -0.2446635 -0.2446635 -0.2446635 -0.2909956 -0.1869513 -0.1869513 -0.2449611 -0.7909772 -0.6559929 -0.6559929 -0.2712956 -0.2712956 -0.2712956 -0.1703348 -0.1703348 -0.07462097 -0.07462097 -0.07462097 -0.2139996 -0.2139996 -9999 -9999 -9999 -9999 -9999 -9999 -9999 -9999 -9999 -9999 -9999 -9999 -9999 -9999 -9999 -9999 -9999 -9999 -9999 -9999 -9999 -9999 -9999 -9999 -9999 -9999 -9999 -9999 -9999 -9999 -9999 -9999 -9999 -9999 -9999 -9999 -9999 -9999 -9999 -9999 -9999 -9999 -9999 -9999 -9999 -9999 -9999 -9999 
-9999 -9999 -9999 -9999 -9999 -9999 -9999 -9999 -9999 -9999 -9999 -9999 -9999 -9999 -9999 -9999 -9999 -9999 -9999 -9999 -9999 -9999 -9999 -9999 -9999 -9999 -9999 -9999 -9999 -9999 -9999 -9999 -9999 -9999 -9999 -9999 -9999 -9999 -9999 -9999 -9999 -9999 -9999 -9999 -9999 -9999 -9999 -9999 -9999 -9999 -9999 -9999 -9999 -9999 -9999 -9999 -9999 -9999 -9999 -9999 -9999 -9999 -9999 -9999 -9999 -9999 -9999 -9999 -9999 -9999 -9999 -9999 -9999 -9999 -9999 -9999 -9999 -9999 -9999 -2.628013 -2.631332 -2.631332 -2.631332 -2.774062 -2.774062 -1.042343 -1.042343 -1.042343 -0.158291 -0.158291 -0.1170137 -0.1170137 -0.1170137 -0.1170137 -0.02557205 -0.02557205 -0.2180148 -0.2180148 -0.05735275 -0.05735275 -0.05735275 -0.03789978 -0.03789978 -0.03789978 -0.03789978 -0.06434891 -0.06434891 -0.5751637 -0.5751637 -0.06672104 -0.06672104 -0.06672104 -1.687117 -1.63503 -1.63503 -1.63503 -0.694456 -0.694456 -0.694456 -0.1519997 -0.1519997 -0.1519997 -0.170701 -0.04813492 -0.04813492 -0.04813492 -0.1055406 -0.1055406 -0.1055406 -0.1355788 -0.1355788 -0.2214284 -0.2214284 -1.859394 -1.859394 -1.00866 -1.00866 -1.00866 -0.2909956 -0.1869513 -0.1869513 -0.1869513 -0.1869513 -1.596746 -0.6559929 -0.6559929 -0.2712956 -0.2712956 -0.2712956 -0.2712956 -0.1703348 -0.2343033 -0.2343033 -0.2139996 -9999 -9999 -9999 -9999 -9999 -9999 -9999 -9999 -9999 -9999 -9999 -9999 -9999 -9999 -9999 -9999 -9999 -9999 -9999 -9999 -9999 -9999 -9999 -9999 -9999 -9999 -9999 -9999 -9999 -9999 -9999 -9999 -9999 -9999 -9999 -9999 -9999 -9999 -9999 -9999 -9999 -9999 -9999 -9999 -9999 -9999 -9999 -9999 -9999 -9999 
-9999 -9999 -9999 -9999 -9999 -9999 -9999 -9999 -9999 -9999 -9999 -9999 -9999 -9999 -9999 -9999 -9999 -9999 -9999 -9999 -9999 -9999 -9999 -9999 -9999 -9999 -9999 -9999 -9999 -9999 -9999 -9999 -9999 -9999 -9999 -9999 -9999 -9999 -9999 -9999 -9999 -9999 -9999 -9999 -9999 -9999 -9999 -9999 -9999 -9999 -9999 -9999 -9999 -9999 -9999 -9999 -9999 -9999 -9999 -9999 -9999 -9999 -9999 -9999 -9999 -9999 -9999 -9999 -9999 -9999 -9999 -9999 -9999 -9999 -9999 -9999 -9999 -9999 -9999 -9999 -2.901012 -2.631332 -2.774062 -2.774062 -1.042343 -1.042343 -1.042343 -0.3255948 -0.3255948 -0.158291 -0.1170137 -0.1170137 -0.1170137 -0.1170137 -0.1350356 -0.1350356 -0.2180148 -0.2180148 -0.05735275 -0.05735275 -0.05735275 -0.03789978 -0.03789978 -0.03789978 -0.3199739 -0.3199739 -0.3199739 -0.5751637 -0.5751637 -0.06672104 -0.06672104 -0.2254501 -0.2254501 -0.2254501 -1.63503 -1.63503 -0.694456 -0.694456 -0.694456 -0.694456 -1.263106 0.4070297 0.4070297 -0.04813492 -0.04813492 0.008261872 0.008261872 0.008261872 -0.1355788 -0.1355788 -0.1355788 -0.2214284 -0.2214284 -1.782009 -1.00866 -1.00866 -1.00866 -0.469081 -0.469081 -0.1869513 -0.1869513 -0.1869513 -0.1869513 -1.596746 -0.6559929 -0.4493184 -0.6559929 -0.2712956 -0.2712956 -0.3149608 -0.2343033 -0.2343033 -0.2343033 -9999 -9999 -9999 -9999 -9999 -9999 -9999 -9999 -9999 -9999 -9999 -9999 -9999 -9999 -9999 -9999 -9999 -9999 -9999 -9999 -9999 -9999 -9999 -9999 -9999 -9999 -9999 -9999 -9999 -9999 -9999 -9999 -9999 -9999 -9999 -9999 -9999 -9999 -9999 -9999 -9999 -9999 -9999 -9999 -9999 -9999 -9999 -9999 -9999 -9999 -9999 
-9999 -9999 -9999 -9999 -9999 -9999 -9999 -9999 -9999 -9999 -9999 -9999 -9999 -9999 -9999 -9999 -9999 -9999 -9999 -9999 -9999 -9999 -9999 -9999 -9999 -9999 -9999 -9999 -9999 -9999 -9999 -9999 -9999 -9999 -9999 -9999 -9999 -9999 -9999 -9999 -9999 -9999 -9999 -9999 -9999 -9999 -9999 -9999 -9999 -9999 -9999 -9999 -9999 -9999 -9999 -9999 -9999 -9999 -9999 -9999 -9999 -9999 -9999 -9999 -9999 -9999 -9999 -9999 -9999 -9999 -9999 -9999 -9999 -9999 -9999 -9999 -9999 -9999 -9999 -9999 -9999 -2.901012 -1.885676 -1.885676 -2.774062 -1.042343 -1.042343 -0.3255948 -0.3255948 -0.3255948 -0.3255948 -0.333818 -0.1350356 -0.1350356 -0.1350356 -0.1350356 -0.1353705 -0.1353705 -0.05735275 -0.05735275 -0.05735275 0.01005722 0.01005722 -0.03789978 -0.3199739 -0.3199739 -0.3199739 -0.5751637 -0.1987656 -0.1987656 -0.1987656 -0.1987656 -0.2254501 -0.2254501 -0.02476105 -0.02476105 -0.694456 -0.694456 -0.694456 -1.263106 0.4070297 0.4070297 0.4070297 0.4070297 -0.04813492 0.008261872 0.008261872 0.008261872 0.008261872 -0.06011612 -0.2214284 -0.2214284 -0.2214284 -1.782009 -1.00866 -1.00866 -1.00866 -0.469081 -0.469081 -0.469081 -0.1869513 -0.1869513 -0.1869513 -0.4493184 -0.4493184 -0.4493184 -0.4493184 -0.5954604 -0.3149608 -0.3149608 -0.3149608 -9999 -9999 -9999 -9999 -9999 -9999 -9999 -9999 -9999 -9999 -9999 -9999 -9999 -9999 -9999 -9999 -9999 -9999 -9999 -9999 -9999 -9999 -9999 -9999 -9999 -9999 -9999 -9999 -9999 -9999 -9999 -9999 -9999 -9999 -9999 -9999 -9999 -9999 -9999 -9999 -9999 -9999 -9999 -9999 -9999 -9999 -9999 -9999 -9999 -9999 -9999 -9999 -9999 
-9999 -9999 -9999 -9999 -9999 -9999 -9999 -9999 -9999 -9999 -9999 -9999 -9999 -9999 -9999 -9999 -9999 -9999 -9999 -9999 -9999 -9999 -9999 -9999 -9999 -9999 -9999 -9999 -9999 -9999 -9999 -9999 -9999 -9999 -9999 -9999 -9999 -9999 -9999 -9999 -9999 -9999 -9999 -9999 -9999 -9999 -9999 -9999 -9999 -9999 -9999 -9999 -9999 -9999 -9999 -9999 -9999 -9999 -9999 -9999 -9999 -9999 -9999 -9999 -9999 -9999 -9999 -9999 -9999 -9999 -9999 -9999 -9999 -9999 -9999 -9999 -9999 -9999 -9999 -9999 -9999 -1.885676 -1.885676 -1.885676 -1.13226 -1.13226 -1.13226 -0.3255948 -0.3255948 -0.3255948 -0.3255948 -0.333818 -0.333818 -0.1350356 -0.1350356 -0.1350356 -0.1353705 -0.1353705 -0.1353705 -0.05735275 0.01005722 0.01005722 0.01005722 0.01005722 -0.3199739 -0.1698502 -0.1698502 -0.1698502 -0.1987656 -0.1987656 -0.1987656 -0.1987656 -0.2254501 -0.02476105 -0.02476105 -0.02476105 -0.02476105 -1.463539 -1.263106 -1.263106 0.4070297 0.4070297 0.4070297 0.4070297 -0.1360902 0.008261872 0.008261872 0.008261872 -0.06011612 -0.06011612 -0.06011612 -0.1513216 -0.2214284 -1.782009 -0.06809265 -0.06809265 -0.06809265 -0.469081 -0.469081 -0.2279393 -0.2279393 -0.2279393 -0.4278859 -0.4278859 -0.4493184 -0.4493184 -0.4493184 -0.5954604 -0.3900781 -9999 -9999 -9999 -9999 -9999 -9999 -9999 -9999 -9999 -9999 -9999 -9999 -9999 -9999 -9999 -9999 -9999 -9999 -9999 -9999 -9999 -9999 -9999 -9999 -9999 -9999 -9999 -9999 -9999 -9999 -9999 -9999 -9999 -9999 -9999 -9999 -9999 -9999 -9999 -9999 -9999 -9999 -9999 -9999 -9999 -9999 -9999 -9999 -9999 -9999 -9999 -9999 -9999 -9999 -9999 
-9999 -9999 -9999 -9999 -9999 -9999 -9999 -9999 -9999 -9999 -9999 -9999 -9999 -9999 -9999 -9999 -9999 -9999 -9999 -9999 -9999 -9999 -9999 -9999 -9999 -9999 -9999 -9999 -9999 -9999 -9999 -9999 -9999 -9999 -9999 -9999 -9999 -9999 -9999 -9999 -9999 -9999 -9999 -9999 -9999 -9999 -9999 -9999 -9999 -9999 -9999 -9999 -9999 -9999 -9999 -9999 -9999 -9999 -9999 -9999 -9999 -9999 -9999 -9999 -9999 -9999 -9999 -9999 -9999 -9999 -9999 -9999 -9999 -9999 -9999 -9999 -9999 -9999 -9999 -9999 -9999 -9999 -1.885676 -1.885676 -1.13226 -1.13226 -1.13226 -0.4592168 -0.3255948 -0.3255948 -0.333818 -0.333818 -0.2577852 -0.2577852 -0.2577852 -0.1353705 -0.1353705 -0.1353705 -0.1353705 -0.2068631 0.01005722 0.01005722 0.01005722 0.01005722 -0.2427832 -0.1698502 -0.1698502 -0.1698502 -0.1698502 -0.1987656 -0.1987656 -0.06708878 -0.06708878 -0.02476105 -0.02476105 -0.02476105 -0.02476105 -1.463539 -1.324521 -1.324521 0.4070297 0.4070297 0.4070297 -0.1360902 -0.1360902 -0.08124817 0.008261872 -0.06011612 -0.06011612 -0.06011612 -0.06011612 -0.1513216 -0.1513216 -1.782009 -0.06809265 -0.06809265 -0.06809265 -0.06809265 -0.2279393 -0.2279393 -0.2279393 -0.2279393 -0.4278859 -0.4278859 -0.4278859 -0.4493184 -0.4493184 -0.3900781 -9999 -9999 -9999 -9999 -9999 -9999 -9999 -9999 -9999 -9999 -9999 -9999 -9999 -9999 -9999 -9999 -9999 -9999 -9999 -9999 -9999 -9999 -9999 -9999 -9999 -9999 -9999 -9999 -9999 -9999 -9999 -9999 -9999 -9999 -9999 -9999 -9999 -9999 -9999 -9999 -9999 -9999 -9999 -9999 -9999 -9999 -9999 -9999 -9999 -9999 -9999 -9999 -9999 -9999 -9999 -9999 
-9999 -9999 -9999 -9999 -9999 -9999 -9999 -9999 -9999 -9999 -9999 -9999 -9999 -9999 -9999 -9999 -9999 -9999 -9999 -9999 -9999 -9999 -9999 -9999 -9999 -9999 -9999 -9999 -9999 -9999 -9999 -9999 -9999 -9999 -9999 -9999 -9999 -9999 -9999 -9999 -9999 -9999 -9999 -9999 -9999 -9999 -9999 -9999 -9999 -9999 -9999 -9999 -9999 -9999 -9999 -9999 -9999 -9999 -9999 -9999 -9999 -9999 -9999 -9999 -9999 -9999 -9999 -9999 -9999 -9999 -9999 -9999 -9999 -9999 -9999 -9999 -9999 -9999 -9999 -9999 -9999 -9999 -9999 -1.885676 -1.13226 -1.13226 -0.4592168 -0.4592168 -0.4592168 -0.4592168 -0.333818 -0.333818 -0.2577852 -0.2577852 -0.2577852 0.0517305 0.0517305 0.0517305 -0.2068631 -0.2068631 -0.1396736 0.01005722 0.01005722 -0.2427832 -0.2427832 -0.1698502 -0.1698502 -0.1698502 -0.1698502 -1.356596 -0.06708878 -0.06708878 -0.06708878 -0.02476105 -0.02476105 -0.02476105 -1.463539 -1.324521 -1.324521 -1.324521 -1.324521 -1.900916 -0.1360902 -0.1360902 -0.08124817 -0.08124817 -0.08124817 -0.06052811 -0.06011612 -0.06011612 -0.1513216 -0.1051477 -0.1051477 -0.1051477 -0.06809265 -0.06809265 -0.06809265 -0.06809265 -0.2690428 -0.2279393 -0.2279393 -0.2279393 -0.4278859 -0.3358777 -0.3358777 -0.3125838 -9999 -9999 -9999 -9999 -9999 -9999 -9999 -9999 -9999 -9999 -9999 -9999 -9999 -9999 -9999 -9999 -9999 -9999 -9999 -9999 -9999 -9999 -9999 -9999 -9999 -9999 -9999 -9999 -9999 -9999 -9999 -9999 -9999 -9999 -9999 -9999 -9999 -9999 -9999 -9999 -9999 -9999 -9999 -9999 -9999 -9999 -9999 -9999 -9999 -9999 -9999 -9999 -9999 -9999 -9999 -9999 -9999 -9999 
-9999 -9999 -9999 -9999 -9999 -9999 -9999 -9999 -9999 -9999 -9999 -9999 -9999 -9999 -9999 -9999 -9999 -9999 -9999 -9999 -9999 -9999 -9999 -9999 -9999 -9999 -9999 -9999 -9999 -9999 -9999 -9999 -9999 -9999 -9999 -9999 -9999 -9999 -9999 -9999 -9999 -9999 -9999 -9999 -9999 -9999 -9999 -9999 -9999 -9999 -9999 -9999 -9999 -9999 -9999 -9999 -9999 -9999 -9999 -9999 -9999 -9999 -9999 -9999 -9999 -9999 -9999 -9999 -9999 -9999 -9999 -9999 -9999 -9999 -9999 -9999 -9999 -9999 -9999 -9999 -9999 -9999 -9999 -2.378608 -2.064342 -1.13226 -0.4592168 -0.4592168 -0.4592168 -0.4592168 -1.205019 -1.205019 -0.2577852 -0.2577852 0.0517305 0.0517305 0.0517305 0.0517305 -0.2068631 -0.2068631 -0.1396736 -0.1396736 -0.1396736 -0.2427832 -0.2427832 -0.1733612 -0.1698502 -0.1698502 -1.356596 -1.356596 -0.06708878 -0.06708878 -0.05131347 -0.05131347 -0.05131347 -0.05131347 -0.8716217 -0.8716217 -1.324521 -1.324521 -1.324521 -1.900916 -0.2224651 -0.1360902 -0.08124817 -0.08124817 -0.06052811 -0.06052811 -0.06052811 -0.06052811 -0.1513216 -0.1051477 -0.1051477 -0.1051477 -0.06809265 -0.06809265 -0.06809265 -0.2690428 -0.2372317 -0.2372317 -0.2372317 -0.1611417 -0.1611417 -0.3358777 -9999 -9999 -9999 -9999 -9999 -9999 -9999 -9999 -9999 -9999 -9999 -9999 -9999 -9999 -9999 -9999 -9999 -9999 -9999 -9999 -9999 -9999 -9999 -9999 -9999 -9999 -9999 -9999 -9999 -9999 -9999 -9999 -9999 -9999 -9999 -9999 -9999 -9999 -9999 -9999 -9999 -9999 -9999 -9999 -9999 -9999 -9999 -9999 -9999 -9999 -9999 -9999 -9999 -9999 -9999 -9999 -9999 -9999 -9999 -9999 
-9999 -9999 -9999 -9999 -9999 -9999 -9999 -9999 -9999 -9999 -9999 -9999 -9999 -9999 -9999 -9999 -9999 -9999 -9999 -9999 -9999 -9999 -9999 -9999 -9999 -9999 -9999 -9999 -9999 -9999 -9999 -9999 -9999 -9999 -9999 -9999 -9999 -9999 -9999 -9999 -9999 -9999 -9999 -9999 -9999 -9999 -9999 -9999 -9999 -9999 -9999 -9999 -9999 -9999 -9999 -9999 -9999 -9999 -9999 -9999 -9999 -9999 -9999 -9999 -9999 -9999 -9999 -9999 -9999 -9999 -9999 -9999 -9999 -9999 -9999 -9999 -9999 -9999 -9999 -9999 -9999 -9999 -9999 -9999 -2.064342 -2.064342 -2.064342 -0.4592168 -0.4592168 -0.4592168 -1.205019 -0.3076108 -0.3076108 -0.3076108 0.0517305 0.0517305 0.0517305 0.0517305 -0.2580801 -0.1396736 -0.1396736 -0.1396736 -0.1396736 -0.275901 -0.1733612 -9999 -9999 -0.1733612 -1.356596 -1.356596 -0.06708878 -0.06708878 -0.05131347 -0.05131347 -0.05131347 -0.05131347 -0.8716217 -0.8716217 -1.324521 -1.324521 -1.900916 -0.2224651 -0.2224651 -0.2224651 0.01735184 0.01735184 0.01735184 -0.06052811 -0.06052811 -0.06052811 -0.2075755 -0.1051477 -0.1051477 -0.1051477 -0.1051477 -0.1846294 0.01966568 0.01966568 0.01966568 -0.2372317 -0.1611417 -0.1611417 -0.1611417 -9999 -9999 -9999 -9999 -9999 -9999 -9999 -9999 -9999 -9999 -9999 -9999 -9999 -9999 -9999 -9999 -9999 -9999 -9999 -9999 -9999 -9999 -9999 -9999 -9999 -9999 -9999 -9999 -9999 -9999 -9999 -9999 -9999 -9999 -9999 -9999 -9999 -9999 -9999 -9999 -9999 -9999 -9999 -9999 -9999 -9999 -9999 -9999 -9999 -9999 -9999 -9999 -9999 -9999 -9999 -9999 -9999 -9999 -9999 -9999 -9999 
-9999 -9999 -9999 -9999 -9999 -9999 -9999 -9999 -9999 -9999 -9999 -9999 -9999 -9999 -9999 -9999 -9999 -9999 -9999 -9999 -9999 -9999 -9999 -9999 -9999 -9999 -9999 -9999 -9999 -9999 -9999 -9999 -9999 -9999 -9999 -9999 -9999 -9999 -9999 -9999 -9999 -9999 -9999 -9999 -9999 -9999 -9999 -9999 -9999 -9999 -9999 -9999 -9999 -9999 -9999 -9999 -9999 -9999 -9999 -9999 -9999 -9999 -9999 -9999 -9999 -9999 -9999 -9999 -9999 -9999 -9999 -9999 -9999 -9999 -9999 -9999 -9999 -9999 -9999 -9999 -9999 -9999 -9999 -9999 -9999 -2.064342 -1.517541 -1.517541 -1.517541 -0.6535326 -0.6535326 -0.3076108 -0.3076108 -0.3076108 -0.2646394 0.0517305 0.0517305 -0.2580801 -0.2580801 -0.2580801 -0.1396736 -0.1396736 -0.1396736 -0.275901 -9999 -9999 -9999 -9999 0.1464854 0.1464854 -0.7508742 -0.7508742 -0.05131347 -0.05131347 -0.05131347 -0.05131347 -0.8716217 -0.8716217 -1.535695 -1.236225 -1.236225 -1.236225 -0.2224651 -0.2224651 0.01735184 0.01735184 0.01735184 0.1454797 -0.06052811 -0.06052811 -0.2075755 -0.07451493 -0.07451493 -0.07451493 -0.1846294 -0.1846294 0.01966568 0.01966568 0.01966568 -0.2372317 -0.1611417 -9999 -9999 -9999 -9999 -9999 -9999 -9999 -9999 -9999 -9999 -9999 -9999 -9999 -9999 -9999 -9999 -9999 -9999 -9999 -9999 -9999 -9999 -9999 -9999 -9999 -9999 -9999 -9999 -9999 -9999 -9999 -9999 -9999 -9999 -9999 -9999 -9999 -9999 -9999 -9999 -9999 -9999 -9999 -9999 -9999 -9999 -9999 -9999 -9999 -9999 -9999 -9999 -9999 -9999 -9999 -9999 -9999 -9999 -9999 -9999 -9999 -9999 -9999 
-9999 -9999 -9999 -9999 -9999 -9999 -9999 -9999 -9999 -9999 -9999 -9999 -9999 -9999 -9999 -9999 -9999 -9999 -9999 -9999 -9999 -9999 -9999 -9999 -9999 -9999 -9999 -9999 -9999 -9999 -9999 -9999 -9999 -9999 -9999 -9999 -9999 -9999 -9999 -9999 -9999 -9999 -9999 -9999 -9999 -9999 -9999 -9999 -9999 -9999 -9999 -9999 -9999 -9999 -9999 -9999 -9999 -9999 -9999 -9999 -9999 -9999 -9999 -9999 -9999 -9999 -9999 -9999 -9999 -9999 -9999 -9999 -9999 -9999 -9999 -9999 -9999 -9999 -9999 -9999 -9999 -9999 -9999 -9999 -9999 -9999 -1.517541 -1.517541 -0.6535326 -0.6535326 -0.6535326 -0.3076108 -0.3076108 -0.3076108 -0.2646394 -0.2646394 -0.2646394 -0.2580801 -0.2580801 -0.2580801 -0.9569293 -0.9569293 -9999 -9999 -9999 -9999 -9999 -9999 -9999 0.1464854 0.1464854 -0.7508742 -0.7508742 -1.038479 -1.038479 -1.078594 -0.8716217 -1.535695 -1.535695 -1.236225 -1.236225 -1.236225 -0.2224651 -0.2224651 0.01735184 0.01735184 0.1454797 0.1454797 0.1454797 -0.2075755 -0.2075755 -0.07451493 -0.07451493 -0.07451493 0.0575238 0.01966568 0.01966568 0.01966568 0.06788056 0.06788056 -9999 -9999 -9999 -9999 -9999 -9999 -9999 -9999 -9999 -9999 -9999 -9999 -9999 -9999 -9999 -9999 -9999 -9999 -9999 -9999 -9999 -9999 -9999 -9999 -9999 -9999 -9999 -9999 -9999 -9999 -9999 -9999 -9999 -9999 -9999 -9999 -9999 -9999 -9999 -9999 -9999 -9999 -9999 -9999 -9999 -9999 -9999 -9999 -9999 -9999 -9999 -9999 -9999 -9999 -9999 -9999 -9999 -9999 -9999 -9999 -9999 -9999 -9999 -9999 
-9999 -9999 -9999 -9999 -9999 -9999 -9999 -9999 -9999 -9999 -9999 -9999 -9999 -9999 -9999 -9999 -9999 -9999 -9999 -9999 -9999 -9999 -9999 -9999 -9999 -9999 -9999 -9999 -9999 -9999 -9999 -9999 -9999 -9999 -9999 -9999 -9999 -9999 -9999 -9999 -9999 -9999 -9999 -9999 -9999 -9999 -9999 -9999 -9999 -9999 -9999 -9999 -9999 -9999 -9999 -9999 -9999 -9999 -9999 -9999 -9999 -9999 -9999 -9999 -9999 -9999 -9999 -9999 -9999 -9999 -9999 -9999 -9999 -9999 -9999 -9999 -9999 -9999 -9999 -9999 -9999 -9999 -9999 -9999 -9999 -9999 -1.517541 -1.517541 -0.6535326 -0.6535326 -0.6535326 -0.2316026 -0.2316026 -0.2316026 -0.2646394 -0.2646394 -0.2190343 -0.2190343 -0.2190343 -0.2190343 -0.9569293 -9999 -9999 -9999 -9999 -9999 -9999 -9999 -9999 0.1464854 -0.7508742 -0.7508742 -0.7508742 -1.038479 -1.038479 -1.078594 -1.078594 -1.078594 -1.357913 -1.236225 -1.236225 -1.236225 -1.236225 -1.43922 0.01735184 0.01735184 0.1454797 0.1454797 0.1454797 0.1454797 -0.06094925 -0.07451493 -0.07451493 0.0575238 0.0575238 0.0575238 1.594851 1.594851 -9999 -9999 -9999 -9999 -9999 -9999 -9999 -9999 -9999 -9999 -9999 -9999 -9999 -9999 -9999 -9999 -9999 -9999 -9999 -9999 -9999 -9999 -9999 -9999 -9999 -9999 -9999 -9999 -9999 -9999 -9999 -9999 -9999 -9999 -9999 -9999 -9999 -9999 -9999 -9999 -9999 -9999 -9999 -9999 -9999 -9999 -9999 -9999 -9999 -9999 -9999 -9999 -9999 -9999 -9999 -9999 -9999 -9999 -9999 -9999 -9999 -9999 -9999 -9999 -9999 -9999 
-9999 -9999 -9999 -9999 -9999 -9999 -9999 -9999 -9999 -9999 -9999 -9999 -9999 -9999 -9999 -9999 -9999 -9999 -9999 -9999 -9999 -9999 -9999 -9999 -9999 -9999 -9999 -9999 -9999 -9999 -9999 -9999 -9999 -9999 -9999 -9999 -9999 -9999 -9999 -9999 -9999 -9999 -9999 -9999 -9999 -9999 -9999 -9999 -9999 -9999 -9999 -9999 -9999 -9999 -9999 -9999 -9999 -9999 -9999 -9999 -9999 -9999 -9999 -9999 -9999 -9999 -9999 -9999 -9999 -9999 -9999 -9999 -9999 -9999 -9999 -9999 -9999 -9999 -9999 -9999 -9999 -9999 -9999 -9999 -9999 -9999 -9999 -2.005776 -2.005776 -0.6535326 -0.6535326 -0.2316026 -0.2316026 -0.2316026 -0.1687617 -0.1687617 -0.2190343 -0.2190343 -0.2190343 -9999 -9999 -9999 -9999 -9999 -9999 -9999 -9999 -9999 -9999 -9999 -0.6486629 -0.6486629 -0.6486629 -1.038479 -1.038479 -1.078594 -1.078594 -1.078594 -1.357913 -1.357913 -1.236225 -1.43922 -1.43922 -0.06441543 -0.06441543 -0.06441543 0.1454797 0.1454797 0.1454797 -0.06094925 -0.06094925 -0.06094925 -0.06363647 0.0575238 0.0575238 1.594851 -9999 -9999 -9999 -9999 -9999 -9999 -9999 -9999 -9999 -9999 -9999 -9999 -9999 -9999 -9999 -9999 -9999 -9999 -9999 -9999 -9999 -9999 -9999 -9999 -9999 -9999 -9999 -9999 -9999 -9999 -9999 -9999 -9999 -9999 -9999 -9999 -9999 -9999 -9999 -9999 -9999 -9999 -9999 -9999 -9999 -9999 -9999 -9999 -9999 -9999 -9999 -9999 -9999 -9999 -9999 -9999 -9999 -9999 -9999 -9999 -9999 -9999 -9999 -9999 -9999 -9999 -9999 -9999 
-9999 -9999 -9999 -9999 -9999 -9999 -9999 -9999 -9999 -9999 -9999 -9999 -9999 -9999 -9999 -9999 -9999 -9999 -9999 -9999 -9999 -9999 -9999 -9999 -9999 -9999 -9999 -9999 -9999 -9999 -9999 -9999 -9999 -9999 -9999 -9999 -9999 -9999 -9999 -9999 -9999 -9999 -9999 -9999 -9999 -9999 -9999 -9999 -9999 -9999 -9999 -9999 -9999 -9999 -9999 -9999 -9999 -9999 -9999 -9999 -9999 -9999 -9999 -9999 -9999 -9999 -9999 -9999 -9999 -9999 -9999 -9999 -9999 -9999 -9999 -9999 -9999 -9999 -9999 -9999 -9999 -9999 -9999 -9999 -9999 -9999 -9999 -9999 -1.016108 -1.016108 -1.016108 -0.2316026 -0.2316026 -0.1687617 -0.1687617 -0.1687617 -0.1687617 -9999 -9999 -9999 -9999 -9999 -9999 -9999 -9999 -9999 -9999 -9999 -9999 -9999 -9999 -0.6486629 -0.6486629 -0.9515539 -0.0130365 -0.0130365 -1.078594 -1.357913 -1.357913 -1.357913 -1.733886 -1.43922 -0.1723656 -0.06441543 -0.06441543 -0.002609558 -0.002609558 -0.002609558 -0.002609558 -0.06094925 -0.06094925 -0.06094925 -0.06363647 0.0575238 0.0575238 -9999 -9999 -9999 -9999 -9999 -9999 -9999 -9999 -9999 -9999 -9999 -9999 -9999 -9999 -9999 -9999 -9999 -9999 -9999 -9999 -9999 -9999 -9999 -9999 -9999 -9999 -9999 -9999 -9999 -9999 -9999 -9999 -9999 -9999 -9999 -9999 -9999 -9999 -9999 -9999 -9999 -9999 -9999 -9999 -9999 -9999 -9999 -9999 -9999 -9999 -9999 -9999 -9999 -9999 -9999 -9999 -9999 -9999 -9999 -9999 -9999 -9999 -9999 -9999 -9999 -9999 -9999 -9999 -9999 
-9999 -9999 -9999 -9999 -9999 -9999 -9999 -9999 -9999 -9999 -9999 -9999 -9999 -9999 -9999 -9999 -9999 -9999 -9999 -9999 -9999 -9999 -9999 -9999 -9999 -9999 -9999 -9999 -9999 -9999 -9999 -9999 -9999 -9999 -9999 -9999 -9999 -9999 -9999 -9999 -9999 -9999 -9999 -9999 -9999 -9999 -9999 -9999 -9999 -9999 -9999 -9999 -9999 -9999 -9999 -9999 -9999 -9999 -9999 -9999 -9999 -9999 -9999 -9999 -9999 -9999 -9999 -9999 -9999 -9999 -9999 -9999 -9999 -9999 -9999 -9999 -9999 -9999 -9999 -9999 -9999 -9999 -9999 -9999 -9999 -9999 -9999 -9999 -1.016108 -1.016108 -0.1612813 -0.1612813 -0.1612813 -0.1687617 -0.1687617 -0.1687617 -9999 -9999 -9999 -9999 -9999 -9999 -9999 -9999 -9999 -9999 -9999 -9999 -9999 -9999 -9999 -0.6486629 -0.6486629 -0.0130365 -0.0130365 -0.0130365 -0.0130365 -0.6348154 -1.357913 -1.357913 -0.1723656 -0.1723656 -0.1723656 -0.06441543 -0.06441543 -0.002609558 -0.002609558 -0.002609558 1.428586 1.428586 -0.06094925 -0.06363647 0.1844664 -9999 -9999 -9999 -9999 -9999 -9999 -9999 -9999 -9999 -9999 -9999 -9999 -9999 -9999 -9999 -9999 -9999 -9999 -9999 -9999 -9999 -9999 -9999 -9999 -9999 -9999 -9999 -9999 -9999 -9999 -9999 -9999 -9999 -9999 -9999 -9999 -9999 -9999 -9999 -9999 -9999 -9999 -9999 -9999 -9999 -9999 -9999 -9999 -9999 -9999 -9999 -9999 -9999 -9999 -9999 -9999 -9999 -9999 -9999 -9999 -9999 -9999 -9999 -9999 -9999 -9999 -9999 -9999 -9999 -9999 -9999 
-9999 -9999 -9999 -9999 -9999 -9999 -9999 -9999 -9999 -9999 -9999 -9999 -9999 -9999 -9999 -9999 -9999 -9999 -9999 -9999 -9999 -9999 -9999 -9999 -9999 -9999 -9999 -9999 -9999 -9999 -9999 -9999 -9999 -9999 -9999 -9999 -9999 -9999 -9999 -9999 -9999 -9999 -9999 -9999 -9999 -9999 -9999 -9999 -9999 -9999 -9999 -9999 -9999 -9999 -9999 -9999 -9999 -9999 -9999 -9999 -9999 -9999 -9999 -9999 -9999 -9999 -9999 -9999 -9999 -9999 -9999 -9999 -9999 -9999 -9999 -9999 -9999 -9999 -9999 -9999 -9999 -9999 -9999 -9999 -9999 -9999 -9999 -9999 -9999 -1.016108 -0.1612813 -0.1612813 -0.1612813 -0.1612813 -9999 -9999 -9999 -9999 -9999 -9999 -9999 -9999 -9999 -9999 -9999 -9999 -9999 -9999 -9999 -9999 -9999 -9999 -0.9515539 -0.0130365 -0.0130365 -0.0130365 -0.0130365 -0.6348154 -0.08035003 -0.08035003 -0.08035003 -0.1723656 -0.1723656 0.4728429 0.4728429 0.4728429 -0.002609558 1.428586 1.428586 1.428586 1.428586 -9999 -9999 -9999 -9999 -9999 -9999 -9999 -9999 -9999 -9999 -9999 -9999 -9999 -9999 -9999 -9999 -9999 -9999 -9999 -9999 -9999 -9999 -9999 -9999 -9999 -9999 -9999 -9999 -9999 -9999 -9999 -9999 -9999 -9999 -9999 -9999 -9999 -9999 -9999 -9999 -9999 -9999 -9999 -9999 -9999 -9999 -9999 -9999 -9999 -9999 -9999 -9999 -9999 -9999 -9999 -9999 -9999 -9999 -9999 -9999 -9999 -9999 -9999 -9999 -9999 -9999 -9999 -9999 -9999 -9999 -9999 -9999 -9999 
-9999 -9999 -9999 -9999 -9999 -9999 -9999 -9999 -9999 -9999 -9999 -9999 -9999 -9999 -9999 -9999 -9999 -9999 -9999 -9999 -9999 -9999 -9999 -9999 -9999 -9999 -9999 -9999 -9999 -9999 -9999 -9999 -9999 -9999 -9999 -9999 -9999 -9999 -9999 -9999 -9999 -9999 -9999 -9999 -9999 -9999 -9999 -9999 -9999 -9999 -9999 -9999 -9999 -9999 -9999 -9999 -9999 -9999 -9999 -9999 -9999 -9999 -9999 -9999 -9999 -9999 -9999 -9999 -9999 -9999 -9999 -9999 -9999 -9999 -9999 -9999 -9999 -9999 -9999 -9999 -9999 -9999 -9999 -9999 -9999 -9999 -9999 -9999 -9999 -9999 -0.1612813 -0.1612813 -0.1612813 -9999 -9999 -9999 -9999 -9999 -9999 -9999 -9999 -9999 -9999 -9999 -9999 -9999 -9999 -9999 -9999 -9999 -9999 -9999 -9999 -0.9515539 0.1690176 -0.0130365 -0.0130365 -0.6348154 -0.08035003 -0.08035003 -0.08035003 -0.1723656 0.4728429 0.4728429 0.4728429 0.4728429 0.1999484 1.428586 1.428586 1.428586 -9999 -9999 -9999 -9999 -9999 -9999 -9999 -9999 -9999 -9999 -9999 -9999 -9999 -9999 -9999 -9999 -9999 -9999 -9999 -9999 -9999 -9999 -9999 -9999 -9999 -9999 -9999 -9999 -9999 -9999 -9999 -9999 -9999 -9999 -9999 -9999 -9999 -9999 -9999 -9999 -9999 -9999 -9999 -9999 -9999 -9999 -9999 -9999 -9999 -9999 -9999 -9999 -9999 -9999 -9999 -9999 -9999 -9999 -9999 -9999 -9999 -9999 -9999 -9999 -9999 -9999 -9999 -9999 -9999 -9999 -9999 -9999 -9999 -9999 
-9999 -9999 -9999 -9999 -9999 -9999 -9999 -9999 -9999 -9999 -9999 -9999 -9999 -9999 -9999 -9999 -9999 -9999 -9999 -9999 -9999 -9999 -9999 -9999 -9999 -9999 -9999 -9999 -9999 -9999 -9999 -9999 -9999 -9999 -9999 -9999 -9999 -9999 -9999 -9999 -9999 -9999 -9999 -9999 -9999 -9999 -9999 -9999 -9999 -9999 -9999 -9999 -9999 -9999 -9999 -9999 -9999 -9999 -9999 -9999 -9999 -9999 -9999 -9999 -9999 -9999 -9999 -9999 -9999 -9999 -9999 -9999 -9999 -9999 -9999 -9999 -9999 -9999 -9999 -9999 -9999 -9999 -9999 -9999 -9999 -9999 -9999 -9999 -9999 -9999 -0.1720428 -9999 -9999 -9999 -9999 -9999 -9999 -9999 -9999 -9999 -9999 -9999 -9999 -9999 -9999 -9999 -9999 -9999 -9999 -9999 -9999 -9999 -9999 0.1690176 0.1690176 0.1690176 -0.6348154 -0.6348154 -0.08035003 -0.08035003 -0.07067932 -0.07067932 -0.07067932 0.4728429 0.4728429 0.4728429 0.1999484 0.1999484 -9999 -9999 -9999 -9999 -9999 -9999 -9999 -9999 -9999 -9999 -9999 -9999 -9999 -9999 -9999 -9999 -9999 -9999 -9999 -9999 -9999 -9999 -9999 -9999 -9999 -9999 -9999 -9999 -9999 -9999 -9999 -9999 -9999 -9999 -9999 -9999 -9999 -9999 -9999 -9999 -9999 -9999 -9999 -9999 -9999 -9999 -9999 -9999 -9999 -9999 -9999 -9999 -9999 -9999 -9999 -9999 -9999 -9999 -9999 -9999 -9999 -9999 -9999 -9999 -9999 -9999 -9999 -9999 -9999 -9999 -9999 -9999 -9999 -9999 -9999 -9999 
-9999 -9999 -9999 -9999 -9999 -9999 -9999 -9999 -9999 -9999 -9999 -9999 -9999 -9999 -9999 -9999 -9999 -9999 -9999 -9999 -9999 -9999 -9999 -9999 -9999 -9999 -9999 -9999 -9999 -9999 -9999 -9999 -9999 -9999 -9999 -9999 -9999 -9999 -9999 -9999 -9999 -9999 -9999 -9999 -9999 -9999 -9999 -9999 -9999 -9999 -9999 -9999 -9999 -9999 -9999 -9999 -9999 -9999 -9999 -9999 -9999 -9999 -9999 -9999 -9999 -9999 -9999 -9999 -9999 -9999 -9999 -9999 -9999 -9999 -9999 -9999 -9999 -9999 -9999 -9999 -9999 -9999 -9999 -9999 -9999 -9999 -9999 -9999 -9999 -9999 -9999 -9999 -9999 -9999 -9999 -9999 -9999 -9999 -9999 -9999 -9999 -9999 -9999 -9999 -9999 -9999 -9999 -9999 -9999 -9999 -9999 -9999 -9999 -9999 0.1690176 0.1690176 0.1690176 0.1582686 -0.08035003 -0.08035003 -0.07067932 -0.07067932 -0.05847443 -0.05847443 0.4728429 0.1999484 0.1999484 -9999 -9999 -9999 -9999 -9999 -9999 -9999 -9999 -9999 -9999 -9999 -9999 -9999 -9999 -9999 -9999 -9999 -9999 -9999 -9999 -9999 -9999 -9999 -9999 -9999 -9999 -9999 -9999 -9999 -9999 -9999 -9999 -9999 -9999 -9999 -9999 -9999 -9999 -9999 -9999 -9999 -9999 -9999 -9999 -9999 -9999 -9999 -9999 -9999 -9999 -9999 -9999 -9999 -9999 -9999 -9999 -9999 -9999 -9999 -9999 -9999 -9999 -9999 -9999 -9999 -9999 -9999 -9999 -9999 -9999 -9999 -9999 -9999 -9999 -9999 -9999 -9999 
-9999 -9999 -9999 -9999 -9999 -9999 -9999 -9999 -9999 -9999 -9999 -9999 -9999 -9999 -9999 -9999 -9999 -9999 -9999 -9999 -9999 -9999 -9999 -9999 -9999 -9999 -9999 -9999 -9999 -9999 -9999 -9999 -9999 -9999 -9999 -9999 -9999 -9999 -9999 -9999 -9999 -9999 -9999 -9999 -9999 -9999 -9999 -9999 -9999 -9999 -9999 -9999 -9999 -9999 -9999 -9999 -9999 -9999 -9999 -9999 -9999 -9999 -9999 -9999 -9999 -9999 -9999 -9999 -9999 -9999 -9999 -9999 -9999 -9999 -9999 -9999 -9999 -9999 -9999 -9999 -9999 -9999 -9999 -9999 -9999 -9999 -9999 -9999 -9999 -9999 -9999 -9999 -9999 -9999 -9999 -9999 -9999 -9999 -9999 -9999 -9999 -9999 -9999 -9999 -9999 -9999 -9999 -9999 -9999 -9999 -9999 -9999 -9999 -9999 -9999 0.1690176 0.1582686 0.1582686 0.1582686 -0.1499588 -0.07067932 -0.07067932 -0.05847443 -0.05847443 -0.05847443 -9999 -9999 -9999 -9999 -9999 -9999 -9999 -9999 -9999 -9999 -9999 -9999 -9999 -9999 -9999 -9999 -9999 -9999 -9999 -9999 -9999 -9999 -9999 -9999 -9999 -9999 -9999 -9999 -9999 -9999 -9999 -9999 -9999 -9999 -9999 -9999 -9999 -9999 -9999 -9999 -9999 -9999 -9999 -9999 -9999 -9999 -9999 -9999 -9999 -9999 -9999 -9999 -9999 -9999 -9999 -9999 -9999 -9999 -9999 -9999 -9999 -9999 -9999 -9999 -9999 -9999 -9999 -9999 -9999 -9999 -9999 -9999 -9999 -9999 -9999 -9999 -9999 -9999 -9999 
-9999 -9999 -9999 -9999 -9999 -9999 -9999 -9999 -9999 -9999 -9999 -9999 -9999 -9999 -9999 -9999 -9999 -9999 -9999 -9999 -9999 -9999 -9999 -9999 -9999 -9999 -9999 -9999 -9999 -9999 -9999 -9999 -9999 -9999 -9999 -9999 -9999 -9999 -9999 -9999 -9999 -9999 -9999 -9999 -9999 -9999 -9999 -9999 -9999 -9999 -9999 -9999 -9999 -9999 -9999 -9999 -9999 -9999 -9999 -9999 -9999 -9999 -9999 -9999 -9999 -9999 -9999 -9999 -9999 -9999 -9999 -9999 -9999 -9999 -9999 -9999 -9999 -9999 -9999 -9999 -9999 -9999 -9999 -9999 -9999 -9999 -9999 -9999 -9999 -9999 -9999 -9999 -9999 -9999 -9999 -9999 -9999 -9999 -9999 -9999 -9999 -9999 -9999 -9999 -9999 -9999 -9999 -9999 -9999 -9999 -9999 -9999 -9999 -9999 -9999 0.1582686 0.1582686 0.1582686 0.1582686 -0.1499588 0.02736145 0.02736145 0.02736145 -9999 -9999 -9999 -9999 -9999 -9999 -9999 -9999 -9999 -9999 -9999 -9999 -9999 -9999 -9999 -9999 -9999 -9999 -9999 -9999 -9999 -9999 -9999 -9999 -9999 -9999 -9999 -9999 -9999 -9999 -9999 -9999 -9999 -9999 -9999 -9999 -9999 -9999 -9999 -9999 -9999 -9999 -9999 -9999 -9999 -9999 -9999 -9999 -9999 -9999 -9999 -9999 -9999 -9999 -9999 -9999 -9999 -9999 -9999 -9999 -9999 -9999 -9999 -9999 -9999 -9999 -9999 -9999 -9999 -9999 -9999 -9999 -9999 -9999 -9999 -9999 -9999 -9999 -9999 -9999 -9999 
-9999 -9999 -9999 -9999 -9999 -9999 -9999 -9999 -9999 -9999 -9999 -9999 -9999 -9999 -9999 -9999 -9999 -9999 -9999 -9999 -9999 -9999 -9999 -9999 -9999 -9999 -9999 -9999 -9999 -9999 -9999 -9999 -9999 -9999 -9999 -9999 -9999 -9999 -9999 -9999 -9999 -9999 -9999 -9999 -9999 -9999 -9999 -9999 -9999 -9999 -9999 -9999 -9999 -9999 -9999 -9999 -9999 -9999 -9999 -9999 -9999 -9999 -9999 -9999 -9999 -9999 -9999 -9999 -9999 -9999 -9999 -9999 -9999 -9999 -9999 -9999 -9999 -9999 -9999 -9999 -9999 -9999 -9999 -9999 -9999 -9999 -9999 -9999 -9999 -9999 -9999 -9999 -9999 -9999 -9999 -9999 -9999 -9999 -9999 -9999 -9999 -9999 -9999 -9999 -9999 -9999 -9999 -9999 -9999 -9999 -9999 -9999 -9999 -9999 -9999 -9999 0.1582686 0.1582686 -0.1499588 0.02736145 0.02736145 0.02736145 -9999 -9999 -9999 -9999 -9999 -9999 -9999 -9999 -9999 -9999 -9999 -9999 -9999 -9999 -9999 -9999 -9999 -9999 -9999 -9999 -9999 -9999 -9999 -9999 -9999 -9999 -9999 -9999 -9999 -9999 -9999 -9999 -9999 -9999 -9999 -9999 -9999 -9999 -9999 -9999 -9999 -9999 -9999 -9999 -9999 -9999 -9999 -9999 -9999 -9999 -9999 -9999 -9999 -9999 -9999 -9999 -9999 -9999 -9999 -9999 -9999 -9999 -9999 -9999 -9999 -9999 -9999 -9999 -9999 -9999 -9999 -9999 -9999 -9999 -9999 -9999 -9999 -9999 -9999 -9999 -9999 -9999 
-9999 -9999 -9999 -9999 -9999 -9999 -9999 -9999 -9999 -9999 -9999 -9999 -9999 -9999 -9999 -9999 -9999 -9999 -9999 -9999 -9999 -9999 -9999 -9999 -9999 -9999 -9999 -9999 -9999 -9999 -9999 -9999 -9999 -9999 -9999 -9999 -9999 -9999 -9999 -9999 -9999 -9999 -9999 -9999 -9999 -9999 -9999 -9999 -9999 -9999 -9999 -9999 -9999 -9999 -9999 -9999 -9999 -9999 -9999 -9999 -9999 -9999 -9999 -9999 -9999 -9999 -9999 -9999 -9999 -9999 -9999 -9999 -9999 -9999 -9999 -9999 -9999 -9999 -9999 -9999 -9999 -9999 -9999 -9999 -9999 -9999 -9999 -9999 -9999 -9999 -9999 -9999 -9999 -9999 -9999 -9999 -9999 -9999 -9999 -9999 -9999 -9999 -9999 -9999 -9999 -9999 -9999 -9999 -9999 -9999 -9999 -9999 -9999 -9999 -9999 -9999 -9999 1.797558 1.797558 1.797558 -9999 -9999 -9999 -9999 -9999 -9999 -9999 -9999 -9999 -9999 -9999 -9999 -9999 -9999 -9999 -9999 -9999 -9999 -9999 -9999 -9999 -9999 -9999 -9999 -9999 -9999 -9999 -9999 -9999 -9999 -9999 -9999 -9999 -9999 -9999 -9999 -9999 -9999 -9999 -9999 -9999 -9999 -9999 -9999 -9999 -9999 -9999 -9999 -9999 -9999 -9999 -9999 -9999 -9999 -9999 -9999 -9999 -9999 -9999 -9999 -9999 -9999 -9999 -9999 -9999 -9999 -9999 -9999 -9999 -9999 -9999 -9999 -9999 -9999 -9999 -9999 -9999 -9999 -9999 -9999 -9999 -9999 -9999 -9999 
-9999 -9999 -9999 -9999 -9999 -9999 -9999 -9999 -9999 -9999 -9999 -9999 -9999 -9999 -9999 -9999 -9999 -9999 -9999 -9999 -9999 -9999 -9999 -9999 -9999 -9999 -9999 -9999 -9999 -9999 -9999 -9999 -9999 -9999 -9999 -9999 -9999 -9999 -9999 -9999 -9999 -9999 -9999 -9999 -9999 -9999 -9999 -9999 -9999 -9999 -9999 -9999 -9999 -9999 -9999 -9999 -9999 -9999 -9999 -9999 -9999 -9999 -9999 -9999 -9999 -9999 -9999 -9999 -9999 -9999 -9999 -9999 -9999 -9999 -9999 -9999 -9999 -9999 -9999 -9999 -9999 -9999 -9999 -9999 -9999 -9999 -9999 -9999 -9999 -9999 -9999 -9999 -9999 -9999 -9999 -9999 -9999 -9999 -9999 -9999 -9999 -9999 -9999 -9999 -9999 -9999 -9999 -9999 -9999 -9999 -9999 -9999 -9999 -9999 -9999 -9999 -9999 1.797558 1.797558 -9999 -9999 -9999 -9999 -9999 -9999 -9999 -9999 -9999 -9999 -9999 -9999 -9999 -9999 -9999 -9999 -9999 -9999 -9999 -9999 -9999 -9999 -9999 -9999 -9999 -9999 -9999 -9999 -9999 -9999 -9999 -9999 -9999 -9999 -9999 -9999 -9999 -9999 -9999 -9999 -9999 -9999 -9999 -9999 -9999 -9999 -9999 -9999 -9999 -9999 -9999 -9999 -9999 -9999 -9999 -9999 -9999 -9999 -9999 -9999 -9999 -9999 -9999 -9999 -9999 -9999 -9999 -9999 -9999 -9999 -9999 -9999 -9999 -9999 -9999 -9999 -9999 -9999 -9999 -9999 -9999 -9999 -9999 -9999 -9999 
