# Supplementary material for: Long-term woodland restoration on lowland farmland through passive rewilding
Source: PLoS One. 2021 Jun 16;16(6):e0252466. doi: 10.1371/journal.pone.0252466 (PMC8208563; doi:10.1371/journal.pone.0252466)
Supplement: S1 Dataset — (ZIP) [file pone.0252466.s005.zip › S6 Dataset_New_Wilderness_chm_2005.txt]

ncols         204
nrows         204
xllcorner     519576
yllcorner     279238
cellsize      1
NODATA_value  -9999
-9999 -9999 -9999 -9999 -9999 -9999 -9999 -9999 -9999 -9999 -9999 -9999 -9999 -9999 -9999 -9999 -9999 -9999 -9999 -9999 -9999 -9999 -9999 -9999 -9999 -9999 -9999 -9999 -9999 -9999 -9999 -9999 -9999 -9999 -9999 -9999 -9999 -9999 -9999 -9999 -9999 -9999 -9999 -9999 -9999 -9999 -9999 -9999 -9999 -9999 -9999 -9999 -9999 -9999 -9999 -9999 -9999 -9999 -9999 -9999 -9999 -9999 -9999 -9999 -9999 -9999 -9999 -9999 -9999 -9999 -9999 -9999 -9999 -9999 -9999 -9999 -9999 -9999 -9999 -9999 -9999 -9999 -9999 -9999 -9999 -9999 -9999 -9999 -9999 -9999 -9999 -9999 -9999 -9999 -9999 -9999 -9999 -9999 -9999 -9999 -9999 -9999 -9999 -9999 -9999 -9999 -9999 -9999 -9999 -9999 -9999 -9999 -9999 -9999 -9999 -9999 -9999 -9999 -9999 -9999 -9999 -9999 -9999 -9999 -9999 -9999 -9999 -9999 -9999 -9999 -9999 -9999 -9999 -9999 -9999 -9999 -9999 -9999 -9999 -9999 -9999 -9999 -9999 -9999 -9999 -9999 -9999 -9999 -9999 -9999 -9999 -9999 -9999 -9999 -9999 -9999 -9999 -9999 -9999 -9999 -9999 -9999 -9999 -9999 -9999 -9999 -9999 -9999 -9999 -9999 -9999 -9999 -9999 -9999 -9999 -9999 -9999 -9999 -9999 -9999 -9999 -9999 -9999 -9999 -9999 -9999 -9999 -9999 -9999 -9999 -9999 -9999 -9999 -9999 -9999 -9999 -9999 -9999 -9999 -9999 -9999 -9999 -9999 -9999 
-9999 -9999 -9999 -9999 -9999 -9999 -9999 -9999 -9999 -9999 -9999 -9999 -9999 -9999 -9999 -9999 -9999 -9999 -9999 -9999 -9999 -9999 -9999 -9999 -9999 -9999 -9999 -9999 -9999 -9999 -9999 -9999 -9999 -9999 -9999 -9999 -9999 -9999 -9999 -9999 -9999 -9999 -9999 -9999 -9999 -9999 -9999 -9999 -9999 -9999 -9999 -9999 -9999 -9999 -9999 -9999 -9999 -9999 -9999 -9999 -9999 -9999 -9999 -9999 -9999 -9999 -9999 -9999 -9999 -9999 -9999 -9999 -9999 -9999 -9999 -9999 -9999 -9999 -9999 -9999 -9999 -9999 -9999 -9999 -9999 -9999 -9999 -9999 -9999 -9999 -9999 -9999 -9999 -9999 -9999 -9999 -9999 -9999 -9999 -9999 -9999 0.5492557 0.5492557 -9999 -9999 -9999 -9999 -9999 -9999 -9999 -9999 -9999 -9999 -9999 -9999 -9999 -9999 -9999 -9999 -9999 -9999 -9999 -9999 -9999 -9999 -9999 -9999 -9999 -9999 -9999 -9999 -9999 -9999 -9999 -9999 -9999 -9999 -9999 -9999 -9999 -9999 -9999 -9999 -9999 -9999 -9999 -9999 -9999 -9999 -9999 -9999 -9999 -9999 -9999 -9999 -9999 -9999 -9999 -9999 -9999 -9999 -9999 -9999 -9999 -9999 -9999 -9999 -9999 -9999 -9999 -9999 -9999 -9999 -9999 -9999 -9999 -9999 -9999 -9999 -9999 -9999 -9999 -9999 -9999 -9999 -9999 -9999 -9999 -9999 -9999 -9999 -9999 -9999 -9999 -9999 -9999 -9999 -9999 -9999 -9999 -9999 -9999 -9999 -9999 
-9999 -9999 -9999 -9999 -9999 -9999 -9999 -9999 -9999 -9999 -9999 -9999 -9999 -9999 -9999 -9999 -9999 -9999 -9999 -9999 -9999 -9999 -9999 -9999 -9999 -9999 -9999 -9999 -9999 -9999 -9999 -9999 -9999 -9999 -9999 -9999 -9999 -9999 -9999 -9999 -9999 -9999 -9999 -9999 -9999 -9999 -9999 -9999 -9999 -9999 -9999 -9999 -9999 -9999 -9999 -9999 -9999 -9999 -9999 -9999 -9999 -9999 -9999 -9999 -9999 -9999 -9999 -9999 -9999 -9999 -9999 -9999 -9999 -9999 -9999 -9999 -9999 -9999 -9999 -9999 -9999 -9999 -9999 -9999 -9999 -9999 -9999 -9999 -9999 -9999 -9999 -9999 -9999 -9999 -9999 -9999 -9999 -9999 -9999 -9999 0.2092557 0.2092557 0.2092557 1.209634 -9999 -9999 -9999 -9999 -9999 -9999 -9999 -9999 -9999 -9999 -9999 -9999 -9999 -9999 -9999 -9999 -9999 -9999 -9999 -9999 -9999 -9999 -9999 -9999 -9999 -9999 -9999 -9999 -9999 -9999 -9999 -9999 -9999 -9999 -9999 -9999 -9999 -9999 -9999 -9999 -9999 -9999 -9999 -9999 -9999 -9999 -9999 -9999 -9999 -9999 -9999 -9999 -9999 -9999 -9999 -9999 -9999 -9999 -9999 -9999 -9999 -9999 -9999 -9999 -9999 -9999 -9999 -9999 -9999 -9999 -9999 -9999 -9999 -9999 -9999 -9999 -9999 -9999 -9999 -9999 -9999 -9999 -9999 -9999 -9999 -9999 -9999 -9999 -9999 -9999 -9999 -9999 -9999 -9999 -9999 -9999 -9999 -9999 -9999 -9999 
-9999 -9999 -9999 -9999 -9999 -9999 -9999 -9999 -9999 -9999 -9999 -9999 -9999 -9999 -9999 -9999 -9999 -9999 -9999 -9999 -9999 -9999 -9999 -9999 -9999 -9999 -9999 -9999 -9999 -9999 -9999 -9999 -9999 -9999 -9999 -9999 -9999 -9999 -9999 -9999 -9999 -9999 -9999 -9999 -9999 -9999 -9999 -9999 -9999 -9999 -9999 -9999 -9999 -9999 -9999 -9999 -9999 -9999 -9999 -9999 -9999 -9999 -9999 -9999 -9999 -9999 -9999 -9999 -9999 -9999 -9999 -9999 -9999 -9999 -9999 -9999 -9999 -9999 -9999 -9999 -9999 -9999 -9999 -9999 -9999 -9999 -9999 -9999 -9999 -9999 -9999 -9999 -9999 -9999 -9999 -9999 -9999 -9999 0.4168983 0.4168983 0.2092557 0.2092557 0.01059647 0.1836795 0.606667 -9999 -9999 -9999 -9999 -9999 -9999 -9999 -9999 -9999 -9999 -9999 -9999 -9999 -9999 -9999 -9999 -9999 -9999 -9999 -9999 -9999 -9999 -9999 -9999 -9999 -9999 -9999 -9999 -9999 -9999 -9999 -9999 -9999 -9999 -9999 -9999 -9999 -9999 -9999 -9999 -9999 -9999 -9999 -9999 -9999 -9999 -9999 -9999 -9999 -9999 -9999 -9999 -9999 -9999 -9999 -9999 -9999 -9999 -9999 -9999 -9999 -9999 -9999 -9999 -9999 -9999 -9999 -9999 -9999 -9999 -9999 -9999 -9999 -9999 -9999 -9999 -9999 -9999 -9999 -9999 -9999 -9999 -9999 -9999 -9999 -9999 -9999 -9999 -9999 -9999 -9999 -9999 -9999 -9999 -9999 -9999 -9999 -9999 -9999 
-9999 -9999 -9999 -9999 -9999 -9999 -9999 -9999 -9999 -9999 -9999 -9999 -9999 -9999 -9999 -9999 -9999 -9999 -9999 -9999 -9999 -9999 -9999 -9999 -9999 -9999 -9999 -9999 -9999 -9999 -9999 -9999 -9999 -9999 -9999 -9999 -9999 -9999 -9999 -9999 -9999 -9999 -9999 -9999 -9999 -9999 -9999 -9999 -9999 -9999 -9999 -9999 -9999 -9999 -9999 -9999 -9999 -9999 -9999 -9999 -9999 -9999 -9999 -9999 -9999 -9999 -9999 -9999 -9999 -9999 -9999 -9999 -9999 -9999 -9999 -9999 -9999 -9999 -9999 -9999 -9999 -9999 -9999 -9999 -9999 -9999 -9999 -9999 -9999 -9999 -9999 -9999 -9999 -9999 -9999 -9999 -9999 0.4168983 0.4168983 0.4168983 0.07373383 0.07373383 0.07373383 0.1836795 0.3266602 -9999 -9999 -9999 -9999 -9999 -9999 -9999 -9999 -9999 -9999 -9999 -9999 -9999 -9999 -9999 -9999 -9999 -9999 -9999 -9999 -9999 -9999 -9999 -9999 -9999 -9999 -9999 -9999 -9999 -9999 -9999 -9999 -9999 -9999 -9999 -9999 -9999 -9999 -9999 -9999 -9999 -9999 -9999 -9999 -9999 -9999 -9999 -9999 -9999 -9999 -9999 -9999 -9999 -9999 -9999 -9999 -9999 -9999 -9999 -9999 -9999 -9999 -9999 -9999 -9999 -9999 -9999 -9999 -9999 -9999 -9999 -9999 -9999 -9999 -9999 -9999 -9999 -9999 -9999 -9999 -9999 -9999 -9999 -9999 -9999 -9999 -9999 -9999 -9999 -9999 -9999 -9999 -9999 -9999 -9999 -9999 -9999 -9999 -9999 
-9999 -9999 -9999 -9999 -9999 -9999 -9999 -9999 -9999 -9999 -9999 -9999 -9999 -9999 -9999 -9999 -9999 -9999 -9999 -9999 -9999 -9999 -9999 -9999 -9999 -9999 -9999 -9999 -9999 -9999 -9999 -9999 -9999 -9999 -9999 -9999 -9999 -9999 -9999 -9999 -9999 -9999 -9999 -9999 -9999 -9999 -9999 -9999 -9999 -9999 -9999 -9999 -9999 -9999 -9999 -9999 -9999 -9999 -9999 -9999 -9999 -9999 -9999 -9999 -9999 -9999 -9999 -9999 -9999 -9999 -9999 -9999 -9999 -9999 -9999 -9999 -9999 -9999 -9999 -9999 -9999 -9999 -9999 -9999 -9999 -9999 -9999 -9999 -9999 -9999 -9999 -9999 -9999 -9999 -9999 0.4270471 0.4113452 0.4113452 0.4168983 0.4013452 0.2624193 0.07373383 0.07373383 -0.5548437 0.3266602 0.3266602 -9999 -9999 -9999 -9999 -9999 -9999 -9999 -9999 -9999 -9999 -9999 -9999 -9999 -9999 -9999 -9999 -9999 -9999 -9999 -9999 -9999 -9999 -9999 -9999 -9999 -9999 -9999 -9999 -9999 -9999 -9999 -9999 -9999 -9999 -9999 -9999 -9999 -9999 -9999 -9999 -9999 -9999 -9999 -9999 -9999 -9999 -9999 -9999 -9999 -9999 -9999 -9999 -9999 -9999 -9999 -9999 -9999 -9999 -9999 -9999 -9999 -9999 -9999 -9999 -9999 -9999 -9999 -9999 -9999 -9999 -9999 -9999 -9999 -9999 -9999 -9999 -9999 -9999 -9999 -9999 -9999 -9999 -9999 -9999 -9999 -9999 -9999 -9999 -9999 -9999 -9999 -9999 -9999 -9999 -9999 -9999 -9999 -9999 
-9999 -9999 -9999 -9999 -9999 -9999 -9999 -9999 -9999 -9999 -9999 -9999 -9999 -9999 -9999 -9999 -9999 -9999 -9999 -9999 -9999 -9999 -9999 -9999 -9999 -9999 -9999 -9999 -9999 -9999 -9999 -9999 -9999 -9999 -9999 -9999 -9999 -9999 -9999 -9999 -9999 -9999 -9999 -9999 -9999 -9999 -9999 -9999 -9999 -9999 -9999 -9999 -9999 -9999 -9999 -9999 -9999 -9999 -9999 -9999 -9999 -9999 -9999 -9999 -9999 -9999 -9999 -9999 -9999 -9999 -9999 -9999 -9999 -9999 -9999 -9999 -9999 -9999 -9999 -9999 -9999 -9999 -9999 -9999 -9999 -9999 -9999 -9999 -9999 -9999 -9999 -9999 -9999 0.4270471 0.4270471 0.4270471 0.4113452 0.4113452 0.4013452 0.4013452 0.2624193 0.2624193 0.2624193 -0.5548437 0.2266602 0.2266602 0.2266602 -9999 -9999 -9999 -9999 -9999 -9999 -9999 -9999 -9999 -9999 -9999 -9999 -9999 -9999 -9999 -9999 -9999 -9999 -9999 -9999 -9999 -9999 -9999 -9999 -9999 -9999 -9999 -9999 -9999 -9999 -9999 -9999 -9999 -9999 -9999 -9999 -9999 -9999 -9999 -9999 -9999 -9999 -9999 -9999 -9999 -9999 -9999 -9999 -9999 -9999 -9999 -9999 -9999 -9999 -9999 -9999 -9999 -9999 -9999 -9999 -9999 -9999 -9999 -9999 -9999 -9999 -9999 -9999 -9999 -9999 -9999 -9999 -9999 -9999 -9999 -9999 -9999 -9999 -9999 -9999 -9999 -9999 -9999 -9999 -9999 -9999 -9999 -9999 -9999 -9999 -9999 -9999 -9999 -9999 -9999 -9999 -9999 
-9999 -9999 -9999 -9999 -9999 -9999 -9999 -9999 -9999 -9999 -9999 -9999 -9999 -9999 -9999 -9999 -9999 -9999 -9999 -9999 -9999 -9999 -9999 -9999 -9999 -9999 -9999 -9999 -9999 -9999 -9999 -9999 -9999 -9999 -9999 -9999 -9999 -9999 -9999 -9999 -9999 -9999 -9999 -9999 -9999 -9999 -9999 -9999 -9999 -9999 -9999 -9999 -9999 -9999 -9999 -9999 -9999 -9999 -9999 -9999 -9999 -9999 -9999 -9999 -9999 -9999 -9999 -9999 -9999 -9999 -9999 -9999 -9999 -9999 -9999 -9999 -9999 -9999 -9999 -9999 -9999 -9999 -9999 -9999 -9999 -9999 -9999 -9999 -9999 -9999 -9999 -9999 0.4270471 0.4270471 0.4270471 0.4270471 0.007039795 0.007039795 0.007039795 0.2624193 0.295148 0.295148 0.2624193 -0.3205486 0.2266602 0.2266602 0.2266602 0.1888774 -9999 -9999 -9999 -9999 -9999 -9999 -9999 -9999 -9999 -9999 -9999 -9999 -9999 -9999 -9999 -9999 -9999 -9999 -9999 -9999 -9999 -9999 -9999 -9999 -9999 -9999 -9999 -9999 -9999 -9999 -9999 -9999 -9999 -9999 -9999 -9999 -9999 -9999 -9999 -9999 -9999 -9999 -9999 -9999 -9999 -9999 -9999 -9999 -9999 -9999 -9999 -9999 -9999 -9999 -9999 -9999 -9999 -9999 -9999 -9999 -9999 -9999 -9999 -9999 -9999 -9999 -9999 -9999 -9999 -9999 -9999 -9999 -9999 -9999 -9999 -9999 -9999 -9999 -9999 -9999 -9999 -9999 -9999 -9999 -9999 -9999 -9999 -9999 -9999 -9999 -9999 -9999 -9999 -9999 -9999 -9999 
-9999 -9999 -9999 -9999 -9999 -9999 -9999 -9999 -9999 -9999 -9999 -9999 -9999 -9999 -9999 -9999 -9999 -9999 -9999 -9999 -9999 -9999 -9999 -9999 -9999 -9999 -9999 -9999 -9999 -9999 -9999 -9999 -9999 -9999 -9999 -9999 -9999 -9999 -9999 -9999 -9999 -9999 -9999 -9999 -9999 -9999 -9999 -9999 -9999 -9999 -9999 -9999 -9999 -9999 -9999 -9999 -9999 -9999 -9999 -9999 -9999 -9999 -9999 -9999 -9999 -9999 -9999 -9999 -9999 -9999 -9999 -9999 -9999 -9999 -9999 -9999 -9999 -9999 -9999 -9999 -9999 -9999 -9999 -9999 -9999 -9999 -9999 -9999 -9999 -9999 0.3885934 0.3885934 0.3567809 0.4270471 0.4270471 0.4270471 -0.006599121 0.007039795 -0.006599121 0.295148 0.295148 0.295148 0.295148 -0.06654236 -0.06654236 -0.634664 -0.2330217 0.1888774 -9999 -9999 -9999 -9999 -9999 -9999 -9999 -9999 -9999 -9999 -9999 -9999 -9999 -9999 -9999 -9999 -9999 -9999 -9999 -9999 -9999 -9999 -9999 -9999 -9999 -9999 -9999 -9999 -9999 -9999 -9999 -9999 -9999 -9999 -9999 -9999 -9999 -9999 -9999 -9999 -9999 -9999 -9999 -9999 -9999 -9999 -9999 -9999 -9999 -9999 -9999 -9999 -9999 -9999 -9999 -9999 -9999 -9999 -9999 -9999 -9999 -9999 -9999 -9999 -9999 -9999 -9999 -9999 -9999 -9999 -9999 -9999 -9999 -9999 -9999 -9999 -9999 -9999 -9999 -9999 -9999 -9999 -9999 -9999 -9999 -9999 -9999 -9999 -9999 -9999 -9999 -9999 -9999 -9999 -9999 -9999 
-9999 -9999 -9999 -9999 -9999 -9999 -9999 -9999 -9999 -9999 -9999 -9999 -9999 -9999 -9999 -9999 -9999 -9999 -9999 -9999 -9999 -9999 -9999 -9999 -9999 -9999 -9999 -9999 -9999 -9999 -9999 -9999 -9999 -9999 -9999 -9999 -9999 -9999 -9999 -9999 -9999 -9999 -9999 -9999 -9999 -9999 -9999 -9999 -9999 -9999 -9999 -9999 -9999 -9999 -9999 -9999 -9999 -9999 -9999 -9999 -9999 -9999 -9999 -9999 -9999 -9999 -9999 -9999 -9999 -9999 -9999 -9999 -9999 -9999 -9999 -9999 -9999 -9999 -9999 -9999 -9999 -9999 -9999 -9999 -9999 -9999 -9999 -9999 -9999 0.4230939 0.4230939 0.4230939 0.3567809 0.3567809 0.3567809 0.3167809 -0.006599121 -0.006599121 -0.006599121 0.295148 0.295148 0.295148 0.295148 -0.06654236 -0.06654236 -0.06654236 -0.2330217 0.2745192 0.2745192 -9999 -9999 -9999 -9999 -9999 -9999 -9999 -9999 -9999 -9999 -9999 -9999 -9999 -9999 -9999 -9999 -9999 -9999 -9999 -9999 -9999 -9999 -9999 -9999 -9999 -9999 -9999 -9999 -9999 -9999 -9999 -9999 -9999 -9999 -9999 -9999 -9999 -9999 -9999 -9999 -9999 -9999 -9999 -9999 -9999 -9999 -9999 -9999 -9999 -9999 -9999 -9999 -9999 -9999 -9999 -9999 -9999 -9999 -9999 -9999 -9999 -9999 -9999 -9999 -9999 -9999 -9999 -9999 -9999 -9999 -9999 -9999 -9999 -9999 -9999 -9999 -9999 -9999 -9999 -9999 -9999 -9999 -9999 -9999 -9999 -9999 -9999 -9999 -9999 -9999 -9999 -9999 -9999 -9999 -9999 
-9999 -9999 -9999 -9999 -9999 -9999 -9999 -9999 -9999 -9999 -9999 -9999 -9999 -9999 -9999 -9999 -9999 -9999 -9999 -9999 -9999 -9999 -9999 -9999 -9999 -9999 -9999 -9999 -9999 -9999 -9999 -9999 -9999 -9999 -9999 -9999 -9999 -9999 -9999 -9999 -9999 -9999 -9999 -9999 -9999 -9999 -9999 -9999 -9999 -9999 -9999 -9999 -9999 -9999 -9999 -9999 -9999 -9999 -9999 -9999 -9999 -9999 -9999 -9999 -9999 -9999 -9999 -9999 -9999 -9999 -9999 -9999 -9999 -9999 -9999 -9999 -9999 -9999 -9999 -9999 -9999 -9999 -9999 -9999 -9999 -9999 -9999 0.2724368 0.4230939 0.4230939 0.4230939 0.4230939 0.3567809 0.3567809 0.3567809 0.07213501 -0.7965903 -0.006599121 -0.006599121 0.295148 0.295148 0.295148 -0.06654236 -0.06654236 0.2449678 0.2449678 0.2745192 0.2745192 0.2745192 0.2745192 -9999 -9999 -9999 -9999 -9999 -9999 -9999 -9999 -9999 -9999 -9999 -9999 -9999 -9999 -9999 -9999 -9999 -9999 -9999 -9999 -9999 -9999 -9999 -9999 -9999 -9999 -9999 -9999 -9999 -9999 -9999 -9999 -9999 -9999 -9999 -9999 -9999 -9999 -9999 -9999 -9999 -9999 -9999 -9999 -9999 -9999 -9999 -9999 -9999 -9999 -9999 -9999 -9999 -9999 -9999 -9999 -9999 -9999 -9999 -9999 -9999 -9999 -9999 -9999 -9999 -9999 -9999 -9999 -9999 -9999 -9999 -9999 -9999 -9999 -9999 -9999 -9999 -9999 -9999 -9999 -9999 -9999 -9999 -9999 -9999 -9999 -9999 -9999 -9999 -9999 -9999 -9999 -9999 -9999 
-9999 -9999 -9999 -9999 -9999 -9999 -9999 -9999 -9999 -9999 -9999 -9999 -9999 -9999 -9999 -9999 -9999 -9999 -9999 -9999 -9999 -9999 -9999 -9999 -9999 -9999 -9999 -9999 -9999 -9999 -9999 -9999 -9999 -9999 -9999 -9999 -9999 -9999 -9999 -9999 -9999 -9999 -9999 -9999 -9999 -9999 -9999 -9999 -9999 -9999 -9999 -9999 -9999 -9999 -9999 -9999 -9999 -9999 -9999 -9999 -9999 -9999 -9999 -9999 -9999 -9999 -9999 -9999 -9999 -9999 -9999 -9999 -9999 -9999 -9999 -9999 -9999 -9999 -9999 -9999 -9999 -9999 -9999 -9999 -9999 0.5484611 0.5484611 0.5484611 0.4230939 0.4230939 0.4230939 0.4230939 0.08213501 0.3567809 0.08213501 0.07213501 -0.7965903 -0.7965903 -0.7965903 -0.688682 -0.6753889 -0.6753889 -0.0749086 0.2449678 0.2449678 0.2449678 0.2745192 0.359463 0.359463 0.359463 -9999 -9999 -9999 -9999 -9999 -9999 -9999 -9999 -9999 -9999 -9999 -9999 -9999 -9999 -9999 -9999 -9999 -9999 -9999 -9999 -9999 -9999 -9999 -9999 -9999 -9999 -9999 -9999 -9999 -9999 -9999 -9999 -9999 -9999 -9999 -9999 -9999 -9999 -9999 -9999 -9999 -9999 -9999 -9999 -9999 -9999 -9999 -9999 -9999 -9999 -9999 -9999 -9999 -9999 -9999 -9999 -9999 -9999 -9999 -9999 -9999 -9999 -9999 -9999 -9999 -9999 -9999 -9999 -9999 -9999 -9999 -9999 -9999 -9999 -9999 -9999 -9999 -9999 -9999 -9999 -9999 -9999 -9999 -9999 -9999 -9999 -9999 -9999 -9999 -9999 -9999 -9999 -9999 -9999 
-9999 -9999 -9999 -9999 -9999 -9999 -9999 -9999 -9999 -9999 -9999 -9999 -9999 -9999 -9999 -9999 -9999 -9999 -9999 -9999 -9999 -9999 -9999 -9999 -9999 -9999 -9999 -9999 -9999 -9999 -9999 -9999 -9999 -9999 -9999 -9999 -9999 -9999 -9999 -9999 -9999 -9999 -9999 -9999 -9999 -9999 -9999 -9999 -9999 -9999 -9999 -9999 -9999 -9999 -9999 -9999 -9999 -9999 -9999 -9999 -9999 -9999 -9999 -9999 -9999 -9999 -9999 -9999 -9999 -9999 -9999 -9999 -9999 -9999 -9999 -9999 -9999 -9999 -9999 -9999 -9999 -9999 -9999 -9999 0.3784612 0.5484611 0.5484611 0.5484611 0.119702 0.4230939 0.4230939 0.03970199 0.08213501 0.08213501 0.08213501 -0.6315175 -0.7965903 -0.7965903 -0.7965903 -0.688682 -0.6753889 -0.6753889 -0.0749086 0.2449678 0.2449678 0.2449678 0.359463 0.359463 0.359463 0.359463 1.265113 -9999 -9999 -9999 -9999 -9999 -9999 -9999 -9999 -9999 -9999 -9999 -9999 -9999 -9999 -9999 -9999 -9999 -9999 -9999 -9999 -9999 -9999 -9999 -9999 -9999 -9999 -9999 -9999 -9999 -9999 -9999 -9999 -9999 -9999 -9999 -9999 -9999 -9999 -9999 -9999 -9999 -9999 -9999 -9999 -9999 -9999 -9999 -9999 -9999 -9999 -9999 -9999 -9999 -9999 -9999 -9999 -9999 -9999 -9999 -9999 -9999 -9999 -9999 -9999 -9999 -9999 -9999 -9999 -9999 -9999 -9999 -9999 -9999 -9999 -9999 -9999 -9999 -9999 -9999 -9999 -9999 -9999 -9999 -9999 -9999 -9999 -9999 -9999 -9999 -9999 -9999 -9999 -9999 
-9999 -9999 -9999 -9999 -9999 -9999 -9999 -9999 -9999 -9999 -9999 -9999 -9999 -9999 -9999 -9999 -9999 -9999 -9999 -9999 -9999 -9999 -9999 -9999 -9999 -9999 -9999 -9999 -9999 -9999 -9999 -9999 -9999 -9999 -9999 -9999 -9999 -9999 -9999 -9999 -9999 -9999 -9999 -9999 -9999 -9999 -9999 -9999 -9999 -9999 -9999 -9999 -9999 -9999 -9999 -9999 -9999 -9999 -9999 -9999 -9999 -9999 -9999 -9999 -9999 -9999 -9999 -9999 -9999 -9999 -9999 -9999 -9999 -9999 -9999 -9999 -9999 -9999 -9999 -9999 -9999 -9999 0.5456064 0.5456064 0.3784612 0.5484611 0.5484611 0.5484611 0.119702 0.119702 0.119702 0.03970199 -0.3128993 -0.3128993 -0.3828993 -0.3828993 -0.7965903 -0.7965903 -0.9503151 -0.6362477 -0.6362477 -0.6362477 -0.1749086 0.01577728 0.1053326 0.2449678 0.359463 0.5262564 0.5262564 0.5262564 1.209996 1.209996 -9999 -9999 -9999 -9999 -9999 -9999 -9999 -9999 -9999 -9999 -9999 -9999 -9999 -9999 -9999 -9999 -9999 -9999 -9999 -9999 -9999 -9999 -9999 -9999 -9999 -9999 -9999 -9999 -9999 -9999 -9999 -9999 -9999 -9999 -9999 -9999 -9999 -9999 -9999 -9999 -9999 -9999 -9999 -9999 -9999 -9999 -9999 -9999 -9999 -9999 -9999 -9999 -9999 -9999 -9999 -9999 -9999 -9999 -9999 -9999 -9999 -9999 -9999 -9999 -9999 -9999 -9999 -9999 -9999 -9999 -9999 -9999 -9999 -9999 -9999 -9999 -9999 -9999 -9999 -9999 -9999 -9999 -9999 -9999 -9999 -9999 -9999 -9999 -9999 -9999 -9999 -9999 
-9999 -9999 -9999 -9999 -9999 -9999 -9999 -9999 -9999 -9999 -9999 -9999 -9999 -9999 -9999 -9999 -9999 -9999 -9999 -9999 -9999 -9999 -9999 -9999 -9999 -9999 -9999 -9999 -9999 -9999 -9999 -9999 -9999 -9999 -9999 -9999 -9999 -9999 -9999 -9999 -9999 -9999 -9999 -9999 -9999 -9999 -9999 -9999 -9999 -9999 -9999 -9999 -9999 -9999 -9999 -9999 -9999 -9999 -9999 -9999 -9999 -9999 -9999 -9999 -9999 -9999 -9999 -9999 -9999 -9999 -9999 -9999 -9999 -9999 -9999 -9999 -9999 -9999 -9999 -9999 -9999 0.5456064 0.5456064 0.5456064 0.5456064 0.5484611 0.5484611 0.5484611 0.119702 0.119702 0.119702 -0.1272012 -0.3128993 -0.3128993 -0.3128993 -0.3828993 -0.9503151 -0.6652388 -0.6362477 -0.6362477 -0.4810025 -0.6362477 -0.01451035 0.1053326 0.1053326 0.1053326 0.359463 0.5262564 0.5262564 0.5262564 1.23094 1.23094 -9999 -9999 -9999 -9999 -9999 -9999 -9999 -9999 -9999 -9999 -9999 -9999 -9999 -9999 -9999 -9999 -9999 -9999 -9999 -9999 -9999 -9999 -9999 -9999 -9999 -9999 -9999 -9999 -9999 -9999 -9999 -9999 -9999 -9999 -9999 -9999 -9999 -9999 -9999 -9999 -9999 -9999 -9999 -9999 -9999 -9999 -9999 -9999 -9999 -9999 -9999 -9999 -9999 -9999 -9999 -9999 -9999 -9999 -9999 -9999 -9999 -9999 -9999 -9999 -9999 -9999 -9999 -9999 -9999 -9999 -9999 -9999 -9999 -9999 -9999 -9999 -9999 -9999 -9999 -9999 -9999 -9999 -9999 -9999 -9999 -9999 -9999 -9999 -9999 -9999 -9999 -9999 
-9999 -9999 -9999 -9999 -9999 -9999 -9999 -9999 -9999 -9999 -9999 -9999 -9999 -9999 -9999 -9999 -9999 -9999 -9999 -9999 -9999 -9999 -9999 -9999 -9999 -9999 -9999 -9999 -9999 -9999 -9999 -9999 -9999 -9999 -9999 -9999 -9999 -9999 -9999 -9999 -9999 -9999 -9999 -9999 -9999 -9999 -9999 -9999 -9999 -9999 -9999 -9999 -9999 -9999 -9999 -9999 -9999 -9999 -9999 -9999 -9999 -9999 -9999 -9999 -9999 -9999 -9999 -9999 -9999 -9999 -9999 -9999 -9999 -9999 -9999 -9999 -9999 -9999 -9999 0.4888777 0.4033514 0.5456064 0.5456064 0.5456064 0.5456064 0.3589877 0.3589877 0.3589877 0.119702 0.119702 0.119702 -0.1272012 -0.3128993 -0.3128993 -0.3128993 -0.3746925 -0.6652388 -0.6652388 -0.6652388 -0.4810025 -0.4547984 -0.4547984 -0.01451035 0.1053326 0.1053326 0.1053326 0.3062564 0.5262564 0.5262564 1.23094 1.23094 1.23094 1.23094 -9999 -9999 -9999 -9999 -9999 -9999 -9999 -9999 -9999 -9999 -9999 -9999 -9999 -9999 -9999 -9999 -9999 -9999 -9999 -9999 -9999 -9999 -9999 -9999 -9999 -9999 -9999 -9999 -9999 -9999 -9999 -9999 -9999 -9999 -9999 -9999 -9999 -9999 -9999 -9999 -9999 -9999 -9999 -9999 -9999 -9999 -9999 -9999 -9999 -9999 -9999 -9999 -9999 -9999 -9999 -9999 -9999 -9999 -9999 -9999 -9999 -9999 -9999 -9999 -9999 -9999 -9999 -9999 -9999 -9999 -9999 -9999 -9999 -9999 -9999 -9999 -9999 -9999 -9999 -9999 -9999 -9999 -9999 -9999 -9999 -9999 -9999 -9999 -9999 -9999 -9999 
-9999 -9999 -9999 -9999 -9999 -9999 -9999 -9999 -9999 -9999 -9999 -9999 -9999 -9999 -9999 -9999 -9999 -9999 -9999 -9999 -9999 -9999 -9999 -9999 -9999 -9999 -9999 -9999 -9999 -9999 -9999 -9999 -9999 -9999 -9999 -9999 -9999 -9999 -9999 -9999 -9999 -9999 -9999 -9999 -9999 -9999 -9999 -9999 -9999 -9999 -9999 -9999 -9999 -9999 -9999 -9999 -9999 -9999 -9999 -9999 -9999 -9999 -9999 -9999 -9999 -9999 -9999 -9999 -9999 -9999 -9999 -9999 -9999 -9999 -9999 -9999 -9999 -9999 0.2888777 0.2888777 0.4033514 0.5456064 0.5456064 0.5456064 0.4633514 0.3589877 0.3589877 -0.03014359 -0.5939743 -0.1444969 -0.1444969 -0.3646925 -0.2278928 -0.2278928 -0.2278928 -0.3746925 -0.232466 -0.232466 -0.4810025 -0.04515411 -0.04515411 -0.4547984 0.003113098 0.003113098 0.1053326 0.1053326 0.3290843 0.5262564 0.5262564 0.5262564 1.23094 1.23094 1.23094 0.9753532 -9999 -9999 -9999 -9999 -9999 -9999 -9999 -9999 -9999 -9999 -9999 -9999 -9999 -9999 -9999 -9999 -9999 -9999 -9999 -9999 -9999 -9999 -9999 -9999 -9999 -9999 -9999 -9999 -9999 -9999 -9999 -9999 -9999 -9999 -9999 -9999 -9999 -9999 -9999 -9999 -9999 -9999 -9999 -9999 -9999 -9999 -9999 -9999 -9999 -9999 -9999 -9999 -9999 -9999 -9999 -9999 -9999 -9999 -9999 -9999 -9999 -9999 -9999 -9999 -9999 -9999 -9999 -9999 -9999 -9999 -9999 -9999 -9999 -9999 -9999 -9999 -9999 -9999 -9999 -9999 -9999 -9999 -9999 -9999 -9999 -9999 -9999 -9999 -9999 -9999 
-9999 -9999 -9999 -9999 -9999 -9999 -9999 -9999 -9999 -9999 -9999 -9999 -9999 -9999 -9999 -9999 -9999 -9999 -9999 -9999 -9999 -9999 -9999 -9999 -9999 -9999 -9999 -9999 -9999 -9999 -9999 -9999 -9999 -9999 -9999 -9999 -9999 -9999 -9999 -9999 -9999 -9999 -9999 -9999 -9999 -9999 -9999 -9999 -9999 -9999 -9999 -9999 -9999 -9999 -9999 -9999 -9999 -9999 -9999 -9999 -9999 -9999 -9999 -9999 -9999 -9999 -9999 -9999 -9999 -9999 -9999 -9999 -9999 -9999 -9999 -9999 0.4021994 0.5598303 0.5598303 0.5598303 0.4033514 0.4633514 0.4633514 0.4633514 0.4633514 0.3564891 0.3564891 0.3564891 -0.1444969 -0.1444969 -0.1444969 -0.1444969 -0.2278928 -0.2278928 -0.2278928 -0.2278928 -0.232466 -0.232466 -0.04515411 0.01685699 0.01685699 0.01685699 0.01685699 0.003113098 0.003113098 0.003113098 0.2290843 0.3290843 0.3290843 0.3290843 1.23094 1.23094 1.23094 0.9753532 -9999 -9999 -9999 -9999 -9999 -9999 -9999 -9999 -9999 -9999 -9999 -9999 -9999 -9999 -9999 -9999 -9999 -9999 -9999 -9999 -9999 -9999 -9999 -9999 -9999 -9999 -9999 -9999 -9999 -9999 -9999 -9999 -9999 -9999 -9999 -9999 -9999 -9999 -9999 -9999 -9999 -9999 -9999 -9999 -9999 -9999 -9999 -9999 -9999 -9999 -9999 -9999 -9999 -9999 -9999 -9999 -9999 -9999 -9999 -9999 -9999 -9999 -9999 -9999 -9999 -9999 -9999 -9999 -9999 -9999 -9999 -9999 -9999 -9999 -9999 -9999 -9999 -9999 -9999 -9999 -9999 -9999 -9999 -9999 -9999 -9999 -9999 -9999 -9999 -9999 
-9999 -9999 -9999 -9999 -9999 -9999 -9999 -9999 -9999 -9999 -9999 -9999 -9999 -9999 -9999 -9999 -9999 -9999 -9999 -9999 -9999 -9999 -9999 -9999 -9999 -9999 -9999 -9999 -9999 -9999 -9999 -9999 -9999 -9999 -9999 -9999 -9999 -9999 -9999 -9999 -9999 -9999 -9999 -9999 -9999 -9999 -9999 -9999 -9999 -9999 -9999 -9999 -9999 -9999 -9999 -9999 -9999 -9999 -9999 -9999 -9999 -9999 -9999 -9999 -9999 -9999 -9999 -9999 -9999 -9999 -9999 -9999 -9999 -9999 0.4021994 0.4021994 0.4298303 0.5598303 0.5598303 0.5598303 0.5598303 0.4633514 0.4633514 0.4633514 0.3564891 0.3564891 0.3564891 0.3564891 0.2455031 0.2455031 0.2455031 -0.1444969 -0.1478928 -0.1478928 -0.1478928 -0.2278928 -0.182466 -0.182466 -0.04515411 0.02484589 0.02484589 0.02484589 0.01685699 0.003113098 0.2265067 0.003113098 0.09542328 0.3290843 0.3290843 0.3290843 0.3153532 0.9753532 0.9753532 0.002521515 0.2665959 -9999 -9999 -9999 -9999 -9999 -9999 -9999 -9999 -9999 -9999 -9999 -9999 -9999 -9999 -9999 -9999 -9999 -9999 -9999 -9999 -9999 -9999 -9999 -9999 -9999 -9999 -9999 -9999 -9999 -9999 -9999 -9999 -9999 -9999 -9999 -9999 -9999 -9999 -9999 -9999 -9999 -9999 -9999 -9999 -9999 -9999 -9999 -9999 -9999 -9999 -9999 -9999 -9999 -9999 -9999 -9999 -9999 -9999 -9999 -9999 -9999 -9999 -9999 -9999 -9999 -9999 -9999 -9999 -9999 -9999 -9999 -9999 -9999 -9999 -9999 -9999 -9999 -9999 -9999 -9999 -9999 -9999 -9999 -9999 -9999 -9999 -9999 -9999 -9999 
-9999 -9999 -9999 -9999 -9999 -9999 -9999 -9999 -9999 -9999 -9999 -9999 -9999 -9999 -9999 -9999 -9999 -9999 -9999 -9999 -9999 -9999 -9999 -9999 -9999 -9999 -9999 -9999 -9999 -9999 -9999 -9999 -9999 -9999 -9999 -9999 -9999 -9999 -9999 -9999 -9999 -9999 -9999 -9999 -9999 -9999 -9999 -9999 -9999 -9999 -9999 -9999 -9999 -9999 -9999 -9999 -9999 -9999 -9999 -9999 -9999 -9999 -9999 -9999 -9999 -9999 -9999 -9999 -9999 -9999 -9999 -9999 -9999 0.4005924 0.4021994 0.4005924 0.4298303 0.5598303 0.5598303 0.5598303 0.5598303 0.07635117 0.07635117 0.02648911 0.02648911 0.3564891 0.3564891 0.3564891 0.2455031 0.2455031 0.2455031 0.2455031 -0.09834976 -0.09834976 -0.1478928 -0.1450545 -0.1450545 -0.1450545 0.02484589 0.2496408 0.2496408 0.2496408 0.2496408 0.2265067 0.2265067 0.2265067 0.09610031 0.09610031 0.09610031 0.09610031 0.3153532 0.3153532 0.03248764 0.002521515 0.3094643 0.3094643 -9999 -9999 -9999 -9999 -9999 -9999 -9999 -9999 -9999 -9999 -9999 -9999 -9999 -9999 -9999 -9999 -9999 -9999 -9999 -9999 -9999 -9999 -9999 -9999 -9999 -9999 -9999 -9999 -9999 -9999 -9999 -9999 -9999 -9999 -9999 -9999 -9999 -9999 -9999 -9999 -9999 -9999 -9999 -9999 -9999 -9999 -9999 -9999 -9999 -9999 -9999 -9999 -9999 -9999 -9999 -9999 -9999 -9999 -9999 -9999 -9999 -9999 -9999 -9999 -9999 -9999 -9999 -9999 -9999 -9999 -9999 -9999 -9999 -9999 -9999 -9999 -9999 -9999 -9999 -9999 -9999 -9999 -9999 -9999 -9999 -9999 -9999 -9999 
-9999 -9999 -9999 -9999 -9999 -9999 -9999 -9999 -9999 -9999 -9999 -9999 -9999 -9999 -9999 -9999 -9999 -9999 -9999 -9999 -9999 -9999 -9999 -9999 -9999 -9999 -9999 -9999 -9999 -9999 -9999 -9999 -9999 -9999 -9999 -9999 -9999 -9999 -9999 -9999 -9999 -9999 -9999 -9999 -9999 -9999 -9999 -9999 -9999 -9999 -9999 -9999 -9999 -9999 -9999 -9999 -9999 -9999 -9999 -9999 -9999 -9999 -9999 -9999 -9999 -9999 -9999 -9999 -9999 -9999 -9999 0.3876328 0.3876328 0.4005924 0.4005924 0.4005924 0.4298303 0.5598303 0.5598303 0.5598303 0.3344949 0.07635117 0.02635117 -0.6861498 -0.8302069 0.02648911 -0.8302069 0.09550308 0.2455031 0.2455031 0.2455031 0.2455031 -0.09834976 -0.09834976 -0.09834976 0.1121637 0.1121637 0.1121637 0.1121637 0.2496408 0.2496408 0.2496408 0.2496408 0.2265067 0.2265067 0.2265067 0.2265067 0.1661003 0.1661003 0.09610031 0.1524876 0.1524876 0.1524876 0.03248764 0.4314366 0.4314366 -9999 -9999 -9999 -9999 -9999 -9999 -9999 -9999 -9999 -9999 -9999 -9999 -9999 -9999 -9999 -9999 -9999 -9999 -9999 -9999 -9999 -9999 -9999 -9999 -9999 -9999 -9999 -9999 -9999 -9999 -9999 -9999 -9999 -9999 -9999 -9999 -9999 -9999 -9999 -9999 -9999 -9999 -9999 -9999 -9999 -9999 -9999 -9999 -9999 -9999 -9999 -9999 -9999 -9999 -9999 -9999 -9999 -9999 -9999 -9999 -9999 -9999 -9999 -9999 -9999 -9999 -9999 -9999 -9999 -9999 -9999 -9999 -9999 -9999 -9999 -9999 -9999 -9999 -9999 -9999 -9999 -9999 -9999 -9999 -9999 -9999 -9999 -9999 
-9999 -9999 -9999 -9999 -9999 -9999 -9999 -9999 -9999 -9999 -9999 -9999 -9999 -9999 -9999 -9999 -9999 -9999 -9999 -9999 -9999 -9999 -9999 -9999 -9999 -9999 -9999 -9999 -9999 -9999 -9999 -9999 -9999 -9999 -9999 -9999 -9999 -9999 -9999 -9999 -9999 -9999 -9999 -9999 -9999 -9999 -9999 -9999 -9999 -9999 -9999 -9999 -9999 -9999 -9999 -9999 -9999 -9999 -9999 -9999 -9999 -9999 -9999 -9999 -9999 -9999 -9999 -9999 -9999 -9999 0.3192247 0.3192247 0.3305923 0.4005924 0.4005924 0.4005924 0.4005924 0.3344949 0.3344949 0.3344949 -0.4361497 -0.4361497 -0.4361497 -0.6861498 -0.9202069 -0.8302069 -0.8302069 -0.8140231 0.2455031 0.2455031 0.2455031 -0.09834976 -0.09834976 0.07143539 -0.09834976 0.1121637 0.1121637 0.1121637 0.2029417 0.2496408 0.2496408 0.2496408 0.2496408 0.2265067 0.2265067 0.2265067 0.1661003 0.1661003 0.1661003 0.1524876 0.3465535 0.3465535 0.3465535 0.4314366 0.4314366 0.4314366 0.4314366 -9999 -9999 -9999 -9999 -9999 -9999 -9999 -9999 -9999 -9999 -9999 -9999 -9999 -9999 -9999 -9999 -9999 -9999 -9999 -9999 -9999 -9999 -9999 -9999 -9999 -9999 -9999 -9999 -9999 -9999 -9999 -9999 -9999 -9999 -9999 -9999 -9999 -9999 -9999 -9999 -9999 -9999 -9999 -9999 -9999 -9999 -9999 -9999 -9999 -9999 -9999 -9999 -9999 -9999 -9999 -9999 -9999 -9999 -9999 -9999 -9999 -9999 -9999 -9999 -9999 -9999 -9999 -9999 -9999 -9999 -9999 -9999 -9999 -9999 -9999 -9999 -9999 -9999 -9999 -9999 -9999 -9999 -9999 -9999 -9999 -9999 -9999 
-9999 -9999 -9999 -9999 -9999 -9999 -9999 -9999 -9999 -9999 -9999 -9999 -9999 -9999 -9999 -9999 -9999 -9999 -9999 -9999 -9999 -9999 -9999 -9999 -9999 -9999 -9999 -9999 -9999 -9999 -9999 -9999 -9999 -9999 -9999 -9999 -9999 -9999 -9999 -9999 -9999 -9999 -9999 -9999 -9999 -9999 -9999 -9999 -9999 -9999 -9999 -9999 -9999 -9999 -9999 -9999 -9999 -9999 -9999 -9999 -9999 -9999 -9999 -9999 -9999 -9999 -9999 -9999 0.5598843 0.3192247 0.3192247 0.2192247 0.2608055 0.4005924 0.4005924 0.4005924 0.3808055 0.3344949 0.3344949 0.3344949 -0.671957 -0.671957 -0.671957 -0.851957 -1.084533 -1.084533 -1.084533 -0.8140231 -0.8140231 -0.8140231 -0.8140231 0.07143539 0.07143539 0.07143539 0.07143539 0.1121637 0.1121637 0.1121637 0.2829417 0.2829417 0.2829417 0.2229417 0.2229417 0.2165067 0.2165067 0.1661003 0.1661003 0.1661003 0.1661003 0.2965535 0.3465535 0.3465535 0.3465535 0.4314366 0.4314366 0.4314366 0.4314366 0.3223575 -9999 -9999 -9999 -9999 -9999 -9999 -9999 -9999 -9999 -9999 -9999 -9999 -9999 -9999 -9999 -9999 -9999 -9999 -9999 -9999 -9999 -9999 -9999 -9999 -9999 -9999 -9999 -9999 -9999 -9999 -9999 -9999 -9999 -9999 -9999 -9999 -9999 -9999 -9999 -9999 -9999 -9999 -9999 -9999 -9999 -9999 -9999 -9999 -9999 -9999 -9999 -9999 -9999 -9999 -9999 -9999 -9999 -9999 -9999 -9999 -9999 -9999 -9999 -9999 -9999 -9999 -9999 -9999 -9999 -9999 -9999 -9999 -9999 -9999 -9999 -9999 -9999 -9999 -9999 -9999 -9999 -9999 -9999 -9999 -9999 -9999 
-9999 -9999 -9999 -9999 -9999 -9999 -9999 -9999 -9999 -9999 -9999 -9999 -9999 -9999 -9999 -9999 -9999 -9999 -9999 -9999 -9999 -9999 -9999 -9999 -9999 -9999 -9999 -9999 -9999 -9999 -9999 -9999 -9999 -9999 -9999 -9999 -9999 -9999 -9999 -9999 -9999 -9999 -9999 -9999 -9999 -9999 -9999 -9999 -9999 -9999 -9999 -9999 -9999 -9999 -9999 -9999 -9999 -9999 -9999 -9999 -9999 -9999 -9999 -9999 -9999 -9999 0.5598843 0.5598843 0.5598843 0.3754022 0.3754022 0.3754022 0.2608055 0.3808055 0.3808055 0.3808055 -0.08500961 0.04499039 0.04499039 0.04499039 -0.671957 -0.671957 -0.671957 -0.735423 -1.084533 -1.084533 -1.084533 -0.7062689 -0.7062689 -0.1175311 -1.086344 0.07143539 0.07143539 0.07143539 0.07143539 0.05357559 0.1121637 0.1121637 0.2829417 0.2829417 0.2829417 0.2829417 0.04960861 0.05224411 0.05224411 0.05224411 0.1661003 0.1661003 -0.04651001 0.2965535 0.3465535 0.3465535 0.3465535 0.4314366 0.4314366 0.4314366 0.3964554 0.3223575 -9999 -9999 -9999 -9999 -9999 -9999 -9999 -9999 -9999 -9999 -9999 -9999 -9999 -9999 -9999 -9999 -9999 -9999 -9999 -9999 -9999 -9999 -9999 -9999 -9999 -9999 -9999 -9999 -9999 -9999 -9999 -9999 -9999 -9999 -9999 -9999 -9999 -9999 -9999 -9999 -9999 -9999 -9999 -9999 -9999 -9999 -9999 -9999 -9999 -9999 -9999 -9999 -9999 -9999 -9999 -9999 -9999 -9999 -9999 -9999 -9999 -9999 -9999 -9999 -9999 -9999 -9999 -9999 -9999 -9999 -9999 -9999 -9999 -9999 -9999 -9999 -9999 -9999 -9999 -9999 -9999 -9999 -9999 -9999 -9999 -9999 
-9999 -9999 -9999 -9999 -9999 -9999 -9999 -9999 -9999 -9999 -9999 -9999 -9999 -9999 -9999 -9999 -9999 -9999 -9999 -9999 -9999 -9999 -9999 -9999 -9999 -9999 -9999 -9999 -9999 -9999 -9999 -9999 -9999 -9999 -9999 -9999 -9999 -9999 -9999 -9999 -9999 -9999 -9999 -9999 -9999 -9999 -9999 -9999 -9999 -9999 -9999 -9999 -9999 -9999 -9999 -9999 -9999 -9999 -9999 -9999 -9999 -9999 -9999 -9999 -9999 0.2272337 0.2272337 0.2272337 0.3754022 0.3754022 0.3754022 0.3754022 0.3654022 0.3808055 0.3808055 0.3808055 -0.08500961 -0.08500961 0.04499039 -0.595423 -0.595423 -0.5149117 -0.5149117 -0.735423 -1.158275 -1.158275 -1.266497 -0.7062689 -0.1175311 -0.1175311 -0.1175311 0.001944427 0.07143539 0.07143539 0.07143539 0.05357559 0.05357559 0.05357559 0.2829417 0.2829417 0.2829417 0.2829417 0.04960861 -0.01775589 -0.01775589 -0.1681436 -0.3176154 -0.3176154 -0.3176154 0.2965535 0.2965535 0.3465535 0.2965535 0.3964554 0.3964554 0.4011609 0.3964554 0.3223575 0.3223575 -9999 -9999 -9999 -9999 -9999 -9999 -9999 -9999 -9999 -9999 -9999 -9999 -9999 -9999 -9999 -9999 -9999 -9999 -9999 -9999 -9999 -9999 -9999 -9999 -9999 -9999 -9999 -9999 -9999 -9999 -9999 -9999 -9999 -9999 -9999 -9999 -9999 -9999 -9999 -9999 -9999 -9999 -9999 -9999 -9999 -9999 -9999 -9999 -9999 -9999 -9999 -9999 -9999 -9999 -9999 -9999 -9999 -9999 -9999 -9999 -9999 -9999 -9999 -9999 -9999 -9999 -9999 -9999 -9999 -9999 -9999 -9999 -9999 -9999 -9999 -9999 -9999 -9999 -9999 -9999 -9999 -9999 -9999 -9999 -9999 
-9999 -9999 -9999 -9999 -9999 -9999 -9999 -9999 -9999 -9999 -9999 -9999 -9999 -9999 -9999 -9999 -9999 -9999 -9999 -9999 -9999 -9999 -9999 -9999 -9999 -9999 -9999 -9999 -9999 -9999 -9999 -9999 -9999 -9999 -9999 -9999 -9999 -9999 -9999 -9999 -9999 -9999 -9999 -9999 -9999 -9999 -9999 -9999 -9999 -9999 -9999 -9999 -9999 -9999 -9999 -9999 -9999 -9999 -9999 -9999 -9999 -9999 -9999 0.5694316 0.5694316 0.5371889 0.5871889 0.5871889 0.3754022 0.3754022 0.3754022 0.3754022 0.02480347 0.03983322 0.03983322 0.03983322 -0.7695808 -0.7695808 -0.7695808 -0.595423 -0.5149117 -0.5149117 -0.5149117 -0.5149117 -1.158275 -1.158275 -1.158275 -0.1175311 0.2340645 0.2340645 -0.1175311 0.001944427 0.001944427 0.001944427 -0.1859828 -0.1659828 -0.1064244 -0.1064244 0.07960861 0.2829417 0.2829417 0.07960861 -0.06039139 -0.1681436 -0.1681436 -0.1681436 -0.3176154 -0.3176154 -0.3376154 0.1311189 0.1311189 0.1311189 0.1311189 0.3665529 0.4011609 0.4011609 0.4011609 0.3223575 0.3223575 0.1648549 -9999 -9999 -9999 -9999 -9999 -9999 -9999 -9999 -9999 -9999 -9999 -9999 -9999 -9999 -9999 -9999 -9999 -9999 -9999 -9999 -9999 -9999 -9999 -9999 -9999 -9999 -9999 -9999 -9999 -9999 -9999 -9999 -9999 -9999 -9999 -9999 -9999 -9999 -9999 -9999 -9999 -9999 -9999 -9999 -9999 -9999 -9999 -9999 -9999 -9999 -9999 -9999 -9999 -9999 -9999 -9999 -9999 -9999 -9999 -9999 -9999 -9999 -9999 -9999 -9999 -9999 -9999 -9999 -9999 -9999 -9999 -9999 -9999 -9999 -9999 -9999 -9999 -9999 -9999 -9999 -9999 -9999 -9999 -9999 
-9999 -9999 -9999 -9999 -9999 -9999 -9999 -9999 -9999 -9999 -9999 -9999 -9999 -9999 -9999 -9999 -9999 -9999 -9999 -9999 -9999 -9999 -9999 -9999 -9999 -9999 -9999 -9999 -9999 -9999 -9999 -9999 -9999 -9999 -9999 -9999 -9999 -9999 -9999 -9999 -9999 -9999 -9999 -9999 -9999 -9999 -9999 -9999 -9999 -9999 -9999 -9999 -9999 -9999 -9999 -9999 -9999 -9999 -9999 -9999 -9999 -9999 0.4064816 0.4064816 0.5371889 0.5871889 0.5871889 0.5871889 0.5871889 0.05620712 0.3654022 0.3654022 0.03983322 0.03983322 0.03983322 0.03983322 -0.7695808 0.09978058 0.09978058 -0.4508293 -0.4508293 -0.4508293 -0.4508293 -0.5149117 -1.138906 -1.138906 -1.138906 0.2340645 0.2340645 0.2340645 0.2340645 0.06194443 0.06194443 0.06194443 -0.01308655 0.07941253 0.07941253 -0.1659828 0.07960861 0.07960861 0.07960861 0.07960861 -0.06039139 -0.1681436 -0.1681436 -0.1681436 -0.5376154 -0.5376154 -0.5376154 0.1311189 0.1311189 0.1311189 0.1311189 0.4011609 0.4011609 0.4011609 0.4011609 0.1648549 0.1648549 0.1648549 -9999 -9999 -9999 -9999 -9999 -9999 -9999 -9999 -9999 -9999 -9999 -9999 -9999 -9999 -9999 -9999 -9999 -9999 -9999 -9999 -9999 -9999 -9999 -9999 -9999 -9999 -9999 -9999 -9999 -9999 -9999 -9999 -9999 -9999 -9999 -9999 -9999 -9999 -9999 -9999 -9999 -9999 -9999 -9999 -9999 -9999 -9999 -9999 -9999 -9999 -9999 -9999 -9999 -9999 -9999 -9999 -9999 -9999 -9999 -9999 -9999 -9999 -9999 -9999 -9999 -9999 -9999 -9999 -9999 -9999 -9999 -9999 -9999 -9999 -9999 -9999 -9999 -9999 -9999 -9999 -9999 -9999 -9999 -9999 
-9999 -9999 -9999 -9999 -9999 -9999 -9999 -9999 -9999 -9999 -9999 -9999 -9999 -9999 -9999 -9999 -9999 -9999 -9999 -9999 -9999 -9999 -9999 -9999 -9999 -9999 -9999 -9999 -9999 -9999 -9999 -9999 -9999 -9999 -9999 -9999 -9999 -9999 -9999 -9999 -9999 -9999 -9999 -9999 -9999 -9999 -9999 -9999 -9999 -9999 -9999 -9999 -9999 -9999 -9999 -9999 -9999 -9999 -9999 -9999 0.7084345 0.4064816 0.4064816 0.4064816 0.5371889 0.5871889 0.5871889 0.5871889 0.5871889 0.05620712 0.05620712 0.05620712 -0.05016678 0.03983322 0.03983322 0.03983322 0.09978058 0.09978058 0.09978058 0.09978058 0.01762161 0.01762161 -0.4508293 -0.5149117 -1.138906 0.09090942 -1.138906 0.2340645 0.2668166 0.2668166 0.2340645 0.06194443 0.2600244 0.2600244 0.07941253 0.07941253 0.07941253 0.07941253 -0.2075415 0.07960861 -0.06039139 -0.06039139 -0.247052 -0.1681436 -0.1681436 -0.247052 -0.455751 -0.5376154 -0.5641795 -0.3188811 0.1311189 0.1311189 0.1311189 0.06380859 0.4011609 0.4011609 0.4011609 0.3292072 0.4092072 0.4092072 0.2806682 -9999 -9999 -9999 -9999 -9999 -9999 -9999 -9999 -9999 -9999 -9999 -9999 -9999 -9999 -9999 -9999 -9999 -9999 -9999 -9999 -9999 -9999 -9999 -9999 -9999 -9999 -9999 -9999 -9999 -9999 -9999 -9999 -9999 -9999 -9999 -9999 -9999 -9999 -9999 -9999 -9999 -9999 -9999 -9999 -9999 -9999 -9999 -9999 -9999 -9999 -9999 -9999 -9999 -9999 -9999 -9999 -9999 -9999 -9999 -9999 -9999 -9999 -9999 -9999 -9999 -9999 -9999 -9999 -9999 -9999 -9999 -9999 -9999 -9999 -9999 -9999 -9999 -9999 -9999 -9999 -9999 -9999 -9999 
-9999 -9999 -9999 -9999 -9999 -9999 -9999 -9999 -9999 -9999 -9999 -9999 -9999 -9999 -9999 -9999 -9999 -9999 -9999 -9999 -9999 -9999 -9999 -9999 -9999 -9999 -9999 -9999 -9999 -9999 -9999 -9999 -9999 -9999 -9999 -9999 -9999 -9999 -9999 -9999 -9999 -9999 -9999 -9999 -9999 -9999 -9999 -9999 -9999 -9999 -9999 -9999 -9999 -9999 -9999 -9999 -9999 -9999 -9999 0.7084345 0.4064816 0.4439922 0.4439922 0.4439922 0.5371889 0.5871889 0.5871889 0.5871889 0.2292657 0.05620712 0.05620712 0.05620712 -0.1112769 -0.1112769 -0.1112769 0.01978058 0.09978058 0.09978058 0.09978058 0.09978058 0.06562057 0.06562057 0.06562057 0.02414764 0.09090942 0.09090942 0.09090942 0.2668166 0.2668166 0.2668166 0.2668166 0.3100244 0.3100244 0.3100244 0.2600244 0.07941253 0.07941253 0.07941253 -0.1705875 -0.2075415 -0.2075415 -0.2375415 -0.247052 -0.247052 -0.247052 -0.247052 -0.455751 -0.455751 -0.455751 -0.3188811 -0.3188811 -0.3188811 -0.3188811 0.06380859 0.06380859 0.06380859 0.3292072 0.4092072 0.4092072 0.4092072 0.4092072 0.2806682 -9999 -9999 -9999 -9999 -9999 -9999 -9999 -9999 -9999 -9999 -9999 -9999 -9999 -9999 -9999 -9999 -9999 -9999 -9999 -9999 -9999 -9999 -9999 -9999 -9999 -9999 -9999 -9999 -9999 -9999 -9999 -9999 -9999 -9999 -9999 -9999 -9999 -9999 -9999 -9999 -9999 -9999 -9999 -9999 -9999 -9999 -9999 -9999 -9999 -9999 -9999 -9999 -9999 -9999 -9999 -9999 -9999 -9999 -9999 -9999 -9999 -9999 -9999 -9999 -9999 -9999 -9999 -9999 -9999 -9999 -9999 -9999 -9999 -9999 -9999 -9999 -9999 -9999 -9999 -9999 -9999 -9999 
-9999 -9999 -9999 -9999 -9999 -9999 -9999 -9999 -9999 -9999 -9999 -9999 -9999 -9999 -9999 -9999 -9999 -9999 -9999 -9999 -9999 -9999 -9999 -9999 -9999 -9999 -9999 -9999 -9999 -9999 -9999 -9999 -9999 -9999 -9999 -9999 -9999 -9999 -9999 -9999 -9999 -9999 -9999 -9999 -9999 -9999 -9999 -9999 -9999 -9999 -9999 -9999 -9999 -9999 -9999 -9999 -9999 0.3173631 0.4800624 0.3173631 0.3439921 0.4439922 0.4439922 0.4439922 0.4439922 0.2292657 0.2292657 0.2292657 0.2292657 -0.241118 -0.241118 -0.241118 -0.1512769 -0.1112769 -0.1112769 -0.1112769 0.09978058 0.09978058 0.09978058 0.09978058 0.06562057 0.06562057 0.06562057 0.09090942 0.2854712 0.2854712 0.2854712 0.3133469 0.3133469 0.3133469 0.3133469 0.3100244 0.3100244 0.3100244 0.2600244 0.07941253 0.07941253 0.07941253 -0.1705875 -0.2075415 -0.2075415 -0.2075415 -0.2494789 -0.247052 -0.247052 -0.3934268 -0.4416492 -0.4025826 -0.455751 -0.2844153 -0.2844153 -0.2844153 -0.07818665 -0.07818665 0.06380859 0.06380859 1.030186 1.030186 1.030186 0.4092072 0.4092072 0.2106682 -9999 -9999 -9999 -9999 -9999 -9999 -9999 -9999 -9999 -9999 -9999 -9999 -9999 -9999 -9999 -9999 -9999 -9999 -9999 -9999 -9999 -9999 -9999 -9999 -9999 -9999 -9999 -9999 -9999 -9999 -9999 -9999 -9999 -9999 -9999 -9999 -9999 -9999 -9999 -9999 -9999 -9999 -9999 -9999 -9999 -9999 -9999 -9999 -9999 -9999 -9999 -9999 -9999 -9999 -9999 -9999 -9999 -9999 -9999 -9999 -9999 -9999 -9999 -9999 -9999 -9999 -9999 -9999 -9999 -9999 -9999 -9999 -9999 -9999 -9999 -9999 -9999 -9999 -9999 -9999 -9999 -9999 
-9999 -9999 -9999 -9999 -9999 -9999 -9999 -9999 -9999 -9999 -9999 -9999 -9999 -9999 -9999 -9999 -9999 -9999 -9999 -9999 -9999 -9999 -9999 -9999 -9999 -9999 -9999 -9999 -9999 -9999 -9999 -9999 -9999 -9999 -9999 -9999 -9999 -9999 -9999 -9999 -9999 -9999 -9999 -9999 -9999 -9999 -9999 -9999 -9999 -9999 -9999 -9999 -9999 -9999 -9999 0.5051678 0.5051678 0.3173631 0.6936455 0.3173631 0.3439921 0.4439922 0.4439922 0.4439922 0.4439922 0.2292657 0.2292657 0.2292657 -0.1857664 -0.1420074 -0.1420074 -0.3193176 -0.1784544 -0.1784544 -0.1784544 -0.08545746 0.01978058 0.01978058 -0.04021942 0.01762161 0.06562057 0.06562057 0.06562057 0.2854712 0.2854712 0.2854712 0.2854712 0.3133469 0.3133469 0.3133469 0.3133469 0.3100244 0.3100244 0.3100244 -0.9417471 -0.1705875 -0.1705875 -0.1705875 -0.2075415 -0.2075415 -0.2075415 -0.2192281 -0.1511945 -0.1511945 -0.2194789 -0.2194789 -0.4025826 -0.4025826 -0.4025826 -0.2844153 -0.2844153 -0.2844153 -0.1936574 -0.07818665 -0.07818665 -0.07818665 1.030186 1.030186 1.030186 1.030186 0.2301856 0.04378571 -0.1647308 -9999 -9999 -9999 -9999 -9999 -9999 -9999 -9999 -9999 -9999 -9999 -9999 -9999 -9999 -9999 -9999 -9999 -9999 -9999 -9999 -9999 -9999 -9999 -9999 -9999 -9999 -9999 -9999 -9999 -9999 -9999 -9999 -9999 -9999 -9999 -9999 -9999 -9999 -9999 -9999 -9999 -9999 -9999 -9999 -9999 -9999 -9999 -9999 -9999 -9999 -9999 -9999 -9999 -9999 -9999 -9999 -9999 -9999 -9999 -9999 -9999 -9999 -9999 -9999 -9999 -9999 -9999 -9999 -9999 -9999 -9999 -9999 -9999 -9999 -9999 -9999 -9999 -9999 -9999 -9999 -9999 
-9999 -9999 -9999 -9999 -9999 -9999 -9999 -9999 -9999 -9999 -9999 -9999 -9999 -9999 -9999 -9999 -9999 -9999 -9999 -9999 -9999 -9999 -9999 -9999 -9999 -9999 -9999 -9999 -9999 -9999 -9999 -9999 -9999 -9999 -9999 -9999 -9999 -9999 -9999 -9999 -9999 -9999 -9999 -9999 -9999 -9999 -9999 -9999 -9999 -9999 -9999 -9999 -9999 -9999 0.3737473 0.3737473 0.366557 0.7836455 0.7836455 0.7836455 0.6936455 0.3008919 0.4439922 0.4439922 0.2108919 0.1778296 0.1778296 0.1778296 -0.1420074 -0.1420074 -0.1420074 -0.1420074 -0.1884544 -0.1784544 -0.1784544 -0.03820191 -0.03820191 -0.03820191 -0.03820191 -0.00257309 -0.00257309 0.06562057 0.06562057 0.2854712 0.3693831 0.3693831 0.3693831 0.3161899 0.3161899 0.3161899 0.3133469 -0.6333226 0.3100244 -0.6333226 -0.9417471 -0.994552 -0.994552 -1.014552 -0.14218 -0.13218 -0.13218 -0.1511945 -0.1511945 -0.0153241 -0.0153241 -0.05685318 0.1323947 0.1323947 0.1323947 -0.2116875 -0.1716875 -0.1716875 -0.1936574 -0.07818665 -0.07818665 -0.1936574 1.030186 1.030186 1.030186 0.2301856 0.2301856 0.04378571 0.1337857 -0.3802838 -9999 -9999 -9999 -9999 -9999 -9999 -9999 -9999 -9999 -9999 -9999 -9999 -9999 -9999 -9999 -9999 -9999 -9999 -9999 -9999 -9999 -9999 -9999 -9999 -9999 -9999 -9999 -9999 -9999 -9999 -9999 -9999 -9999 -9999 -9999 -9999 -9999 -9999 -9999 -9999 -9999 -9999 -9999 -9999 -9999 -9999 -9999 -9999 -9999 -9999 -9999 -9999 -9999 -9999 -9999 -9999 -9999 -9999 -9999 -9999 -9999 -9999 -9999 -9999 -9999 -9999 -9999 -9999 -9999 -9999 -9999 -9999 -9999 -9999 -9999 -9999 -9999 -9999 -9999 -9999 
-9999 -9999 -9999 -9999 -9999 -9999 -9999 -9999 -9999 -9999 -9999 -9999 -9999 -9999 -9999 -9999 -9999 -9999 -9999 -9999 -9999 -9999 -9999 -9999 -9999 -9999 -9999 -9999 -9999 -9999 -9999 -9999 -9999 -9999 -9999 -9999 -9999 -9999 -9999 -9999 -9999 -9999 -9999 -9999 -9999 -9999 -9999 -9999 -9999 -9999 -9999 -9999 0.4822278 0.3737473 0.3737473 0.3737473 0.7836455 0.7836455 0.7836455 0.7836455 0.6936455 0.3008919 0.3008919 0.3008919 0.2108919 0.1778296 0.1778296 0.1778296 0.1778296 -0.04416367 -0.04416367 -0.1420074 0.09981537 0.09981537 0.09981537 0.03981537 0.08576386 0.08576386 -0.03820191 -0.00257309 -0.00257309 -0.00257309 -0.06942215 0.3693831 0.3693831 0.3693831 0.3693831 0.3161899 0.3161899 0.3161899 0.3161899 -0.6333226 -0.6333226 -0.6333226 -0.6333226 -1.014552 -1.014552 -0.14218 -0.13218 -0.13218 -0.13218 -0.08119446 -0.0153241 -0.0153241 -0.0153241 -0.0153241 0.1323947 0.1323947 0.1323947 -0.1716875 0.03856583 -0.1716875 -0.1716875 -0.1936574 -0.1936574 -0.1936574 -0.09545121 1.030186 0.2301856 0.2301856 0.1337857 0.1337857 0.1337857 0.1337857 -9999 -9999 -9999 -9999 -9999 -9999 -9999 -9999 -9999 -9999 -9999 -9999 -9999 -9999 -9999 -9999 -9999 -9999 -9999 -9999 -9999 -9999 -9999 -9999 -9999 -9999 -9999 -9999 -9999 -9999 -9999 -9999 -9999 -9999 -9999 -9999 -9999 -9999 -9999 -9999 -9999 -9999 -9999 -9999 -9999 -9999 -9999 -9999 -9999 -9999 -9999 -9999 -9999 -9999 -9999 -9999 -9999 -9999 -9999 -9999 -9999 -9999 -9999 -9999 -9999 -9999 -9999 -9999 -9999 -9999 -9999 -9999 -9999 -9999 -9999 -9999 -9999 -9999 -9999 -9999 
-9999 -9999 -9999 -9999 -9999 -9999 -9999 -9999 -9999 -9999 -9999 -9999 -9999 -9999 -9999 -9999 -9999 -9999 -9999 -9999 -9999 -9999 -9999 -9999 -9999 -9999 -9999 -9999 -9999 -9999 -9999 -9999 -9999 -9999 -9999 -9999 -9999 -9999 -9999 -9999 -9999 -9999 -9999 -9999 -9999 -9999 -9999 -9999 -9999 -9999 -9999 0.4822278 0.4822278 0.380672 0.380672 0.380672 0.7836455 0.7836455 0.7836455 0.7836455 0.5590624 0.1701471 0.2108919 0.2108919 0.1701471 0.1778296 0.1778296 0.1778296 0.1778296 -0.04416367 -0.04416367 0.09981537 0.09981537 0.09981537 0.09981537 0.08576386 0.08576386 0.08576386 0.08576386 0.01805893 0.07377426 0.07377426 0.2220859 0.3693831 0.3693831 0.3693831 0.3693831 0.3161899 0.3161899 0.3161899 0.3161899 -0.6333226 -0.6333226 -0.6333226 -1.655219 -1.552574 -1.552574 -1.552574 -0.13218 -0.13218 -0.13218 -0.08119446 -0.0153241 -0.0153241 -0.0153241 0.1323947 0.1323947 0.1323947 0.1323947 0.03856583 0.1085658 0.03856583 -0.1716875 -0.3369939 -0.2469939 -0.2469939 -0.09545121 -0.0254512 -0.0254512 -0.0254512 0.1337857 0.1337857 0.1337857 0.1337857 -0.08061524 -9999 -9999 -9999 -9999 -9999 -9999 -9999 -9999 -9999 -9999 -9999 -9999 -9999 -9999 -9999 -9999 -9999 -9999 -9999 -9999 -9999 -9999 -9999 -9999 -9999 -9999 -9999 -9999 -9999 -9999 -9999 -9999 -9999 -9999 -9999 -9999 -9999 -9999 -9999 -9999 -9999 -9999 -9999 -9999 -9999 -9999 -9999 -9999 -9999 -9999 -9999 -9999 -9999 -9999 -9999 -9999 -9999 -9999 -9999 -9999 -9999 -9999 -9999 -9999 -9999 -9999 -9999 -9999 -9999 -9999 -9999 -9999 -9999 -9999 -9999 -9999 -9999 -9999 -9999 
-9999 -9999 -9999 -9999 -9999 -9999 -9999 -9999 -9999 -9999 -9999 -9999 -9999 -9999 -9999 -9999 -9999 -9999 -9999 -9999 -9999 -9999 -9999 -9999 -9999 -9999 -9999 -9999 -9999 -9999 -9999 -9999 -9999 -9999 -9999 -9999 -9999 -9999 -9999 -9999 -9999 -9999 -9999 -9999 -9999 -9999 -9999 -9999 -9999 0.35636 0.35636 0.35636 0.310672 0.380672 0.380672 0.380672 0.4290623 0.7836455 0.7836455 0.5590624 0.5590624 0.1701471 0.1701471 0.1701471 0.01153122 0.1778296 0.1778296 0.1778296 -0.04416367 0.03583634 0.03583634 0.09981537 0.09981537 0.09981537 0.09981537 0.08576386 0.2057639 0.2057639 0.2057639 0.01805893 0.07377426 0.07377426 0.1988734 0.2220859 0.3693831 0.3693831 0.1522728 -0.2920821 0.3161899 0.3161899 -0.2920821 -0.6833226 -0.6833226 -0.6849988 -0.9845497 -0.6553943 -0.6553943 -0.3279263 -0.14218 -0.13218 -0.13218 -0.08119446 -0.0153241 -0.0153241 -0.0153241 0.06763977 0.1323947 0.1323947 0.1323947 0.1085658 0.1085658 0.1085658 0.1085658 -0.334511 -0.334511 -0.334511 -0.2360457 -0.09545121 -0.0254512 -0.09619904 0.1337857 0.1337857 0.1337857 0.1337857 -0.08061524 -0.08061524 -9999 -9999 -9999 -9999 -9999 -9999 -9999 -9999 -9999 -9999 -9999 -9999 -9999 -9999 -9999 -9999 -9999 -9999 -9999 -9999 -9999 -9999 -9999 -9999 -9999 -9999 -9999 -9999 -9999 -9999 -9999 -9999 -9999 -9999 -9999 -9999 -9999 -9999 -9999 -9999 -9999 -9999 -9999 -9999 -9999 -9999 -9999 -9999 -9999 -9999 -9999 -9999 -9999 -9999 -9999 -9999 -9999 -9999 -9999 -9999 -9999 -9999 -9999 -9999 -9999 -9999 -9999 -9999 -9999 -9999 -9999 -9999 -9999 -9999 -9999 -9999 -9999 -9999 
-9999 -9999 -9999 -9999 -9999 -9999 -9999 -9999 -9999 -9999 -9999 -9999 -9999 -9999 -9999 -9999 -9999 -9999 -9999 -9999 -9999 -9999 -9999 -9999 -9999 -9999 -9999 -9999 -9999 -9999 -9999 -9999 -9999 -9999 -9999 -9999 -9999 -9999 -9999 -9999 -9999 -9999 -9999 -9999 -9999 -9999 -9999 -9999 0.2817784 0.3033484 0.3033484 0.3033484 0.310672 0.380672 0.380672 0.380672 0.4290623 0.5590624 0.5590624 0.5590624 0.021203 0.021203 0.021203 0.021203 0.09338623 0.1833862 0.1833862 0.1833862 0.2073596 0.2073596 0.03583634 0.03583634 0.09981537 0.09981537 0.09981537 0.05576386 0.2057639 0.2057639 0.2057639 0.2176375 0.2986438 0.2986438 0.2986438 0.2856429 0.2856429 0.2269916 0.2269916 -0.255101 -0.255101 -0.255101 -0.2920821 -0.6849988 -0.6849988 -0.6849988 -0.6553943 -0.4153943 -0.6553943 -0.1991583 -0.1991583 -0.1991583 -0.1991583 -0.2078157 -0.08119446 -0.08119446 -0.1212154 0.06763977 0.1101805 0.1101805 0.06763977 0.1085658 0.1085658 0.1085658 0.1085658 -0.334511 -0.2590961 -0.334511 -0.2360457 -0.2360457 -0.2360457 -0.186199 -0.07619903 -0.07619903 -0.07619903 -0.07619903 -0.01812042 -0.01812042 -9999 -9999 -9999 -9999 -9999 -9999 -9999 -9999 -9999 -9999 -9999 -9999 -9999 -9999 -9999 -9999 -9999 -9999 -9999 -9999 -9999 -9999 -9999 -9999 -9999 -9999 -9999 -9999 -9999 -9999 -9999 -9999 -9999 -9999 -9999 -9999 -9999 -9999 -9999 -9999 -9999 -9999 -9999 -9999 -9999 -9999 -9999 -9999 -9999 -9999 -9999 -9999 -9999 -9999 -9999 -9999 -9999 -9999 -9999 -9999 -9999 -9999 -9999 -9999 -9999 -9999 -9999 -9999 -9999 -9999 -9999 -9999 -9999 -9999 -9999 -9999 -9999 -9999 
-9999 -9999 -9999 -9999 -9999 -9999 -9999 -9999 -9999 -9999 -9999 -9999 -9999 -9999 -9999 -9999 -9999 -9999 -9999 -9999 -9999 -9999 -9999 -9999 -9999 -9999 -9999 -9999 -9999 -9999 -9999 -9999 -9999 -9999 -9999 -9999 -9999 -9999 -9999 -9999 -9999 -9999 -9999 -9999 -9999 -9999 0.4715216 0.4715216 0.2817784 0.4145346 0.4145346 0.3033484 0.3033484 0.3545468 0.380672 0.3545468 0.3545468 0.4590623 0.4590623 0.4590623 -0.1942137 0.021203 0.021203 0.09338623 0.1833862 0.1833862 0.1833862 0.2073596 0.2573596 0.2573596 0.2573596 0.125524 0.125524 0.125524 0.125524 0.09552398 0.2057639 0.2057639 0.2176375 0.2986438 0.2986438 0.2986438 0.2986438 0.2856429 0.2856429 0.2856429 0.2269916 0.1035634 0.1035634 0.1035634 -0.255101 -0.6849988 -0.6849988 -0.6849988 -0.4153943 -0.2844133 -0.2844133 -0.1991583 -0.1991583 -0.1991583 -0.1991583 -0.2078157 -0.1212154 -0.1212154 -0.003502502 0.1101805 0.1101805 0.1101805 0.1101805 0.1085658 0.1085658 0.1085658 0.1054205 -0.2590961 -0.2590961 -0.2590961 -0.334511 -0.2360457 -0.2460457 -0.186199 -0.07619903 -0.07619903 -0.07619903 -0.01812042 -0.01812042 -0.01812042 -0.01812042 -9999 -9999 -9999 -9999 -9999 -9999 -9999 -9999 -9999 -9999 -9999 -9999 -9999 -9999 -9999 -9999 -9999 -9999 -9999 -9999 -9999 -9999 -9999 -9999 -9999 -9999 -9999 -9999 -9999 -9999 -9999 -9999 -9999 -9999 -9999 -9999 -9999 -9999 -9999 -9999 -9999 -9999 -9999 -9999 -9999 -9999 -9999 -9999 -9999 -9999 -9999 -9999 -9999 -9999 -9999 -9999 -9999 -9999 -9999 -9999 -9999 -9999 -9999 -9999 -9999 -9999 -9999 -9999 -9999 -9999 -9999 -9999 -9999 -9999 -9999 -9999 -9999 
-9999 -9999 -9999 -9999 -9999 -9999 -9999 -9999 -9999 -9999 -9999 -9999 -9999 -9999 -9999 -9999 -9999 -9999 -9999 -9999 -9999 -9999 -9999 -9999 -9999 -9999 -9999 -9999 -9999 -9999 -9999 -9999 -9999 -9999 -9999 -9999 -9999 -9999 -9999 -9999 -9999 -9999 -9999 -9999 0.2792531 0.2425027 0.3600105 0.3600105 0.4145346 0.4145346 0.4145346 0.4145346 0.2291122 0.3545468 0.3545468 0.3545468 0.1252219 0.4590623 0.4590623 0.4590623 -0.1942137 -0.1742137 -0.1742137 -0.1742137 0.2162036 0.2162036 0.2162036 0.2073596 0.2691687 0.3491687 0.2691687 0.2573596 0.125524 0.125524 0.125524 0.09552398 0.1643782 0.1643782 0.1643782 0.2834143 0.2986438 0.2986438 0.2986438 0.2856429 0.2856429 0.2856429 0.259452 0.1035634 0.1035634 0.1035634 -0.4624542 -0.4624542 -0.4624542 -0.4153943 -0.2844133 -0.2844133 -0.2844133 -0.2844133 -0.1991583 -0.1991583 -0.1991583 -0.2291583 -0.2078157 -0.2234955 -0.2234955 0.1101805 0.1101805 0.1101805 0.1101805 0.1054205 0.1054205 0.1054205 0.1054205 -0.2590961 -0.2590961 -0.2590961 -0.2590961 -0.3583817 -0.3583817 -0.3823581 0.09879318 0.09879318 0.09879318 0.1073535 0.2049622 0.2049622 0.2049622 0.2721632 -9999 -9999 -9999 -9999 -9999 -9999 -9999 -9999 -9999 -9999 -9999 -9999 -9999 -9999 -9999 -9999 -9999 -9999 -9999 -9999 -9999 -9999 -9999 -9999 -9999 -9999 -9999 -9999 -9999 -9999 -9999 -9999 -9999 -9999 -9999 -9999 -9999 -9999 -9999 -9999 -9999 -9999 -9999 -9999 -9999 -9999 -9999 -9999 -9999 -9999 -9999 -9999 -9999 -9999 -9999 -9999 -9999 -9999 -9999 -9999 -9999 -9999 -9999 -9999 -9999 -9999 -9999 -9999 -9999 -9999 -9999 -9999 -9999 -9999 -9999 -9999 
-9999 -9999 -9999 -9999 -9999 -9999 -9999 -9999 -9999 -9999 -9999 -9999 -9999 -9999 -9999 -9999 -9999 -9999 -9999 -9999 -9999 -9999 -9999 -9999 -9999 -9999 -9999 -9999 -9999 -9999 -9999 -9999 -9999 -9999 -9999 -9999 -9999 -9999 -9999 -9999 -9999 -9999 -9999 0.4778316 0.2792531 0.3600105 0.4731313 0.4731313 0.4145346 0.4145346 0.4145346 0.4145346 0.4145346 0.1545468 0.1545468 -0.16883 0.06280701 0.1252219 0.1252219 0.1252219 -0.1759738 -0.05883667 -0.1742137 0.2162036 0.2697179 0.3697179 0.3697179 0.2691687 0.3491687 0.3491687 0.3491687 0.3491687 0.125524 0.125524 0.125524 0.05147461 0.1643782 0.1643782 0.2834143 0.2834143 0.4111017 0.4111017 0.267841 0.2856429 0.4235762 0.2856429 0.259452 0.1035634 0.1035634 0.1035634 -0.4624542 -0.4624542 -0.4624542 -0.4624542 -0.1944133 -0.1944133 -0.1944133 -0.2844133 -0.3441147 -0.2291583 -0.2291583 -0.3115817 -0.2234955 -0.2234955 -0.2234955 -0.003502502 0.1101805 0.1101805 0.1101805 0.1054205 0.1054205 0.1054205 -0.1090782 -0.2590961 -0.2590961 -0.2590961 -0.3580414 0.001958618 0.001958618 -0.3823581 0.09879318 0.09879318 0.09879318 0.2049622 0.2049622 0.3977861 0.2049622 0.5621632 -9999 -9999 -9999 -9999 -9999 -9999 -9999 -9999 -9999 -9999 -9999 -9999 -9999 -9999 -9999 -9999 -9999 -9999 -9999 -9999 -9999 -9999 -9999 -9999 -9999 -9999 -9999 -9999 -9999 -9999 -9999 -9999 -9999 -9999 -9999 -9999 -9999 -9999 -9999 -9999 -9999 -9999 -9999 -9999 -9999 -9999 -9999 -9999 -9999 -9999 -9999 -9999 -9999 -9999 -9999 -9999 -9999 -9999 -9999 -9999 -9999 -9999 -9999 -9999 -9999 -9999 -9999 -9999 -9999 -9999 -9999 -9999 -9999 -9999 -9999 -9999 
-9999 -9999 -9999 -9999 -9999 -9999 -9999 -9999 -9999 -9999 -9999 -9999 -9999 -9999 -9999 -9999 -9999 -9999 -9999 -9999 -9999 -9999 -9999 -9999 -9999 -9999 -9999 -9999 -9999 -9999 -9999 -9999 -9999 -9999 -9999 -9999 -9999 -9999 -9999 -9999 -9999 0.1478877 0.2792531 0.2792531 0.3331313 0.4731313 0.4731313 0.4731313 0.4731313 0.4145346 0.4145346 0.4145346 0.4145346 -0.16883 -0.16883 -0.16883 0.06280701 0.1252219 0.1252219 0.06280701 -0.05883667 0.07116333 0.07116333 0.2697179 0.3697179 0.3697179 0.3697179 0.3697179 0.3491687 0.3491687 0.3491687 0.3491687 0.1924977 0.1924977 0.03406281 0.03406281 0.1643782 0.1643782 0.1643782 0.4111017 0.4111017 0.4111017 0.4111017 0.4235762 0.4235762 0.4235762 0.4235762 0.1035634 0.1035634 0.1035634 -0.4624542 -0.4624542 -0.4624542 -0.2944133 -0.1944133 -0.1944133 -0.1944133 -0.1944133 -0.3441147 -0.3441147 -0.3841147 -0.3841147 -0.2234955 -0.2234955 -0.2234955 -0.1847554 -0.1847554 -0.1847554 -0.1847554 0.03542053 0.03542053 -0.1090782 -0.2922815 -0.2922815 -0.2922815 -0.3580414 0.001958618 0.001958618 0.001958618 0.001958618 0.1610501 0.1610501 0.1610501 0.3977861 0.3977861 0.3977861 0.3977861 0.5621632 0.5621632 -9999 -9999 -9999 -9999 -9999 -9999 -9999 -9999 -9999 -9999 -9999 -9999 -9999 -9999 -9999 -9999 -9999 -9999 -9999 -9999 -9999 -9999 -9999 -9999 -9999 -9999 -9999 -9999 -9999 -9999 -9999 -9999 -9999 -9999 -9999 -9999 -9999 -9999 -9999 -9999 -9999 -9999 -9999 -9999 -9999 -9999 -9999 -9999 -9999 -9999 -9999 -9999 -9999 -9999 -9999 -9999 -9999 -9999 -9999 -9999 -9999 -9999 -9999 -9999 -9999 -9999 -9999 -9999 -9999 -9999 -9999 -9999 -9999 -9999 -9999 
-9999 -9999 -9999 -9999 -9999 -9999 -9999 -9999 -9999 -9999 -9999 -9999 -9999 -9999 -9999 -9999 -9999 -9999 -9999 -9999 -9999 -9999 -9999 -9999 -9999 -9999 -9999 -9999 -9999 -9999 -9999 -9999 -9999 -9999 -9999 -9999 -9999 -9999 -9999 -9999 0.4814851 0.3278877 0.3278877 0.3278877 0.3331313 0.4731313 0.4731313 0.4731313 0.4731313 0.4145346 0.4145346 0.4145346 -0.2562639 0.03447876 0.03447876 -0.2562639 -0.3171603 -0.197193 -0.197193 -0.197193 0.07116333 0.07116333 0.07116333 0.2697179 0.3697179 0.3697179 0.3697179 0.3697179 0.3491687 0.3491687 0.3491687 0.337742 0.1924977 0.1924977 0.1924977 -0.03038788 0.1643782 0.1643782 0.1643782 0.4111017 0.4111017 0.4111017 0.4111017 0.4235762 0.4477974 0.4477974 0.4235762 0.02356339 0.02356339 0.02356339 -0.4924542 -0.4624542 -0.4624542 -0.4760582 -0.1944133 -0.1944133 -0.1944133 -0.1944133 -0.2019307 -0.2019307 -0.316568 -0.3916329 -0.280802 -0.2234955 -0.2347554 -0.1847554 -0.1847554 -0.1847554 -0.1847554 -0.1090782 -0.1090782 -0.1090782 -0.2922815 -0.2922815 -0.2922815 -0.2922815 0.001958618 0.001958618 0.001958618 0.001958618 0.1610501 0.2865079 0.1610501 0.3977861 0.4506073 0.4506073 0.3977861 0.3504645 0.5621632 0.5621632 -9999 -9999 -9999 -9999 -9999 -9999 -9999 -9999 -9999 -9999 -9999 -9999 -9999 -9999 -9999 -9999 -9999 -9999 -9999 -9999 -9999 -9999 -9999 -9999 -9999 -9999 -9999 -9999 -9999 -9999 -9999 -9999 -9999 -9999 -9999 -9999 -9999 -9999 -9999 -9999 -9999 -9999 -9999 -9999 -9999 -9999 -9999 -9999 -9999 -9999 -9999 -9999 -9999 -9999 -9999 -9999 -9999 -9999 -9999 -9999 -9999 -9999 -9999 -9999 -9999 -9999 -9999 -9999 -9999 -9999 -9999 -9999 -9999 -9999 
-9999 -9999 -9999 -9999 -9999 -9999 -9999 -9999 -9999 -9999 -9999 -9999 -9999 -9999 -9999 -9999 -9999 -9999 -9999 -9999 -9999 -9999 -9999 -9999 -9999 -9999 -9999 -9999 -9999 -9999 -9999 -9999 -9999 -9999 -9999 -9999 -9999 -9999 0.5014851 0.4814851 0.3468495 0.3278877 0.3278877 0.3278877 0.3331313 0.4731313 0.4731313 0.4731313 0.4731313 0.1702644 0.1702644 0.1502644 0.1502644 0.03447876 0.03447876 0.03447876 -0.2815466 -0.2815466 -0.197193 -0.1205406 -0.05883667 0.07116333 0.07116333 0.07116333 0.2697179 0.3697179 0.3697179 0.3697179 0.337742 0.337742 0.337742 0.337742 0.1924977 0.1924977 0.1924977 -0.3397923 -0.2014266 -0.2014266 0.1019792 0.1924385 0.4111017 0.4111017 0.4111017 0.4477974 0.4477974 0.4477974 0.4477974 0.02356339 -0.02945511 -0.02945511 -0.8943443 -0.3143443 -0.3143443 -0.4760582 -0.4760582 -0.1944133 -0.1944133 -0.2019307 -0.2019307 -0.2019307 -0.2019307 -0.280802 -0.280802 -0.280802 -0.280802 -0.1847554 -0.1847554 -0.1847554 -0.1847554 -0.2090782 -0.2090782 -0.4973634 -0.2922815 -0.2922815 -0.2922815 -0.2922815 -0.3080414 0.001958618 0.001958618 0.001958618 0.2865079 0.2865079 0.2865079 0.4506073 0.4506073 0.4506073 0.4506073 0.3504645 0.3504645 0.3504645 -9999 -9999 -9999 -9999 -9999 -9999 -9999 -9999 -9999 -9999 -9999 -9999 -9999 -9999 -9999 -9999 -9999 -9999 -9999 -9999 -9999 -9999 -9999 -9999 -9999 -9999 -9999 -9999 -9999 -9999 -9999 -9999 -9999 -9999 -9999 -9999 -9999 -9999 -9999 -9999 -9999 -9999 -9999 -9999 -9999 -9999 -9999 -9999 -9999 -9999 -9999 -9999 -9999 -9999 -9999 -9999 -9999 -9999 -9999 -9999 -9999 -9999 -9999 -9999 -9999 -9999 -9999 -9999 -9999 -9999 -9999 -9999 -9999 -9999 
-9999 -9999 -9999 -9999 -9999 -9999 -9999 -9999 -9999 -9999 -9999 -9999 -9999 -9999 -9999 -9999 -9999 -9999 -9999 -9999 -9999 -9999 -9999 -9999 -9999 -9999 -9999 -9999 -9999 -9999 -9999 -9999 -9999 -9999 -9999 -9999 0.6098485 0.4768495 0.4768495 0.4768495 0.3762959 0.3278877 0.3278877 0.3278877 0.3278877 0.05054535 0.05054535 0.05054535 0.1173676 0.1502644 0.1502644 0.1502644 0.04447876 0.08447876 0.08447876 0.08447876 -0.2343463 -0.2343463 -0.2343463 -0.1205406 -0.1205406 -0.1205406 0.07116333 0.004538269 0.2297179 0.2297179 0.2297179 0.2410275 0.337742 0.337742 0.337742 -0.09903656 0.1924977 0.1924977 -0.09903656 -0.246245 -0.246245 -0.2014266 0.1019792 0.1924385 0.2519792 0.2519792 0.3077974 0.4808546 0.4808546 0.4477974 0.4477974 -0.02945511 -0.02945511 -0.02945511 -0.25336 -0.25336 -0.3143443 -0.3143443 -0.4760582 -0.4760582 -0.4760582 -0.2019307 -0.2019307 -0.2019307 -0.2019307 -0.280802 -0.280802 -0.280802 -0.280802 -0.7296481 -0.1847554 -0.1847554 -0.4973634 -0.4973634 -0.4973634 -0.4973634 -0.4300456 -0.2922815 -0.2922815 -0.03554871 -0.03554871 -0.03554871 -0.03554871 0.1308759 0.2865079 0.2865079 0.2865079 0.4506073 0.4506073 0.4506073 0.4506073 0.3504645 0.3504645 0.3504645 -0.04702621 -9999 -9999 -9999 -9999 -9999 -9999 -9999 -9999 -9999 -9999 -9999 -9999 -9999 -9999 -9999 -9999 -9999 -9999 -9999 -9999 -9999 -9999 -9999 -9999 -9999 -9999 -9999 -9999 -9999 -9999 -9999 -9999 -9999 -9999 -9999 -9999 -9999 -9999 -9999 -9999 -9999 -9999 -9999 -9999 -9999 -9999 -9999 -9999 -9999 -9999 -9999 -9999 -9999 -9999 -9999 -9999 -9999 -9999 -9999 -9999 -9999 -9999 -9999 -9999 -9999 -9999 -9999 -9999 -9999 -9999 -9999 -9999 -9999 
-9999 -9999 -9999 -9999 -9999 -9999 -9999 -9999 -9999 -9999 -9999 -9999 -9999 -9999 -9999 -9999 -9999 -9999 -9999 -9999 -9999 -9999 -9999 -9999 -9999 -9999 -9999 -9999 -9999 -9999 -9999 -9999 -9999 -9999 -9999 0.6098485 0.3462959 0.4768495 0.4768495 0.3762959 0.4704257 0.4704257 0.4704257 0.3278877 0.2825687 0.05054535 0.05054535 0.05054535 0.1173676 0.1173676 0.1173676 0.1173676 0.08447876 0.08447876 0.08447876 0.08447876 -0.2343463 -0.1643463 -0.1643463 -0.1228261 -0.1205406 -0.1205406 -0.1205406 0.01108124 0.03453827 0.04260712 0.2297179 0.2410275 0.2410275 0.2410275 0.2410275 -0.09903656 -0.09903656 -0.09903656 -0.09903656 -0.2052852 -0.2052852 -0.2052852 0.1819792 0.2519792 0.2519792 0.2519792 0.4808546 0.4808546 0.4808546 0.4808546 0.3477974 -0.02945511 -0.02945511 -0.09768356 -0.25336 -0.25336 -0.25336 -0.3143443 -0.567403 -0.5260582 -0.567403 -0.3977644 -0.2019307 -0.2019307 -0.306568 -0.320802 -0.280802 -0.280802 -0.280802 -0.7296481 -0.7296481 -0.7296481 -1.41733 -1.25733 -1.25733 -1.25733 -0.3342519 -0.3342519 -0.3342519 -0.03554871 0.2289452 0.2289452 -0.03554871 0.1544882 0.2865079 0.2865079 0.2865079 0.35937 0.4506073 0.4506073 0.4506073 0.3504645 0.3504645 0.3504645 0.3415102 0.3415102 -9999 -9999 -9999 -9999 -9999 -9999 -9999 -9999 -9999 -9999 -9999 -9999 -9999 -9999 -9999 -9999 -9999 -9999 -9999 -9999 -9999 -9999 -9999 -9999 -9999 -9999 -9999 -9999 -9999 -9999 -9999 -9999 -9999 -9999 -9999 -9999 -9999 -9999 -9999 -9999 -9999 -9999 -9999 -9999 -9999 -9999 -9999 -9999 -9999 -9999 -9999 -9999 -9999 -9999 -9999 -9999 -9999 -9999 -9999 -9999 -9999 -9999 -9999 -9999 -9999 -9999 -9999 -9999 -9999 -9999 -9999 -9999 
-9999 -9999 -9999 -9999 -9999 -9999 -9999 -9999 -9999 -9999 -9999 -9999 -9999 -9999 -9999 -9999 -9999 -9999 -9999 -9999 -9999 -9999 -9999 -9999 -9999 -9999 -9999 -9999 -9999 -9999 -9999 -9999 -9999 0.2407806 0.6098485 0.2407806 0.3944693 0.3944693 0.3944693 0.3944693 0.4704257 0.4704257 0.4704257 0.4704257 0.2825687 -0.1472446 0.05054535 -0.1472446 0.1173676 0.1173676 0.1173676 0.1173676 0.1297412 0.1297412 0.1297412 0.1297412 -0.1643463 -0.1643463 -0.1643463 -0.1228261 -0.1228261 -0.1228261 -0.1228261 0.1084543 0.1084543 0.1084543 0.04260712 0.2252594 0.2410275 0.2410275 0.2252594 -0.4108592 -0.01511459 -0.08473709 -0.4108592 -0.2052852 0.07657456 0.07657456 0.1819792 0.2519792 0.2519792 0.2519792 0.4808546 0.4808546 0.4808546 0.4808546 -0.09768356 -0.09768356 -0.09768356 -0.09768356 -0.25336 -0.25336 -0.25336 -0.31336 -0.407403 -0.407403 -0.407403 -0.2944881 -0.2944881 -0.2944881 -0.306568 -0.320802 -0.320802 -0.320802 -0.320802 -0.7696481 -0.7696481 -0.7696481 -1.41733 -1.41733 -1.41733 -1.481317 -0.3342519 -0.3342519 -0.3342519 0.2289452 0.2289452 0.2289452 0.2289452 0.1544882 0.194322 0.194322 0.194322 0.2260353 0.35937 0.2260353 0.3075694 0.3175694 0.3175694 0.3175694 0.3415102 0.3415102 -9999 -9999 -9999 -9999 -9999 -9999 -9999 -9999 -9999 -9999 -9999 -9999 -9999 -9999 -9999 -9999 -9999 -9999 -9999 -9999 -9999 -9999 -9999 -9999 -9999 -9999 -9999 -9999 -9999 -9999 -9999 -9999 -9999 -9999 -9999 -9999 -9999 -9999 -9999 -9999 -9999 -9999 -9999 -9999 -9999 -9999 -9999 -9999 -9999 -9999 -9999 -9999 -9999 -9999 -9999 -9999 -9999 -9999 -9999 -9999 -9999 -9999 -9999 -9999 -9999 -9999 -9999 -9999 -9999 -9999 -9999 -9999 
-9999 -9999 -9999 -9999 -9999 -9999 -9999 -9999 -9999 -9999 -9999 -9999 -9999 -9999 -9999 -9999 -9999 -9999 -9999 -9999 -9999 -9999 -9999 -9999 -9999 -9999 -9999 -9999 -9999 -9999 -9999 -9999 0.2307806 0.2407806 0.2407806 0.2407806 0.3944693 0.5861731 0.5861731 0.5861731 0.5964136 0.5964136 0.5964136 0.4704257 0.3204257 -0.1472446 -0.1472446 -0.1472446 0.1173676 0.1173676 0.1173676 -0.1626325 0.1297412 0.1297412 0.1297412 0.1297412 0.008314209 0.008314209 0.008314209 -0.1643463 -0.1228261 -0.1228261 -0.1228261 0.1084543 0.1084543 0.1084543 0.1084543 0.09656219 0.2252594 0.2252594 0.2252594 -0.01511459 -0.01511459 -0.01511459 -0.08473709 0.07657456 0.07657456 0.07657456 0.07846115 0.2084612 0.2519792 0.2519792 0.4808546 0.4808546 0.4808546 0.4608546 -0.24562 -0.24562 -0.09768356 -0.24562 -0.25336 -0.25336 -0.25336 -0.31336 -0.407403 -0.407403 -0.407403 -0.2944881 -0.2944881 -0.2944881 -0.2944881 -0.6496025 -0.320802 -0.320802 -1.540633 -0.7696481 -0.7696481 -1.520633 -1.550633 -1.481317 -1.481317 -0.494108 -0.3342519 -0.3342519 -0.3342519 0.2289452 0.3067577 0.3067577 0.2289452 0.194322 0.194322 0.194322 0.194322 0.1560353 0.2260353 0.2260353 0.3075694 0.3175694 0.3175694 0.3415102 0.4183406 0.4183406 0.4183406 -9999 -9999 -9999 -9999 -9999 -9999 -9999 -9999 -9999 -9999 -9999 -9999 -9999 -9999 -9999 -9999 -9999 -9999 -9999 -9999 -9999 -9999 -9999 -9999 -9999 -9999 -9999 -9999 -9999 -9999 -9999 -9999 -9999 -9999 -9999 -9999 -9999 -9999 -9999 -9999 -9999 -9999 -9999 -9999 -9999 -9999 -9999 -9999 -9999 -9999 -9999 -9999 -9999 -9999 -9999 -9999 -9999 -9999 -9999 -9999 -9999 -9999 -9999 -9999 -9999 -9999 -9999 -9999 -9999 -9999 -9999 
-9999 -9999 -9999 -9999 -9999 -9999 -9999 -9999 -9999 -9999 -9999 -9999 -9999 -9999 -9999 -9999 -9999 -9999 -9999 -9999 -9999 -9999 -9999 -9999 -9999 -9999 -9999 -9999 -9999 -9999 0.4082898 0.4082898 0.4867548 0.5967548 0.5967548 0.2307806 0.5861731 0.5861731 0.5861731 0.5861731 0.5964136 0.5964136 0.5964136 0.5964136 -0.2972446 -0.1472446 -0.1472446 -0.1472446 -0.07025253 0.1732733 0.1732733 -0.1902525 0.1762959 0.1762959 0.1762959 0.1762959 0.05831421 0.05831421 0.05831421 0.008314209 0.02730057 0.02730057 0.02730057 0.1084543 0.1084543 0.1084543 0.1084543 0.04260712 0.2252594 0.2252594 -0.178588 0.004680176 0.1295274 0.1295274 -0.01511459 0.07657456 0.07657456 0.07657456 0.07846115 0.2084612 0.2084612 0.2084612 0.2291988 0.4608546 0.4608546 0.4608546 -0.24562 -0.24562 -0.24562 -0.24562 -0.26336 -0.26336 -0.26336 -0.4269198 -0.407403 -0.407403 -0.407403 -0.2944881 -0.2944881 -0.2944881 -0.9214937 -0.6496025 -0.6496025 -1.308022 -1.540633 -1.540633 -1.540633 -1.540633 -1.550633 -1.604816 -1.604816 -0.494108 -0.364108 -0.3360257 -0.3342519 0.3067577 0.3067577 0.3067577 0.3067577 0.194322 0.194322 0.194322 0.194322 0.1560353 0.1560353 0.1560353 0.3075694 0.3075694 0.3175694 0.4183406 0.4183406 0.4183406 0.4183406 0.3215102 -9999 -9999 -9999 -9999 -9999 -9999 -9999 -9999 -9999 -9999 -9999 -9999 -9999 -9999 -9999 -9999 -9999 -9999 -9999 -9999 -9999 -9999 -9999 -9999 -9999 -9999 -9999 -9999 -9999 -9999 -9999 -9999 -9999 -9999 -9999 -9999 -9999 -9999 -9999 -9999 -9999 -9999 -9999 -9999 -9999 -9999 -9999 -9999 -9999 -9999 -9999 -9999 -9999 -9999 -9999 -9999 -9999 -9999 -9999 -9999 -9999 -9999 -9999 -9999 -9999 -9999 -9999 -9999 -9999 -9999 
-9999 -9999 -9999 -9999 -9999 -9999 -9999 -9999 -9999 -9999 -9999 -9999 -9999 -9999 -9999 -9999 -9999 -9999 -9999 -9999 -9999 -9999 -9999 -9999 -9999 -9999 -9999 -9999 -9999 0.4082898 0.4082898 0.4082898 0.5967548 0.5967548 0.5967548 0.5967548 0.4861731 0.5861731 0.5861731 0.5861731 0.5964136 0.5964136 0.5964136 0.3204257 -0.1235864 -0.098983 -0.1472446 -0.07025253 0.1732733 0.1732733 0.1732733 0.1732733 0.1762959 0.2594334 0.2594334 0.1762959 0.1740356 0.2240357 0.1740356 0.008314209 0.02730057 0.02730057 0.02730057 0.02730057 0.1084543 0.1084543 0.005291596 0.005291596 -0.03847962 -0.03847962 -0.03847962 0.1295274 0.1295274 0.1295274 0.1295274 0.05098053 0.07657456 0.07657456 0.07657456 0.1265854 0.2665854 0.2665854 0.2491988 0.2491988 0.4608546 0.2491988 -0.01165451 -0.01165451 -0.01165451 -0.2577521 -0.26336 -0.26336 -0.26336 -0.4269198 -0.4207939 -0.4207939 -0.4207939 -1.048327 -0.4647328 -0.4647328 -0.8259883 -0.8259883 -0.8259883 -0.8259883 -1.816439 -0.9920633 -1.540633 -1.550633 -0.8145776 -0.8145776 -0.8145776 -0.364108 -0.3360257 -0.3360257 -0.3360257 0.3067577 0.3067577 0.3067577 0.3067577 0.07103348 0.194322 0.194322 -0.1017694 -0.012901 0.1560353 0.1560353 0.1417838 0.1417838 0.1417838 0.4183406 0.4713978 0.4713978 0.4713978 0.3913979 -9999 -9999 -9999 -9999 -9999 -9999 -9999 -9999 -9999 -9999 -9999 -9999 -9999 -9999 -9999 -9999 -9999 -9999 -9999 -9999 -9999 -9999 -9999 -9999 -9999 -9999 -9999 -9999 -9999 -9999 -9999 -9999 -9999 -9999 -9999 -9999 -9999 -9999 -9999 -9999 -9999 -9999 -9999 -9999 -9999 -9999 -9999 -9999 -9999 -9999 -9999 -9999 -9999 -9999 -9999 -9999 -9999 -9999 -9999 -9999 -9999 -9999 -9999 -9999 -9999 -9999 -9999 -9999 -9999 -9999 
-9999 -9999 -9999 -9999 -9999 -9999 -9999 -9999 -9999 -9999 -9999 -9999 -9999 -9999 -9999 -9999 -9999 -9999 -9999 -9999 -9999 -9999 -9999 -9999 -9999 -9999 -9999 0.4251474 0.405977 0.405977 0.3242804 0.3242804 0.6467547 0.7267548 0.7267548 0.5967548 0.4861731 0.5861731 0.5861731 0.4849856 -0.09706222 -0.09706222 -0.09706222 -0.09706222 -0.098983 -0.068983 -0.068983 -0.068983 0.1732733 0.2482237 0.2482237 0.1732733 0.2594334 0.2594334 0.2594334 0.2594334 0.2240357 0.3600714 0.2240357 0.1740356 0.02730057 0.02730057 0.02730057 0.02730057 0.005291596 0.005291596 0.005291596 -0.01594742 0.117742 0.117742 -0.03847962 0.2020799 0.3820799 0.3820799 0.1295274 0.08098053 0.08098053 0.08098053 0.1265854 0.2665854 0.2665854 0.2665854 0.1791988 0.2491988 0.2491988 0.2491988 -0.01165451 -0.01165451 -0.01165451 -0.01165451 -0.4853113 -0.4853113 -0.4853113 -0.4853113 -0.4207939 -0.4207939 -0.4207939 -0.4647328 -0.4647328 -0.4647328 -0.4647328 -0.8259883 -0.8259883 -0.8259883 -0.9920633 -0.9520633 -0.9520633 -0.9520633 -0.7445776 -0.7445776 -0.7445776 -0.364108 -0.3360257 -0.3360257 -0.3360257 0.3067577 0.3067577 0.3067577 0.07103348 -0.03444016 -0.1017694 -0.1017694 -0.1017694 -0.012901 -0.012901 -0.012901 0.1417838 0.1417838 0.1417838 0.4713978 0.4713978 0.4713978 0.4713978 0.3913979 0.1131894 -9999 -9999 -9999 -9999 -9999 -9999 -9999 -9999 -9999 -9999 -9999 -9999 -9999 -9999 -9999 -9999 -9999 -9999 -9999 -9999 -9999 -9999 -9999 -9999 -9999 -9999 -9999 -9999 -9999 -9999 -9999 -9999 -9999 -9999 -9999 -9999 -9999 -9999 -9999 -9999 -9999 -9999 -9999 -9999 -9999 -9999 -9999 -9999 -9999 -9999 -9999 -9999 -9999 -9999 -9999 -9999 -9999 -9999 -9999 -9999 -9999 -9999 -9999 -9999 -9999 -9999 -9999 -9999 -9999 
-9999 -9999 -9999 -9999 -9999 -9999 -9999 -9999 -9999 -9999 -9999 -9999 -9999 -9999 -9999 -9999 -9999 -9999 -9999 -9999 -9999 -9999 -9999 -9999 -9999 0.3583873 0.3583873 0.405977 0.405977 0.505977 0.505977 0.6467547 0.7267548 0.7267548 0.7267548 0.7267548 0.4849856 0.4849856 0.4849856 0.4849856 -0.09706222 -0.09706222 -0.09706222 -0.2070622 -0.068983 -0.068983 -0.068983 0.1532733 0.2482237 0.2482237 0.2482237 0.2482237 0.2594334 0.2594334 0.2594334 0.2594334 0.3600714 0.3600714 0.3600714 0.3600714 0.12504 0.12504 0.02730057 -0.009345703 0.02768524 -0.009345703 -0.009345703 0.117742 0.117742 0.117742 0.2020799 0.3820799 0.3820799 0.3820799 0.3820799 0.2880673 0.2880673 0.2880673 0.1265854 0.3217288 0.3217288 0.3217288 0.2665854 0.1791988 0.1791988 -0.03416656 -0.01165451 -0.01165451 -0.01165451 -0.01165451 -0.4853113 -0.4853113 -0.4853113 -0.4853113 -0.504164 -0.504164 -0.504164 -0.4647328 -0.4647328 -0.4647328 -0.4647328 -0.8259883 -0.8259883 -0.8259883 -0.2908394 -0.2908394 -0.2908394 -0.9520633 -0.4087845 -0.4087845 -0.4087845 -0.5560257 -0.3360257 -0.3360257 -0.3360257 -0.6881344 -0.03444016 -0.03444016 -0.03444016 -0.03444016 -0.1017694 -0.1017694 -0.2364836 -0.012901 -0.012901 -0.012901 -0.01538986 0.1846101 0.1846101 0.4713978 0.4713978 0.4713978 0.4713978 0.4073918 0.1131894 0.1131894 -9999 -9999 -9999 -9999 -9999 -9999 -9999 -9999 -9999 -9999 -9999 -9999 -9999 -9999 -9999 -9999 -9999 -9999 -9999 -9999 -9999 -9999 -9999 -9999 -9999 -9999 -9999 -9999 -9999 -9999 -9999 -9999 -9999 -9999 -9999 -9999 -9999 -9999 -9999 -9999 -9999 -9999 -9999 -9999 -9999 -9999 -9999 -9999 -9999 -9999 -9999 -9999 -9999 -9999 -9999 -9999 -9999 -9999 -9999 -9999 -9999 -9999 -9999 -9999 -9999 -9999 -9999 -9999 
-9999 -9999 -9999 -9999 -9999 -9999 -9999 -9999 -9999 -9999 -9999 -9999 -9999 -9999 -9999 -9999 -9999 -9999 -9999 -9999 -9999 -9999 -9999 -9999 0.3483873 0.3583873 0.3583873 0.405977 0.505977 0.505977 0.505977 0.505977 0.7267548 0.7267548 0.7267548 0.7267548 -0.251149 0.4849856 0.4849856 -0.251149 -0.2101241 -0.2070622 -0.2070622 -0.2070622 0.2831576 0.2831576 0.2831576 0.2831576 0.2482237 0.2482237 0.2482237 0.2482237 0.2594334 0.2594334 0.2594334 0.2000714 0.3600714 0.3600714 0.3600714 0.3600714 0.12504 0.12504 0.12504 0.02768524 0.02768524 0.02768524 -0.01594742 0.121153 0.121153 0.121153 0.2020799 0.6020799 0.6020799 0.6020799 0.3820799 0.2880673 0.2880673 0.2880673 0.1265854 0.3217288 0.3217288 0.3217288 -0.01416656 -0.01416656 -0.01416656 -0.03416656 -0.1516545 0.03129135 -0.01165451 -0.2197165 -0.2197165 -0.2197165 -0.2197165 -0.415511 -0.415511 -0.415511 -0.504164 -0.7411093 -0.4647328 -0.4647328 -0.4647328 -1.095773 -1.095773 -1.105773 -0.2908394 -0.2908394 -0.2908394 -0.3008394 -0.3087845 -0.3087845 -0.3087845 -0.3087845 -0.5560257 -0.5560257 -0.5560257 -0.9294319 -0.03444016 -0.03444016 -0.03444016 -0.1235356 -0.1235356 -0.2364836 -0.2364836 -0.04860871 -0.04860871 -0.04860871 0.1846101 0.2546102 0.2546102 0.3873918 0.4713978 0.4713978 0.4073918 0.5226732 0.5226732 0.5226732 -9999 -9999 -9999 -9999 -9999 -9999 -9999 -9999 -9999 -9999 -9999 -9999 -9999 -9999 -9999 -9999 -9999 -9999 -9999 -9999 -9999 -9999 -9999 -9999 -9999 -9999 -9999 -9999 -9999 -9999 -9999 -9999 -9999 -9999 -9999 -9999 -9999 -9999 -9999 -9999 -9999 -9999 -9999 -9999 -9999 -9999 -9999 -9999 -9999 -9999 -9999 -9999 -9999 -9999 -9999 -9999 -9999 -9999 -9999 -9999 -9999 -9999 -9999 -9999 -9999 -9999 -9999 -9999 
-9999 -9999 -9999 -9999 -9999 -9999 -9999 -9999 -9999 -9999 -9999 -9999 -9999 -9999 -9999 -9999 -9999 -9999 -9999 -9999 -9999 -9999 0.3713019 0.4259694 0.4971257 0.4971257 0.4971257 0.405977 0.505977 0.505977 0.505977 0.505977 0.6467547 0.7267548 0.7267548 0.325654 -0.0225087 -0.0225087 -0.0225087 -0.1525087 -0.2101241 -0.09012406 -0.09012406 0.2831576 0.2831576 0.2831576 0.2831576 0.2831576 0.2959273 0.2959273 0.2482237 0.2359273 0.3130431 0.3130431 0.3130431 0.2000714 0.3600714 0.3600714 0.3600714 0.12504 0.1472318 0.1472318 0.12504 0.02768524 0.02768524 0.02768524 0.121153 0.121153 0.121153 0.121153 0.5316179 0.6020799 0.6020799 0.6020799 0.6020799 0.2880673 0.2880673 0.2880673 0.2780673 0.3217288 0.3217288 0.3217288 -0.1393951 -0.01416656 -0.06637558 -0.01870865 0.03129135 0.03129135 0.03129135 -0.2197165 0.07787094 -0.2197165 -0.2197165 -0.415511 -0.3813307 -0.3813307 -0.3813307 -0.3241173 -0.3241173 -0.3241173 -1.069372 -0.5918785 -0.5918785 -0.5918785 -0.2538017 -0.1838017 -0.1838017 -0.1838017 -0.3087845 -0.3087845 -0.3087845 -0.3087845 -0.5560257 -0.5560257 -0.9294319 -0.8534552 -0.5971792 -0.5971792 -0.1235356 -0.1235356 -0.1235356 -0.1235356 -0.2520108 -0.09330597 -0.04860871 -0.2122346 0.2546102 0.2546102 0.2546102 0.3873918 0.4073918 0.4073918 0.4073918 0.5226732 0.7280033 0.7280033 0.5226732 -9999 -9999 -9999 -9999 -9999 -9999 -9999 -9999 -9999 -9999 -9999 -9999 -9999 -9999 -9999 -9999 -9999 -9999 -9999 -9999 -9999 -9999 -9999 -9999 -9999 -9999 -9999 -9999 -9999 -9999 -9999 -9999 -9999 -9999 -9999 -9999 -9999 -9999 -9999 -9999 -9999 -9999 -9999 -9999 -9999 -9999 -9999 -9999 -9999 -9999 -9999 -9999 -9999 -9999 -9999 -9999 -9999 -9999 -9999 -9999 -9999 -9999 -9999 -9999 -9999 -9999 -9999 
-9999 -9999 -9999 -9999 -9999 -9999 -9999 -9999 -9999 -9999 -9999 -9999 -9999 -9999 -9999 -9999 -9999 -9999 -9999 -9999 -9999 0.3713019 0.3040253 0.4259694 0.4971257 0.4971257 0.4971257 0.4971257 0.505977 0.505977 0.505977 0.505977 0.325654 0.325654 0.325654 0.325654 -0.0225087 0.1919391 -0.0225087 -0.0225087 -0.09012406 -0.09012406 -0.09012406 0.2031035 0.2831576 0.2831576 0.2831576 0.2959273 0.4859273 0.4859273 0.4859273 0.2359273 0.3130431 0.3130431 0.3130431 0.3130431 0.2000714 0.2000714 0.2000714 0.1801051 0.1472318 0.1472318 0.1472318 0.02768524 0.02768524 0.08659577 0.07230636 0.1423064 0.1423064 0.1423064 0.5316179 0.6020799 0.6020799 0.6020799 0.6020799 0.2780673 0.2780673 0.2780673 0.1117288 0.3217288 0.3217288 0.3217288 -0.06637558 -0.06637558 -0.06637558 -0.01870865 0.03129135 0.03129135 0.03129135 0.07787094 0.07787094 0.07787094 0.07787094 -0.3224347 -0.3813307 -0.3813307 -0.3813307 -0.3241173 -0.3241173 -0.3241173 -0.3241173 -0.5918785 -0.5918785 -0.2538017 -0.1838017 -0.1838017 -0.1838017 -0.1838017 -0.3087845 -0.3087845 -0.3087845 -0.3087845 -0.6571497 -0.6571497 -0.6571497 -0.6618407 -0.5971792 -0.5971792 -0.1235356 -0.1235356 -0.1235356 -0.1235356 -0.193306 -0.09330597 -0.09330597 -0.09330597 0.2546102 0.2546102 0.2546102 0.2546102 0.3873918 0.4073918 0.4073918 0.7280033 0.7280033 0.7280033 0.7280033 0.4745302 -9999 -9999 -9999 -9999 -9999 -9999 -9999 -9999 -9999 -9999 -9999 -9999 -9999 -9999 -9999 -9999 -9999 -9999 -9999 -9999 -9999 -9999 -9999 -9999 -9999 -9999 -9999 -9999 -9999 -9999 -9999 -9999 -9999 -9999 -9999 -9999 -9999 -9999 -9999 -9999 -9999 -9999 -9999 -9999 -9999 -9999 -9999 -9999 -9999 -9999 -9999 -9999 -9999 -9999 -9999 -9999 -9999 -9999 -9999 -9999 -9999 -9999 -9999 -9999 -9999 -9999 
-9999 -9999 -9999 -9999 -9999 -9999 -9999 -9999 -9999 -9999 -9999 -9999 -9999 -9999 -9999 -9999 -9999 -9999 -9999 0.3040253 0.4287744 0.4287744 0.3040253 0.4259694 0.4971257 0.4971257 0.4971257 0.4971257 0.405977 0.405977 0.3439053 0.3439053 -0.1693945 0.325654 0.325654 -0.2093945 0.1919391 0.1919391 0.1919391 -0.0825087 -0.04926041 -0.04926041 -0.04926041 0.2031035 0.2031035 0.2831576 0.2831576 0.2959273 0.4859273 0.4859273 0.4859273 0.4859273 0.3603626 0.3603626 0.3603626 0.3130431 0.1901051 0.1901051 0.1901051 0.1472318 0.1472318 0.1472318 0.1472318 0.08659577 0.08659577 0.08659577 0.08659577 0.1802702 0.2802702 0.1423064 0.2216179 0.5316179 0.6020799 0.6020799 0.2816179 0.3569983 0.3569983 0.3569983 0.2561104 -0.04180329 -0.04180329 -0.09180328 -0.06637558 -0.06637558 -0.06637558 -0.01870865 0.03129135 0.03129135 0.03129135 0.07787094 0.07787094 0.07787094 0.07787094 -0.289171 -0.289171 -0.289171 -0.289171 -0.3241173 -0.3241173 -0.3241173 -0.3241173 -0.05690628 -0.05690628 -0.05690628 0.4247043 0.4247043 0.4247043 -0.1838017 -0.4082817 -0.3964998 -0.4082817 -0.4082817 -0.5674811 -0.5674811 -0.6571497 -0.8534552 -0.6618407 -0.6618407 -0.6618407 -0.1235356 -0.1235356 -0.1235356 -0.09330597 -0.09330597 -0.09330597 -0.09330597 0.2486649 0.2546102 0.2546102 0.2486649 0.02516052 0.02516052 0.02516052 0.7280033 0.7280033 0.7280033 0.7280033 0.1540923 -9999 -9999 -9999 -9999 -9999 -9999 -9999 -9999 -9999 -9999 -9999 -9999 -9999 -9999 -9999 -9999 -9999 -9999 -9999 -9999 -9999 -9999 -9999 -9999 -9999 -9999 -9999 -9999 -9999 -9999 -9999 -9999 -9999 -9999 -9999 -9999 -9999 -9999 -9999 -9999 -9999 -9999 -9999 -9999 -9999 -9999 -9999 -9999 -9999 -9999 -9999 -9999 -9999 -9999 -9999 -9999 -9999 -9999 -9999 -9999 -9999 -9999 -9999 -9999 -9999 -9999 
-9999 -9999 -9999 -9999 -9999 -9999 -9999 -9999 -9999 -9999 -9999 -9999 -9999 -9999 -9999 -9999 -9999 0.2419362 0.2419362 0.4287744 0.4287744 0.4287744 0.4287744 0.1954098 0.4259694 0.4971257 0.4971257 0.3817255 0.3817255 0.3817255 0.3817255 -0.3601798 -0.1693945 -0.1693945 -0.1693945 0.1919391 0.1919391 0.1919391 0.1919391 -0.0825087 -0.04926041 0.1484183 0.1484183 0.02392486 0.2031035 0.2031035 0.2031035 0.3253088 0.4953088 0.4953088 0.4953088 0.4859273 0.3603626 0.3603626 0.3603626 0.1313744 0.1901051 0.1901051 0.1601051 0.1472318 0.1472318 0.1472318 0.1232509 0.08659577 0.1251416 0.1251416 0.1802702 0.2802702 0.2802702 0.2802702 0.2608163 0.3208163 0.3208163 0.3208163 0.3169983 0.3569983 0.3569983 0.3569983 -0.04180329 -0.04180329 -0.04180329 -0.09180328 -0.2341428 -0.06637558 -0.06637558 -0.1387523 -0.1387523 -0.1387523 -0.1387523 0.07787094 0.07787094 0.07787094 0.07787094 -0.289171 0.04895645 0.04895645 -0.289171 -0.2703717 -0.2703717 -0.3241173 -0.1869063 -0.05690628 -0.05690628 0.4247043 0.4247043 0.4247043 0.4247043 -0.2852957 -0.3964998 -0.3964998 -0.3964998 -0.5674811 -0.5674811 -0.5674811 -0.5674811 -0.9000316 -0.8136328 -0.6618407 -0.9000316 -0.4563265 -0.3835356 -0.3835356 -0.193306 -0.09330597 -0.09330597 -0.09330597 0.2486649 0.2486649 0.2486649 0.2486649 -0.0738974 -0.0738974 -0.0738974 0.7280033 0.7280033 0.7280033 0.4687971 0.1540923 0.1540923 -9999 -9999 -9999 -9999 -9999 -9999 -9999 -9999 -9999 -9999 -9999 -9999 -9999 -9999 -9999 -9999 -9999 -9999 -9999 -9999 -9999 -9999 -9999 -9999 -9999 -9999 -9999 -9999 -9999 -9999 -9999 -9999 -9999 -9999 -9999 -9999 -9999 -9999 -9999 -9999 -9999 -9999 -9999 -9999 -9999 -9999 -9999 -9999 -9999 -9999 -9999 -9999 -9999 -9999 -9999 -9999 -9999 -9999 -9999 -9999 -9999 -9999 -9999 -9999 -9999 
-9999 -9999 -9999 -9999 -9999 -9999 -9999 -9999 -9999 -9999 -9999 -9999 -9999 -9999 -9999 -9999 0.1706374 0.3000697 0.1706374 0.4287744 0.4287744 1.217661 0.4287744 0.1954098 0.1954098 0.1954098 0.08329971 0.3817255 0.3817255 0.3817255 0.3817255 -0.3601798 -0.2401797 -0.2093945 -0.2401797 -0.2401797 0.1919391 0.1919391 0.1919391 -0.1492604 0.1484183 0.1484183 0.1484183 0.1484183 0.2956547 0.2956547 0.1356547 0.3253088 0.4953088 0.4953088 0.4953088 0.4953088 0.3603626 0.3603626 0.3603626 0.1779456 0.1779456 0.1779456 0.1601051 0.1508244 0.2285619 0.2285619 0.2285619 0.14396 0.14396 0.14396 0.1802702 0.2802702 0.2802702 0.2802702 0.2802702 0.3278261 0.3278261 0.3278261 0.3208163 0.3569983 0.3569983 0.3569983 0.08671311 0.2567131 0.2567131 0.2567131 -0.2341428 -0.2341428 -0.2341428 -0.1387523 -0.1387523 -0.1387523 -0.1903824 0.06654464 0.06654464 0.06654464 0.06654464 0.04895645 0.04895645 0.04895645 0.04895645 -0.1703717 -0.1703717 -0.1703717 -0.1869063 0.01740738 0.01740738 0.4247043 0.4247043 0.4247043 0.4247043 -0.2170329 -0.3964998 -0.3964998 -0.3964998 -0.3964998 -0.4942715 -0.4942715 -0.5674811 -0.7878667 -0.7878667 -0.7878667 -0.4563265 -0.4563265 -0.4563265 -0.4563265 -0.2575404 -0.193306 -0.2575404 -0.2575404 0.06096176 0.2486649 0.2486649 -0.0738974 -0.0738974 -0.0738974 -0.2938974 0.3733264 0.3733264 0.3733264 0.3733264 -0.3257967 0.1540923 0.1540923 -9999 -9999 -9999 -9999 -9999 -9999 -9999 -9999 -9999 -9999 -9999 -9999 -9999 -9999 -9999 -9999 -9999 -9999 -9999 -9999 -9999 -9999 -9999 -9999 -9999 -9999 -9999 -9999 -9999 -9999 -9999 -9999 -9999 -9999 -9999 -9999 -9999 -9999 -9999 -9999 -9999 -9999 -9999 -9999 -9999 -9999 -9999 -9999 -9999 -9999 -9999 -9999 -9999 -9999 -9999 -9999 -9999 -9999 -9999 -9999 -9999 -9999 -9999 -9999 
-9999 -9999 -9999 -9999 -9999 -9999 -9999 -9999 -9999 -9999 -9999 -9999 -9999 -9999 0.4606574 0.3660776 0.3660776 0.3660776 0.3000697 0.3559956 1.217661 1.217661 1.217661 -0.01837082 0.02607773 0.08329971 -0.01837082 0.3817255 0.3817255 0.3817255 0.3817255 -0.2586378 -0.2401797 -0.2401797 -0.2401797 -0.2578848 -0.2080609 -0.2080609 -0.2080609 -0.1415817 0.1484183 0.1484183 0.1484183 0.2956547 0.2956547 0.2956547 0.2956547 0.2711429 0.4953088 0.4953088 0.4953088 0.4953088 0.3587825 0.3603626 0.2005603 0.1779456 0.1779456 0.1779456 0.1779456 0.2285619 0.2285619 0.2285619 0.2285619 0.14396 0.14396 0.14396 0.1251416 0.2802702 0.2802702 0.2802702 0.2878261 0.3278261 0.3278261 0.3278261 0.3169983 0.3569983 0.3569983 0.3569983 0.2567131 0.2567131 0.2567131 0.2567131 -0.26004 -0.199207 -0.199207 -0.1903824 -0.1903824 -0.1903824 -0.1903824 0.1965446 0.1965446 0.1965446 0.1965446 0.04895645 0.04895645 0.04895645 0.04895645 -0.03187271 -0.06187271 -0.06187271 0.01740738 0.01740738 0.01740738 0.01740738 0.4247043 0.4247043 -0.1870329 -0.2170329 -0.3964998 -0.3964998 -0.3964998 -0.4942715 -0.4942715 -0.4942715 -0.4942715 -0.7878667 -0.7878667 -0.7878667 -0.1449861 -0.1449861 -0.1449861 -0.4563265 -0.2614613 -0.2575404 -0.2575404 -0.2575404 -0.08903824 0.06096176 -0.08903824 -0.08903824 -0.2938974 -0.2938974 -0.2938974 0.1771477 0.3733264 0.3733264 0.3733264 -0.3257967 -0.3257967 -0.3257967 -9999 -9999 -9999 -9999 -9999 -9999 -9999 -9999 -9999 -9999 -9999 -9999 -9999 -9999 -9999 -9999 -9999 -9999 -9999 -9999 -9999 -9999 -9999 -9999 -9999 -9999 -9999 -9999 -9999 -9999 -9999 -9999 -9999 -9999 -9999 -9999 -9999 -9999 -9999 -9999 -9999 -9999 -9999 -9999 -9999 -9999 -9999 -9999 -9999 -9999 -9999 -9999 -9999 -9999 -9999 -9999 -9999 -9999 -9999 -9999 -9999 -9999 -9999 -9999 
-9999 -9999 -9999 -9999 -9999 -9999 -9999 -9999 -9999 -9999 -9999 -9999 -9999 0.4606574 0.4606574 0.3660776 0.3660776 0.3660776 0.3660776 1.217661 1.217661 1.217661 1.217661 0.02607773 0.02607773 0.02607773 -0.105365 -0.2802086 -0.2802086 -0.2802086 -0.2802086 -0.2586378 -0.2578848 -0.2578848 -0.2578848 -0.2578848 -0.6165207 -0.2080609 -0.2080609 -0.1415817 0.1484183 0.1484183 0.1484183 0.2956547 0.2956547 0.2956547 0.2956547 0.2711429 0.3808725 0.4953088 0.4953088 0.3808725 0.2005603 0.2005603 0.2005603 0.1779456 0.1938953 0.1938953 0.1779456 0.2285619 0.2285619 0.2285619 0.2885877 0.2885877 0.2885877 0.2885877 0.1251416 0.2682867 0.2882867 0.09576172 0.3278261 0.3286591 0.3286591 0.3278261 0.2285448 0.3169983 0.3169983 0.2285448 0.2991908 0.2991908 0.2991908 0.2991908 -0.01013519 -0.01013519 -0.199207 -0.199207 -0.1903824 -0.1903824 -0.1903824 0.1965446 0.1965446 0.1965446 0.1965446 0.04895645 0.04895645 0.04895645 0.04895645 -0.03187271 -0.03187271 -0.03187271 -0.02436707 0.03563293 0.03563293 0.03563293 -0.1870329 -0.1870329 -0.1870329 -0.2170329 -0.2434735 -0.2434735 -0.2434735 -0.4942715 -0.4942715 -0.4942715 -0.4942715 -0.7878667 -0.7878667 -0.7878667 -0.1449861 -0.1449861 -0.1449861 -0.1449861 -0.001460266 -0.001460266 -0.001460266 -0.001460266 -0.3458005 -0.3458005 -0.3458005 -0.4089737 -0.2938974 -0.2938974 -0.3164183 -0.05822067 -0.05822067 -0.05822067 -0.05822067 -0.3257967 -0.3257967 -0.3257967 -0.2789349 -9999 -9999 -9999 -9999 -9999 -9999 -9999 -9999 -9999 -9999 -9999 -9999 -9999 -9999 -9999 -9999 -9999 -9999 -9999 -9999 -9999 -9999 -9999 -9999 -9999 -9999 -9999 -9999 -9999 -9999 -9999 -9999 -9999 -9999 -9999 -9999 -9999 -9999 -9999 -9999 -9999 -9999 -9999 -9999 -9999 -9999 -9999 -9999 -9999 -9999 -9999 -9999 -9999 -9999 -9999 -9999 -9999 -9999 -9999 -9999 -9999 -9999 -9999 
-9999 -9999 -9999 -9999 -9999 -9999 -9999 -9999 -9999 -9999 -9999 0.3648836 0.3648836 0.3648836 0.2291583 0.3660776 0.3660776 0.3660776 0.3391537 0.1354553 1.217661 1.217661 1.217661 0.02607773 0.02607773 0.02607773 0.02607773 -0.2582257 -0.2802086 -0.2802086 -0.4207069 -0.4207069 -0.2578848 -0.2578848 -0.2578848 -1.255506 -0.6165207 -0.6165207 -0.6165207 -0.1415817 -0.1415817 -0.1415817 -0.1415817 -0.1447095 0.2956547 0.2956547 0.1356547 0.009197541 0.3808725 0.3808725 0.3808725 0.1489047 0.1838913 0.2005603 0.1489047 0.1938953 0.1938953 0.1938953 0.1938953 0.2106027 0.2285619 0.2285619 0.2885877 0.3505553 0.4805553 0.4805553 0.2682867 0.2882867 0.2882867 0.2882867 0.3286591 0.3286591 0.3286591 0.3286591 0.1985448 0.2285448 0.3041698 0.2285448 0.2991908 0.2991908 0.2991908 0.2991908 -0.01013519 -0.01013519 -0.01013519 -0.199207 -0.1960074 -0.1960074 -0.2003824 0.1965446 0.1965446 0.1965446 0.1965446 -0.04829956 -0.04829956 -0.04829956 -0.03187271 -0.008815155 -0.008815155 -0.02436707 0.03563293 0.03563293 0.03563293 0.03563293 -0.5751321 -0.2170329 -0.2170329 -0.07680038 -0.07680038 0.08912842 -0.07680038 -0.4942715 -0.4942715 -0.4942715 -0.6389041 -0.5796387 -0.4896387 -0.4896387 0.08501389 0.08501389 0.1085489 -0.1449861 -0.001460266 -0.001460266 -0.001460266 -0.001460266 -0.3458005 -0.3458005 -0.3458005 -0.3158343 -0.1957449 -0.1957449 -0.1957449 -0.05822067 0.7717793 0.7717793 -0.05822067 0.3701903 0.3701903 -0.3657967 -0.3657967 -0.2789349 -9999 -9999 -9999 -9999 -9999 -9999 -9999 -9999 -9999 -9999 -9999 -9999 -9999 -9999 -9999 -9999 -9999 -9999 -9999 -9999 -9999 -9999 -9999 -9999 -9999 -9999 -9999 -9999 -9999 -9999 -9999 -9999 -9999 -9999 -9999 -9999 -9999 -9999 -9999 -9999 -9999 -9999 -9999 -9999 -9999 -9999 -9999 -9999 -9999 -9999 -9999 -9999 -9999 -9999 -9999 -9999 -9999 -9999 -9999 -9999 -9999 -9999 
-9999 -9999 -9999 -9999 -9999 -9999 -9999 -9999 -9999 -9999 0.3425174 0.4038335 0.4038335 0.3503265 0.3503265 0.4160155 0.4160155 0.4160155 0.3391537 0.1354553 0.1354553 0.1354553 -0.1386269 0.02607773 0.02607773 0.02607773 -0.2582257 -0.7525439 -0.1492648 -0.1492648 -0.4207069 -0.4344746 -0.1969406 -0.1969406 -0.1969406 -1.075506 -1.075506 -1.075506 -1.075506 -0.7742532 -0.1447095 -0.1447095 -0.1447095 -0.2446619 -0.1249759 -0.1249759 -0.1249759 0.009197541 0.009197541 0.3808725 -0.0316803 0.1838913 0.1838913 0.1838913 0.1838913 0.1938953 0.1938953 0.1938953 0.1938953 0.2106027 0.2106027 0.2106027 0.3505553 0.4805553 0.4805553 0.4805553 0.4805553 0.2985967 0.2985967 0.2882867 0.3286591 0.3286591 0.3286591 0.3286591 0.3041698 0.3041698 0.3041698 0.3041698 0.2991908 0.2991908 0.2991908 0.2991908 0.1258617 0.1258617 -0.01013519 -0.03760223 -0.1960074 -0.1960074 -0.1960074 -0.00535614 -0.00535614 -0.00535614 -0.00535614 -0.04829956 -0.04829956 -0.04829956 -0.008815155 -0.008815155 -0.008815155 -0.008815155 -0.02436707 0.03563293 0.03563293 0.03563293 -0.5751321 -0.5751321 -0.5751321 0.08912842 0.08912842 0.08912842 0.08912842 -0.5284154 -0.5284154 -0.5284154 -0.5796387 -0.4896387 -0.4896387 -0.4896387 0.08501389 0.1085489 0.1085489 0.1085489 -0.001460266 -0.001460266 -0.001460266 -0.001460266 -0.3458005 -0.3458005 -0.3458005 -0.3158343 -0.1957449 -0.1957449 -0.1957449 0.7717793 0.7717793 0.7717793 0.7717793 0.3701903 0.3701903 0.3701903 -0.6512099 -1.368103 -1.368103 -9999 -9999 -9999 -9999 -9999 -9999 -9999 -9999 -9999 -9999 -9999 -9999 -9999 -9999 -9999 -9999 -9999 -9999 -9999 -9999 -9999 -9999 -9999 -9999 -9999 -9999 -9999 -9999 -9999 -9999 -9999 -9999 -9999 -9999 -9999 -9999 -9999 -9999 -9999 -9999 -9999 -9999 -9999 -9999 -9999 -9999 -9999 -9999 -9999 -9999 -9999 -9999 -9999 -9999 -9999 -9999 -9999 -9999 -9999 -9999 -9999 
-9999 -9999 -9999 -9999 -9999 -9999 -9999 -9999 0.3425174 0.3425174 0.4038335 0.4338335 0.4338335 0.4338335 0.4160155 0.4160155 0.4160155 0.4160155 0.3391537 0.009174041 0.1354553 0.009174041 0.009174041 0.02321137 0.02321137 0.02321137 -0.3882257 -0.1492648 -0.1492648 -0.1492648 -0.4207069 -0.1969406 -0.1969406 -0.1969406 -0.1969406 -0.4474322 -0.4474322 -0.4474322 -0.4474322 -0.7742532 -0.4947095 -0.4947095 -0.4947095 -0.4947095 -0.1249759 -0.1249759 -0.1249759 -0.05872132 0.1950064 -0.0316803 -0.0316803 0.1838913 0.1838913 0.1838913 0.1838913 0.1887756 0.270533 0.270533 0.1938953 0.1310786 0.2106027 0.2106027 0.3505553 0.4805553 0.4805553 0.4805553 0.4805553 0.2985967 0.2985967 0.2985967 0.3286591 0.3286591 0.3286591 0.3254309 0.4141698 0.4141698 0.4141698 0.3041698 0.2095531 0.3682478 0.3682478 0.2095531 0.1258617 0.1258617 0.1258617 -0.03760223 -0.1960074 -0.1960074 -0.1960074 -0.00535614 -0.00535614 -0.00535614 -0.00535614 -0.02201553 -0.02201553 -0.02201553 -0.008815155 -0.008815155 -0.008815155 -0.008815155 -0.02436707 -0.02436707 0.03563293 -0.3807347 -0.1577724 -0.1577724 -0.1577724 0.08912842 0.08912842 0.08912842 0.08912842 -0.5284154 -0.5284154 -0.5284154 -0.5796387 -0.4896387 -0.4896387 -0.4896387 0.1085489 0.1085489 0.1085489 0.1085489 -0.04146026 -0.001460266 -0.001460266 -0.4600198 -0.3158138 -0.3158138 -0.3158138 -0.2696199 -0.1957449 -0.1957449 0.05745605 0.7717793 0.7717793 0.7717793 0.7717793 0.7701903 0.7701903 0.3701903 -0.2898097 -0.7080026 -0.7080026 -9999 -9999 -9999 -9999 -9999 -9999 -9999 -9999 -9999 -9999 -9999 -9999 -9999 -9999 -9999 -9999 -9999 -9999 -9999 -9999 -9999 -9999 -9999 -9999 -9999 -9999 -9999 -9999 -9999 -9999 -9999 -9999 -9999 -9999 -9999 -9999 -9999 -9999 -9999 -9999 -9999 -9999 -9999 -9999 -9999 -9999 -9999 -9999 -9999 -9999 -9999 -9999 -9999 -9999 -9999 -9999 -9999 -9999 -9999 -9999 -9999 
-9999 -9999 -9999 -9999 -9999 -9999 0.4200948 0.2237003 0.2937002 0.2937002 0.4038335 0.4338335 0.4338335 0.4338335 0.4338335 0.4160155 0.4160155 0.4160155 0.02957001 0.09563187 0.2876027 0.2876027 0.02321137 0.02321137 0.02321137 0.02321137 -0.3882257 -0.1261024 -0.1261024 -0.1261024 -0.1492648 -0.4344746 -0.1969406 -0.1969406 -0.1969406 -0.4474322 -0.4474322 -0.4474322 -0.4474322 -1.598674 -0.4947095 -0.4947095 -0.4947095 -0.6127135 0.06593689 0.06593689 0.06593689 0.1950064 0.2829372 0.2829372 0.2829372 0.0638913 0.1838913 0.1838913 0.1838913 0.270533 0.340533 0.340533 0.09476669 0.1310786 0.1310786 0.1310786 0.3505553 0.3505553 0.4805553 0.4805553 0.2985967 0.2985967 0.2985967 0.2985967 0.3254309 0.3254309 0.3254309 0.3254309 0.5512596 0.5512596 0.5512596 0.5512596 0.3682478 0.3682478 0.3682478 0.3682478 0.2808728 0.2808728 0.1258617 -0.08881149 -0.06881149 -0.06881149 -0.2862057 -0.2016315 -0.1052193 -0.1052193 -0.1020155 -0.02201553 0.03863678 -0.02201553 -0.008815155 -0.008815155 -0.008815155 -0.06932755 -0.2601739 -0.2601739 -0.2601739 -0.2234157 -0.1577724 -0.1577724 -0.1577724 -0.1577724 0.08912842 0.08912842 0.08912842 -0.5284154 -0.5284154 -0.5284154 -0.6096387 -0.4896387 -0.4896387 -0.4896387 0.07604248 0.1085489 0.1085489 0.1085489 -0.4048048 -0.4048048 -0.4048048 -0.3158138 -0.2758533 -0.2758533 -0.2696199 0.4428148 0.4428148 -0.1957449 -0.2453937 0.05745605 0.7717793 0.7717793 0.7701903 0.7701903 0.7701903 0.7701903 -0.2898097 -0.7080026 -0.7080026 -1.408103 -9999 -9999 -9999 -9999 -9999 -9999 -9999 -9999 -9999 -9999 -9999 -9999 -9999 -9999 -9999 -9999 -9999 -9999 -9999 -9999 -9999 -9999 -9999 -9999 -9999 -9999 -9999 -9999 -9999 -9999 -9999 -9999 -9999 -9999 -9999 -9999 -9999 -9999 -9999 -9999 -9999 -9999 -9999 -9999 -9999 -9999 -9999 -9999 -9999 -9999 -9999 -9999 -9999 -9999 -9999 -9999 -9999 -9999 -9999 -9999 
-9999 -9999 -9999 -9999 -9999 0.4200948 0.4200948 0.2937002 0.2937002 0.2937002 0.379491 0.4338335 0.4338335 0.4338335 0.4338335 0.4160155 0.4160155 0.4160155 0.153476 0.2876027 0.2876027 0.2876027 0.2876027 0.1570818 0.1725876 0.1725876 0.1725876 -0.1261024 -0.1261024 -0.1261024 -0.2412076 -0.3441063 -0.1969406 -0.1969406 -0.3441063 -0.4474322 -0.4474322 -0.4474322 -0.4474322 -0.910448 0.2901151 -0.4473299 -0.4473299 -0.6579105 0.06593689 0.09464401 0.06593689 0.2829372 0.2829372 0.2829372 0.2829372 0.1235408 0.1235408 0.1235408 0.1002991 0.340533 0.340533 0.340533 0.340533 0.1531374 0.2831374 0.2831374 0.04490555 0.2905553 0.2905553 0.2905553 0.2905553 0.3876251 0.2985967 0.2985967 0.3254309 0.3254309 0.3254309 0.300292 0.5512596 0.5512596 0.5512596 0.5512596 0.3682478 0.3682478 0.3682478 0.3682478 0.2861049 0.2808728 0.2808728 -0.06881149 -0.06881149 -0.06881149 -0.06881149 -0.1052193 -0.1052193 -0.1052193 -0.07136322 0.03863678 0.03863678 0.03863678 -0.06932755 -0.06932755 -0.06932755 -0.06932755 -0.2601739 -0.2601739 -0.2601739 -0.2034157 -0.07777237 -0.07777237 -0.07777237 -0.1577724 -0.2909523 -0.2909523 -0.5720056 -0.8574899 -0.5284154 -0.8574899 0.07174408 0.07174408 0.07174408 0.07174408 0.07604248 0.07604248 0.07604248 0.07604248 -0.4048048 -0.4048048 -0.4048048 -0.07233337 -0.07233337 -0.07233337 0.4428148 0.4428148 0.4428148 0.4428148 -0.2453937 -0.002543945 -0.002543945 -0.002543945 0.7701903 0.7701903 0.7701903 0.7701903 0.03003662 0.03003662 0.03003662 0.1426526 0.3526526 -9999 -9999 -9999 -9999 -9999 -9999 -9999 -9999 -9999 -9999 -9999 -9999 -9999 -9999 -9999 -9999 -9999 -9999 -9999 -9999 -9999 -9999 -9999 -9999 -9999 -9999 -9999 -9999 -9999 -9999 -9999 -9999 -9999 -9999 -9999 -9999 -9999 -9999 -9999 -9999 -9999 -9999 -9999 -9999 -9999 -9999 -9999 -9999 -9999 -9999 -9999 -9999 -9999 -9999 -9999 -9999 -9999 -9999 -9999 
-9999 -9999 -9999 0.4200948 0.4200948 0.4200948 0.4200948 0.2937002 0.2937002 0.2937002 0.379491 0.419491 0.4338335 0.4338335 0.6889128 0.6889128 0.6889128 0.6889128 0.153476 0.2876027 0.2876027 0.2876027 0.2876027 0.1725876 0.1725876 0.1725876 0.1725876 -0.1261024 -0.1261024 -0.1261024 -0.2412076 -0.286507 -0.286507 -0.286507 -0.3441063 0.3976831 0.3976831 0.3976831 -0.4895236 0.2901151 0.2901151 0.2901151 -0.4473299 -0.7559782 0.09464401 0.09464401 0.09464401 0.2829372 0.2829372 0.2829372 0.2829372 0.1235408 0.1235408 0.1235408 0.1002991 0.3630714 0.3630714 0.3630714 0.340533 0.2831374 0.2831374 0.2831374 0.2831374 -0.03788483 0.2905553 -0.03788483 0.3876251 0.3876251 0.3876251 0.3576251 0.300292 0.300292 0.300292 0.4712596 0.5512596 0.5512596 0.5512596 0.5512596 0.3682478 0.3682478 0.3682478 0.2861049 0.2861049 0.2861049 -0.007602234 0.1736079 0.2736079 0.2736079 -0.06881149 -0.1052193 -0.1052193 -0.1052193 0.2449529 0.2449529 0.2449529 0.03863678 0.03863678 -0.06932755 -0.06932755 -0.05005814 -0.05005814 -0.05005814 -0.05005814 -0.2034157 -0.07777237 -0.07777237 -0.07777237 -0.07777237 -0.2169897 -0.2169897 -0.5720056 -0.8574899 -0.8574899 -0.8574899 0.07174408 0.07174408 0.07174408 0.07174408 -0.2039575 0.07604248 0.07604248 0.07604248 -0.2690785 -0.2690785 -0.2690785 -0.07233337 -0.07233337 -0.07233337 0.4428148 0.4428148 0.4428148 0.4428148 -0.452637 -0.7031403 -0.002543945 -0.002543945 -0.7031403 0.7701903 0.7701903 0.441758 0.03003662 0.1900366 0.1900366 -0.9680026 0.3526526 -9999 -9999 -9999 -9999 -9999 -9999 -9999 -9999 -9999 -9999 -9999 -9999 -9999 -9999 -9999 -9999 -9999 -9999 -9999 -9999 -9999 -9999 -9999 -9999 -9999 -9999 -9999 -9999 -9999 -9999 -9999 -9999 -9999 -9999 -9999 -9999 -9999 -9999 -9999 -9999 -9999 -9999 -9999 -9999 -9999 -9999 -9999 -9999 -9999 -9999 -9999 -9999 -9999 -9999 -9999 -9999 -9999 -9999 -9999 
-9999 -9999 0.1417009 0.3386267 0.3386267 0.3386267 0.2317009 0.2937002 0.2937002 0.2937002 0.2536618 0.419491 0.419491 0.419491 0.6889128 0.6889128 0.6889128 0.6889128 0.07891281 0.08062912 0.2876027 0.2876027 0.2876027 0.1725876 0.1725876 0.1725876 0.1725876 -0.1261024 -0.1261024 -0.1261024 -0.32323 -0.286507 -0.286507 -0.286507 -0.286507 0.3976831 0.3976831 0.3976831 0.3976831 0.2901151 0.2901151 0.2901151 0.2901151 0.09464401 1.064644 1.064644 1.064644 0.3483095 0.3483095 0.3483095 0.1853281 0.2635408 0.2635408 0.2635408 0.1002991 0.3630714 0.3630714 0.3630714 0.3630714 0.2831374 0.2834256 0.2831374 0.2831374 0.09348343 0.09348343 0.09348343 0.3876251 0.3876251 0.3876251 0.3876251 0.2902921 0.2902921 0.300292 0.2619601 0.4712596 0.4712596 0.4712596 0.2919602 0.2582478 0.2582478 0.2582478 0.3737335 0.3737335 0.3737335 0.2861049 0.2736079 0.2736079 0.2736079 0.2736079 0.02223434 0.02223434 -0.1052193 0.2449529 0.2449529 0.2449529 0.2449529 -0.06932755 -0.04519165 -0.04519165 -0.04519165 0.1790358 0.1790358 -0.05005814 -0.05005814 0.15051 0.15051 0.15051 -0.2169897 -0.2169897 -0.2169897 -0.2169897 -1.051254 -0.8574899 -0.8574899 0.07174408 0.07174408 0.07174408 0.07174408 -0.2039575 -0.2039575 -0.2039575 -0.2690785 -0.2690785 -0.2690785 -0.2690785 -0.07233337 -0.07233337 -0.07233337 -0.07233337 0.4428148 0.4428148 0.4428148 -0.452637 -0.7031403 -0.7031403 -0.7031403 0.441758 0.441758 0.441758 0.441758 0.1900366 0.1900366 0.1900366 0.1900366 0.3526526 0.3526526 -9999 -9999 -9999 -9999 -9999 -9999 -9999 -9999 -9999 -9999 -9999 -9999 -9999 -9999 -9999 -9999 -9999 -9999 -9999 -9999 -9999 -9999 -9999 -9999 -9999 -9999 -9999 -9999 -9999 -9999 -9999 -9999 -9999 -9999 -9999 -9999 -9999 -9999 -9999 -9999 -9999 -9999 -9999 -9999 -9999 -9999 -9999 -9999 -9999 -9999 -9999 -9999 -9999 -9999 -9999 -9999 -9999 -9999 
-9999 0.2855745 0.2886267 0.3386267 0.3386267 0.3386267 0.3386267 0.3702992 0.3702992 0.3702992 0.2536618 0.2536618 0.419491 0.2536618 0.6889128 0.6889128 0.6889128 0.6889128 0.08062912 0.08062912 0.1806291 0.1806291 0.0748526 0.1524972 0.1725876 0.1725876 0.1524972 0.03003189 0.03003189 0.03003189 -0.32323 -0.286507 -0.286507 -0.286507 -0.3100708 0.3976831 0.3976831 0.3976831 0.3976831 0.2901151 0.2901151 0.2901151 -0.0266687 1.064644 1.064644 1.064644 1.064644 0.3483095 0.3483095 0.3483095 0.2880144 0.2635408 0.2635408 0.2635408 0.3230714 0.3630714 0.3630714 0.3630714 0.3630714 0.2834256 0.2834256 0.2834256 0.2834256 0.120795 0.120795 0.09348343 0.3876251 0.3876251 0.3876251 0.3577425 0.2131941 0.2131941 0.2131941 0.2619601 0.3073517 0.3073517 0.3073517 0.3073517 0.2582478 0.2582478 0.2582478 0.3737335 0.3737335 0.3737335 0.1995805 0.4249564 0.4249564 0.3349563 0.2736079 0.09223434 0.09223434 0.09223434 0.252142 0.252142 0.252142 0.2449529 -0.04519165 0.185351 -0.04519165 0.1790358 0.1790358 0.1790358 0.1790358 0.15051 0.15051 0.15051 0.15051 -0.2169897 -0.2169897 -0.2169897 -0.2169897 -1.051254 -1.051254 -1.051254 -0.4844144 0.07174408 -0.1237943 -0.2182559 -0.4492213 -0.3292213 -0.3292213 -0.2690785 -0.2690785 -0.2690785 -0.2690785 -0.3290785 -0.07233337 -0.07233337 -0.1876138 -0.1876138 -0.1876138 -0.1876138 -0.7552943 -1.252059 -0.7031403 -0.7031403 -0.638242 0.441758 0.441758 0.441758 0.1900366 0.1900366 0.1900366 0.1900366 -1.091238 -1.091238 -1.091238 -9999 -9999 -9999 -9999 -9999 -9999 -9999 -9999 -9999 -9999 -9999 -9999 -9999 -9999 -9999 -9999 -9999 -9999 -9999 -9999 -9999 -9999 -9999 -9999 -9999 -9999 -9999 -9999 -9999 -9999 -9999 -9999 -9999 -9999 -9999 -9999 -9999 -9999 -9999 -9999 -9999 -9999 -9999 -9999 -9999 -9999 -9999 -9999 -9999 -9999 -9999 -9999 -9999 -9999 -9999 -9999 -9999 
-9999 -9999 0.2886267 0.3386267 0.3386267 0.3386267 0.3386267 0.3702992 0.3702992 0.3702992 0.3702992 0.2536618 0.2536618 0.003661804 0.09440384 0.6889128 0.6889128 0.09440384 0.08062912 0.2106291 0.2106291 0.2106291 0.1806291 0.1524972 0.1524972 0.1524972 0.1524972 0.03003189 0.2574294 0.03003189 0.03003189 -0.2852702 -0.2652702 -0.2652702 -0.3100708 0.3976831 0.3976831 0.3976831 -0.6182611 -0.04751434 -0.0266687 -0.0266687 -0.0266687 1.064644 1.064644 1.064644 1.064644 0.3483095 0.3483095 0.3483095 0.2880144 0.3027733 0.3027733 0.3027733 0.2635408 0.3630714 0.3630714 0.3630714 0.3387204 0.2991006 0.2991006 0.2991006 0.2834256 0.120795 0.120795 0.3277425 0.3577425 0.3577425 0.3577425 0.3577425 0.2131941 0.3222044 0.3222044 0.2173517 0.3073517 0.3073517 0.3073517 0.3073517 0.3117371 0.3117371 0.3117371 0.3737335 0.3737335 0.3737335 0.4249564 0.4249564 0.4249564 0.4249564 0.3349563 0.09223434 0.09223434 0.09223434 0.252142 0.252142 0.252142 0.252142 0.185351 0.185351 0.185351 0.185351 0.1790358 0.1790358 0.1790358 0.1127713 0.15051 0.15051 0.15051 -0.2169897 -0.2169897 -0.2169897 -0.7951872 -1.283393 -0.1848326 -0.1848326 -0.1237943 -0.1237943 -0.1237943 -0.1237943 -0.4492213 -0.4492213 -0.4492213 -0.3088173 -0.1988173 -0.1988173 -0.1988173 -0.40148 -0.3015279 -0.3015279 -0.40148 -0.1876138 -0.1876138 -0.4515427 -1.254074 -1.292059 -1.292059 -1.292059 -0.638242 -0.638242 -0.638242 -0.638242 -0.04996338 0.1900366 0.1900366 0.1900366 -1.091238 -1.091238 -1.091238 -9999 -9999 -9999 -9999 -9999 -9999 -9999 -9999 -9999 -9999 -9999 -9999 -9999 -9999 -9999 -9999 -9999 -9999 -9999 -9999 -9999 -9999 -9999 -9999 -9999 -9999 -9999 -9999 -9999 -9999 -9999 -9999 -9999 -9999 -9999 -9999 -9999 -9999 -9999 -9999 -9999 -9999 -9999 -9999 -9999 -9999 -9999 -9999 -9999 -9999 -9999 -9999 -9999 -9999 -9999 -9999 -9999 
-9999 -9999 -9999 1.176344 1.176344 0.3386267 -0.04970077 0.3702992 0.3702992 0.3702992 -0.0884581 -0.0884581 -0.0884581 -0.09893081 0.1450374 0.1450374 0.1450374 0.1450374 0.2106291 0.2106291 0.2106291 0.2106291 0.1806291 0.1392255 0.1524972 0.1524972 0.2574294 0.2574294 0.2574294 0.2574294 0.03003189 -0.2652702 -0.2652702 -0.2652702 -0.2652702 -1.018255 -0.1959483 -0.1959483 -0.1959483 -0.04751434 -0.04751434 -0.0266687 -0.9146451 -1.144231 1.064644 1.064644 1.064644 0.3483095 0.3483095 0.3483095 0.2880144 0.3027733 0.3027733 0.3027733 0.3027733 0.3387204 0.3387204 0.3387204 0.3387204 0.2991006 0.2991006 0.2991006 0.2991006 0.120795 0.120795 0.1210931 0.3577425 0.3577425 0.3577425 0.3577425 0.3222044 0.3222044 0.3222044 0.3222044 0.3073517 0.3073517 0.3073517 0.2130649 0.3117371 0.3362694 0.3737335 0.3737335 0.4974855 0.4974855 0.4249564 0.4418669 0.4418669 0.4418669 0.3349563 0.3330891 0.3330891 0.3330891 0.3086441 0.3086441 0.3086441 0.252142 0.2604611 0.2604611 0.185351 0.3650282 0.3650282 0.3650282 0.3650282 0.1127713 0.266899 0.1672469 0.01680405 0.01575424 0.01575424 0.01575424 -0.8351872 -0.1848326 -0.1848326 -0.1848326 -0.1237943 -0.1237943 -0.1237943 -0.1237943 0.1093033 0.1093033 0.1093033 -0.1988173 -0.1988173 0.02222763 -0.1988173 -0.03323746 -0.03323746 -0.03323746 -0.3015279 -0.3018053 -0.3018053 -0.3018053 -0.4718053 -1.484401 -1.292059 -1.292059 -0.8217226 -0.638242 -0.638242 -0.6167915 -0.04996338 -0.04996338 -0.04996338 -0.4667915 -1.091238 -1.091238 -1.398363 -2.403592 -9999 -9999 -9999 -9999 -9999 -9999 -9999 -9999 -9999 -9999 -9999 -9999 -9999 -9999 -9999 -9999 -9999 -9999 -9999 -9999 -9999 -9999 -9999 -9999 -9999 -9999 -9999 -9999 -9999 -9999 -9999 -9999 -9999 -9999 -9999 -9999 -9999 -9999 -9999 -9999 -9999 -9999 -9999 -9999 -9999 -9999 -9999 -9999 -9999 -9999 -9999 -9999 -9999 -9999 -9999 -9999 
-9999 -9999 -9999 2.584806 2.584806 1.176344 -0.4815536 -0.04970077 0.3702992 -0.3615536 -0.0884581 0.159727 -0.0884581 -0.0884581 0.1450374 0.1450374 0.2251524 0.1450374 0.2106291 0.2106291 0.2106291 0.2106291 0.1741229 0.1392255 0.1392255 0.1392255 0.2574294 0.4074293 0.4074293 0.4074293 0.03003189 -0.2652702 0.145053 0.145053 -0.2652702 -0.1959483 -0.1959483 -0.1959483 -0.1959483 -0.8973482 -0.04751434 -0.8973482 -0.9146451 -0.601875 -0.601875 -0.601875 0.2838255 0.2838255 0.2838255 0.2838255 0.2262131 0.3027733 0.3027733 0.3027733 0.2587204 0.3035732 0.3387204 0.3387204 0.2934256 0.2991006 0.2991006 0.2991006 0.2991006 0.120795 0.120795 0.1210931 0.2010931 0.2617822 0.2617822 0.2122044 0.3222044 0.3222044 0.3222044 0.3222044 0.2173517 0.2173517 0.2173517 0.35302 0.35302 0.35302 0.3737335 0.4974855 0.4974855 0.4974855 0.4974855 0.4418669 0.4418669 0.4418669 0.4418669 0.3330891 0.3330891 0.3330891 0.3330891 0.3086441 0.3086441 0.3086441 0.2604611 0.2604611 0.2604611 0.3650282 0.466262 0.466262 0.466262 0.266899 0.266899 0.266899 0.1672469 0.07575424 0.07575424 0.07575424 -0.8351872 -0.07483261 -0.07483261 -0.07483261 -0.1237943 -0.1237943 -0.1237943 0.1093033 0.1393033 0.1393033 0.1393033 0.1393033 0.02222763 0.02222763 0.02222763 -0.03323746 -0.02092285 -0.02092285 -0.03323746 -0.3018053 -0.3018053 -0.3018053 -0.4718053 -1.640505 -1.640505 -1.664401 -0.8217226 -0.7817225 -0.7817225 -0.8217226 -0.6167915 -0.4667915 -0.4667915 -1.118491 -1.398363 -1.236281 -1.398363 -1.561677 -1.561677 -9999 -9999 -9999 -9999 -9999 -9999 -9999 -9999 -9999 -9999 -9999 -9999 -9999 -9999 -9999 -9999 -9999 -9999 -9999 -9999 -9999 -9999 -9999 -9999 -9999 -9999 -9999 -9999 -9999 -9999 -9999 -9999 -9999 -9999 -9999 -9999 -9999 -9999 -9999 -9999 -9999 -9999 -9999 -9999 -9999 -9999 -9999 -9999 -9999 -9999 -9999 -9999 -9999 -9999 -9999 
-9999 -9999 -9999 -9999 3.974806 3.974806 -0.07701264 -0.03701263 -0.03701263 -0.03701263 0.159727 0.159727 0.159727 -0.0884581 0.1450374 0.2251524 0.2251524 0.2251524 0.1541229 0.2106291 0.2106291 0.1741229 0.1741229 0.2008276 0.2008276 0.2008276 0.3437253 0.4074293 0.4074293 0.4074293 0.4074293 0.145053 0.145053 0.145053 0.145053 0.2889267 0.2889267 0.2889267 -0.09063721 -0.2598636 -0.2598636 -0.2598636 -0.8206505 -0.601875 -0.601875 -0.601875 0.2838255 0.4294646 0.4294646 0.2838255 0.2262131 0.2262131 0.3027733 0.2262131 0.3035732 0.3035732 0.3035732 0.3035732 0.2491006 0.2991006 0.2991006 0.2991006 0.110795 0.110795 0.110795 0.2010931 0.2617822 0.2617822 0.2617822 0.2617822 0.3222044 0.3222044 0.3222044 0.2746496 0.2216386 0.2216386 0.35302 0.35302 0.3587731 0.3587731 0.3362694 0.4974855 0.4974855 0.4974855 0.4974855 0.4418669 0.4418669 0.4418669 0.4418669 0.3330891 0.3330891 0.3330891 0.3086441 0.3086441 0.3086441 0.2604611 0.2604611 0.3729648 0.3729648 0.3745447 0.466262 0.466262 0.466262 0.466262 0.266899 0.266899 0.1672469 0.07575424 0.07575424 0.07575424 0.07575424 -0.07483261 -0.07483261 -0.07483261 0.01593918 0.01593918 0.01593918 0.1093033 0.1393033 0.1393033 0.1393033 0.1393033 0.1952863 0.1952863 0.02222763 -0.02092285 -0.02092285 -0.02092285 -0.02092285 -0.3018053 -0.3018053 -0.3018053 -0.4718053 -1.640505 -1.640505 -0.9117225 -0.7817225 -0.7817225 -0.7817225 -0.7817225 -0.8984907 -0.6167915 -0.8984907 -1.118491 -1.236281 -1.236281 -1.236281 -1.828387 -1.561677 -9999 -9999 -9999 -9999 -9999 -9999 -9999 -9999 -9999 -9999 -9999 -9999 -9999 -9999 -9999 -9999 -9999 -9999 -9999 -9999 -9999 -9999 -9999 -9999 -9999 -9999 -9999 -9999 -9999 -9999 -9999 -9999 -9999 -9999 -9999 -9999 -9999 -9999 -9999 -9999 -9999 -9999 -9999 -9999 -9999 -9999 -9999 -9999 -9999 -9999 -9999 -9999 -9999 -9999 -9999 
-9999 -9999 -9999 -9999 -9999 3.974806 0.2019719 0.2019719 0.2019719 -0.03701263 0.159727 0.2862889 0.2862889 0.159727 0.2251524 0.2297577 0.2297577 0.2251524 0.1541229 0.1541229 0.1741229 0.1741229 0.1208276 0.2008276 0.2008276 0.2008276 0.3437253 0.4074293 0.4074293 0.4074293 0.4074293 0.145053 0.145053 0.145053 0.145053 0.2889267 0.2889267 0.2889267 -0.09063721 -0.2299974 -0.2299974 -0.2598636 -0.5976065 -0.601875 -0.601875 -0.601875 0.4294646 0.4294646 0.4294646 0.4294646 0.2262131 0.2262131 0.2262131 0.2262131 0.3035732 0.3035732 0.3035732 0.3035732 0.2491006 0.3222609 0.3222609 0.3222609 0.04301269 0.04301269 0.04301269 0.5217822 0.5217822 0.5217822 0.5217822 0.2617822 0.3246497 0.3246497 0.3246497 0.2746496 0.2816387 0.2816387 0.2816387 0.3587731 0.3587731 0.3587731 0.3587731 0.4974855 0.4974855 0.4974855 0.4974855 0.4418669 0.4418669 0.4418669 0.3230892 0.3260982 0.3330891 0.3230892 0.2862985 0.3086441 0.2862985 0.2862985 0.3729648 0.3729648 0.3729648 0.3745447 0.466262 0.466262 0.466262 0.3426152 0.266899 0.266899 0.1672469 0.07575424 0.07575424 0.07575424 0.07575424 -0.07483261 -0.07483261 0.01593918 0.01593918 0.01593918 0.01593918 -0.02406082 0.1393033 0.1393033 0.1393033 0.1952863 0.1952863 0.1952863 0.1952863 -0.01705826 -0.01705826 -0.01705826 -0.02092285 -0.3018053 -0.3018053 -0.4718053 -0.5187247 -1.229801 -1.229801 -1.640505 -0.7817225 -0.7817225 -0.7817225 -0.7817225 -0.8984907 -0.8984907 -0.8984907 -1.236281 -1.236281 -1.236281 -1.236281 -1.353223 -1.353223 -1.353223 -9999 -9999 -9999 -9999 -9999 -9999 -9999 -9999 -9999 -9999 -9999 -9999 -9999 -9999 -9999 -9999 -9999 -9999 -9999 -9999 -9999 -9999 -9999 -9999 -9999 -9999 -9999 -9999 -9999 -9999 -9999 -9999 -9999 -9999 -9999 -9999 -9999 -9999 -9999 -9999 -9999 -9999 -9999 -9999 -9999 -9999 -9999 -9999 -9999 -9999 -9999 -9999 -9999 -9999 
-9999 -9999 -9999 -9999 -9999 3.974806 0.2019719 0.2019719 0.2019719 0.1819719 0.2862889 0.2862889 0.2862889 0.2562889 0.2297577 0.2297577 0.2297577 0.2297577 0.06454254 0.1541229 0.1541229 0.06454254 0.3134581 0.3134581 0.3134581 0.2334581 0.2008276 0.3437253 0.4074293 0.4074293 0.3237253 0.145053 0.145053 0.145053 0.2889267 0.2889267 0.2889267 0.2889267 0.0133902 -0.2299974 -0.1699974 -0.1699974 -0.5976065 -0.9354742 -0.601875 -0.601875 0.4294646 0.4294646 0.4294646 0.4294646 0.1120892 0.2262131 0.2262131 -0.01954132 0.06742844 0.3035732 0.3035732 0.06742844 0.389666 0.389666 0.389666 0.3222609 0.07995102 0.09995102 0.09995102 0.5217822 0.5217822 0.5217822 0.5217822 0.4417822 0.3246497 0.3246497 0.3246497 0.3638593 0.3638593 0.3638593 0.2816387 0.3587731 0.3587731 0.3587731 0.3587731 0.326606 0.326606 0.3188646 0.3822954 0.4522954 0.4522954 0.4522954 0.3260982 0.3260982 0.3260982 0.3260982 0.2872162 0.2872162 0.2872162 0.348302 0.418302 0.418302 0.418302 0.3745447 0.3745447 0.466262 0.3426152 0.3426152 0.3136676 0.2336676 0.1482527 0.1482527 0.2382527 0.1482527 0.05831177 -0.07483261 -0.07483261 -0.07483261 0.01593918 0.1303293 0.1303293 0.1303293 -0.02652573 -0.02652573 -0.02652573 0.1952863 0.1952863 0.1952863 0.1952863 0.006938019 0.006938019 0.006938019 -0.01705826 -0.5187247 -0.5187247 -0.5187247 -0.6501976 -1.229801 -1.229801 -1.229801 -1.520729 -0.1416151 -0.7817225 -1.520729 -1.06737 -1.06737 -1.08737 -1.628 -1.236281 -1.236281 -1.236281 -1.353223 -1.353223 -1.353223 -1.353223 -9999 -9999 -9999 -9999 -9999 -9999 -9999 -9999 -9999 -9999 -9999 -9999 -9999 -9999 -9999 -9999 -9999 -9999 -9999 -9999 -9999 -9999 -9999 -9999 -9999 -9999 -9999 -9999 -9999 -9999 -9999 -9999 -9999 -9999 -9999 -9999 -9999 -9999 -9999 -9999 -9999 -9999 -9999 -9999 -9999 -9999 -9999 -9999 -9999 -9999 -9999 -9999 -9999 
-9999 -9999 -9999 -9999 -9999 -9999 1.201972 1.201972 1.201972 0.1819719 0.2862889 0.2862889 0.2862889 0.2862889 0.2297577 0.2397577 0.2397577 0.2397577 0.06454254 0.1541351 0.1541351 0.06454254 0.3134581 0.3134581 0.3134581 0.3134581 0.2334581 0.3237253 0.3237253 0.3237253 0.3237253 0.1423535 0.1423535 0.1423535 0.1150529 0.2889267 0.316393 0.2889267 0.0133902 -0.1699974 -0.1699974 -0.1699974 -0.1699974 -0.7854742 -0.7854742 -0.7854742 0.1820892 0.4294646 0.4294646 0.2520892 0.1120892 0.02946655 0.02946655 0.02946655 0.06742844 0.06742844 0.06742844 0.06742844 0.389666 0.389666 0.389666 0.3222609 0.09995102 0.09995102 0.09995102 0.5217822 0.5217822 0.5217822 0.5217822 0.4417822 0.3787599 0.3787599 0.3246497 0.3638593 0.3638593 0.3638593 0.3638593 0.2687627 0.3587731 0.3587731 0.3788646 0.3788646 0.3788646 0.3788646 0.4522954 0.4522954 0.4522954 0.4522954 0.3260982 0.4246486 0.4246486 0.3260982 0.2872162 0.2872162 0.2872162 0.348302 0.418302 0.418302 0.418302 0.418302 0.3634251 0.3634251 0.3426152 0.3136676 0.3136676 0.3136676 0.2336676 0.318194 0.318194 0.2382527 -0.2642105 -0.2642105 -0.2642105 -0.04967071 0.1303293 0.1303293 0.1303293 0.1303293 -0.02652573 -0.02652573 -0.02652573 -0.06910218 0.1952863 0.1952863 0.1952863 0.01693802 0.01693802 0.01693802 -0.01705826 -0.6387247 -0.6387247 -0.6501976 -0.6501976 1.788661 1.788661 -0.1416151 -0.1416151 -0.1416151 -0.1416151 -0.1416151 -1.06737 -1.06737 -1.06737 -1.08737 -1.264043 -1.264043 -1.407966 -1.353223 -1.303021 -1.303021 -0.4476987 -9999 -9999 -9999 -9999 -9999 -9999 -9999 -9999 -9999 -9999 -9999 -9999 -9999 -9999 -9999 -9999 -9999 -9999 -9999 -9999 -9999 -9999 -9999 -9999 -9999 -9999 -9999 -9999 -9999 -9999 -9999 -9999 -9999 -9999 -9999 -9999 -9999 -9999 -9999 -9999 -9999 -9999 -9999 -9999 -9999 -9999 -9999 -9999 -9999 -9999 -9999 -9999 -9999 
-9999 -9999 -9999 -9999 -9999 -9999 -9999 4.020389 1.201972 0.8979106 0.2862889 0.2862889 0.2862889 0.2562889 0.2397577 0.2397577 0.2397577 0.2397577 0.2341351 0.2341351 0.2341351 0.1541351 0.3134581 0.3134581 0.3134581 0.3134581 0.2334581 0.229445 0.3237253 0.3237253 0.229445 0.1780302 0.1780302 0.1423535 0.1023535 0.316393 0.316393 0.316393 0.316393 -0.1699974 -0.1205154 -0.1205154 -0.1699974 -0.5022943 -0.3122943 -0.7854742 0.1820892 0.2520892 0.2520892 0.2520892 0.2095648 0.2095648 0.2095648 0.1095648 -0.1496397 -0.01963974 -0.01963974 -0.1496397 0.389666 0.389666 0.389666 0.389666 0.1292949 0.1292949 0.09995102 0.187718 0.5217822 0.5217822 0.4417822 0.3787599 0.3787599 0.3787599 0.3787599 0.3638593 0.3638593 0.3638593 0.3638593 0.2687627 0.2687627 0.2687627 0.3788646 0.3788646 0.3788646 0.3788646 0.3822954 0.4522954 0.4522954 0.4522954 0.4246486 0.4246486 0.4246486 0.4246486 0.2872162 0.2872162 0.2872162 0.3561445 0.4700856 0.4700856 0.4700856 0.418302 0.3634251 0.3634251 0.3136676 0.4055371 0.4055371 0.3136676 0.318194 0.318194 0.318194 0.318194 -0.3021463 -0.2642105 -0.2642105 -0.0191449 0.1303293 0.1303293 0.1303293 0.1303293 0.00996109 0.00996109 0.00996109 0.1283849 0.1283849 0.1283849 0.1283849 0.2254379 0.3454379 0.2254379 0.01693802 -0.6501976 -0.6501976 -0.6501976 1.788661 1.788661 1.788661 1.788661 -0.1416151 -0.1416151 -0.1416151 -0.1416151 -0.8105404 -0.8105404 -1.06737 -1.08737 -0.7415082 -0.7415082 -1.264043 -1.303021 -1.303021 -1.303021 -0.4476987 -0.4476987 -9999 -9999 -9999 -9999 -9999 -9999 -9999 -9999 -9999 -9999 -9999 -9999 -9999 -9999 -9999 -9999 -9999 -9999 -9999 -9999 -9999 -9999 -9999 -9999 -9999 -9999 -9999 -9999 -9999 -9999 -9999 -9999 -9999 -9999 -9999 -9999 -9999 -9999 -9999 -9999 -9999 -9999 -9999 -9999 -9999 -9999 -9999 -9999 -9999 -9999 -9999 -9999 
-9999 -9999 -9999 -9999 -9999 -9999 -9999 4.020389 4.020389 1.407911 0.2219946 0.2562889 0.2562889 0.2219946 0.2397577 0.2397577 0.2397577 0.2397577 0.2341351 0.2341351 0.2341351 0.2341351 0.2539572 0.3134581 0.3134581 0.2539572 0.1939572 0.229445 0.229445 0.229445 0.1780302 0.2180302 0.2180302 0.2180302 0.306393 0.316393 0.316393 0.316393 0.316393 -0.1205154 -0.1205154 -0.1205154 -0.1205154 -0.3122943 -0.3122943 -0.3122943 -0.1138304 0.2520892 0.2520892 0.2520892 0.2095648 0.2095648 0.2095648 0.2095648 -0.01963974 0.002277374 0.002277374 -0.01963974 0.389666 0.389666 0.389666 0.269666 0.1292949 0.1292949 0.1292949 0.187718 0.3278146 0.3278146 0.3278146 0.3787599 0.3787599 0.3787599 0.3787599 0.2900784 0.3638593 0.3638593 0.2900784 0.2113237 0.2687627 0.2687627 0.3788646 0.3788646 0.3788646 0.3788646 0.3575931 0.3575931 0.4522954 0.3575931 0.4246486 0.4246486 0.4246486 0.4246486 0.2854834 0.3293155 0.2872162 0.3561445 0.4700856 0.4700856 0.4700856 0.4700856 0.3634251 0.3634251 0.4055371 0.4055371 0.4055371 0.4055371 0.318194 0.318194 0.318194 0.318194 0.2560533 0.2860533 0.2860533 0.2860533 -0.0191449 0.2107259 0.2107259 0.008956756 0.5105849 0.5105849 0.00996109 0.1283849 0.1283849 0.1283849 0.2254379 0.3454379 0.3454379 0.3454379 0.187664 0.187664 0.187664 -0.6510715 1.788661 1.788661 1.788661 1.788661 -0.1416151 -0.1416151 -0.1416151 -0.1416151 -0.8105404 -0.8105404 -0.8105404 -0.7415082 -0.7415082 -0.7415082 -1.084043 -0.5087215 -0.5087215 -0.5087215 -0.5087215 -0.4476987 -0.4476987 -9999 -9999 -9999 -9999 -9999 -9999 -9999 -9999 -9999 -9999 -9999 -9999 -9999 -9999 -9999 -9999 -9999 -9999 -9999 -9999 -9999 -9999 -9999 -9999 -9999 -9999 -9999 -9999 -9999 -9999 -9999 -9999 -9999 -9999 -9999 -9999 -9999 -9999 -9999 -9999 -9999 -9999 -9999 -9999 -9999 -9999 -9999 -9999 -9999 -9999 -9999 
-9999 -9999 -9999 -9999 -9999 -9999 -9999 -9999 4.020389 1.407911 0.2219946 0.2219946 0.2219946 0.2219946 0.04229157 0.2397577 0.2397577 -0.007708435 0.2341351 0.2341351 0.2341351 0.2341351 0.2539572 0.2539572 0.2539572 0.1939572 0.1210947 0.2364395 0.2364395 0.2364395 0.1910947 0.2916832 0.2916832 0.2180302 0.306393 0.316393 0.316393 0.316393 0.2746985 -0.1205154 -0.1205154 -0.1205154 -0.1205154 -0.3122943 -0.3122943 -0.3122943 -0.1138304 0.2520892 0.2520892 0.2520892 0.2095648 0.2095648 0.2095648 0.2095648 0.002277374 0.002277374 0.002277374 0.3456087 0.3456087 0.3456087 0.3456087 0.1756087 0.3774925 0.3774925 0.3774925 0.3774925 0.3278146 0.3278146 0.3278146 0.3287599 0.3787599 0.3787599 0.3287599 0.2900784 0.3297041 0.3297041 0.2900784 0.2554343 0.2554343 0.2554343 0.3604477 0.3788646 0.3788646 0.3604477 0.3504477 0.3575931 0.3575931 0.3575931 0.335174 0.4246486 0.4246486 0.4246486 0.3293155 0.3293155 0.3293155 0.3561445 0.4700856 0.4700856 0.4700856 0.3634251 0.3846458 0.3846458 0.4055371 0.4055371 0.4055371 0.4055371 0.318194 0.318194 0.318194 0.318194 0.2860533 0.3329843 0.2860533 0.4107259 0.4107259 0.4107259 0.4107259 0.5105849 0.5105849 0.5105849 0.5105849 0.1283849 0.1283849 0.1283849 0.2254379 0.4808249 0.4908249 0.4908249 0.3454379 0.187664 0.187664 0.187664 1.788661 1.788661 1.788661 1.788661 -0.5699357 -0.1416151 -0.1416151 -0.1949637 -0.1949637 -0.1949637 -0.8105404 -0.7415082 -0.7415082 -0.7415082 -0.7415082 -0.5087215 -0.5087215 -0.5087215 -0.5087215 -0.3244377 -0.3244377 -9999 -9999 -9999 -9999 -9999 -9999 -9999 -9999 -9999 -9999 -9999 -9999 -9999 -9999 -9999 -9999 -9999 -9999 -9999 -9999 -9999 -9999 -9999 -9999 -9999 -9999 -9999 -9999 -9999 -9999 -9999 -9999 -9999 -9999 -9999 -9999 -9999 -9999 -9999 -9999 -9999 -9999 -9999 -9999 -9999 -9999 -9999 -9999 -9999 -9999 -9999 
-9999 -9999 -9999 -9999 -9999 -9999 -9999 -9999 -9999 1.407911 0.01866394 0.2219946 0.2219946 0.01866394 0.02652206 0.02652206 0.02652206 0.02652206 0.2341351 0.2341351 0.2341351 0.1565724 0.1052373 0.2539572 0.1939572 0.1052373 0.2364395 0.2364395 0.2364395 0.2364395 0.2916832 0.3216832 0.3216832 0.3216832 0.2946985 0.306393 0.306393 0.2946985 0.2746985 -0.1205154 -0.1205154 -0.1205154 -0.2170566 -0.3122943 -0.3122943 -0.3122943 -0.1138304 -0.1138304 -0.1138304 -0.1655321 0.2095648 0.2095648 0.2095648 0.0609877 0.002277374 0.002277374 0.002277374 0.1464844 0.3456087 0.3456087 0.3456087 0.2374925 0.3774925 0.3774925 0.3774925 0.3774925 0.2878146 0.2878146 0.2878146 0.3530717 0.3530717 0.3530717 0.3287599 0.3486836 0.3486836 0.3486836 0.3297041 0.2554343 0.2554343 0.2554343 0.3604477 0.3604477 0.3604477 0.3604477 0.311111 0.4128712 0.4128712 0.291111 0.335174 0.335174 0.335174 0.2854834 0.3293155 0.3293155 0.3293155 0.3293155 0.3561445 0.4700856 0.2513207 0.3846458 0.3846458 0.3846458 0.3846458 0.4055371 0.4055371 0.3590929 0.2790929 0.308194 0.308194 0.308194 0.3329843 0.3329843 0.3329843 0.4107259 0.4107259 0.4107259 0.4107259 0.5105849 0.5105849 0.5105849 0.5105849 0.1079445 0.1283849 0.1283849 0.4808249 0.5158092 0.5158092 0.4908249 0.3898119 0.3898119 0.3898119 0.247664 0.2234703 0.3346179 0.3346179 0.1734703 -0.5699357 -0.5699357 -0.5699357 -0.1949637 -0.1949637 -0.1949637 -0.1949637 -0.612766 -0.612766 -0.612766 -0.612766 -0.4169997 -0.4169997 -0.4169997 -0.3244377 -0.3244377 -0.3244377 -0.3244377 -9999 -9999 -9999 -9999 -9999 -9999 -9999 -9999 -9999 -9999 -9999 -9999 -9999 -9999 -9999 -9999 -9999 -9999 -9999 -9999 -9999 -9999 -9999 -9999 -9999 -9999 -9999 -9999 -9999 -9999 -9999 -9999 -9999 -9999 -9999 -9999 -9999 -9999 -9999 -9999 -9999 -9999 -9999 -9999 -9999 -9999 -9999 -9999 -9999 -9999 
-9999 -9999 -9999 -9999 -9999 -9999 -9999 -9999 -9999 0.2828523 0.1386255 0.2186255 0.1386255 0.01866394 0.02652206 0.2884775 0.1184775 0.02652206 -0.02335464 0.1565724 0.1565724 0.1565724 0.1517964 0.2117964 0.2117964 0.2117964 0.2364395 0.2386203 0.2386203 0.2386203 0.3216832 0.3216832 0.3216832 0.3216832 0.2946985 0.2946985 0.2946985 0.2946985 -0.2770566 -0.1562926 -0.1562926 -0.1562926 -0.5750845 -0.5250846 -0.5250846 -0.5250846 -0.09479737 -0.09479737 -0.09479737 -0.1655321 0.0609877 0.0609877 0.0609877 -0.09222137 0.2125792 0.2125792 0.2125792 0.1464844 0.416711 0.446711 0.446711 0.3019722 0.3774925 0.3774925 0.3774925 0.3774925 0.2957701 0.2957701 0.2878146 0.3530717 0.3530717 0.3530717 0.3530717 0.3486836 0.3486836 0.3486836 0.3429378 0.3429378 0.3429378 0.3429378 0.3279169 0.3279169 0.3279169 0.3279169 0.4128712 0.4128712 0.4128712 0.4128712 0.335174 0.335174 0.335174 0.275174 0.3293155 0.3293155 0.3293155 0.2651244 0.2651244 0.2651244 0.2513207 0.4261873 0.4261873 0.4261873 0.4261873 0.3590929 0.3590929 0.3590929 0.2790929 0.2649365 0.2649365 0.2649365 0.3329843 0.3483872 0.3483872 0.4107259 0.4107259 0.4107259 0.4107259 0.5105849 0.5105849 0.5105849 0.2850577 0.1298694 0.1298694 0.1298694 0.5158092 0.5158092 0.5158092 0.5158092 0.4908249 0.3898119 0.3898119 0.247664 0.3646179 0.3646179 0.3346179 0.3346179 0.3342314 0.3342314 -0.5699357 -0.1949637 -0.1949637 -0.1949637 -0.1949637 -0.612766 -0.612766 -0.612766 -0.4169997 -0.4169997 -0.4169997 -0.4169997 0.1745685 0.1745685 0.1745685 0.1745685 -0.3344377 -9999 -9999 -9999 -9999 -9999 -9999 -9999 -9999 -9999 -9999 -9999 -9999 -9999 -9999 -9999 -9999 -9999 -9999 -9999 -9999 -9999 -9999 -9999 -9999 -9999 -9999 -9999 -9999 -9999 -9999 -9999 -9999 -9999 -9999 -9999 -9999 -9999 -9999 -9999 -9999 -9999 -9999 -9999 -9999 -9999 -9999 -9999 -9999 -9999 
-9999 -9999 -9999 -9999 -9999 -9999 -9999 -9999 -9999 -9999 0.2186255 0.2186255 0.2186255 0.2884775 0.2884775 0.2884775 0.2884775 0.1184775 -0.02335464 0.05664536 0.05664536 0.1517964 0.2117964 0.2117964 0.2117964 0.2117964 0.3986203 0.3986203 0.3986203 0.2386203 0.2916832 0.3962151 0.3962151 0.3962151 0.26951 0.31951 0.31951 0.31951 -0.1262926 -0.1262926 -0.1262926 -0.1562926 -0.1562926 -0.5250846 -0.5250846 -0.5250846 -0.09479737 -0.09479737 -0.09479737 -0.09479737 -0.03222137 0.0609877 -0.03222137 -0.09222137 0.2125792 0.2125792 0.2125792 0.416711 0.446711 0.446711 0.446711 0.446711 0.3520236 0.4333888 0.4333888 0.3520236 0.2957701 0.2957701 0.2957701 0.3530717 0.3530717 0.3530717 0.3530717 0.3486836 0.3486836 0.3486836 0.3486836 0.3429378 0.3429378 0.3429378 0.3279169 0.3279169 0.3279169 0.2289305 0.4728712 0.4728712 0.4728712 0.4128712 0.335174 0.335174 0.335174 0.3004048 0.3004048 0.3004048 0.3004048 0.2651244 0.3561629 0.3161247 0.3161247 0.4261873 0.4261873 0.4261873 0.4261873 0.3590929 0.3590929 0.2790929 0.2349365 0.2649365 0.2649365 0.2349365 0.3483872 0.3483872 0.3483872 0.3483872 0.2663478 0.2663478 0.2663478 0.2663478 0.2432124 0.2850577 0.1332124 0.1298694 0.3195796 0.1298694 0.5158092 0.5158092 0.5158092 0.5158092 0.3898119 0.3898119 0.3898119 0.3646179 0.3646179 0.5653499 0.5653499 0.3346179 0.3342314 0.3342314 0.3342314 -0.2408244 -0.1949637 -0.1949637 -0.2408244 -0.612766 -0.612766 -0.612766 -0.612766 -0.2174144 -0.2174144 -0.2174144 0.1745685 0.3124892 0.3124892 0.2345685 -0.3344377 -9999 -9999 -9999 -9999 -9999 -9999 -9999 -9999 -9999 -9999 -9999 -9999 -9999 -9999 -9999 -9999 -9999 -9999 -9999 -9999 -9999 -9999 -9999 -9999 -9999 -9999 -9999 -9999 -9999 -9999 -9999 -9999 -9999 -9999 -9999 -9999 -9999 -9999 -9999 -9999 -9999 -9999 -9999 -9999 -9999 -9999 -9999 -9999 -9999 
-9999 -9999 -9999 -9999 -9999 -9999 -9999 -9999 -9999 -9999 -9999 1.938551 0.2187457 0.2884775 0.2884775 0.2884775 0.2884775 0.1184775 0.05664536 0.05664536 0.05664536 0.05664536 0.2117964 0.2117964 0.2117964 0.3986203 0.3986203 0.3986203 0.3986203 0.2386203 0.3962151 0.4427075 0.4427075 0.3962151 0.31951 0.31951 0.31951 0.31951 -0.1262926 -0.1023685 -0.1023685 -0.1023685 -0.5628558 -0.4728558 -0.4728558 -0.4728558 -0.09479737 -0.09479737 -0.09479737 -0.1247974 -0.03222137 -0.03222137 -0.03222137 -0.04171783 0.4348004 0.4348004 0.4348004 0.416711 0.446711 0.446711 0.446711 0.446711 0.4333888 0.4333888 0.4333888 0.4333888 0.2957701 0.2957701 0.2957701 0.2592108 0.362489 0.362489 0.2592108 0.3486836 0.3486836 0.3486836 0.3429378 0.3429378 0.3429378 0.3429378 0.2729378 0.2689305 0.2689305 0.4728712 0.4728712 0.4728712 0.4728712 0.4128712 0.349396 0.349396 0.349396 0.3004048 0.3004048 0.3004048 0.3004048 0.3561629 0.3561629 0.3561629 0.3161247 0.4261873 0.4261873 0.4261873 0.4261873 0.2699226 0.2699226 0.2699226 0.2465131 0.2465131 0.2465131 0.1765131 0.3483872 0.3483872 0.3483872 0.3483872 0.2663478 0.2663478 0.2663478 0.2432124 0.2432124 0.2432124 0.1304961 0.3195796 0.3195796 0.3195796 0.5158092 0.5158092 0.5158092 0.5158092 0.3898119 0.3898119 0.3898119 0.3646179 0.5653499 0.5653499 0.5653499 0.5653499 0.394245 0.394245 0.394245 0.3022357 0.2804285 0.2804285 -0.785035 -0.2731589 -0.2731589 -0.2731589 -0.2874144 0.01463425 0.01463425 0.01463425 0.3124892 0.3124892 0.3424892 0.3124892 0.2345685 -0.26442 -9999 -9999 -9999 -9999 -9999 -9999 -9999 -9999 -9999 -9999 -9999 -9999 -9999 -9999 -9999 -9999 -9999 -9999 -9999 -9999 -9999 -9999 -9999 -9999 -9999 -9999 -9999 -9999 -9999 -9999 -9999 -9999 -9999 -9999 -9999 -9999 -9999 -9999 -9999 -9999 -9999 -9999 -9999 -9999 -9999 -9999 -9999 -9999 
-9999 -9999 -9999 -9999 -9999 -9999 -9999 -9999 -9999 -9999 -9999 5.438551 1.938551 0.2187457 0.2884775 0.2884775 0.2884775 0.1746153 0.05664536 0.05664536 0.05664536 0.05664536 -0.5516466 -0.5516466 0.2117964 -0.5716466 0.3986203 0.3986203 0.3986203 -0.09325119 0.4427075 0.4427075 0.4427075 0.4427075 0.4582477 0.4582477 0.4582477 0.31951 -0.1262926 0.126059 0.126059 -0.1023685 -0.1023685 -0.4728558 -0.4728558 -0.4644034 -0.1247974 -0.09479737 -0.1247974 -0.1247974 -0.04171783 -0.03222137 -0.04171783 -0.04171783 0.4348004 0.4348004 0.4348004 0.3248004 0.2814687 0.446711 0.446711 0.3168025 0.4333888 0.4333888 0.4333888 0.4333888 0.3478868 0.3478868 0.3478868 0.362489 0.362489 0.362489 0.362489 0.2986836 0.2986836 0.2986836 0.2672505 0.3429378 0.3429378 0.2997966 0.2997966 0.3427924 0.3427924 0.2689305 0.4728712 0.4728712 0.4728712 0.349396 0.4593961 0.4593961 0.4593961 0.3004048 0.4122494 0.4122494 0.4122494 0.3561629 0.3561629 0.3561629 0.3612261 0.3612261 0.3612261 0.4261873 0.2699226 0.3172057 0.3972057 0.2699226 0.266513 0.266513 0.266513 0.2465131 0.3483872 0.3483872 0.3483872 0.3483872 0.3340515 0.3340515 0.3019547 0.2432124 0.2432124 0.2432124 0.2795796 0.3195796 0.3195796 0.3195796 0.3374298 0.3958092 0.3958092 0.3958092 0.3098119 0.3498119 0.3498119 0.3853499 0.5653499 0.5653499 0.5653499 0.5653499 0.4379703 0.4379703 0.394245 0.2804285 0.4240094 0.4240094 0.4240094 -0.2331589 -0.2331589 -0.2331589 -0.005365753 0.01463425 0.01463425 0.01463425 0.3124892 0.4713191 0.4713191 0.3424892 0.2345685 -0.01207596 -0.01207596 -9999 -9999 -9999 -9999 -9999 -9999 -9999 -9999 -9999 -9999 -9999 -9999 -9999 -9999 -9999 -9999 -9999 -9999 -9999 -9999 -9999 -9999 -9999 -9999 -9999 -9999 -9999 -9999 -9999 -9999 -9999 -9999 -9999 -9999 -9999 -9999 -9999 -9999 -9999 -9999 -9999 -9999 -9999 -9999 -9999 -9999 -9999 
-9999 -9999 -9999 -9999 -9999 -9999 -9999 -9999 -9999 -9999 -9999 -9999 5.438551 0.1846153 0.1846153 0.1846153 0.1846153 0.1746153 -0.2244829 0.05664536 0.05664536 -0.2244829 -0.5516466 -0.5516466 -0.5516466 -0.00325119 -0.00325119 -0.00325119 -0.00325119 -0.09325119 0.4427075 0.4439897 0.4439897 0.4427075 0.4582477 0.4582477 0.4582477 0.4582477 -0.1523685 0.136059 0.126059 0.126059 -0.4728558 -0.4728558 -0.4728558 -0.4728558 -0.4644034 -0.1247974 -0.1247974 -0.5144034 -0.04171783 -0.04171783 -0.04171783 -0.04171783 0.4348004 0.4348004 0.4348004 0.462624 0.462624 0.462624 0.462624 0.4118022 0.4333888 0.4333888 0.4333888 0.3478868 0.3478868 0.3478868 0.3478868 0.362489 0.362489 0.362489 0.362489 0.3312679 0.3312679 0.3312679 0.2672505 0.2997966 0.2997966 0.2997966 0.3427924 0.3427924 0.3427924 0.3427924 0.3265738 0.4728712 0.3365738 0.3730534 0.4593961 0.4593961 0.4593961 0.4593961 0.4122494 0.4122494 0.4122494 0.3561629 0.3561629 0.3561629 0.3612261 0.3612261 0.3612261 0.3612261 0.3335446 0.3972057 0.3972057 0.3972057 0.266513 0.266513 0.266513 0.266513 0.2763742 0.2763742 0.2763742 0.3340515 0.3340515 0.3340515 0.3340515 0.3019547 0.2432124 0.2432124 0.2795796 0.3195796 0.3195796 0.3195796 0.3374298 0.3374298 0.3374298 0.3374298 0.4107422 0.4107422 0.3207422 0.3853499 0.5653499 0.5653499 0.5653499 0.4379703 1.037016 1.037016 1.037016 0.4240094 0.4240094 0.4240094 0.4240094 -0.2331589 -0.2331589 -0.2331589 -0.005365753 0.2388866 0.2388866 0.2088866 0.4713191 0.4713191 0.4913191 0.4913191 0.3424892 -0.002075958 0.03792404 -9999 -9999 -9999 -9999 -9999 -9999 -9999 -9999 -9999 -9999 -9999 -9999 -9999 -9999 -9999 -9999 -9999 -9999 -9999 -9999 -9999 -9999 -9999 -9999 -9999 -9999 -9999 -9999 -9999 -9999 -9999 -9999 -9999 -9999 -9999 -9999 -9999 -9999 -9999 -9999 -9999 -9999 -9999 -9999 -9999 -9999 -9999 
-9999 -9999 -9999 -9999 -9999 -9999 -9999 -9999 -9999 -9999 -9999 -9999 -9999 0.400313 1.472524 0.1846153 0.1846153 -0.04494354 -0.2244829 -0.2244829 -0.2244829 -0.2244829 -0.6428196 -0.6428196 -1.120227 -0.4316565 -0.00325119 -0.00325119 -0.00325119 0.3939897 0.4439897 0.4439897 0.4439897 0.4439897 0.4582477 0.4582477 0.4582477 0.4582477 0.136059 0.136059 0.136059 0.126059 -0.552867 -0.4728558 -0.4728558 -0.4728558 -0.5144034 -0.4644034 -0.5144034 -0.2873106 -0.2873106 -0.2873106 -0.2873106 0.3580673 0.3580673 0.4348004 0.3580673 0.462624 0.462624 0.462624 0.462624 0.4318022 0.4318022 0.4318022 0.4233888 0.3478868 0.3478868 0.3478868 0.3478868 0.362489 0.362489 0.362489 0.362489 0.3312679 0.3312679 0.3312679 0.3312679 0.2179039 0.2179039 0.2179039 0.3427924 0.4152689 0.3427924 0.3427924 0.3265738 0.3265738 0.3265738 0.3730534 0.4593961 0.4593961 0.4593961 0.4122494 0.4122494 0.4122494 0.4122494 0.3375633 0.3375633 0.3375633 0.2735446 0.3612261 0.3612261 0.3335446 0.3972057 0.3972057 0.3972057 0.3972057 0.266513 0.266513 0.266513 0.2763742 0.2763742 0.2763742 0.2763742 0.4266629 0.4719546 0.4719546 0.4719546 0.3019547 0.3123442 0.3123442 0.2057118 0.3050464 0.3050464 0.3050464 0.5485418 0.5485418 0.5485418 0.4107422 0.4107422 0.4107422 0.4107422 0.3207422 0.3953499 0.3953499 0.3953499 1.037016 1.037016 1.037016 1.037016 0.4240094 0.4240094 0.4240094 0.4240094 -0.2331589 -0.2331589 -0.2331589 0.2388866 0.2388866 0.2388866 0.2388866 0.6013191 0.6013191 0.6013191 0.4913191 -0.002075958 0.03792404 0.03792404 0.03792404 -9999 -9999 -9999 -9999 -9999 -9999 -9999 -9999 -9999 -9999 -9999 -9999 -9999 -9999 -9999 -9999 -9999 -9999 -9999 -9999 -9999 -9999 -9999 -9999 -9999 -9999 -9999 -9999 -9999 -9999 -9999 -9999 -9999 -9999 -9999 -9999 -9999 -9999 -9999 -9999 -9999 -9999 -9999 -9999 -9999 -9999 
-9999 -9999 -9999 -9999 -9999 -9999 -9999 -9999 -9999 -9999 -9999 -9999 -9999 1.472524 1.49035 1.49035 1.49035 -0.04494354 -0.267579 -0.1679365 -0.2244829 -0.397579 -0.6428196 -0.6428196 -0.6428196 -0.4316565 -0.1014453 -0.1014453 -0.1014453 -0.1214453 0.4439897 0.4439897 0.4439897 0.4439897 0.3418361 0.4582477 0.4582477 0.3418361 0.136059 0.136059 0.136059 0.136059 -0.5225967 -0.5225967 -0.5225967 -0.5425968 -0.5494756 -0.5494756 -0.5494756 -0.5494756 -0.2873106 -0.2873106 -0.2873106 0.08827621 0.3580673 0.3580673 0.3580673 0.462624 0.462624 0.462624 0.462624 0.4318022 0.4318022 0.4318022 0.4318022 0.3072984 0.3484694 0.3484694 0.3072984 0.3494296 0.3494296 0.3494296 0.3494296 0.3502591 0.3502591 0.3502591 0.3312679 0.2179039 0.2179039 0.2090173 0.4152689 0.4152689 0.4152689 0.3427924 0.1222664 0.3265738 0.3265738 0.3730534 0.3730534 0.4593961 0.3730534 0.3513628 0.4122494 0.4122494 0.4122494 0.3375633 0.3375633 0.3375633 0.2917955 0.3380643 0.3380643 0.3335446 0.3172057 0.3972057 0.3972057 0.3972057 0.266513 0.266513 0.266513 0.2763742 0.2763742 0.2763742 0.2763742 0.4719546 0.4719546 0.4719546 0.4719546 0.3123442 0.3123442 0.3123442 0.3123442 0.3050464 0.3050464 0.3050464 0.5485418 0.5485418 0.5485418 0.5485418 0.4107422 0.4107422 0.4107422 0.3955843 0.3955843 0.3955843 0.3955843 1.037016 1.037016 1.037016 1.037016 0.21985 0.21985 0.4240094 0.21985 -0.5243411 -0.2331589 -0.2331589 0.2388866 0.2388866 0.2388866 0.2388866 0.6013191 0.6013191 0.6013191 0.6013191 0.4913191 0.1083417 0.1083417 0.03792404 0.03792404 -9999 -9999 -9999 -9999 -9999 -9999 -9999 -9999 -9999 -9999 -9999 -9999 -9999 -9999 -9999 -9999 -9999 -9999 -9999 -9999 -9999 -9999 -9999 -9999 -9999 -9999 -9999 -9999 -9999 -9999 -9999 -9999 -9999 -9999 -9999 -9999 -9999 -9999 -9999 -9999 -9999 -9999 -9999 -9999 -9999 
-9999 -9999 -9999 -9999 -9999 -9999 -9999 -9999 -9999 -9999 -9999 -9999 -9999 -9999 1.49035 2.026692 1.49035 -0.3079365 -0.1679365 -0.1679365 -0.1679365 -0.1679365 -0.3028197 -0.3028197 -0.3028197 -0.1014453 -0.1014453 0.04593002 -0.1014453 0.2591852 0.3291852 0.4439897 0.4439897 0.3291852 0.3788869 0.3788869 0.3788869 0.3788869 0.136059 0.1397093 0.1397093 0.1397093 -0.3767065 -0.3767065 -0.3767065 -0.5425968 -0.4199618 -0.4199618 -0.5494756 -0.5494756 -0.564904 -0.2873106 -0.5939102 0.08827621 0.3582762 0.3582762 0.3582762 0.1679787 0.3070756 0.3926241 0.3926241 0.4318022 0.4318022 0.4318022 0.4318022 0.3484694 0.3484694 0.3484694 0.3484694 0.3402951 0.3494296 0.3494296 0.3402951 0.3502591 0.3502591 0.3502591 0.3502591 0.2179039 0.2090173 0.4152689 0.4152689 0.4152689 0.4152689 0.3252689 0.1563686 0.1563686 0.1563686 0.3563565 0.4523387 0.4523387 0.3563565 0.3699737 0.4343111 0.4343111 0.4343111 0.3848277 0.3848277 0.3848277 0.3380643 0.3380643 0.3550952 0.3550952 0.2943065 0.2943065 0.2943065 0.2943065 -0.02155609 0.1547992 0.1547992 0.1471265 0.2763742 0.2763742 0.2363742 0.4266629 0.4719546 0.4719546 0.4719546 0.3123442 0.3123442 0.3123442 0.3123442 0.3050464 0.3050464 0.3050464 0.5485418 0.5485418 0.5485418 0.5485418 0.4107422 0.4107422 0.4107422 0.3955843 0.3955843 0.3955843 0.3955843 0.7031589 1.037016 1.037016 0.7031589 0.3187921 0.3187921 0.3187921 0.21985 0.4246381 0.4246381 -0.5243411 0.2030132 0.2388866 0.2388866 0.2388866 0.6013191 0.6013191 0.6013191 0.6013191 0.1083417 0.1083417 0.1083417 0.03834167 -0.6485732 -9999 -9999 -9999 -9999 -9999 -9999 -9999 -9999 -9999 -9999 -9999 -9999 -9999 -9999 -9999 -9999 -9999 -9999 -9999 -9999 -9999 -9999 -9999 -9999 -9999 -9999 -9999 -9999 -9999 -9999 -9999 -9999 -9999 -9999 -9999 -9999 -9999 -9999 -9999 -9999 -9999 -9999 -9999 -9999 -9999 
-9999 -9999 -9999 -9999 -9999 -9999 -9999 -9999 -9999 -9999 -9999 -9999 -9999 -9999 -9999 2.026692 2.026692 -0.5939943 -0.1679365 -0.1679365 -0.1679365 -0.1679365 -0.3028197 -0.3028197 -0.3028197 0.23593 0.23593 0.23593 0.23593 0.3238654 0.3338653 0.3338653 0.3338653 0.3291852 0.3788869 0.3788869 0.3788869 0.3788869 0.2798874 0.2798874 0.2798874 0.1397093 -0.3767065 -0.3767065 -0.3767065 -0.4167065 -0.3199618 -0.3199618 -0.3199618 -0.564904 -0.564904 -0.564904 -0.564904 0.3582762 0.3582762 0.3582762 0.3582762 0.1679787 0.3070756 0.3070756 0.3070756 0.4318022 0.4318022 0.4318022 0.4076578 0.3484694 0.3484694 0.3484694 0.3484694 0.3402951 0.3402951 0.3402951 0.3402951 0.3502591 0.3502591 0.3502591 0.1590173 0.2090173 0.2090173 0.2090173 0.4152689 0.4152689 0.4152689 0.2652689 0.1563686 0.1563686 0.1563686 0.4523387 0.506685 0.506685 0.4523387 0.4343111 0.4343111 0.4343111 0.4343111 0.3848277 0.3848277 0.3848277 0.3380643 0.3550952 0.3550952 0.3550952 0.3550952 0.2943065 0.2943065 0.2943065 0.1647992 0.1647992 0.1547992 0.1888063 0.2388063 0.2388063 0.2388063 0.3830313 0.4719546 0.4719546 0.3830313 0.3123442 0.3123442 0.3123442 0.2823442 0.3050464 0.7869684 0.3050464 0.2118465 0.5485418 0.5485418 0.2590741 0.2590741 0.2590741 0.2590741 0.3955843 0.3955843 0.3955843 0.3955843 0.7031589 0.7031589 0.7031589 0.7031589 0.3187921 0.3187921 0.3187921 0.4246381 0.4246381 0.4246381 0.4246381 0.1730132 0.2030132 0.2030132 0.2030132 0.1281342 0.6013191 0.6013191 0.5699602 0.1083417 0.1083417 0.1083417 0.1083417 -0.6485732 -0.6485732 -9999 -9999 -9999 -9999 -9999 -9999 -9999 -9999 -9999 -9999 -9999 -9999 -9999 -9999 -9999 -9999 -9999 -9999 -9999 -9999 -9999 -9999 -9999 -9999 -9999 -9999 -9999 -9999 -9999 -9999 -9999 -9999 -9999 -9999 -9999 -9999 -9999 -9999 -9999 -9999 -9999 -9999 -9999 -9999 
-9999 -9999 -9999 -9999 -9999 -9999 -9999 -9999 -9999 -9999 -9999 -9999 -9999 -9999 -9999 2.72387 2.026692 -0.5939943 -0.1679365 -0.1679365 -0.1679365 -0.2730234 -0.2730234 -0.2730234 -0.2730234 0.23593 0.23593 0.2572374 0.2572374 0.3238654 0.3338653 0.3338653 0.3338653 0.3338653 0.3788869 0.3788869 0.3788869 0.3788869 0.2798874 0.2798874 0.2798874 0.1998874 0.1843961 0.1843961 -0.1356039 -0.4167065 -0.3199618 -0.3199618 -0.3199618 -0.3199618 -0.3581752 -0.3581752 -0.564904 0.3582762 0.3582762 0.3582762 0.3582762 0.2731738 0.3093111 0.3093111 0.2478732 0.3336836 0.4076578 0.4076578 0.4076578 0.3484694 0.3484694 0.3484694 0.2996629 0.3082431 0.3691496 0.3402951 0.3082431 0.3245586 0.3502591 0.3245586 0.2679114 0.1492784 0.1492784 0.1492784 0.2652689 0.2652689 0.2652689 0.2652689 0.1563686 0.1563686 0.1563686 0.4523387 0.506685 0.506685 0.506685 0.4343111 0.4343111 0.4343111 0.4343111 0.3848277 0.3848277 0.3848277 0.3380643 0.3550952 0.3550952 0.3550952 0.3550952 0.1804053 0.1804053 0.1804053 0.1647992 0.1647992 0.1647992 0.1888063 0.2388063 0.2388063 0.2388063 0.3830313 0.4018097 0.4018097 0.4018097 0.2823442 0.2823442 0.2823442 0.7869684 0.7869684 0.7869684 0.7869684 0.2118465 0.2118465 0.2118465 -0.02435379 0.2590741 0.2590741 0.2390741 0.3358359 0.4485864 0.4485864 0.4485864 0.532753 0.552753 0.7031589 0.3187921 0.3887921 0.3887921 0.3887921 1.014638 1.014638 1.014638 0.4246381 -0.05597092 0.1730132 0.2030132 -0.05597092 0.1581342 0.5699602 0.5699602 0.5699602 0.1083417 0.1083417 0.1083417 0.03834167 -0.6485732 -0.6485732 -0.6485732 -9999 -9999 -9999 -9999 -9999 -9999 -9999 -9999 -9999 -9999 -9999 -9999 -9999 -9999 -9999 -9999 -9999 -9999 -9999 -9999 -9999 -9999 -9999 -9999 -9999 -9999 -9999 -9999 -9999 -9999 -9999 -9999 -9999 -9999 -9999 -9999 -9999 -9999 -9999 -9999 -9999 -9999 -9999 
-9999 -9999 -9999 -9999 -9999 -9999 -9999 -9999 -9999 -9999 -9999 -9999 -9999 -9999 -9999 -9999 2.026692 -0.4039943 0.6174727 0.6174727 0.6174727 -0.2730234 -0.2730234 -0.2730234 -0.2730234 0.23593 0.2572374 0.2572374 0.2572374 0.3238654 0.3338653 0.3338653 0.3338653 0.3338653 0.2803215 0.2803215 0.3788869 0.2803215 0.2798874 0.2798874 0.2798874 0.1998874 0.1843961 0.1843961 0.1843961 -0.1356039 -0.09012512 -0.09012512 -0.09012512 -0.3199618 -0.3581752 -0.3581752 -0.3581752 0.1268349 0.3582762 0.3582762 0.1268349 0.2731738 0.3093111 0.3093111 0.3093111 0.3336836 0.3336836 0.4076578 0.3336836 0.2996629 0.2996629 0.2996629 0.4191496 0.4191496 0.4191496 0.4191496 0.2879114 0.3445586 0.3445586 0.3245586 0.1492784 0.1492784 0.1492784 0.1492784 0.2351137 0.2652689 0.2652689 0.2351137 0.356192 0.356192 0.356192 0.506685 0.506685 0.506685 0.506685 0.3028427 0.4343111 0.4343111 0.3028427 0.3848277 0.3848277 0.2965553 0.2965553 0.3550952 0.3550952 0.3550952 0.2950952 0.1804053 0.1804053 0.1704053 0.1647992 0.1647992 0.1647992 0.1888063 0.2388063 0.2388063 0.3260907 0.4527922 0.4527922 0.4527922 0.4018097 0.2787485 0.2823442 0.2823442 0.7869684 0.7869684 0.7869684 0.7869684 -0.03435379 0.2118465 -0.02435379 0.06253769 0.1917934 0.1917934 0.1917934 0.4485864 0.4485864 0.4485864 0.532753 0.552753 0.552753 0.552753 0.552753 0.3887921 0.3887921 0.3887921 1.014638 1.014638 1.014638 1.014638 -0.09597091 -0.05597092 -0.05597092 -0.05597092 0.1281342 0.1581342 0.1581342 0.1581342 0.2121434 0.3521434 0.3521434 0.3521434 -1.104957 -0.8575954 -0.8575954 -0.8575954 -9999 -9999 -9999 -9999 -9999 -9999 -9999 -9999 -9999 -9999 -9999 -9999 -9999 -9999 -9999 -9999 -9999 -9999 -9999 -9999 -9999 -9999 -9999 -9999 -9999 -9999 -9999 -9999 -9999 -9999 -9999 -9999 -9999 -9999 -9999 -9999 -9999 -9999 -9999 -9999 -9999 -9999 
-9999 -9999 -9999 -9999 -9999 -9999 -9999 -9999 -9999 -9999 -9999 -9999 -9999 -9999 -9999 -9999 -9999 0.5608817 0.6174727 1.188921 0.6174727 -0.2730234 -0.1849136 -0.1849136 -0.1849136 0.1747432 0.2827319 0.2827319 0.2827319 0.2572374 0.1770255 0.3338653 0.3338653 0.03702545 0.2803215 0.2803215 0.2803215 0.2803215 0.2798874 0.2798874 0.2798874 0.1998874 0.209297 0.209297 0.1843961 -0.01004272 -0.01004272 -0.01004272 -0.01004272 -0.09012512 -0.3581752 -0.3581752 -0.3581752 -0.1431651 0.1268349 0.1268349 0.1268349 0.3093111 0.3093111 0.3093111 0.3093111 0.4294302 0.4294302 0.4294302 0.4294302 0.3252415 0.3252415 0.2996629 0.4191496 0.4191496 0.4191496 0.4191496 0.3691496 0.3445586 0.3445586 0.3445586 0.1592784 0.1592784 0.1592784 0.1592784 0.2351137 0.2351137 0.2351137 0.356192 0.356192 0.356192 0.356192 0.1323387 0.506685 0.506685 0.506685 0.3028427 0.3028427 0.3028427 0.2965553 0.2965553 0.2965553 0.2965553 0.2965553 0.3097041 0.3097041 0.3097041 0.1704053 0.1704053 0.1704053 0.1704053 0.1647992 0.1647992 0.1647992 0.1106839 0.2087205 0.2388063 0.4527922 0.4527922 0.4527922 0.4527922 0.4231397 0.2890155 0.2890155 0.2890155 0.7869684 0.7869684 0.7869684 0.7869684 -0.03435379 -0.03435379 -0.03435379 0.06253769 0.1420514 0.1917934 0.1917934 0.1420514 0.4485864 0.4485864 0.532753 0.552753 0.552753 0.552753 0.552753 0.4833371 0.4833371 0.4833371 1.014638 1.014638 1.014638 1.014638 -0.305083 -0.09597091 -0.05597092 -0.305083 -0.05186585 0.1581342 0.1581342 0.2121434 0.3521434 0.3521434 0.3521434 0.3521434 -1.104957 -1.034956 -1.034956 -0.3166484 -9999 -9999 -9999 -9999 -9999 -9999 -9999 -9999 -9999 -9999 -9999 -9999 -9999 -9999 -9999 -9999 -9999 -9999 -9999 -9999 -9999 -9999 -9999 -9999 -9999 -9999 -9999 -9999 -9999 -9999 -9999 -9999 -9999 -9999 -9999 -9999 -9999 -9999 -9999 -9999 -9999 -9999 
-9999 -9999 -9999 -9999 -9999 -9999 -9999 -9999 -9999 -9999 -9999 -9999 -9999 -9999 -9999 -9999 -9999 1.188921 1.188921 1.188921 1.188921 -0.8492919 -0.1849136 -0.1849136 -0.1849136 0.1747432 0.2827319 0.2827319 0.2827319 0.2827319 0.1770255 0.1770255 0.1770255 0.2119791 0.2419791 0.2419791 0.2419791 0.2580437 0.2580437 0.2580437 0.2580437 0.209297 0.209297 0.209297 0.209297 -0.01004272 0.1415137 0.06207504 0.06207504 -0.3581752 -0.3581752 -0.3581752 -0.3581752 -0.1638217 -0.1078983 -0.1078983 -0.1078983 0.2844395 0.3093111 0.3093111 0.3093111 0.4294302 0.4294302 0.4294302 0.4294302 0.3252415 0.3252415 0.3252415 0.4191496 0.4191496 0.4191496 0.4191496 0.3445586 0.3445586 0.3445586 0.3445586 0.1592784 0.1592784 0.1592784 0.1592784 0.1367038 0.2351137 0.2351137 0.356192 0.356192 0.356192 0.356192 0.005292969 0.1323387 0.1323387 0.005292969 0.1592818 0.1592818 0.1592818 0.2930301 0.601712 0.601712 0.2965553 0.3097041 0.3097041 0.3097041 0.3097041 -0.09632645 0.1704053 0.1704053 -0.03449615 0.187421 0.187421 0.187421 0.2087205 0.2087205 0.2087205 0.4527922 0.4527922 0.4527922 0.4527922 0.4231397 0.2890155 0.2890155 0.2890155 0.2890155 -0.0307225 -0.0307225 -0.1407225 -0.1916411 -0.06435379 -0.06435379 0.1193896 0.1474103 0.1474103 0.1474103 0.3217783 0.3217783 0.4485864 0.492753 0.552753 0.552753 0.552753 0.552753 0.4833371 0.4833371 0.4833371 0.5408818 1.014638 1.014638 0.5408818 -0.385083 -0.305083 -0.305083 -0.2800674 -0.2200674 -0.05186585 -0.2200674 0.2121434 0.3521434 0.3521434 0.3521434 0.3521434 0.2445436 0.3045436 0.2445436 -1.034956 0.5827026 -9999 -9999 -9999 -9999 -9999 -9999 -9999 -9999 -9999 -9999 -9999 -9999 -9999 -9999 -9999 -9999 -9999 -9999 -9999 -9999 -9999 -9999 -9999 -9999 -9999 -9999 -9999 -9999 -9999 -9999 -9999 -9999 -9999 -9999 -9999 -9999 -9999 -9999 -9999 -9999 -9999 
-9999 -9999 -9999 -9999 -9999 -9999 -9999 -9999 -9999 -9999 -9999 -9999 -9999 -9999 -9999 -9999 -9999 -9999 1.188921 1.188921 1.188921 -0.8492919 -0.1849136 -0.1849136 -0.1849136 0.08552918 0.2827319 0.2827319 0.2827319 0.3226997 0.3226997 0.3470981 0.1688116 0.1730801 0.2419791 0.2419791 0.2419791 0.2296446 0.2580437 0.2580437 0.2396446 0.459297 0.459297 0.459297 0.459297 0.1415137 0.1415137 0.255033 0.1415137 -0.0784668 -0.0784668 -0.0784668 -0.0881784 -0.1078983 -0.1078983 -0.1078983 -0.1078983 0.2844395 0.3137825 0.3137825 0.2844395 0.4294302 0.4294302 0.4294302 0.4294302 0.3252415 0.3252415 0.3252415 0.3478767 0.4191496 0.4191496 0.3478767 0.1502771 0.3445586 0.3445586 0.1592784 0.3771285 0.3771285 0.3771285 0.3771285 0.2313269 0.2313269 0.1367038 0.1299992 0.356192 0.356192 0.356192 -0.1342136 0.005292969 0.005292969 0.005292969 0.1592818 0.1592818 0.06928177 0.601712 0.601712 0.601712 0.601712 0.291712 0.3097041 0.3097041 0.3097041 -0.08386993 -0.08386993 -0.08386993 0.187421 0.187421 0.187421 0.187421 0.3239197 0.5133632 0.5133632 0.2087205 0.4527922 0.4527922 0.4527922 0.4231397 0.2890155 0.2890155 0.2890155 -0.1407225 -0.1407225 -0.1407225 -0.1407225 -0.1916411 -0.1916411 -0.1916411 0.1193896 0.1474103 0.1474103 0.1474103 0.4085452 0.4085452 0.4085452 0.492753 0.492753 0.492753 0.492753 0.4833371 0.4833371 0.4833371 0.4833371 0.3308818 0.5408818 0.5408818 0.3308818 -0.4563286 -0.385083 -0.4563286 -0.4563286 -0.2800674 -0.2800674 -0.2200674 -0.446909 0.2121434 0.3521434 0.3521434 0.2445436 0.316132 0.316132 0.3045436 0.4327026 0.5827026 0.5827026 -9999 -9999 -9999 -9999 -9999 -9999 -9999 -9999 -9999 -9999 -9999 -9999 -9999 -9999 -9999 -9999 -9999 -9999 -9999 -9999 -9999 -9999 -9999 -9999 -9999 -9999 -9999 -9999 -9999 -9999 -9999 -9999 -9999 -9999 -9999 -9999 -9999 -9999 -9999 -9999 
-9999 -9999 -9999 -9999 -9999 -9999 -9999 -9999 -9999 -9999 -9999 -9999 -9999 -9999 -9999 -9999 -9999 -9999 -9999 1.188921 1.188921 -0.489928 -0.489928 -0.1849136 -0.489928 0.2825034 0.2827319 0.2827319 0.2827319 0.3226997 0.3470981 0.3470981 0.3470981 0.1730801 0.3538484 0.3538484 0.3538484 0.2302521 0.2396446 0.4002521 0.2396446 0.459297 0.459297 0.459297 0.459297 0.3315541 0.255033 0.255033 0.255033 -0.0784668 0.1957619 -0.0784668 -0.0784668 0.01953354 0.01953354 0.01953354 0.2187927 0.3137825 0.3137825 0.3137825 0.3137825 0.3498796 0.4198796 0.4198796 0.2789604 0.3252415 0.3252415 0.2789604 0.3478767 0.3478767 0.3478767 0.3478767 0.3079019 0.3079019 0.3079019 0.3079019 0.3771285 0.3771285 0.3771285 0.3771285 0.2313269 0.2313269 0.2313269 0.2195636 0.2967554 0.2967554 0.1299992 -0.1342136 -0.1342136 -0.1342136 -0.1642136 0.004390106 0.004390106 0.004390106 0.601712 0.601712 0.601712 0.601712 0.291712 0.3097041 0.3097041 -0.01915314 0.1051749 0.1051749 -0.08386993 0.187421 0.187421 0.187421 0.187421 0.5133632 0.5133632 0.5133632 0.5133632 0.3419168 0.3819168 0.3819168 0.164731 0.164731 0.2890155 0.164731 -0.2973822 0.04427658 0.04427658 -0.3173822 -0.6629835 -0.6629835 -0.6629835 0.1193896 0.1474103 0.1474103 0.4085452 0.4085452 0.4085452 0.4085452 0.3067033 0.492753 0.492753 0.3821451 0.2721451 -0.187261 0.4833371 -0.187261 0.03832275 0.3308818 0.3308818 0.03832275 -0.4563286 -0.4563286 -0.4563286 -0.5918057 -0.5918057 -0.2800674 -0.4818057 -0.2669362 -0.1869362 -0.1869362 -0.1869362 0.316132 0.316132 0.316132 0.316132 0.3045436 0.5827026 0.5827026 -9999 -9999 -9999 -9999 -9999 -9999 -9999 -9999 -9999 -9999 -9999 -9999 -9999 -9999 -9999 -9999 -9999 -9999 -9999 -9999 -9999 -9999 -9999 -9999 -9999 -9999 -9999 -9999 -9999 -9999 -9999 -9999 -9999 -9999 -9999 -9999 -9999 -9999 -9999 -9999 
-9999 -9999 -9999 -9999 -9999 -9999 -9999 -9999 -9999 -9999 -9999 -9999 -9999 -9999 -9999 -9999 -9999 -9999 -9999 0.5024054 0.5024054 -1.466681 -0.4112701 -0.4112701 -0.4112701 0.2825034 0.3024529 0.3024529 0.2825034 0.3470981 0.3470981 0.3470981 0.3470981 0.2138484 0.3538484 0.3538484 0.3538484 0.3538484 0.4687453 0.4002521 0.4002521 0.459297 0.459297 0.459297 0.459297 0.3315541 0.2940146 0.2940146 0.255033 0.1957619 0.1957619 0.1957619 -0.0784668 0.06144013 0.06144013 0.06144013 0.01953354 0.3137825 0.4864392 0.4864392 0.3498796 0.4198796 0.4198796 0.4198796 0.4198796 0.2789604 0.2789604 0.2789604 0.1814548 0.1814548 0.1814548 0.1814548 0.3079019 0.3779019 0.3779019 0.3779019 0.3771285 0.3771285 0.3771285 0.3771285 0.2413269 0.2413269 0.2313269 0.2967554 0.2967554 0.2967554 0.2967554 0.2642986 0.2642986 0.2642986 -0.2556049 -0.1656099 0.004390106 -0.1656099 0.601712 0.601712 0.601712 0.601712 0.2875676 0.2875676 0.2875676 0.2875676 0.1051749 0.1051749 0.1051749 0.1768504 0.187421 0.187421 0.1768504 0.5241475 0.5241475 0.5241475 0.5133632 0.3819168 0.3819168 0.3819168 0.3819168 0.164731 0.164731 0.1520329 0.04427658 0.04427658 0.04427658 0.04427658 -0.6629835 -0.6629835 -0.6629835 0.07979309 0.1193896 0.1193896 0.09580445 0.4085452 0.4085452 0.4085452 0.3804958 0.4604958 0.4604958 0.4604958 0.2721451 -0.187261 0.5207446 -0.187261 0.1383228 0.5270558 0.5270558 0.03832275 0.2962587 0.2962587 0.2962587 -0.7713278 -0.5918057 0.1540083 0.1540083 -0.2669362 0.2429709 0.3829709 0.3829709 0.316132 0.5348926 0.5161321 0.5161321 0.3045436 0.5827026 0.5827026 0.5827026 -9999 -9999 -9999 -9999 -9999 -9999 -9999 -9999 -9999 -9999 -9999 -9999 -9999 -9999 -9999 -9999 -9999 -9999 -9999 -9999 -9999 -9999 -9999 -9999 -9999 -9999 -9999 -9999 -9999 -9999 -9999 -9999 -9999 -9999 -9999 -9999 -9999 -9999 -9999 
-9999 -9999 -9999 -9999 -9999 -9999 -9999 -9999 -9999 -9999 -9999 -9999 -9999 -9999 -9999 -9999 -9999 -9999 -9999 -9999 0.5024054 -0.4112701 -0.4024947 -0.4024947 -0.4112701 0.3024529 0.3024529 0.3024529 0.1610188 0.1983669 0.3470981 0.3470981 0.3470981 0.2138484 0.3770897 0.3770897 0.3770897 0.4687453 0.4687453 0.4823239 0.4823239 0.4002521 0.459297 0.459297 0.3315541 0.3015541 0.2940146 0.2940146 0.2940146 0.1957619 0.260282 0.260282 0.1957619 0.2629582 0.2629582 0.2629582 0.2629582 0.4864392 0.4864392 0.4864392 0.4864392 0.4198796 0.4198796 0.4198796 0.4198796 0.2789604 0.2789604 0.2583972 0.1814548 0.1814548 0.1814548 0.1314548 0.3779019 0.3779019 0.3779019 0.3779019 0.2863577 0.3771285 0.3771285 0.2768868 0.2413269 0.2413269 0.2413269 0.2967554 0.2967554 0.2967554 0.2967554 0.2642986 0.2642986 0.2642986 0.1993588 -0.2556049 -0.2556049 -0.2556049 0.1588527 0.1588527 0.1588527 0.1588527 0.2875676 0.2875676 0.2875676 0.2875676 0.157153 0.157153 0.1051749 0.1768504 0.6955324 0.6955324 0.1768504 0.5241475 0.5241475 0.5241475 0.5241475 0.4062447 0.4062447 0.4062447 0.4129262 0.4229262 0.4229262 0.1520329 0.04427658 0.04427658 0.04427658 1.097334 1.097334 1.097334 1.097334 0.09580445 0.09580445 0.09580445 0.3113426 0.4085452 0.4085452 0.4085452 0.3804958 1.187832 1.187832 0.4604958 0.4604958 0.5207446 0.5207446 0.5207446 0.9470558 0.9470558 0.5270558 0.5270558 0.2962587 0.2962587 0.2962587 -0.6864961 0.1540083 0.1540083 0.1540083 0.2429709 0.3829709 0.3829709 0.3829709 0.5348926 0.5348926 0.5348926 0.5348926 0.5161321 -0.5126154 -0.5126154 -0.5126154 -0.606123 -9999 -9999 -9999 -9999 -9999 -9999 -9999 -9999 -9999 -9999 -9999 -9999 -9999 -9999 -9999 -9999 -9999 -9999 -9999 -9999 -9999 -9999 -9999 -9999 -9999 -9999 -9999 -9999 -9999 -9999 -9999 -9999 -9999 -9999 -9999 -9999 -9999 -9999 
-9999 -9999 -9999 -9999 -9999 -9999 -9999 -9999 -9999 -9999 -9999 -9999 -9999 -9999 -9999 -9999 -9999 -9999 -9999 -9999 -9999 -0.4024947 -0.4024947 -0.4024947 -0.4024947 0.3024529 0.4136575 0.4136575 0.4136575 0.2414403 0.2414403 0.2414403 0.2414403 0.3170897 0.3770897 0.3770897 0.3770897 0.4687453 0.4823239 0.4823239 0.4823239 0.1777066 0.3015541 0.3015541 0.3015541 0.3015541 0.2940146 0.2940146 0.2940146 0.260282 0.260282 0.260282 0.260282 0.2629582 0.4291203 0.4291203 0.2629582 0.4864392 0.4864392 0.4864392 0.4864392 0.4198796 0.4198796 0.4198796 0.2583972 0.2583972 0.2583972 0.2583972 0.1408092 0.2008092 0.2008092 0.1314548 0.3779019 0.3779019 0.3779019 0.3779019 0.3185686 0.3185686 0.3185686 0.3185686 0.2620116 0.2620116 0.2413269 0.1577536 0.2967554 0.2967554 0.1577536 0.2642986 0.4627397 0.4627397 0.1993588 0.02266556 0.02266556 -0.309725 0.1588527 0.1588527 0.1588527 0.1175676 0.1175676 0.2875676 0.2875676 0.2875676 0.157153 0.157153 0.157153 0.6955324 0.6955324 0.6955324 0.6955324 0.5241475 0.5241475 0.5241475 0.3425066 0.4062447 1.197143 0.4062447 0.4229262 0.5382536 0.4229262 0.4229262 0.04427658 0.04427658 0.04427658 1.097334 1.097334 1.097334 1.097334 0.09580445 0.09580445 0.09580445 0.3113426 0.3113426 0.3113426 0.3113426 1.187832 1.187832 1.187832 1.187832 0.5207446 0.6783571 0.6783571 0.9470558 0.9470558 0.9470558 0.9470558 0.5270558 0.2962587 0.2962587 0.2962587 0.1140083 0.1540083 0.2454347 0.2454347 0.2429709 0.6688355 0.7161313 0.7161313 1.294893 1.294893 1.294893 0.5348926 -0.05628723 -0.05628723 0.002885742 -0.5126154 -0.5126154 -9999 -9999 -9999 -9999 -9999 -9999 -9999 -9999 -9999 -9999 -9999 -9999 -9999 -9999 -9999 -9999 -9999 -9999 -9999 -9999 -9999 -9999 -9999 -9999 -9999 -9999 -9999 -9999 -9999 -9999 -9999 -9999 -9999 -9999 -9999 -9999 -9999 -9999 
-9999 -9999 -9999 -9999 -9999 -9999 -9999 -9999 -9999 -9999 -9999 -9999 -9999 -9999 -9999 -9999 -9999 -9999 -9999 -9999 -9999 -0.1236255 0.2059766 0.2059766 0.2059766 0.4136575 0.4136575 0.4136575 0.4136575 0.1981847 0.2414403 0.2414403 0.2414403 0.3170897 0.3770897 0.3770897 0.3770897 0.4687453 0.4823239 0.4823239 0.4823239 0.4823239 0.3694424 0.3694424 0.3015541 0.2877466 0.2940146 0.2940146 0.2940146 0.260282 0.3395459 0.3395459 0.260282 0.4291203 0.4291203 0.4291203 0.4291203 0.2469998 0.4864392 0.4864392 0.2269998 0.08204651 0.08204651 0.08204651 0.08204651 0.2583972 0.2583972 0.2583972 0.2008092 0.2008092 0.2008092 0.2008092 0.3525795 0.3779019 0.3779019 0.3525795 0.3185686 0.3185686 0.3185686 0.3185686 0.2620116 0.2620116 0.2620116 0.1577536 0.1577536 0.1577536 0.2393588 0.4627397 0.4627397 0.4627397 0.4627397 0.08266556 0.08266556 0.08266556 -0.434808 -0.2648081 -0.2648081 -0.03627197 0.1175676 0.1175676 0.1175676 0.157153 0.157153 0.157153 0.157153 0.6955324 0.6955324 0.6955324 0.6955324 0.3425066 0.5241475 0.5241475 0.3425066 1.197143 1.197143 1.197143 0.5382536 1.058254 1.058254 1.058254 0.5764744 0.5764744 0.5764744 1.097334 1.097334 1.097334 1.097334 -0.04250259 0.09580445 0.09580445 0.2720419 0.3113426 0.3113426 0.3113426 1.187832 1.187832 1.187832 1.187832 0.6783571 0.6783571 0.6783571 0.9470558 0.9470558 0.9470558 0.9470558 0.9470558 0.2962587 0.2962587 0.2962587 0.1962587 0.2454347 0.2454347 0.2454347 0.6688355 0.7161313 0.7161313 0.7161313 1.294893 1.294893 1.294893 1.294893 -0.05628723 0.002885742 0.002885742 0.002885742 -0.7359085 -0.7359085 -9999 -9999 -9999 -9999 -9999 -9999 -9999 -9999 -9999 -9999 -9999 -9999 -9999 -9999 -9999 -9999 -9999 -9999 -9999 -9999 -9999 -9999 -9999 -9999 -9999 -9999 -9999 -9999 -9999 -9999 -9999 -9999 -9999 -9999 -9999 -9999 -9999 
-9999 -9999 -9999 -9999 -9999 -9999 -9999 -9999 -9999 -9999 -9999 -9999 -9999 -9999 -9999 -9999 -9999 -9999 -9999 -9999 -9999 -9999 0.2059766 0.2059766 0.2059766 0.4136575 0.4136575 0.4136575 0.4136575 0.1981847 0.2481847 0.2481847 0.2481847 0.3732381 0.3770897 0.3770897 0.3770897 0.09370697 0.4823239 0.4823239 0.4823239 0.3694424 0.3694424 0.3694424 0.3694424 0.2877466 0.4232245 0.4232245 0.2573532 0.3395459 0.3395459 0.3395459 0.3395459 0.4291203 0.4291203 0.4291203 0.4291203 0.2469998 0.2469998 0.2469998 0.2269998 0.02239914 0.08204651 0.08204651 0.04839722 0.04839722 0.04839722 -0.2196297 0.237672 0.237672 0.237672 0.2949182 0.3849182 0.3849182 0.3849182 0.3849182 0.3185686 0.3185686 0.3185686 0.2620116 0.2620116 0.2620116 0.2620116 0.1974445 0.2474445 0.1974445 0.1427397 0.4627397 0.4627397 0.4627397 0.4627397 0.08266556 0.08266556 0.08266556 -0.2648081 -0.2648081 -0.2648081 -0.03627197 -0.03109726 0.02372803 0.02372803 0.157153 0.157153 0.157153 0.04395203 0.6955324 0.6955324 0.6955324 0.6955324 0.3425066 0.3425066 0.3425066 0.3425066 1.197143 1.197143 1.197143 1.197143 1.058254 1.058254 1.058254 0.5764744 0.5764744 0.5764744 0.5764744 1.097334 1.097334 0.1873338 0.5496513 0.5496513 0.4729863 0.2720419 0.2720419 0.2720419 0.2720419 -0.09724884 1.187832 1.187832 0.4278319 0.6783571 0.6783571 0.6783571 0.7992848 0.9470558 0.9470558 0.9470558 0.9470558 0.2022688 0.2022688 0.2022688 0.2105533 0.4954347 0.4954347 0.4954347 0.6688355 0.7161313 0.7161313 0.7161313 1.294893 1.294893 1.294893 1.294893 0.002885742 0.002885742 0.002885742 0.002885742 -0.4712517 -0.4712517 -0.4712517 -9999 -9999 -9999 -9999 -9999 -9999 -9999 -9999 -9999 -9999 -9999 -9999 -9999 -9999 -9999 -9999 -9999 -9999 -9999 -9999 -9999 -9999 -9999 -9999 -9999 -9999 -9999 -9999 -9999 -9999 -9999 -9999 -9999 -9999 -9999 -9999 
-9999 -9999 -9999 -9999 -9999 -9999 -9999 -9999 -9999 -9999 -9999 -9999 -9999 -9999 -9999 -9999 -9999 -9999 -9999 -9999 -9999 -9999 -9999 0.2217534 0.2059766 0.1973 0.4136575 0.4136575 0.1973 0.2481847 0.2481847 0.2481847 0.2481847 0.31308 0.3732381 0.3732381 0.3732381 0.09370697 0.4336255 0.4336255 0.4336255 0.3694424 0.3694424 0.3694424 0.3694424 0.4232245 0.4232245 0.4232245 0.4232245 0.349614 0.349614 0.3395459 0.3395459 0.4291203 0.4291203 0.4291203 0.3753961 0.07938965 0.2269998 0.2269998 0.01239914 0.02239914 0.02239914 0.02239914 0.04037033 0.04037033 0.04037033 0.04037033 0.237672 0.237672 0.237672 0.237672 0.3849182 0.3849182 0.3849182 0.3849182 0.3806493 0.3806493 0.3806493 0.2500143 0.323028 0.323028 0.2792912 0.2474445 0.2474445 0.2474445 0.2474445 0.4627397 0.4627397 0.4627397 0.07266556 0.2313977 0.2313977 0.2313977 -0.2648081 -0.2648081 -0.2648081 -0.08109726 0.01316956 0.01316956 0.01316956 -0.03080475 -0.03080475 -0.03080475 -0.03080475 0.04033066 0.04033066 0.04033066 0.04033066 -0.01756531 0.3425066 0.3425066 0.1871428 1.197143 1.197143 1.197143 1.058254 1.058254 1.058254 1.058254 0.5764744 0.5764744 0.5764744 0.5764744 0.1533569 0.1533569 0.5496513 0.5496513 0.5496513 0.5496513 0.4729863 0.2720419 0.2720419 0.07275116 -0.09724884 -0.150817 -0.150817 -0.4811099 0.3583571 0.6783571 0.6783571 0.7992848 0.7992848 0.9470558 0.9470558 0.1892848 0.2022688 0.3013673 0.3013673 0.3911119 0.4954347 0.4954347 0.4954347 0.4954347 0.7161313 0.7161313 0.7161313 -0.07635742 1.294893 1.294893 -0.07635742 -0.07949433 0.002885742 0.002885742 0.002885742 -0.4712517 -0.4712517 -0.4712517 -9999 -9999 -9999 -9999 -9999 -9999 -9999 -9999 -9999 -9999 -9999 -9999 -9999 -9999 -9999 -9999 -9999 -9999 -9999 -9999 -9999 -9999 -9999 -9999 -9999 -9999 -9999 -9999 -9999 -9999 -9999 -9999 -9999 -9999 -9999 -9999 
-9999 -9999 -9999 -9999 -9999 -9999 -9999 -9999 -9999 -9999 -9999 -9999 -9999 -9999 -9999 -9999 -9999 -9999 -9999 -9999 -9999 -9999 -9999 1.685847 0.2217534 0.1973 0.1973 0.1973 0.1973 0.2481847 0.275569 0.275569 0.2481847 0.31308 0.3732381 0.3732381 0.31308 0.2010597 0.4336255 0.4336255 0.4336255 0.3694424 0.3694424 0.3694424 0.3268158 0.4232245 0.4232245 0.4232245 0.4232245 0.349614 0.349614 0.349614 0.299614 0.3753961 0.3753961 0.3753961 0.3753961 0.07938965 0.07938965 0.07938965 -0.1181403 0.4107442 0.2207442 -0.1423819 0.04037033 0.04037033 0.04037033 -0.1327893 0.324821 0.324821 0.324821 0.324821 0.3849182 0.3849182 0.3849182 0.3849182 0.3806493 0.3806493 0.3806493 0.323028 0.323028 0.323028 0.2792912 0.2474445 0.2773033 0.2773033 0.2474445 0.2230916 0.2230916 0.2230916 0.6013977 0.6013977 0.6013977 0.2313977 -0.4274319 -0.2648081 -0.2648081 0.006278839 0.01316956 0.01316956 0.01316956 0.01316956 -0.03080475 -0.03080475 -0.03534973 0.1970172 0.1970172 0.02033066 0.02033066 -0.01756531 -0.01756531 -0.01756531 -0.01756531 0.2227774 0.2227774 -0.0160083 -0.0160083 1.058254 1.058254 0.188383 0.5764744 0.5764744 0.5764744 0.158383 0.1533569 0.1533569 0.5496513 1.319651 1.319651 1.319651 0.4729863 0.07275116 0.07275116 0.07275116 -0.150817 -0.150817 -0.150817 -0.150817 0.3583571 0.3583571 0.3583571 0.3263986 0.7992848 0.7992848 0.7992848 0.1892848 0.3013673 0.3013673 0.3013673 0.3911119 0.4954347 0.4954347 0.4954347 0.4831073 0.4831073 0.4831073 0.4831073 -0.07635742 -0.07635742 -0.07635742 -0.07635742 -0.07949433 -0.03591232 -0.03591232 -0.03591232 -0.3800234 -0.3800234 -0.3800234 -0.4555235 -9999 -9999 -9999 -9999 -9999 -9999 -9999 -9999 -9999 -9999 -9999 -9999 -9999 -9999 -9999 -9999 -9999 -9999 -9999 -9999 -9999 -9999 -9999 -9999 -9999 -9999 -9999 -9999 -9999 -9999 -9999 -9999 -9999 -9999 -9999 
-9999 -9999 -9999 -9999 -9999 -9999 -9999 -9999 -9999 -9999 -9999 -9999 -9999 -9999 -9999 -9999 -9999 -9999 -9999 -9999 -9999 -9999 -9999 -9999 1.685847 0.1759441 0.5396254 0.2796254 0.2349298 0.275569 0.275569 0.275569 0.275569 0.31308 0.31308 0.31308 0.31308 0.2010597 0.340444 0.340444 0.340444 0.3170113 0.3170113 0.3170113 0.3170113 0.3677516 0.4232245 0.4232245 0.349614 0.349614 0.349614 0.349614 0.299614 0.3753961 0.3753961 0.3753961 0.07938965 0.07938965 0.07938965 0.07938965 0.4107442 0.4107442 0.4107442 0.2207442 0.03721069 0.03721069 0.03721069 0.194821 0.324821 0.324821 0.324821 0.324821 0.2800746 0.2800746 0.2800746 0.421149 0.4723576 0.4723576 0.4723576 0.3869139 0.3869139 0.3869139 0.3869139 0.2773033 0.2773033 0.2773033 0.2773033 0.2230916 0.2230916 0.2230916 0.6013977 0.6013977 0.6013977 0.6013977 -0.04828323 -0.04828323 -0.04828323 0.006278839 0.01316956 0.01316956 0.01316956 0.06067093 0.1900603 0.1900603 0.1900603 0.1970172 0.1970172 0.1970172 -0.02284744 -0.08846085 -0.01756531 -0.01756531 0.2227774 0.2227774 0.2227774 0.2227774 -0.127887 -0.127887 -0.127887 0.188383 0.188383 0.188383 0.188383 0.1533569 0.1533569 0.1533569 1.319651 1.319651 1.319651 1.319651 0.4630487 -0.05913467 0.07275116 -0.05913467 -0.150817 -0.150817 -0.150817 -0.150817 0.9391457 0.9391457 0.9391457 0.3263986 0.3263986 0.3263986 0.3263986 0.2963986 0.8966669 0.8966669 0.3013673 0.3911119 0.3911119 0.4954347 0.3911119 0.3474004 0.4831073 0.4831073 0.09470932 -0.07635742 -0.07635742 -0.07635742 -0.2974889 -0.03591232 -0.03591232 -0.03591232 -0.03591232 -0.3800234 0.00488739 0.00488739 0.00488739 -0.3817192 -9999 -9999 -9999 -9999 -9999 -9999 -9999 -9999 -9999 -9999 -9999 -9999 -9999 -9999 -9999 -9999 -9999 -9999 -9999 -9999 -9999 -9999 -9999 -9999 -9999 -9999 -9999 -9999 -9999 -9999 -9999 -9999 -9999 -9999 
-9999 -9999 -9999 -9999 -9999 -9999 -9999 -9999 -9999 -9999 -9999 -9999 -9999 -9999 -9999 -9999 -9999 -9999 -9999 -9999 -9999 -9999 -9999 -9999 -9999 0.5396254 0.5396254 0.5396254 0.2796254 0.2936719 0.2936719 0.2936719 0.275569 0.2689838 0.4577049 0.4352425 0.2689838 0.340444 0.340444 0.340444 0.340444 0.3170113 0.3170113 0.3170113 0.3677516 0.3677516 0.3677516 0.3677516 0.3095941 0.349614 0.349614 0.349614 0.2013545 0.3613545 0.3613545 0.3613545 0.3613545 0.07938965 0.07938965 -0.0006103516 0.4107442 0.4107442 0.4305678 0.4107442 0.03721069 0.03721069 0.03721069 0.03721069 0.324821 0.324821 0.324821 0.324821 0.42561 0.42561 0.42561 0.4723576 0.4723576 0.4723576 0.4723576 0.3869139 0.3869139 0.3869139 0.3869139 0.2834094 0.2834094 0.2773033 0.2773033 0.3399411 0.3399411 0.3399411 0.6013977 0.6013977 0.6013977 0.6013977 0.1866058 0.1866058 0.1566058 0.01208191 0.01208191 0.01316956 0.01316956 0.1900603 0.1900603 0.1900603 0.1970172 0.2880099 0.2880099 0.2880099 0.1070172 -0.08846085 -0.08846085 -0.08846085 0.2227774 0.2227774 0.3517941 0.2227774 -0.007111053 -0.007111053 -0.127887 0.188383 0.188383 0.188383 0.188383 0.1011592 0.1011592 0.1011592 1.319651 1.319651 1.319651 1.319651 0.4630487 -0.05913467 -0.05913467 -0.05913467 -0.05913467 -0.1420186 -0.150817 0.9391457 0.9391457 0.9391457 0.9391457 0.2728848 0.3528848 0.3528848 0.3528848 0.8966669 0.8966669 0.8966669 0.8966669 0.4863678 0.4863678 0.4863678 0.3474004 -0.2903481 0.09470932 0.09470932 0.09470932 -0.2974889 -0.2974889 -0.2974889 -0.7860225 -0.03591232 -0.03591232 -0.03591232 -0.03591232 0.00488739 0.00488739 0.00488739 0.00488739 -0.3245384 -9999 -9999 -9999 -9999 -9999 -9999 -9999 -9999 -9999 -9999 -9999 -9999 -9999 -9999 -9999 -9999 -9999 -9999 -9999 -9999 -9999 -9999 -9999 -9999 -9999 -9999 -9999 -9999 -9999 -9999 -9999 -9999 -9999 -9999 
-9999 -9999 -9999 -9999 -9999 -9999 -9999 -9999 -9999 -9999 -9999 -9999 -9999 -9999 -9999 -9999 -9999 -9999 -9999 -9999 -9999 -9999 -9999 -9999 -9999 -9999 1.718238 1.718238 0.2796254 0.3255856 0.3255856 0.2936719 0.2936719 0.4577049 0.4577049 0.4577049 0.4352425 0.340444 0.340444 0.340444 0.340444 0.4373753 0.4373753 0.4373753 0.3677516 0.3677516 0.3677516 0.3677516 0.3577516 0.1598929 0.1598929 0.1598929 0.2013545 0.3613545 0.3613545 0.3613545 0.1928145 0.2528145 0.2528145 0.2528145 0.4305678 0.4305678 0.4305678 0.4305678 0.1011603 0.1011603 0.1011603 0.2570499 0.2570499 0.324821 0.2570499 0.42561 0.6335028 0.6335028 0.6335028 0.421149 0.8491072 0.8491072 0.8491072 0.3869139 0.3869139 0.3869139 0.3869139 0.2834094 0.2834094 0.2834094 0.1399411 0.3399411 0.3399411 0.3399411 0.250797 0.6013977 0.6013977 0.350797 0.1866058 0.1866058 0.1866058 0.1566058 0.01208191 0.01208191 0.01208191 0.3190549 0.3190549 0.3190549 0.3190549 0.2880099 0.2880099 0.2880099 0.1070172 0.3234583 0.3234583 -0.1604414 0.2227774 0.3517941 0.3517941 0.3517941 0.01288895 0.01288895 0.01288895 0.01288895 -0.0299852 -0.0299852 -0.0299852 0.1011592 0.1011592 0.1011592 0.2393745 1.319651 1.319651 0.2393745 0.1393745 -0.05913467 -0.05913467 -0.05913467 -0.1420186 -0.1420186 -0.1420186 -0.1524394 0.9391457 0.9391457 0.9391457 0.846635 0.846635 0.9300472 0.846635 0.8966669 0.8966669 0.8966669 0.8966669 0.4863678 0.4863678 0.4863678 0.4863678 -0.4927954 0.09470932 0.09470932 -1.362562 -0.9709215 -0.2974889 -0.9709215 -0.9709215 -0.2717607 -0.03591232 -0.03591232 -0.03591232 0.00488739 0.1482932 0.1482932 0.00488739 -0.3245384 -0.3245384 -9999 -9999 -9999 -9999 -9999 -9999 -9999 -9999 -9999 -9999 -9999 -9999 -9999 -9999 -9999 -9999 -9999 -9999 -9999 -9999 -9999 -9999 -9999 -9999 -9999 -9999 -9999 -9999 -9999 -9999 -9999 -9999 -9999 
-9999 -9999 -9999 -9999 -9999 -9999 -9999 -9999 -9999 -9999 -9999 -9999 -9999 -9999 -9999 -9999 -9999 -9999 -9999 -9999 -9999 -9999 -9999 -9999 -9999 -9999 1.718238 1.718238 1.718238 0.3255856 0.3255856 0.3255856 0.2936719 0.4577049 0.4577049 0.4577049 0.4577049 0.3296107 0.340444 0.340444 0.4373753 0.4373753 0.4373753 0.4373753 0.4128931 0.5122806 0.5122806 0.5122806 0.3577516 0.1598929 0.1598929 0.1598929 0.1563911 0.3363912 0.3363912 0.3363912 0.1928145 0.542456 0.2528145 0.2528145 0.4305678 0.4305678 0.4305678 0.4305678 0.1611603 0.1611603 0.1611603 0.2570499 0.2570499 0.2570499 0.2570499 0.736631 0.736631 0.736631 0.736631 0.8491072 1.34749 1.34749 0.8491072 0.3193561 0.3193561 0.3869139 0.2839121 0.2834094 0.2834094 0.2834094 0.1934094 0.3399411 0.3399411 0.3399411 0.250797 0.250797 0.250797 0.250797 0.3407902 0.3407902 0.2607903 0.1566058 0.01208191 0.01208191 0.1875861 0.3190549 0.3190549 0.3190549 0.3190549 0.3880099 0.3880099 0.3880099 0.3234583 0.3234583 0.3234583 0.3234583 0.3517941 0.3517941 0.3517941 0.3517941 0.01288895 0.1373792 0.01288895 0.01288895 -0.0299852 -0.0299852 -0.0299852 0.1011592 0.322399 0.1011592 0.6408218 0.6408218 0.6408218 0.6408218 0.3108218 0.01837509 0.01837509 -0.1420186 -0.1420186 -0.01118897 -0.1420186 0.165802 0.3525983 0.9391457 0.315802 0.846635 0.9300472 0.9300472 0.9300472 0.8966669 0.8966669 0.8966669 0.8966669 0.4863678 0.4863678 0.4863678 0.4863678 -0.4927954 -0.4927954 -0.4927954 -1.362562 -0.9709215 -0.4128899 -0.4128899 -0.9709215 -0.2530328 -0.2530328 -0.2530328 -0.3400233 0.1482932 0.1482932 0.1482932 0.1482932 -0.3245384 -0.3245384 -0.3245384 -9999 -9999 -9999 -9999 -9999 -9999 -9999 -9999 -9999 -9999 -9999 -9999 -9999 -9999 -9999 -9999 -9999 -9999 -9999 -9999 -9999 -9999 -9999 -9999 -9999 -9999 -9999 -9999 -9999 -9999 -9999 -9999 
-9999 -9999 -9999 -9999 -9999 -9999 -9999 -9999 -9999 -9999 -9999 -9999 -9999 -9999 -9999 -9999 -9999 -9999 -9999 -9999 -9999 -9999 -9999 -9999 -9999 -9999 -9999 1.718238 0.3255856 0.3255856 0.3255856 0.3255856 0.3255856 0.4577049 0.4577049 0.4577049 0.3249449 0.4496468 0.4496468 0.4496468 0.4496468 0.4373753 0.4373753 0.4373753 0.4128931 0.5122806 0.5122806 0.5122806 0.5122806 0.2380536 0.2380536 0.2380536 0.2295566 0.3363912 0.3363912 0.3363912 0.542456 0.5624561 0.5624561 0.2528145 0.3647234 0.4305678 0.4305678 0.4305678 0.1611603 0.1611603 0.1611603 0.1611603 0.2570499 0.2570499 -0.05007645 0.736631 0.736631 0.736631 0.736631 1.34749 1.34749 1.34749 1.34749 0.3222877 0.3222877 0.3222877 0.2839121 0.2834094 0.2834094 0.2834094 0.1699411 0.3399411 0.3399411 0.3399411 0.1641418 0.250797 0.250797 0.3407902 0.3407902 0.3407902 0.3407902 0.2607903 0.01208191 0.004026947 0.004026947 0.3190549 0.3190549 0.3190549 0.3880099 0.3880099 0.3880099 0.3880099 0.3234583 0.3234583 0.3234583 0.3234583 0.2934583 0.3517941 0.3517941 0.3517941 0.1373792 0.1373792 0.1373792 0.2978119 0.2978119 0.2978119 0.2450024 0.392399 0.392399 0.392399 0.6408218 0.6408218 0.6408218 0.6408218 0.3108218 0.07837509 0.07837509 0.01837509 -0.01118897 0.03881104 0.03881104 0.3525983 0.3525983 0.3525983 0.3525983 0.9300472 0.9300472 0.9300472 0.9300472 0.2412028 0.2412028 0.2412028 0.2412028 0.4863678 0.4863678 0.4863678 -1.552644 -1.552644 -1.436976 -1.362562 -1.026752 -0.4128899 -0.4128899 -0.4128899 -0.4128899 -0.2530328 -0.2530328 -0.2530328 -0.2530328 0.1482932 0.1482932 0.1482932 0.1482932 -0.3245384 -0.1732561 -0.1732561 -9999 -9999 -9999 -9999 -9999 -9999 -9999 -9999 -9999 -9999 -9999 -9999 -9999 -9999 -9999 -9999 -9999 -9999 -9999 -9999 -9999 -9999 -9999 -9999 -9999 -9999 -9999 -9999 -9999 -9999 -9999 -9999 
-9999 -9999 -9999 -9999 -9999 -9999 -9999 -9999 -9999 -9999 -9999 -9999 -9999 -9999 -9999 -9999 -9999 -9999 -9999 -9999 -9999 -9999 -9999 -9999 -9999 -9999 -9999 -9999 0.5472841 0.3255856 0.3255856 0.3255856 0.3255856 0.3177049 0.3177049 0.3177049 0.3177049 0.4496468 0.4496468 0.4496468 0.4496468 0.4373753 0.4373753 0.4373753 0.4128931 0.5210771 0.5210771 0.5210771 0.2380536 0.2380536 0.2380536 0.2380536 0.2295566 0.2295566 0.2295566 0.2295566 0.5624561 0.6163554 0.6163554 0.5624561 0.3647234 0.3647234 0.3647234 0.3647234 0.1611603 0.1611603 0.1611603 0.1611603 -0.05007645 -0.05007645 -0.05007645 0.736631 0.736631 0.736631 0.736631 1.34749 1.34749 1.34749 1.34749 0.3222877 0.3222877 0.3222877 0.2834094 0.2834094 0.2834094 0.2834094 0.1699411 0.1981644 0.1981644 0.1981644 0.1641418 0.1641418 0.1641418 0.3407902 0.3407902 0.5277674 0.5277674 0.2607903 -0.01877655 0.1057655 -0.01877655 0.1511879 0.1875861 0.185354 0.3880099 0.3880099 0.3880099 0.3880099 0.3234583 0.3234583 0.3234583 0.3234583 0.2534904 0.3028815 0.3028815 0.2903293 0.2903293 0.3459334 0.1373792 0.2978119 0.2978119 0.2978119 0.2978119 0.792399 0.792399 0.792399 0.6408218 0.6408218 0.6408218 0.6408218 0.1623647 0.1423207 0.1423207 0.07837509 0.1257002 0.1257002 0.03881104 0.3525983 0.8525982 0.8525982 0.8525982 0.5633827 0.9300472 0.9300472 0.9300472 0.2412028 0.2412028 0.2412028 -0.9663034 -0.7911235 -0.7911235 -0.7911235 -0.7911235 -1.436976 -1.436976 -1.436976 -1.42289 -0.4128899 -0.4128899 -0.4128899 -0.4128899 -0.2530328 -0.2530328 -0.2530328 -0.2530328 -0.3049387 0.1482932 0.1482932 0.1482932 -0.1732561 -0.1732561 -0.1732561 -0.1732561 -9999 -9999 -9999 -9999 -9999 -9999 -9999 -9999 -9999 -9999 -9999 -9999 -9999 -9999 -9999 -9999 -9999 -9999 -9999 -9999 -9999 -9999 -9999 -9999 -9999 -9999 -9999 -9999 -9999 -9999 -9999 
-9999 -9999 -9999 -9999 -9999 -9999 -9999 -9999 -9999 -9999 -9999 -9999 -9999 -9999 -9999 -9999 -9999 -9999 -9999 -9999 -9999 -9999 -9999 -9999 -9999 -9999 -9999 -9999 0.3004111 0.3175514 0.3255856 0.3175514 0.3175514 0.2712106 0.3177049 0.3177049 0.2712106 0.4496468 0.4496468 0.4496468 0.4496468 0.42338 0.42338 0.42338 0.36338 0.5210771 0.5210771 0.5210771 0.5210771 0.2380536 0.2380536 0.2380536 0.3037457 0.3037457 0.3037457 0.3037457 0.6163554 0.6163554 0.6163554 0.5624561 0.2796579 0.3647234 0.3647234 0.3647234 0.2814357 0.2814357 0.2814357 0.1559659 -0.1028325 -0.1028325 -0.176497 0.389104 0.389104 0.389104 0.389104 0.2951762 1.34749 1.34749 1.34749 0.3222877 0.3222877 0.3222877 0.290741 0.3428804 0.2834094 0.2707187 0.1981644 0.1981644 0.1981644 0.1981644 0.09037109 0.1641418 0.09037109 0.3407902 0.5277674 0.5277674 0.5277674 0.5277674 0.2549914 0.2549914 0.145354 0.185354 0.185354 0.185354 0.2506567 0.3880099 0.3880099 0.2706567 0.2763965 0.3463965 0.3463965 0.3463965 0.3028815 0.3028815 0.3028815 0.3028815 0.3459334 0.3459334 0.3459334 0.2978119 0.2978119 0.2978119 0.792399 1.075564 1.075564 1.075564 0.392399 0.6408218 0.6408218 0.1723647 0.1623647 0.1423207 0.1423207 0.1423207 0.2957002 0.2957002 0.2957002 0.03881104 0.8525982 0.8525982 0.8525982 0.8525982 0.5633827 0.5633827 0.5633827 -1.159885 -1.159885 -1.159885 -1.159885 -0.7911235 -0.7911235 -0.7911235 -0.7911235 -0.5766714 -0.5766714 -1.432917 -1.42289 -1.283643 -0.4128899 -0.4128899 -1.141131 -1.141131 -0.2530328 -0.2530328 -0.962876 -0.3049387 -0.3049387 -0.8633897 -0.3523196 0.2272848 0.2272848 0.2272848 0.2272848 -0.117198 -9999 -9999 -9999 -9999 -9999 -9999 -9999 -9999 -9999 -9999 -9999 -9999 -9999 -9999 -9999 -9999 -9999 -9999 -9999 -9999 -9999 -9999 -9999 -9999 -9999 -9999 -9999 -9999 -9999 -9999 
-9999 -9999 -9999 -9999 -9999 -9999 -9999 -9999 -9999 -9999 -9999 -9999 -9999 -9999 -9999 -9999 -9999 -9999 -9999 -9999 -9999 -9999 -9999 -9999 -9999 -9999 -9999 -9999 -9999 0.3175514 0.3175514 0.3175514 0.2200661 0.3100661 0.3100661 0.3100661 0.2921753 0.2921753 0.4496468 0.4496468 0.2821753 0.42338 0.42338 0.36338 0.3198897 0.5210771 0.5210771 0.5210771 0.2034654 0.3724406 0.3724406 0.2034654 0.3037457 0.3037457 0.3037457 0.3037457 0.6163554 0.6163554 0.6163554 0.6163554 0.2796579 0.2796579 0.2796579 0.2796579 0.2814357 0.2814357 0.2814357 -0.1028325 -0.1028325 -0.1028325 -0.1028325 0.2792534 0.389104 0.389104 0.2792534 0.1271559 0.1271559 0.1271559 0.260741 0.3222877 0.3222877 0.290741 0.3428804 0.3928804 0.3928804 0.3928804 0.2071802 0.2071802 0.2071802 0.2071802 0.09037109 0.09037109 0.09037109 0.3407902 0.5277674 0.5277674 0.5277674 0.5277674 0.2549914 0.2549914 0.145354 0.185354 0.185354 0.185354 0.3580106 0.3580106 0.3580106 0.3580106 0.3463965 0.3463965 0.3463965 0.3463965 0.3028815 0.3328815 0.3328815 0.3028815 0.3903302 0.3903302 0.3459334 0.3459334 0.2978119 0.2978119 0.792399 1.075564 1.075564 1.075564 1.075564 0.1723647 0.1723647 0.1723647 0.1423207 0.1868735 0.1423207 0.1423207 0.3147809 0.3147809 0.2957002 0.2957002 0.8525982 0.8525982 0.8525982 0.8525982 0.05659073 0.05659073 0.05659073 -1.159885 -1.159885 -1.159885 -1.984678 -1.202244 -0.7911235 -0.7911235 -0.5766714 -0.5766714 -0.5766714 -0.5766714 -1.283643 -1.283643 -1.283643 -1.283643 -1.313643 -1.141131 -1.141131 -1.141131 -1.37113 -0.962876 -0.8633897 -0.8633897 0.2272848 0.2272848 0.2272848 0.2272848 0.2272848 -0.117198 -9999 -9999 -9999 -9999 -9999 -9999 -9999 -9999 -9999 -9999 -9999 -9999 -9999 -9999 -9999 -9999 -9999 -9999 -9999 -9999 -9999 -9999 -9999 -9999 -9999 -9999 -9999 -9999 -9999 -9999 
-9999 -9999 -9999 -9999 -9999 -9999 -9999 -9999 -9999 -9999 -9999 -9999 -9999 -9999 -9999 -9999 -9999 -9999 -9999 -9999 -9999 -9999 -9999 -9999 -9999 -9999 -9999 -9999 -9999 -9999 0.4337454 0.4337454 0.3100661 0.3100661 0.3100661 0.3100661 0.2921753 0.2921753 0.2921753 0.2921753 0.2821753 0.3198897 0.3198897 0.3198897 0.3198897 0.3187894 0.5210771 0.3187894 0.3724406 0.3724406 0.3724406 0.3724406 0.3037457 0.3037457 0.3037457 0.3037457 0.6163554 0.6163554 0.6163554 0.5563554 0.2196579 0.2796579 0.2796579 0.2196579 0.2814357 0.2814357 0.2814357 -0.1028325 -0.1028325 -0.1028325 -0.1028325 0.1591278 0.1591278 0.1591278 0.1591278 0.1271559 0.1271559 0.1271559 0.260741 0.290741 0.290741 0.290741 0.3928804 0.3928804 0.3928804 0.3928804 0.2071802 0.2071802 0.2071802 0.2071802 -0.05731811 0.09037109 0.09037109 0.2048073 0.5277674 0.5277674 0.5277674 0.487635 0.487635 0.487635 0.1660818 0.185354 0.185354 0.185354 0.3580106 0.3580106 0.3580106 0.3580106 0.3692824 0.3792824 0.3792824 0.3792824 0.3351233 0.3351233 0.3328815 0.3328815 1.111941 1.111941 0.3903302 0.2889918 0.2889918 0.2889918 0.2889918 1.075564 1.075564 1.075564 0.1172546 0.1723647 0.1505946 0.1172546 0.1868735 0.1868735 0.1868735 0.3147809 0.3847809 0.3847809 0.3847809 0.2957002 -0.2155789 0.8525982 -0.2276291 -0.3355789 -0.6809891 -0.6809891 -0.6809891 -1.977415 -1.977415 -1.977415 -1.487699 -0.9500831 -0.9500831 -0.9500831 -0.5766714 -0.5102405 -0.5002405 -0.5002405 -1.283643 -0.8263992 -0.8263992 -1.283643 -1.513643 -1.32972 -1.32972 -1.32972 -1.32972 -0.5718498 -0.5718498 -0.5718498 0.2272848 0.2272848 0.2272848 0.2272848 0.2272848 -0.117198 -0.117198 -9999 -9999 -9999 -9999 -9999 -9999 -9999 -9999 -9999 -9999 -9999 -9999 -9999 -9999 -9999 -9999 -9999 -9999 -9999 -9999 -9999 -9999 -9999 -9999 -9999 -9999 -9999 -9999 -9999 
-9999 -9999 -9999 -9999 -9999 -9999 -9999 -9999 -9999 -9999 -9999 -9999 -9999 -9999 -9999 -9999 -9999 -9999 -9999 -9999 -9999 -9999 -9999 -9999 -9999 -9999 -9999 -9999 -9999 -9999 0.4337454 0.4337454 0.3100661 0.3100661 0.3100661 0.3100661 0.1529292 0.2921753 0.2921753 0.2921753 0.2329292 0.3158104 0.3198897 0.3198897 0.3158104 0.3564461 0.3564461 0.3358904 0.3724406 0.3724406 0.3724406 0.3724406 0.3036118 0.3478003 0.3478003 0.3036118 0.3852745 0.5563554 0.5563554 0.3852745 0.2196579 0.2196579 0.2196579 0.2196579 0.2814357 0.2814357 0.2814357 -0.1975186 -0.1028325 -0.1028325 -0.1975186 -0.138689 0.1591278 0.1591278 -0.1804129 -0.1804129 -0.1804129 -0.1804129 0.1033479 0.220741 0.220741 0.220741 0.3928804 0.3928804 0.3928804 0.3928804 0.2071802 0.2071802 0.2071802 0.2071802 0.002946472 0.002946472 0.002946472 0.2048073 0.2048073 0.2048073 0.487635 0.487635 0.487635 0.487635 0.4160818 0.09535401 0.09535401 0.09535401 0.3580106 0.3580106 0.3580106 0.3580106 0.3792824 0.3792824 0.3792824 0.3792824 0.3351233 0.4472362 0.4472362 1.111941 1.111941 1.111941 1.111941 0.2586545 0.2586545 0.2586545 0.2586545 0.3699802 1.075564 0.3699802 0.3699802 0.1505946 0.1505946 0.1868735 0.2970387 0.4768735 0.4768735 0.3147809 0.5258156 0.5258156 0.3847809 0.3847809 0.02237091 0.02237091 -0.2276291 -0.8082048 -0.6809891 -0.6809891 -0.6809891 -1.977415 -0.9034938 -1.163494 -1.977415 -0.9500831 -0.9500831 -0.9500831 -0.5102405 -0.5002405 -0.5002405 -0.5002405 -0.5002405 0.3649989 0.3649989 0.3649989 -1.354085 -1.32972 -1.32972 -1.32972 -0.8118498 -0.5718498 -0.5718498 -0.5718498 0.2272848 0.2272848 0.2272848 0.2272848 -0.3727898 -0.1827898 -0.117198 -0.1827898 -9999 -9999 -9999 -9999 -9999 -9999 -9999 -9999 -9999 -9999 -9999 -9999 -9999 -9999 -9999 -9999 -9999 -9999 -9999 -9999 -9999 -9999 -9999 -9999 -9999 -9999 -9999 -9999 
-9999 -9999 -9999 -9999 -9999 -9999 -9999 -9999 -9999 -9999 -9999 -9999 -9999 -9999 -9999 -9999 -9999 -9999 -9999 -9999 -9999 -9999 -9999 -9999 -9999 -9999 -9999 -9999 -9999 -9999 -9999 0.4337454 0.2526511 0.3100661 0.3100661 0.2826511 0.2826511 0.2329292 0.2329292 0.2329292 0.2005763 0.3158104 0.3158104 0.3158104 0.3564461 0.4564461 0.4564461 0.3564461 0.3521326 0.3724406 0.3724406 0.3724406 0.3478003 0.3678003 0.3478003 0.3478003 0.3852745 0.3852745 0.3852745 0.3852745 0.1075285 0.2196579 0.2196579 0.09752853 0.0693718 0.0693718 0.0693718 -0.1144444 -0.1144444 -0.1144444 -0.1975186 -0.4262367 -0.4262367 -0.4262367 -0.4262367 -0.1804129 -0.1804129 -0.1804129 0.1685651 0.1833479 0.220741 0.220741 0.2891545 0.3928804 0.3928804 0.2891545 0.04371277 0.04371277 0.04371277 0.04371277 0.1790976 0.1790976 0.1790976 0.04367081 0.2048073 0.2048073 0.190119 0.6204205 0.6204205 0.6204205 0.4160818 -0.001132965 0.09535401 0.09535401 0.09578659 0.09578659 0.09578659 0.09578659 0.3792824 0.3792824 0.3792824 0.3792824 0.4472362 0.4472362 0.4472362 1.111941 1.111941 1.111941 1.111941 0.2586545 0.2586545 0.2586545 0.2299802 0.3699802 0.3699802 0.3699802 0.2194267 0.2494267 0.2494267 0.2494267 0.4768735 0.4768735 0.4768735 0.5258156 0.5258156 0.5258156 0.5258156 0.3847809 0.02237091 0.02237091 0.02237091 -0.8082048 -0.8082048 -0.8082048 -1.341375 -0.9034938 -0.9034938 -0.9034938 -1.163494 -0.9500831 -0.9500831 -0.9500831 -0.5102405 -0.3268855 -0.3268855 -0.3268855 0.2049989 0.3649989 0.3649989 0.3649989 0.3649989 -1.100647 -1.050647 -1.100647 -0.8118498 -0.5669439 -0.5669439 -0.5669439 -0.5718498 0.2272848 0.2272848 -0.9336824 -0.3727898 -0.1827898 -0.1827898 -0.1827898 -9999 -9999 -9999 -9999 -9999 -9999 -9999 -9999 -9999 -9999 -9999 -9999 -9999 -9999 -9999 -9999 -9999 -9999 -9999 -9999 -9999 -9999 -9999 -9999 -9999 -9999 -9999 -9999 
-9999 -9999 -9999 -9999 -9999 -9999 -9999 -9999 -9999 -9999 -9999 -9999 -9999 -9999 -9999 -9999 -9999 -9999 -9999 -9999 -9999 -9999 -9999 -9999 -9999 -9999 -9999 -9999 -9999 -9999 -9999 -9999 0.2526511 0.2826511 0.2826511 0.2826511 0.1605763 0.2005763 0.2005763 0.2005763 0.2005763 0.1961588 0.3158104 0.1961588 0.4564461 0.4564461 0.4564461 0.4564461 0.3521326 0.4035419 0.4035419 0.3521326 0.4378003 0.4378003 0.4378003 0.3678003 0.2796486 0.3852745 0.3852745 0.2796486 0.2421329 0.2421329 0.1656752 0.09752853 0.07703934 0.0693718 0.0693718 -0.1144444 0.2393146 -0.1144444 -0.1144444 -0.562167 -0.0621701 -0.0621701 -0.4504129 -0.4504129 0.01694641 0.01694641 0.1685651 0.1833479 0.1833479 0.1833479 0.2891545 0.2891545 0.2891545 0.2891545 0.1595396 0.1595396 0.1595396 0.1790976 0.1790976 0.1790976 0.1790976 0.04367081 0.190119 0.190119 0.6204205 0.6204205 0.6204205 0.6204205 0.5513085 -0.001132965 -0.001132965 -0.001132965 0.09578659 0.09578659 0.09578659 0.09578659 0.1718712 0.3792824 0.3792824 0.3272362 0.4472362 0.4472362 0.4472362 1.111941 1.111941 1.111941 0.8000867 0.1986545 0.1986545 0.1986545 0.1986545 0.2299802 0.3699802 0.2299802 0.2494267 0.2494267 0.2494267 0.2970387 0.4768735 0.4768735 0.4768735 0.5258156 0.5258156 0.5258156 0.5258156 0.4458156 0.1307657 0.1307657 0.02237091 -0.8028749 -0.8028749 -0.8028749 -0.9034938 -0.9034938 -0.9034938 -0.9034938 -0.5788814 -0.5788814 -0.5788814 -0.5788814 -0.3268855 -0.3268855 -0.3268855 -0.3268855 0.2049989 0.3849989 0.3849989 0.3849989 0.3649989 -1.050647 -1.050647 -1.050647 -0.716944 -0.5669439 -0.4544728 -0.5669439 -0.5669439 -0.8769013 -0.8769013 -0.8769013 -0.3939769 -0.2951277 -0.2951277 -0.2951277 -1.046229 -9999 -9999 -9999 -9999 -9999 -9999 -9999 -9999 -9999 -9999 -9999 -9999 -9999 -9999 -9999 -9999 -9999 -9999 -9999 -9999 -9999 -9999 -9999 -9999 -9999 -9999 -9999 
-9999 -9999 -9999 -9999 -9999 -9999 -9999 -9999 -9999 -9999 -9999 -9999 -9999 -9999 -9999 -9999 -9999 -9999 -9999 -9999 -9999 -9999 -9999 -9999 -9999 -9999 -9999 -9999 -9999 -9999 -9999 -9999 -0.1177632 0.2883891 0.2883891 -0.1177632 0.1889232 0.2005763 0.2005763 0.2005763 0.1961588 0.2346089 0.2346089 0.2346089 0.4564461 0.4564461 0.4564461 0.4564461 0.4035419 0.4035419 0.4035419 0.4035419 0.4378003 0.5129251 0.5129251 0.4378003 0.2880304 0.2880304 0.2880304 0.2880304 0.2421329 0.2421329 0.2421329 0.1656752 0.07703934 0.07703934 -0.1561761 0.2393146 0.2393146 0.2393146 0.2282289 -0.0621701 -0.0621701 -0.0621701 -0.0621701 0.01694641 0.01694641 0.01694641 0.1685651 0.1833479 0.1833479 0.1833479 0.258698 0.258698 0.2891545 0.236902 0.1595396 0.2195396 0.2195396 0.1790976 0.2031247 0.2031247 0.1790976 0.1490976 0.190119 0.190119 0.190119 0.6204205 0.6204205 0.6204205 0.5513085 -0.001132965 -0.001132965 -0.001132965 -0.1342134 0.09578659 0.09578659 0.09578659 0.1718712 0.1718712 0.1718712 0.3272362 0.4472362 0.4472362 0.4472362 1.155759 1.58258 1.58258 0.8000867 0.07961334 0.1986545 0.1986545 0.07812576 0.2129504 0.2129504 0.2129504 0.4161063 0.4161063 0.4161063 0.4161063 0.3670387 0.4768735 0.4768735 0.3670387 0.5258156 0.5258156 0.4458156 0.1307657 0.1307657 0.1307657 0.1307657 -0.8028749 -0.8028749 -0.8028749 -1.132875 -0.9034938 -0.9034938 -0.9034938 -0.5788814 -0.5788814 -0.5788814 -0.5788814 0.2578656 0.3078656 0.3078656 0.3078656 0.2049989 0.3849989 0.3849989 0.3849989 -0.2379913 -0.2379913 -0.2379913 -0.2379913 -0.4544728 -0.4544728 -0.4544728 -0.4544728 -0.8769013 -0.8769013 -0.8769013 -0.8769013 -0.2951277 -0.2951277 -0.2951277 -0.2951277 -1.196229 -0.5010043 -9999 -9999 -9999 -9999 -9999 -9999 -9999 -9999 -9999 -9999 -9999 -9999 -9999 -9999 -9999 -9999 -9999 -9999 -9999 -9999 -9999 -9999 -9999 -9999 -9999 -9999 
-9999 -9999 -9999 -9999 -9999 -9999 -9999 -9999 -9999 -9999 -9999 -9999 -9999 -9999 -9999 -9999 -9999 -9999 -9999 -9999 -9999 -9999 -9999 -9999 -9999 -9999 -9999 -9999 -9999 -9999 -9999 -9999 -9999 0.2883891 0.2883891 0.2883891 0.1889232 0.261555 0.261555 0.261555 1.134609 1.486331 1.486331 0.2346089 0.3803409 0.4564461 0.4564461 0.4564461 0.4035419 0.4035419 0.4035419 0.4035419 0.5129251 0.5129251 0.5129251 1.23803 1.23803 1.23803 1.23803 0.2880304 0.3227135 0.3227135 0.3227135 0.07703934 0.07703934 0.07703934 0.07703934 0.2393146 0.2393146 0.2393146 0.2393146 -0.0621701 0.07760727 -0.0621701 -0.0621701 0.01694641 0.01694641 0.01694641 0.377415 0.377415 0.377415 0.2619599 0.258698 0.258698 0.258698 0.258698 0.2195396 0.2195396 0.2195396 0.2195396 0.2031247 0.2031247 0.2031247 -0.07154602 -0.07154602 -0.07154602 -0.07154602 0.5513085 0.6204205 0.5513085 0.5513085 0.526705 0.526705 0.526705 -0.1342134 -0.1342134 -0.1342134 -0.226795 0.1425171 0.1718712 0.1718712 0.2071544 0.5436871 0.5436871 1.155759 1.58258 1.58258 1.58258 1.58258 0.2525677 0.2525677 0.08961334 0.2129504 0.4893106 0.4893106 0.4161063 0.4161063 0.4161063 0.4161063 0.4161063 0.3728099 0.3728099 0.3670387 0.4077702 0.4173528 0.4458156 0.300836 0.1307657 0.1307657 0.1307657 0.1307657 -0.8028749 -0.8028749 -0.8028749 -1.204208 -1.204208 -1.204208 -1.204208 -0.5788814 -0.5788814 -0.5788814 -0.5788814 0.2578656 0.3078656 0.3078656 0.3078656 0.3078656 0.3849989 0.3849989 0.3849989 -0.2379913 0.07341766 -0.2379913 -0.2379913 -0.4544728 -0.2136072 -0.2136072 -0.2136072 -0.4544728 -0.8769013 -0.8769013 -1.248567 -0.2951277 -0.1451277 -0.1451277 -0.1451277 -0.5010043 -0.5010043 -9999 -9999 -9999 -9999 -9999 -9999 -9999 -9999 -9999 -9999 -9999 -9999 -9999 -9999 -9999 -9999 -9999 -9999 -9999 -9999 -9999 -9999 -9999 -9999 -9999 -9999 
-9999 -9999 -9999 -9999 -9999 -9999 -9999 -9999 -9999 -9999 -9999 -9999 -9999 -9999 -9999 -9999 -9999 -9999 -9999 -9999 -9999 -9999 -9999 -9999 -9999 -9999 -9999 -9999 -9999 -9999 -9999 -9999 -9999 -9999 1.46021 0.9902099 0.261555 0.261555 0.261555 0.261555 1.486331 1.616331 1.486331 1.486331 0.3803409 0.3803409 0.3803409 0.3803409 0.4035419 0.4035419 0.4035419 0.4459589 0.5129251 0.5129251 0.5129251 1.23803 1.23803 1.23803 1.23803 0.359157 0.3227135 0.3227135 0.3227135 0.3227135 0.2059676 0.2059676 0.2059676 0.2393146 0.2393146 0.2393146 0.2282289 0.07760727 0.07760727 0.07760727 0.07760727 0.2129028 0.2129028 0.01694641 0.377415 0.377415 0.377415 0.377415 0.258698 0.258698 0.258698 0.258698 0.5114641 0.5114641 0.5114641 0.2195396 0.2031247 0.2031247 0.2031247 -0.2057098 -0.07154602 -0.07154602 -0.2057098 -0.06611191 0.5513085 0.5513085 0.526705 0.526705 0.526705 0.526705 -0.3422032 -0.226795 -0.226795 0.1425171 0.1425171 0.1425171 0.1425171 0.2071544 0.5436871 0.5436871 0.5436871 1.58258 1.58258 1.58258 1.58258 0.2525677 0.2525677 0.2525677 0.4893106 0.4893106 0.4893106 0.4893106 0.6690846 0.6690846 0.6690846 0.5490846 0.3728099 0.4328099 0.3728099 0.4077702 0.540271 0.4173528 0.4173528 0.1307657 0.1307657 0.1307657 -0.01151611 -0.627013 -0.627013 -0.627013 -0.7951632 -1.199219 -1.199219 -1.199219 -1.274527 -0.647381 -0.647381 -0.677381 0.2578656 0.3078656 0.3078656 0.3078656 0.3078656 0.3849989 0.3849989 0.3849989 0.07341766 0.1134177 0.1134177 0.1134177 -0.4544728 -0.2136072 -0.2136072 -0.2136072 -1.368567 -1.248567 -1.248567 -1.248567 -0.1451277 -0.1451277 -0.1451277 -0.1451277 -0.8310043 -0.5010043 -0.5010043 -9999 -9999 -9999 -9999 -9999 -9999 -9999 -9999 -9999 -9999 -9999 -9999 -9999 -9999 -9999 -9999 -9999 -9999 -9999 -9999 -9999 -9999 -9999 -9999 -9999 
-9999 -9999 -9999 -9999 -9999 -9999 -9999 -9999 -9999 -9999 -9999 -9999 -9999 -9999 -9999 -9999 -9999 -9999 -9999 -9999 -9999 -9999 -9999 -9999 -9999 -9999 -9999 -9999 -9999 -9999 -9999 -9999 -9999 -9999 1.46021 1.46021 0.261555 0.5721691 0.301555 0.301555 1.616331 1.616331 1.616331 1.486331 0.3603409 0.3803409 0.3803409 0.3574483 0.3723117 0.3723117 0.3723117 0.4522627 0.5129251 0.5129251 0.5129251 1.23803 1.23803 1.23803 1.23803 0.359157 0.3227135 0.3227135 0.3227135 0.2059676 0.2059676 0.2059676 0.2059676 0.09684677 0.09684677 0.09684677 0.09221344 0.07760727 0.2618825 0.2618825 0.2129028 0.2329028 0.2329028 0.2329028 0.377415 0.377415 0.377415 0.377415 0.258698 0.258698 0.258698 0.5914641 0.5914641 0.5914641 0.5914641 0.5114641 0.2031247 0.2031247 0.1831247 -0.2037424 -0.2037424 -0.2037424 -0.2377892 -0.06611191 -0.06611191 -0.06611191 0.526705 0.526705 0.526705 0.526705 -0.2922032 -0.2922032 -0.2922032 0.1425171 0.1425171 0.1744406 0.1744406 0.3317355 0.5436871 0.5436871 0.5436871 1.58258 1.58258 1.58258 1.58258 0.2525677 0.2525677 0.2525677 0.4893106 0.4893106 0.4893106 0.6690846 0.6690846 0.6690846 0.6690846 0.5490846 0.4328099 0.4328099 0.4328099 0.540271 0.5873528 0.5873528 0.5873528 0.3718089 0.3718089 0.3718089 -0.01151611 -0.627013 -0.627013 -0.627013 -0.627013 -0.06975586 -0.06975586 -0.07975586 -0.647381 -0.647381 -0.2276656 -0.647381 -0.410067 0.3078656 0.3078656 0.3078656 -0.01347717 0.01735581 0.01735581 -0.01347717 0.1134177 0.1134177 0.1134177 0.1134177 -0.5436072 -0.2136072 -0.2136072 -0.2136072 -1.368567 -1.368567 -1.368567 -1.468567 -0.1451277 -0.1451277 -0.1451277 -0.1451277 -0.8310043 -0.8310043 -0.8310043 -1.69007 -9999 -9999 -9999 -9999 -9999 -9999 -9999 -9999 -9999 -9999 -9999 -9999 -9999 -9999 -9999 -9999 -9999 -9999 -9999 -9999 -9999 -9999 -9999 -9999 
-9999 -9999 -9999 -9999 -9999 -9999 -9999 -9999 -9999 -9999 -9999 -9999 -9999 -9999 -9999 -9999 -9999 -9999 -9999 -9999 -9999 -9999 -9999 -9999 -9999 -9999 -9999 -9999 -9999 -9999 -9999 -9999 -9999 -9999 -9999 1.656453 0.5721691 1.422169 1.422169 0.301555 1.616331 1.616331 1.616331 1.616331 0.5695885 0.5695885 0.5695885 0.3574483 0.3723117 0.3723117 0.3723117 0.451003 0.5408206 0.5408206 0.5408206 0.481003 1.23803 1.23803 1.090073 0.2866951 0.2866951 0.3227135 0.2866951 0.3924597 0.3924597 0.3924597 0.3924597 0.2368468 0.2368468 0.2368468 0.09221344 0.2618825 0.2618825 0.2618825 0.2618825 0.2329028 0.2329028 0.2329028 0.377415 0.377415 0.377415 0.337415 0.384133 0.384133 0.384133 0.5914641 0.5914641 0.5914641 0.5914641 0.5114641 0.3502338 0.3502338 0.1313721 0.2905974 0.2905974 0.2905974 -0.2037424 -0.2377892 -0.06611191 -0.06611191 0.3954106 0.526705 0.3954106 0.3954106 -0.003135223 -0.003135223 -0.003135223 -0.2783212 0.1744406 0.1744406 0.1744406 0.3317355 0.3317355 0.5436871 0.3317355 0.2363335 0.2463335 0.2463335 0.1641182 0.2525677 0.2525677 0.2525677 0.4893106 0.4893106 0.4893106 0.6690846 0.6690846 0.6690846 0.6690846 0.5490846 0.4660756 0.4660756 0.4660756 0.5873528 0.5873528 0.5873528 0.5873528 0.844256 0.844256 0.3718089 0.2622501 -0.627013 -0.627013 -0.627013 -0.06975586 -0.06975586 -0.06975586 -0.06975586 -0.647381 -0.1576656 -0.1576656 -0.2276656 -0.410067 -0.160067 -0.160067 -0.160067 0.05782318 0.05782318 0.05782318 -0.01347717 0.1134177 0.1134177 0.1134177 0.1134177 -0.5436072 -0.2136072 -0.2136072 -0.2136072 -0.9965286 -0.9965286 -0.9965286 -1.468567 -0.4178625 -0.1451277 -0.1451277 -0.8678625 -1.323009 -1.323009 -1.323009 -1.323009 -9999 -9999 -9999 -9999 -9999 -9999 -9999 -9999 -9999 -9999 -9999 -9999 -9999 -9999 -9999 -9999 -9999 -9999 -9999 -9999 -9999 -9999 -9999 -9999 
-9999 -9999 -9999 -9999 -9999 -9999 -9999 -9999 -9999 -9999 -9999 -9999 -9999 -9999 -9999 -9999 -9999 -9999 -9999 -9999 -9999 -9999 -9999 -9999 -9999 -9999 -9999 -9999 -9999 -9999 -9999 -9999 -9999 -9999 -9999 -9999 1.422169 1.422169 1.422169 1.422169 1.616331 1.616331 1.616331 1.213596 0.5695885 0.5695885 0.5695885 0.5695885 0.3723117 0.3723117 0.3723117 0.3723117 0.5408206 0.5408206 0.5408206 0.5408206 1.090073 1.090073 1.090073 1.090073 0.2866951 0.2866951 0.2752798 0.4524597 0.4524597 0.4524597 0.3924597 0.2368468 0.2511774 0.2368468 0.2368468 0.2618825 0.2618825 0.2618825 0.2618825 0.237224 0.237224 0.237224 0.4948634 0.4948634 0.4948634 0.4948634 0.384133 0.384133 0.384133 0.5914641 0.5914641 0.5914641 0.5914641 0.3502338 0.4063597 0.3502338 0.3502338 0.2905974 0.2905974 0.2905974 0.1089859 0.2696593 0.2696593 -0.1649857 0.363134 0.3954106 0.3954106 0.3954106 -0.003135223 -0.003135223 -0.003135223 -0.2783212 0.1744406 0.1744406 0.1744406 0.3317355 0.3317355 0.3317355 0.2363335 0.2463335 0.2463335 0.2463335 0.2463335 0.3141182 0.3141182 0.3141182 0.4893106 0.4893106 0.4893106 0.3673111 0.6690846 0.6690846 0.5490846 0.4238159 0.4660756 0.4660756 0.4660756 0.5873528 0.6712286 0.6712286 0.844256 0.844256 0.844256 0.844256 0.2622501 -0.6570129 0.1933905 -0.627013 -0.06975586 0.1673137 0.1673137 0.1673137 -0.07975586 0.006492462 0.006492462 0.006492462 -0.2276656 -0.2478592 -0.1478592 -0.6613511 0.05782318 0.05782318 0.05782318 0.05782318 0.1528511 0.1528511 0.1528511 0.1134177 -0.854398 -0.1827051 -0.1827051 -0.854398 -0.9965286 -0.8965286 -0.8965286 -0.8965286 -0.8678625 -0.8063301 -0.8063301 -0.8678625 -1.323009 -1.323009 -1.323009 -1.323009 -1.198548 -9999 -9999 -9999 -9999 -9999 -9999 -9999 -9999 -9999 -9999 -9999 -9999 -9999 -9999 -9999 -9999 -9999 -9999 -9999 -9999 -9999 -9999 -9999 
-9999 -9999 -9999 -9999 -9999 -9999 -9999 -9999 -9999 -9999 -9999 -9999 -9999 -9999 -9999 -9999 -9999 -9999 -9999 -9999 -9999 -9999 -9999 -9999 -9999 -9999 -9999 -9999 -9999 -9999 -9999 -9999 -9999 -9999 -9999 -9999 1.422169 1.422169 1.422169 1.422169 1.403596 1.403596 1.403596 1.213596 0.5695885 0.5695885 0.5695885 0.5695885 0.3723117 0.3723117 0.3723117 0.3408206 0.5408206 0.5408206 0.5408206 0.260927 1.090073 1.090073 1.090073 0.3415202 0.6106749 0.6106749 0.4524597 0.4524597 0.4524597 0.4524597 0.3924597 0.2511774 0.2511774 0.2511774 0.2368468 0.2618825 0.2618825 0.2618825 0.237224 0.237224 0.237224 0.3748634 0.4948634 0.4948634 0.4948634 0.4948634 0.384133 0.384133 0.384133 0.384133 0.1895595 0.5914641 0.1895595 0.4063597 0.4182413 0.4182413 0.4182413 0.2905974 0.334758 0.334758 0.2696593 0.2696593 0.2696593 0.2696593 0.363134 0.363134 0.3954106 0.363134 0.3042856 0.3042856 0.3042856 -0.04313522 0.1744406 0.1744406 0.1744406 -0.1803972 0.235341 0.235341 0.2955612 0.2955612 0.3855612 0.3855612 0.3141182 0.3141182 0.3141182 0.3141182 0.2773111 0.3673111 0.3673111 0.3673111 0.4238159 0.4238159 0.4238159 0.4238159 0.4660756 0.4660756 0.4660756 0.6712286 0.6712286 0.6712286 0.844256 0.844256 0.844256 0.844256 0.2622501 0.2433905 0.2433905 0.1933905 0.1673137 0.1673137 0.1673137 0.1673137 -0.01350754 0.006492462 0.006492462 0.006492462 -0.2478592 -0.1478592 -0.1478592 -0.1478592 0.05782318 0.05782318 0.05782318 -0.04217682 0.1528511 0.1528511 0.1528511 0.1528511 -0.1827051 -0.1827051 -0.1827051 -0.1827051 -0.6470184 -0.6470184 -0.6470184 -0.8965286 -0.8063301 -0.8063301 -0.8063301 -0.8063301 -1.563009 -1.323009 -1.323009 -1.563009 -1.198548 -1.198548 -9999 -9999 -9999 -9999 -9999 -9999 -9999 -9999 -9999 -9999 -9999 -9999 -9999 -9999 -9999 -9999 -9999 -9999 -9999 -9999 -9999 -9999 
-9999 -9999 -9999 -9999 -9999 -9999 -9999 -9999 -9999 -9999 -9999 -9999 -9999 -9999 -9999 -9999 -9999 -9999 -9999 -9999 -9999 -9999 -9999 -9999 -9999 -9999 -9999 -9999 -9999 -9999 -9999 -9999 -9999 -9999 -9999 -9999 -9999 1.422169 1.422169 1.422169 1.403596 1.403596 1.403596 0.2365161 0.4195885 0.5695885 0.5695885 0.3265161 0.3211993 0.3211993 0.3211993 0.2255591 0.5408206 0.5408206 0.5408206 0.260927 0.2683734 0.2683734 0.2683734 0.6106749 0.6106749 0.6106749 0.6106749 0.4524597 0.4524597 0.4524597 0.3119226 0.462795 0.462795 0.462795 0.2511774 0.3109006 0.3109006 0.2302545 0.2302545 0.237224 0.237224 0.237224 0.4948634 0.4948634 0.4948634 0.4948634 0.384133 0.384133 0.384133 0.1895595 0.1895595 0.1895595 0.1895595 0.4182413 0.4182413 0.4182413 0.4182413 0.334758 0.334758 0.334758 0.334758 0.3302727 0.3302727 0.2696593 0.363134 0.363134 0.363134 0.3042856 0.3042856 0.3042856 0.3042856 -0.04313522 0.2108824 0.2108824 0.2108824 0.235341 0.235341 0.235341 0.2955612 0.3855612 0.3855612 0.3855612 0.3855612 0.3141182 0.3141182 0.3141182 0.2773111 0.2773111 0.2773111 0.2773111 0.06258392 0.06258392 0.06258392 0.1425803 0.4660756 0.4660756 0.4660756 0.6712286 0.6712286 0.6712286 0.6712286 0.844256 0.844256 0.844256 0.2433905 0.2433905 0.2433905 0.2433905 1.257314 1.257314 1.257314 0.7473137 0.006492462 0.1764925 0.1764925 0.1764925 -0.1478592 -0.1478592 -0.1478592 0.01098099 0.07182267 0.07182267 0.07182267 -0.04217682 0.2628511 0.2628511 0.2628511 0.1528511 -0.1827051 -0.1527051 -0.1527051 -0.1527051 -0.6470184 -0.5670184 -0.5670184 -0.5670184 -0.8063301 -0.8063301 -0.8063301 -0.8063301 -1.563009 -1.563009 -1.563009 -1.563009 -1.198548 -1.198548 -9999 -9999 -9999 -9999 -9999 -9999 -9999 -9999 -9999 -9999 -9999 -9999 -9999 -9999 -9999 -9999 -9999 -9999 -9999 -9999 -9999 -9999 
-9999 -9999 -9999 -9999 -9999 -9999 -9999 -9999 -9999 -9999 -9999 -9999 -9999 -9999 -9999 -9999 -9999 -9999 -9999 -9999 -9999 -9999 -9999 -9999 -9999 -9999 -9999 -9999 -9999 -9999 -9999 -9999 -9999 -9999 -9999 -9999 -9999 -9999 1.411397 1.411397 0.3342668 1.403596 0.3342668 0.3342668 0.3265161 0.3265161 0.3265161 0.3265161 0.2607709 0.3211993 0.229297 0.2255591 0.2955591 0.2955591 0.2955591 0.2683734 0.3658547 0.3658547 0.2683734 0.6106749 0.6106749 0.6106749 0.6106749 0.4524597 0.4524597 0.4082982 0.3119226 0.462795 0.462795 0.462795 0.3109006 0.3109006 0.3109006 0.3109006 0.2291075 0.2291075 0.237224 0.3496376 0.4596376 0.4596376 0.4596376 0.4596376 0.2966367 0.2966367 0.2966367 0.03952149 0.3203986 0.3203986 0.3203986 0.4182413 0.4182413 0.4182413 0.4182413 0.334758 0.399139 0.399139 0.334758 0.3802727 0.3802727 0.3802727 0.2980942 0.363134 0.2980942 0.2980942 0.3042856 0.3042856 0.3042856 0.2442856 0.2108824 0.2108824 0.2108824 0.235341 0.4204715 0.4204715 0.4929926 0.4929926 0.4929926 0.4929926 0.3855612 0.2441182 0.3141182 0.2422337 0.165105 0.2773111 0.2773111 0.165105 0.06258392 0.06258392 0.06258392 0.1425803 0.1425803 0.1425803 0.1425803 -0.9401265 0.6712286 0.6712286 0.1810069 0.1810069 0.1810069 0.1810069 0.2433905 0.302643 0.2433905 0.2433905 1.257314 1.257314 1.257314 1.257314 0.1764925 0.1764925 0.1764925 0.1764925 -0.2403246 -0.1478592 -0.1478592 0.07182267 0.07182267 0.1818227 0.1818227 -0.109019 0.2628511 0.2628511 0.2628511 0.2628511 -0.1527051 -0.1527051 -0.1527051 -0.1527051 0.07664978 0.07664978 0.07664978 -0.5670184 -0.9021456 -0.8063301 -0.8063301 -0.9021456 -1.5752 -1.563009 -1.563009 -1.5752 -1.198548 -1.198548 -1.198548 -9999 -9999 -9999 -9999 -9999 -9999 -9999 -9999 -9999 -9999 -9999 -9999 -9999 -9999 -9999 -9999 -9999 -9999 -9999 -9999 -9999 
-9999 -9999 -9999 -9999 -9999 -9999 -9999 -9999 -9999 -9999 -9999 -9999 -9999 -9999 -9999 -9999 -9999 -9999 -9999 -9999 -9999 -9999 -9999 -9999 -9999 -9999 -9999 -9999 -9999 -9999 -9999 -9999 -9999 -9999 -9999 -9999 -9999 -9999 1.411397 1.411397 0.3342668 0.361998 0.361998 0.3342668 0.2365161 0.3265161 0.3265161 0.2607709 0.2607709 0.2607709 0.2607709 0.2520435 0.2955591 0.2955591 0.2955591 0.3658547 0.3658547 0.3658547 0.3658547 0.4563452 0.6106749 0.6106749 0.6106749 0.4082982 0.4082982 0.4082982 1.132795 1.132795 1.132795 1.132795 0.462795 0.3509006 0.3509006 0.3509006 0.2291075 0.2291075 0.2291075 0.4121794 0.4596376 0.4596376 0.4596376 0.4421794 0.3775951 0.3775951 0.2966367 0.3203986 0.3203986 0.3203986 0.3203986 0.4240695 0.4240695 0.4240695 0.3533118 0.399139 0.399139 0.399139 0.399139 0.3802727 0.3802727 0.3802727 0.2980942 0.2980942 0.2980942 0.2980942 0.3334735 0.3334735 0.3334735 0.1503993 0.2108824 0.2108824 0.2108824 0.4204715 0.4204715 0.4204715 0.4929926 0.4929926 0.4929926 0.4929926 0.2398648 0.2422337 0.2422337 0.2422337 0.165105 0.165105 0.165105 0.165105 -0.2025711 -0.2025711 -0.7839168 0.1425803 0.1425803 0.1425803 0.1425803 -0.9401265 -0.9401265 -0.9401265 -0.7762539 0.1810069 0.1810069 0.1810069 0.302643 0.302643 0.302643 0.302643 1.257314 1.257314 1.257314 1.257314 0.1764925 0.1764925 0.1764925 0.1764925 -0.2403246 -0.2203246 -0.2203246 0.07182267 0.1818227 0.1818227 0.1818227 0.1818227 0.2628511 0.2628511 0.2628511 0.03362839 -0.008654327 -0.008654327 -0.008654327 0.07664978 0.3966498 0.3966498 0.3966498 0.3966498 -0.9021456 -0.9021456 -0.9021456 -0.9021456 -1.5752 -1.5752 -1.5752 -1.5752 -1.498013 -1.498013 -1.498013 -1.413744 -9999 -9999 -9999 -9999 -9999 -9999 -9999 -9999 -9999 -9999 -9999 -9999 -9999 -9999 -9999 -9999 -9999 -9999 -9999 -9999 
-9999 -9999 -9999 -9999 -9999 -9999 -9999 -9999 -9999 -9999 -9999 -9999 -9999 -9999 -9999 -9999 -9999 -9999 -9999 -9999 -9999 -9999 -9999 -9999 -9999 -9999 -9999 -9999 -9999 -9999 -9999 -9999 -9999 -9999 -9999 -9999 -9999 -9999 -9999 0.4074097 0.661998 0.661998 0.361998 0.361998 0.1364799 0.1364799 0.1364799 0.2607709 0.2607709 0.2607709 0.2607709 0.2954546 0.3219081 0.3219081 0.3219081 0.3658547 0.3658547 0.3658547 0.3658547 0.4563452 0.4563452 0.4563452 0.4563452 0.4082982 0.4082982 0.4082982 1.132795 1.132795 1.132795 1.132795 0.3509006 0.3509006 0.3509006 0.3509006 0.3598193 0.3598193 0.3598193 0.4121794 0.4421794 0.4421794 0.4421794 0.4421794 0.5320361 0.5320361 0.5320361 0.3284822 0.4799611 0.4799611 0.4799611 0.4240695 0.4240695 0.4240695 0.4535008 0.7235008 0.7235008 0.7235008 0.399139 0.3994707 0.3994707 0.3802727 0.2555255 0.2555255 0.2555255 0.3334735 0.3334735 0.3334735 0.3334735 0.1503993 0.2108824 0.2108824 0.2108824 0.4204715 0.4204715 0.4204715 0.4929926 1.714859 1.714859 1.714859 0.3829926 0.4474667 0.4474667 0.2398648 -0.3304205 0.165105 0.165105 -0.2025711 -0.2025711 -0.2025711 -0.2025711 -0.3849579 0.1425803 -0.3849579 -0.3849579 -1.209736 -0.9401265 -0.9401265 -0.7762539 -0.6293428 -0.6293428 -0.6293428 0.302643 0.302643 0.302643 0.302643 -0.8100867 1.257314 1.257314 -0.8100867 -0.1087715 0.1764925 0.1764925 0.1764925 -0.2203246 -0.2203246 -0.2203246 0.09182266 0.1818227 0.1818227 0.1818227 0.1818227 0.2628511 0.2628511 0.2628511 0.09951523 -0.008654327 -0.008654327 -0.008654327 0.07664978 0.3966498 0.3966498 0.3966498 0.3966498 -1.142146 -0.9021456 -0.9021456 -1.288708 -1.387549 -1.387549 -1.387549 -1.668012 -1.498013 -0.5509804 -1.498013 -1.202241 -9999 -9999 -9999 -9999 -9999 -9999 -9999 -9999 -9999 -9999 -9999 -9999 -9999 -9999 -9999 -9999 -9999 -9999 -9999 -9999 
-9999 -9999 -9999 -9999 -9999 -9999 -9999 -9999 -9999 -9999 -9999 -9999 -9999 -9999 -9999 -9999 -9999 -9999 -9999 -9999 -9999 -9999 -9999 -9999 -9999 -9999 -9999 -9999 -9999 -9999 -9999 -9999 -9999 -9999 -9999 -9999 -9999 -9999 -9999 -9999 0.901998 0.901998 0.901998 0.361998 0.1364799 0.1364799 0.1167412 0.2772346 0.2772346 0.2772346 0.2772346 0.3219081 0.3219081 0.3219081 0.3219081 0.3658547 0.3658547 0.3658547 0.2783371 0.2514989 0.4563452 0.4563452 0.2482982 0.3466402 0.4082982 0.2482982 1.132795 1.132795 1.132795 1.132795 0.2076411 0.3509006 0.3509006 0.3598193 0.3598193 0.3598193 0.3598193 0.3498193 0.4421794 0.4421794 0.4421794 0.7375951 0.7375951 0.7375951 0.5320361 0.4799611 0.4799611 0.4799611 0.4799611 0.4340695 0.4340695 0.4340695 0.4535008 0.7235008 0.7235008 0.7235008 0.7235008 0.3994707 0.3994707 0.3994707 0.2555255 0.2555255 0.2555255 0.2555255 0.3334735 0.3334735 0.3334735 0.1852359 0.3562227 0.3562227 0.3562227 0.4036995 0.4204715 0.4204715 1.714859 1.714859 1.714859 1.714859 0.4474667 0.4474667 0.4474667 0.4474667 -0.2004205 -0.2004205 -0.2004205 -0.2025711 -0.2025711 -0.2025711 -0.2025711 -0.3849579 -0.3849579 -0.3849579 -0.7884241 -1.108913 -1.108913 -1.108913 -0.8193428 -0.4177638 -0.4177638 -0.4177638 0.302643 0.302643 0.302643 -0.09992966 -0.8100867 -0.8100867 -0.8100867 -0.8100867 -0.8213095 -0.1087715 -0.8213095 -0.8213095 -0.2203246 -0.2203246 -0.2203246 0.09182266 0.1818227 0.1818227 0.1818227 0.1818227 0.2695152 0.2695152 0.2695152 0.09951523 -0.008654327 -0.008654327 -0.008654327 -0.008654327 0.3966498 0.3966498 0.3966498 0.3966498 -1.199801 -1.199801 -1.199801 -1.199801 -1.387549 -0.5386226 -1.387549 -1.507549 -0.5509804 -0.5509804 -0.5509804 -1.202241 -1.02284 -9999 -9999 -9999 -9999 -9999 -9999 -9999 -9999 -9999 -9999 -9999 -9999 -9999 -9999 -9999 -9999 -9999 -9999 -9999 
-9999 -9999 -9999 -9999 -9999 -9999 -9999 -9999 -9999 -9999 -9999 -9999 -9999 -9999 -9999 -9999 -9999 -9999 -9999 -9999 -9999 -9999 -9999 -9999 -9999 -9999 -9999 -9999 -9999 -9999 -9999 -9999 -9999 -9999 -9999 -9999 -9999 -9999 -9999 -9999 0.901998 0.901998 0.901998 0.901998 0.1496928 0.1496928 0.1279002 0.2772346 0.2907718 0.2907718 0.2772346 0.3922769 0.3922769 0.3922769 0.3219081 0.2783371 0.2783371 0.2783371 0.2783371 0.4890912 0.4890912 0.4890912 0.2414989 0.3766402 0.3766402 0.3466402 0.2909389 1.132795 1.132795 0.6127949 0.2176411 0.2176411 0.3509006 0.3598193 0.3598193 0.3598193 0.3598193 0.3498193 0.380459 0.380459 0.380459 0.7375951 0.7375951 0.7375951 0.7375951 0.4799611 0.4799611 0.4799611 0.4799611 0.5513861 0.5513861 0.5513861 0.4535008 0.7235008 0.7235008 0.7235008 0.7235008 0.4416324 0.4416324 0.3994707 0.2092418 0.2092418 0.2092418 0.2525882 0.2525882 0.3334735 0.2525882 0.3562227 0.3945612 0.3945612 0.3562227 0.4036995 0.4036995 0.4036995 0.4036995 1.714859 1.714859 1.714859 0.4474667 0.4474667 0.4474667 0.4474667 0.2688866 0.2688866 0.2688866 -0.2004205 -0.2025711 -0.2025711 -0.4577977 -0.7884241 0.08968735 0.08968735 0.08968735 -0.2675168 -0.2675168 -0.2675168 -0.2777638 -0.2777638 -0.2777638 -0.2777638 0.03871521 0.03871521 0.03871521 -0.09992966 -1.326728 -0.8100867 -0.8100867 -1.326728 -0.9383 -0.8213095 -0.8213095 -0.8213095 -1.404583 -0.2203246 -0.2203246 -1.325846 0.09182266 0.09182266 -0.1658464 0.2695152 0.2695152 0.2695152 0.2695152 0.09951523 -0.282193 -0.008654327 -0.008654327 -0.802193 -0.8614067 -0.8614067 -0.8614067 -0.9714067 -1.069614 -1.069614 -1.069614 -0.5386226 -0.4886226 -0.4886226 -0.4886226 -0.5509804 -0.5165266 -0.4265266 -0.5509804 -0.6209804 -1.02284 -1.02284 -9999 -9999 -9999 -9999 -9999 -9999 -9999 -9999 -9999 -9999 -9999 -9999 -9999 -9999 -9999 -9999 -9999 -9999 
-9999 -9999 -9999 -9999 -9999 -9999 -9999 -9999 -9999 -9999 -9999 -9999 -9999 -9999 -9999 -9999 -9999 -9999 -9999 -9999 -9999 -9999 -9999 -9999 -9999 -9999 -9999 -9999 -9999 -9999 -9999 -9999 -9999 -9999 -9999 -9999 -9999 -9999 -9999 -9999 -9999 0.901998 0.901998 0.901998 0.3142616 0.3142616 0.1496928 0.2907718 0.2907718 0.2907718 0.2907718 0.3922769 0.3922769 0.3922769 0.3922769 0.2783371 0.412399 0.412399 0.412399 0.4890912 0.4890912 0.4890912 0.4890912 0.4119905 0.4119905 0.4119905 0.2909389 0.2909389 0.2909389 0.2909389 0.2318568 0.3618568 0.3618568 0.3618568 0.3598193 0.3598193 0.3598193 0.3498193 0.380459 0.380459 0.380459 0.7375951 0.7375951 0.7375951 0.7375951 0.339406 0.4799611 0.4799611 0.4340695 0.7113861 0.7113861 0.7113861 0.5513861 0.7235008 0.7235008 0.7235008 0.4526474 0.4416324 0.4416324 0.4416324 0.2092418 0.2092418 0.2092418 0.2525882 0.2525882 0.2525882 0.2525882 0.3945612 0.3945612 0.3945612 0.3945612 0.3786505 0.4036995 0.4036995 0.7838321 1.714859 1.714859 0.4358691 0.4474667 0.4474667 0.4474667 0.4474667 0.4688866 0.4688866 0.4688866 -0.2004205 -0.4577977 -0.4577977 -0.4577977 0.08968735 0.08968735 0.08968735 0.08968735 -0.2675168 -0.2675168 -0.2675168 -0.2777638 -0.1878761 -0.2777638 -0.2777638 0.03871521 0.1287152 0.1287152 -0.1199297 -1.248264 -1.248264 -1.248264 -0.9383 -0.9383 -0.9383 -0.9383 -0.9583 -0.9963256 -0.9963256 -0.9963256 -0.9327911 -0.9327911 -0.1658464 -0.1658464 0.2695152 0.2695152 0.2695152 0.2695152 -0.6065683 -0.802193 -0.802193 -0.802193 -0.802193 -0.9714067 -0.9714067 -0.9714067 -0.9714067 -1.069614 -1.069614 -1.069614 -0.5386226 -0.1102606 -0.1102606 -0.4886226 -0.5165266 -0.4265266 -0.4265266 -0.4265266 -0.6209804 -0.3827083 -1.02284 -9999 -9999 -9999 -9999 -9999 -9999 -9999 -9999 -9999 -9999 -9999 -9999 -9999 -9999 -9999 -9999 -9999 -9999 
-9999 -9999 -9999 -9999 -9999 -9999 -9999 -9999 -9999 -9999 -9999 -9999 -9999 -9999 -9999 -9999 -9999 -9999 -9999 -9999 -9999 -9999 -9999 -9999 -9999 -9999 -9999 -9999 -9999 -9999 -9999 -9999 -9999 -9999 -9999 -9999 -9999 -9999 -9999 -9999 -9999 -9999 0.901998 0.7993031 0.3142616 0.3142616 0.3142616 0.2907718 0.2907718 0.2907718 0.2907718 0.3922769 0.3922769 0.3922769 0.3922769 0.412399 0.412399 0.412399 0.412399 0.4890912 0.4890912 0.4890912 0.4890912 0.4119905 0.4119905 0.4119905 0.2755647 0.2909389 0.2909389 0.2755647 0.3618568 0.3618568 0.3618568 0.3618568 0.1878088 0.2607709 0.2607709 0.2039175 0.246787 0.246787 0.246787 0.358411 0.7375951 0.7375951 0.499001 0.339406 0.339406 0.339406 0.7113861 0.7113861 0.7113861 0.7113861 0.5513861 0.4526474 0.4526474 0.4526474 0.4416324 0.4416324 0.4416324 0.4416324 0.122412 0.122412 0.122412 0.2525882 0.3027513 0.3027513 0.2525882 0.3945612 0.3945612 0.3945612 0.3945612 0.3786505 0.3786505 0.3786505 0.7838321 0.7838321 0.7838321 0.7838321 0.3890401 0.3890401 0.3890401 0.2592871 0.4688866 0.4688866 0.4688866 0.4688866 -0.4577977 -0.4577977 -0.4577977 0.3026491 0.3026491 0.3026491 0.1526491 -0.06540756 -0.06540756 -0.06540756 -0.1878761 -0.1878761 -0.1878761 -0.1878761 0.1287152 0.1287152 0.1287152 0.1287152 -1.248264 -0.8194469 -1.248264 -0.9383 -0.917814 -0.917814 -0.917814 -0.9583 -0.9963256 -0.9963256 -0.9963256 -0.9327911 -0.9327911 -0.9327911 -0.9327911 -0.5465683 0.2695152 0.2695152 -0.5465683 -0.8383281 -0.9478438 -0.6225624 -0.6225624 -0.8648208 -0.8648208 -0.8648208 -0.8648208 -1.613861 -1.069614 -1.069614 -1.069614 -0.1102606 -0.1102606 -0.1102606 -0.1102606 -0.4886226 -0.4265266 -0.4265266 -0.4265266 -0.3827083 -0.3827083 -0.3827083 -0.3827083 -9999 -9999 -9999 -9999 -9999 -9999 -9999 -9999 -9999 -9999 -9999 -9999 -9999 -9999 -9999 -9999 -9999 
-9999 -9999 -9999 -9999 -9999 -9999 -9999 -9999 -9999 -9999 -9999 -9999 -9999 -9999 -9999 -9999 -9999 -9999 -9999 -9999 -9999 -9999 -9999 -9999 -9999 -9999 -9999 -9999 -9999 -9999 -9999 -9999 -9999 -9999 -9999 -9999 -9999 -9999 -9999 -9999 -9999 -9999 0.7993031 0.3142616 0.413748 0.413748 0.3142616 0.2907718 0.2907718 0.2907718 0.2907718 0.3081189 0.3922769 0.3922769 0.3195554 0.4495554 0.4495554 0.4495554 0.4495554 0.4002779 0.4890912 0.4890912 0.4119905 0.4119905 0.4119905 0.4119905 0.2844746 0.2844746 0.2844746 0.2844746 0.3618568 0.3618568 0.3618568 0.3618568 0.2607709 0.2607709 0.2607709 0.2607709 0.246787 0.246787 0.246787 0.358411 0.358411 0.358411 0.358411 0.08579224 0.2072539 0.08579224 0.7113861 0.7113861 0.7113861 0.7113861 0.2658896 0.2378276 0.4526474 0.4526474 0.3716324 0.4416324 0.4416324 0.4416324 0.122412 0.122412 0.122412 0.3027513 0.3027513 0.3027513 0.3027513 0.3945612 0.3945612 0.3945612 0.3356619 0.3306973 0.3786505 0.3786505 0.7838321 0.7838321 0.7838321 0.7838321 0.3890401 0.3890401 0.3890401 0.3890401 0.4688866 0.4688866 0.4688866 0.1795264 0.2034343 0.2034343 0.3026491 0.3026491 0.4718544 0.3026491 0.1526491 -0.06540756 -0.06540756 -0.06540756 -0.1878761 0.2324724 0.2324724 0.2324724 0.1746733 0.1746733 0.1746733 0.1746733 -0.8194469 -0.8194469 -0.8194469 -0.8194469 -0.917814 -0.8229254 -0.917814 -0.9583 -0.9963256 -0.9963256 -0.9963256 -0.9327911 -0.9327911 -0.9327911 -0.9327911 -0.5083281 -0.5083281 -0.5083281 -0.5083281 -0.8383281 -0.6225624 -0.6225624 -0.6225624 -0.6225624 -0.7421767 -0.7421767 -0.8648208 -1.319767 -1.069614 -1.069614 -1.069614 -0.1102606 -0.05112946 -0.05112946 -0.1102606 -0.990307 -0.4265266 -0.4265266 -0.4265266 -0.3827083 -0.3827083 -0.3827083 -0.3827083 -1.241136 -9999 -9999 -9999 -9999 -9999 -9999 -9999 -9999 -9999 -9999 -9999 -9999 -9999 -9999 -9999 -9999 
-9999 -9999 -9999 -9999 -9999 -9999 -9999 -9999 -9999 -9999 -9999 -9999 -9999 -9999 -9999 -9999 -9999 -9999 -9999 -9999 -9999 -9999 -9999 -9999 -9999 -9999 -9999 -9999 -9999 -9999 -9999 -9999 -9999 -9999 -9999 -9999 -9999 -9999 -9999 -9999 -9999 -9999 -9999 0.6174739 0.6174739 0.6174739 0.413748 0.2876492 0.2876492 0.2876492 0.1486964 0.3081189 0.3081189 0.3081189 0.3081189 0.4495554 0.4495554 0.4495554 0.4495554 0.4002779 0.4002779 0.4002779 0.4146666 0.4146666 0.4146666 0.4119905 0.2844746 0.2844746 0.2844746 0.2844746 0.3602535 0.3618568 0.3618568 0.3602535 0.2607709 0.2607709 0.2607709 0.2607709 0.318401 0.318401 0.318401 0.1494659 0.358411 0.358411 0.1494659 0.08579224 0.08579224 0.08579224 0.3058896 0.3747333 0.7113861 0.3747333 0.2378276 0.2678276 0.2678276 0.2678276 0.3269852 0.3269852 0.3269852 0.3269852 0.3625319 0.3625319 0.3625319 0.3027513 0.3027513 0.3027513 0.3027513 0.2649629 0.3356619 0.3356619 0.3306973 0.3306973 0.3306973 0.3306973 0.7838321 0.7838321 0.7838321 0.3438321 0.477702 0.477702 0.477702 0.3890401 0.3534613 0.4688866 0.3260345 0.2034343 0.2034343 0.2034343 0.3026491 0.8218544 0.8218544 0.8218544 0.4718544 0.4344713 0.4344713 0.4344713 0.2324724 0.2324724 0.2324724 0.2324724 0.1746733 0.1746733 0.1746733 0.1746733 -0.2226012 -0.1326012 -0.1326012 -0.8194469 -0.8229254 -0.8229254 -0.8229254 -1.057814 0.2369786 0.2369786 -0.9963256 -1.018921 -0.8298425 -0.8298425 -0.8560759 -0.5083281 -0.5083281 -0.5083281 -0.5083281 -1.105914 -0.6225624 -0.6225624 -0.6225624 -0.6225624 -0.7421767 -0.7421767 -0.7421767 -1.319767 0.273848 0.273848 0.273848 -0.05112946 -0.05112946 -0.05112946 -0.05112946 -0.990307 -0.4201849 -0.4201849 -0.4301849 -0.3827083 -0.3827083 -0.3827083 -0.3827083 -1.301136 -1.351815 -9999 -9999 -9999 -9999 -9999 -9999 -9999 -9999 -9999 -9999 -9999 -9999 -9999 -9999 -9999 
-9999 -9999 -9999 -9999 -9999 -9999 -9999 -9999 -9999 -9999 -9999 -9999 -9999 -9999 -9999 -9999 -9999 -9999 -9999 -9999 -9999 -9999 -9999 -9999 -9999 -9999 -9999 -9999 -9999 -9999 -9999 -9999 -9999 -9999 -9999 -9999 -9999 -9999 -9999 -9999 -9999 -9999 -9999 -9999 0.663748 0.663748 0.6174739 0.2876492 0.2876492 0.2876492 0.2876492 0.1711409 0.3081189 0.3081189 0.1812694 0.4495554 0.4495554 0.4495554 0.4495554 0.3302779 0.4002779 0.4002779 0.4146666 0.4146666 0.4146666 0.4146666 0.2844746 0.2844746 0.2844746 0.2377382 0.3602535 0.3602535 0.3602535 0.3602535 0.336412 0.336412 0.2607709 0.318401 0.318401 0.318401 0.318401 0.1494659 0.2533397 0.2533397 0.08526825 0.08579224 0.08579224 0.00557251 0.3058896 0.3747333 0.3747333 0.3747333 0.2678276 0.2678276 0.2678276 0.2869852 0.3269852 0.3269852 0.3269852 0.3269852 0.3625319 0.4722003 0.3625319 0.3625319 0.3496606 0.3496606 0.3027513 0.2741766 0.2741766 0.2741766 0.3306973 0.3306973 0.3306973 0.3306973 0.2705731 0.3438321 0.3438321 0.437702 0.477702 0.477702 0.477702 0.477702 0.3534613 0.3534613 0.3534613 0.4046402 0.4046402 0.4046402 0.8218544 0.8218544 0.8218544 0.8218544 0.4718544 0.4344713 0.4344713 0.4344713 0.2324724 0.2324724 0.2324724 0.2324724 0.1746733 0.1746733 0.1746733 0.1746733 -0.1326012 -0.1326012 -0.1326012 -0.1326012 -0.1404668 -0.1404668 -0.8229254 0.2369786 0.2369786 0.2369786 0.2369786 -0.8298425 -0.8298425 -0.001070404 -0.8298425 -0.5083281 -0.219758 -0.219758 -0.219758 -0.9041885 -0.6225624 -0.6225624 -0.6225624 -0.7421767 0.2006497 0.2006497 -0.7421767 0.273848 0.273848 0.273848 0.273848 -0.05112946 0.01331238 0.01331238 -0.05112946 -0.4201849 -0.4201849 -0.4201849 -0.4201849 -1.231355 -0.4453734 -0.4453734 -1.231355 -1.301136 -2.01025 -9999 -9999 -9999 -9999 -9999 -9999 -9999 -9999 -9999 -9999 -9999 -9999 -9999 -9999 -9999 
-9999 -9999 -9999 -9999 -9999 -9999 -9999 -9999 -9999 -9999 -9999 -9999 -9999 -9999 -9999 -9999 -9999 -9999 -9999 -9999 -9999 -9999 -9999 -9999 -9999 -9999 -9999 -9999 -9999 -9999 -9999 -9999 -9999 -9999 -9999 -9999 -9999 -9999 -9999 -9999 -9999 -9999 -9999 -9999 0.663748 0.663748 0.663748 0.2876492 0.3247348 0.3247348 0.2876492 0.1866322 0.1866322 0.1866322 0.2836963 0.3312694 0.4495554 0.4495554 0.3312694 0.5009624 0.5009624 0.5009624 0.4146666 0.4146666 0.4146666 0.3933937 0.2791434 0.3391434 0.2791434 0.2377382 0.2902535 0.2902535 0.2902535 0.336412 0.336412 0.336412 0.336412 0.318401 0.318401 0.318401 0.318401 0.2533397 0.2533397 0.2533397 0.2533397 -0.1023093 0.00557251 0.00557251 0.1647333 0.3747333 0.3747333 0.3747333 0.2678276 0.2678276 0.2678276 0.2869852 0.3483072 0.3483072 0.3269852 0.3368123 0.4722003 0.4722003 0.4722003 0.3496606 0.3496606 0.3496606 0.3496606 0.2741766 0.2807417 0.2807417 0.2905731 0.3306973 0.3306973 0.2905731 0.3038287 0.3038287 0.3038287 0.437702 0.477702 0.477702 0.477702 0.477702 0.4379933 0.4379933 0.4379933 0.4046402 0.4046402 0.4046402 0.8218544 0.8218544 0.8218544 0.8218544 0.4718544 0.4344713 0.4344713 0.4344713 0.1924724 0.2324724 0.2324724 0.2324724 0.3039891 0.3039891 0.3039891 -0.02641754 0.2436716 0.2436716 0.2236716 -0.1326012 -0.1404668 -0.1404668 -0.1404668 0.2369786 0.2369786 0.2369786 0.2369786 -0.4948926 0.04926529 -0.001070404 -0.001070404 -0.219758 -0.219758 -0.219758 -0.219758 -0.9041885 0.2473904 0.2019598 0.2019598 0.2006497 0.4956407 0.4956407 0.4956407 0.2161531 0.273848 0.273848 0.273848 0.01331238 0.09930313 0.09930313 0.09930313 0.01156219 0.01156219 0.01156219 -0.4201849 -0.4453734 -0.4453734 -0.4453734 -0.4453734 -2.021134 -1.506252 -1.697538 -9999 -9999 -9999 -9999 -9999 -9999 -9999 -9999 -9999 -9999 -9999 -9999 -9999 -9999 
-9999 -9999 -9999 -9999 -9999 -9999 -9999 -9999 -9999 -9999 -9999 -9999 -9999 -9999 -9999 -9999 -9999 -9999 -9999 -9999 -9999 -9999 -9999 -9999 -9999 -9999 -9999 -9999 -9999 -9999 -9999 -9999 -9999 -9999 -9999 -9999 -9999 -9999 -9999 -9999 -9999 -9999 -9999 -9999 -9999 0.663748 0.663748 0.3247348 0.3247348 0.3247348 0.3247348 0.1866322 0.1866322 0.1866322 0.2836963 0.3312694 0.3312694 0.3312694 0.5009624 0.5009624 0.5009624 0.5009624 0.3933937 0.4146666 0.3933937 0.3933937 0.3391434 0.3391434 0.3391434 0.3391434 0.3319196 0.3319196 0.3319196 0.336412 0.336412 0.336412 0.336412 0.2513701 0.318401 0.318401 0.2513701 0.2533397 0.2533397 0.2533397 0.2533397 0.06100464 0.06100464 0.06100464 0.1647333 0.1647333 0.3747333 0.1647333 0.2907799 0.2907799 0.2907799 0.3483072 0.3483072 0.3483072 0.3483072 0.4722003 0.4722003 0.4722003 0.4722003 0.3496606 0.3496606 0.3496606 0.3496606 0.2807417 0.2807417 0.2807417 0.2905731 0.2905731 0.2905731 0.2905731 0.3038287 0.3038287 0.3038287 0.3586175 0.437702 0.477702 0.477702 0.4379933 0.4379933 0.4379933 0.4379933 0.4046402 0.4046402 0.4046402 0.3787756 0.8218544 0.8218544 0.3881724 0.4267963 0.4344713 0.4344713 0.4344713 0.1924724 0.1924724 0.1924724 0.3039891 0.3039891 0.3039891 0.3039891 0.2436716 0.2436716 0.2436716 0.2436716 0.2236716 -0.05046676 -0.05046676 -0.05046676 0.2369786 0.2369786 0.2369786 0.2369786 0.04926529 0.04926529 0.04926529 0.04926529 -0.2207538 -0.0132222 -0.0132222 -0.0132222 0.2473904 0.2473904 0.2473904 0.2019598 0.4956407 0.4956407 0.4956407 0.4956407 0.2161531 0.273848 0.273848 0.2110248 0.1514737 0.1514737 0.1514737 0.09930313 0.01156219 0.01156219 0.01156219 0.01156219 -0.4453734 -0.4453734 -0.4453734 -0.4453734 -1.506252 -1.247837 -1.247837 -1.247837 -9999 -9999 -9999 -9999 -9999 -9999 -9999 -9999 -9999 -9999 -9999 -9999 -9999 
-9999 -9999 -9999 -9999 -9999 -9999 -9999 -9999 -9999 -9999 -9999 -9999 -9999 -9999 -9999 -9999 -9999 -9999 -9999 -9999 -9999 -9999 -9999 -9999 -9999 -9999 -9999 -9999 -9999 -9999 -9999 -9999 -9999 -9999 -9999 -9999 -9999 -9999 -9999 -9999 -9999 -9999 -9999 -9999 -9999 -9999 0.1110237 0.3247348 0.3247348 0.3247348 0.3247348 0.1866322 0.1866322 0.1866322 0.2836963 0.2836963 0.3998032 0.2836963 0.3009624 0.5009624 0.5009624 0.5009624 0.3730267 0.3933937 0.3933937 0.3133937 0.3391434 0.3391434 0.3391434 0.3391434 0.3319196 0.4427444 0.4427444 0.336412 0.336412 0.336412 0.3063055 0.2513701 0.2513701 0.2513701 0.2183508 0.2533397 0.2533397 0.2533397 0.1287439 0.06100464 0.06100464 0.06100464 0.06100464 0.1217532 0.1217532 0.1217532 0.2907799 0.2907799 0.2907799 0.3483072 0.4341058 0.4341058 0.4341058 0.3368123 0.4722003 0.4722003 0.4722003 0.250681 0.3496606 0.250681 0.250681 0.3279445 0.3279445 0.3279445 0.2807417 0.2905731 0.2905731 0.2832065 0.3395436 0.3995436 0.3395436 0.3586175 0.3953488 0.3953488 0.3953488 0.4379933 0.4379933 0.4379933 0.4379933 0.4046402 0.4046402 0.4046402 0.4181724 0.4181724 0.4181724 0.4181724 0.4267963 0.4267963 0.4267963 0.3067963 -0.3247829 0.1924724 0.1924724 0.3039891 0.3039891 0.3039891 0.3039891 0.2739891 0.2493153 0.2493153 0.2436716 0.2236716 -0.05046676 -0.05046676 -0.05046676 0.02309113 0.02309113 0.02309113 0.02309113 0.04926529 0.04926529 0.04926529 0.04926529 0.1150742 0.1150742 0.1150742 -0.0132222 0.2473904 0.580981 0.580981 0.580981 0.2006497 0.4956407 0.4956407 0.4956407 0.2161531 0.2161531 0.2161531 0.2110248 0.1514737 0.1840083 0.1840083 0.1840083 0.3355435 0.3355435 0.3355435 0.01156219 -0.4453734 -0.4453734 -0.4453734 -0.4996793 -1.216248 -1.216248 -1.216248 -1.247837 -9999 -9999 -9999 -9999 -9999 -9999 -9999 -9999 -9999 -9999 -9999 -9999 -9999 
-9999 -9999 -9999 -9999 -9999 -9999 -9999 -9999 -9999 -9999 -9999 -9999 -9999 -9999 -9999 -9999 -9999 -9999 -9999 -9999 -9999 -9999 -9999 -9999 -9999 -9999 -9999 -9999 -9999 -9999 -9999 -9999 -9999 -9999 -9999 -9999 -9999 -9999 -9999 -9999 -9999 -9999 -9999 -9999 -9999 -9999 0.1110237 0.3247348 0.3247348 0.3247348 0.1710237 0.3214024 0.4014024 0.3214024 0.2698032 0.4963496 0.4963496 0.3998032 0.2625288 0.2625288 0.5009624 0.3730267 0.4230267 0.4230267 0.4230267 0.3133937 0.3391434 0.3391434 0.3391434 0.3391434 0.4427444 0.4427444 0.4427444 0.4427444 0.3063055 0.3063055 0.3063055 0.1154086 0.3279845 0.2513701 0.1154086 0.2212886 0.2212886 0.2212886 0.1287439 0.2170192 0.2170192 0.06100464 0.06100464 0.1979718 0.1979718 0.04505051 0.3007799 0.3886648 0.3886648 0.3483072 0.4341058 0.4341058 0.4341058 0.4341058 0.2431042 0.2431042 0.09926422 0.2006448 0.250681 0.250681 0.3279445 0.3279445 0.3279445 0.3279445 0.3179445 0.2832065 0.3635571 0.3995436 0.3995436 0.3995436 0.3995436 0.3953488 0.3953488 0.3953488 0.3953488 0.3230247 0.4379933 0.4379933 0.4379933 0.4017897 0.4017897 0.4017897 0.4181724 0.4181724 0.4181724 0.4181724 0.3881724 0.3953641 0.3067963 0.3067963 0.3151996 0.3151996 0.3151996 0.2737547 0.4082431 0.4082431 0.2739891 0.2493153 0.2493153 0.2493153 0.2493153 -0.1497038 -0.05046676 -0.05046676 -0.05046676 0.02309113 0.02309113 0.02309113 0.02309113 0.04926529 0.04926529 0.04926529 -0.3071265 0.1150742 0.4556543 0.4556543 0.4556543 0.580981 0.580981 0.580981 0.580981 0.1637416 0.1637416 0.4956407 0.1637416 0.2161531 0.2161531 0.2161531 -0.03173447 0.1840083 0.1840083 0.1840083 0.1840083 0.3355435 0.3355435 0.3355435 0.3355435 -0.4996793 -0.4996793 -0.4996793 -0.4996793 -1.216248 -1.216248 -1.216248 -1.227837 2.985704 -9999 -9999 -9999 -9999 -9999 -9999 -9999 -9999 -9999 -9999 -9999 -9999 
-9999 -9999 -9999 -9999 -9999 -9999 -9999 -9999 -9999 -9999 -9999 -9999 -9999 -9999 -9999 -9999 -9999 -9999 -9999 -9999 -9999 -9999 -9999 -9999 -9999 -9999 -9999 -9999 -9999 -9999 -9999 -9999 -9999 -9999 -9999 -9999 -9999 -9999 -9999 -9999 -9999 -9999 -9999 -9999 -9999 -9999 -9999 0.5281478 0.5281478 0.5281478 0.3214024 0.4014024 0.4014024 0.4014024 0.4963496 0.4963496 0.4963496 0.4963496 0.3998032 0.3608188 0.3608188 0.3608188 0.4230267 0.4230267 0.4230267 0.4230267 0.3344034 0.4320044 0.3344034 0.3527445 0.4427444 0.4427444 0.4427444 0.4427444 0.3416547 0.3416547 0.3416547 0.3279845 0.3279845 0.3279845 0.07910705 0.2212886 0.2212886 0.2212886 0.2170192 0.2170192 0.2170192 0.2170192 0.1979718 0.1979718 0.1979718 0.3007799 0.3886648 0.3886648 0.3886648 0.3886648 0.4341058 0.4341058 0.4341058 0.4341058 0.2431042 0.2431042 0.2431042 0.2006448 0.2006448 0.2006448 0.3008237 0.3279445 0.3279445 0.3279445 0.3179445 0.3635571 0.3635571 0.3995436 0.3995436 0.3995436 0.3995436 0.379124 0.3953488 0.3953488 0.3953488 0.3230247 0.5733842 0.5733842 0.4017897 0.5841628 0.6941627 0.6941627 0.4181724 0.4181724 0.4181724 0.4181724 0.3953641 0.3953641 0.3953641 0.3553641 0.3151996 0.3751996 0.3151996 0.4082431 0.4282431 0.4282431 0.4282431 0.2493153 0.3785397 0.3785397 0.3785397 -0.1597038 -0.1497038 -0.05046676 -0.1597038 -0.193028 -0.193028 -0.193028 -0.193028 -0.399389 -0.3071265 -0.3071265 -0.3071265 0.4556543 0.4556543 0.4556543 0.4556543 0.580981 0.6250783 0.580981 0.580981 0.1637416 0.1637416 0.1637416 -0.009961396 0.09635147 0.09635147 0.09635147 0.09635147 0.1840083 0.1840083 0.1840083 0.1840083 0.3355435 0.3355435 0.3355435 0.3355435 -0.4996793 -0.4996793 -0.4996793 -0.5396793 -0.8320531 -0.8320531 -0.8320531 -1.227837 2.985704 2.985704 -9999 -9999 -9999 -9999 -9999 -9999 -9999 -9999 -9999 -9999 -9999 
-9999 -9999 -9999 -9999 -9999 -9999 -9999 -9999 -9999 -9999 -9999 -9999 -9999 -9999 -9999 -9999 -9999 -9999 -9999 -9999 -9999 -9999 -9999 -9999 -9999 -9999 -9999 -9999 -9999 -9999 -9999 -9999 -9999 -9999 -9999 -9999 -9999 -9999 -9999 -9999 -9999 -9999 -9999 -9999 -9999 -9999 -9999 -9999 0.5281478 0.5281478 0.3214024 0.4014024 0.4014024 0.4014024 0.4963496 0.4963496 0.4963496 0.4963496 0.3608188 0.3713345 0.3713345 0.3608188 0.4438942 0.4438942 0.4438942 0.4230267 0.4320044 0.4320044 0.4320044 0.3527075 0.4427444 0.4427444 0.4427444 0.4436896 0.4436896 0.4436896 0.3416547 0.3279845 0.3877454 0.3877454 0.1212886 0.2789461 0.2789461 0.2789461 0.2212886 0.2170192 0.2170192 0.2170192 0.1979718 0.3523847 0.3523847 0.1979718 0.3886648 0.3886648 0.3886648 0.3886648 0.3241058 0.4341058 0.4341058 0.2431042 0.2431042 0.2431042 0.2431042 0.1906448 0.2006448 0.2006448 0.3008237 0.3179445 0.3279445 0.3179445 0.3635571 0.3635571 0.3635571 0.3635571 0.3995436 0.3995436 0.3995436 0.379124 0.3253488 0.3253488 0.2818884 0.5733842 0.5733842 0.5733842 0.5841628 0.6941627 0.6941627 0.6941627 0.6941627 0.4274493 0.4274493 0.4274493 0.3953641 0.3953641 0.3953641 0.3953641 0.3751996 0.3751996 0.3751996 0.4082431 0.4282431 0.4282431 0.4282431 0.3785397 0.3785397 0.3785397 0.3785397 0.235988 0.235988 0.235988 -0.1597038 -0.458824 -0.193028 -0.193028 -0.193028 -0.399389 -0.399389 -0.3071265 -0.6709924 0.4556543 0.4556543 0.4556543 0.4556543 0.6250783 0.6250783 0.6250783 0.580981 0.2386806 0.2386806 0.2386806 0.06216675 0.09635147 0.09635147 0.09635147 0.09635147 -0.01926697 0.1840083 0.1840083 -0.09091553 0.09563415 0.3355435 0.3355435 0.09563415 -0.5396793 -0.5396793 -0.5396793 -0.6598694 -0.8320531 -0.8320531 -0.8320531 -1.227837 1.476345 2.985704 -9999 -9999 -9999 -9999 -9999 -9999 -9999 -9999 -9999 -9999 -9999 
-9999 -9999 -9999 -9999 -9999 -9999 -9999 -9999 -9999 -9999 -9999 -9999 -9999 -9999 -9999 -9999 -9999 -9999 -9999 -9999 -9999 -9999 -9999 -9999 -9999 -9999 -9999 -9999 -9999 -9999 -9999 -9999 -9999 -9999 -9999 -9999 -9999 -9999 -9999 -9999 -9999 -9999 -9999 -9999 -9999 -9999 -9999 -9999 0.5281478 0.5281478 0.2514024 0.4014024 0.4014024 0.4014024 0.4963496 0.4963496 0.4963496 0.3463496 0.3713345 0.3713345 0.3713345 0.3713345 0.4438942 0.4438942 0.4438942 0.4438942 0.4403415 0.4403415 0.4403415 0.4320044 0.4395519 0.4395519 0.4395519 0.4436896 0.4436896 0.4436896 0.3416547 0.3877454 0.3877454 0.3877454 0.3877454 0.2789461 0.2789461 0.2789461 0.1670192 0.2170192 0.2170192 0.2170192 0.4623846 0.4623846 0.4623846 0.3586649 0.3886648 0.3886648 0.3886648 0.3886648 0.2610474 0.2610474 0.2334718 0.07926422 0.2431042 0.2431042 0.2431042 0.110938 0.1906448 0.102944 0.3008237 0.3363605 0.3363605 0.3363605 0.3335571 0.3635571 0.3635571 0.3635571 0.379124 0.379124 0.379124 0.2957017 0.2957017 0.2957017 0.2957017 0.5733842 0.5733842 0.5733842 0.5841628 0.6941627 0.6941627 0.6941627 0.6941627 0.4274493 0.4274493 0.4274493 0.3953641 0.3953641 0.3953641 0.3553641 0.3751996 0.3751996 0.3751996 0.4282431 0.4670868 0.4670868 0.4670868 0.2862085 0.4037056 0.4037056 0.4037056 0.235988 0.235988 0.235988 0.235988 0.03301682 0.03301682 0.03301682 -0.458824 -0.2415666 -0.2415666 -0.2415666 -0.6709924 0.06295334 0.4556543 0.4556543 0.6250783 0.6250783 0.6250783 0.6250783 0.3293236 0.2386806 0.2386806 0.2386806 0.2253111 0.09635147 0.09635147 0.09635147 0.09635147 -0.01926697 -0.01926697 -0.01926697 -0.01926697 0.09563415 0.09563415 0.09563415 0.09563415 -0.5396793 -0.5396793 -0.5396793 -0.6598694 -0.8320531 -0.8320531 -0.8320531 -1.227837 1.476345 1.476345 1.476345 -9999 -9999 -9999 -9999 -9999 -9999 -9999 -9999 -9999 -9999 
-9999 -9999 -9999 -9999 -9999 -9999 -9999 -9999 -9999 -9999 -9999 -9999 -9999 -9999 -9999 -9999 -9999 -9999 -9999 -9999 -9999 -9999 -9999 -9999 -9999 -9999 -9999 -9999 -9999 -9999 -9999 -9999 -9999 -9999 -9999 -9999 -9999 -9999 -9999 -9999 -9999 -9999 -9999 -9999 -9999 -9999 -9999 -9999 -9999 0.4856374 0.2514024 0.3412608 0.3412608 0.3412608 0.3444952 0.3463496 0.3463496 0.3463496 0.3713345 0.3713345 0.3713345 0.3713345 0.4438942 0.4438942 0.4438942 0.4438942 0.4403415 0.4403415 0.4403415 0.3595518 0.4395519 0.4395519 0.4395519 0.4436896 0.4436896 0.4436896 0.4436896 0.3877454 0.3877454 0.3877454 0.3877454 0.2789461 0.2789461 0.2789461 0.1670192 0.1670192 0.1670192 0.1670192 0.4623846 0.4722379 0.4722379 0.4623846 0.3818423 0.3818423 0.3818423 0.3818423 0.2610474 0.2610474 0.2610474 0.07310608 0.1031061 0.1031061 0.110938 0.110938 0.110938 0.110938 0.2263605 0.3363605 0.3363605 0.3363605 0.3335571 0.3393385 0.3393385 0.3305457 0.269124 0.269124 0.269124 0.2957017 0.3707901 0.3707901 0.2957017 0.4832527 0.5733842 0.5733842 0.4955924 0.6941627 0.6941627 0.6941627 0.4274493 0.4274493 0.4274493 0.4274493 0.3309551 0.3553641 0.3553641 0.3551996 0.3751996 0.3751996 0.3751996 0.4670868 0.4670868 0.4670868 0.4670868 0.4037056 0.4037056 0.4037056 0.4037056 0.235988 0.235988 0.235988 0.235988 0.03301682 0.03301682 0.03301682 -0.02636841 -0.2415666 -0.2415666 -0.2415666 -0.9976976 0.06295334 0.06295334 0.06295334 0.06295334 0.6250783 0.6250783 0.6250783 -0.3365034 0.3819554 0.3819554 0.3819554 0.2253111 -0.3228398 0.06216675 0.09635147 -0.3228398 0.009174347 0.009174347 0.009174347 -0.04082565 -0.3843649 0.09563415 0.09563415 -0.3843649 -0.3189982 -0.3189982 -0.3189982 -0.6598694 -0.4166228 -0.4166228 -0.4166228 -0.4166228 1.476345 1.476345 1.476345 3.567777 -9999 -9999 -9999 -9999 -9999 -9999 -9999 -9999 -9999 
-9999 -9999 -9999 -9999 -9999 -9999 -9999 -9999 -9999 -9999 -9999 -9999 -9999 -9999 -9999 -9999 -9999 -9999 -9999 -9999 -9999 -9999 -9999 -9999 -9999 -9999 -9999 -9999 -9999 -9999 -9999 -9999 -9999 -9999 -9999 -9999 -9999 -9999 -9999 -9999 -9999 -9999 -9999 -9999 -9999 -9999 -9999 -9999 -9999 -9999 0.3412608 1.494085 1.494085 0.3412608 0.3444952 0.3444952 0.3444952 0.3444952 0.3113345 0.3713345 0.3713345 0.3713345 0.3298518 0.4438942 0.4438942 0.4103415 0.4403415 0.4403415 0.4403415 0.3595518 0.4395519 0.4395519 0.4395519 0.4436896 0.4436896 0.4436896 0.3064002 0.3877454 0.3877454 0.3877454 0.3877454 0.2789461 0.2789461 0.2789461 0.05901581 0.1670192 0.1670192 0.05901581 0.4722379 0.4722379 0.4722379 0.4722379 0.3818423 0.3818423 0.3818423 0.2848622 0.2610474 0.2610474 0.2610474 0.2044197 0.2044197 0.1031061 0.110938 0.110938 0.110938 0.110938 0.2609538 0.3609538 0.3609538 0.3609538 0.3693385 0.3693385 0.3693385 0.3393385 0.3217638 0.3217638 0.262338 0.3707901 0.3707901 0.3707901 0.3707901 0.4832527 0.4832527 0.4832527 0.4955924 0.4955924 0.4955924 0.4955924 0.3855923 0.4274493 0.4274493 0.4274493 0.3309551 0.3309551 0.3309551 0.3309551 0.3551996 0.3551996 0.32796 0.4670868 0.6243228 0.6243228 0.4670868 0.4037056 0.4037056 0.4037056 0.4037056 0.08780701 0.235988 0.235988 0.2317885 0.2511858 0.2511858 0.2511858 -0.02636841 -0.2415666 -0.2415666 -0.2415666 -0.8358746 -0.4333609 -0.4333609 -0.4333609 -0.7033609 -0.2488496 -0.2488496 -0.2488496 0.3819554 0.3819554 0.3819554 0.3819554 0.2253111 -0.3228398 -0.3228398 -0.3228398 0.009174347 0.009174347 0.009174347 0.009174347 -0.04082565 -0.103736 -0.103736 -0.103736 -0.223736 -0.3189982 -0.2586276 -0.2586276 -0.2586276 -0.2172586 0.08551148 0.08551148 -0.4166228 0.2278861 0.2278861 0.2278861 3.567777 -9999 -9999 -9999 -9999 -9999 -9999 -9999 -9999 -9999 
-9999 -9999 -9999 -9999 -9999 -9999 -9999 -9999 -9999 -9999 -9999 -9999 -9999 -9999 -9999 -9999 -9999 -9999 -9999 -9999 -9999 -9999 -9999 -9999 -9999 -9999 -9999 -9999 -9999 -9999 -9999 -9999 -9999 -9999 -9999 -9999 -9999 -9999 -9999 -9999 -9999 -9999 -9999 -9999 -9999 -9999 -9999 -9999 -9999 -9999 1.524085 1.524085 1.524085 1.524085 0.2307542 0.3444952 0.3444952 0.3444952 0.6897676 0.9556019 0.9556019 0.2997676 0.2898518 0.2898518 0.2898518 0.3232036 0.4403415 0.4403415 0.4403415 0.2769278 0.4395519 0.4395519 0.4395519 0.3136896 0.3136896 0.3136896 0.3064002 0.3526997 0.3526997 0.3526997 0.3526997 0.1589461 0.1589461 0.1589461 0.2387648 0.4087648 0.4087648 0.4087648 0.4922379 0.4922379 0.4922379 0.4722379 0.4548622 0.4548622 0.4548622 0.2848622 0.2610474 0.2610474 0.2044197 0.2044197 0.2044197 0.2044197 0.1031061 0.110938 0.7785383 0.110938 0.3609538 0.3609538 0.3609538 0.3609538 0.3693385 0.3693385 0.3693385 0.3393385 0.3400792 0.3400792 0.3400792 0.3707901 0.4467745 0.4467745 0.3707901 0.3232527 0.4832527 0.4832527 0.2968941 0.4955924 0.4955924 0.3855923 0.3675025 0.3675025 0.3675025 0.3247009 0.3027666 0.3309551 0.3309551 0.3375044 0.3375044 0.3375044 0.3375044 0.6243228 0.6243228 0.6243228 0.6243228 0.3899506 0.4037056 0.4037056 0.3899506 0.2317885 0.2317885 0.2317885 0.2511858 0.2511858 0.2511858 0.2511858 -0.02636841 -0.2415666 -0.2415666 -0.2415666 -0.8358746 -0.4333609 -0.4333609 -0.4333609 -0.7033609 -0.2488496 -0.2488496 -0.2488496 0.3243366 0.3819554 0.4230467 0.4230467 0.1798741 -0.4434265 -0.4434265 -0.4434265 -0.4534265 0.009174347 0.009174347 0.009174347 -0.103736 -0.103736 -0.103736 -0.103736 -0.223736 -0.2586276 -0.2586276 -0.2586276 -0.2172586 0.08551148 0.08551148 0.08551148 0.2278861 0.2278861 0.2278861 0.2278861 2.603148 3.567777 -9999 -9999 -9999 -9999 -9999 -9999 -9999 -9999 
-9999 -9999 -9999 -9999 -9999 -9999 -9999 -9999 -9999 -9999 -9999 -9999 -9999 -9999 -9999 -9999 -9999 -9999 -9999 -9999 -9999 -9999 -9999 -9999 -9999 -9999 -9999 -9999 -9999 -9999 -9999 -9999 -9999 -9999 -9999 -9999 -9999 -9999 -9999 -9999 -9999 -9999 -9999 -9999 -9999 -9999 -9999 -9999 -9999 -9999 -9999 1.524085 1.524085 1.524085 0.2307542 0.2307542 0.2307542 0.6897676 0.9556019 0.9556019 0.9556019 0.9556019 0.2442693 0.2898518 0.2442693 0.3232036 0.4546539 0.4546539 0.3232036 0.3055611 0.4851276 0.4851276 0.4851276 0.3939964 0.3939964 0.3939964 0.3939964 0.3526997 0.3526997 0.3526997 0.2882787 0.2882787 0.2882787 0.1458363 0.4087648 0.4087648 0.4087648 0.4087648 0.4922379 0.4922379 0.4922379 0.4922379 0.4548622 0.4548622 0.4548622 0.344362 0.1936032 0.1936032 0.2044197 0.2044197 0.2044197 0.2044197 0.7785383 0.7785383 0.7785383 0.7785383 0.3609538 0.3609538 0.3609538 0.3693385 0.3693385 0.3693385 0.3693385 0.3393385 0.4025098 0.4025098 0.3400792 0.4467745 0.4467745 0.4467745 0.4467745 0.2225172 0.3232527 0.2225172 0.2968941 0.2968941 0.2968941 0.2968941 0.3675025 0.3675025 0.3675025 0.3675025 0.328239 0.328239 0.328239 0.3375044 0.3375044 0.3375044 0.3375044 0.6243228 0.6243228 0.6243228 0.6243228 0.3899506 0.3899506 0.3899506 0.3899506 0.387556 0.387556 0.387556 0.387556 0.3587851 0.3587851 0.3587851 -0.3101759 -0.8658746 -0.8358746 -0.8358746 -0.8658746 -0.6558149 -0.6558149 -0.6558149 -1.35885 -0.2488496 -0.2488496 -0.2488496 0.3243366 0.6630467 0.6630467 0.4230467 0.4230467 -0.4434265 -0.4434265 -0.4434265 -0.02294037 0.09584747 0.09584747 -0.01415253 -0.01415253 -0.103736 -0.103736 -0.103736 -0.223736 -0.2586276 -0.2586276 -0.2586276 -0.2172586 0.08551148 0.08551148 0.08551148 0.1932445 0.2278861 0.2278861 0.2278861 2.603148 2.967777 2.967777 -9999 -9999 -9999 -9999 -9999 -9999 -9999 
-9999 -9999 -9999 -9999 -9999 -9999 -9999 -9999 -9999 -9999 -9999 -9999 -9999 -9999 -9999 -9999 -9999 -9999 -9999 -9999 -9999 -9999 -9999 -9999 -9999 -9999 -9999 -9999 -9999 -9999 -9999 -9999 -9999 -9999 -9999 -9999 -9999 -9999 -9999 -9999 -9999 -9999 -9999 -9999 -9999 -9999 -9999 -9999 -9999 -9999 -9999 -9999 1.524085 1.524085 0.3306461 0.3306461 0.3306461 0.6897676 0.9556019 0.9556019 0.9556019 0.9556019 0.3544237 0.3544237 0.2474655 0.4546539 0.4546539 0.4546539 0.4546539 0.4851276 0.4851276 0.4851276 0.4851276 0.3939964 0.3939964 0.3939964 0.3939964 0.2521695 0.2521695 0.2521695 0.2882787 0.4782787 0.4782787 0.4782787 0.4087648 0.4087648 0.4087648 0.4087648 0.4922379 0.4922379 0.4922379 0.4922379 0.8043621 0.8043621 0.8043621 0.5186557 0.5186557 0.5186557 -0.09314453 0.2044197 0.2044197 0.2044197 0.7785383 0.7785383 0.7785383 0.7785383 0.3187273 0.3698793 0.3698793 0.366489 0.3693385 0.4352831 0.4352831 0.4025098 0.4025098 0.4025098 0.4025098 0.4467745 0.4467745 0.4467745 0.4467745 0.2070979 0.2225172 0.2225172 0.2347121 0.2968941 0.2968941 0.2768941 0.3775024 0.3775024 0.3775024 0.3675025 0.328239 0.328239 0.328239 0.3375044 0.3375044 0.3375044 0.3375044 0.5227101 0.6243228 0.6243228 0.6243228 0.359957 0.3899506 0.3899506 0.359957 0.4516339 0.4516339 0.4516339 0.387556 0.3587851 0.3587851 0.3587851 0.3387851 -0.8658746 -0.8658746 -0.8658746 -0.8658746 -0.3506252 -0.3506252 -0.6558149 -0.6558149 -0.2588497 -0.2588497 -0.2588497 0.6630467 0.6630467 0.6630467 0.6630467 0.4230467 -0.4517175 -0.4517175 -0.4517175 0.09584747 0.09584747 0.09584747 0.09584747 -0.01415253 0.8645715 0.8645715 0.8645715 -0.3954285 -0.5970114 -0.2586276 -0.2586276 -0.5970114 0.08551148 0.08551148 0.08551148 0.1932445 0.1932445 0.1932445 0.1932445 0.167886 2.863148 2.863148 -9999 -9999 -9999 -9999 -9999 -9999 -9999 
-9999 -9999 -9999 -9999 -9999 -9999 -9999 -9999 -9999 -9999 -9999 -9999 -9999 -9999 -9999 -9999 -9999 -9999 -9999 -9999 -9999 -9999 -9999 -9999 -9999 -9999 -9999 -9999 -9999 -9999 -9999 -9999 -9999 -9999 -9999 -9999 -9999 -9999 -9999 -9999 -9999 -9999 -9999 -9999 -9999 -9999 -9999 -9999 -9999 -9999 -9999 -9999 1.301644 1.301644 1.609079 1.609079 1.609079 1.609079 0.3473711 0.9556019 0.9556019 0.3544237 0.3544237 0.3544237 0.3544237 0.4546539 0.7381824 0.7381824 0.4546539 0.4851276 0.4851276 0.4851276 0.4851276 0.3939964 0.3939964 0.3939964 0.3939964 0.2521695 0.2521695 0.2521695 0.4782787 0.4782787 0.4782787 0.4782787 0.3349136 0.4087648 0.4087648 0.3349136 0.2673025 0.4922379 0.4922379 0.8043621 0.8043621 0.8043621 0.8043621 0.5186557 0.5186557 0.5186557 0.2215509 -0.09168945 -0.09168945 -0.09168945 0.3085383 0.7785383 0.7785383 0.7785383 0.3698793 0.3698793 0.3698793 0.3698793 0.4452831 0.4452831 0.4452831 0.4352831 0.4025098 0.4025098 0.4025098 0.3267744 0.4467745 0.4467745 0.1170979 0.3207193 0.3207193 0.2707193 0.2880343 0.3680344 0.3680344 0.3680344 0.3775024 0.3775024 0.3775024 0.318239 0.3847935 0.3847935 0.3847935 0.328239 0.3023105 0.3023105 0.2222388 0.5227101 0.5227101 0.5227101 0.5227101 0.359957 0.359957 0.359957 0.4516339 0.4516339 0.4516339 0.4516339 0.387556 0.3587851 0.3587851 0.3587851 0.3387851 0.001466827 0.1314668 0.001466827 -0.3506252 -0.3506252 -0.3506252 -0.3506252 -0.6558149 -1.377288 -0.2588497 -0.2588497 0.6630467 0.6630467 0.6630467 0.6630467 0.0216272 -0.4517175 -0.4517175 -0.4517175 0.09584747 0.4713827 0.4713827 0.09584747 0.8645715 0.8645715 0.8645715 0.8645715 -0.3954285 -0.1503062 -0.1503062 -0.1503062 -0.1503062 -0.7139731 -0.7139731 -0.7139731 -0.7539731 0.1932445 0.1932445 0.1932445 0.2782278 0.3067282 2.863148 2.863148 -9999 -9999 -9999 -9999 -9999 -9999 
-9999 -9999 -9999 -9999 -9999 -9999 -9999 -9999 -9999 -9999 -9999 -9999 -9999 -9999 -9999 -9999 -9999 -9999 -9999 -9999 -9999 -9999 -9999 -9999 -9999 -9999 -9999 -9999 -9999 -9999 -9999 -9999 -9999 -9999 -9999 -9999 -9999 -9999 -9999 -9999 -9999 -9999 -9999 -9999 -9999 -9999 -9999 -9999 -9999 -9999 -9999 -9999 -9999 1.459079 1.609079 1.609079 1.609079 1.609079 0.3473711 0.3473711 0.3473711 0.3544237 0.3544237 0.3544237 0.3544237 0.7381824 0.7381824 0.7381824 0.7381824 0.3629443 0.4851276 0.4851276 0.3629443 0.3439964 0.3439964 0.3439964 0.2025977 0.4771877 0.4771877 0.4771877 0.4782787 0.4782787 0.4782787 0.4782787 0.3680217 0.3680217 0.3680217 0.3680217 0.3885486 0.3885486 0.2673025 0.3774596 0.8043621 0.8043621 0.8043621 0.7886557 0.7886557 0.7886557 0.2215509 -0.1316895 -0.1316895 -0.1316895 0.06056061 0.3085383 0.3085383 0.06056061 0.4298793 0.4298793 0.4298793 0.4452831 0.4452831 0.4452831 0.4452831 0.4352831 0.4025098 0.4025098 0.3348849 0.2167744 0.321987 0.321987 0.3207193 0.3207193 0.4439258 0.3207193 0.3680344 0.3680344 0.3680344 0.3680344 0.4079402 0.4079402 0.4079402 0.3347935 0.3847935 0.3847935 0.3847935 0.3847935 0.3023105 0.3023105 0.3023105 0.3513214 0.5227101 0.5227101 0.1774785 0.3540477 0.3540477 0.3540477 0.3156404 0.4516339 0.4516339 0.4516339 0.3722392 0.3242863 0.3587851 0.3387851 0.2241718 0.1314668 0.1314668 0.1314668 -0.3506252 -0.3506252 -0.3506252 -0.3506252 -0.6006252 -1.377288 -1.329815 -1.329815 0.0216272 0.6630467 0.6630467 0.0216272 0.0216272 -0.4517175 -0.4517175 -0.4517175 0.4713827 0.4713827 0.4713827 0.4713827 0.8645715 0.8645715 0.8645715 0.8645715 -0.2703062 -0.1503062 -0.1503062 -0.1503062 -0.1503062 -0.7539731 -0.7539731 -0.7539731 -0.9753041 0.1432445 0.1432445 0.1432445 -1.04504 0.3167282 0.3725798 0.3725798 3.859363 -9999 -9999 -9999 -9999 -9999 
-9999 -9999 -9999 -9999 -9999 -9999 -9999 -9999 -9999 -9999 -9999 -9999 -9999 -9999 -9999 -9999 -9999 -9999 -9999 -9999 -9999 -9999 -9999 -9999 -9999 -9999 -9999 -9999 -9999 -9999 -9999 -9999 -9999 -9999 -9999 -9999 -9999 -9999 -9999 -9999 -9999 -9999 -9999 -9999 -9999 -9999 -9999 -9999 -9999 -9999 -9999 -9999 -9999 -9999 1.609079 1.609079 1.609079 1.609079 0.3473711 0.3473711 0.3473711 0.2473711 0.3544237 0.3544237 0.2745146 0.7381824 0.7381824 0.7381824 0.7381824 0.3629443 0.3629443 0.3629443 0.3629443 0.2244655 0.3439964 0.1880971 0.4771877 0.4771877 0.4771877 0.4771877 0.4576633 0.4782787 0.4782787 0.4576633 0.3680217 0.3680217 0.3680217 0.3885486 0.3885486 0.3885486 0.3885486 0.3607037 0.3607037 0.8043621 0.7886557 0.7886557 0.7886557 0.7886557 0.2215509 -0.1716895 -0.1716895 -0.1716895 0.2937799 0.2937799 0.2937799 0.2937799 0.4298793 0.4298793 0.4298793 0.4452831 0.4452831 0.4452831 0.4452831 0.4452831 0.3348849 0.3348849 0.3348849 0.321987 0.321987 0.321987 0.321987 0.4439258 0.4439258 0.4439258 0.3680344 0.3680344 0.3680344 0.3680344 0.4079402 0.4079402 0.4079402 0.4079402 0.4937738 0.4937738 0.3847935 0.3023105 0.3413225 0.3023105 0.3023105 0.3513214 0.3513214 0.3513214 0.242522 0.3540477 0.3540477 0.3540477 0.2956404 0.4640465 0.4640465 0.4640465 0.3722392 0.3542863 0.3542863 0.3542863 0.2241718 0.1314668 0.1314668 0.1314668 0.1314668 -0.3506252 -0.3506252 -0.3506252 -1.359815 -1.329815 -1.329815 -1.329815 0.0216272 0.0216272 0.0216272 0.0216272 -0.1483728 -0.4517175 -0.4517175 -0.4517175 1.065323 1.065323 1.065323 1.065323 -0.8696013 0.8645715 0.8645715 -0.4996013 -0.2703062 -0.1503062 -0.1503062 -0.1503062 -0.1503062 -0.9196037 -0.9196037 -0.9196037 -0.9753041 -0.9269841 -0.9269841 -0.9269841 0.3167282 0.3725798 0.3725798 0.3725798 0.3725798 -9999 -9999 -9999 -9999 -9999 
-9999 -9999 -9999 -9999 -9999 -9999 -9999 -9999 -9999 -9999 -9999 -9999 -9999 -9999 -9999 -9999 -9999 -9999 -9999 -9999 -9999 -9999 -9999 -9999 -9999 -9999 -9999 -9999 -9999 -9999 -9999 -9999 -9999 -9999 -9999 -9999 -9999 -9999 -9999 -9999 -9999 -9999 -9999 -9999 -9999 -9999 -9999 -9999 -9999 -9999 -9999 -9999 -9999 -9999 -9999 1.609079 1.609079 1.23163 0.264604 0.264604 0.264604 0.2745146 0.2745146 0.2745146 0.2745146 0.2786946 0.7381824 0.7381824 0.2786946 0.2411078 0.3629443 0.3629443 0.2411078 0.2244655 0.3973724 0.2244655 0.4771877 0.5371876 0.5371876 0.5371876 0.4576633 0.4576633 0.4576633 0.4576633 0.3680217 0.3680217 0.3680217 0.3885486 0.6085486 0.6085486 0.3885486 0.3607037 0.3607037 0.3607037 0.7886557 0.7886557 0.7886557 0.7886557 0.1215509 -0.3865724 -0.3865724 -0.3865724 0.2937799 0.2937799 0.2937799 0.2937799 0.4298793 0.4298793 0.4298793 0.4298793 0.4452831 0.4452831 0.4452831 0.4452831 0.3348849 0.3348849 0.2217409 0.321987 0.321987 0.321987 0.4439258 0.4439258 0.4439258 0.4439258 0.2644281 0.3680344 0.3680344 0.3680344 0.7244452 0.7244452 0.7244452 0.4937738 0.4937738 0.4937738 0.4937738 0.3806067 0.3413225 0.3413225 0.3413225 0.242522 0.242522 0.242522 0.242522 0.4643016 0.4643016 0.3540477 0.3240465 0.4640465 0.4640465 0.4640465 0.4640465 0.3542863 0.3542863 0.3542863 0.3542863 0.1835315 0.1835315 0.1835315 -1.195126 -1.025126 -0.6006252 -0.6006252 -1.359815 0.2721263 0.2721263 0.2721263 -0.7026237 0.0216272 0.0216272 -0.1483728 -0.1483728 -0.969317 -0.969317 -0.969317 1.065323 1.065323 1.065323 1.065323 -0.8696013 -0.04850647 -0.04850647 -0.04850647 -0.2703062 -0.2703062 -0.2703062 -0.2703062 -0.8122776 -0.9196037 -0.9196037 -0.9196037 -0.9196037 -0.9269841 -0.9269841 -0.9269841 0.4525798 0.5525798 0.5525798 0.5525798 0.3725798 3.971142 -9999 -9999 -9999 -9999 
-9999 -9999 -9999 -9999 -9999 -9999 -9999 -9999 -9999 -9999 -9999 -9999 -9999 -9999 -9999 -9999 -9999 -9999 -9999 -9999 -9999 -9999 -9999 -9999 -9999 -9999 -9999 -9999 -9999 -9999 -9999 -9999 -9999 -9999 -9999 -9999 -9999 -9999 -9999 -9999 -9999 -9999 -9999 -9999 -9999 -9999 -9999 -9999 -9999 -9999 -9999 -9999 -9999 -9999 -9999 1.35163 1.35163 1.23163 0.264604 0.264604 0.264604 0.2745146 0.3618109 0.3618109 0.2745146 0.2786946 0.2786946 0.2786946 0.2786946 0.3011743 0.3011743 0.3011743 0.2711743 0.3973724 0.3973724 0.3973724 0.5371876 0.5371876 0.5371876 0.5371876 0.3570044 0.4576633 0.4576633 0.1384079 0.4016576 0.4016576 0.4016576 0.6085486 0.6085486 0.6085486 0.6085486 0.3519697 0.3607037 0.3607037 0.3607037 0.7886557 0.7886557 0.7886557 0.2472624 -0.3181937 -0.3181937 -0.3865724 0.2737799 0.2937799 0.2937799 0.2737799 0.4298793 0.4298793 0.4298793 0.4270393 0.360766 0.4452831 0.4452831 0.350766 0.334574 0.334574 0.2859175 0.321987 0.321987 0.321987 0.3139258 0.4439258 0.4439258 0.4439258 0.3055327 0.3055327 0.3055327 0.3744452 0.7244452 0.7244452 0.7244452 0.7244452 0.5147765 0.5147765 0.4937738 0.3413225 0.3413225 0.3413225 0.3413225 0.242522 0.242522 0.242522 0.4643016 0.4643016 0.4643016 0.4643016 0.3340477 0.4640465 0.4640465 0.4640465 0.4640465 0.3542863 0.3542863 0.3542863 0.1835315 0.1835315 0.1835315 0.1835315 -1.026932 -1.025126 -1.025126 -1.025126 0.1421263 0.2721263 0.2721263 0.2721263 -0.7026237 -0.1483728 -0.1483728 -0.1483728 -1.387071 -1.387071 -0.969317 -1.387071 1.065323 1.065323 1.065323 1.065323 -1.068403 -0.04850647 -0.04850647 -0.04850647 -0.8622775 -0.8122776 -0.8122776 -0.8122776 -0.8122776 -0.9196037 -0.9196037 -0.9196037 -0.9196037 -0.9054508 -0.9054508 -0.9054508 0.4525798 0.5525798 0.5525798 0.5525798 0.3683339 3.718334 3.718334 -9999 -9999 -9999 
-9999 -9999 -9999 -9999 -9999 -9999 -9999 -9999 -9999 -9999 -9999 -9999 -9999 -9999 -9999 -9999 -9999 -9999 -9999 -9999 -9999 -9999 -9999 -9999 -9999 -9999 -9999 -9999 -9999 -9999 -9999 -9999 -9999 -9999 -9999 -9999 -9999 -9999 -9999 -9999 -9999 -9999 -9999 -9999 -9999 -9999 -9999 -9999 -9999 -9999 -9999 -9999 -9999 -9999 -9999 -9999 0.4775343 0.4775343 0.264604 0.264604 0.264604 0.3618109 0.3618109 0.3618109 0.3618109 0.232227 0.2786946 0.2786946 0.232227 0.3011743 0.3011743 0.3011743 0.3473724 0.3973724 0.3973724 0.3973724 0.5627751 0.5627751 0.5627751 0.5627751 0.3570044 0.3570044 0.3570044 0.3616576 0.4016576 0.4016576 0.4016576 0.6085486 0.6085486 0.6085486 0.6085486 0.3519697 0.3519697 0.3519697 0.4613603 0.4913603 0.4913603 0.4913603 0.4913603 -0.2181937 -0.2181937 -0.2181937 0.6756701 0.6756701 0.6756701 -0.1043298 0.5374255 0.5374255 0.5374255 0.4074255 0.490766 0.490766 0.490766 1.36928 1.36928 1.36928 0.334574 0.4803578 0.4803578 0.4803578 0.3822969 0.3822969 0.3822969 0.3822969 0.3055327 0.3055327 0.3055327 0.2755327 0.7244452 0.7244452 0.7244452 0.5147765 0.5147765 0.5147765 0.5147765 0.3413225 0.3413225 0.3413225 0.3090417 0.1966733 0.242522 0.1966733 0.4643016 0.4643016 0.4643016 0.4643016 0.3672046 0.3672046 0.4640465 0.4640465 0.3472046 0.1097321 0.3664562 0.1097321 0.1810681 0.319133 0.319133 0.1835315 -1.026932 -1.025126 -1.025126 -1.025126 0.1421263 0.3023621 0.3023621 0.3021263 0.2721263 -0.4726237 -0.4726237 -0.4726237 -1.076388 -1.006388 -1.006388 -1.006388 0.9853227 1.065323 1.065323 0.9853227 -1.068403 -0.04850647 -0.04850647 -0.04850647 -0.8622775 -0.8622775 -0.1032259 -0.8881931 -0.928193 -0.9196037 -0.9196037 -0.9196037 -0.9669841 -0.9054508 -0.9054508 -0.9054508 0.4525798 0.5525798 0.5525798 0.5525798 0.1133734 3.718334 3.718334 -9999 -9999 -9999 
-9999 -9999 -9999 -9999 -9999 -9999 -9999 -9999 -9999 -9999 -9999 -9999 -9999 -9999 -9999 -9999 -9999 -9999 -9999 -9999 -9999 -9999 -9999 -9999 -9999 -9999 -9999 -9999 -9999 -9999 -9999 -9999 -9999 -9999 -9999 -9999 -9999 -9999 -9999 -9999 -9999 -9999 -9999 -9999 -9999 -9999 -9999 -9999 -9999 -9999 -9999 -9999 -9999 -9999 -9999 -9999 -9999 0.2794405 0.4815909 0.4815909 0.2572514 0.3618109 0.3618109 0.3618109 0.3618109 0.239091 0.239091 0.239091 0.239091 0.3011743 0.3011743 0.3011743 0.3473724 0.3973724 0.3973724 0.3973724 0.5627751 0.5627751 0.5627751 0.5627751 0.3570044 0.3570044 0.3570044 0.3616576 0.4016576 0.4103058 0.4103058 0.4016576 0.6085486 0.6085486 0.2355035 0.3519697 0.3519697 0.3519697 0.4613603 0.4913603 0.4913603 0.4913603 0.4913603 0.20633 0.20633 -0.2181937 0.6756701 0.6756701 0.6756701 0.6756701 0.5374255 0.5374255 0.5374255 0.4074255 0.490766 0.490766 1.36928 1.36928 1.36928 1.36928 0.424574 0.4803578 0.4803578 0.4803578 0.4803578 0.3822969 0.3822969 0.3822969 0.3936728 0.3936728 0.3936728 0.3936728 0.3105617 0.3105617 0.3105617 0.5147765 0.5147765 0.5147765 0.5147765 0.3090417 0.3090417 0.3090417 0.3090417 0.3389888 0.3389888 0.3389888 0.2543016 0.4643016 0.4643016 0.4643016 0.3743016 0.3905517 0.3905517 0.3905517 0.05973206 0.3664562 0.3664562 0.3664562 0.319133 0.319133 0.319133 0.319133 -1.086932 0.2864467 0.2864467 0.2864467 0.3023621 0.3023621 0.3023621 0.3023621 -0.1858955 -0.1858955 -0.1858955 -0.4726237 -1.006388 -1.006388 -1.006388 -1.006388 -0.3553543 -0.3553543 0.9853227 -0.3553543 -0.6285065 -0.04850647 -0.04850647 -0.04850647 -0.09322586 -0.09322586 -0.09322586 -0.1032259 -0.928193 -1.166941 -1.166941 -1.166941 -1.245451 -0.8112425 -0.8112425 -0.8112425 0.4475381 0.5525798 0.5525798 0.5525798 0.1294507 0.2594507 0.2594507 0.2594507 -9999 -9999 
-9999 -9999 -9999 -9999 -9999 -9999 -9999 -9999 -9999 -9999 -9999 -9999 -9999 -9999 -9999 -9999 -9999 -9999 -9999 -9999 -9999 -9999 -9999 -9999 -9999 -9999 -9999 -9999 -9999 -9999 -9999 -9999 -9999 -9999 -9999 -9999 -9999 -9999 -9999 -9999 -9999 -9999 -9999 -9999 -9999 -9999 -9999 -9999 -9999 -9999 -9999 -9999 -9999 -9999 -9999 -9999 -9999 0.4815909 0.4815909 0.4815909 0.4815909 0.2463199 0.3618109 0.3618109 0.2463199 0.239091 0.2842396 0.239091 0.239091 0.325838 0.405838 0.2844957 0.2844957 0.3873724 0.3873724 0.3873724 0.5627751 0.5627751 0.5627751 0.5627751 0.3170044 0.3170044 0.3170044 0.3603058 0.4103058 0.4103058 0.4103058 0.1364095 0.2355035 0.2355035 0.2355035 0.3519697 0.3519697 0.3519697 0.4613603 0.4913603 0.4913603 0.4913603 0.4913603 0.20633 0.20633 0.20633 0.6756701 0.6756701 0.6756701 0.6756701 0.5374255 0.5374255 0.5374255 0.3931056 0.490766 0.490766 1.36928 1.36928 1.36928 1.36928 0.424574 0.4803578 0.4803578 0.4803578 0.3005106 0.3822969 0.3822969 0.3005106 0.3936728 0.3936728 0.3936728 0.3936728 0.3105617 0.3105617 0.3105617 0.5147765 0.5147765 0.5147765 0.4460797 0.2152605 0.3090417 0.3090417 0.3289888 0.3389888 0.3784344 0.3389888 0.3389888 0.3743016 0.3743016 0.3743016 0.3605517 0.399083 0.399083 0.399083 0.3905517 0.4355991 0.4355991 0.3664562 0.3664562 0.319133 0.319133 0.319133 0.5364467 0.5364467 0.5364467 0.2864467 0.3023621 0.3023621 0.3023621 0.3023621 -0.1858955 -0.1858955 -0.1858955 -0.1858955 -0.3442409 -0.3442409 -0.3442409 -0.3542409 -0.3553543 -0.3357196 -0.3553543 -0.3553543 -0.6285065 -0.6285065 -0.6285065 -0.6285065 -0.09322586 -0.09322586 0.3863327 0.3863327 -0.1032259 -1.166941 -1.166941 -1.166941 -0.8112425 -0.8112425 -0.8112425 -0.8112425 0.3775381 0.4475381 0.4475381 0.4475381 0.1294507 0.2994507 0.2994507 0.2994507 0.2594507 -9999 
-9999 -9999 -9999 -9999 -9999 -9999 -9999 -9999 -9999 -9999 -9999 -9999 -9999 -9999 -9999 -9999 -9999 -9999 -9999 -9999 -9999 -9999 -9999 -9999 -9999 -9999 -9999 -9999 -9999 -9999 -9999 -9999 -9999 -9999 -9999 -9999 -9999 -9999 -9999 -9999 -9999 -9999 -9999 -9999 -9999 -9999 -9999 -9999 -9999 -9999 -9999 -9999 -9999 -9999 -9999 -9999 -9999 -9999 0.4815909 0.4815909 0.4815909 0.2874864 0.2874864 0.2874864 0.2463199 0.2842396 0.2842396 0.2842396 0.325838 0.405838 0.405838 0.405838 0.319906 0.319906 0.3873724 0.3873724 0.2906639 0.5627751 0.5627751 0.3115121 0.3115121 0.4115121 0.3115121 0.3603058 0.4103058 0.4103058 0.4103058 0.4103058 0.1884438 0.2355035 0.1710301 0.1543527 0.2365195 0.2365195 0.1543527 0.4613603 0.4913603 -0.1911156 0.20633 0.20633 0.20633 0.20633 -0.5989811 0.6756701 0.6756701 0.4231056 0.4231056 0.5374255 0.4231056 0.4799603 0.490766 0.6799349 0.490766 1.36928 1.36928 1.36928 0.4492801 0.2570801 0.4803578 0.2570801 0.2205106 0.3005106 0.3005106 0.3005106 0.3936728 0.3936728 0.3936728 0.3936728 0.3105617 0.3105617 0.142868 0.2490935 0.4460797 0.4460797 0.4460797 0.2152605 0.2152605 0.2152605 0.3289888 0.3784344 0.3784344 0.3784344 0.320215 0.320215 0.3743016 0.3743016 0.3605517 0.399083 0.399083 0.399083 0.4355991 0.4355991 0.4355991 0.4355991 0.319133 0.319133 0.319133 0.3089386 0.5364467 0.5364467 0.5364467 0.5364467 0.3023621 0.3023621 0.3023621 0.3021263 0.1638162 0.2338162 0.2338162 -0.2758955 -0.3442409 0.2898242 0.2898242 -0.3542409 -0.3357196 -0.2557196 -0.2557196 -0.3357196 -0.7093782 -0.6285065 -0.6285065 -0.7093782 0.4063327 0.4063327 0.4063327 0.3863327 -1.436941 -0.7474727 -0.7474727 -0.7474727 -0.9212425 -0.3144546 -0.3144546 -0.3144546 0.3157944 0.4475381 0.4475381 0.3157944 0.2225264 0.2994507 0.2994507 0.2994507 0.2994507 -9999 
-9999 -9999 -9999 -9999 -9999 -9999 -9999 -9999 -9999 -9999 -9999 -9999 -9999 -9999 -9999 -9999 -9999 -9999 -9999 -9999 -9999 -9999 -9999 -9999 -9999 -9999 -9999 -9999 -9999 -9999 -9999 -9999 -9999 -9999 -9999 -9999 -9999 -9999 -9999 -9999 -9999 -9999 -9999 -9999 -9999 -9999 -9999 -9999 -9999 -9999 -9999 -9999 -9999 -9999 -9999 -9999 -9999 -9999 -9999 0.4815909 0.4815909 0.2874864 0.2874864 0.2874864 0.2874864 0.2842396 0.2944041 0.2944041 0.325838 0.405838 0.5096973 0.5096973 0.405838 0.319906 0.319906 0.319906 0.2906639 0.2906639 0.2906639 0.3115121 0.4115121 0.4115121 0.4115121 -0.0255986 0.4103058 0.4103058 0.4103058 0.1884438 0.1884438 0.1884438 0.1884438 0.1543527 0.1543527 0.1543527 0.1543527 -0.1911156 -0.1911156 -0.1911156 0.19633 0.20633 0.20633 0.19633 0.04643967 0.04643967 0.04643967 0.3225771 0.4231056 0.4231056 0.4231056 0.2850021 0.6799349 0.6799349 0.6799349 0.4492801 0.4492801 0.4492801 0.4492801 0.2570801 0.2570801 0.2570801 0.08051056 0.3707404 0.3707404 0.2641473 0.2641473 0.2641473 0.2641473 0.2241473 0.1790166 0.1790166 0.1790166 0.2490935 0.2490935 0.2490935 0.2490935 0.186584 0.186584 0.2152605 0.3784344 0.3784344 0.3784344 0.3784344 0.320215 0.320215 0.320215 0.320215 0.339083 0.399083 0.399083 0.399083 0.4355991 0.4355991 0.4355991 0.4355991 0.3489386 0.3489386 0.3489386 0.3089386 0.5364467 0.5364467 0.5364467 0.5364467 0.270555 0.270555 0.270555 0.270555 0.2338162 0.2338162 0.2338162 0.2338162 0.2898242 0.2898242 0.2898242 0.2898242 -0.2557196 -0.2557196 -0.2557196 -0.2557196 -0.1293079 -0.1293079 -0.1293079 -0.3093079 0.4063327 0.4318428 0.4318428 0.4318428 0.3863327 -0.7474727 -0.7474727 -0.7474727 -0.3144546 -0.3144546 -0.3144546 -0.3144546 0.2157944 0.3157944 0.3157944 0.3157944 0.2225264 0.2994507 0.2994507 -9999 -9999 -9999 
-9999 -9999 -9999 -9999 -9999 -9999 -9999 -9999 -9999 -9999 -9999 -9999 -9999 -9999 -9999 -9999 -9999 -9999 -9999 -9999 -9999 -9999 -9999 -9999 -9999 -9999 -9999 -9999 -9999 -9999 -9999 -9999 -9999 -9999 -9999 -9999 -9999 -9999 -9999 -9999 -9999 -9999 -9999 -9999 -9999 -9999 -9999 -9999 -9999 -9999 -9999 -9999 -9999 -9999 -9999 -9999 -9999 -9999 -9999 0.2497073 0.2374864 0.2874864 0.2874864 0.2874864 0.2874864 0.2944041 0.2944041 0.2944041 0.3896973 0.5096973 0.5096973 0.5096973 0.374846 0.374846 0.374846 0.319906 0.3909331 0.3909331 0.3909331 0.4115121 0.4115121 0.4115121 0.4115121 -0.0255986 -0.0255986 -0.0255986 -0.0255986 0.1884438 0.1884438 0.1884438 0.1884438 -0.2491211 -0.2491211 0.1543527 -0.2609885 -0.2311156 -0.2311156 -0.6243854 -0.6243854 -1.189959 0.19633 -1.189959 0.04643967 0.04643967 0.04643967 0.3225771 0.3465326 0.3465326 0.3465326 0.6799349 0.6799349 0.6799349 0.6799349 0.2968449 0.4934108 0.4492801 0.2968449 0.368611 0.368611 0.2254748 0.3707404 0.3707404 0.3707404 0.3707404 0.2641473 0.2641473 0.2641473 0.1790166 0.3443962 0.3443962 0.1790166 0.06276276 0.2490935 0.2490935 0.2490935 0.3115117 0.3115117 0.3115117 0.2984344 0.3784344 0.3784344 0.3784344 0.08443375 0.320215 0.320215 0.08443375 0.339083 0.399083 0.399083 0.399083 0.4355991 0.4355991 0.4355991 0.4355991 0.3489386 0.3489386 0.3489386 0.2989386 0.533743 0.5364467 0.5364467 0.533743 0.2495044 0.270555 0.270555 0.270555 0.2338162 0.2338162 0.2338162 0.2498242 0.4611 0.4611 0.2898242 0.2898242 0.2725677 0.2725677 0.2725677 -0.2557196 -0.1293079 0.1507387 -0.1293079 -0.1293079 0.4318428 0.4318428 0.4318428 0.4318428 -0.8574727 -0.09444397 -0.09444397 -0.09444397 -0.3144546 0.1215196 0.1215196 0.1215196 0.03308289 0.03308289 0.3157944 0.03308289 0.2625264 0.2994507 -9999 -9999 -9999 -9999 
-9999 -9999 -9999 -9999 -9999 -9999 -9999 -9999 -9999 -9999 -9999 -9999 -9999 -9999 -9999 -9999 -9999 -9999 -9999 -9999 -9999 -9999 -9999 -9999 -9999 -9999 -9999 -9999 -9999 -9999 -9999 -9999 -9999 -9999 -9999 -9999 -9999 -9999 -9999 -9999 -9999 -9999 -9999 -9999 -9999 -9999 -9999 -9999 -9999 -9999 -9999 -9999 -9999 -9999 -9999 -9999 -9999 -9999 -9999 -9999 0.09094147 0.2374864 0.3665932 0.2874864 0.2644041 0.2944041 0.2944041 0.2944041 0.3896973 0.5096973 0.5096973 0.5096973 0.5096973 0.374846 0.374846 0.3909331 0.3909331 0.3909331 0.3909331 0.3809331 0.4115121 0.4115121 0.4115121 -0.1517903 -0.0255986 -0.0255986 -0.0255986 0.1560757 0.1884438 0.1884438 0.1884438 -0.23759 -0.23759 -0.2491211 -0.2609885 -0.6243854 -0.6243854 -0.6243854 -1.189959 -1.189959 -1.189959 -1.189959 0.04643967 0.04643967 0.04643967 0.2065326 0.3465326 0.3465326 0.3465326 0.3987619 0.6799349 0.6799349 0.6799349 0.4934108 0.4934108 0.4934108 0.538611 0.538611 0.538611 0.538611 0.3707404 0.3707404 0.3707404 0.3707404 0.1860173 0.31759 0.1860173 0.3443962 0.3443962 0.3443962 0.3443962 0.06276276 0.06276276 0.06276276 0.3115117 0.3115117 0.3115117 0.3115117 0.2895958 0.363578 0.363578 0.363578 0.2462605 0.2462605 0.2462605 0.2462605 0.3361885 0.339083 0.339083 0.3361885 0.4085805 0.9485805 0.9485805 0.9485805 0.3489386 0.3489386 0.3489386 0.2989386 0.533743 0.533743 0.533743 0.533743 0.2609549 0.4595044 0.4595044 0.4595044 0.3254941 0.3254941 0.2338162 0.4611 0.4611 0.4611 0.4611 0.2898242 0.2725677 0.2937198 0.2725677 0.2725677 0.1907387 0.1907387 0.1907387 0.1907387 0.4318428 0.4318428 0.4318428 0.4318428 -0.09444397 0.422728 0.422728 -0.09444397 0.1215196 0.3022235 0.3022235 0.1215196 -0.01475418 0.03308289 0.03308289 -0.01475418 -9999 -9999 -9999 -9999 -9999 -9999 
-9999 -9999 -9999 -9999 -9999 -9999 -9999 -9999 -9999 -9999 -9999 -9999 -9999 -9999 -9999 -9999 -9999 -9999 -9999 -9999 -9999 -9999 -9999 -9999 -9999 -9999 -9999 -9999 -9999 -9999 -9999 -9999 -9999 -9999 -9999 -9999 -9999 -9999 -9999 -9999 -9999 -9999 -9999 -9999 -9999 -9999 -9999 -9999 -9999 -9999 -9999 -9999 -9999 -9999 -9999 -9999 -9999 -9999 -9999 -9999 -9999 0.4165932 0.4165932 0.4165932 0.2644041 0.2944041 0.2944041 0.2944041 0.3296973 0.5096973 0.5096973 0.5096973 0.374846 0.374846 0.374846 0.3909331 0.3909331 0.3909331 0.3909331 0.3809331 0.2273193 0.2273193 0.2273193 0.217198 0.217198 0.217198 0.217198 0.1300516 0.1560757 0.1300516 0.1300516 -0.23759 -0.12759 -0.23759 -0.2891211 -0.7243854 -0.6243854 -1.004392 -1.629843 -1.629843 -1.629843 -1.938615 -1.267329 0.04643967 0.04643967 0.2065326 0.3465326 0.3465326 0.3465326 0.3987619 1.781098 1.331098 0.3987619 0.4934108 0.4934108 0.4934108 0.6629033 0.6929033 0.6929033 0.538611 0.2707404 0.3707404 0.3707404 0.2707404 0.31759 0.31759 0.31759 0.3443962 0.3443962 0.3443962 0.3443962 0.1879344 0.1879344 0.1879344 0.3115117 0.3115117 0.3115117 0.3115117 0.363578 0.363578 0.363578 0.363578 0.2462605 0.2462605 0.2462605 0.2462605 0.3361885 0.3361885 0.3361885 0.2961885 0.9485805 0.9485805 0.9485805 0.9485805 0.384725 0.384725 0.384725 0.190204 0.533743 0.533743 0.533743 0.533743 0.4595044 0.4595044 0.4595044 0.4595044 0.3254941 0.3254941 0.3254941 0.4611 0.4611 0.4611 0.4611 0.2711 0.2937198 0.2937198 0.2937198 0.2625678 0.1907387 0.1931178 0.1931178 0.1907387 0.3318428 0.4318428 0.4318428 0.4318428 0.422728 0.422728 0.422728 0.422728 0.3022235 0.3122235 0.3022235 0.3022235 -0.01475418 -0.01475418 -0.01475418 -9999 -9999 -9999 -9999 -9999 -9999 -9999 
-9999 -9999 -9999 -9999 -9999 -9999 -9999 -9999 -9999 -9999 -9999 -9999 -9999 -9999 -9999 -9999 -9999 -9999 -9999 -9999 -9999 -9999 -9999 -9999 -9999 -9999 -9999 -9999 -9999 -9999 -9999 -9999 -9999 -9999 -9999 -9999 -9999 -9999 -9999 -9999 -9999 -9999 -9999 -9999 -9999 -9999 -9999 -9999 -9999 -9999 -9999 -9999 -9999 -9999 -9999 -9999 -9999 -9999 -9999 -9999 -9999 0.4165932 0.4165932 0.4165932 0.408262 0.488262 0.488262 0.488262 0.3296973 0.3296973 0.3296973 0.3296973 0.354846 0.374846 0.374846 0.354846 0.3909331 0.3909331 0.3909331 0.2518414 0.2518414 0.2518414 0.2273193 0.217198 0.217198 0.217198 0.217198 0.1300516 0.1300516 0.1300516 0.1045389 -0.12759 -0.12759 -0.12759 -0.9023128 -0.8023128 -0.8023128 -0.8023128 -1.629843 -1.629843 -1.629843 -1.938615 -1.253732 -1.253732 -1.253732 0.1419693 0.2065326 0.2065326 0.1419693 1.781098 1.781098 1.781098 1.331098 0.4934108 0.4934108 0.4934108 0.6929033 0.6929033 0.6929033 0.6929033 0.6179188 0.6179188 0.4517827 0.2788722 0.31759 0.31759 0.31759 0.3443962 0.3443962 0.3443962 0.2195143 0.1879344 0.2429352 0.2429352 0.2037328 0.2037328 0.3115117 0.2037328 0.363578 0.3742692 0.3742692 0.363578 0.2462605 0.2462605 0.2462605 0.2462605 0.2961885 0.2961885 0.2961885 0.2961885 0.9485805 0.9485805 0.9485805 0.9485805 0.384725 0.384725 0.384725 0.384725 0.453743 0.453743 0.453743 0.4213042 0.4595044 0.4595044 0.4595044 0.4595044 0.3254941 0.3254941 0.3254941 0.3584197 0.4611 0.4611 0.4611 0.3984196 0.2937198 0.2937198 0.2937198 0.2037198 0.1931178 0.1931178 0.1931178 0.2913054 0.4273192 0.4273192 0.3613054 0.3613054 0.422728 0.422728 0.422728 0.422728 0.3122235 0.3122235 0.3122235 0.3022235 -0.169008 -9999 -9999 -9999 -9999 -9999 -9999 -9999 -9999 -9999 
-9999 -9999 -9999 -9999 -9999 -9999 -9999 -9999 -9999 -9999 -9999 -9999 -9999 -9999 -9999 -9999 -9999 -9999 -9999 -9999 -9999 -9999 -9999 -9999 -9999 -9999 -9999 -9999 -9999 -9999 -9999 -9999 -9999 -9999 -9999 -9999 -9999 -9999 -9999 -9999 -9999 -9999 -9999 -9999 -9999 -9999 -9999 -9999 -9999 -9999 -9999 -9999 -9999 -9999 -9999 -9999 -9999 -9999 -9999 -9999 -9999 -9999 0.4165932 0.4165932 0.488262 0.488262 0.488262 0.488262 0.3089719 0.3296973 0.3296973 0.3089719 0.344128 0.344128 0.354846 0.344128 0.2933244 0.2933244 0.2933244 0.2933244 0.5874745 0.5874745 0.5874745 0.217198 0.217198 0.217198 0.217198 -0.1047726 0.1300516 0.1300516 -0.1047726 -0.12759 -0.12759 -0.12759 -0.12759 -0.8023128 -0.8023128 -0.8023128 -0.7066509 -0.5966508 -0.7066509 -1.253732 -1.253732 -1.253732 -1.253732 0.1019693 0.1419693 0.1419693 1.781098 1.781098 1.781098 1.781098 1.331098 0.4744208 0.4744208 0.4744208 0.6929033 0.6929033 0.6929033 0.6929033 0.6179188 0.6179188 0.6179188 0.4517827 0.4073409 0.4073409 0.4073409 0.2766699 0.2766699 0.2766699 0.2566473 0.2429352 0.2429352 0.2429352 0.2429352 0.2037328 0.2037328 0.2037328 0.4142693 0.4142693 0.4142693 0.3742692 0.1365568 0.357944 0.357944 0.1365568 0.1992023 0.2961885 0.2961885 0.7384447 0.7618662 0.9485805 0.9485805 0.7618662 0.4758368 0.4758368 0.4758368 0.384725 0.4213042 0.4213042 0.4213042 0.4213042 0.3909549 0.4595044 0.4595044 0.3909549 0.3254941 0.4301535 0.4301535 0.3584197 0.3984196 0.3984196 0.3984196 0.3984196 0.2937198 0.2937198 0.2937198 0.2037198 0.1931178 0.1931178 0.1931178 0.02311783 0.4273192 0.4273192 0.4273192 0.422728 0.422728 0.422728 0.422728 0.422728 0.3122235 0.3122235 0.3122235 0.3030904 -9999 -9999 -9999 -9999 -9999 -9999 -9999 -9999 -9999 -9999 
-9999 -9999 -9999 -9999 -9999 -9999 -9999 -9999 -9999 -9999 -9999 -9999 -9999 -9999 -9999 -9999 -9999 -9999 -9999 -9999 -9999 -9999 -9999 -9999 -9999 -9999 -9999 -9999 -9999 -9999 -9999 -9999 -9999 -9999 -9999 -9999 -9999 -9999 -9999 -9999 -9999 -9999 -9999 -9999 -9999 -9999 -9999 -9999 -9999 -9999 -9999 -9999 -9999 -9999 -9999 -9999 -9999 -9999 -9999 -9999 -9999 -9999 -9999 0.07412186 0.488262 0.488262 0.488262 0.488262 0.3089719 0.3144879 0.3144879 0.3144879 0.344128 0.344128 0.344128 0.344128 0.2933244 0.2933244 0.2933244 0.5874745 0.5874745 0.5874745 0.5874745 0.1215283 0.217198 0.1215283 0.1215283 -0.1047726 -0.1047726 -0.1047726 -0.1868692 -0.12759 -0.12759 -0.12759 -0.9023128 -0.8023128 -0.8023128 -0.7066509 -0.5966508 -0.5966508 -0.5966508 -0.5966508 -1.095862 -1.095862 -1.095862 -0.5075014 0.1019693 0.1019693 -0.4575014 1.781098 1.781098 1.781098 1.331098 0.4744208 0.4744208 0.4744208 0.6929033 0.6929033 0.6929033 0.6929033 0.6179188 0.6179188 0.6179188 0.4517827 0.4073409 0.4073409 0.4073409 0.2766699 0.2766699 0.2766699 0.2766699 0.2429352 0.2429352 0.2429352 0.2429352 0.1230212 0.1430212 0.03892655 0.4142693 0.4142693 0.4142693 0.4142693 0.517944 0.517944 0.517944 0.517944 0.1709186 0.2577376 0.2409186 0.2409186 0.7618662 0.7618662 0.7618662 0.7618662 0.4758368 0.4758368 0.4758368 0.4758368 0.388596 0.388596 0.388596 0.388596 0.3909549 0.3909549 0.3909549 0.3909549 0.4301535 0.4301535 0.4301535 0.4301535 0.3984196 0.3984196 0.3984196 0.1524027 0.2836877 0.2836877 0.2836877 0.07702194 0.1931178 0.1931178 0.1931178 0.4273192 0.4273192 0.5173192 0.5173192 0.5173192 0.422728 0.422728 0.422728 0.4203191 0.3122235 0.3122235 -9999 -9999 -9999 -9999 -9999 -9999 -9999 -9999 -9999 -9999 -9999 -9999 
-9999 -9999 -9999 -9999 -9999 -9999 -9999 -9999 -9999 -9999 -9999 -9999 -9999 -9999 -9999 -9999 -9999 -9999 -9999 -9999 -9999 -9999 -9999 -9999 -9999 -9999 -9999 -9999 -9999 -9999 -9999 -9999 -9999 -9999 -9999 -9999 -9999 -9999 -9999 -9999 -9999 -9999 -9999 -9999 -9999 -9999 -9999 -9999 -9999 -9999 -9999 -9999 -9999 -9999 -9999 -9999 -9999 -9999 -9999 -9999 -9999 -9999 -9999 0.07412186 0.385581 0.488262 0.488262 0.385581 0.3144879 0.3193428 0.3193428 0.3144879 0.2839276 0.2839276 0.2839276 0.2494069 0.3249361 0.3249361 0.3249361 0.5874745 0.5874745 0.5874745 0.5874745 0.1215283 0.1215283 0.1215283 0.002399445 -0.4705659 -0.1047726 -0.4705659 -0.1868692 -0.1868692 -0.1868692 -0.1868692 0.1443922 0.1443922 0.1443922 -0.9672487 -0.4772487 -0.4772487 -0.4772487 -0.5966508 -1.095862 -1.095862 -1.095862 -0.4575014 -0.4575014 -0.4575014 0.2289709 0.2489709 0.2489709 0.2489709 0.4368947 0.4368947 0.4744208 0.4368947 0.4368981 0.4368981 0.4368981 0.4368981 0.6179188 0.6179188 0.6179188 0.2018623 0.4073409 0.4073409 0.4073409 0.2766699 0.323206 0.323206 0.2766699 0.2699597 0.2699597 0.2699597 0.2029352 0.1430212 0.1430212 0.1430212 0.4142693 0.4142693 0.4142693 0.4142693 0.517944 0.517944 0.517944 0.517944 0.2577376 0.2577376 0.2577376 0.2918662 0.5818661 0.7618662 0.7618662 0.5818661 0.4758368 0.4758368 0.4758368 0.4758368 0.388596 0.388596 0.388596 0.2842435 0.3009549 0.3909549 0.3909549 0.3085375 0.4301535 0.4301535 0.4301535 0.4301535 0.3638771 0.3638771 0.2634175 0.2836877 0.2836877 0.2836877 0.2836877 0.1745485 0.1845485 0.1845485 0.1845485 0.4379384 0.5173192 0.5173192 0.5173192 0.5173192 0.2790845 0.4203191 0.4203191 0.4203191 0.3030904 -9999 -9999 -9999 -9999 -9999 -9999 -9999 -9999 -9999 -9999 -9999 -9999 -9999 
-9999 -9999 -9999 -9999 -9999 -9999 -9999 -9999 -9999 -9999 -9999 -9999 -9999 -9999 -9999 -9999 -9999 -9999 -9999 -9999 -9999 -9999 -9999 -9999 -9999 -9999 -9999 -9999 -9999 -9999 -9999 -9999 -9999 -9999 -9999 -9999 -9999 -9999 -9999 -9999 -9999 -9999 -9999 -9999 -9999 -9999 -9999 -9999 -9999 -9999 -9999 -9999 -9999 -9999 -9999 -9999 -9999 -9999 -9999 -9999 -9999 -9999 -9999 -9999 0.385581 0.385581 0.385581 0.385581 0.3493428 0.3493428 0.3493428 0.3493428 0.2839276 0.2839276 0.2839276 0.2249361 0.3249361 0.3249361 0.3249361 0.4004127 0.5874745 0.5874745 0.4004127 -0.07485214 0.002399445 0.002399445 -0.07485214 -0.4705659 -0.4705659 -0.4705659 -0.6379381 -0.3668692 -0.3668692 -0.3668692 0.1443922 0.1443922 0.1443922 0.1443922 -0.4772487 -0.4772487 -0.4772487 -1.095862 -1.095862 -1.095862 -1.095862 -0.4575014 -0.4575014 -0.4575014 -0.4575014 0.2489709 0.2489709 0.2489709 0.4168947 0.4368947 0.4368947 0.4368947 0.4368981 0.4368981 0.4368981 -0.2161394 0.2279188 0.2279188 0.2279188 0.3072845 0.3072845 0.4073409 0.3072845 0.323206 0.323206 0.323206 0.323206 0.5299597 0.5299597 0.5299597 0.2029352 0.2484714 0.2484714 0.1430212 0.4125548 0.4142693 0.4142693 0.3925548 0.517944 0.517944 0.517944 0.517944 0.2577376 0.2577376 0.2577376 0.2557446 0.5818661 0.5818661 0.5818661 0.5818661 0.4758368 0.4758368 0.4758368 0.377227 0.3642435 0.3642435 0.3642435 0.3506964 0.3806964 0.3806964 0.3806964 0.3806964 0.4301535 0.4301535 0.4301535 0.3985375 0.3638771 0.3638771 0.3638771 0.2836877 0.4136877 0.4136877 0.4136877 0.2736878 0.1845485 0.1845485 0.1845485 0.4379384 0.5173192 0.5173192 0.5173192 0.5173192 0.3990845 0.3990845 0.3990845 -9999 -9999 -9999 -9999 -9999 -9999 -9999 -9999 -9999 -9999 -9999 -9999 -9999 -9999 -9999 
-9999 -9999 -9999 -9999 -9999 -9999 -9999 -9999 -9999 -9999 -9999 -9999 -9999 -9999 -9999 -9999 -9999 -9999 -9999 -9999 -9999 -9999 -9999 -9999 -9999 -9999 -9999 -9999 -9999 -9999 -9999 -9999 -9999 -9999 -9999 -9999 -9999 -9999 -9999 -9999 -9999 -9999 -9999 -9999 -9999 -9999 -9999 -9999 -9999 -9999 -9999 -9999 -9999 -9999 -9999 -9999 -9999 -9999 -9999 -9999 -9999 -9999 -9999 -9999 -9999 0.597457 0.597457 -0.03622482 0.3493428 0.3493428 0.3493428 0.3493428 0.2872392 0.2872392 0.2872392 0.3216501 0.3249361 0.3249361 0.3249361 0.2893599 0.4004127 0.2893599 0.2893599 -0.07485214 -0.07485214 -0.07485214 -0.1201776 -0.6049365 -0.6049365 -0.9156975 -0.6379381 -0.4887322 -0.4887322 -0.4887322 0.265318 0.325318 0.325318 0.1443922 -0.4772487 -0.4772487 -0.4772487 -0.4772487 -1.095862 -1.095862 -1.242877 -0.4630563 -0.4575014 -0.4575014 -0.5011818 0.4106686 0.4106686 -0.2693314 0.2453303 0.3424084 0.2824084 0.2453303 -0.1215808 0.04841919 0.04841919 0.1886427 0.2279188 0.2279188 0.1886427 0.2981296 0.3072845 0.3072845 0.3072845 0.323206 0.323206 0.323206 0.323206 0.5299597 0.5299597 0.5299597 0.5299597 0.2484714 0.2484714 0.2484714 0.4125548 0.4125548 0.4125548 0.4125548 0.3772783 0.517944 0.517944 0.3772783 0.2577376 0.2577376 0.2577376 0.2557446 0.3757446 0.5818661 0.5818661 0.3757446 0.377227 0.377227 0.377227 0.377227 0.3642435 0.3642435 0.3642435 0.3642435 0.3806964 0.3806964 0.3806964 0.3806964 0.444326 0.444326 0.444326 0.3985375 0.4246811 0.4246811 0.4246811 0.4136877 0.4152119 0.4152119 0.4152119 -0.04545959 0.3234335 0.3534335 0.3534335 0.3730678 0.4379384 0.5173192 0.5173192 0.3990845 0.3990845 0.3990845 -9999 -9999 -9999 -9999 -9999 -9999 -9999 -9999 -9999 -9999 -9999 -9999 -9999 -9999 -9999 -9999 
-9999 -9999 -9999 -9999 -9999 -9999 -9999 -9999 -9999 -9999 -9999 -9999 -9999 -9999 -9999 -9999 -9999 -9999 -9999 -9999 -9999 -9999 -9999 -9999 -9999 -9999 -9999 -9999 -9999 -9999 -9999 -9999 -9999 -9999 -9999 -9999 -9999 -9999 -9999 -9999 -9999 -9999 -9999 -9999 -9999 -9999 -9999 -9999 -9999 -9999 -9999 -9999 -9999 -9999 -9999 -9999 -9999 -9999 -9999 -9999 -9999 -9999 -9999 -9999 -9999 0.597457 0.597457 0.597457 0.3493428 0.3493428 0.3493428 0.3493428 0.3437935 0.3437935 0.2872392 0.3216501 0.4081222 0.3249361 0.3249361 0.2893599 0.2893599 0.2893599 0.2520067 0.1524014 0.1524014 0.03240143 -0.1201776 -0.6049365 -0.6049365 -0.6049365 0.4312679 0.4312679 0.4312679 0.265318 0.325318 0.325318 0.325318 0.325318 0.3571881 0.3571881 -0.4772487 -1.242877 -1.242877 -1.242877 -1.242877 0.2889096 0.2889096 0.1126283 0.4106686 0.4106686 0.4106686 0.4106686 0.3424084 0.3424084 0.3424084 0.2824084 0.04841919 0.2418874 0.04841919 0.1886427 0.3720363 0.3720363 0.3720363 0.2981296 0.2981296 0.2981296 0.2981296 0.2874437 0.323206 0.323206 0.2874437 0.5299597 0.5299597 0.5299597 0.2484714 0.2673241 0.2673241 0.2912759 0.4125548 0.4125548 0.4125548 0.4125548 0.3837056 0.3837056 0.3837056 0.3837056 0.2562967 0.2562967 0.1677376 0.1677376 0.3757446 0.3757446 0.3757446 0.3757446 0.3665642 0.377227 0.377227 0.3665642 0.3642435 0.3642435 0.3642435 0.4020091 0.4020091 0.4020091 0.4020091 0.3595885 0.444326 0.444326 0.444326 0.444326 0.4246811 0.4246811 0.4246811 0.4136877 0.4152119 0.4152119 0.4152119 0.3234335 0.3534335 0.3534335 0.3534335 0.3730678 0.3730678 0.3730678 0.3730678 0.3990845 -9999 -9999 -9999 -9999 -9999 -9999 -9999 -9999 -9999 -9999 -9999 -9999 -9999 -9999 -9999 -9999 -9999 -9999 
-9999 -9999 -9999 -9999 -9999 -9999 -9999 -9999 -9999 -9999 -9999 -9999 -9999 -9999 -9999 -9999 -9999 -9999 -9999 -9999 -9999 -9999 -9999 -9999 -9999 -9999 -9999 -9999 -9999 -9999 -9999 -9999 -9999 -9999 -9999 -9999 -9999 -9999 -9999 -9999 -9999 -9999 -9999 -9999 -9999 -9999 -9999 -9999 -9999 -9999 -9999 -9999 -9999 -9999 -9999 -9999 -9999 -9999 -9999 -9999 -9999 -9999 -9999 -9999 -9999 -9999 0.597457 0.597457 0.3217139 0.5287863 0.5287863 0.3437935 0.3537935 0.3537935 0.3537935 0.4081222 0.4955101 0.4955101 0.4955101 0.2520067 0.2520067 0.2520067 0.2520067 0.1524014 0.1524014 0.1524014 0.03240143 -0.03554382 -0.03554382 -0.03554382 0.4312679 0.4312679 0.4312679 0.4312679 0.325318 0.325318 0.325318 0.3571881 0.3571881 0.3571881 0.3571881 -1.281719 -1.099833 -1.099833 -1.281719 0.2889096 0.2889096 0.2889096 0.4106686 0.4106686 0.4106686 0.4106686 0.3424084 0.3797501 0.3797501 0.3797501 0.4618874 0.4618874 0.4618874 0.3720363 0.3720363 0.4802977 0.3720363 0.3050796 0.3050796 0.3050796 0.2981296 0.3280635 0.3280635 0.3280635 0.2874437 0.2484047 0.5299597 0.2484047 0.2673241 0.2673241 0.2673241 0.2673241 0.2912759 0.4125548 0.4125548 0.1712759 0.3837056 0.3837056 0.3837056 0.3837056 0.2562967 0.4395555 0.4395555 0.1662967 0.001157532 0.3757446 0.3757446 0.3222624 0.3665642 0.3665642 0.3665642 0.2563857 0.3642435 0.3642435 0.3642435 0.4020091 0.4373383 0.5445545 0.4020091 0.3595885 0.444326 0.444326 0.444326 0.444326 0.456606 0.456606 0.456606 0.285212 0.4152119 0.4152119 0.4152119 0.3234335 0.3534335 0.3534335 0.3534335 0.3534335 0.3730678 0.3992717 0.3730678 -9999 -9999 -9999 -9999 -9999 -9999 -9999 -9999 -9999 -9999 -9999 -9999 -9999 -9999 -9999 -9999 -9999 -9999 -9999 
-9999 -9999 -9999 -9999 -9999 -9999 -9999 -9999 -9999 -9999 -9999 -9999 -9999 -9999 -9999 -9999 -9999 -9999 -9999 -9999 -9999 -9999 -9999 -9999 -9999 -9999 -9999 -9999 -9999 -9999 -9999 -9999 -9999 -9999 -9999 -9999 -9999 -9999 -9999 -9999 -9999 -9999 -9999 -9999 -9999 -9999 -9999 -9999 -9999 -9999 -9999 -9999 -9999 -9999 -9999 -9999 -9999 -9999 -9999 -9999 -9999 -9999 -9999 -9999 -9999 -9999 -9999 -0.2992052 0.5287863 0.5287863 0.5287863 0.5287863 0.3537935 0.3537935 0.3537935 0.4955101 0.4955101 0.4955101 0.4955101 0.246745 0.3084799 0.3084799 0.246745 0.1524014 0.1524014 0.1524014 0.03240143 -0.03554382 -0.03554382 -0.03554382 0.4312679 0.4312679 0.4312679 0.4312679 0.325318 0.325318 0.325318 0.3571881 0.3571881 0.3571881 0.3571881 -1.099833 -1.099833 -1.099833 0.2889096 0.2889096 0.2889096 0.2889096 0.1126283 0.4106686 0.4106686 0.4106686 0.3797501 0.3797501 0.3797501 0.3797501 0.4618874 0.4618874 0.4618874 0.4402977 0.4802977 0.4802977 0.4802977 0.3050796 0.3050796 0.3050796 0.3280635 0.3280635 0.3280635 0.3280635 0.3080635 0.365688 0.365688 0.2347549 0.3404791 0.3404791 0.3404791 0.2673241 0.354594 0.354594 0.354594 0.1712759 0.3837056 0.3837056 0.3837056 0.2562967 0.4795555 0.4795555 0.4795555 0.4395555 0.3318814 0.3318814 0.3318814 0.3495409 0.3495409 0.3665642 0.3495409 0.1913609 0.2613609 0.2613609 0.2613609 0.4373383 0.5445545 0.5445545 0.5445545 0.4308928 0.4308928 0.4887587 0.444326 0.456606 0.456606 0.456606 0.456606 0.3293166 0.4152119 0.4152119 0.4152119 0.1876386 0.3534335 0.3534335 0.3534335 0.5372778 0.5372778 -9999 -9999 -9999 -9999 -9999 -9999 -9999 -9999 -9999 -9999 -9999 -9999 -9999 -9999 -9999 -9999 -9999 -9999 -9999 -9999 -9999 
-9999 -9999 -9999 -9999 -9999 -9999 -9999 -9999 -9999 -9999 -9999 -9999 -9999 -9999 -9999 -9999 -9999 -9999 -9999 -9999 -9999 -9999 -9999 -9999 -9999 -9999 -9999 -9999 -9999 -9999 -9999 -9999 -9999 -9999 -9999 -9999 -9999 -9999 -9999 -9999 -9999 -9999 -9999 -9999 -9999 -9999 -9999 -9999 -9999 -9999 -9999 -9999 -9999 -9999 -9999 -9999 -9999 -9999 -9999 -9999 -9999 -9999 -9999 -9999 -9999 -9999 -9999 -0.2992052 0.5675262 0.5675262 0.5675262 0.5287863 0.3537935 0.3537935 0.3537935 0.4955101 0.4955101 0.4955101 0.4955101 0.3184799 0.3184799 0.3184799 0.3084799 0.1524014 0.1524014 0.1524014 0.0901738 0.1301738 0.1301738 0.1301738 0.3305783 0.4312679 0.4312679 0.4298085 0.4298085 0.4298085 0.4298085 0.2740753 0.3571881 0.3571881 0.2171881 -1.099833 -1.099833 -1.099833 -1.099833 0.2889096 0.2889096 0.2889096 -0.3705313 -0.2105313 -0.2105313 -0.2105313 0.4171573 0.4171573 0.4171573 0.4074153 0.6274153 0.6274153 0.6274153 0.4802977 0.4802977 0.4802977 0.4802977 0.3050796 0.3050796 0.3050796 0.3280635 0.3280635 0.3280635 0.3280635 0.365688 0.365688 0.365688 0.365688 0.3404791 0.5104792 0.3404791 0.3404791 0.354594 0.354594 0.354594 0.354594 0.1600838 0.1600838 0.1600838 0.4795555 0.4795555 0.4795555 0.4795555 0.4395555 0.3318814 0.3318814 0.3318814 0.4255525 0.4255525 0.4255525 0.3607324 0.3329962 0.3329962 0.3329962 0.2613609 0.4373383 0.5445545 0.5445545 0.5445545 0.4308928 0.4887587 0.4887587 0.4887587 0.3890529 0.456606 0.456606 0.456606 0.2739352 0.4094498 0.4094498 0.4094498 0.1876386 0.3672482 0.3672482 0.3672482 -9999 -9999 -9999 -9999 -9999 -9999 -9999 -9999 -9999 -9999 -9999 -9999 -9999 -9999 -9999 -9999 -9999 -9999 -9999 -9999 -9999 -9999 -9999 
-9999 -9999 -9999 -9999 -9999 -9999 -9999 -9999 -9999 -9999 -9999 -9999 -9999 -9999 -9999 -9999 -9999 -9999 -9999 -9999 -9999 -9999 -9999 -9999 -9999 -9999 -9999 -9999 -9999 -9999 -9999 -9999 -9999 -9999 -9999 -9999 -9999 -9999 -9999 -9999 -9999 -9999 -9999 -9999 -9999 -9999 -9999 -9999 -9999 -9999 -9999 -9999 -9999 -9999 -9999 -9999 -9999 -9999 -9999 -9999 -9999 -9999 -9999 -9999 -9999 -9999 -9999 -9999 0.5675262 0.5675262 0.5675262 0.3483833 0.3483833 0.402833 0.3537935 0.3401656 0.4955101 0.4955101 0.3401656 0.4084799 0.4084799 0.4084799 0.3084799 0.1521036 0.1521036 0.1521036 0.1301738 0.3079886 0.3079886 0.1301738 -0.01368835 0.2224954 0.3305783 0.4298085 0.4298085 0.4298085 0.4298085 0.4198085 0.3430284 0.3430284 0.2171881 -1.277419 -1.099833 -1.099833 -1.277419 -0.5721129 -0.5721129 -0.5721129 -0.5721129 -0.3705313 0.08289612 0.4171573 0.4171573 0.4171573 0.4171573 0.6274153 0.6274153 0.6274153 0.6274153 0.4402977 0.4802977 0.4802977 0.4802977 0.3050796 0.3050796 0.3050796 0.2281477 0.366615 0.426615 0.3080635 0.375688 0.405688 0.405688 0.405688 0.8004791 0.8004791 0.8004791 0.8004791 0.354594 0.354594 0.354594 0.354594 0.1600838 0.1600838 0.1600838 0.4795555 0.4795555 0.4795555 0.4795555 0.2482498 0.3684012 0.3684012 0.3684012 0.4255525 0.4255525 0.4255525 0.4255525 0.3329962 0.4607109 0.4607109 0.4607109 0.4373383 0.5445545 0.5445545 0.5445545 0.4887587 0.4887587 0.4887587 0.4887587 0.3336377 0.425339 0.456606 0.3336377 0.4094498 0.4094498 0.4094498 0.4094498 0.3672482 0.3672482 0.3672482 -9999 -9999 -9999 -9999 -9999 -9999 -9999 -9999 -9999 -9999 -9999 -9999 -9999 -9999 -9999 -9999 -9999 -9999 -9999 -9999 -9999 -9999 -9999 -9999 
-9999 -9999 -9999 -9999 -9999 -9999 -9999 -9999 -9999 -9999 -9999 -9999 -9999 -9999 -9999 -9999 -9999 -9999 -9999 -9999 -9999 -9999 -9999 -9999 -9999 -9999 -9999 -9999 -9999 -9999 -9999 -9999 -9999 -9999 -9999 -9999 -9999 -9999 -9999 -9999 -9999 -9999 -9999 -9999 -9999 -9999 -9999 -9999 -9999 -9999 -9999 -9999 -9999 -9999 -9999 -9999 -9999 -9999 -9999 -9999 -9999 -9999 -9999 -9999 -9999 -9999 -9999 -9999 -9999 0.5675262 0.5675262 0.3483833 0.402833 0.402833 0.402833 0.3401656 0.3401656 0.3401656 0.3390836 0.4084799 0.4084799 0.4084799 0.4084799 0.1521036 0.1521036 0.1521036 0.4979886 0.4979886 0.4979886 0.3079886 0.2224954 0.2224954 0.2224954 0.4298085 0.4818509 0.4818509 0.4818509 0.4198085 0.3430284 0.3430284 0.3430284 -0.2382372 -0.2382372 -0.2382372 -0.8649193 -0.5721129 -0.5721129 -0.5721129 0.04289612 0.08289612 0.08289612 0.4171573 0.5727915 0.5727915 0.5727915 0.4767726 0.6274153 0.6274153 0.6274153 0.3581618 0.4402977 0.4402977 0.3581618 0.3456531 0.3456531 0.3017999 0.366615 0.426615 0.426615 0.426615 0.405688 0.4726222 0.4726222 0.405688 0.8004791 0.8004791 0.8004791 0.8004791 0.354594 0.8021891 0.354594 0.2945811 0.1814085 0.1814085 0.1814085 -0.02199768 0.4795555 0.4795555 0.3276227 0.3684012 0.3684012 0.3684012 0.3684012 0.4255525 0.4255525 0.4255525 0.4255525 0.5053258 0.5053258 0.5053258 0.4607109 0.4383733 0.5346532 0.5346532 0.5346532 0.4009071 0.4887587 0.4887587 0.4887587 0.425339 0.425339 0.425339 0.425339 0.3942041 0.4094498 0.4094498 0.4094498 0.3487279 -9999 -9999 -9999 -9999 -9999 -9999 -9999 -9999 -9999 -9999 -9999 -9999 -9999 -9999 -9999 -9999 -9999 -9999 -9999 -9999 -9999 -9999 -9999 -9999 -9999 -9999 
-9999 -9999 -9999 -9999 -9999 -9999 -9999 -9999 -9999 -9999 -9999 -9999 -9999 -9999 -9999 -9999 -9999 -9999 -9999 -9999 -9999 -9999 -9999 -9999 -9999 -9999 -9999 -9999 -9999 -9999 -9999 -9999 -9999 -9999 -9999 -9999 -9999 -9999 -9999 -9999 -9999 -9999 -9999 -9999 -9999 -9999 -9999 -9999 -9999 -9999 -9999 -9999 -9999 -9999 -9999 -9999 -9999 -9999 -9999 -9999 -9999 -9999 -9999 -9999 -9999 -9999 -9999 -9999 -9999 0.5675262 0.5675262 0.402833 0.402833 0.402833 0.402833 0.3337361 0.3337361 0.3337361 0.3337361 0.4084799 0.4084799 0.4084799 0.4084799 0.2458972 0.2458972 0.2458972 0.4979886 0.4979886 0.4979886 0.4979886 0.2324954 0.2324954 0.2324954 0.3718509 0.4818509 0.4818509 0.4818509 0.4818509 0.3943967 0.3943967 0.3430284 -0.2382372 -0.2382372 -0.2382372 -0.3882371 0.1360799 0.1360799 -0.5721129 0.08289612 0.08289612 0.08289612 0.3827914 0.5727915 0.5727915 0.5727915 0.6267726 0.6274153 0.6274153 0.6274153 0.4034083 0.4034083 0.4034083 0.4034083 0.4656531 0.4656531 0.4656531 0.4656531 0.426615 0.426615 0.426615 0.4726222 0.4726222 0.4726222 0.4726222 0.8004791 0.8004791 0.8004791 0.8004791 0.8021891 0.8021891 0.8021891 0.1814085 0.1814085 0.1814085 0.1814085 -0.02199768 0.3276227 0.3276227 0.3276227 0.2692665 0.3697342 0.3697342 0.3697342 0.4255525 0.4255525 0.4255525 0.4084367 0.5967839 0.5967839 0.5967839 0.5967839 0.5346532 0.5346532 0.5346532 0.5346532 0.4009071 0.4009071 0.4009071 0.3102634 0.425339 0.425339 0.425339 0.425339 0.449462 0.449462 0.449462 0.3942041 -9999 -9999 -9999 -9999 -9999 -9999 -9999 -9999 -9999 -9999 -9999 -9999 -9999 -9999 -9999 -9999 -9999 -9999 -9999 -9999 -9999 -9999 -9999 -9999 -9999 -9999 -9999 
-9999 -9999 -9999 -9999 -9999 -9999 -9999 -9999 -9999 -9999 -9999 -9999 -9999 -9999 -9999 -9999 -9999 -9999 -9999 -9999 -9999 -9999 -9999 -9999 -9999 -9999 -9999 -9999 -9999 -9999 -9999 -9999 -9999 -9999 -9999 -9999 -9999 -9999 -9999 -9999 -9999 -9999 -9999 -9999 -9999 -9999 -9999 -9999 -9999 -9999 -9999 -9999 -9999 -9999 -9999 -9999 -9999 -9999 -9999 -9999 -9999 -9999 -9999 -9999 -9999 -9999 -9999 -9999 -9999 -9999 0.3961613 0.3242337 0.402833 0.402833 0.402833 0.3337361 0.3337361 0.3337361 0.2537361 0.4414728 0.4414728 0.4084799 0.2458972 0.2458972 0.2691864 0.2458972 1.140898 1.140898 1.140898 0.4979886 0.2324954 0.2324954 0.2324954 0.4095061 0.4818509 0.4818509 0.4818509 0.3943967 0.3943967 0.3943967 0.3943967 -0.2131023 -0.2131023 -0.2131023 0.1360799 0.1360799 0.2060799 0.1360799 0.04289612 0.08289612 0.08289612 0.3827914 0.5727915 0.5727915 0.5727915 0.6267726 0.6267726 0.6267726 0.6267726 0.4034083 0.4034083 0.4034083 0.4034083 0.4656531 0.4656531 0.4656531 0.4656531 0.426615 0.426615 0.426615 0.4726222 0.4726222 0.4726222 0.5054361 0.5054361 0.8004791 0.8004791 0.8021891 0.8021891 0.8021891 0.8021891 0.1814085 0.1814085 0.1814085 0.1814085 0.09457001 0.5326984 0.5326984 0.5326984 0.4747853 0.5187771 0.5187771 0.3697342 0.4084367 0.4084367 0.4084367 0.4084367 0.5967839 0.5967839 0.5967839 0.5967839 0.5346532 0.5346532 0.5346532 0.5346532 0.3831955 0.4240488 0.3831955 0.3831955 0.345787 0.425339 0.425339 0.425339 0.4553336 0.4553336 -9999 -9999 -9999 -9999 -9999 -9999 -9999 -9999 -9999 -9999 -9999 -9999 -9999 -9999 -9999 -9999 -9999 -9999 -9999 -9999 -9999 -9999 -9999 -9999 -9999 -9999 -9999 -9999 -9999 
-9999 -9999 -9999 -9999 -9999 -9999 -9999 -9999 -9999 -9999 -9999 -9999 -9999 -9999 -9999 -9999 -9999 -9999 -9999 -9999 -9999 -9999 -9999 -9999 -9999 -9999 -9999 -9999 -9999 -9999 -9999 -9999 -9999 -9999 -9999 -9999 -9999 -9999 -9999 -9999 -9999 -9999 -9999 -9999 -9999 -9999 -9999 -9999 -9999 -9999 -9999 -9999 -9999 -9999 -9999 -9999 -9999 -9999 -9999 -9999 -9999 -9999 -9999 -9999 -9999 -9999 -9999 -9999 -9999 -9999 -9999 0.3242337 0.3842337 0.3842337 0.3842337 0.5313863 0.5313863 0.5313863 0.2537361 0.4414728 0.4414728 0.4414728 0.2991864 0.2991864 0.2991864 0.2991864 1.140898 1.140898 1.140898 1.140898 0.2324954 0.3538226 0.3538226 0.4095061 0.4257224 0.4818509 0.4095061 0.3943967 0.3943967 0.3943967 0.2049193 -0.2131023 -0.2131023 -0.2131023 0.1360799 0.5460799 0.5460799 0.5460799 -0.004615479 0.3856148 0.3856148 -0.004615479 0.5414889 0.5727915 0.5727915 0.396866 0.6267726 0.6267726 0.396866 0.3244132 0.4034083 0.4034083 0.4466853 0.4656531 0.4656531 0.4656531 0.4656531 0.2505789 0.2505789 0.2505789 0.4726222 0.4726222 0.4726222 0.4726222 0.7357091 0.7357091 0.7357091 0.4976521 0.8021891 0.8021891 0.8021891 0.02581161 0.1814085 0.1814085 0.1514085 0.5326984 0.5326984 0.5326984 0.5326984 0.5187771 0.5187771 0.5187771 0.5187771 0.4084367 0.4084367 0.4084367 0.288473 0.5967839 0.5967839 0.5967839 0.5967839 0.3879927 0.5346532 0.5346532 0.5346532 0.4240488 0.4240488 0.4240488 0.3831955 0.345787 0.345787 0.345787 0.304398 0.4553336 -9999 -9999 -9999 -9999 -9999 -9999 -9999 -9999 -9999 -9999 -9999 -9999 -9999 -9999 -9999 -9999 -9999 -9999 -9999 -9999 -9999 -9999 -9999 -9999 -9999 -9999 -9999 -9999 -9999 -9999 
-9999 -9999 -9999 -9999 -9999 -9999 -9999 -9999 -9999 -9999 -9999 -9999 -9999 -9999 -9999 -9999 -9999 -9999 -9999 -9999 -9999 -9999 -9999 -9999 -9999 -9999 -9999 -9999 -9999 -9999 -9999 -9999 -9999 -9999 -9999 -9999 -9999 -9999 -9999 -9999 -9999 -9999 -9999 -9999 -9999 -9999 -9999 -9999 -9999 -9999 -9999 -9999 -9999 -9999 -9999 -9999 -9999 -9999 -9999 -9999 -9999 -9999 -9999 -9999 -9999 -9999 -9999 -9999 -9999 -9999 -9999 0.3842337 0.3842337 0.3842337 0.5313863 0.5313863 0.5313863 0.5313863 0.4414728 0.4414728 0.4414728 0.4414728 0.2991864 0.4769023 0.4769023 0.2991864 1.140898 1.140898 1.140898 0.380898 0.3538226 0.3538226 0.3538226 0.4257224 0.4257224 0.4257224 0.4257224 0.3491992 0.3943967 0.3491992 0.3491992 -0.1794359 -0.1794359 -0.1794359 0.5460799 0.5460799 0.5460799 0.5460799 0.3856148 0.3856148 0.3856148 0.3856148 0.5414889 0.5414889 0.5414889 0.396866 0.396866 0.396866 0.396866 0.2664993 0.2664993 0.2664993 0.4466853 0.4466853 0.4466853 0.4466853 0.3466853 0.2505789 0.2505789 0.2205789 0.2861441 0.4626222 0.2861441 0.7357091 0.7357091 0.7357091 0.7357091 0.4976521 0.4976521 0.4976521 0.4976521 0.07623993 0.07623993 0.07623993 0.07623993 0.5326984 0.5326984 0.5326984 0.5326984 0.5187771 0.5187771 0.5187771 0.5187771 0.288473 0.288473 0.288473 0.288473 0.3930746 0.5967839 0.5967839 0.3930746 0.3879927 0.3879927 0.3879927 0.4240488 0.4240488 0.4240488 0.4240488 0.3831955 0.345787 0.345787 0.345787 -9999 -9999 -9999 -9999 -9999 -9999 -9999 -9999 -9999 -9999 -9999 -9999 -9999 -9999 -9999 -9999 -9999 -9999 -9999 -9999 -9999 -9999 -9999 -9999 -9999 -9999 -9999 -9999 -9999 -9999 -9999 -9999 
-9999 -9999 -9999 -9999 -9999 -9999 -9999 -9999 -9999 -9999 -9999 -9999 -9999 -9999 -9999 -9999 -9999 -9999 -9999 -9999 -9999 -9999 -9999 -9999 -9999 -9999 -9999 -9999 -9999 -9999 -9999 -9999 -9999 -9999 -9999 -9999 -9999 -9999 -9999 -9999 -9999 -9999 -9999 -9999 -9999 -9999 -9999 -9999 -9999 -9999 -9999 -9999 -9999 -9999 -9999 -9999 -9999 -9999 -9999 -9999 -9999 -9999 -9999 -9999 -9999 -9999 -9999 -9999 -9999 -9999 -9999 -9999 0.3842337 0.3842337 0.5313863 0.5313863 0.5313863 0.5313863 0.4213863 0.4414728 0.4414728 0.4414728 0.4769023 0.4769023 0.4769023 0.4769023 0.376391 1.140898 0.376391 0.376391 0.3538226 0.3538226 0.3538226 0.4257224 0.5193219 0.5193219 0.5193219 0.3491992 0.3725089 0.3725089 0.3491992 -0.1794359 0.2746612 -0.1794359 0.5460799 0.5460799 0.5460799 0.5460799 0.3856148 0.3856148 0.3856148 0.3856148 0.5414889 0.5414889 0.5414889 0.1132793 0.1132793 0.396866 0.1132793 0.2664993 0.2664993 0.2664993 0.4100366 0.4466853 0.4466853 0.4100366 0.06057571 0.06057571 0.2205789 0.03057572 0.2861441 0.2861441 0.2861441 0.1622333 0.7357091 0.7357091 0.7357091 0.4976521 0.4976521 0.4976521 0.4976521 0.07623993 0.08581818 0.08581818 0.07623993 0.2479018 0.5326984 0.5326984 0.5326984 0.4523944 0.5191562 0.5187771 0.5187771 0.02265274 0.2854265 0.02265274 0.02265274 0.3930746 0.3930746 0.3930746 0.3930746 0.2471574 0.3879927 0.3879927 -0.7177855 0.4240488 0.4240488 0.4240488 -0.8177049 -1.134634 -9999 -9999 -9999 -9999 -9999 -9999 -9999 -9999 -9999 -9999 -9999 -9999 -9999 -9999 -9999 -9999 -9999 -9999 -9999 -9999 -9999 -9999 -9999 -9999 -9999 -9999 -9999 -9999 -9999 -9999 -9999 -9999 -9999 -9999 
-9999 -9999 -9999 -9999 -9999 -9999 -9999 -9999 -9999 -9999 -9999 -9999 -9999 -9999 -9999 -9999 -9999 -9999 -9999 -9999 -9999 -9999 -9999 -9999 -9999 -9999 -9999 -9999 -9999 -9999 -9999 -9999 -9999 -9999 -9999 -9999 -9999 -9999 -9999 -9999 -9999 -9999 -9999 -9999 -9999 -9999 -9999 -9999 -9999 -9999 -9999 -9999 -9999 -9999 -9999 -9999 -9999 -9999 -9999 -9999 -9999 -9999 -9999 -9999 -9999 -9999 -9999 -9999 -9999 -9999 -9999 -9999 -9999 0.3842337 0.2856749 0.5313863 0.5313863 0.4213863 0.2821292 0.6219743 0.6219743 0.6219743 0.4769023 0.4769023 0.4769023 0.4769023 0.376391 0.376391 0.376391 0.376391 0.3538226 0.3538226 0.3538226 0.5193219 0.5193219 0.5193219 0.5193219 0.3725089 0.3725089 0.3725089 0.3725089 0.2746612 0.2746612 0.2746612 0.2611827 0.5460799 0.5460799 0.5450136 0.3856148 0.3856148 0.3856148 0.3856148 0.5414889 0.5414889 0.5414889 0.1132793 0.1132793 0.1132793 0.1132793 0.2664993 0.2664993 0.2664993 0.4100366 0.4100366 0.4100366 0.4100366 0.4000366 0.06057571 0.06057571 0.1322333 0.4479762 0.4479762 0.4479762 0.1622333 0.1978008 0.3257091 0.3257091 0.4608431 0.535639 0.4976521 0.4608431 0.08581818 0.2418259 0.2418259 0.08581818 0.2250507 0.2250507 0.2250507 0.2250507 0.5191562 0.5191562 0.5191562 0.3287128 0.04816376 0.04816376 0.04816376 -0.02183624 -0.4356462 -0.406438 -0.406438 -0.4356462 -0.6335724 -0.6335724 -0.6335724 -0.7135724 -0.07935929 -0.07935929 -0.07935929 -0.6093593 -9999 -9999 -9999 -9999 -9999 -9999 -9999 -9999 -9999 -9999 -9999 -9999 -9999 -9999 -9999 -9999 -9999 -9999 -9999 -9999 -9999 -9999 -9999 -9999 -9999 -9999 -9999 -9999 -9999 -9999 -9999 -9999 -9999 -9999 -9999 
-9999 -9999 -9999 -9999 -9999 -9999 -9999 -9999 -9999 -9999 -9999 -9999 -9999 -9999 -9999 -9999 -9999 -9999 -9999 -9999 -9999 -9999 -9999 -9999 -9999 -9999 -9999 -9999 -9999 -9999 -9999 -9999 -9999 -9999 -9999 -9999 -9999 -9999 -9999 -9999 -9999 -9999 -9999 -9999 -9999 -9999 -9999 -9999 -9999 -9999 -9999 -9999 -9999 -9999 -9999 -9999 -9999 -9999 -9999 -9999 -9999 -9999 -9999 -9999 -9999 -9999 -9999 -9999 -9999 -9999 -9999 -9999 -9999 0.2856749 0.292957 0.352957 0.352957 0.352957 0.6219743 0.6219743 0.6219743 0.6219743 0.4769023 0.4769023 0.4769023 0.4769023 0.376391 0.376391 0.376391 0.376391 0.3538226 0.3538226 0.3538226 0.5193219 0.5193219 0.5193219 0.5193219 0.3725089 0.3725089 0.3725089 0.3725089 0.2807741 0.2807741 0.2746612 0.5450136 0.5450136 0.5450136 0.5450136 0.1977542 0.3673775 0.3673775 0.1577542 -0.1434584 -0.1434584 -0.3284578 -0.1454481 -0.1454481 -0.1454481 -0.1454481 0.2664993 0.2664993 0.2664993 0.3739241 0.473633 0.4100366 0.4000366 0.1561568 0.1561568 0.1561568 0.2179762 0.4479762 0.4479762 0.4479762 0.4479762 0.2278008 0.2278008 0.2278008 0.535639 0.535639 0.535639 0.4608431 0.3378171 0.3378171 0.3378171 0.2418259 0.08920486 0.2250507 0.2250507 0.5191562 0.5191562 0.5191562 0.5191562 0.4491562 0.3716911 0.3716911 0.3516911 -0.02183624 -0.2097246 -0.2097246 -0.406438 -0.406438 -0.6335724 -0.6335724 -0.6335724 -0.07935929 -0.07935929 -0.07935929 -9999 -9999 -9999 -9999 -9999 -9999 -9999 -9999 -9999 -9999 -9999 -9999 -9999 -9999 -9999 -9999 -9999 -9999 -9999 -9999 -9999 -9999 -9999 -9999 -9999 -9999 -9999 -9999 -9999 -9999 -9999 -9999 -9999 -9999 -9999 -9999 -9999 
-9999 -9999 -9999 -9999 -9999 -9999 -9999 -9999 -9999 -9999 -9999 -9999 -9999 -9999 -9999 -9999 -9999 -9999 -9999 -9999 -9999 -9999 -9999 -9999 -9999 -9999 -9999 -9999 -9999 -9999 -9999 -9999 -9999 -9999 -9999 -9999 -9999 -9999 -9999 -9999 -9999 -9999 -9999 -9999 -9999 -9999 -9999 -9999 -9999 -9999 -9999 -9999 -9999 -9999 -9999 -9999 -9999 -9999 -9999 -9999 -9999 -9999 -9999 -9999 -9999 -9999 -9999 -9999 -9999 -9999 -9999 -9999 -9999 -9999 0.292957 0.352957 0.352957 0.352957 0.6219743 0.6219743 0.6219743 0.6219743 0.4625857 0.4625857 0.4625857 0.4625857 0.3262801 0.3262801 0.3262801 0.1662801 0.3538226 0.3538226 0.3538226 0.2067571 0.5193219 0.5193219 0.5193219 0.3725089 0.3725089 0.3725089 0.2807741 0.2807741 0.2807741 0.2807741 0.5450136 0.5450136 0.5450136 0.5450136 0.3673775 0.3673775 0.3673775 0.3673775 -0.3110828 -0.3110828 -0.3110828 -0.1454481 -0.1454481 -0.1454481 -0.1993355 0.1098827 0.1098827 0.1098827 0.473633 0.673633 0.673633 0.473633 0.1561568 0.1561568 0.1561568 0.2179762 0.4479762 0.4479762 0.4479762 0.4479762 0.2278008 0.3115108 0.2278008 0.535639 0.535639 0.535639 0.535639 0.4978171 0.4978171 0.4978171 0.3378171 0.08920486 0.08920486 0.08920486 0.2729217 0.5191562 0.5191562 0.5191562 0.4491562 0.3716911 0.3716911 0.3716911 0.3516911 -0.2097246 -0.2097246 -0.2097246 -0.406438 -0.6335724 -0.6335724 -0.6335724 -0.07935929 -0.07935929 -9999 -9999 -9999 -9999 -9999 -9999 -9999 -9999 -9999 -9999 -9999 -9999 -9999 -9999 -9999 -9999 -9999 -9999 -9999 -9999 -9999 -9999 -9999 -9999 -9999 -9999 -9999 -9999 -9999 -9999 -9999 -9999 -9999 -9999 -9999 -9999 -9999 -9999 
-9999 -9999 -9999 -9999 -9999 -9999 -9999 -9999 -9999 -9999 -9999 -9999 -9999 -9999 -9999 -9999 -9999 -9999 -9999 -9999 -9999 -9999 -9999 -9999 -9999 -9999 -9999 -9999 -9999 -9999 -9999 -9999 -9999 -9999 -9999 -9999 -9999 -9999 -9999 -9999 -9999 -9999 -9999 -9999 -9999 -9999 -9999 -9999 -9999 -9999 -9999 -9999 -9999 -9999 -9999 -9999 -9999 -9999 -9999 -9999 -9999 -9999 -9999 -9999 -9999 -9999 -9999 -9999 -9999 -9999 -9999 -9999 -9999 -9999 -9999 0.352957 0.352957 0.352957 -2.210984 0.6219743 0.6219743 -2.210984 0.3925858 0.4625857 0.4625857 -1.092179 0.1662801 0.3262801 0.1662801 -0.0373584 0.1726416 0.1726416 0.1726416 0.3502489 0.3502489 0.3502489 0.3273845 0.3703323 0.3703323 0.3703323 0.2807741 1.076772 1.076772 0.2807741 0.3050136 0.5450136 0.5450136 0.5450136 0.3673775 0.3673775 0.3673775 0.3673775 -0.3110828 -0.3110828 -0.3110828 -0.4731857 -0.4731857 -0.4731857 0.1098827 0.1098827 0.4441176 0.1098827 0.673633 0.673633 0.673633 0.673633 0.3228595 0.3228595 0.3228595 0.3598087 0.3598087 0.4479762 0.4479762 0.2898087 0.3115108 0.3115108 0.3115108 0.535639 0.535639 0.535639 0.3014412 0.5378171 0.5378171 0.5378171 0.4978171 -0.003212891 0.08920486 0.08920486 0.2729217 0.4491562 0.4491562 0.4491562 0.4491562 0.3863214 0.3863214 0.3716911 0.3516911 -0.2097246 -0.2097246 -0.2097246 -0.7541621 -0.6335724 -0.6335724 -0.6741621 -9999 -9999 -9999 -9999 -9999 -9999 -9999 -9999 -9999 -9999 -9999 -9999 -9999 -9999 -9999 -9999 -9999 -9999 -9999 -9999 -9999 -9999 -9999 -9999 -9999 -9999 -9999 -9999 -9999 -9999 -9999 -9999 -9999 -9999 -9999 -9999 -9999 -9999 -9999 -9999 
-9999 -9999 -9999 -9999 -9999 -9999 -9999 -9999 -9999 -9999 -9999 -9999 -9999 -9999 -9999 -9999 -9999 -9999 -9999 -9999 -9999 -9999 -9999 -9999 -9999 -9999 -9999 -9999 -9999 -9999 -9999 -9999 -9999 -9999 -9999 -9999 -9999 -9999 -9999 -9999 -9999 -9999 -9999 -9999 -9999 -9999 -9999 -9999 -9999 -9999 -9999 -9999 -9999 -9999 -9999 -9999 -9999 -9999 -9999 -9999 -9999 -9999 -9999 -9999 -9999 -9999 -9999 -9999 -9999 -9999 -9999 -9999 -9999 -9999 -9999 -1.979408 -1.979408 -1.979408 -1.850578 -1.850578 -1.850578 -1.850578 -1.587531 -1.587531 -1.587531 -1.082626 -0.8826259 -0.8826259 -0.8826259 0.2255261 1.093344 1.093344 1.093344 0.3502489 0.5990508 0.5990508 0.3273845 0.3703323 0.3703323 0.3703323 1.076772 1.076772 1.076772 1.076772 0.3557681 0.3557681 0.3557681 0.3557681 0.3673775 0.3673775 0.3673775 0.07737747 -0.1730032 -0.1730032 -0.3110828 -0.5221008 -0.4731857 -0.4731857 -0.5221008 0.4441176 0.4441176 0.4441176 0.673633 0.673633 0.673633 0.673633 0.3228595 0.4133571 0.3228595 0.3598087 0.7069519 0.7069519 0.3669519 0.5089945 0.5089945 0.5089945 0.3115108 0.3014412 0.4525508 0.4525508 0.3014412 0.5378171 0.5378171 0.5378171 0.5378171 -0.04800797 -0.04800797 -0.04800797 0.1262367 0.3029217 0.3029217 0.3029217 0.3863214 0.3863214 0.3863214 0.3863214 0.2363214 -0.2097246 -0.2097246 -0.2097246 -0.3997246 -0.6741621 -0.6741621 -9999 -9999 -9999 -9999 -9999 -9999 -9999 -9999 -9999 -9999 -9999 -9999 -9999 -9999 -9999 -9999 -9999 -9999 -9999 -9999 -9999 -9999 -9999 -9999 -9999 -9999 -9999 -9999 -9999 -9999 -9999 -9999 -9999 -9999 -9999 -9999 -9999 -9999 -9999 -9999 -9999 
-9999 -9999 -9999 -9999 -9999 -9999 -9999 -9999 -9999 -9999 -9999 -9999 -9999 -9999 -9999 -9999 -9999 -9999 -9999 -9999 -9999 -9999 -9999 -9999 -9999 -9999 -9999 -9999 -9999 -9999 -9999 -9999 -9999 -9999 -9999 -9999 -9999 -9999 -9999 -9999 -9999 -9999 -9999 -9999 -9999 -9999 -9999 -9999 -9999 -9999 -9999 -9999 -9999 -9999 -9999 -9999 -9999 -9999 -9999 -9999 -9999 -9999 -9999 -9999 -9999 -9999 -9999 -9999 -9999 -9999 -9999 -9999 -9999 -9999 -9999 -9999 -1.634597 -1.979408 -1.410578 -1.410578 -1.410578 -1.850578 -2.076873 -1.587531 -1.587531 -1.082626 -0.8826259 -0.8826259 -0.8826259 1.093344 1.093344 1.093344 1.093344 0.5990508 0.5990508 0.5990508 0.5990508 0.3703323 0.3703323 0.3703323 1.076772 1.076772 1.076772 1.076772 0.4357681 0.4357681 0.4357681 0.3557681 0.3031952 0.3031952 0.1345636 0.07737747 -0.04104416 -0.1730032 -0.1730032 -0.5221008 -0.5221008 -0.5221008 0.3041176 0.6675006 0.6675006 0.6675006 0.5246655 0.673633 0.673633 0.673633 0.4133571 0.4133571 0.4133571 0.7069519 0.7069519 0.7069519 0.7069519 0.5089945 0.5089945 0.5089945 0.5089945 0.4525508 0.4525508 0.4525508 0.4525508 0.5378171 0.5378171 0.5378171 0.05056274 -0.05767532 -0.04800797 -0.04800797 0.1262367 0.3029217 0.3029217 0.3029217 0.3863214 0.3863214 0.3863214 0.3863214 0.2363214 -0.2192464 -0.2192464 -0.2192464 -0.9566809 -9999 -9999 -9999 -9999 -9999 -9999 -9999 -9999 -9999 -9999 -9999 -9999 -9999 -9999 -9999 -9999 -9999 -9999 -9999 -9999 -9999 -9999 -9999 -9999 -9999 -9999 -9999 -9999 -9999 -9999 -9999 -9999 -9999 -9999 -9999 -9999 -9999 -9999 -9999 -9999 -9999 -9999 -9999 
-9999 -9999 -9999 -9999 -9999 -9999 -9999 -9999 -9999 -9999 -9999 -9999 -9999 -9999 -9999 -9999 -9999 -9999 -9999 -9999 -9999 -9999 -9999 -9999 -9999 -9999 -9999 -9999 -9999 -9999 -9999 -9999 -9999 -9999 -9999 -9999 -9999 -9999 -9999 -9999 -9999 -9999 -9999 -9999 -9999 -9999 -9999 -9999 -9999 -9999 -9999 -9999 -9999 -9999 -9999 -9999 -9999 -9999 -9999 -9999 -9999 -9999 -9999 -9999 -9999 -9999 -9999 -9999 -9999 -9999 -9999 -9999 -9999 -9999 -9999 -9999 -9999 -1.634597 -1.410578 -1.410578 -1.410578 -2.131009 -2.076873 -2.076873 -2.076873 -1.258323 -0.8826259 -0.8826259 -0.8826259 1.314231 1.314231 1.314231 1.314231 0.5990508 0.8351268 0.8351268 0.5990508 0.3647548 0.3703323 0.3647548 1.076772 1.076772 1.076772 1.037217 0.5769926 0.5769926 0.5769926 0.5769926 0.3031952 0.3031952 0.3031952 0.0845636 -0.04104416 -0.04104416 -0.5948086 -0.6171886 -0.5221008 -0.6171886 0.6675006 0.6675006 0.6675006 0.6675006 0.5246655 0.6046655 0.6046655 0.6046655 0.6772455 1.117245 0.4133571 1.01816 1.01816 1.01816 0.7069519 0.5103245 0.5103245 0.5103245 0.5089945 0.4525508 0.4525508 0.4525508 0.4525508 0.5378171 0.5378171 0.5378171 0.05056274 0.08965118 0.08965118 0.08965118 0.1393245 0.2862367 0.2862367 0.2862367 0.2862367 0.3863214 0.3863214 0.2363214 -0.2792464 -0.2192464 -0.2192464 -0.2192464 -9999 -9999 -9999 -9999 -9999 -9999 -9999 -9999 -9999 -9999 -9999 -9999 -9999 -9999 -9999 -9999 -9999 -9999 -9999 -9999 -9999 -9999 -9999 -9999 -9999 -9999 -9999 -9999 -9999 -9999 -9999 -9999 -9999 -9999 -9999 -9999 -9999 -9999 -9999 -9999 -9999 -9999 -9999 -9999 
-9999 -9999 -9999 -9999 -9999 -9999 -9999 -9999 -9999 -9999 -9999 -9999 -9999 -9999 -9999 -9999 -9999 -9999 -9999 -9999 -9999 -9999 -9999 -9999 -9999 -9999 -9999 -9999 -9999 -9999 -9999 -9999 -9999 -9999 -9999 -9999 -9999 -9999 -9999 -9999 -9999 -9999 -9999 -9999 -9999 -9999 -9999 -9999 -9999 -9999 -9999 -9999 -9999 -9999 -9999 -9999 -9999 -9999 -9999 -9999 -9999 -9999 -9999 -9999 -9999 -9999 -9999 -9999 -9999 -9999 -9999 -9999 -9999 -9999 -9999 -9999 -9999 -1.634597 -1.410578 -1.410578 -1.410578 -2.131009 -1.999779 -1.999779 -1.999779 -1.148323 -0.8826259 -0.8826259 -0.8826259 1.501698 1.612986 1.612986 1.314231 0.8351268 0.8351268 0.8351268 0.8351268 0.3647548 0.3647548 0.3647548 1.347217 1.347217 1.347217 1.037217 0.5769926 0.5769926 0.5769926 0.5769926 0.3533057 0.3533057 0.3031952 0.2106174 0.2106174 0.2106174 -0.04104416 -0.6171886 -0.6171886 -0.6171886 0.6675006 0.6675006 0.6675006 0.6675006 0.6046655 0.6046655 0.6046655 0.6772455 1.117245 1.117245 1.117245 1.01816 1.01816 1.01816 1.01816 0.5103245 0.5103245 0.5103245 0.5103245 0.4525508 0.4525508 0.4525508 0.1723177 0.1750198 0.1750198 0.1750198 0.1750198 0.08965118 0.08965118 0.08965118 0.1393245 0.2862367 0.2862367 0.2862367 0.1829875 0.1929875 0.1929875 0.1929875 -0.2792464 -0.2792464 -9999 -9999 -9999 -9999 -9999 -9999 -9999 -9999 -9999 -9999 -9999 -9999 -9999 -9999 -9999 -9999 -9999 -9999 -9999 -9999 -9999 -9999 -9999 -9999 -9999 -9999 -9999 -9999 -9999 -9999 -9999 -9999 -9999 -9999 -9999 -9999 -9999 -9999 -9999 -9999 -9999 -9999 -9999 -9999 -9999 -9999 
-9999 -9999 -9999 -9999 -9999 -9999 -9999 -9999 -9999 -9999 -9999 -9999 -9999 -9999 -9999 -9999 -9999 -9999 -9999 -9999 -9999 -9999 -9999 -9999 -9999 -9999 -9999 -9999 -9999 -9999 -9999 -9999 -9999 -9999 -9999 -9999 -9999 -9999 -9999 -9999 -9999 -9999 -9999 -9999 -9999 -9999 -9999 -9999 -9999 -9999 -9999 -9999 -9999 -9999 -9999 -9999 -9999 -9999 -9999 -9999 -9999 -9999 -9999 -9999 -9999 -9999 -9999 -9999 -9999 -9999 -9999 -9999 -9999 -9999 -9999 -9999 -9999 -9999 -1.410578 -1.410578 -1.410578 -1.951009 -1.764005 -1.764005 -1.764005 -1.168323 -1.148323 -1.148323 -1.148323 1.612986 1.612986 1.612986 1.612986 0.8351268 0.8351268 0.8351268 0.8351268 0.2421298 0.2421298 0.2421298 1.347217 1.347217 1.347217 1.347217 0.6356587 0.6356587 0.5769926 0.5769926 0.4333057 0.4333057 0.4333057 0.2106174 0.2106174 0.2106174 -0.6211646 -0.9822134 -0.6171886 -0.6171886 0.6275006 0.6675006 0.6675006 0.6675006 0.6046655 0.6046655 0.6046655 0.6772455 1.117245 1.117245 1.117245 1.117245 1.01816 1.01816 1.01816 0.5103245 0.5103245 0.5103245 0.5103245 0.1723177 0.1723177 0.1723177 0.1723177 0.1750198 0.1750198 0.1750198 0.08965118 0.1396474 0.1396474 0.1396474 0.1193245 0.1393245 0.1393245 0.1193245 0.1929875 0.1929875 0.1929875 0.1929875 -0.452021 -9999 -9999 -9999 -9999 -9999 -9999 -9999 -9999 -9999 -9999 -9999 -9999 -9999 -9999 -9999 -9999 -9999 -9999 -9999 -9999 -9999 -9999 -9999 -9999 -9999 -9999 -9999 -9999 -9999 -9999 -9999 -9999 -9999 -9999 -9999 -9999 -9999 -9999 -9999 -9999 -9999 -9999 -9999 -9999 -9999 -9999 -9999 
-9999 -9999 -9999 -9999 -9999 -9999 -9999 -9999 -9999 -9999 -9999 -9999 -9999 -9999 -9999 -9999 -9999 -9999 -9999 -9999 -9999 -9999 -9999 -9999 -9999 -9999 -9999 -9999 -9999 -9999 -9999 -9999 -9999 -9999 -9999 -9999 -9999 -9999 -9999 -9999 -9999 -9999 -9999 -9999 -9999 -9999 -9999 -9999 -9999 -9999 -9999 -9999 -9999 -9999 -9999 -9999 -9999 -9999 -9999 -9999 -9999 -9999 -9999 -9999 -9999 -9999 -9999 -9999 -9999 -9999 -9999 -9999 -9999 -9999 -9999 -9999 -9999 -9999 -9999 -1.767092 -1.767092 -1.764005 -1.284005 -1.284005 -1.284005 -1.168323 -1.022663 -1.022663 -1.148323 1.612986 1.612986 1.612986 1.612986 0.8251268 0.8351268 0.8351268 0.4980043 0.2421298 0.2421298 0.2110017 1.347217 1.347217 1.347217 0.3409967 0.6356587 0.6356587 0.6356587 0.3533057 0.4333057 0.4333057 0.4333057 0.5906174 0.5906174 0.5906174 0.1106174 -0.9822134 -0.9822134 -0.9822134 0.3493295 0.6275006 0.6275006 0.3693295 0.4646655 0.6046655 0.6046655 0.9349045 1.117245 1.117245 1.117245 0.4303284 1.01816 1.01816 0.9703284 1.220271 1.220271 1.220271 0.3763304 0.1723177 0.1723177 0.1723177 0.07230622 0.1050389 0.1750198 0.1050389 0.1396474 0.1396474 0.1396474 0.1396474 0.1193245 0.1193245 0.1193245 0.1193245 0.1929875 0.2529875 0.2529875 0.2529875 -9999 -9999 -9999 -9999 -9999 -9999 -9999 -9999 -9999 -9999 -9999 -9999 -9999 -9999 -9999 -9999 -9999 -9999 -9999 -9999 -9999 -9999 -9999 -9999 -9999 -9999 -9999 -9999 -9999 -9999 -9999 -9999 -9999 -9999 -9999 -9999 -9999 -9999 -9999 -9999 -9999 -9999 -9999 -9999 -9999 -9999 -9999 -9999 
-9999 -9999 -9999 -9999 -9999 -9999 -9999 -9999 -9999 -9999 -9999 -9999 -9999 -9999 -9999 -9999 -9999 -9999 -9999 -9999 -9999 -9999 -9999 -9999 -9999 -9999 -9999 -9999 -9999 -9999 -9999 -9999 -9999 -9999 -9999 -9999 -9999 -9999 -9999 -9999 -9999 -9999 -9999 -9999 -9999 -9999 -9999 -9999 -9999 -9999 -9999 -9999 -9999 -9999 -9999 -9999 -9999 -9999 -9999 -9999 -9999 -9999 -9999 -9999 -9999 -9999 -9999 -9999 -9999 -9999 -9999 -9999 -9999 -9999 -9999 -9999 -9999 -9999 -9999 -1.767092 -1.767092 -1.164008 -1.124009 -1.124009 -1.124009 -1.022663 -1.022663 -1.022663 -1.022663 1.612986 1.612986 1.612986 1.612986 0.4980043 0.4980043 0.4980043 0.4980043 0.2110017 0.2110017 0.2110017 0.5309967 1.347217 1.347217 0.6356587 0.6356587 0.6356587 0.6356587 0.4333057 0.453279 0.453279 0.5906174 0.5906174 0.5906174 0.5906174 0.1106174 -0.5070937 -0.5070937 -0.5070937 0.4880003 0.4880003 0.4880003 0.4880003 0.4646655 0.4646655 0.4646655 1.667666 1.667666 1.667666 1.667666 0.9703284 0.9703284 0.9703284 0.9703284 1.220271 1.220271 1.220271 0.3763304 0.2603188 0.2603188 0.2603188 0.1050389 0.1050389 0.1050389 0.1050389 0.1396474 0.1396474 0.1396474 0.1396474 0.08931305 0.1396652 0.1396652 0.1396652 0.2529875 0.2529875 -9999 -9999 -9999 -9999 -9999 -9999 -9999 -9999 -9999 -9999 -9999 -9999 -9999 -9999 -9999 -9999 -9999 -9999 -9999 -9999 -9999 -9999 -9999 -9999 -9999 -9999 -9999 -9999 -9999 -9999 -9999 -9999 -9999 -9999 -9999 -9999 -9999 -9999 -9999 -9999 -9999 -9999 -9999 -9999 -9999 -9999 -9999 -9999 -9999 -9999 
-9999 -9999 -9999 -9999 -9999 -9999 -9999 -9999 -9999 -9999 -9999 -9999 -9999 -9999 -9999 -9999 -9999 -9999 -9999 -9999 -9999 -9999 -9999 -9999 -9999 -9999 -9999 -9999 -9999 -9999 -9999 -9999 -9999 -9999 -9999 -9999 -9999 -9999 -9999 -9999 -9999 -9999 -9999 -9999 -9999 -9999 -9999 -9999 -9999 -9999 -9999 -9999 -9999 -9999 -9999 -9999 -9999 -9999 -9999 -9999 -9999 -9999 -9999 -9999 -9999 -9999 -9999 -9999 -9999 -9999 -9999 -9999 -9999 -9999 -9999 -9999 -9999 -9999 -9999 -9999 -1.767092 -1.124009 -1.124009 -1.124009 -1.124009 -0.4943243 -0.4943243 -0.4943243 -0.4943243 0.521709 0.521709 0.521709 0.521709 0.2280043 0.4980043 0.4980043 0.2280043 0.2919852 0.2110017 -0.05899445 0.7609967 0.7609967 0.7609967 0.7609967 0.6356587 0.6356587 0.6356587 0.5733019 0.5733019 0.5733019 0.5906174 0.5906174 0.5906174 0.5906174 0.4612163 -0.5070937 -0.5070937 -0.5070937 0.4880003 0.4880003 0.4880003 0.4880003 0.3846808 0.4346693 0.4346693 1.667666 1.667666 1.667666 1.667666 1.8239 1.8239 1.8239 1.8239 1.220271 1.220271 1.220271 0.3302712 0.2603188 0.2603188 0.2603188 0.2024326 0.2024326 0.4130487 0.2024326 1.254007 1.254007 1.254007 0.05651093 0.2296652 0.2296652 0.2296652 0.1396652 0.2860004 -9999 -9999 -9999 -9999 -9999 -9999 -9999 -9999 -9999 -9999 -9999 -9999 -9999 -9999 -9999 -9999 -9999 -9999 -9999 -9999 -9999 -9999 -9999 -9999 -9999 -9999 -9999 -9999 -9999 -9999 -9999 -9999 -9999 -9999 -9999 -9999 -9999 -9999 -9999 -9999 -9999 -9999 -9999 -9999 -9999 -9999 -9999 -9999 -9999 -9999 -9999 
-9999 -9999 -9999 -9999 -9999 -9999 -9999 -9999 -9999 -9999 -9999 -9999 -9999 -9999 -9999 -9999 -9999 -9999 -9999 -9999 -9999 -9999 -9999 -9999 -9999 -9999 -9999 -9999 -9999 -9999 -9999 -9999 -9999 -9999 -9999 -9999 -9999 -9999 -9999 -9999 -9999 -9999 -9999 -9999 -9999 -9999 -9999 -9999 -9999 -9999 -9999 -9999 -9999 -9999 -9999 -9999 -9999 -9999 -9999 -9999 -9999 -9999 -9999 -9999 -9999 -9999 -9999 -9999 -9999 -9999 -9999 -9999 -9999 -9999 -9999 -9999 -9999 -9999 -9999 -9999 -9999 -1.124009 -1.124009 -1.124009 -1.124009 -0.4943243 -0.4943243 -0.4943243 -0.4943243 0.521709 0.521709 0.521709 0.4729749 0.3749644 0.3749644 0.3749644 0.3219852 0.3219852 0.3219852 0.3219852 0.7609967 0.7609967 0.7609967 0.7609967 0.2856511 0.2856511 0.2856511 0.5733019 0.5733019 0.5733019 0.5733019 0.5906174 0.5906174 0.5906174 0.4612163 -0.5070937 -0.5070937 -0.5070937 0.4880003 0.4880003 0.4880003 0.4880003 0.4318651 0.4318651 0.4318651 1.667666 1.667666 1.667666 1.667666 1.8239 1.8239 1.8239 1.8239 1.220271 1.220271 1.220271 0.3302712 0.2603188 0.2603188 0.2603188 0.2024326 0.4130487 0.4130487 0.4130487 1.254007 1.254007 1.254007 1.254007 0.2296652 0.3350392 0.3350392 -9999 -9999 -9999 -9999 -9999 -9999 -9999 -9999 -9999 -9999 -9999 -9999 -9999 -9999 -9999 -9999 -9999 -9999 -9999 -9999 -9999 -9999 -9999 -9999 -9999 -9999 -9999 -9999 -9999 -9999 -9999 -9999 -9999 -9999 -9999 -9999 -9999 -9999 -9999 -9999 -9999 -9999 -9999 -9999 -9999 -9999 -9999 -9999 -9999 -9999 -9999 -9999 -9999 
-9999 -9999 -9999 -9999 -9999 -9999 -9999 -9999 -9999 -9999 -9999 -9999 -9999 -9999 -9999 -9999 -9999 -9999 -9999 -9999 -9999 -9999 -9999 -9999 -9999 -9999 -9999 -9999 -9999 -9999 -9999 -9999 -9999 -9999 -9999 -9999 -9999 -9999 -9999 -9999 -9999 -9999 -9999 -9999 -9999 -9999 -9999 -9999 -9999 -9999 -9999 -9999 -9999 -9999 -9999 -9999 -9999 -9999 -9999 -9999 -9999 -9999 -9999 -9999 -9999 -9999 -9999 -9999 -9999 -9999 -9999 -9999 -9999 -9999 -9999 -9999 -9999 -9999 -9999 -9999 -9999 -1.184062 -1.124009 -1.124009 -1.124009 -0.4943243 -0.4943243 -0.4943243 0.255352 0.355352 0.521709 0.355352 0.355352 0.3749644 0.3749644 0.3749644 0.3749644 0.332979 0.332979 0.4121002 0.7609967 0.7609967 0.7609967 0.3421002 0.2923239 0.2923239 0.2923239 0.5733019 0.5733019 0.5733019 0.5733019 -0.004152679 0.4612163 -0.004152679 -0.06415268 -0.5070937 -0.5070937 -1.18503 0.4680003 0.4680003 0.4680003 0.4680003 0.4318651 0.4318651 0.4318651 0.4318651 0.3802789 1.654459 0.3802789 1.8239 1.8239 1.8239 1.8239 -0.4220087 0.3302712 0.3302712 0.2096677 1.239668 1.239668 1.239668 0.4130487 0.4130487 0.4130487 0.4130487 1.254007 1.254007 1.254007 1.254007 0.3350392 -9999 -9999 -9999 -9999 -9999 -9999 -9999 -9999 -9999 -9999 -9999 -9999 -9999 -9999 -9999 -9999 -9999 -9999 -9999 -9999 -9999 -9999 -9999 -9999 -9999 -9999 -9999 -9999 -9999 -9999 -9999 -9999 -9999 -9999 -9999 -9999 -9999 -9999 -9999 -9999 -9999 -9999 -9999 -9999 -9999 -9999 -9999 -9999 -9999 -9999 -9999 -9999 -9999 -9999 -9999 
-9999 -9999 -9999 -9999 -9999 -9999 -9999 -9999 -9999 -9999 -9999 -9999 -9999 -9999 -9999 -9999 -9999 -9999 -9999 -9999 -9999 -9999 -9999 -9999 -9999 -9999 -9999 -9999 -9999 -9999 -9999 -9999 -9999 -9999 -9999 -9999 -9999 -9999 -9999 -9999 -9999 -9999 -9999 -9999 -9999 -9999 -9999 -9999 -9999 -9999 -9999 -9999 -9999 -9999 -9999 -9999 -9999 -9999 -9999 -9999 -9999 -9999 -9999 -9999 -9999 -9999 -9999 -9999 -9999 -9999 -9999 -9999 -9999 -9999 -9999 -9999 -9999 -9999 -9999 -9999 -9999 -9999 -1.184062 -1.184062 -1.184062 -0.5823429 -0.5823429 -0.5823429 -0.5823429 0.355352 0.355352 0.355352 0.355352 0.3749644 0.3749644 0.3749644 0.332979 0.332979 0.332979 0.3587535 0.4121002 0.4121002 0.4121002 0.3421002 0.2923239 0.3224231 0.2923239 0.5302391 0.5733019 0.5733019 0.5302391 0.2445499 0.2445499 0.2445499 -1.18503 -1.18503 -1.18503 -1.18503 -0.6131056 0.4680003 0.4680003 0.3318651 0.5767482 0.8067482 0.4318651 0.3802789 0.3802789 0.3802789 0.3802789 1.454421 1.454421 1.454421 1.214421 -0.4220087 -0.4220087 -0.4220087 1.239668 1.239668 1.239668 1.239668 0.3930487 0.4130487 0.4130487 0.4130487 1.254007 1.254007 1.340682 -0.01931839 -9999 -9999 -9999 -9999 -9999 -9999 -9999 -9999 -9999 -9999 -9999 -9999 -9999 -9999 -9999 -9999 -9999 -9999 -9999 -9999 -9999 -9999 -9999 -9999 -9999 -9999 -9999 -9999 -9999 -9999 -9999 -9999 -9999 -9999 -9999 -9999 -9999 -9999 -9999 -9999 -9999 -9999 -9999 -9999 -9999 -9999 -9999 -9999 -9999 -9999 -9999 -9999 -9999 -9999 -9999 -9999 
-9999 -9999 -9999 -9999 -9999 -9999 -9999 -9999 -9999 -9999 -9999 -9999 -9999 -9999 -9999 -9999 -9999 -9999 -9999 -9999 -9999 -9999 -9999 -9999 -9999 -9999 -9999 -9999 -9999 -9999 -9999 -9999 -9999 -9999 -9999 -9999 -9999 -9999 -9999 -9999 -9999 -9999 -9999 -9999 -9999 -9999 -9999 -9999 -9999 -9999 -9999 -9999 -9999 -9999 -9999 -9999 -9999 -9999 -9999 -9999 -9999 -9999 -9999 -9999 -9999 -9999 -9999 -9999 -9999 -9999 -9999 -9999 -9999 -9999 -9999 -9999 -9999 -9999 -9999 -9999 -9999 -9999 -9999 -1.184062 -1.256126 -0.5823429 -0.5823429 -0.5823429 0.1640297 0.3098561 0.3098561 0.1740297 0.3137047 0.3137047 0.3137047 0.3137047 0.332979 0.4951485 0.4951485 0.3587535 0.3787535 0.3787535 0.3787535 0.2524231 0.3224231 0.3224231 0.3224231 0.3324182 0.5302391 0.5302391 0.3845499 0.3845499 0.3845499 0.3845499 0.2445499 -0.835234 -0.835234 -1.386918 -0.02310562 -0.02310562 -0.02310562 0.5767482 0.8067482 0.8067482 0.8067482 0.3698839 0.3802789 0.3802789 0.445918 1.345918 1.345918 1.345918 1.345918 0.5517281 0.5517281 0.5517281 1.239668 1.239668 1.239668 1.239668 0.5121065 0.5121065 0.5121065 0.5121065 1.340682 1.340682 -9999 -9999 -9999 -9999 -9999 -9999 -9999 -9999 -9999 -9999 -9999 -9999 -9999 -9999 -9999 -9999 -9999 -9999 -9999 -9999 -9999 -9999 -9999 -9999 -9999 -9999 -9999 -9999 -9999 -9999 -9999 -9999 -9999 -9999 -9999 -9999 -9999 -9999 -9999 -9999 -9999 -9999 -9999 -9999 -9999 -9999 -9999 -9999 -9999 -9999 -9999 -9999 -9999 -9999 -9999 -9999 -9999 -9999 
-9999 -9999 -9999 -9999 -9999 -9999 -9999 -9999 -9999 -9999 -9999 -9999 -9999 -9999 -9999 -9999 -9999 -9999 -9999 -9999 -9999 -9999 -9999 -9999 -9999 -9999 -9999 -9999 -9999 -9999 -9999 -9999 -9999 -9999 -9999 -9999 -9999 -9999 -9999 -9999 -9999 -9999 -9999 -9999 -9999 -9999 -9999 -9999 -9999 -9999 -9999 -9999 -9999 -9999 -9999 -9999 -9999 -9999 -9999 -9999 -9999 -9999 -9999 -9999 -9999 -9999 -9999 -9999 -9999 -9999 -9999 -9999 -9999 -9999 -9999 -9999 -9999 -9999 -9999 -9999 -9999 -9999 -9999 -1.256126 -1.256126 -1.544054 -0.6622603 -0.7122603 0.3098561 0.3098561 0.3098561 0.3098561 0.2637047 0.3137047 0.3137047 0.3137047 0.4951485 0.4951485 0.4951485 0.4951485 0.3787535 0.3787535 0.3787535 0.3224231 0.3224231 0.3224231 0.3224231 0.3324182 0.4490546 0.3324182 0.3845499 0.6675586 0.6675586 0.3845499 -0.835234 -0.835234 -0.835234 -0.835234 -0.02310562 -0.02310562 -0.02310562 0.5767482 0.8067482 0.8067482 0.8067482 0.8067482 0.3698839 0.3698839 0.8486784 1.345918 1.345918 1.345918 1.345918 0.5517281 0.5517281 0.5517281 0.640919 1.239668 1.239668 0.640919 0.8821141 1.402114 1.402114 0.5121065 -9999 -9999 -9999 -9999 -9999 -9999 -9999 -9999 -9999 -9999 -9999 -9999 -9999 -9999 -9999 -9999 -9999 -9999 -9999 -9999 -9999 -9999 -9999 -9999 -9999 -9999 -9999 -9999 -9999 -9999 -9999 -9999 -9999 -9999 -9999 -9999 -9999 -9999 -9999 -9999 -9999 -9999 -9999 -9999 -9999 -9999 -9999 -9999 -9999 -9999 -9999 -9999 -9999 -9999 -9999 -9999 -9999 -9999 -9999 -9999 
-9999 -9999 -9999 -9999 -9999 -9999 -9999 -9999 -9999 -9999 -9999 -9999 -9999 -9999 -9999 -9999 -9999 -9999 -9999 -9999 -9999 -9999 -9999 -9999 -9999 -9999 -9999 -9999 -9999 -9999 -9999 -9999 -9999 -9999 -9999 -9999 -9999 -9999 -9999 -9999 -9999 -9999 -9999 -9999 -9999 -9999 -9999 -9999 -9999 -9999 -9999 -9999 -9999 -9999 -9999 -9999 -9999 -9999 -9999 -9999 -9999 -9999 -9999 -9999 -9999 -9999 -9999 -9999 -9999 -9999 -9999 -9999 -9999 -9999 -9999 -9999 -9999 -9999 -9999 -9999 -9999 -9999 -9999 -9999 -1.465676 -0.6622603 -0.6622603 -0.6622603 0.3098561 0.3598561 0.3598561 0.3598561 0.2637047 0.2637047 0.2637047 0.2751485 0.4951485 0.4951485 0.4951485 0.4951485 0.4200572 0.4200572 0.4200572 0.2501498 0.3224231 -9999 -9999 0.4490546 0.4490546 0.4490546 0.6675586 0.6675586 0.6675586 0.6675586 -0.835234 -0.4516217 -0.4516217 -0.835234 -0.02310562 -0.02310562 -0.02310562 0.5767482 0.8067482 0.8067482 0.8067482 0.3182619 0.4495749 0.4495749 0.8486784 1.508678 1.508678 1.508678 1.108678 0.5517281 0.5517281 0.5517281 1.130957 1.130957 1.130957 1.130957 1.402114 1.402114 1.402114 -9999 -9999 -9999 -9999 -9999 -9999 -9999 -9999 -9999 -9999 -9999 -9999 -9999 -9999 -9999 -9999 -9999 -9999 -9999 -9999 -9999 -9999 -9999 -9999 -9999 -9999 -9999 -9999 -9999 -9999 -9999 -9999 -9999 -9999 -9999 -9999 -9999 -9999 -9999 -9999 -9999 -9999 -9999 -9999 -9999 -9999 -9999 -9999 -9999 -9999 -9999 -9999 -9999 -9999 -9999 -9999 -9999 -9999 -9999 -9999 -9999 
-9999 -9999 -9999 -9999 -9999 -9999 -9999 -9999 -9999 -9999 -9999 -9999 -9999 -9999 -9999 -9999 -9999 -9999 -9999 -9999 -9999 -9999 -9999 -9999 -9999 -9999 -9999 -9999 -9999 -9999 -9999 -9999 -9999 -9999 -9999 -9999 -9999 -9999 -9999 -9999 -9999 -9999 -9999 -9999 -9999 -9999 -9999 -9999 -9999 -9999 -9999 -9999 -9999 -9999 -9999 -9999 -9999 -9999 -9999 -9999 -9999 -9999 -9999 -9999 -9999 -9999 -9999 -9999 -9999 -9999 -9999 -9999 -9999 -9999 -9999 -9999 -9999 -9999 -9999 -9999 -9999 -9999 -9999 -9999 -9999 -0.6622603 -0.6622603 -0.6622603 0.3598561 0.3598561 0.3598561 0.3598561 0.3598561 0.3248135 0.3248135 0.3151485 0.4951485 0.4951485 0.4951485 0.4200572 0.4200572 0.4200572 0.4200572 0.2822536 -9999 -9999 -9999 -9999 0.4490546 0.4490546 0.6675586 0.6675586 0.9629112 0.6675586 -0.4516217 -0.4516217 -0.4516217 -0.4516217 -0.2869838 -0.02310562 -0.2869838 0.3939098 0.4375349 0.4375349 0.4375349 0.717287 0.717287 0.717287 1.508678 1.508678 1.508678 1.508678 1.108678 0.5517281 0.5517281 0.5517281 1.130957 1.130957 1.130957 1.130957 1.402114 -9999 -9999 -9999 -9999 -9999 -9999 -9999 -9999 -9999 -9999 -9999 -9999 -9999 -9999 -9999 -9999 -9999 -9999 -9999 -9999 -9999 -9999 -9999 -9999 -9999 -9999 -9999 -9999 -9999 -9999 -9999 -9999 -9999 -9999 -9999 -9999 -9999 -9999 -9999 -9999 -9999 -9999 -9999 -9999 -9999 -9999 -9999 -9999 -9999 -9999 -9999 -9999 -9999 -9999 -9999 -9999 -9999 -9999 -9999 -9999 -9999 -9999 -9999 
-9999 -9999 -9999 -9999 -9999 -9999 -9999 -9999 -9999 -9999 -9999 -9999 -9999 -9999 -9999 -9999 -9999 -9999 -9999 -9999 -9999 -9999 -9999 -9999 -9999 -9999 -9999 -9999 -9999 -9999 -9999 -9999 -9999 -9999 -9999 -9999 -9999 -9999 -9999 -9999 -9999 -9999 -9999 -9999 -9999 -9999 -9999 -9999 -9999 -9999 -9999 -9999 -9999 -9999 -9999 -9999 -9999 -9999 -9999 -9999 -9999 -9999 -9999 -9999 -9999 -9999 -9999 -9999 -9999 -9999 -9999 -9999 -9999 -9999 -9999 -9999 -9999 -9999 -9999 -9999 -9999 -9999 -9999 -9999 -9999 -9999 -0.6622603 -0.6622603 0.3598561 0.3598561 0.3598561 0.3598561 0.3248135 0.3248135 0.3248135 0.3248135 0.3651485 0.3651485 0.3651485 0.4200572 0.4403264 0.4403264 -9999 -9999 -9999 -9999 -9999 -9999 -9999 0.4490546 1.052911 1.052911 1.052911 0.9629112 0.7287265 0.7287265 0.7287265 -0.4516217 -0.2869838 -0.2869838 -0.2869838 0.4375349 0.4375349 0.4375349 0.4375349 0.717287 0.717287 0.717287 1.508678 1.508678 1.508678 1.508678 1.014852 1.014852 1.014852 0.7448523 1.130957 1.130957 1.130957 1.130957 -9999 -9999 -9999 -9999 -9999 -9999 -9999 -9999 -9999 -9999 -9999 -9999 -9999 -9999 -9999 -9999 -9999 -9999 -9999 -9999 -9999 -9999 -9999 -9999 -9999 -9999 -9999 -9999 -9999 -9999 -9999 -9999 -9999 -9999 -9999 -9999 -9999 -9999 -9999 -9999 -9999 -9999 -9999 -9999 -9999 -9999 -9999 -9999 -9999 -9999 -9999 -9999 -9999 -9999 -9999 -9999 -9999 -9999 -9999 -9999 -9999 -9999 -9999 -9999 
-9999 -9999 -9999 -9999 -9999 -9999 -9999 -9999 -9999 -9999 -9999 -9999 -9999 -9999 -9999 -9999 -9999 -9999 -9999 -9999 -9999 -9999 -9999 -9999 -9999 -9999 -9999 -9999 -9999 -9999 -9999 -9999 -9999 -9999 -9999 -9999 -9999 -9999 -9999 -9999 -9999 -9999 -9999 -9999 -9999 -9999 -9999 -9999 -9999 -9999 -9999 -9999 -9999 -9999 -9999 -9999 -9999 -9999 -9999 -9999 -9999 -9999 -9999 -9999 -9999 -9999 -9999 -9999 -9999 -9999 -9999 -9999 -9999 -9999 -9999 -9999 -9999 -9999 -9999 -9999 -9999 -9999 -9999 -9999 -9999 -9999 -1.044343 -1.044343 -0.7750192 0.3598561 0.3598561 0.05097153 0.3248135 0.3248135 0.3248135 0.3248135 0.358242 0.3651485 0.3651485 0.4403264 0.4403264 -9999 -9999 -9999 -9999 -9999 -9999 -9999 -9999 0.3559001 1.052911 1.052911 1.052911 1.052911 0.7287265 0.7287265 0.7287265 -0.2916217 -0.2869838 -0.2869838 -0.2869838 0.4375349 1.31742 1.31742 1.31742 0.717287 0.717287 0.717287 0.8324245 1.508678 1.508678 1.442424 1.014852 1.566221 1.014852 1.014852 1.339666 1.339666 -9999 -9999 -9999 -9999 -9999 -9999 -9999 -9999 -9999 -9999 -9999 -9999 -9999 -9999 -9999 -9999 -9999 -9999 -9999 -9999 -9999 -9999 -9999 -9999 -9999 -9999 -9999 -9999 -9999 -9999 -9999 -9999 -9999 -9999 -9999 -9999 -9999 -9999 -9999 -9999 -9999 -9999 -9999 -9999 -9999 -9999 -9999 -9999 -9999 -9999 -9999 -9999 -9999 -9999 -9999 -9999 -9999 -9999 -9999 -9999 -9999 -9999 -9999 -9999 -9999 -9999 
-9999 -9999 -9999 -9999 -9999 -9999 -9999 -9999 -9999 -9999 -9999 -9999 -9999 -9999 -9999 -9999 -9999 -9999 -9999 -9999 -9999 -9999 -9999 -9999 -9999 -9999 -9999 -9999 -9999 -9999 -9999 -9999 -9999 -9999 -9999 -9999 -9999 -9999 -9999 -9999 -9999 -9999 -9999 -9999 -9999 -9999 -9999 -9999 -9999 -9999 -9999 -9999 -9999 -9999 -9999 -9999 -9999 -9999 -9999 -9999 -9999 -9999 -9999 -9999 -9999 -9999 -9999 -9999 -9999 -9999 -9999 -9999 -9999 -9999 -9999 -9999 -9999 -9999 -9999 -9999 -9999 -9999 -9999 -9999 -9999 -9999 -9999 -0.8568012 0.2609715 0.2609715 0.2609715 0.2609715 0.3248135 0.3248135 0.3248135 0.2548136 0.358242 0.358242 0.358242 -9999 -9999 -9999 -9999 -9999 -9999 -9999 -9999 -9999 -9999 -9999 1.052911 1.052911 1.052911 1.052911 0.7287265 0.7287265 0.7287265 0.1687265 -0.3762254 -0.3762254 -0.3762254 1.31742 1.31742 1.31742 1.31742 1.997352 1.997352 1.997352 1.822424 2.069051 2.069051 1.442424 1.566221 1.566221 1.566221 1.566221 -9999 -9999 -9999 -9999 -9999 -9999 -9999 -9999 -9999 -9999 -9999 -9999 -9999 -9999 -9999 -9999 -9999 -9999 -9999 -9999 -9999 -9999 -9999 -9999 -9999 -9999 -9999 -9999 -9999 -9999 -9999 -9999 -9999 -9999 -9999 -9999 -9999 -9999 -9999 -9999 -9999 -9999 -9999 -9999 -9999 -9999 -9999 -9999 -9999 -9999 -9999 -9999 -9999 -9999 -9999 -9999 -9999 -9999 -9999 -9999 -9999 -9999 -9999 -9999 -9999 -9999 -9999 -9999 
-9999 -9999 -9999 -9999 -9999 -9999 -9999 -9999 -9999 -9999 -9999 -9999 -9999 -9999 -9999 -9999 -9999 -9999 -9999 -9999 -9999 -9999 -9999 -9999 -9999 -9999 -9999 -9999 -9999 -9999 -9999 -9999 -9999 -9999 -9999 -9999 -9999 -9999 -9999 -9999 -9999 -9999 -9999 -9999 -9999 -9999 -9999 -9999 -9999 -9999 -9999 -9999 -9999 -9999 -9999 -9999 -9999 -9999 -9999 -9999 -9999 -9999 -9999 -9999 -9999 -9999 -9999 -9999 -9999 -9999 -9999 -9999 -9999 -9999 -9999 -9999 -9999 -9999 -9999 -9999 -9999 -9999 -9999 -9999 -9999 -9999 -9999 -9999 0.5264674 0.5264674 0.5264674 0.5264674 0.1723892 0.2848907 0.2848907 0.3009657 0.4609657 -9999 -9999 -9999 -9999 -9999 -9999 -9999 -9999 -9999 -9999 -9999 -9999 -9999 -9999 1.052911 -0.2937669 -0.3308742 0.7287265 0.7287265 0.7287265 0.1687265 -0.1278258 -0.1278258 -0.3762254 1.31742 1.31742 1.31742 1.997352 2.243532 2.243532 2.243532 2.069051 2.069051 2.069051 2.069051 1.566221 1.566221 1.566221 -9999 -9999 -9999 -9999 -9999 -9999 -9999 -9999 -9999 -9999 -9999 -9999 -9999 -9999 -9999 -9999 -9999 -9999 -9999 -9999 -9999 -9999 -9999 -9999 -9999 -9999 -9999 -9999 -9999 -9999 -9999 -9999 -9999 -9999 -9999 -9999 -9999 -9999 -9999 -9999 -9999 -9999 -9999 -9999 -9999 -9999 -9999 -9999 -9999 -9999 -9999 -9999 -9999 -9999 -9999 -9999 -9999 -9999 -9999 -9999 -9999 -9999 -9999 -9999 -9999 -9999 -9999 -9999 -9999 
-9999 -9999 -9999 -9999 -9999 -9999 -9999 -9999 -9999 -9999 -9999 -9999 -9999 -9999 -9999 -9999 -9999 -9999 -9999 -9999 -9999 -9999 -9999 -9999 -9999 -9999 -9999 -9999 -9999 -9999 -9999 -9999 -9999 -9999 -9999 -9999 -9999 -9999 -9999 -9999 -9999 -9999 -9999 -9999 -9999 -9999 -9999 -9999 -9999 -9999 -9999 -9999 -9999 -9999 -9999 -9999 -9999 -9999 -9999 -9999 -9999 -9999 -9999 -9999 -9999 -9999 -9999 -9999 -9999 -9999 -9999 -9999 -9999 -9999 -9999 -9999 -9999 -9999 -9999 -9999 -9999 -9999 -9999 -9999 -9999 -9999 -9999 -9999 0.5264674 0.5264674 0.5264674 0.5264674 0.2848907 0.2848907 0.2848907 0.4609657 -9999 -9999 -9999 -9999 -9999 -9999 -9999 -9999 -9999 -9999 -9999 -9999 -9999 -9999 -9999 -0.2937669 -0.2937669 -0.2585939 0.1687265 0.1687265 0.1687265 0.001406097 -0.07782578 -0.07782578 -0.07782578 1.211874 1.31742 1.31742 1.997352 2.243532 2.243532 2.243532 2.243532 2.069051 2.069051 2.069051 1.566221 -9999 -9999 -9999 -9999 -9999 -9999 -9999 -9999 -9999 -9999 -9999 -9999 -9999 -9999 -9999 -9999 -9999 -9999 -9999 -9999 -9999 -9999 -9999 -9999 -9999 -9999 -9999 -9999 -9999 -9999 -9999 -9999 -9999 -9999 -9999 -9999 -9999 -9999 -9999 -9999 -9999 -9999 -9999 -9999 -9999 -9999 -9999 -9999 -9999 -9999 -9999 -9999 -9999 -9999 -9999 -9999 -9999 -9999 -9999 -9999 -9999 -9999 -9999 -9999 -9999 -9999 -9999 -9999 -9999 -9999 -9999 
-9999 -9999 -9999 -9999 -9999 -9999 -9999 -9999 -9999 -9999 -9999 -9999 -9999 -9999 -9999 -9999 -9999 -9999 -9999 -9999 -9999 -9999 -9999 -9999 -9999 -9999 -9999 -9999 -9999 -9999 -9999 -9999 -9999 -9999 -9999 -9999 -9999 -9999 -9999 -9999 -9999 -9999 -9999 -9999 -9999 -9999 -9999 -9999 -9999 -9999 -9999 -9999 -9999 -9999 -9999 -9999 -9999 -9999 -9999 -9999 -9999 -9999 -9999 -9999 -9999 -9999 -9999 -9999 -9999 -9999 -9999 -9999 -9999 -9999 -9999 -9999 -9999 -9999 -9999 -9999 -9999 -9999 -9999 -9999 -9999 -9999 -9999 -9999 -9999 0.5264674 0.5264674 0.5264674 0.3085129 0.3085129 -9999 -9999 -9999 -9999 -9999 -9999 -9999 -9999 -9999 -9999 -9999 -9999 -9999 -9999 -9999 -9999 -9999 -9999 0.448446 0.008446045 0.001643219 0.001643219 0.001643219 0.001406097 -0.07782578 -0.07782578 -0.07782578 1.211874 1.211874 1.211874 1.943532 2.243532 2.243532 2.243532 1.869051 2.069051 2.069051 -9999 -9999 -9999 -9999 -9999 -9999 -9999 -9999 -9999 -9999 -9999 -9999 -9999 -9999 -9999 -9999 -9999 -9999 -9999 -9999 -9999 -9999 -9999 -9999 -9999 -9999 -9999 -9999 -9999 -9999 -9999 -9999 -9999 -9999 -9999 -9999 -9999 -9999 -9999 -9999 -9999 -9999 -9999 -9999 -9999 -9999 -9999 -9999 -9999 -9999 -9999 -9999 -9999 -9999 -9999 -9999 -9999 -9999 -9999 -9999 -9999 -9999 -9999 -9999 -9999 -9999 -9999 -9999 -9999 -9999 -9999 -9999 -9999 
-9999 -9999 -9999 -9999 -9999 -9999 -9999 -9999 -9999 -9999 -9999 -9999 -9999 -9999 -9999 -9999 -9999 -9999 -9999 -9999 -9999 -9999 -9999 -9999 -9999 -9999 -9999 -9999 -9999 -9999 -9999 -9999 -9999 -9999 -9999 -9999 -9999 -9999 -9999 -9999 -9999 -9999 -9999 -9999 -9999 -9999 -9999 -9999 -9999 -9999 -9999 -9999 -9999 -9999 -9999 -9999 -9999 -9999 -9999 -9999 -9999 -9999 -9999 -9999 -9999 -9999 -9999 -9999 -9999 -9999 -9999 -9999 -9999 -9999 -9999 -9999 -9999 -9999 -9999 -9999 -9999 -9999 -9999 -9999 -9999 -9999 -9999 -9999 -9999 -9999 0.5164675 0.5164675 0.3085129 -9999 -9999 -9999 -9999 -9999 -9999 -9999 -9999 -9999 -9999 -9999 -9999 -9999 -9999 -9999 -9999 -9999 -9999 -9999 -9999 0.008446045 0.5469635 0.5469635 0.001643219 -0.07782578 -0.07782578 -0.07782578 0.7957118 0.7957118 0.8157118 0.8157118 1.996271 2.243532 2.243532 2.243532 1.869051 1.869051 -9999 -9999 -9999 -9999 -9999 -9999 -9999 -9999 -9999 -9999 -9999 -9999 -9999 -9999 -9999 -9999 -9999 -9999 -9999 -9999 -9999 -9999 -9999 -9999 -9999 -9999 -9999 -9999 -9999 -9999 -9999 -9999 -9999 -9999 -9999 -9999 -9999 -9999 -9999 -9999 -9999 -9999 -9999 -9999 -9999 -9999 -9999 -9999 -9999 -9999 -9999 -9999 -9999 -9999 -9999 -9999 -9999 -9999 -9999 -9999 -9999 -9999 -9999 -9999 -9999 -9999 -9999 -9999 -9999 -9999 -9999 -9999 -9999 -9999 
-9999 -9999 -9999 -9999 -9999 -9999 -9999 -9999 -9999 -9999 -9999 -9999 -9999 -9999 -9999 -9999 -9999 -9999 -9999 -9999 -9999 -9999 -9999 -9999 -9999 -9999 -9999 -9999 -9999 -9999 -9999 -9999 -9999 -9999 -9999 -9999 -9999 -9999 -9999 -9999 -9999 -9999 -9999 -9999 -9999 -9999 -9999 -9999 -9999 -9999 -9999 -9999 -9999 -9999 -9999 -9999 -9999 -9999 -9999 -9999 -9999 -9999 -9999 -9999 -9999 -9999 -9999 -9999 -9999 -9999 -9999 -9999 -9999 -9999 -9999 -9999 -9999 -9999 -9999 -9999 -9999 -9999 -9999 -9999 -9999 -9999 -9999 -9999 -9999 -9999 0.5164675 -9999 -9999 -9999 -9999 -9999 -9999 -9999 -9999 -9999 -9999 -9999 -9999 -9999 -9999 -9999 -9999 -9999 -9999 -9999 -9999 -9999 -9999 1.159835 0.5469635 0.5469635 0.5469635 -0.1979135 -0.1717941 -0.07782578 -0.1717941 0.8157118 0.8157118 0.8157118 0.8157118 1.996271 1.996271 1.996271 -9999 -9999 -9999 -9999 -9999 -9999 -9999 -9999 -9999 -9999 -9999 -9999 -9999 -9999 -9999 -9999 -9999 -9999 -9999 -9999 -9999 -9999 -9999 -9999 -9999 -9999 -9999 -9999 -9999 -9999 -9999 -9999 -9999 -9999 -9999 -9999 -9999 -9999 -9999 -9999 -9999 -9999 -9999 -9999 -9999 -9999 -9999 -9999 -9999 -9999 -9999 -9999 -9999 -9999 -9999 -9999 -9999 -9999 -9999 -9999 -9999 -9999 -9999 -9999 -9999 -9999 -9999 -9999 -9999 -9999 -9999 -9999 -9999 -9999 -9999 -9999 
-9999 -9999 -9999 -9999 -9999 -9999 -9999 -9999 -9999 -9999 -9999 -9999 -9999 -9999 -9999 -9999 -9999 -9999 -9999 -9999 -9999 -9999 -9999 -9999 -9999 -9999 -9999 -9999 -9999 -9999 -9999 -9999 -9999 -9999 -9999 -9999 -9999 -9999 -9999 -9999 -9999 -9999 -9999 -9999 -9999 -9999 -9999 -9999 -9999 -9999 -9999 -9999 -9999 -9999 -9999 -9999 -9999 -9999 -9999 -9999 -9999 -9999 -9999 -9999 -9999 -9999 -9999 -9999 -9999 -9999 -9999 -9999 -9999 -9999 -9999 -9999 -9999 -9999 -9999 -9999 -9999 -9999 -9999 -9999 -9999 -9999 -9999 -9999 -9999 -9999 -9999 -9999 -9999 -9999 -9999 -9999 -9999 -9999 -9999 -9999 -9999 -9999 -9999 -9999 -9999 -9999 -9999 -9999 -9999 -9999 -9999 -9999 -9999 -9999 1.676963 1.676963 1.676963 -0.1717941 -0.1717941 -0.1717941 0.3376344 0.8157118 0.8157118 0.8157118 0.8157118 0.3799484 0.3799484 -9999 -9999 -9999 -9999 -9999 -9999 -9999 -9999 -9999 -9999 -9999 -9999 -9999 -9999 -9999 -9999 -9999 -9999 -9999 -9999 -9999 -9999 -9999 -9999 -9999 -9999 -9999 -9999 -9999 -9999 -9999 -9999 -9999 -9999 -9999 -9999 -9999 -9999 -9999 -9999 -9999 -9999 -9999 -9999 -9999 -9999 -9999 -9999 -9999 -9999 -9999 -9999 -9999 -9999 -9999 -9999 -9999 -9999 -9999 -9999 -9999 -9999 -9999 -9999 -9999 -9999 -9999 -9999 -9999 -9999 -9999 -9999 -9999 -9999 -9999 -9999 -9999 
-9999 -9999 -9999 -9999 -9999 -9999 -9999 -9999 -9999 -9999 -9999 -9999 -9999 -9999 -9999 -9999 -9999 -9999 -9999 -9999 -9999 -9999 -9999 -9999 -9999 -9999 -9999 -9999 -9999 -9999 -9999 -9999 -9999 -9999 -9999 -9999 -9999 -9999 -9999 -9999 -9999 -9999 -9999 -9999 -9999 -9999 -9999 -9999 -9999 -9999 -9999 -9999 -9999 -9999 -9999 -9999 -9999 -9999 -9999 -9999 -9999 -9999 -9999 -9999 -9999 -9999 -9999 -9999 -9999 -9999 -9999 -9999 -9999 -9999 -9999 -9999 -9999 -9999 -9999 -9999 -9999 -9999 -9999 -9999 -9999 -9999 -9999 -9999 -9999 -9999 -9999 -9999 -9999 -9999 -9999 -9999 -9999 -9999 -9999 -9999 -9999 -9999 -9999 -9999 -9999 -9999 -9999 -9999 -9999 -9999 -9999 -9999 -9999 -9999 -9999 1.676963 1.676963 -0.1717941 0.3224156 0.3224156 0.3376344 0.3376344 0.8157118 0.8157118 3.269948 -9999 -9999 -9999 -9999 -9999 -9999 -9999 -9999 -9999 -9999 -9999 -9999 -9999 -9999 -9999 -9999 -9999 -9999 -9999 -9999 -9999 -9999 -9999 -9999 -9999 -9999 -9999 -9999 -9999 -9999 -9999 -9999 -9999 -9999 -9999 -9999 -9999 -9999 -9999 -9999 -9999 -9999 -9999 -9999 -9999 -9999 -9999 -9999 -9999 -9999 -9999 -9999 -9999 -9999 -9999 -9999 -9999 -9999 -9999 -9999 -9999 -9999 -9999 -9999 -9999 -9999 -9999 -9999 -9999 -9999 -9999 -9999 -9999 -9999 -9999 -9999 -9999 -9999 -9999 
-9999 -9999 -9999 -9999 -9999 -9999 -9999 -9999 -9999 -9999 -9999 -9999 -9999 -9999 -9999 -9999 -9999 -9999 -9999 -9999 -9999 -9999 -9999 -9999 -9999 -9999 -9999 -9999 -9999 -9999 -9999 -9999 -9999 -9999 -9999 -9999 -9999 -9999 -9999 -9999 -9999 -9999 -9999 -9999 -9999 -9999 -9999 -9999 -9999 -9999 -9999 -9999 -9999 -9999 -9999 -9999 -9999 -9999 -9999 -9999 -9999 -9999 -9999 -9999 -9999 -9999 -9999 -9999 -9999 -9999 -9999 -9999 -9999 -9999 -9999 -9999 -9999 -9999 -9999 -9999 -9999 -9999 -9999 -9999 -9999 -9999 -9999 -9999 -9999 -9999 -9999 -9999 -9999 -9999 -9999 -9999 -9999 -9999 -9999 -9999 -9999 -9999 -9999 -9999 -9999 -9999 -9999 -9999 -9999 -9999 -9999 -9999 -9999 -9999 -9999 1.676963 1.676963 0.3224156 0.3224156 0.3224156 3.059321 3.059321 3.059321 -9999 -9999 -9999 -9999 -9999 -9999 -9999 -9999 -9999 -9999 -9999 -9999 -9999 -9999 -9999 -9999 -9999 -9999 -9999 -9999 -9999 -9999 -9999 -9999 -9999 -9999 -9999 -9999 -9999 -9999 -9999 -9999 -9999 -9999 -9999 -9999 -9999 -9999 -9999 -9999 -9999 -9999 -9999 -9999 -9999 -9999 -9999 -9999 -9999 -9999 -9999 -9999 -9999 -9999 -9999 -9999 -9999 -9999 -9999 -9999 -9999 -9999 -9999 -9999 -9999 -9999 -9999 -9999 -9999 -9999 -9999 -9999 -9999 -9999 -9999 -9999 -9999 -9999 -9999 -9999 -9999 
-9999 -9999 -9999 -9999 -9999 -9999 -9999 -9999 -9999 -9999 -9999 -9999 -9999 -9999 -9999 -9999 -9999 -9999 -9999 -9999 -9999 -9999 -9999 -9999 -9999 -9999 -9999 -9999 -9999 -9999 -9999 -9999 -9999 -9999 -9999 -9999 -9999 -9999 -9999 -9999 -9999 -9999 -9999 -9999 -9999 -9999 -9999 -9999 -9999 -9999 -9999 -9999 -9999 -9999 -9999 -9999 -9999 -9999 -9999 -9999 -9999 -9999 -9999 -9999 -9999 -9999 -9999 -9999 -9999 -9999 -9999 -9999 -9999 -9999 -9999 -9999 -9999 -9999 -9999 -9999 -9999 -9999 -9999 -9999 -9999 -9999 -9999 -9999 -9999 -9999 -9999 -9999 -9999 -9999 -9999 -9999 -9999 -9999 -9999 -9999 -9999 -9999 -9999 -9999 -9999 -9999 -9999 -9999 -9999 -9999 -9999 -9999 -9999 -9999 -9999 -9999 0.2882686 0.5285239 0.5285239 0.5285239 3.059321 3.059321 -9999 -9999 -9999 -9999 -9999 -9999 -9999 -9999 -9999 -9999 -9999 -9999 -9999 -9999 -9999 -9999 -9999 -9999 -9999 -9999 -9999 -9999 -9999 -9999 -9999 -9999 -9999 -9999 -9999 -9999 -9999 -9999 -9999 -9999 -9999 -9999 -9999 -9999 -9999 -9999 -9999 -9999 -9999 -9999 -9999 -9999 -9999 -9999 -9999 -9999 -9999 -9999 -9999 -9999 -9999 -9999 -9999 -9999 -9999 -9999 -9999 -9999 -9999 -9999 -9999 -9999 -9999 -9999 -9999 -9999 -9999 -9999 -9999 -9999 -9999 -9999 -9999 -9999 -9999 -9999 -9999 -9999 
-9999 -9999 -9999 -9999 -9999 -9999 -9999 -9999 -9999 -9999 -9999 -9999 -9999 -9999 -9999 -9999 -9999 -9999 -9999 -9999 -9999 -9999 -9999 -9999 -9999 -9999 -9999 -9999 -9999 -9999 -9999 -9999 -9999 -9999 -9999 -9999 -9999 -9999 -9999 -9999 -9999 -9999 -9999 -9999 -9999 -9999 -9999 -9999 -9999 -9999 -9999 -9999 -9999 -9999 -9999 -9999 -9999 -9999 -9999 -9999 -9999 -9999 -9999 -9999 -9999 -9999 -9999 -9999 -9999 -9999 -9999 -9999 -9999 -9999 -9999 -9999 -9999 -9999 -9999 -9999 -9999 -9999 -9999 -9999 -9999 -9999 -9999 -9999 -9999 -9999 -9999 -9999 -9999 -9999 -9999 -9999 -9999 -9999 -9999 -9999 -9999 -9999 -9999 -9999 -9999 -9999 -9999 -9999 -9999 -9999 -9999 -9999 -9999 -9999 -9999 -9999 -9999 3.230401 3.230401 3.230401 -9999 -9999 -9999 -9999 -9999 -9999 -9999 -9999 -9999 -9999 -9999 -9999 -9999 -9999 -9999 -9999 -9999 -9999 -9999 -9999 -9999 -9999 -9999 -9999 -9999 -9999 -9999 -9999 -9999 -9999 -9999 -9999 -9999 -9999 -9999 -9999 -9999 -9999 -9999 -9999 -9999 -9999 -9999 -9999 -9999 -9999 -9999 -9999 -9999 -9999 -9999 -9999 -9999 -9999 -9999 -9999 -9999 -9999 -9999 -9999 -9999 -9999 -9999 -9999 -9999 -9999 -9999 -9999 -9999 -9999 -9999 -9999 -9999 -9999 -9999 -9999 -9999 -9999 -9999 -9999 -9999 -9999 -9999 -9999 
-9999 -9999 -9999 -9999 -9999 -9999 -9999 -9999 -9999 -9999 -9999 -9999 -9999 -9999 -9999 -9999 -9999 -9999 -9999 -9999 -9999 -9999 -9999 -9999 -9999 -9999 -9999 -9999 -9999 -9999 -9999 -9999 -9999 -9999 -9999 -9999 -9999 -9999 -9999 -9999 -9999 -9999 -9999 -9999 -9999 -9999 -9999 -9999 -9999 -9999 -9999 -9999 -9999 -9999 -9999 -9999 -9999 -9999 -9999 -9999 -9999 -9999 -9999 -9999 -9999 -9999 -9999 -9999 -9999 -9999 -9999 -9999 -9999 -9999 -9999 -9999 -9999 -9999 -9999 -9999 -9999 -9999 -9999 -9999 -9999 -9999 -9999 -9999 -9999 -9999 -9999 -9999 -9999 -9999 -9999 -9999 -9999 -9999 -9999 -9999 -9999 -9999 -9999 -9999 -9999 -9999 -9999 -9999 -9999 -9999 -9999 -9999 -9999 -9999 -9999 -9999 -9999 3.940401 3.940401 -9999 -9999 -9999 -9999 -9999 -9999 -9999 -9999 -9999 -9999 -9999 -9999 -9999 -9999 -9999 -9999 -9999 -9999 -9999 -9999 -9999 -9999 -9999 -9999 -9999 -9999 -9999 -9999 -9999 -9999 -9999 -9999 -9999 -9999 -9999 -9999 -9999 -9999 -9999 -9999 -9999 -9999 -9999 -9999 -9999 -9999 -9999 -9999 -9999 -9999 -9999 -9999 -9999 -9999 -9999 -9999 -9999 -9999 -9999 -9999 -9999 -9999 -9999 -9999 -9999 -9999 -9999 -9999 -9999 -9999 -9999 -9999 -9999 -9999 -9999 -9999 -9999 -9999 -9999 -9999 -9999 -9999 -9999 -9999 -9999 
