# Supplementary material for: Long-term woodland restoration on lowland farmland through passive rewilding
Source: PLoS One. 2021 Jun 16;16(6):e0252466. doi: 10.1371/journal.pone.0252466 (PMC8208563; doi:10.1371/journal.pone.0252466)
Supplement: S1 Dataset — (ZIP) [file pone.0252466.s005.zip › S7 Dataset_New_Wilderness_chm_2012.txt]

ncols         204
nrows         204
xllcorner     519576
yllcorner     279238
cellsize      1
NODATA_value  -9999
-9999 -9999 -9999 -9999 -9999 -9999 -9999 -9999 -9999 -9999 -9999 -9999 -9999 -9999 -9999 -9999 -9999 -9999 -9999 -9999 -9999 -9999 -9999 -9999 -9999 -9999 -9999 -9999 -9999 -9999 -9999 -9999 -9999 -9999 -9999 -9999 -9999 -9999 -9999 -9999 -9999 -9999 -9999 -9999 -9999 -9999 -9999 -9999 -9999 -9999 -9999 -9999 -9999 -9999 -9999 -9999 -9999 -9999 -9999 -9999 -9999 -9999 -9999 -9999 -9999 -9999 -9999 -9999 -9999 -9999 -9999 -9999 -9999 -9999 -9999 -9999 -9999 -9999 -9999 -9999 -9999 -9999 -9999 -9999 -9999 -9999 -9999 -9999 -9999 -9999 -9999 -9999 -9999 -9999 -9999 -9999 -9999 -9999 -9999 -9999 -9999 -9999 -9999 -9999 -9999 -9999 -9999 -9999 -9999 -9999 -9999 -9999 -9999 -9999 -9999 -9999 -9999 -9999 -9999 -9999 -9999 -9999 -9999 -9999 -9999 -9999 -9999 -9999 -9999 -9999 -9999 -9999 -9999 -9999 -9999 -9999 -9999 -9999 -9999 -9999 -9999 -9999 -9999 -9999 -9999 -9999 -9999 -9999 -9999 -9999 -9999 -9999 -9999 -9999 -9999 -9999 -9999 -9999 -9999 -9999 -9999 -9999 -9999 -9999 -9999 -9999 -9999 -9999 -9999 -9999 -9999 -9999 -9999 -9999 -9999 -9999 -9999 -9999 -9999 -9999 -9999 -9999 -9999 -9999 -9999 -9999 -9999 -9999 -9999 -9999 -9999 -9999 -9999 -9999 -9999 -9999 -9999 -9999 -9999 -9999 -9999 -9999 -9999 -9999 
-9999 -9999 -9999 -9999 -9999 -9999 -9999 -9999 -9999 -9999 -9999 -9999 -9999 -9999 -9999 -9999 -9999 -9999 -9999 -9999 -9999 -9999 -9999 -9999 -9999 -9999 -9999 -9999 -9999 -9999 -9999 -9999 -9999 -9999 -9999 -9999 -9999 -9999 -9999 -9999 -9999 -9999 -9999 -9999 -9999 -9999 -9999 -9999 -9999 -9999 -9999 -9999 -9999 -9999 -9999 -9999 -9999 -9999 -9999 -9999 -9999 -9999 -9999 -9999 -9999 -9999 -9999 -9999 -9999 -9999 -9999 -9999 -9999 -9999 -9999 -9999 -9999 -9999 -9999 -9999 -9999 -9999 -9999 -9999 -9999 -9999 -9999 -9999 -9999 -9999 -9999 -9999 -9999 -9999 -9999 -9999 -9999 -9999 -9999 -9999 -9999 1.83 2.134 -9999 -9999 -9999 -9999 -9999 -9999 -9999 -9999 -9999 -9999 -9999 -9999 -9999 -9999 -9999 -9999 -9999 -9999 -9999 -9999 -9999 -9999 -9999 -9999 -9999 -9999 -9999 -9999 -9999 -9999 -9999 -9999 -9999 -9999 -9999 -9999 -9999 -9999 -9999 -9999 -9999 -9999 -9999 -9999 -9999 -9999 -9999 -9999 -9999 -9999 -9999 -9999 -9999 -9999 -9999 -9999 -9999 -9999 -9999 -9999 -9999 -9999 -9999 -9999 -9999 -9999 -9999 -9999 -9999 -9999 -9999 -9999 -9999 -9999 -9999 -9999 -9999 -9999 -9999 -9999 -9999 -9999 -9999 -9999 -9999 -9999 -9999 -9999 -9999 -9999 -9999 -9999 -9999 -9999 -9999 -9999 -9999 -9999 -9999 -9999 -9999 
-9999 -9999 -9999 -9999 -9999 -9999 -9999 -9999 -9999 -9999 -9999 -9999 -9999 -9999 -9999 -9999 -9999 -9999 -9999 -9999 -9999 -9999 -9999 -9999 -9999 -9999 -9999 -9999 -9999 -9999 -9999 -9999 -9999 -9999 -9999 -9999 -9999 -9999 -9999 -9999 -9999 -9999 -9999 -9999 -9999 -9999 -9999 -9999 -9999 -9999 -9999 -9999 -9999 -9999 -9999 -9999 -9999 -9999 -9999 -9999 -9999 -9999 -9999 -9999 -9999 -9999 -9999 -9999 -9999 -9999 -9999 -9999 -9999 -9999 -9999 -9999 -9999 -9999 -9999 -9999 -9999 -9999 -9999 -9999 -9999 -9999 -9999 -9999 -9999 -9999 -9999 -9999 -9999 -9999 -9999 -9999 -9999 -9999 -9999 -9999 0.961 1.052 1.83 2.134 -9999 -9999 -9999 -9999 -9999 -9999 -9999 -9999 -9999 -9999 -9999 -9999 -9999 -9999 -9999 -9999 -9999 -9999 -9999 -9999 -9999 -9999 -9999 -9999 -9999 -9999 -9999 -9999 -9999 -9999 -9999 -9999 -9999 -9999 -9999 -9999 -9999 -9999 -9999 -9999 -9999 -9999 -9999 -9999 -9999 -9999 -9999 -9999 -9999 -9999 -9999 -9999 -9999 -9999 -9999 -9999 -9999 -9999 -9999 -9999 -9999 -9999 -9999 -9999 -9999 -9999 -9999 -9999 -9999 -9999 -9999 -9999 -9999 -9999 -9999 -9999 -9999 -9999 -9999 -9999 -9999 -9999 -9999 -9999 -9999 -9999 -9999 -9999 -9999 -9999 -9999 -9999 -9999 -9999 -9999 -9999 -9999 -9999 -9999 -9999 
-9999 -9999 -9999 -9999 -9999 -9999 -9999 -9999 -9999 -9999 -9999 -9999 -9999 -9999 -9999 -9999 -9999 -9999 -9999 -9999 -9999 -9999 -9999 -9999 -9999 -9999 -9999 -9999 -9999 -9999 -9999 -9999 -9999 -9999 -9999 -9999 -9999 -9999 -9999 -9999 -9999 -9999 -9999 -9999 -9999 -9999 -9999 -9999 -9999 -9999 -9999 -9999 -9999 -9999 -9999 -9999 -9999 -9999 -9999 -9999 -9999 -9999 -9999 -9999 -9999 -9999 -9999 -9999 -9999 -9999 -9999 -9999 -9999 -9999 -9999 -9999 -9999 -9999 -9999 -9999 -9999 -9999 -9999 -9999 -9999 -9999 -9999 -9999 -9999 -9999 -9999 -9999 -9999 -9999 -9999 -9999 -9999 -9999 0.662 0.8 1.409 1.409 1.239 1.131 1.908 -9999 -9999 -9999 -9999 -9999 -9999 -9999 -9999 -9999 -9999 -9999 -9999 -9999 -9999 -9999 -9999 -9999 -9999 -9999 -9999 -9999 -9999 -9999 -9999 -9999 -9999 -9999 -9999 -9999 -9999 -9999 -9999 -9999 -9999 -9999 -9999 -9999 -9999 -9999 -9999 -9999 -9999 -9999 -9999 -9999 -9999 -9999 -9999 -9999 -9999 -9999 -9999 -9999 -9999 -9999 -9999 -9999 -9999 -9999 -9999 -9999 -9999 -9999 -9999 -9999 -9999 -9999 -9999 -9999 -9999 -9999 -9999 -9999 -9999 -9999 -9999 -9999 -9999 -9999 -9999 -9999 -9999 -9999 -9999 -9999 -9999 -9999 -9999 -9999 -9999 -9999 -9999 -9999 -9999 -9999 -9999 -9999 -9999 -9999 
-9999 -9999 -9999 -9999 -9999 -9999 -9999 -9999 -9999 -9999 -9999 -9999 -9999 -9999 -9999 -9999 -9999 -9999 -9999 -9999 -9999 -9999 -9999 -9999 -9999 -9999 -9999 -9999 -9999 -9999 -9999 -9999 -9999 -9999 -9999 -9999 -9999 -9999 -9999 -9999 -9999 -9999 -9999 -9999 -9999 -9999 -9999 -9999 -9999 -9999 -9999 -9999 -9999 -9999 -9999 -9999 -9999 -9999 -9999 -9999 -9999 -9999 -9999 -9999 -9999 -9999 -9999 -9999 -9999 -9999 -9999 -9999 -9999 -9999 -9999 -9999 -9999 -9999 -9999 -9999 -9999 -9999 -9999 -9999 -9999 -9999 -9999 -9999 -9999 -9999 -9999 -9999 -9999 -9999 -9999 -9999 -9999 2.556 2.556 2.464 2.143 1.575 1.463 1.425 0.843 -9999 -9999 -9999 -9999 -9999 -9999 -9999 -9999 -9999 -9999 -9999 -9999 -9999 -9999 -9999 -9999 -9999 -9999 -9999 -9999 -9999 -9999 -9999 -9999 -9999 -9999 -9999 -9999 -9999 -9999 -9999 -9999 -9999 -9999 -9999 -9999 -9999 -9999 -9999 -9999 -9999 -9999 -9999 -9999 -9999 -9999 -9999 -9999 -9999 -9999 -9999 -9999 -9999 -9999 -9999 -9999 -9999 -9999 -9999 -9999 -9999 -9999 -9999 -9999 -9999 -9999 -9999 -9999 -9999 -9999 -9999 -9999 -9999 -9999 -9999 -9999 -9999 -9999 -9999 -9999 -9999 -9999 -9999 -9999 -9999 -9999 -9999 -9999 -9999 -9999 -9999 -9999 -9999 -9999 -9999 -9999 -9999 -9999 -9999 
-9999 -9999 -9999 -9999 -9999 -9999 -9999 -9999 -9999 -9999 -9999 -9999 -9999 -9999 -9999 -9999 -9999 -9999 -9999 -9999 -9999 -9999 -9999 -9999 -9999 -9999 -9999 -9999 -9999 -9999 -9999 -9999 -9999 -9999 -9999 -9999 -9999 -9999 -9999 -9999 -9999 -9999 -9999 -9999 -9999 -9999 -9999 -9999 -9999 -9999 -9999 -9999 -9999 -9999 -9999 -9999 -9999 -9999 -9999 -9999 -9999 -9999 -9999 -9999 -9999 -9999 -9999 -9999 -9999 -9999 -9999 -9999 -9999 -9999 -9999 -9999 -9999 -9999 -9999 -9999 -9999 -9999 -9999 -9999 -9999 -9999 -9999 -9999 -9999 -9999 -9999 -9999 -9999 -9999 -9999 1.967 2.556 2.556 2.556 2.556 2.464 1.575 1.575 1.425 0.906 1.176 -9999 -9999 -9999 -9999 -9999 -9999 -9999 -9999 -9999 -9999 -9999 -9999 -9999 -9999 -9999 -9999 -9999 -9999 -9999 -9999 -9999 -9999 -9999 -9999 -9999 -9999 -9999 -9999 -9999 -9999 -9999 -9999 -9999 -9999 -9999 -9999 -9999 -9999 -9999 -9999 -9999 -9999 -9999 -9999 -9999 -9999 -9999 -9999 -9999 -9999 -9999 -9999 -9999 -9999 -9999 -9999 -9999 -9999 -9999 -9999 -9999 -9999 -9999 -9999 -9999 -9999 -9999 -9999 -9999 -9999 -9999 -9999 -9999 -9999 -9999 -9999 -9999 -9999 -9999 -9999 -9999 -9999 -9999 -9999 -9999 -9999 -9999 -9999 -9999 -9999 -9999 -9999 -9999 -9999 -9999 -9999 -9999 -9999 
-9999 -9999 -9999 -9999 -9999 -9999 -9999 -9999 -9999 -9999 -9999 -9999 -9999 -9999 -9999 -9999 -9999 -9999 -9999 -9999 -9999 -9999 -9999 -9999 -9999 -9999 -9999 -9999 -9999 -9999 -9999 -9999 -9999 -9999 -9999 -9999 -9999 -9999 -9999 -9999 -9999 -9999 -9999 -9999 -9999 -9999 -9999 -9999 -9999 -9999 -9999 -9999 -9999 -9999 -9999 -9999 -9999 -9999 -9999 -9999 -9999 -9999 -9999 -9999 -9999 -9999 -9999 -9999 -9999 -9999 -9999 -9999 -9999 -9999 -9999 -9999 -9999 -9999 -9999 -9999 -9999 -9999 -9999 -9999 -9999 -9999 -9999 -9999 -9999 -9999 -9999 -9999 -9999 2.582 2.582 2.582 2.26 2.556 2.556 2.556 2.32 1.575 1.575 1.425 1.322 1.322 1.899 -9999 -9999 -9999 -9999 -9999 -9999 -9999 -9999 -9999 -9999 -9999 -9999 -9999 -9999 -9999 -9999 -9999 -9999 -9999 -9999 -9999 -9999 -9999 -9999 -9999 -9999 -9999 -9999 -9999 -9999 -9999 -9999 -9999 -9999 -9999 -9999 -9999 -9999 -9999 -9999 -9999 -9999 -9999 -9999 -9999 -9999 -9999 -9999 -9999 -9999 -9999 -9999 -9999 -9999 -9999 -9999 -9999 -9999 -9999 -9999 -9999 -9999 -9999 -9999 -9999 -9999 -9999 -9999 -9999 -9999 -9999 -9999 -9999 -9999 -9999 -9999 -9999 -9999 -9999 -9999 -9999 -9999 -9999 -9999 -9999 -9999 -9999 -9999 -9999 -9999 -9999 -9999 -9999 -9999 -9999 -9999 -9999 
-9999 -9999 -9999 -9999 -9999 -9999 -9999 -9999 -9999 -9999 -9999 -9999 -9999 -9999 -9999 -9999 -9999 -9999 -9999 -9999 -9999 -9999 -9999 -9999 -9999 -9999 -9999 -9999 -9999 -9999 -9999 -9999 -9999 -9999 -9999 -9999 -9999 -9999 -9999 -9999 -9999 -9999 -9999 -9999 -9999 -9999 -9999 -9999 -9999 -9999 -9999 -9999 -9999 -9999 -9999 -9999 -9999 -9999 -9999 -9999 -9999 -9999 -9999 -9999 -9999 -9999 -9999 -9999 -9999 -9999 -9999 -9999 -9999 -9999 -9999 -9999 -9999 -9999 -9999 -9999 -9999 -9999 -9999 -9999 -9999 -9999 -9999 -9999 -9999 -9999 -9999 -9999 2.454 2.582 2.582 2.582 2.582 2.32 2.32 2.32 2.089 1.575 1.207 1.207 1.322 1.322 1.357 3.891 -9999 -9999 -9999 -9999 -9999 -9999 -9999 -9999 -9999 -9999 -9999 -9999 -9999 -9999 -9999 -9999 -9999 -9999 -9999 -9999 -9999 -9999 -9999 -9999 -9999 -9999 -9999 -9999 -9999 -9999 -9999 -9999 -9999 -9999 -9999 -9999 -9999 -9999 -9999 -9999 -9999 -9999 -9999 -9999 -9999 -9999 -9999 -9999 -9999 -9999 -9999 -9999 -9999 -9999 -9999 -9999 -9999 -9999 -9999 -9999 -9999 -9999 -9999 -9999 -9999 -9999 -9999 -9999 -9999 -9999 -9999 -9999 -9999 -9999 -9999 -9999 -9999 -9999 -9999 -9999 -9999 -9999 -9999 -9999 -9999 -9999 -9999 -9999 -9999 -9999 -9999 -9999 -9999 -9999 -9999 -9999 
-9999 -9999 -9999 -9999 -9999 -9999 -9999 -9999 -9999 -9999 -9999 -9999 -9999 -9999 -9999 -9999 -9999 -9999 -9999 -9999 -9999 -9999 -9999 -9999 -9999 -9999 -9999 -9999 -9999 -9999 -9999 -9999 -9999 -9999 -9999 -9999 -9999 -9999 -9999 -9999 -9999 -9999 -9999 -9999 -9999 -9999 -9999 -9999 -9999 -9999 -9999 -9999 -9999 -9999 -9999 -9999 -9999 -9999 -9999 -9999 -9999 -9999 -9999 -9999 -9999 -9999 -9999 -9999 -9999 -9999 -9999 -9999 -9999 -9999 -9999 -9999 -9999 -9999 -9999 -9999 -9999 -9999 -9999 -9999 -9999 -9999 -9999 -9999 -9999 -9999 1.48 1.48 2.144 2.582 2.582 2.582 2.187 1.614 1.76 1.76 1.413 1.207 1.207 1.207 1.322 1.322 1.322 1.331 -9999 -9999 -9999 -9999 -9999 -9999 -9999 -9999 -9999 -9999 -9999 -9999 -9999 -9999 -9999 -9999 -9999 -9999 -9999 -9999 -9999 -9999 -9999 -9999 -9999 -9999 -9999 -9999 -9999 -9999 -9999 -9999 -9999 -9999 -9999 -9999 -9999 -9999 -9999 -9999 -9999 -9999 -9999 -9999 -9999 -9999 -9999 -9999 -9999 -9999 -9999 -9999 -9999 -9999 -9999 -9999 -9999 -9999 -9999 -9999 -9999 -9999 -9999 -9999 -9999 -9999 -9999 -9999 -9999 -9999 -9999 -9999 -9999 -9999 -9999 -9999 -9999 -9999 -9999 -9999 -9999 -9999 -9999 -9999 -9999 -9999 -9999 -9999 -9999 -9999 -9999 -9999 -9999 -9999 -9999 -9999 
-9999 -9999 -9999 -9999 -9999 -9999 -9999 -9999 -9999 -9999 -9999 -9999 -9999 -9999 -9999 -9999 -9999 -9999 -9999 -9999 -9999 -9999 -9999 -9999 -9999 -9999 -9999 -9999 -9999 -9999 -9999 -9999 -9999 -9999 -9999 -9999 -9999 -9999 -9999 -9999 -9999 -9999 -9999 -9999 -9999 -9999 -9999 -9999 -9999 -9999 -9999 -9999 -9999 -9999 -9999 -9999 -9999 -9999 -9999 -9999 -9999 -9999 -9999 -9999 -9999 -9999 -9999 -9999 -9999 -9999 -9999 -9999 -9999 -9999 -9999 -9999 -9999 -9999 -9999 -9999 -9999 -9999 -9999 -9999 -9999 -9999 -9999 -9999 -9999 1.188 1.566 1.693 2.107 2.187 2.187 2.187 1.748 1.614 1.731 1.731 1.731 1.495 0.781 0.203 1.322 1.322 0 1.254 1.532 -9999 -9999 -9999 -9999 -9999 -9999 -9999 -9999 -9999 -9999 -9999 -9999 -9999 -9999 -9999 -9999 -9999 -9999 -9999 -9999 -9999 -9999 -9999 -9999 -9999 -9999 -9999 -9999 -9999 -9999 -9999 -9999 -9999 -9999 -9999 -9999 -9999 -9999 -9999 -9999 -9999 -9999 -9999 -9999 -9999 -9999 -9999 -9999 -9999 -9999 -9999 -9999 -9999 -9999 -9999 -9999 -9999 -9999 -9999 -9999 -9999 -9999 -9999 -9999 -9999 -9999 -9999 -9999 -9999 -9999 -9999 -9999 -9999 -9999 -9999 -9999 -9999 -9999 -9999 -9999 -9999 -9999 -9999 -9999 -9999 -9999 -9999 -9999 -9999 -9999 -9999 -9999 -9999 -9999 -9999 
-9999 -9999 -9999 -9999 -9999 -9999 -9999 -9999 -9999 -9999 -9999 -9999 -9999 -9999 -9999 -9999 -9999 -9999 -9999 -9999 -9999 -9999 -9999 -9999 -9999 -9999 -9999 -9999 -9999 -9999 -9999 -9999 -9999 -9999 -9999 -9999 -9999 -9999 -9999 -9999 -9999 -9999 -9999 -9999 -9999 -9999 -9999 -9999 -9999 -9999 -9999 -9999 -9999 -9999 -9999 -9999 -9999 -9999 -9999 -9999 -9999 -9999 -9999 -9999 -9999 -9999 -9999 -9999 -9999 -9999 -9999 -9999 -9999 -9999 -9999 -9999 -9999 -9999 -9999 -9999 -9999 -9999 -9999 -9999 -9999 -9999 -9999 1.759 1.759 1.498 1.693 2.286 2.286 2.286 1.862 1.662 1.614 1.614 1.731 1.731 1.731 1.495 1.29 1.29 0.83 0.11 0.11 0.11 1.515 1.826 -9999 -9999 -9999 -9999 -9999 -9999 -9999 -9999 -9999 -9999 -9999 -9999 -9999 -9999 -9999 -9999 -9999 -9999 -9999 -9999 -9999 -9999 -9999 -9999 -9999 -9999 -9999 -9999 -9999 -9999 -9999 -9999 -9999 -9999 -9999 -9999 -9999 -9999 -9999 -9999 -9999 -9999 -9999 -9999 -9999 -9999 -9999 -9999 -9999 -9999 -9999 -9999 -9999 -9999 -9999 -9999 -9999 -9999 -9999 -9999 -9999 -9999 -9999 -9999 -9999 -9999 -9999 -9999 -9999 -9999 -9999 -9999 -9999 -9999 -9999 -9999 -9999 -9999 -9999 -9999 -9999 -9999 -9999 -9999 -9999 -9999 -9999 -9999 -9999 -9999 -9999 -9999 -9999 -9999 
-9999 -9999 -9999 -9999 -9999 -9999 -9999 -9999 -9999 -9999 -9999 -9999 -9999 -9999 -9999 -9999 -9999 -9999 -9999 -9999 -9999 -9999 -9999 -9999 -9999 -9999 -9999 -9999 -9999 -9999 -9999 -9999 -9999 -9999 -9999 -9999 -9999 -9999 -9999 -9999 -9999 -9999 -9999 -9999 -9999 -9999 -9999 -9999 -9999 -9999 -9999 -9999 -9999 -9999 -9999 -9999 -9999 -9999 -9999 -9999 -9999 -9999 -9999 -9999 -9999 -9999 -9999 -9999 -9999 -9999 -9999 -9999 -9999 -9999 -9999 -9999 -9999 -9999 -9999 -9999 -9999 -9999 -9999 -9999 -9999 0 1.759 1.759 1.759 1.706 1.706 2.286 2.286 2.286 2.248 1.353 1.106 1.106 1.731 1.731 1.731 1.495 1.29 1.29 0.83 0.816 0.816 0.136 0.145 1.282 -9999 -9999 -9999 -9999 -9999 -9999 -9999 -9999 -9999 -9999 -9999 -9999 -9999 -9999 -9999 -9999 -9999 -9999 -9999 -9999 -9999 -9999 -9999 -9999 -9999 -9999 -9999 -9999 -9999 -9999 -9999 -9999 -9999 -9999 -9999 -9999 -9999 -9999 -9999 -9999 -9999 -9999 -9999 -9999 -9999 -9999 -9999 -9999 -9999 -9999 -9999 -9999 -9999 -9999 -9999 -9999 -9999 -9999 -9999 -9999 -9999 -9999 -9999 -9999 -9999 -9999 -9999 -9999 -9999 -9999 -9999 -9999 -9999 -9999 -9999 -9999 -9999 -9999 -9999 -9999 -9999 -9999 -9999 -9999 -9999 -9999 -9999 -9999 -9999 -9999 -9999 -9999 -9999 -9999 
-9999 -9999 -9999 -9999 -9999 -9999 -9999 -9999 -9999 -9999 -9999 -9999 -9999 -9999 -9999 -9999 -9999 -9999 -9999 -9999 -9999 -9999 -9999 -9999 -9999 -9999 -9999 -9999 -9999 -9999 -9999 -9999 -9999 -9999 -9999 -9999 -9999 -9999 -9999 -9999 -9999 -9999 -9999 -9999 -9999 -9999 -9999 -9999 -9999 -9999 -9999 -9999 -9999 -9999 -9999 -9999 -9999 -9999 -9999 -9999 -9999 -9999 -9999 -9999 -9999 -9999 -9999 -9999 -9999 -9999 -9999 -9999 -9999 -9999 -9999 -9999 -9999 -9999 -9999 -9999 -9999 -9999 -9999 -9999 0.146 0.139 1.759 1.759 1.759 1.706 1.706 2.286 2.286 2.286 2.248 1.106 1.106 1.106 0.309 0.396 0.94 1.29 1.29 1.29 0.83 0.816 0.816 0.816 0.208 0.208 1.664 -9999 -9999 -9999 -9999 -9999 -9999 -9999 -9999 -9999 -9999 -9999 -9999 -9999 -9999 -9999 -9999 -9999 -9999 -9999 -9999 -9999 -9999 -9999 -9999 -9999 -9999 -9999 -9999 -9999 -9999 -9999 -9999 -9999 -9999 -9999 -9999 -9999 -9999 -9999 -9999 -9999 -9999 -9999 -9999 -9999 -9999 -9999 -9999 -9999 -9999 -9999 -9999 -9999 -9999 -9999 -9999 -9999 -9999 -9999 -9999 -9999 -9999 -9999 -9999 -9999 -9999 -9999 -9999 -9999 -9999 -9999 -9999 -9999 -9999 -9999 -9999 -9999 -9999 -9999 -9999 -9999 -9999 -9999 -9999 -9999 -9999 -9999 -9999 -9999 -9999 -9999 -9999 -9999 
-9999 -9999 -9999 -9999 -9999 -9999 -9999 -9999 -9999 -9999 -9999 -9999 -9999 -9999 -9999 -9999 -9999 -9999 -9999 -9999 -9999 -9999 -9999 -9999 -9999 -9999 -9999 -9999 -9999 -9999 -9999 -9999 -9999 -9999 -9999 -9999 -9999 -9999 -9999 -9999 -9999 -9999 -9999 -9999 -9999 -9999 -9999 -9999 -9999 -9999 -9999 -9999 -9999 -9999 -9999 -9999 -9999 -9999 -9999 -9999 -9999 -9999 -9999 -9999 -9999 -9999 -9999 -9999 -9999 -9999 -9999 -9999 -9999 -9999 -9999 -9999 -9999 -9999 -9999 -9999 -9999 -9999 0.206 0.206 0.146 0.717 1.072 1.759 1.706 1.706 1.706 1.966 2.286 2.248 2.248 1.765 1.765 0.571 0 0.123 0 0.424 1.335 1.694 1.694 1.694 0.816 0.816 0.172 0.208 1.674 2.864 -9999 -9999 -9999 -9999 -9999 -9999 -9999 -9999 -9999 -9999 -9999 -9999 -9999 -9999 -9999 -9999 -9999 -9999 -9999 -9999 -9999 -9999 -9999 -9999 -9999 -9999 -9999 -9999 -9999 -9999 -9999 -9999 -9999 -9999 -9999 -9999 -9999 -9999 -9999 -9999 -9999 -9999 -9999 -9999 -9999 -9999 -9999 -9999 -9999 -9999 -9999 -9999 -9999 -9999 -9999 -9999 -9999 -9999 -9999 -9999 -9999 -9999 -9999 -9999 -9999 -9999 -9999 -9999 -9999 -9999 -9999 -9999 -9999 -9999 -9999 -9999 -9999 -9999 -9999 -9999 -9999 -9999 -9999 -9999 -9999 -9999 -9999 -9999 -9999 -9999 -9999 -9999 
-9999 -9999 -9999 -9999 -9999 -9999 -9999 -9999 -9999 -9999 -9999 -9999 -9999 -9999 -9999 -9999 -9999 -9999 -9999 -9999 -9999 -9999 -9999 -9999 -9999 -9999 -9999 -9999 -9999 -9999 -9999 -9999 -9999 -9999 -9999 -9999 -9999 -9999 -9999 -9999 -9999 -9999 -9999 -9999 -9999 -9999 -9999 -9999 -9999 -9999 -9999 -9999 -9999 -9999 -9999 -9999 -9999 -9999 -9999 -9999 -9999 -9999 -9999 -9999 -9999 -9999 -9999 -9999 -9999 -9999 -9999 -9999 -9999 -9999 -9999 -9999 -9999 -9999 -9999 -9999 -9999 1.429 0.206 1.249 1.9 1.9 1.9 1.301 2.173 2.173 2.173 2.173 1.298 2.248 1.765 1.765 1.765 1.023 0 0 0 0.256 1.625 1.694 1.715 1.715 1.715 0.646 0.172 0.209 2.363 2.775 -9999 -9999 -9999 -9999 -9999 -9999 -9999 -9999 -9999 -9999 -9999 -9999 -9999 -9999 -9999 -9999 -9999 -9999 -9999 -9999 -9999 -9999 -9999 -9999 -9999 -9999 -9999 -9999 -9999 -9999 -9999 -9999 -9999 -9999 -9999 -9999 -9999 -9999 -9999 -9999 -9999 -9999 -9999 -9999 -9999 -9999 -9999 -9999 -9999 -9999 -9999 -9999 -9999 -9999 -9999 -9999 -9999 -9999 -9999 -9999 -9999 -9999 -9999 -9999 -9999 -9999 -9999 -9999 -9999 -9999 -9999 -9999 -9999 -9999 -9999 -9999 -9999 -9999 -9999 -9999 -9999 -9999 -9999 -9999 -9999 -9999 -9999 -9999 -9999 -9999 -9999 -9999 
-9999 -9999 -9999 -9999 -9999 -9999 -9999 -9999 -9999 -9999 -9999 -9999 -9999 -9999 -9999 -9999 -9999 -9999 -9999 -9999 -9999 -9999 -9999 -9999 -9999 -9999 -9999 -9999 -9999 -9999 -9999 -9999 -9999 -9999 -9999 -9999 -9999 -9999 -9999 -9999 -9999 -9999 -9999 -9999 -9999 -9999 -9999 -9999 -9999 -9999 -9999 -9999 -9999 -9999 -9999 -9999 -9999 -9999 -9999 -9999 -9999 -9999 -9999 -9999 -9999 -9999 -9999 -9999 -9999 -9999 -9999 -9999 -9999 -9999 -9999 -9999 -9999 -9999 -9999 1.429 1.429 1.429 1.106 1.249 1.9 1.9 1.9 1.763 2.173 2.173 2.173 2.173 1.298 0.295 1.765 1.765 1.765 0.571 0 0 0.797 1.952 1.952 1.952 1.715 1.715 1.715 0.172 0 0.209 2.363 2.752 3.173 -9999 -9999 -9999 -9999 -9999 -9999 -9999 -9999 -9999 -9999 -9999 -9999 -9999 -9999 -9999 -9999 -9999 -9999 -9999 -9999 -9999 -9999 -9999 -9999 -9999 -9999 -9999 -9999 -9999 -9999 -9999 -9999 -9999 -9999 -9999 -9999 -9999 -9999 -9999 -9999 -9999 -9999 -9999 -9999 -9999 -9999 -9999 -9999 -9999 -9999 -9999 -9999 -9999 -9999 -9999 -9999 -9999 -9999 -9999 -9999 -9999 -9999 -9999 -9999 -9999 -9999 -9999 -9999 -9999 -9999 -9999 -9999 -9999 -9999 -9999 -9999 -9999 -9999 -9999 -9999 -9999 -9999 -9999 -9999 -9999 -9999 -9999 -9999 -9999 -9999 -9999 
-9999 -9999 -9999 -9999 -9999 -9999 -9999 -9999 -9999 -9999 -9999 -9999 -9999 -9999 -9999 -9999 -9999 -9999 -9999 -9999 -9999 -9999 -9999 -9999 -9999 -9999 -9999 -9999 -9999 -9999 -9999 -9999 -9999 -9999 -9999 -9999 -9999 -9999 -9999 -9999 -9999 -9999 -9999 -9999 -9999 -9999 -9999 -9999 -9999 -9999 -9999 -9999 -9999 -9999 -9999 -9999 -9999 -9999 -9999 -9999 -9999 -9999 -9999 -9999 -9999 -9999 -9999 -9999 -9999 -9999 -9999 -9999 -9999 -9999 -9999 -9999 -9999 -9999 1.675 1.429 1.615 1.615 1.615 1.615 1.9 1.9 1.9 1.763 1.763 2.173 2.173 2.131 1.342 1.04 0.295 0.295 0.295 0 0 0 1.952 1.952 1.952 1.952 1.715 1.715 1.715 0.198 0 0.209 0.209 2.415 2.966 3.126 -9999 -9999 -9999 -9999 -9999 -9999 -9999 -9999 -9999 -9999 -9999 -9999 -9999 -9999 -9999 -9999 -9999 -9999 -9999 -9999 -9999 -9999 -9999 -9999 -9999 -9999 -9999 -9999 -9999 -9999 -9999 -9999 -9999 -9999 -9999 -9999 -9999 -9999 -9999 -9999 -9999 -9999 -9999 -9999 -9999 -9999 -9999 -9999 -9999 -9999 -9999 -9999 -9999 -9999 -9999 -9999 -9999 -9999 -9999 -9999 -9999 -9999 -9999 -9999 -9999 -9999 -9999 -9999 -9999 -9999 -9999 -9999 -9999 -9999 -9999 -9999 -9999 -9999 -9999 -9999 -9999 -9999 -9999 -9999 -9999 -9999 -9999 -9999 -9999 -9999 
-9999 -9999 -9999 -9999 -9999 -9999 -9999 -9999 -9999 -9999 -9999 -9999 -9999 -9999 -9999 -9999 -9999 -9999 -9999 -9999 -9999 -9999 -9999 -9999 -9999 -9999 -9999 -9999 -9999 -9999 -9999 -9999 -9999 -9999 -9999 -9999 -9999 -9999 -9999 -9999 -9999 -9999 -9999 -9999 -9999 -9999 -9999 -9999 -9999 -9999 -9999 -9999 -9999 -9999 -9999 -9999 -9999 -9999 -9999 -9999 -9999 -9999 -9999 -9999 -9999 -9999 -9999 -9999 -9999 -9999 -9999 -9999 -9999 -9999 -9999 -9999 0.559 2.279 2.279 1.886 1.615 1.615 1.615 1.615 1.836 1.836 1.836 1.763 1.763 1.484 2.131 1.692 1.692 1.692 1.04 0 0 0 0 1.031 1.031 1.952 1.952 1.952 1.329 0.207 0.198 0.198 0.156 0.195 0.995 1.586 2.379 2.681 -9999 -9999 -9999 -9999 -9999 -9999 -9999 -9999 -9999 -9999 -9999 -9999 -9999 -9999 -9999 -9999 -9999 -9999 -9999 -9999 -9999 -9999 -9999 -9999 -9999 -9999 -9999 -9999 -9999 -9999 -9999 -9999 -9999 -9999 -9999 -9999 -9999 -9999 -9999 -9999 -9999 -9999 -9999 -9999 -9999 -9999 -9999 -9999 -9999 -9999 -9999 -9999 -9999 -9999 -9999 -9999 -9999 -9999 -9999 -9999 -9999 -9999 -9999 -9999 -9999 -9999 -9999 -9999 -9999 -9999 -9999 -9999 -9999 -9999 -9999 -9999 -9999 -9999 -9999 -9999 -9999 -9999 -9999 -9999 -9999 -9999 -9999 -9999 -9999 -9999 
-9999 -9999 -9999 -9999 -9999 -9999 -9999 -9999 -9999 -9999 -9999 -9999 -9999 -9999 -9999 -9999 -9999 -9999 -9999 -9999 -9999 -9999 -9999 -9999 -9999 -9999 -9999 -9999 -9999 -9999 -9999 -9999 -9999 -9999 -9999 -9999 -9999 -9999 -9999 -9999 -9999 -9999 -9999 -9999 -9999 -9999 -9999 -9999 -9999 -9999 -9999 -9999 -9999 -9999 -9999 -9999 -9999 -9999 -9999 -9999 -9999 -9999 -9999 -9999 -9999 -9999 -9999 -9999 -9999 -9999 -9999 -9999 -9999 -9999 0 1.563 2.279 2.279 2.279 2.279 1.543 1.615 1.615 1.322 1.836 1.836 1.836 1.763 1.588 2.154 2.154 2.154 1.692 1.692 1.851 1.358 0 0 0 0 1.031 1.031 1.031 0.833 0.132 0.198 0.198 0.651 0.651 0.156 0.199 1.627 1.846 2.048 3.372 -9999 -9999 -9999 -9999 -9999 -9999 -9999 -9999 -9999 -9999 -9999 -9999 -9999 -9999 -9999 -9999 -9999 -9999 -9999 -9999 -9999 -9999 -9999 -9999 -9999 -9999 -9999 -9999 -9999 -9999 -9999 -9999 -9999 -9999 -9999 -9999 -9999 -9999 -9999 -9999 -9999 -9999 -9999 -9999 -9999 -9999 -9999 -9999 -9999 -9999 -9999 -9999 -9999 -9999 -9999 -9999 -9999 -9999 -9999 -9999 -9999 -9999 -9999 -9999 -9999 -9999 -9999 -9999 -9999 -9999 -9999 -9999 -9999 -9999 -9999 -9999 -9999 -9999 -9999 -9999 -9999 -9999 -9999 -9999 -9999 -9999 -9999 -9999 -9999 
-9999 -9999 -9999 -9999 -9999 -9999 -9999 -9999 -9999 -9999 -9999 -9999 -9999 -9999 -9999 -9999 -9999 -9999 -9999 -9999 -9999 -9999 -9999 -9999 -9999 -9999 -9999 -9999 -9999 -9999 -9999 -9999 -9999 -9999 -9999 -9999 -9999 -9999 -9999 -9999 -9999 -9999 -9999 -9999 -9999 -9999 -9999 -9999 -9999 -9999 -9999 -9999 -9999 -9999 -9999 -9999 -9999 -9999 -9999 -9999 -9999 -9999 -9999 -9999 -9999 -9999 -9999 -9999 -9999 -9999 -9999 -9999 -9999 0 0.182 1.563 2.279 2.279 2.279 2.279 1.543 1.175 1.175 1.322 1.836 1.836 1.836 1.588 1.588 2.154 2.154 2.154 2.154 1.885 1.885 1.851 1.358 0 0 0 0 0 0 0 0.357 1.038 1.038 0.746 0.746 0.746 1.627 3.397 3.497 4.267 4.267 4.267 -9999 -9999 -9999 -9999 -9999 -9999 -9999 -9999 -9999 -9999 -9999 -9999 -9999 -9999 -9999 -9999 -9999 -9999 -9999 -9999 -9999 -9999 -9999 -9999 -9999 -9999 -9999 -9999 -9999 -9999 -9999 -9999 -9999 -9999 -9999 -9999 -9999 -9999 -9999 -9999 -9999 -9999 -9999 -9999 -9999 -9999 -9999 -9999 -9999 -9999 -9999 -9999 -9999 -9999 -9999 -9999 -9999 -9999 -9999 -9999 -9999 -9999 -9999 -9999 -9999 -9999 -9999 -9999 -9999 -9999 -9999 -9999 -9999 -9999 -9999 -9999 -9999 -9999 -9999 -9999 -9999 -9999 -9999 -9999 -9999 -9999 -9999 -9999 
-9999 -9999 -9999 -9999 -9999 -9999 -9999 -9999 -9999 -9999 -9999 -9999 -9999 -9999 -9999 -9999 -9999 -9999 -9999 -9999 -9999 -9999 -9999 -9999 -9999 -9999 -9999 -9999 -9999 -9999 -9999 -9999 -9999 -9999 -9999 -9999 -9999 -9999 -9999 -9999 -9999 -9999 -9999 -9999 -9999 -9999 -9999 -9999 -9999 -9999 -9999 -9999 -9999 -9999 -9999 -9999 -9999 -9999 -9999 -9999 -9999 -9999 -9999 -9999 -9999 -9999 -9999 -9999 -9999 -9999 -9999 0.175 0.175 0.175 0.846 1.563 1.563 1.67 1.886 1.67 1.506 1.175 1.175 1.175 1.203 1.289 1.588 1.588 1.693 2.154 2.154 2.154 1.692 1.885 1.885 1.885 1.373 0.317 0 0 0 0 0 0 1.172 1.57 1.57 1.57 0.746 1.011 2.159 3.448 3.756 4.267 4.267 4.267 -9999 -9999 -9999 -9999 -9999 -9999 -9999 -9999 -9999 -9999 -9999 -9999 -9999 -9999 -9999 -9999 -9999 -9999 -9999 -9999 -9999 -9999 -9999 -9999 -9999 -9999 -9999 -9999 -9999 -9999 -9999 -9999 -9999 -9999 -9999 -9999 -9999 -9999 -9999 -9999 -9999 -9999 -9999 -9999 -9999 -9999 -9999 -9999 -9999 -9999 -9999 -9999 -9999 -9999 -9999 -9999 -9999 -9999 -9999 -9999 -9999 -9999 -9999 -9999 -9999 -9999 -9999 -9999 -9999 -9999 -9999 -9999 -9999 -9999 -9999 -9999 -9999 -9999 -9999 -9999 -9999 -9999 -9999 -9999 -9999 -9999 -9999 -9999 
-9999 -9999 -9999 -9999 -9999 -9999 -9999 -9999 -9999 -9999 -9999 -9999 -9999 -9999 -9999 -9999 -9999 -9999 -9999 -9999 -9999 -9999 -9999 -9999 -9999 -9999 -9999 -9999 -9999 -9999 -9999 -9999 -9999 -9999 -9999 -9999 -9999 -9999 -9999 -9999 -9999 -9999 -9999 -9999 -9999 -9999 -9999 -9999 -9999 -9999 -9999 -9999 -9999 -9999 -9999 -9999 -9999 -9999 -9999 -9999 -9999 -9999 -9999 -9999 -9999 -9999 -9999 -9999 -9999 -9999 0.175 0.175 0.258 0.846 1.063 1.063 1.294 1.509 1.57 1.742 1.742 1.506 1.175 1.175 1.705 1.146 2.261 2.261 2.261 1.693 2.154 1.209 1.432 1.885 1.885 1.885 1.373 1.006 0 0 0 0 0 0 1.465 1.57 1.57 1.57 1.011 1.231 2.563 3.448 3.906 4.267 4.267 4.267 2.937 -9999 -9999 -9999 -9999 -9999 -9999 -9999 -9999 -9999 -9999 -9999 -9999 -9999 -9999 -9999 -9999 -9999 -9999 -9999 -9999 -9999 -9999 -9999 -9999 -9999 -9999 -9999 -9999 -9999 -9999 -9999 -9999 -9999 -9999 -9999 -9999 -9999 -9999 -9999 -9999 -9999 -9999 -9999 -9999 -9999 -9999 -9999 -9999 -9999 -9999 -9999 -9999 -9999 -9999 -9999 -9999 -9999 -9999 -9999 -9999 -9999 -9999 -9999 -9999 -9999 -9999 -9999 -9999 -9999 -9999 -9999 -9999 -9999 -9999 -9999 -9999 -9999 -9999 -9999 -9999 -9999 -9999 -9999 -9999 -9999 -9999 -9999 
-9999 -9999 -9999 -9999 -9999 -9999 -9999 -9999 -9999 -9999 -9999 -9999 -9999 -9999 -9999 -9999 -9999 -9999 -9999 -9999 -9999 -9999 -9999 -9999 -9999 -9999 -9999 -9999 -9999 -9999 -9999 -9999 -9999 -9999 -9999 -9999 -9999 -9999 -9999 -9999 -9999 -9999 -9999 -9999 -9999 -9999 -9999 -9999 -9999 -9999 -9999 -9999 -9999 -9999 -9999 -9999 -9999 -9999 -9999 -9999 -9999 -9999 -9999 -9999 -9999 -9999 -9999 -9999 0 0.127 0.169 0.175 0.258 0.638 1.457 1.457 1.108 1.165 1.742 1.742 1.742 1.742 1.244 1.705 1.705 1.705 2.261 2.261 2.261 1.693 1.693 1.917 1.917 1.917 1.885 1.373 1.802 1.802 1.802 1.802 1.165 0.168 0.113 0 1.465 1.57 1.57 1.57 1.231 1.231 2.563 3.127 3.906 3.906 3.906 3.467 3.128 2.292 -9999 -9999 -9999 -9999 -9999 -9999 -9999 -9999 -9999 -9999 -9999 -9999 -9999 -9999 -9999 -9999 -9999 -9999 -9999 -9999 -9999 -9999 -9999 -9999 -9999 -9999 -9999 -9999 -9999 -9999 -9999 -9999 -9999 -9999 -9999 -9999 -9999 -9999 -9999 -9999 -9999 -9999 -9999 -9999 -9999 -9999 -9999 -9999 -9999 -9999 -9999 -9999 -9999 -9999 -9999 -9999 -9999 -9999 -9999 -9999 -9999 -9999 -9999 -9999 -9999 -9999 -9999 -9999 -9999 -9999 -9999 -9999 -9999 -9999 -9999 -9999 -9999 -9999 -9999 -9999 -9999 -9999 -9999 -9999 -9999 -9999 
-9999 -9999 -9999 -9999 -9999 -9999 -9999 -9999 -9999 -9999 -9999 -9999 -9999 -9999 -9999 -9999 -9999 -9999 -9999 -9999 -9999 -9999 -9999 -9999 -9999 -9999 -9999 -9999 -9999 -9999 -9999 -9999 -9999 -9999 -9999 -9999 -9999 -9999 -9999 -9999 -9999 -9999 -9999 -9999 -9999 -9999 -9999 -9999 -9999 -9999 -9999 -9999 -9999 -9999 -9999 -9999 -9999 -9999 -9999 -9999 -9999 -9999 -9999 -9999 -9999 -9999 0.184 0.184 0.127 0.127 0.169 0.169 1.157 1.157 1.457 1.457 1.457 1.318 2.221 2.221 2.221 1.742 1.593 1.705 1.705 2.03 2.261 2.261 2.261 1.693 1.917 1.917 1.917 1.917 1.804 1.745 1.802 1.802 1.802 1.802 1.165 1.165 0.113 0.113 0.75 1.465 1.57 1.279 1.279 1.231 2.383 2.563 3.906 3.906 3.906 3.128 3.128 2.292 -9999 -9999 -9999 -9999 -9999 -9999 -9999 -9999 -9999 -9999 -9999 -9999 -9999 -9999 -9999 -9999 -9999 -9999 -9999 -9999 -9999 -9999 -9999 -9999 -9999 -9999 -9999 -9999 -9999 -9999 -9999 -9999 -9999 -9999 -9999 -9999 -9999 -9999 -9999 -9999 -9999 -9999 -9999 -9999 -9999 -9999 -9999 -9999 -9999 -9999 -9999 -9999 -9999 -9999 -9999 -9999 -9999 -9999 -9999 -9999 -9999 -9999 -9999 -9999 -9999 -9999 -9999 -9999 -9999 -9999 -9999 -9999 -9999 -9999 -9999 -9999 -9999 -9999 -9999 -9999 -9999 -9999 -9999 -9999 -9999 -9999 
-9999 -9999 -9999 -9999 -9999 -9999 -9999 -9999 -9999 -9999 -9999 -9999 -9999 -9999 -9999 -9999 -9999 -9999 -9999 -9999 -9999 -9999 -9999 -9999 -9999 -9999 -9999 -9999 -9999 -9999 -9999 -9999 -9999 -9999 -9999 -9999 -9999 -9999 -9999 -9999 -9999 -9999 -9999 -9999 -9999 -9999 -9999 -9999 -9999 -9999 -9999 -9999 -9999 -9999 -9999 -9999 -9999 -9999 -9999 -9999 -9999 -9999 -9999 -9999 -9999 0 0.184 0 0 0.127 0.127 1.157 1.162 1.162 1.457 1.457 1.457 1.466 2.221 2.221 2.221 1.956 1.593 1.705 1.705 2.196 2.196 2.261 2.196 1.933 1.586 1.917 1.917 1.917 1.804 1.745 1.79 1.802 1.802 1.41 1.165 0.168 0.113 0.113 0 0.75 1.279 1.296 1.296 1.296 1.734 1.933 2.336 2.726 3.128 3.128 3.128 1.317 2.052 -9999 -9999 -9999 -9999 -9999 -9999 -9999 -9999 -9999 -9999 -9999 -9999 -9999 -9999 -9999 -9999 -9999 -9999 -9999 -9999 -9999 -9999 -9999 -9999 -9999 -9999 -9999 -9999 -9999 -9999 -9999 -9999 -9999 -9999 -9999 -9999 -9999 -9999 -9999 -9999 -9999 -9999 -9999 -9999 -9999 -9999 -9999 -9999 -9999 -9999 -9999 -9999 -9999 -9999 -9999 -9999 -9999 -9999 -9999 -9999 -9999 -9999 -9999 -9999 -9999 -9999 -9999 -9999 -9999 -9999 -9999 -9999 -9999 -9999 -9999 -9999 -9999 -9999 -9999 -9999 -9999 -9999 -9999 -9999 -9999 
-9999 -9999 -9999 -9999 -9999 -9999 -9999 -9999 -9999 -9999 -9999 -9999 -9999 -9999 -9999 -9999 -9999 -9999 -9999 -9999 -9999 -9999 -9999 -9999 -9999 -9999 -9999 -9999 -9999 -9999 -9999 -9999 -9999 -9999 -9999 -9999 -9999 -9999 -9999 -9999 -9999 -9999 -9999 -9999 -9999 -9999 -9999 -9999 -9999 -9999 -9999 -9999 -9999 -9999 -9999 -9999 -9999 -9999 -9999 -9999 -9999 -9999 -9999 0 0 0 0 0.42 0 0.704 0.704 1.162 1.162 1.162 1.162 1.457 1.181 1.466 2.221 2.221 2.221 1.956 1.379 1.379 1.316 2.196 2.196 2.196 2.196 1.933 1.118 1.586 1.804 1.804 1.804 1.745 1.745 1.79 1.67 1.655 0 0.113 0.113 0 0 0 0.75 1.296 1.296 1.485 1.734 1.876 1.933 2.025 2.025 1.317 1.763 1.763 1.763 2.172 -9999 -9999 -9999 -9999 -9999 -9999 -9999 -9999 -9999 -9999 -9999 -9999 -9999 -9999 -9999 -9999 -9999 -9999 -9999 -9999 -9999 -9999 -9999 -9999 -9999 -9999 -9999 -9999 -9999 -9999 -9999 -9999 -9999 -9999 -9999 -9999 -9999 -9999 -9999 -9999 -9999 -9999 -9999 -9999 -9999 -9999 -9999 -9999 -9999 -9999 -9999 -9999 -9999 -9999 -9999 -9999 -9999 -9999 -9999 -9999 -9999 -9999 -9999 -9999 -9999 -9999 -9999 -9999 -9999 -9999 -9999 -9999 -9999 -9999 -9999 -9999 -9999 -9999 -9999 -9999 -9999 -9999 -9999 -9999 
-9999 -9999 -9999 -9999 -9999 -9999 -9999 -9999 -9999 -9999 -9999 -9999 -9999 -9999 -9999 -9999 -9999 -9999 -9999 -9999 -9999 -9999 -9999 -9999 -9999 -9999 -9999 -9999 -9999 -9999 -9999 -9999 -9999 -9999 -9999 -9999 -9999 -9999 -9999 -9999 -9999 -9999 -9999 -9999 -9999 -9999 -9999 -9999 -9999 -9999 -9999 -9999 -9999 -9999 -9999 -9999 -9999 -9999 -9999 -9999 -9999 -9999 0.136 0 0 0 0.42 0.42 1.619 1.619 0.935 1.029 1.162 1.162 1.162 1.13 1.28 1.28 1.466 2.221 1.956 1.663 1.379 1.208 1.316 2.065 2.196 2.196 2.14 1.338 1.136 1.118 1.112 0.711 1.745 1.745 1.67 1.67 1.863 1.655 1.641 0 0 0 0 0 0.765 1.296 1.485 1.485 1.707 1.876 1.876 1.876 1.264 1.763 1.763 1.763 2.172 2.172 -9999 -9999 -9999 -9999 -9999 -9999 -9999 -9999 -9999 -9999 -9999 -9999 -9999 -9999 -9999 -9999 -9999 -9999 -9999 -9999 -9999 -9999 -9999 -9999 -9999 -9999 -9999 -9999 -9999 -9999 -9999 -9999 -9999 -9999 -9999 -9999 -9999 -9999 -9999 -9999 -9999 -9999 -9999 -9999 -9999 -9999 -9999 -9999 -9999 -9999 -9999 -9999 -9999 -9999 -9999 -9999 -9999 -9999 -9999 -9999 -9999 -9999 -9999 -9999 -9999 -9999 -9999 -9999 -9999 -9999 -9999 -9999 -9999 -9999 -9999 -9999 -9999 -9999 -9999 -9999 -9999 -9999 -9999 -9999 
-9999 -9999 -9999 -9999 -9999 -9999 -9999 -9999 -9999 -9999 -9999 -9999 -9999 -9999 -9999 -9999 -9999 -9999 -9999 -9999 -9999 -9999 -9999 -9999 -9999 -9999 -9999 -9999 -9999 -9999 -9999 -9999 -9999 -9999 -9999 -9999 -9999 -9999 -9999 -9999 -9999 -9999 -9999 -9999 -9999 -9999 -9999 -9999 -9999 -9999 -9999 -9999 -9999 -9999 -9999 -9999 -9999 -9999 -9999 -9999 0 0.207 1.107 0.185 1.406 1.406 0.42 1.797 1.797 1.837 1.837 1.345 1.345 1.126 1.099 1.739 1.739 1.739 1.28 1.28 1.066 1.066 0 1.208 0.166 2.065 2.065 2.14 2.065 1.338 1.136 1.118 1.112 0.957 0.677 1.117 1.67 1.863 1.863 1.863 1.641 0 0 0 0 0.765 0.765 1.069 1.485 1.957 1.957 1.957 1.591 1.591 1.591 1.531 1.763 2.161 2.172 2.172 2.172 -9999 -9999 -9999 -9999 -9999 -9999 -9999 -9999 -9999 -9999 -9999 -9999 -9999 -9999 -9999 -9999 -9999 -9999 -9999 -9999 -9999 -9999 -9999 -9999 -9999 -9999 -9999 -9999 -9999 -9999 -9999 -9999 -9999 -9999 -9999 -9999 -9999 -9999 -9999 -9999 -9999 -9999 -9999 -9999 -9999 -9999 -9999 -9999 -9999 -9999 -9999 -9999 -9999 -9999 -9999 -9999 -9999 -9999 -9999 -9999 -9999 -9999 -9999 -9999 -9999 -9999 -9999 -9999 -9999 -9999 -9999 -9999 -9999 -9999 -9999 -9999 -9999 -9999 -9999 -9999 -9999 -9999 -9999 
-9999 -9999 -9999 -9999 -9999 -9999 -9999 -9999 -9999 -9999 -9999 -9999 -9999 -9999 -9999 -9999 -9999 -9999 -9999 -9999 -9999 -9999 -9999 -9999 -9999 -9999 -9999 -9999 -9999 -9999 -9999 -9999 -9999 -9999 -9999 -9999 -9999 -9999 -9999 -9999 -9999 -9999 -9999 -9999 -9999 -9999 -9999 -9999 -9999 -9999 -9999 -9999 -9999 -9999 -9999 -9999 -9999 -9999 -9999 0 0.207 1.996 2.531 2.056 1.406 1.406 0.42 1.797 1.837 1.837 1.837 1.837 1.345 1.296 0.834 1.739 1.739 1.739 1.739 1.066 1.066 0.907 0 0 0 1.457 2.065 2.065 1.727 1.338 1.118 1.118 0.957 0.704 0.543 1.117 1.117 1.863 1.863 1.863 1.863 0 0 0 0 0.765 0.765 0.765 1.625 1.957 1.957 1.957 1.591 1.594 1.591 1.531 1.531 2.161 2.161 2.172 2.172 2.131 -9999 -9999 -9999 -9999 -9999 -9999 -9999 -9999 -9999 -9999 -9999 -9999 -9999 -9999 -9999 -9999 -9999 -9999 -9999 -9999 -9999 -9999 -9999 -9999 -9999 -9999 -9999 -9999 -9999 -9999 -9999 -9999 -9999 -9999 -9999 -9999 -9999 -9999 -9999 -9999 -9999 -9999 -9999 -9999 -9999 -9999 -9999 -9999 -9999 -9999 -9999 -9999 -9999 -9999 -9999 -9999 -9999 -9999 -9999 -9999 -9999 -9999 -9999 -9999 -9999 -9999 -9999 -9999 -9999 -9999 -9999 -9999 -9999 -9999 -9999 -9999 -9999 -9999 -9999 -9999 -9999 -9999 
-9999 -9999 -9999 -9999 -9999 -9999 -9999 -9999 -9999 -9999 -9999 -9999 -9999 -9999 -9999 -9999 -9999 -9999 -9999 -9999 -9999 -9999 -9999 -9999 -9999 -9999 -9999 -9999 -9999 -9999 -9999 -9999 -9999 -9999 -9999 -9999 -9999 -9999 -9999 -9999 -9999 -9999 -9999 -9999 -9999 -9999 -9999 -9999 -9999 -9999 -9999 -9999 -9999 -9999 -9999 -9999 -9999 0 1.772 1.772 1.996 2.531 2.531 2.531 2.155 1.681 1.681 1.797 1.837 1.837 1.837 1.837 1.345 1.765 1.194 1.739 1.739 1.739 0.611 0.611 0.907 1.378 1.378 0 0 0 1.727 1.727 1.727 1.727 0.875 0.875 0.875 0.575 0.543 0.543 1.288 1.288 1.863 1.863 0 0 0 0 0 0.119 0.765 1.177 1.625 1.957 1.957 1.957 1.781 1.802 1.802 1.531 1.628 1.628 1.527 2.005 1.942 2.131 -9999 -9999 -9999 -9999 -9999 -9999 -9999 -9999 -9999 -9999 -9999 -9999 -9999 -9999 -9999 -9999 -9999 -9999 -9999 -9999 -9999 -9999 -9999 -9999 -9999 -9999 -9999 -9999 -9999 -9999 -9999 -9999 -9999 -9999 -9999 -9999 -9999 -9999 -9999 -9999 -9999 -9999 -9999 -9999 -9999 -9999 -9999 -9999 -9999 -9999 -9999 -9999 -9999 -9999 -9999 -9999 -9999 -9999 -9999 -9999 -9999 -9999 -9999 -9999 -9999 -9999 -9999 -9999 -9999 -9999 -9999 -9999 -9999 -9999 -9999 -9999 -9999 -9999 -9999 -9999 -9999 -9999 
-9999 -9999 -9999 -9999 -9999 -9999 -9999 -9999 -9999 -9999 -9999 -9999 -9999 -9999 -9999 -9999 -9999 -9999 -9999 -9999 -9999 -9999 -9999 -9999 -9999 -9999 -9999 -9999 -9999 -9999 -9999 -9999 -9999 -9999 -9999 -9999 -9999 -9999 -9999 -9999 -9999 -9999 -9999 -9999 -9999 -9999 -9999 -9999 -9999 -9999 -9999 -9999 -9999 -9999 -9999 0.168 0 2.055 2.08 2.08 1.996 2.531 2.531 2.531 2.155 1.681 1.681 1.647 1.797 1.837 1.837 1.345 1.765 1.765 1.765 1.652 0.621 0.611 0.611 0.611 1.378 1.378 1.378 1.378 0 0 1.727 1.727 1.727 1.54 0.875 0.875 0.63 0.575 0.942 1.288 1.288 1.288 1.288 0.832 0 0 0 0 0.119 0.119 0.119 1.177 1.263 1.625 1.625 1.593 1.802 1.802 1.861 1.861 1.861 1.628 1.628 1.527 1.527 1.843 1.843 -9999 -9999 -9999 -9999 -9999 -9999 -9999 -9999 -9999 -9999 -9999 -9999 -9999 -9999 -9999 -9999 -9999 -9999 -9999 -9999 -9999 -9999 -9999 -9999 -9999 -9999 -9999 -9999 -9999 -9999 -9999 -9999 -9999 -9999 -9999 -9999 -9999 -9999 -9999 -9999 -9999 -9999 -9999 -9999 -9999 -9999 -9999 -9999 -9999 -9999 -9999 -9999 -9999 -9999 -9999 -9999 -9999 -9999 -9999 -9999 -9999 -9999 -9999 -9999 -9999 -9999 -9999 -9999 -9999 -9999 -9999 -9999 -9999 -9999 -9999 -9999 -9999 -9999 -9999 -9999 -9999 
-9999 -9999 -9999 -9999 -9999 -9999 -9999 -9999 -9999 -9999 -9999 -9999 -9999 -9999 -9999 -9999 -9999 -9999 -9999 -9999 -9999 -9999 -9999 -9999 -9999 -9999 -9999 -9999 -9999 -9999 -9999 -9999 -9999 -9999 -9999 -9999 -9999 -9999 -9999 -9999 -9999 -9999 -9999 -9999 -9999 -9999 -9999 -9999 -9999 -9999 -9999 -9999 -9999 -9999 0.18 0.168 1.607 2.08 2.08 2.08 2.08 2.531 2.531 2.531 1.681 1.681 1.681 1.383 0.249 0 0 1.747 1.765 1.766 1.766 1.766 0.112 0.112 0 0 1.378 1.378 1.378 1.378 1.195 1.195 1.54 1.727 1.54 0.723 0.646 0.646 0.58 0.942 0.942 0.942 1.288 1.288 1.288 0.832 0 0 0.171 0.244 1.226 1.226 1.226 0.119 1.177 1.486 1.793 2.798 2.663 1.861 1.861 1.861 1.861 1.628 1.628 1.67 1.915 1.915 1.915 1.274 -9999 -9999 -9999 -9999 -9999 -9999 -9999 -9999 -9999 -9999 -9999 -9999 -9999 -9999 -9999 -9999 -9999 -9999 -9999 -9999 -9999 -9999 -9999 -9999 -9999 -9999 -9999 -9999 -9999 -9999 -9999 -9999 -9999 -9999 -9999 -9999 -9999 -9999 -9999 -9999 -9999 -9999 -9999 -9999 -9999 -9999 -9999 -9999 -9999 -9999 -9999 -9999 -9999 -9999 -9999 -9999 -9999 -9999 -9999 -9999 -9999 -9999 -9999 -9999 -9999 -9999 -9999 -9999 -9999 -9999 -9999 -9999 -9999 -9999 -9999 -9999 -9999 -9999 -9999 -9999 
-9999 -9999 -9999 -9999 -9999 -9999 -9999 -9999 -9999 -9999 -9999 -9999 -9999 -9999 -9999 -9999 -9999 -9999 -9999 -9999 -9999 -9999 -9999 -9999 -9999 -9999 -9999 -9999 -9999 -9999 -9999 -9999 -9999 -9999 -9999 -9999 -9999 -9999 -9999 -9999 -9999 -9999 -9999 -9999 -9999 -9999 -9999 -9999 -9999 -9999 -9999 -9999 0.18 0.18 0 0 1.634 2.08 2.08 2.08 2.08 1.64 2.088 1.291 0.517 1.383 1.383 1.383 0 0 0 1.75 1.765 1.766 1.766 1.766 1.532 0.112 1.458 1.529 1.529 1.378 1.378 0.872 1.195 1.195 1.195 1.239 1.239 1.239 0.646 0.646 0.646 0.942 0.942 0.942 0.942 1.288 0.496 0 0 0.171 0.244 1.179 1.333 1.333 1.267 0.46 0.46 1.793 2.798 2.798 2.798 2.663 1.861 1.861 1.861 1.628 1.67 1.67 1.915 1.915 1.915 1.915 -9999 -9999 -9999 -9999 -9999 -9999 -9999 -9999 -9999 -9999 -9999 -9999 -9999 -9999 -9999 -9999 -9999 -9999 -9999 -9999 -9999 -9999 -9999 -9999 -9999 -9999 -9999 -9999 -9999 -9999 -9999 -9999 -9999 -9999 -9999 -9999 -9999 -9999 -9999 -9999 -9999 -9999 -9999 -9999 -9999 -9999 -9999 -9999 -9999 -9999 -9999 -9999 -9999 -9999 -9999 -9999 -9999 -9999 -9999 -9999 -9999 -9999 -9999 -9999 -9999 -9999 -9999 -9999 -9999 -9999 -9999 -9999 -9999 -9999 -9999 -9999 -9999 -9999 -9999 -9999 
-9999 -9999 -9999 -9999 -9999 -9999 -9999 -9999 -9999 -9999 -9999 -9999 -9999 -9999 -9999 -9999 -9999 -9999 -9999 -9999 -9999 -9999 -9999 -9999 -9999 -9999 -9999 -9999 -9999 -9999 -9999 -9999 -9999 -9999 -9999 -9999 -9999 -9999 -9999 -9999 -9999 -9999 -9999 -9999 -9999 -9999 -9999 -9999 -9999 -9999 -9999 0 1.916 1.916 1.916 1.344 1.634 1.711 2.08 2.08 1.866 1.64 1.401 1.401 0.517 0.457 0 0 0 0 1.481 1.75 1.75 1.766 1.766 1.766 1.532 0.842 1.529 1.529 1.529 1.529 0 0.872 1.195 1.195 1.195 1.239 1.239 1.239 0.646 1.601 1.607 1.064 1.058 1.383 1.383 1.315 0.362 0.15 1.606 0.171 0.244 1.333 1.333 1.333 1.333 0.46 1.027 2.798 2.798 2.798 2.798 2.312 1.752 1.752 1.752 1.32 1.67 1.67 1.915 1.915 1.915 1.303 1.303 -9999 -9999 -9999 -9999 -9999 -9999 -9999 -9999 -9999 -9999 -9999 -9999 -9999 -9999 -9999 -9999 -9999 -9999 -9999 -9999 -9999 -9999 -9999 -9999 -9999 -9999 -9999 -9999 -9999 -9999 -9999 -9999 -9999 -9999 -9999 -9999 -9999 -9999 -9999 -9999 -9999 -9999 -9999 -9999 -9999 -9999 -9999 -9999 -9999 -9999 -9999 -9999 -9999 -9999 -9999 -9999 -9999 -9999 -9999 -9999 -9999 -9999 -9999 -9999 -9999 -9999 -9999 -9999 -9999 -9999 -9999 -9999 -9999 -9999 -9999 -9999 -9999 -9999 -9999 
-9999 -9999 -9999 -9999 -9999 -9999 -9999 -9999 -9999 -9999 -9999 -9999 -9999 -9999 -9999 -9999 -9999 -9999 -9999 -9999 -9999 -9999 -9999 -9999 -9999 -9999 -9999 -9999 -9999 -9999 -9999 -9999 -9999 -9999 -9999 -9999 -9999 -9999 -9999 -9999 -9999 -9999 -9999 -9999 -9999 -9999 -9999 -9999 -9999 0 0 1.625 1.916 1.916 1.916 1.344 1.776 1.776 1.776 1.768 1.768 1.401 1.401 1.401 0.517 0.457 0 0 0 0.745 1.481 1.481 1.75 1.75 1.614 1.532 1.532 0.842 1.529 1.529 1.529 1.529 0 0 0.872 1.195 0 1.239 1.239 1.254 1.601 1.607 1.607 1.607 1.315 1.383 1.615 1.615 0.885 1.606 1.606 1.606 1.606 1.333 1.333 1.333 1.333 0 1.027 1.199 2.798 2.798 2.312 2.633 2.633 2.633 1.775 1.775 1.67 1.67 1.67 0.557 0.921 1.303 1.303 1.303 -9999 -9999 -9999 -9999 -9999 -9999 -9999 -9999 -9999 -9999 -9999 -9999 -9999 -9999 -9999 -9999 -9999 -9999 -9999 -9999 -9999 -9999 -9999 -9999 -9999 -9999 -9999 -9999 -9999 -9999 -9999 -9999 -9999 -9999 -9999 -9999 -9999 -9999 -9999 -9999 -9999 -9999 -9999 -9999 -9999 -9999 -9999 -9999 -9999 -9999 -9999 -9999 -9999 -9999 -9999 -9999 -9999 -9999 -9999 -9999 -9999 -9999 -9999 -9999 -9999 -9999 -9999 -9999 -9999 -9999 -9999 -9999 -9999 -9999 -9999 -9999 -9999 -9999 
-9999 -9999 -9999 -9999 -9999 -9999 -9999 -9999 -9999 -9999 -9999 -9999 -9999 -9999 -9999 -9999 -9999 -9999 -9999 -9999 -9999 -9999 -9999 -9999 -9999 -9999 -9999 -9999 -9999 -9999 -9999 -9999 -9999 -9999 -9999 -9999 -9999 -9999 -9999 -9999 -9999 -9999 -9999 -9999 -9999 -9999 -9999 -9999 0 0 2.098 1.785 1.916 1.916 1.916 1.402 1.776 1.776 1.776 1.768 1.768 1.401 1.401 1.064 0.457 0 0 0 0.624 1.065 1.406 1.406 1.406 1.296 1.241 0.982 0.907 0.842 0.842 1.529 1.529 0 0 0 0 0 0 0.217 1.254 1.254 1.601 1.607 1.607 1.607 1.607 1.615 1.747 1.747 1.747 1.606 1.675 1.675 1.675 0.993 1.333 1.333 0 0.812 1.191 1.199 1.536 2.002 2.633 2.633 2.633 2.633 2.502 2.014 2.014 1.371 1.371 1.371 0 0.17 0.17 0.43 -9999 -9999 -9999 -9999 -9999 -9999 -9999 -9999 -9999 -9999 -9999 -9999 -9999 -9999 -9999 -9999 -9999 -9999 -9999 -9999 -9999 -9999 -9999 -9999 -9999 -9999 -9999 -9999 -9999 -9999 -9999 -9999 -9999 -9999 -9999 -9999 -9999 -9999 -9999 -9999 -9999 -9999 -9999 -9999 -9999 -9999 -9999 -9999 -9999 -9999 -9999 -9999 -9999 -9999 -9999 -9999 -9999 -9999 -9999 -9999 -9999 -9999 -9999 -9999 -9999 -9999 -9999 -9999 -9999 -9999 -9999 -9999 -9999 -9999 -9999 -9999 -9999 -9999 
-9999 -9999 -9999 -9999 -9999 -9999 -9999 -9999 -9999 -9999 -9999 -9999 -9999 -9999 -9999 -9999 -9999 -9999 -9999 -9999 -9999 -9999 -9999 -9999 -9999 -9999 -9999 -9999 -9999 -9999 -9999 -9999 -9999 -9999 -9999 -9999 -9999 -9999 -9999 -9999 -9999 -9999 -9999 -9999 -9999 -9999 0.137 0.137 1.806 2.098 2.098 2.098 1.68 1.916 1.443 1.585 1.776 1.776 1.776 1.768 1.768 1.651 1.31 1.31 0 0 0 0 0 1.065 1.406 1.406 1.406 1.241 0.982 0.982 0.982 0.377 0.202 0.167 0.789 0.789 0.789 0 0.249 0.249 0.249 0.249 1.254 1.254 1.254 1.601 1.607 1.607 0.528 1.615 1.747 1.747 1.747 1.664 1.675 1.675 1.675 0.993 0.99 0.99 0.417 1.27 1.191 1.218 1.236 1.429 1.236 2.633 2.633 2.633 2.014 2.014 2.014 1.371 1.371 1.371 0.899 0.17 0.17 0.43 1.343 -9999 -9999 -9999 -9999 -9999 -9999 -9999 -9999 -9999 -9999 -9999 -9999 -9999 -9999 -9999 -9999 -9999 -9999 -9999 -9999 -9999 -9999 -9999 -9999 -9999 -9999 -9999 -9999 -9999 -9999 -9999 -9999 -9999 -9999 -9999 -9999 -9999 -9999 -9999 -9999 -9999 -9999 -9999 -9999 -9999 -9999 -9999 -9999 -9999 -9999 -9999 -9999 -9999 -9999 -9999 -9999 -9999 -9999 -9999 -9999 -9999 -9999 -9999 -9999 -9999 -9999 -9999 -9999 -9999 -9999 -9999 -9999 -9999 -9999 -9999 -9999 -9999 
-9999 -9999 -9999 -9999 -9999 -9999 -9999 -9999 -9999 -9999 -9999 -9999 -9999 -9999 -9999 -9999 -9999 -9999 -9999 -9999 -9999 -9999 -9999 -9999 -9999 -9999 -9999 -9999 -9999 -9999 -9999 -9999 -9999 -9999 -9999 -9999 -9999 -9999 -9999 -9999 -9999 -9999 -9999 -9999 0.08 0.08 0 0 2.098 2.098 2.098 2.098 1.68 1.68 1.443 1.685 1.685 1.776 1.685 1.768 1.651 1.651 1.651 1.31 1.31 0.37 0.37 0 0 0 1.406 1.406 1.241 0.982 0.982 0.982 0.982 0.339 0.339 0.208 0.789 0.789 0.789 0.778 0.249 0.249 0.249 0.249 0.217 1.254 1.254 0.917 0.839 0.74 0.959 1.183 1.747 1.747 1.747 1.664 1.675 1.675 1.675 0.99 1.293 0.99 1.27 1.27 1.27 1.218 1.218 1.218 0.919 2.249 2.249 2.249 2.014 2.014 2.014 1.192 1.191 1.071 0 0.17 0.17 0.17 0 1.343 -9999 -9999 -9999 -9999 -9999 -9999 -9999 -9999 -9999 -9999 -9999 -9999 -9999 -9999 -9999 -9999 -9999 -9999 -9999 -9999 -9999 -9999 -9999 -9999 -9999 -9999 -9999 -9999 -9999 -9999 -9999 -9999 -9999 -9999 -9999 -9999 -9999 -9999 -9999 -9999 -9999 -9999 -9999 -9999 -9999 -9999 -9999 -9999 -9999 -9999 -9999 -9999 -9999 -9999 -9999 -9999 -9999 -9999 -9999 -9999 -9999 -9999 -9999 -9999 -9999 -9999 -9999 -9999 -9999 -9999 -9999 -9999 -9999 -9999 -9999 -9999 
-9999 -9999 -9999 -9999 -9999 -9999 -9999 -9999 -9999 -9999 -9999 -9999 -9999 -9999 -9999 -9999 -9999 -9999 -9999 -9999 -9999 -9999 -9999 -9999 -9999 -9999 -9999 -9999 -9999 -9999 -9999 -9999 -9999 -9999 -9999 -9999 -9999 -9999 -9999 -9999 -9999 -9999 -9999 0 0 0.094 0.098 1.536 1.806 2.098 2.098 1.785 1.527 1.443 1.443 0 1.685 1.685 1.685 1.589 1.651 1.651 1.651 1.651 1.31 0.582 0.582 0.582 0.148 0.148 0 0 0.224 0.224 0.982 0.982 0.59 0.339 0.339 0.734 0.789 0.99 0.789 0.778 0 0.249 0.249 0.217 1.187 1.262 1.262 1.262 1.068 1.475 1.475 1.183 1.216 1.216 1.146 0.725 1.664 1.664 0.654 1.293 1.293 1.293 1.27 1.27 1.27 1.218 1.218 1.218 1.258 2.249 2.249 2.249 2.296 2.296 2.296 1.571 2.008 2.008 2.008 1.859 0.17 0 0 0.214 -9999 -9999 -9999 -9999 -9999 -9999 -9999 -9999 -9999 -9999 -9999 -9999 -9999 -9999 -9999 -9999 -9999 -9999 -9999 -9999 -9999 -9999 -9999 -9999 -9999 -9999 -9999 -9999 -9999 -9999 -9999 -9999 -9999 -9999 -9999 -9999 -9999 -9999 -9999 -9999 -9999 -9999 -9999 -9999 -9999 -9999 -9999 -9999 -9999 -9999 -9999 -9999 -9999 -9999 -9999 -9999 -9999 -9999 -9999 -9999 -9999 -9999 -9999 -9999 -9999 -9999 -9999 -9999 -9999 -9999 -9999 -9999 -9999 -9999 -9999 -9999 
-9999 -9999 -9999 -9999 -9999 -9999 -9999 -9999 -9999 -9999 -9999 -9999 -9999 -9999 -9999 -9999 -9999 -9999 -9999 -9999 -9999 -9999 -9999 -9999 -9999 -9999 -9999 -9999 -9999 -9999 -9999 -9999 -9999 -9999 -9999 -9999 -9999 -9999 -9999 -9999 -9999 1.856 1.856 2.617 1.311 1.015 0.098 1.536 1.581 1.806 1.76 1.581 0.138 0.138 0 0 0.932 1.219 1.219 1.219 1.219 1.651 1.651 1.31 0.498 0.582 0.582 0.582 0.148 0.148 0 0.224 0.243 0.243 0.243 0.21 0.339 0.339 0.339 0.964 0.99 0.99 0.99 0.181 0 0 0.133 1.044 1.187 1.262 1.262 1.407 1.694 1.694 1.475 1.27 1.27 1.387 1.387 0.673 0.673 0.713 1.03 1.293 1.293 1.293 1.27 1.27 1.27 1.218 1.218 1.172 1.401 1.863 2.249 1.984 2.296 2.296 2.296 1.671 2.008 2.008 2.008 1.859 0 0 0 0.214 1.295 -9999 -9999 -9999 -9999 -9999 -9999 -9999 -9999 -9999 -9999 -9999 -9999 -9999 -9999 -9999 -9999 -9999 -9999 -9999 -9999 -9999 -9999 -9999 -9999 -9999 -9999 -9999 -9999 -9999 -9999 -9999 -9999 -9999 -9999 -9999 -9999 -9999 -9999 -9999 -9999 -9999 -9999 -9999 -9999 -9999 -9999 -9999 -9999 -9999 -9999 -9999 -9999 -9999 -9999 -9999 -9999 -9999 -9999 -9999 -9999 -9999 -9999 -9999 -9999 -9999 -9999 -9999 -9999 -9999 -9999 -9999 -9999 -9999 -9999 -9999 
-9999 -9999 -9999 -9999 -9999 -9999 -9999 -9999 -9999 -9999 -9999 -9999 -9999 -9999 -9999 -9999 -9999 -9999 -9999 -9999 -9999 -9999 -9999 -9999 -9999 -9999 -9999 -9999 -9999 -9999 -9999 -9999 -9999 -9999 -9999 -9999 -9999 -9999 -9999 -9999 1.856 1.856 2.617 2.617 2.617 1.103 0.19 0.195 1.581 1.581 1.581 1.54 0.624 0.138 0 0 0.932 0.932 1.219 1.219 0.669 0.759 0.759 0.759 0.498 0.582 0.582 0.582 0.425 0.148 0 0.224 0.283 0.243 0.243 0.22 0.22 0.339 0.339 0.966 0.99 0.99 0.99 1.379 1.379 1.379 1.379 1.164 1.187 1.262 1.407 1.694 1.694 1.694 1.694 1.693 1.693 1.387 1.387 1.462 0.713 1.757 1.757 1.402 1.293 1.293 0.638 0.906 0.906 0.726 0.908 1.172 1.401 1.401 1.863 1.863 2.296 2.296 2.296 1.671 2.008 2.008 2.008 1.859 0 0 0 0 1.295 1.452 -9999 -9999 -9999 -9999 -9999 -9999 -9999 -9999 -9999 -9999 -9999 -9999 -9999 -9999 -9999 -9999 -9999 -9999 -9999 -9999 -9999 -9999 -9999 -9999 -9999 -9999 -9999 -9999 -9999 -9999 -9999 -9999 -9999 -9999 -9999 -9999 -9999 -9999 -9999 -9999 -9999 -9999 -9999 -9999 -9999 -9999 -9999 -9999 -9999 -9999 -9999 -9999 -9999 -9999 -9999 -9999 -9999 -9999 -9999 -9999 -9999 -9999 -9999 -9999 -9999 -9999 -9999 -9999 -9999 -9999 -9999 -9999 -9999 -9999 
-9999 -9999 -9999 -9999 -9999 -9999 -9999 -9999 -9999 -9999 -9999 -9999 -9999 -9999 -9999 -9999 -9999 -9999 -9999 -9999 -9999 -9999 -9999 -9999 -9999 -9999 -9999 -9999 -9999 -9999 -9999 -9999 -9999 -9999 -9999 -9999 -9999 -9999 0.185 0.17 1.296 1.856 2.617 2.617 2.617 1.655 0.899 0.915 1.501 1.537 1.537 0.624 0.624 0.138 0 0 0 0.932 0 0.63 0.626 0.626 0 0.366 0.366 0.498 0.582 0.425 0.425 0.083 0.083 0.283 0.283 0.495 0.495 1.203 1.203 1.203 0.966 1.227 1.368 1.368 0.99 1.379 1.379 1.379 1.379 1.164 1.068 1.119 1.502 1.694 1.694 1.694 1.694 1.693 1.693 1.387 1.625 1.631 1.888 1.888 1.757 1.757 1.03 0.815 1.748 1.748 1.748 1.068 1.068 0.908 1.229 1.401 1.401 1.363 1.749 1.749 1.749 1.011 1.821 1.821 1.821 1.572 0.225 0 0.176 0.176 0 1.452 -9999 -9999 -9999 -9999 -9999 -9999 -9999 -9999 -9999 -9999 -9999 -9999 -9999 -9999 -9999 -9999 -9999 -9999 -9999 -9999 -9999 -9999 -9999 -9999 -9999 -9999 -9999 -9999 -9999 -9999 -9999 -9999 -9999 -9999 -9999 -9999 -9999 -9999 -9999 -9999 -9999 -9999 -9999 -9999 -9999 -9999 -9999 -9999 -9999 -9999 -9999 -9999 -9999 -9999 -9999 -9999 -9999 -9999 -9999 -9999 -9999 -9999 -9999 -9999 -9999 -9999 -9999 -9999 -9999 -9999 -9999 -9999 -9999 -9999 
-9999 -9999 -9999 -9999 -9999 -9999 -9999 -9999 -9999 -9999 -9999 -9999 -9999 -9999 -9999 -9999 -9999 -9999 -9999 -9999 -9999 -9999 -9999 -9999 -9999 -9999 -9999 -9999 -9999 -9999 -9999 -9999 -9999 -9999 -9999 -9999 0.17 0.968 2.079 2.079 2.047 1.787 2.617 2.617 2.617 2.037 0.899 1.464 1.464 1.464 0.915 0.624 0.624 0 0 0 0 0 0 0 0 0 0 0.366 1.409 1.409 1.259 0.425 0.425 0.083 0.083 0.283 0.283 0.495 0.802 1.203 1.203 1.203 0.966 1.368 1.417 1.417 1.417 1.325 1.379 1.379 1.325 1.164 1.125 1.125 1.502 1.592 1.592 2.021 2.021 2.021 1.693 1.625 1.631 1.719 1.888 1.888 1.888 1.402 1.393 0.883 1.748 1.748 1.748 1.07 1.206 1.613 1.613 0.824 0.558 1.381 1.381 0.752 1.316 1.913 1.913 1.821 1.422 1.19 0.225 0.176 0.176 0.176 0.176 0 1.663 -9999 -9999 -9999 -9999 -9999 -9999 -9999 -9999 -9999 -9999 -9999 -9999 -9999 -9999 -9999 -9999 -9999 -9999 -9999 -9999 -9999 -9999 -9999 -9999 -9999 -9999 -9999 -9999 -9999 -9999 -9999 -9999 -9999 -9999 -9999 -9999 -9999 -9999 -9999 -9999 -9999 -9999 -9999 -9999 -9999 -9999 -9999 -9999 -9999 -9999 -9999 -9999 -9999 -9999 -9999 -9999 -9999 -9999 -9999 -9999 -9999 -9999 -9999 -9999 -9999 -9999 -9999 -9999 -9999 -9999 -9999 -9999 -9999 
-9999 -9999 -9999 -9999 -9999 -9999 -9999 -9999 -9999 -9999 -9999 -9999 -9999 -9999 -9999 -9999 -9999 -9999 -9999 -9999 -9999 -9999 -9999 -9999 -9999 -9999 -9999 -9999 -9999 -9999 -9999 -9999 -9999 -9999 -9999 0.282 0.282 2.079 2.405 2.188 2.188 2.188 1.974 2.1 2.321 2.321 1.355 1.464 1.464 1.464 1.464 0.624 0.624 0 0 0 0 0 0 0 0 1.527 1.527 1.527 1.409 1.409 1.409 0.339 0.339 0.083 0.083 0.283 0.283 0.495 0.802 1.203 1.203 1.203 1.527 1.527 2.578 2.214 1.417 0.348 1.325 1.325 1.206 1.164 1.272 1.272 1.502 1.592 2.031 2.031 2.031 2.021 1.448 2.465 2.465 2.465 1.888 1.888 1.888 1.393 1.393 0.883 1.748 1.748 1.748 1.253 1.613 1.613 1.613 1.469 1.381 1.381 1.381 1.381 1.913 1.913 1.913 1.913 1.19 1.19 0.225 0.176 1.982 0.176 0.176 0 0 1.619 -9999 -9999 -9999 -9999 -9999 -9999 -9999 -9999 -9999 -9999 -9999 -9999 -9999 -9999 -9999 -9999 -9999 -9999 -9999 -9999 -9999 -9999 -9999 -9999 -9999 -9999 -9999 -9999 -9999 -9999 -9999 -9999 -9999 -9999 -9999 -9999 -9999 -9999 -9999 -9999 -9999 -9999 -9999 -9999 -9999 -9999 -9999 -9999 -9999 -9999 -9999 -9999 -9999 -9999 -9999 -9999 -9999 -9999 -9999 -9999 -9999 -9999 -9999 -9999 -9999 -9999 -9999 -9999 -9999 -9999 -9999 -9999 
-9999 -9999 -9999 -9999 -9999 -9999 -9999 -9999 -9999 -9999 -9999 -9999 -9999 -9999 -9999 -9999 -9999 -9999 -9999 -9999 -9999 -9999 -9999 -9999 -9999 -9999 -9999 -9999 -9999 -9999 -9999 -9999 -9999 0.23 0.282 0.282 1.939 2.405 2.405 2.405 2.309 2.493 2.493 2.321 2.321 2.321 2.321 1.495 1.464 1.464 0.179 0 0 0 0 0 0 0 0 0 0 1.527 1.527 1.527 1.409 1.409 1.409 1.117 0.757 0.083 1.028 1.058 1.613 1.613 0.106 1.345 1.345 1.345 1.527 2.578 2.578 2.578 2.214 0.481 0 0 1.051 0.938 1.272 1.272 1.272 1.502 2.031 2.031 2.031 2.031 2.09 2.465 2.465 2.465 2.418 1.888 1.393 1.393 1.391 0.883 1.253 1.748 1.253 1.07 1.613 1.613 1.613 1.613 1.381 1.381 1.381 1.421 1.913 1.913 1.913 1.913 1.59 1.19 1.846 2.013 2.013 1.982 0.201 0 0 0 -9999 -9999 -9999 -9999 -9999 -9999 -9999 -9999 -9999 -9999 -9999 -9999 -9999 -9999 -9999 -9999 -9999 -9999 -9999 -9999 -9999 -9999 -9999 -9999 -9999 -9999 -9999 -9999 -9999 -9999 -9999 -9999 -9999 -9999 -9999 -9999 -9999 -9999 -9999 -9999 -9999 -9999 -9999 -9999 -9999 -9999 -9999 -9999 -9999 -9999 -9999 -9999 -9999 -9999 -9999 -9999 -9999 -9999 -9999 -9999 -9999 -9999 -9999 -9999 -9999 -9999 -9999 -9999 -9999 -9999 -9999 -9999 
-9999 -9999 -9999 -9999 -9999 -9999 -9999 -9999 -9999 -9999 -9999 -9999 -9999 -9999 -9999 -9999 -9999 -9999 -9999 -9999 -9999 -9999 -9999 -9999 -9999 -9999 -9999 -9999 -9999 -9999 -9999 -9999 0.23 0.159 0.377 1.845 2.259 2.405 2.405 2.405 2.493 2.493 2.493 2.493 2.321 2.321 1.495 1.495 0.559 0.179 0 0 0 0 0 0 0 0 0 0 1.087 1.527 1.527 1.527 1.09 1.259 1.117 1.577 1.577 0.69 1.488 1.613 2.066 2.066 2.066 1.345 1.345 1.345 1.527 2.578 2.578 2.578 2.214 0.877 0 0 0.264 0.264 1.617 1.272 1.272 1.271 2.031 2.031 2.031 1.371 2.09 2.465 2.465 2.465 2.418 0.736 1.235 1.391 1.297 1.505 1.297 0.31 0.938 0.938 1.445 1.613 1.613 1.469 1.046 1.381 1.421 1.421 1.641 1.913 1.913 1.641 1.59 1.59 2.013 2.013 2.013 2.013 1.386 0.089 0.089 0 0 -9999 -9999 -9999 -9999 -9999 -9999 -9999 -9999 -9999 -9999 -9999 -9999 -9999 -9999 -9999 -9999 -9999 -9999 -9999 -9999 -9999 -9999 -9999 -9999 -9999 -9999 -9999 -9999 -9999 -9999 -9999 -9999 -9999 -9999 -9999 -9999 -9999 -9999 -9999 -9999 -9999 -9999 -9999 -9999 -9999 -9999 -9999 -9999 -9999 -9999 -9999 -9999 -9999 -9999 -9999 -9999 -9999 -9999 -9999 -9999 -9999 -9999 -9999 -9999 -9999 -9999 -9999 -9999 -9999 -9999 -9999 
-9999 -9999 -9999 -9999 -9999 -9999 -9999 -9999 -9999 -9999 -9999 -9999 -9999 -9999 -9999 -9999 -9999 -9999 -9999 -9999 -9999 -9999 -9999 -9999 -9999 -9999 -9999 -9999 -9999 -9999 0.128 0.159 0.159 1.486 1.548 1.88 2.523 2.523 2.442 2.405 2.493 2.493 2.493 2.493 2.321 1.495 1.495 1.339 0.731 0.731 0.661 0 0 0 0 0 0 0 0 0 0 1.087 1.087 1.629 1.313 1.313 1.577 1.577 1.577 1.577 1.488 1.613 2.066 2.066 2.066 2.066 1.345 1.345 0.314 2.578 2.578 2.578 0.877 0.877 0 1.887 1.887 1.887 1.887 1.617 1.271 1.271 1.172 1.172 1.172 0.899 1.448 2.09 2.465 2.418 0.612 0.465 0.736 1.26 1.505 1.505 1.505 1.188 0.31 0.37 0.37 1.751 1.751 1.751 1.252 0.949 1.194 1.421 1.595 1.641 1.641 1.59 1.59 1.769 2.013 2.013 2.013 2.013 1.536 0.309 0.089 0.089 0 0.656 -9999 -9999 -9999 -9999 -9999 -9999 -9999 -9999 -9999 -9999 -9999 -9999 -9999 -9999 -9999 -9999 -9999 -9999 -9999 -9999 -9999 -9999 -9999 -9999 -9999 -9999 -9999 -9999 -9999 -9999 -9999 -9999 -9999 -9999 -9999 -9999 -9999 -9999 -9999 -9999 -9999 -9999 -9999 -9999 -9999 -9999 -9999 -9999 -9999 -9999 -9999 -9999 -9999 -9999 -9999 -9999 -9999 -9999 -9999 -9999 -9999 -9999 -9999 -9999 -9999 -9999 -9999 -9999 -9999 -9999 
-9999 -9999 -9999 -9999 -9999 -9999 -9999 -9999 -9999 -9999 -9999 -9999 -9999 -9999 -9999 -9999 -9999 -9999 -9999 -9999 -9999 -9999 -9999 -9999 -9999 -9999 -9999 -9999 -9999 0 0 0.159 1.486 1.694 1.88 2.523 2.523 2.523 2.523 2.442 2.338 1.691 1.845 1.845 1.845 1.339 1.339 1.339 0.731 0.731 0.661 0 0 0 0 0 0 0 0 0 0 0 1.629 1.629 1.629 1.381 1.577 1.577 1.577 1.577 1.488 1.488 2.066 2.066 2.066 0 1.345 0 0.314 2.115 1.438 1.202 0.877 0.877 0.115 1.887 1.887 2.305 2.305 2.305 1.077 0.186 0.186 0.899 0.899 0.899 0.899 1.291 1.469 1.469 1.469 1.001 0.465 1.26 1.505 1.505 1.505 1.188 0.467 0.543 0.543 1.751 1.751 1.751 1.252 0.968 1.194 1.547 1.547 1.173 1.312 0.491 1.177 1.769 1.846 2.013 2.013 1.536 1.536 0.309 0.126 1.634 1.634 0.656 -9999 -9999 -9999 -9999 -9999 -9999 -9999 -9999 -9999 -9999 -9999 -9999 -9999 -9999 -9999 -9999 -9999 -9999 -9999 -9999 -9999 -9999 -9999 -9999 -9999 -9999 -9999 -9999 -9999 -9999 -9999 -9999 -9999 -9999 -9999 -9999 -9999 -9999 -9999 -9999 -9999 -9999 -9999 -9999 -9999 -9999 -9999 -9999 -9999 -9999 -9999 -9999 -9999 -9999 -9999 -9999 -9999 -9999 -9999 -9999 -9999 -9999 -9999 -9999 -9999 -9999 -9999 -9999 -9999 -9999 
-9999 -9999 -9999 -9999 -9999 -9999 -9999 -9999 -9999 -9999 -9999 -9999 -9999 -9999 -9999 -9999 -9999 -9999 -9999 -9999 -9999 -9999 -9999 -9999 -9999 -9999 -9999 0.776 0.776 0.776 0.702 1.13 1.537 1.694 1.887 2.523 2.523 2.523 2.523 2.442 1.822 0.995 1.611 1.611 1.611 1.339 1.339 1.187 1.187 1.187 0.691 0 0 0 0 0 0.128 0.128 0.128 0 0 0 1.629 1.629 1.629 1.381 1.381 1.381 1.381 1.097 1.391 1.488 1.172 1.172 1.163 0 0 1.004 2.115 2.115 2.115 1.438 1.202 0.115 0.115 1.418 2.305 2.305 2.305 2.305 0.902 0.186 0.186 0.163 0.899 0.899 1.291 1.515 1.515 1.515 1.469 1.469 1.001 0.908 1.505 1.505 1.505 0.878 0.543 0.543 0.543 1.751 1.751 1.751 1.252 1.25 1.547 1.547 1.547 1.547 1.173 1.032 0.206 0.836 1.769 1.769 1.077 1.077 1.077 0.126 0.126 1.771 1.771 1.771 0.79 -9999 -9999 -9999 -9999 -9999 -9999 -9999 -9999 -9999 -9999 -9999 -9999 -9999 -9999 -9999 -9999 -9999 -9999 -9999 -9999 -9999 -9999 -9999 -9999 -9999 -9999 -9999 -9999 -9999 -9999 -9999 -9999 -9999 -9999 -9999 -9999 -9999 -9999 -9999 -9999 -9999 -9999 -9999 -9999 -9999 -9999 -9999 -9999 -9999 -9999 -9999 -9999 -9999 -9999 -9999 -9999 -9999 -9999 -9999 -9999 -9999 -9999 -9999 -9999 -9999 -9999 -9999 -9999 -9999 
-9999 -9999 -9999 -9999 -9999 -9999 -9999 -9999 -9999 -9999 -9999 -9999 -9999 -9999 -9999 -9999 -9999 -9999 -9999 -9999 -9999 -9999 -9999 -9999 -9999 0.131 0.131 1.467 1.467 1.286 1.372 1.529 2.096 2.096 2.096 2.152 2.523 2.523 2.484 2.423 1.699 0.83 0.83 0.158 0.158 0.158 0.721 1.187 1.187 1.187 0.691 0 0 0 0 0.128 0.128 0.128 0.128 0 0 0 1.629 1.629 1.629 1.378 1.381 1.381 1.012 1.012 1.408 1.923 1.923 1.766 0 1.088 1.088 1.088 2.115 2.115 2.115 1.489 1.202 0.115 0.115 1.077 1.892 2.305 2.305 2.305 0.24 0.24 0.186 0.966 0.966 0 1.515 1.515 1.515 1.515 1.469 1.001 1.001 1.001 0.908 1.652 1.652 0.878 0.878 0.543 0.543 0.939 1.317 1.317 1.317 1.25 1.547 1.547 1.547 1.547 1.304 1.304 1.032 0.836 0.836 1.06 1.956 1.956 1.956 1.648 1.58 1.771 1.771 1.771 1.633 1.962 -9999 -9999 -9999 -9999 -9999 -9999 -9999 -9999 -9999 -9999 -9999 -9999 -9999 -9999 -9999 -9999 -9999 -9999 -9999 -9999 -9999 -9999 -9999 -9999 -9999 -9999 -9999 -9999 -9999 -9999 -9999 -9999 -9999 -9999 -9999 -9999 -9999 -9999 -9999 -9999 -9999 -9999 -9999 -9999 -9999 -9999 -9999 -9999 -9999 -9999 -9999 -9999 -9999 -9999 -9999 -9999 -9999 -9999 -9999 -9999 -9999 -9999 -9999 -9999 -9999 -9999 -9999 -9999 
-9999 -9999 -9999 -9999 -9999 -9999 -9999 -9999 -9999 -9999 -9999 -9999 -9999 -9999 -9999 -9999 -9999 -9999 -9999 -9999 -9999 -9999 -9999 -9999 0.131 0.247 1.889 1.889 1.889 1.64 1.64 2.091 2.096 2.096 2.096 1.788 2.253 2.253 2.253 1.994 1.699 0.206 0.206 0.169 0.66 0.66 0.721 1.187 1.187 1.187 0.691 0 0 0 0 0 0.128 0.128 0.128 0 0 0 0.535 0.535 0.781 0.781 1.129 1.129 1.129 1.408 1.923 1.923 1.923 1.923 1.766 1.088 1.088 1.113 1.679 2.115 2.115 1.489 0 0 0 1.077 1.077 1.892 2.305 0.24 0.24 1.962 1.962 1.962 1.687 1.04 0.241 1.515 1.515 1.515 1.001 1.001 1.001 0.908 1.652 2.101 2.101 1.652 1.121 0.939 0.939 1.133 1.391 1.621 1.471 1.25 1.229 1.547 1.547 1.304 1.304 1.304 0.836 0.836 0.975 1.278 1.956 1.956 1.956 1.956 1.58 1.771 1.771 1.771 1.822 1.822 -9999 -9999 -9999 -9999 -9999 -9999 -9999 -9999 -9999 -9999 -9999 -9999 -9999 -9999 -9999 -9999 -9999 -9999 -9999 -9999 -9999 -9999 -9999 -9999 -9999 -9999 -9999 -9999 -9999 -9999 -9999 -9999 -9999 -9999 -9999 -9999 -9999 -9999 -9999 -9999 -9999 -9999 -9999 -9999 -9999 -9999 -9999 -9999 -9999 -9999 -9999 -9999 -9999 -9999 -9999 -9999 -9999 -9999 -9999 -9999 -9999 -9999 -9999 -9999 -9999 -9999 -9999 -9999 
-9999 -9999 -9999 -9999 -9999 -9999 -9999 -9999 -9999 -9999 -9999 -9999 -9999 -9999 -9999 -9999 -9999 -9999 -9999 -9999 -9999 -9999 0.189 0.189 0.247 1.889 1.889 1.889 1.889 1.691 1.64 2.091 2.096 2.096 2.096 1.788 1.491 1.491 1.524 1.197 0.277 0.277 0.277 0.209 0.66 0.66 0.66 1.042 1.203 1.203 0 0 0 0 0 0 0 0 0 0 0 0 0 0.535 0.781 1.18 1.18 1.18 1.129 1.408 2.189 2.189 2.189 1.999 1.999 1.088 1.088 1.113 1.373 1.679 1.679 1.373 1.361 1.361 0.139 0.139 0.139 0.201 1.118 1.118 1.118 1.962 1.962 1.962 1.687 1.04 0.479 0.479 0.479 0 1.641 1.641 1.641 0.933 2.101 2.101 2.101 2.101 1.121 1.121 0.939 1.133 1.621 1.621 1.621 1.471 1.229 1.229 1.229 1.304 1.304 1.304 0.884 0.955 0.975 1.06 1.956 1.956 1.956 1.648 1.509 2.091 2.091 2.091 1.954 1.954 1.828 -9999 -9999 -9999 -9999 -9999 -9999 -9999 -9999 -9999 -9999 -9999 -9999 -9999 -9999 -9999 -9999 -9999 -9999 -9999 -9999 -9999 -9999 -9999 -9999 -9999 -9999 -9999 -9999 -9999 -9999 -9999 -9999 -9999 -9999 -9999 -9999 -9999 -9999 -9999 -9999 -9999 -9999 -9999 -9999 -9999 -9999 -9999 -9999 -9999 -9999 -9999 -9999 -9999 -9999 -9999 -9999 -9999 -9999 -9999 -9999 -9999 -9999 -9999 -9999 -9999 -9999 -9999 
-9999 -9999 -9999 -9999 -9999 -9999 -9999 -9999 -9999 -9999 -9999 -9999 -9999 -9999 -9999 -9999 -9999 -9999 -9999 -9999 -9999 0.189 0.328 1.141 1.141 1.769 1.889 2.107 2.107 2.107 2.093 1.901 2.091 2.091 1.971 1.491 1.491 1.491 0.504 1.493 1.493 1.15 1.039 0.836 0.836 0.799 1.042 1.203 1.203 1.203 1.039 0.214 0 0 0 0 0 0 0 0 0 0 0 0 0.245 1.18 1.18 1.18 1.129 1.262 2.189 2.189 2.189 2.189 1.999 0 1.088 0.173 1.373 1.373 1.373 1.361 1.361 1.361 0.139 0.139 0.139 0.612 1.118 1.595 1.595 1.962 1.962 1.962 1.687 1.04 0.479 0.479 0.479 1.641 1.641 1.641 1.641 1.564 2.101 2.101 2.101 1.29 1.162 1.162 1.048 1.133 1.621 1.621 1.621 1.503 1.253 1.229 1.229 1.074 1.074 1.583 1.679 1.679 1.279 1.173 1.658 1.658 1.658 1.607 2.364 2.364 2.364 2.091 2.034 1.978 1.954 1.694 -9999 -9999 -9999 -9999 -9999 -9999 -9999 -9999 -9999 -9999 -9999 -9999 -9999 -9999 -9999 -9999 -9999 -9999 -9999 -9999 -9999 -9999 -9999 -9999 -9999 -9999 -9999 -9999 -9999 -9999 -9999 -9999 -9999 -9999 -9999 -9999 -9999 -9999 -9999 -9999 -9999 -9999 -9999 -9999 -9999 -9999 -9999 -9999 -9999 -9999 -9999 -9999 -9999 -9999 -9999 -9999 -9999 -9999 -9999 -9999 -9999 -9999 -9999 -9999 -9999 -9999 
-9999 -9999 -9999 -9999 -9999 -9999 -9999 -9999 -9999 -9999 -9999 -9999 -9999 -9999 -9999 -9999 -9999 -9999 -9999 0.9 0.9 0.9 0.855 1.563 1.563 1.771 2.298 2.298 2.298 2.123 2.123 2.123 1.703 1.703 1.576 1.491 1.491 0.988 1.493 1.493 1.493 1.493 1.208 1.208 1.208 0.845 1.042 1.203 1.203 1.203 1.039 0.214 0.214 0.19 0 0 0 0 0 0 0 0 0 0 0 1.18 1.422 1.422 1.422 0.893 2.189 2.189 2.189 1.999 0.384 0 0 0.173 0.173 0.804 0.804 1.361 1.361 1.361 0.322 0.632 1.165 1.165 1.219 1.595 1.595 1.595 1.962 1.18 1.084 1.084 0.479 0.479 0.479 0.352 1.641 1.641 1.641 1.933 1.933 2.101 1.81 1.29 1.272 1.162 1.162 1.072 1.621 1.621 1.621 1.503 1.253 1.159 1.159 3.091 2.187 1.849 1.679 1.679 1.679 1.282 1.658 1.658 1.658 1.923 2.364 2.656 2.656 2.656 2.234 2.18 1.978 1.858 -9999 -9999 -9999 -9999 -9999 -9999 -9999 -9999 -9999 -9999 -9999 -9999 -9999 -9999 -9999 -9999 -9999 -9999 -9999 -9999 -9999 -9999 -9999 -9999 -9999 -9999 -9999 -9999 -9999 -9999 -9999 -9999 -9999 -9999 -9999 -9999 -9999 -9999 -9999 -9999 -9999 -9999 -9999 -9999 -9999 -9999 -9999 -9999 -9999 -9999 -9999 -9999 -9999 -9999 -9999 -9999 -9999 -9999 -9999 -9999 -9999 -9999 -9999 -9999 -9999 -9999 
-9999 -9999 -9999 -9999 -9999 -9999 -9999 -9999 -9999 -9999 -9999 -9999 -9999 -9999 -9999 -9999 -9999 0.146 1.061 1.061 2.36 1.65 1.65 1.65 1.563 2.298 2.298 2.638 2.298 2.123 2.123 2.123 2.093 1.471 1.165 0.988 0.988 0.988 1.493 1.493 1.493 1.493 1.37 1.289 1.208 1.036 0.799 1.042 1.203 1.203 1.202 1.202 0.214 0.19 0 0 0 0 0 0 0 0 0 0 0 0.827 1.422 1.422 1.422 1.35 1.35 0.888 0.888 0.727 0.727 0 0 0 0 0.19 0.804 0.804 0 0 0.451 0.742 1.165 1.165 1.219 1.595 1.595 1.595 1.18 1.23 1.36 1.36 0.156 0 0.352 0.352 0 1.454 1.454 1.933 1.933 1.933 1.81 1.272 1.272 1.162 1.072 1.072 1.086 1.503 1.503 1.253 1.253 1.159 3.091 3.091 3.091 3.091 1.849 1.679 1.679 1.282 1.658 1.658 1.658 2.161 2.656 2.656 2.656 2.656 2.234 2.18 2.18 1.858 1.858 -9999 -9999 -9999 -9999 -9999 -9999 -9999 -9999 -9999 -9999 -9999 -9999 -9999 -9999 -9999 -9999 -9999 -9999 -9999 -9999 -9999 -9999 -9999 -9999 -9999 -9999 -9999 -9999 -9999 -9999 -9999 -9999 -9999 -9999 -9999 -9999 -9999 -9999 -9999 -9999 -9999 -9999 -9999 -9999 -9999 -9999 -9999 -9999 -9999 -9999 -9999 -9999 -9999 -9999 -9999 -9999 -9999 -9999 -9999 -9999 -9999 -9999 -9999 -9999 -9999 
-9999 -9999 -9999 -9999 -9999 -9999 -9999 -9999 -9999 -9999 -9999 -9999 -9999 -9999 -9999 -9999 0.186 0.186 2.258 2.36 2.677 2.677 2.677 1.915 1.563 1.563 2.638 2.638 2.638 2.149 2.149 2.123 2.085 1.446 1.148 1.031 0.988 0.988 1.369 1.493 1.629 1.846 1.846 1.846 1.463 1.463 1.085 0.946 0.87 2.034 2.622 1.202 1.202 0.19 0 0 0 0 0 0 0 0 0 0 0 0.827 1.422 1.422 1.422 1.573 1.625 1.625 1.625 0.727 0.727 0 0 0 0 0 0 0 0 0 0.623 0.742 1.165 1.165 1.165 1.219 1.299 1.299 1.299 1.36 1.36 1.36 1.36 0.156 0 1.072 1.331 1.331 1.411 1.933 1.933 1.933 1.393 1.331 1.331 1.157 1.072 1.072 1.072 1.051 1.229 1.229 1.229 1.159 3.091 3.091 3.091 3.091 1.849 1.679 1.335 1.282 1.282 1.658 1.621 2.161 2.312 2.774 2.774 2.656 2.502 2.18 2.18 1.858 1.858 2.221 -9999 -9999 -9999 -9999 -9999 -9999 -9999 -9999 -9999 -9999 -9999 -9999 -9999 -9999 -9999 -9999 -9999 -9999 -9999 -9999 -9999 -9999 -9999 -9999 -9999 -9999 -9999 -9999 -9999 -9999 -9999 -9999 -9999 -9999 -9999 -9999 -9999 -9999 -9999 -9999 -9999 -9999 -9999 -9999 -9999 -9999 -9999 -9999 -9999 -9999 -9999 -9999 -9999 -9999 -9999 -9999 -9999 -9999 -9999 -9999 -9999 -9999 -9999 -9999 
-9999 -9999 -9999 -9999 -9999 -9999 -9999 -9999 -9999 -9999 -9999 -9999 -9999 -9999 0.186 2.125 1.966 1.785 2.426 2.677 2.677 2.677 2.677 1.915 1.915 1.556 2.638 2.638 2.638 2.149 2.149 2.085 1.389 1.389 1.148 1.031 0.988 0.988 1.369 1.369 1.787 1.846 1.846 1.846 1.463 1.463 1.463 0.946 2.034 2.622 2.622 2.622 1.202 0 0 0 0 0 0 0 0 0 0 0 0 0 0.827 0.122 1.35 1.573 1.625 1.625 1.625 0.727 0.727 0 0 0 0 0 0 0 0 0 0 0.623 0.957 1.165 1.165 1.407 1.407 1.407 1.299 1.36 1.36 1.36 1.36 0.156 0 1.072 1.331 1.331 1.878 1.878 1.933 1.872 1.616 1.616 1.681 1.681 1.681 1.202 0.855 1.051 1.229 1.229 1.229 1.13 2.735 3.091 3.091 2.735 1.621 1.335 1.072 1.072 1.155 1.926 2.513 2.513 2.774 2.774 2.774 2.645 2.502 2.242 2.114 2.051 1.364 1.364 -9999 -9999 -9999 -9999 -9999 -9999 -9999 -9999 -9999 -9999 -9999 -9999 -9999 -9999 -9999 -9999 -9999 -9999 -9999 -9999 -9999 -9999 -9999 -9999 -9999 -9999 -9999 -9999 -9999 -9999 -9999 -9999 -9999 -9999 -9999 -9999 -9999 -9999 -9999 -9999 -9999 -9999 -9999 -9999 -9999 -9999 -9999 -9999 -9999 -9999 -9999 -9999 -9999 -9999 -9999 -9999 -9999 -9999 -9999 -9999 -9999 -9999 -9999 -9999 
-9999 -9999 -9999 -9999 -9999 -9999 -9999 -9999 -9999 -9999 -9999 -9999 -9999 2.278 2.278 2.62 2.87 2.87 2.426 2.426 2.677 2.677 2.677 1.915 1.915 1.275 2.638 2.638 2.638 2.149 2.149 1.634 1.428 1.389 1.113 1.533 1.534 1.534 1.46 1.46 1.787 1.846 1.846 1.846 1.463 1.463 1.085 0.192 2.034 2.622 2.622 2.622 0 0 0 0 0 0 0 0 0 0.113 0.113 0 0 0 0.122 0.122 0.122 1.573 1.625 1.625 1.625 0 0 0 0 0 0 0 0 0 0 0 0 0 0.529 0.687 0.952 1.407 1.407 1.407 1.299 0.607 0.376 0.376 0.156 0.156 0 1.072 1.331 1.331 1.878 1.878 1.878 1.878 1.616 1.616 1.681 1.681 1.681 1.202 1.202 0.858 1.229 1.229 1.229 1.728 1.728 2.735 2.735 1.274 1.072 1.226 1.226 1.226 1.926 2.186 2.513 2.513 2.774 2.774 2.774 2.645 2.502 2.242 2.114 2.051 1.364 0.99 1.492 -9999 -9999 -9999 -9999 -9999 -9999 -9999 -9999 -9999 -9999 -9999 -9999 -9999 -9999 -9999 -9999 -9999 -9999 -9999 -9999 -9999 -9999 -9999 -9999 -9999 -9999 -9999 -9999 -9999 -9999 -9999 -9999 -9999 -9999 -9999 -9999 -9999 -9999 -9999 -9999 -9999 -9999 -9999 -9999 -9999 -9999 -9999 -9999 -9999 -9999 -9999 -9999 -9999 -9999 -9999 -9999 -9999 -9999 -9999 -9999 -9999 -9999 -9999 
-9999 -9999 -9999 -9999 -9999 -9999 -9999 -9999 -9999 -9999 -9999 1.714 1.714 2.469 2.655 3.004 3.004 2.87 2.492 2.492 2.183 2.183 2.157 1.915 1.296 1.012 0.974 1.241 1.743 1.743 1.743 1.428 1.428 1.113 1.441 1.534 1.534 1.571 1.837 1.837 1.462 1.787 1.787 1.479 1.197 1.075 1.075 0.192 0.172 2.622 2.622 2.622 0 0 0 0 0 0 0 0 0.113 0.113 0.113 0.113 0 0 0 0.122 0.122 1.243 1.243 0 0 0 0 0 0 0 0 0 0 0 0 0 0 0 0 0 0 1.407 1.407 1.407 1.271 0.607 0.376 0.376 0 0 0 0 1.36 1.36 1.878 1.878 1.878 1.872 1.67 1.67 1.681 1.681 1.681 1.202 0.996 0.858 1.119 1.695 1.695 1.728 1.728 1.728 1.728 1.994 1.994 2.117 1.499 2.212 2.212 2.186 2.513 2.513 2.513 2.774 2.774 2.645 2.161 2.161 2.051 1.752 1.312 1.325 1.492 2.735 -9999 -9999 -9999 -9999 -9999 -9999 -9999 -9999 -9999 -9999 -9999 -9999 -9999 -9999 -9999 -9999 -9999 -9999 -9999 -9999 -9999 -9999 -9999 -9999 -9999 -9999 -9999 -9999 -9999 -9999 -9999 -9999 -9999 -9999 -9999 -9999 -9999 -9999 -9999 -9999 -9999 -9999 -9999 -9999 -9999 -9999 -9999 -9999 -9999 -9999 -9999 -9999 -9999 -9999 -9999 -9999 -9999 -9999 -9999 -9999 -9999 -9999 
-9999 -9999 -9999 -9999 -9999 -9999 -9999 -9999 -9999 -9999 0.801 2.066 2.393 2.469 3.004 3.004 3.004 3.004 2.586 2.515 2.452 2.028 1.856 1.296 1.296 1.012 0.893 0.852 1.743 1.743 1.428 1.428 1.428 1.212 1.441 1.534 1.534 1.837 1.837 1.837 1.837 1.68 1.402 1.075 1.075 1.075 1.075 1.092 1.092 0.191 0.172 0 0 0 0 0 0 0 0 0 0.113 0.113 0.113 0.956 0.956 0.956 0 0 0 0 0 0 0 0 0 0 0 0 0 0 0 0 0 0 0 0 0.085 0.085 0 0 0 0.482 0.482 0 0.376 0 0 0 0 1.36 1.36 1.36 1.434 1.606 1.872 1.67 1.67 1.67 1.67 1.686 1.436 1.202 0.954 0.858 1.45 1.695 1.695 1.695 1.728 1.728 1.319 1.994 2.117 2.117 2.212 2.212 2.212 2.212 2.513 2.513 2.194 2.341 1.921 1.921 1.921 1.921 2.61 2.61 2.61 1.343 1.343 2.735 3.613 -9999 -9999 -9999 -9999 -9999 -9999 -9999 -9999 -9999 -9999 -9999 -9999 -9999 -9999 -9999 -9999 -9999 -9999 -9999 -9999 -9999 -9999 -9999 -9999 -9999 -9999 -9999 -9999 -9999 -9999 -9999 -9999 -9999 -9999 -9999 -9999 -9999 -9999 -9999 -9999 -9999 -9999 -9999 -9999 -9999 -9999 -9999 -9999 -9999 -9999 -9999 -9999 -9999 -9999 -9999 -9999 -9999 -9999 -9999 -9999 -9999 
-9999 -9999 -9999 -9999 -9999 -9999 -9999 -9999 0.861 1.544 2.066 2.632 2.92 2.92 3.004 3.004 3.004 3.004 2.586 2.586 2.452 1.221 1.296 1.296 1.296 0.893 0.893 0.702 0.838 1.094 1.197 1.428 1.197 1.207 1.441 1.533 1.534 1.571 1.837 1.837 1.837 1.68 1.467 1.402 1.075 1.426 1.426 1.426 1.121 1.092 0.928 0.928 0 0 0 0 0 0 0 0 0 0.113 0.113 0.956 0.956 0.956 0 0 0 0 0 0 0 0 0 0 0 0 0 0 0 0 0 0 0 0.085 0.085 0.085 0.085 0 0 0 0 0.875 0.93 0.93 0 0 0 0 1.36 1.36 1.36 1.35 0.959 1.67 1.67 1.698 1.698 1.686 1.686 1.436 1.144 0.59 1.459 1.695 1.695 1.695 1.601 1.652 2.297 2.297 2.117 2.117 2.212 2.212 2.212 2.212 1.588 2.194 1.588 1.466 1.863 1.921 1.921 1.801 2.61 2.61 2.61 2.386 1.773 1.065 2.735 -9999 -9999 -9999 -9999 -9999 -9999 -9999 -9999 -9999 -9999 -9999 -9999 -9999 -9999 -9999 -9999 -9999 -9999 -9999 -9999 -9999 -9999 -9999 -9999 -9999 -9999 -9999 -9999 -9999 -9999 -9999 -9999 -9999 -9999 -9999 -9999 -9999 -9999 -9999 -9999 -9999 -9999 -9999 -9999 -9999 -9999 -9999 -9999 -9999 -9999 -9999 -9999 -9999 -9999 -9999 -9999 -9999 -9999 -9999 -9999 -9999 
-9999 -9999 -9999 -9999 -9999 -9999 0.193 0.111 1.168 1.544 2.066 2.632 2.92 2.92 2.92 3.004 3.004 2.586 2.586 2.515 2.158 1.029 1.029 1.029 0.924 0.893 0.893 0.718 0.849 0.938 1.197 1.197 1.197 1.197 1.207 1.207 1.416 2.089 2.146 2.146 1.68 1.68 1.651 1.651 1.426 1.426 1.426 1.426 1.121 1.092 0.928 0.928 0 0 0 0 0 0 0 0 0 0.336 0.341 0.956 0.956 0.956 0.955 1.256 0 0 0 0.457 1.255 1.255 1.255 0 0 0 0 0 0 0 0 0 0 0 0.085 0.085 0.085 0 0 0 0.875 0.93 0.93 0.93 0.93 0 0 0 0 1.262 1.262 1.14 1.432 1.236 1.698 1.698 1.698 1.698 1.686 1.686 1.144 1.155 1.45 1.881 1.881 1.817 1.817 2.297 2.297 2.297 2.297 2.117 2.117 2.212 2.212 2.068 1.588 1.588 1.557 1.445 1.534 1.863 1.801 1.801 2.61 2.61 2.61 2.386 1.925 1.925 1.575 2.97 -9999 -9999 -9999 -9999 -9999 -9999 -9999 -9999 -9999 -9999 -9999 -9999 -9999 -9999 -9999 -9999 -9999 -9999 -9999 -9999 -9999 -9999 -9999 -9999 -9999 -9999 -9999 -9999 -9999 -9999 -9999 -9999 -9999 -9999 -9999 -9999 -9999 -9999 -9999 -9999 -9999 -9999 -9999 -9999 -9999 -9999 -9999 -9999 -9999 -9999 -9999 -9999 -9999 -9999 -9999 -9999 -9999 -9999 -9999 -9999 
-9999 -9999 -9999 -9999 -9999 0.23 0.583 1.168 1.563 1.575 1.665 2.632 2.92 2.92 2.92 2.007 2.161 2.161 2.161 2.158 2.011 1.029 1.029 1.029 0.924 0.771 0.771 0.718 0.849 0.849 0.938 1.197 1.197 0.898 0.968 1.169 2.089 2.089 2.146 2.146 2.146 1.651 1.651 1.651 1.651 1.426 1.426 1.426 1.121 1.097 1.438 0.928 1.086 0.119 0 0 0 0 0 0 0 1.064 1.064 1.064 0.956 1.256 1.256 1.256 1.256 0 0 0.457 1.255 1.255 1.255 0 0 0 0 0 0 0 0 0 0 0 0 0.085 0 0 0 0 0 0.93 0.932 0.932 1.164 1.164 1.141 0 0 0.965 1.317 1.761 1.761 1.432 1.698 1.698 1.698 1.698 1.686 1.35 1.008 1.45 1.45 1.881 1.881 2.004 2.004 2.297 2.297 2.297 2.297 2.072 2.072 2.017 1.931 1.931 1.816 1.445 1.445 1.445 1.412 1.412 1.412 1.399 1.934 2.61 2.386 1.925 1.925 1.925 1.773 2.708 2.97 -9999 -9999 -9999 -9999 -9999 -9999 -9999 -9999 -9999 -9999 -9999 -9999 -9999 -9999 -9999 -9999 -9999 -9999 -9999 -9999 -9999 -9999 -9999 -9999 -9999 -9999 -9999 -9999 -9999 -9999 -9999 -9999 -9999 -9999 -9999 -9999 -9999 -9999 -9999 -9999 -9999 -9999 -9999 -9999 -9999 -9999 -9999 -9999 -9999 -9999 -9999 -9999 -9999 -9999 -9999 -9999 -9999 -9999 -9999 
-9999 -9999 -9999 0.106 0.247 0.583 1.115 1.747 2.164 2.164 2.164 1.803 2.592 2.592 2.592 1.965 2.161 2.161 2.161 2.111 0.169 1.029 1.029 1.029 1.546 1.546 1.546 0.136 0 0.849 0.849 0.686 0.898 0.898 2.079 2.316 2.316 2.089 2.146 2.155 2.146 1.651 1.651 1.651 1.328 1.328 1.073 1.073 1.097 1.438 1.438 1.438 1.086 1.086 0.119 0 0 0 0 0 0.653 1.064 1.064 1.064 0.341 1.256 1.256 1.256 1.256 0 0 0.457 1.255 1.255 1.255 0 0.186 1.111 0.186 0.251 0.251 0.251 0 0 0 0 0 0 0 0 0 0 0 0.932 0.932 1.164 1.29 1.29 1.29 1.141 0 1.645 2.22 2.22 1.761 1.761 1.432 1.698 1.698 1.473 1.272 1.023 1.366 1.45 1.715 1.881 1.881 2.004 2.004 2.004 2.297 2.297 1.805 1.565 2.017 1.931 1.931 1.931 1.931 1.445 1.445 1.445 1.445 1.412 0.917 1.25 1.399 1.673 1.925 1.925 1.925 1.925 1.027 0.814 1.335 -9999 -9999 -9999 -9999 -9999 -9999 -9999 -9999 -9999 -9999 -9999 -9999 -9999 -9999 -9999 -9999 -9999 -9999 -9999 -9999 -9999 -9999 -9999 -9999 -9999 -9999 -9999 -9999 -9999 -9999 -9999 -9999 -9999 -9999 -9999 -9999 -9999 -9999 -9999 -9999 -9999 -9999 -9999 -9999 -9999 -9999 -9999 -9999 -9999 -9999 -9999 -9999 -9999 -9999 -9999 -9999 -9999 -9999 -9999 
-9999 -9999 2.49 3.55 0.247 0.247 1.149 2.145 2.654 2.654 2.654 1.804 2.056 2.056 2.056 1.953 1.869 2.161 1.114 0.169 0.169 0.169 0.371 0.716 1.546 1.546 1.546 0 0 0 0.686 0.948 1.08 2.065 2.371 2.371 2.371 2.316 2.155 2.38 2.155 1.644 1.651 1.328 1.328 0.781 1.073 2.114 2.114 2.114 1.438 1.438 1.199 1.086 0.857 0.093 0.093 0 0 0 0.653 1.064 1.064 1.064 0.095 1.294 1.294 1.352 1.381 1.381 1.352 0 0 0 0 0 1.111 1.111 1.111 0.251 0.251 0.251 0 0 0 0 0.197 0.197 0.197 0.197 0 0 0 0.932 0.932 1.29 1.29 1.422 1.422 1.141 1.645 2.22 2.232 2.232 2.22 1.761 1.357 1.357 1.173 0.669 0.561 1.008 1.366 1.715 1.715 1.715 1.881 2.004 2.004 2.004 1.805 1.611 2.195 2.195 2.195 1.822 1.931 1.931 1.822 1.795 1.795 1.477 1.144 1.144 1.25 1.25 1.25 1.25 1.268 1.479 1.925 1.925 0.863 0.863 0.466 0.466 -9999 -9999 -9999 -9999 -9999 -9999 -9999 -9999 -9999 -9999 -9999 -9999 -9999 -9999 -9999 -9999 -9999 -9999 -9999 -9999 -9999 -9999 -9999 -9999 -9999 -9999 -9999 -9999 -9999 -9999 -9999 -9999 -9999 -9999 -9999 -9999 -9999 -9999 -9999 -9999 -9999 -9999 -9999 -9999 -9999 -9999 -9999 -9999 -9999 -9999 -9999 -9999 -9999 -9999 -9999 -9999 -9999 -9999 
-9999 5.346 4.364 4.122 4.122 2.006 2.175 2.175 3.697 2.654 2.654 1.804 1.54 1.558 1.953 1.664 1.247 0 0 0.169 0.169 0.169 1.707 1.619 1.546 1.546 1.546 0 0 0 0.916 0.956 1.08 2.065 2.371 2.371 2.371 2.316 2.38 2.38 2.38 1.676 1.076 0.781 0.832 0.833 2.114 2.114 2.114 2.114 1.438 1.438 1.199 0.857 0.857 0.857 0.093 0.093 0 0 0 0 0 0.095 0.771 1.294 1.294 1.381 1.381 1.381 1.381 0 0 0 0 0 1.111 1.111 1.111 0.251 0.251 0.251 0 0 0 0 0.197 0.197 0.197 0.197 0 0 0 0.702 0.932 1.128 1.29 1.422 1.422 1.422 1.645 2.232 2.232 2.232 2.232 1.357 1.357 1.357 1.173 0.123 0.465 0.465 1.248 1.715 1.715 1.715 1.499 1.507 2.004 1.251 1.094 1.094 2.195 2.195 2.195 1.749 1.822 1.822 1.795 1.795 1.795 1.795 1.144 1.144 0.917 1.25 1.25 1.25 1.299 1.299 1.299 0.863 0.863 0.863 0.496 0.443 2.42 -9999 -9999 -9999 -9999 -9999 -9999 -9999 -9999 -9999 -9999 -9999 -9999 -9999 -9999 -9999 -9999 -9999 -9999 -9999 -9999 -9999 -9999 -9999 -9999 -9999 -9999 -9999 -9999 -9999 -9999 -9999 -9999 -9999 -9999 -9999 -9999 -9999 -9999 -9999 -9999 -9999 -9999 -9999 -9999 -9999 -9999 -9999 -9999 -9999 -9999 -9999 -9999 -9999 -9999 -9999 -9999 -9999 
-9999 -9999 7.277 4.543 4.543 4.122 2.175 3.697 3.697 3.697 2.654 1.911 1.911 1.339 1.339 1.339 1.339 0 0 0 0 1.707 1.707 1.707 1.619 0.964 0.964 0 0 0 0.916 1.08 1.08 1.972 2.371 2.371 2.371 2.079 2.38 2.38 2.38 1.676 1.076 0.832 0.832 0.832 1.036 2.114 2.114 2.114 1.199 1.199 0.857 0.857 0.857 0.857 0.093 0.093 0 0 0 0 0 0 0.307 1.294 1.294 1.381 1.381 1.381 1.381 0 0 0.23 0.23 0.23 1.111 1.111 1.111 0 0 0 0 0 0 0 0 0.197 0.197 0 0 0 0 0 0.702 0.702 1.224 1.422 1.422 1.422 1.253 2.232 2.232 2.232 2.232 0.888 1.173 1.173 0.123 0.123 0.123 0.123 0.166 1.248 1.715 1.715 1.499 1.499 1.499 0.588 0.736 0.985 2.195 2.195 2.195 1.524 1.663 1.663 1.795 1.795 1.795 1.565 1.144 1.144 0.791 0.592 1.059 1.059 1.299 1.66 1.66 1.299 0.863 0.863 0.496 0.443 1.519 -9999 -9999 -9999 -9999 -9999 -9999 -9999 -9999 -9999 -9999 -9999 -9999 -9999 -9999 -9999 -9999 -9999 -9999 -9999 -9999 -9999 -9999 -9999 -9999 -9999 -9999 -9999 -9999 -9999 -9999 -9999 -9999 -9999 -9999 -9999 -9999 -9999 -9999 -9999 -9999 -9999 -9999 -9999 -9999 -9999 -9999 -9999 -9999 -9999 -9999 -9999 -9999 -9999 -9999 -9999 -9999 -9999 
-9999 -9999 -9999 5.764 5.71 3.635 3.635 3.697 3.697 3.697 2.606 1.911 1.911 0.2 1.339 1.339 0.998 0 0 0 1.707 1.707 1.707 1.707 1.619 0 0 0 0 0 0 0.916 1.08 1.08 1.948 1.948 1.948 0.674 2.38 2.38 2.38 1.676 0.711 0.832 0.832 0.832 0.851 1.558 1.558 1.558 0.657 0.155 0 0.612 0.485 0.485 0.093 0 0 0 0 0 0.195 0.195 0.307 0.307 1.004 1.004 1.381 1.381 0 0 0 0.23 0.23 0.23 0.23 0 0 0 0 0 0 0 0 0 0 0 0 0 0 0 0 0 0 0 1.224 1.422 1.422 1.294 0.74 0 0.182 2.232 0.2 1.202 1.297 1.297 1.297 0.123 0.123 0.166 0.166 0.166 0.166 0.144 0 0.174 0.174 0.145 0.588 0.588 0.588 2.195 0.349 0.112 1.293 1.663 1.663 1.565 1.565 1.565 0.809 0.791 1.185 1.185 1.08 0.968 1.66 1.66 1.66 1.66 0.653 0.653 0.496 0.866 1.093 1.093 -9999 -9999 -9999 -9999 -9999 -9999 -9999 -9999 -9999 -9999 -9999 -9999 -9999 -9999 -9999 -9999 -9999 -9999 -9999 -9999 -9999 -9999 -9999 -9999 -9999 -9999 -9999 -9999 -9999 -9999 -9999 -9999 -9999 -9999 -9999 -9999 -9999 -9999 -9999 -9999 -9999 -9999 -9999 -9999 -9999 -9999 -9999 -9999 -9999 -9999 -9999 -9999 -9999 -9999 -9999 -9999 
-9999 -9999 -9999 6.198 5.715 4.361 4.247 3.697 3.697 3.697 2.606 1.911 1.911 0.165 0.404 0.404 0 0.188 0.188 0.188 0 1.707 1.707 1.619 0 0 0 0 0 0 0 0.195 0.195 0.195 0 0 0.256 0.369 0.369 1.195 0.3 0.711 0.711 0.489 0.832 1.601 1.601 1.601 1.558 1.558 1.558 0.59 0.496 0 0 0 0 0 0 0 0 0 0.195 0.195 0.195 0.897 1.362 1.362 1.362 1.056 0 0 0 0 0.23 0.23 0 0 0 0 0 0 0 0 0 0 0 0 0 0 0 0 0 0 0 0 0 1.224 1.294 0.74 0.74 0 0 0 0.2 1.607 1.607 1.607 1.297 1.015 1.015 1.527 1.207 0.692 0.166 0.144 0.144 0 0 0 0.236 0.406 0.406 0.406 1.242 1.293 1.683 1.683 1.683 1.568 1.203 0.922 0.791 0.817 1.185 1.185 1.185 1.08 1.66 1.66 1.66 0.653 0.653 0.603 0.866 0.866 0.866 0.974 1.35 -9999 -9999 -9999 -9999 -9999 -9999 -9999 -9999 -9999 -9999 -9999 -9999 -9999 -9999 -9999 -9999 -9999 -9999 -9999 -9999 -9999 -9999 -9999 -9999 -9999 -9999 -9999 -9999 -9999 -9999 -9999 -9999 -9999 -9999 -9999 -9999 -9999 -9999 -9999 -9999 -9999 -9999 -9999 -9999 -9999 -9999 -9999 -9999 -9999 -9999 -9999 -9999 -9999 -9999 -9999 
-9999 -9999 -9999 -9999 5.715 5.095 4.42 4.42 3.455 2.606 1.623 1.454 0.165 0.404 0.404 0.404 0.404 0.188 0.188 0.188 0.778 0.778 0.152 0.152 0 0 0 0 0 0 0 0 0.195 0 0 0 0 0.369 0.369 0.369 1.083 1.083 1.623 1.623 1.601 1.601 1.601 1.601 1.558 1.558 1.533 0.968 0.496 0.496 0 0 0 0 0 0 0 0 0.195 0.195 0.195 0.897 1.362 1.362 1.362 1.056 0 0 0 0 0 0 0 0 0 0 0 0 0 0 0 0 0 0 0 0 0 0 0 0 0 0 0 0 0 0 0.103 0.103 0 0 0.2 1.607 1.607 1.607 1.607 1.143 1.527 1.527 1.527 1.207 0.212 0.144 0.144 0 0 0 0 1.419 1.87 1.913 1.913 1.293 1.683 1.683 1.683 1.568 1.568 1.559 2.135 2.135 1.282 1.992 1.282 0.833 0.573 1.66 0.485 1.586 1.586 1.586 0.866 0.866 0.866 0.651 1.176 -9999 -9999 -9999 -9999 -9999 -9999 -9999 -9999 -9999 -9999 -9999 -9999 -9999 -9999 -9999 -9999 -9999 -9999 -9999 -9999 -9999 -9999 -9999 -9999 -9999 -9999 -9999 -9999 -9999 -9999 -9999 -9999 -9999 -9999 -9999 -9999 -9999 -9999 -9999 -9999 -9999 -9999 -9999 -9999 -9999 -9999 -9999 -9999 -9999 -9999 -9999 -9999 -9999 -9999 -9999 
-9999 -9999 -9999 -9999 -9999 5.186 4.791 4.42 3.455 2.393 1.454 1.337 1.659 1.659 1.163 0.404 0.404 0.188 0.188 0.954 0.954 0.954 0.914 0.152 0.152 0 0 0 0 0 0 0 0 0 0 0 0 0 0.096 0.096 1.083 1.623 1.623 1.623 1.451 1.601 1.601 1.601 1.533 1.533 1.533 0.968 0.496 0.496 0 0 0 0 0 0 0 0 0 0 0.148 0.167 1.362 1.362 1.362 1.056 0 0 0 0 0 0 0 0 0 0 0 0 0 0 0 0 1.166 0 0 0 0 0 0 0 0 0 0 0 0.202 0.103 0.103 0.103 0 0 0 1.607 1.607 1.607 1.071 1.292 1.527 1.527 1.527 1.207 0.212 0.16 0.148 0 0 0 0 2.149 2.149 2.149 1.913 1.913 1.683 1.683 1.683 1.568 1.568 2.47 2.47 2.47 2.47 1.992 1.992 1.551 0.573 0.705 0.705 1.586 1.586 1.586 0.987 0.866 0.651 0.77 0.77 1.173 -9999 -9999 -9999 -9999 -9999 -9999 -9999 -9999 -9999 -9999 -9999 -9999 -9999 -9999 -9999 -9999 -9999 -9999 -9999 -9999 -9999 -9999 -9999 -9999 -9999 -9999 -9999 -9999 -9999 -9999 -9999 -9999 -9999 -9999 -9999 -9999 -9999 -9999 -9999 -9999 -9999 -9999 -9999 -9999 -9999 -9999 -9999 -9999 -9999 -9999 -9999 -9999 -9999 -9999 
-9999 -9999 -9999 -9999 -9999 5.281 5.211 4.791 3.333 2.565 1.337 1.45 1.659 1.659 1.659 0.404 0.152 0.141 0.954 0.954 0.954 1.212 0.914 0.152 0.152 0 0 0 0 0 0 0 0 0 0 0 0 0 0 0 1.083 1.623 1.623 1.623 0.356 1.451 1.451 1.451 1.233 1.082 0.947 0.937 0.496 0 0 0 0 0 0 0 0 0 0 0 0.148 0.157 0.226 0.226 0.226 0.226 0 0 0 0 0 0 0 0 0 0 0 0 0 0 1.166 1.166 1.166 1.166 0 0 0 0 0 0 0 0 0 0.202 0.202 1.114 1.403 0.103 0 0 0 0 1.135 1.411 1.411 1.292 1.527 1.527 1.527 0.212 0.16 0.16 0.16 0.148 0.157 1.117 1.117 2.149 2.149 2.149 1.913 1.913 1.327 1.683 1.568 1.568 2.382 2.47 2.47 2.47 2.47 1.992 1.992 1.551 1.115 0.705 0.768 1.586 1.586 1.586 0.987 0.921 0.921 0.77 0.77 0.823 1.032 -9999 -9999 -9999 -9999 -9999 -9999 -9999 -9999 -9999 -9999 -9999 -9999 -9999 -9999 -9999 -9999 -9999 -9999 -9999 -9999 -9999 -9999 -9999 -9999 -9999 -9999 -9999 -9999 -9999 -9999 -9999 -9999 -9999 -9999 -9999 -9999 -9999 -9999 -9999 -9999 -9999 -9999 -9999 -9999 -9999 -9999 -9999 -9999 -9999 -9999 -9999 -9999 -9999 
-9999 -9999 -9999 -9999 -9999 -9999 5.211 5.211 3.984 3.605 0 1.45 1.659 1.659 1.659 0.192 0.152 0.141 1.909 1.909 1.245 1.245 1.212 1.14 0 0 0 0 0 0 0 0 0 0 0 0 0 0 0 0 0 1.083 1.623 1.623 0.5 1.163 1.163 1.163 1.094 0.937 0.937 0.937 0.775 0 0 0 0.68 1.11 1.11 1.11 0 0 0 0 0 0 0.182 0.226 0.226 0.226 0 0 0 0.518 1.218 1.218 0 0 0 0 0 1.367 1.367 0 1.166 1.166 1.166 1.166 0 0 0 0 0 0.294 0.294 0.294 1.25 1.25 1.25 1.403 1.403 1.403 0 0.279 0.279 0.279 1.411 1.411 1.411 1.411 1.292 1.292 1.18 0 0.16 0.229 0.229 0.238 1.531 1.531 1.31 2.149 2.149 2.149 1.913 1.54 0 0 1.225 1.092 2.382 2.382 3.53 3.53 3.53 1.992 1.992 1.334 1.334 1.334 0.768 0.768 1.586 0.987 0.921 1.039 1.311 1.253 1.253 1.4 1.972 -9999 -9999 -9999 -9999 -9999 -9999 -9999 -9999 -9999 -9999 -9999 -9999 -9999 -9999 -9999 -9999 -9999 -9999 -9999 -9999 -9999 -9999 -9999 -9999 -9999 -9999 -9999 -9999 -9999 -9999 -9999 -9999 -9999 -9999 -9999 -9999 -9999 -9999 -9999 -9999 -9999 -9999 -9999 -9999 -9999 -9999 -9999 -9999 -9999 -9999 -9999 -9999 -9999 
-9999 -9999 -9999 -9999 -9999 -9999 -9999 5.338 3.984 3.605 0.272 1.335 1.659 1.659 0.192 1.049 1.113 1.909 1.909 2.686 2.686 1.651 1.245 1.14 1.572 1.572 0 0 0 0 0 0 0 0 0 0 0 0 0 0 0 0 0 0 0.5 1.163 1.163 1.163 1.094 0.937 0.937 0.937 0 0 0.141 0.228 0.969 1.11 1.11 1.11 0 0 0 0 0 0 0 0.182 0.226 0 0 0 0.518 1.629 1.629 1.629 0 0 0 0 1.367 1.367 1.367 1.367 0 1.166 1.166 2.089 0.35 0 0 0 0 0.294 0.294 1.11 1.25 1.25 1.25 1.403 1.403 1.403 0 0.749 0.749 0.279 1.411 1.411 1.411 1.411 1.183 1.18 0.945 0 0.229 0.229 1.381 1.531 1.531 1.531 1.31 1.661 1.661 1.661 1.54 0 0 1.085 1.085 1.092 1.092 3.53 3.53 3.53 3.53 1.891 1.891 1.334 1.334 1.334 0.768 1.087 1.087 0.887 1.124 1.311 1.776 1.776 1.776 1.972 1.972 1.972 -9999 -9999 -9999 -9999 -9999 -9999 -9999 -9999 -9999 -9999 -9999 -9999 -9999 -9999 -9999 -9999 -9999 -9999 -9999 -9999 -9999 -9999 -9999 -9999 -9999 -9999 -9999 -9999 -9999 -9999 -9999 -9999 -9999 -9999 -9999 -9999 -9999 -9999 -9999 -9999 -9999 -9999 -9999 -9999 -9999 -9999 -9999 -9999 -9999 -9999 -9999 -9999 
-9999 -9999 -9999 -9999 -9999 -9999 -9999 5.838 3.992 3.87 3.87 0.272 0.272 0.272 1.066 1.835 1.835 2.287 2.287 2.686 2.686 2.686 1.651 1.572 1.572 1.572 1.572 0 0 0 0 0 0 0 0 0 0 0 0 0 0 0 0 0 0.5 1.163 1.163 1.163 1.152 0.261 0.937 0.261 0.261 0 0.141 0.228 0.969 1.453 1.453 1.453 1.114 0 0 0 0 0 0 0 0 0 0 0 1.108 1.629 1.629 1.629 0 0 0 0 1.367 1.367 1.367 1.367 0 2.023 2.138 2.138 2.089 0 0 1.445 1.445 0 0.294 1.11 1.25 1.25 1.25 1.403 1.403 1.403 0.749 0.749 0.749 0.737 0.169 1.411 1.411 1.284 0.945 0.945 0 0 0 1.515 1.515 1.531 1.531 1.531 1.362 1.362 0.949 0.403 1.211 1.211 1.211 1.234 1.234 1.234 0.432 2.685 3.53 3.53 3.53 1.905 1.561 1.334 1.334 2.105 2.105 1.32 1.133 1.124 1.396 1.776 1.776 1.776 1.776 1.972 1.972 1.972 1.974 -9999 -9999 -9999 -9999 -9999 -9999 -9999 -9999 -9999 -9999 -9999 -9999 -9999 -9999 -9999 -9999 -9999 -9999 -9999 -9999 -9999 -9999 -9999 -9999 -9999 -9999 -9999 -9999 -9999 -9999 -9999 -9999 -9999 -9999 -9999 -9999 -9999 -9999 -9999 -9999 -9999 -9999 -9999 -9999 -9999 -9999 -9999 -9999 -9999 -9999 -9999 
-9999 -9999 -9999 -9999 -9999 -9999 -9999 -9999 6.211 3.87 3.87 1.285 1.285 0.162 1.066 2.448 2.699 2.699 2.699 2.686 2.686 2.686 1.651 1.572 1.572 1.572 1.572 0.105 0 0 0 0 0 0 0 0 0 0 0 0 0 0 0 0 0 1.152 1.152 1.152 1.152 1.12 1.12 0.261 0.261 0 0.274 0.228 1.325 1.453 1.453 1.453 1.114 0 0 0 0 0 0 0 0 0 0 0 0 1.629 1.629 1.629 0 0 0 0 0 0.17 1.367 0.17 0 2.023 2.138 2.138 2.138 0 1.445 1.445 1.445 1.445 0 1.11 1.11 1.25 0 0 0.873 0 0.749 0.749 0.749 0.737 0.412 0.169 0.169 0.143 0 0 0 0 0 1.515 1.515 1.515 1.531 1.362 1.362 1.362 1.362 1.327 1.327 1.211 1.211 1.234 1.234 1.234 1.23 2.04 3.333 3.333 3.333 1.905 1.905 1.508 2.105 2.105 2.105 1.383 1.404 1.491 1.491 1.491 1.776 1.776 1.776 1.972 1.972 1.972 1.974 -9999 -9999 -9999 -9999 -9999 -9999 -9999 -9999 -9999 -9999 -9999 -9999 -9999 -9999 -9999 -9999 -9999 -9999 -9999 -9999 -9999 -9999 -9999 -9999 -9999 -9999 -9999 -9999 -9999 -9999 -9999 -9999 -9999 -9999 -9999 -9999 -9999 -9999 -9999 -9999 -9999 -9999 -9999 -9999 -9999 -9999 -9999 -9999 -9999 -9999 -9999 
-9999 -9999 -9999 -9999 -9999 -9999 -9999 -9999 -9999 6.211 3.87 1.285 1.285 1.292 1.066 2.448 2.699 2.699 2.699 2.686 2.686 1.651 0.159 0 1.572 1.572 0.166 0.166 0 0 0 0 0 0 0 0 0 0 0 0 0 0 0 0 0 0.939 0.939 0.537 1.12 1.12 1.12 1.12 0 0.274 1.237 1.237 1.325 1.453 1.453 1.453 1.114 0 0 0 0 0 0 0 0 0 0 0 0 0 1.629 0 0 0 0 0 0 0 0 0 0 2.023 2.138 2.138 2.138 1.418 1.445 1.445 1.445 1.445 0.141 0.141 0.141 0 0.832 1.148 0.896 0.873 0.344 0.749 0.749 0.412 0.169 0.169 0.143 0 0.153 0 0 0 0 1.008 1.515 1.515 1.313 1.362 1.362 1.362 1.362 1.329 1.329 1.329 1.211 1.234 1.234 1.234 1.23 1.23 2.04 1.905 2.087 2.277 2.277 2.173 2.173 2.526 2.526 2.526 1.507 2.321 2.321 2.321 2.321 1.734 1.222 1.222 1.311 1.35 1.974 1.974 -9999 -9999 -9999 -9999 -9999 -9999 -9999 -9999 -9999 -9999 -9999 -9999 -9999 -9999 -9999 -9999 -9999 -9999 -9999 -9999 -9999 -9999 -9999 -9999 -9999 -9999 -9999 -9999 -9999 -9999 -9999 -9999 -9999 -9999 -9999 -9999 -9999 -9999 -9999 -9999 -9999 -9999 -9999 -9999 -9999 -9999 -9999 -9999 -9999 -9999 
-9999 -9999 -9999 -9999 -9999 -9999 -9999 -9999 -9999 6.211 3.691 3.33 3.33 2.349 2.349 1.868 2.699 2.699 2.699 2.449 0.103 0 0 0 0.166 0.238 0.238 0.238 0 0.916 0.916 0.892 0 0 0 0 0 0 0 0 0 0 0 0 0 0 0 0.537 1.12 1.12 1.12 1.12 0.134 1.237 1.237 1.237 1.237 0 0 0 0 0 0 0 0 1.634 0 0 0 0 0 0 0.167 0.167 0.167 0 0 0 0 0 0 0 0 0 0 0 2.138 2.138 0 1.418 1.418 1.445 1.445 1.338 1.338 0.141 0.502 1.018 1.148 1.148 1.148 0.896 0 0.344 0.412 0 0.155 0.155 0.155 0.746 0.951 0.951 0.205 0 0.193 0.193 1.008 1.313 1.313 1.11 1.362 1.412 1.412 1.412 1.412 1.805 1.805 2.231 2.231 1.23 1.23 1.73 1.73 2.087 2.277 2.731 2.731 2.173 2.173 2.526 2.526 2.526 2.025 2.321 2.321 2.321 2.321 1.734 1.324 0 0 0 0 0 0 -9999 -9999 -9999 -9999 -9999 -9999 -9999 -9999 -9999 -9999 -9999 -9999 -9999 -9999 -9999 -9999 -9999 -9999 -9999 -9999 -9999 -9999 -9999 -9999 -9999 -9999 -9999 -9999 -9999 -9999 -9999 -9999 -9999 -9999 -9999 -9999 -9999 -9999 -9999 -9999 -9999 -9999 -9999 -9999 -9999 -9999 -9999 -9999 -9999 
-9999 -9999 -9999 -9999 -9999 -9999 -9999 -9999 -9999 -9999 6.513 3.786 3.33 3.262 2.547 2.547 2.547 2.699 2.129 2.129 0.103 0.103 0 0.188 0.188 0.238 0.238 0.238 0.916 1.143 1.143 1.01 0.491 0 0.98 0.98 0 0 0 0 0 0 0.28 0.28 0.687 0.687 0.687 0.519 1.09 1.12 1.12 0.733 1.255 1.255 1.255 1.237 1.237 0.898 0 0 0 0 0 0 1.634 1.82 1.82 1.82 0 0 0 0.167 0.167 0.167 0.167 0.119 0.119 0.119 0 0 0 0 0 0 1.079 0 0 0 0 1.329 1.418 1.418 1.338 1.338 1.338 1.338 0.502 1.31 1.31 1.274 1.173 1.611 1.611 0 0 0 0.155 0.155 0.155 1.154 1.154 1.154 0.951 0.142 0.193 0.193 0.572 0.897 1.565 1.565 1.565 1.412 1.412 1.412 1.879 1.879 2.231 2.231 2.407 2.407 1.333 1.73 2.121 2.121 2.731 2.731 2.731 2.731 2.173 2.526 2.526 2.526 2.423 1.507 2.321 2.321 2.146 2.146 1.324 0 0 0 0 0 0 -9999 -9999 -9999 -9999 -9999 -9999 -9999 -9999 -9999 -9999 -9999 -9999 -9999 -9999 -9999 -9999 -9999 -9999 -9999 -9999 -9999 -9999 -9999 -9999 -9999 -9999 -9999 -9999 -9999 -9999 -9999 -9999 -9999 -9999 -9999 -9999 -9999 -9999 -9999 -9999 -9999 -9999 -9999 -9999 -9999 -9999 -9999 -9999 -9999 
-9999 -9999 -9999 -9999 -9999 -9999 -9999 -9999 -9999 -9999 -9999 5.857 4.477 4.131 3.43 3.407 2.547 2.547 2.822 2.822 1.323 1.323 0.671 0.188 0.188 0.238 0.238 0.238 1.143 1.143 1.143 1.143 0.491 0.98 1.482 1.482 0.98 0 0 0 0 0.28 0.28 0.28 0.687 0.687 0.687 0.519 0.519 0.556 0.836 0.855 1.255 1.255 1.255 1.03 1.03 0 0 0 0 0 0 1.556 1.634 1.82 1.82 1.82 1.519 0 0 0 0.167 0.167 0.167 0.119 0.119 0.119 0.119 0 0 0 1.079 1.274 1.079 1.079 1.482 1.482 1.952 1.952 1.952 1.952 1.37 1.338 1.338 1.338 1.31 1.371 1.525 1.525 1.611 2.502 2.502 2.502 0 0 0.155 0.155 0 1.154 1.375 1.375 1.109 0.142 0 0.193 0.193 1.448 1.565 1.565 1.565 1.334 1.412 1.665 1.879 1.879 2.231 2.407 2.407 2.407 2.407 1.782 2.121 2.121 2.731 2.731 2.731 2.173 2.113 2.112 2.526 2.423 2.423 1.438 1.417 2.146 2.146 2.146 2.146 0 0 0 0 0 0 0 -9999 -9999 -9999 -9999 -9999 -9999 -9999 -9999 -9999 -9999 -9999 -9999 -9999 -9999 -9999 -9999 -9999 -9999 -9999 -9999 -9999 -9999 -9999 -9999 -9999 -9999 -9999 -9999 -9999 -9999 -9999 -9999 -9999 -9999 -9999 -9999 -9999 -9999 -9999 -9999 -9999 -9999 -9999 -9999 -9999 -9999 -9999 -9999 
-9999 -9999 -9999 -9999 -9999 -9999 -9999 -9999 -9999 -9999 -9999 7.11 5.857 4.483 4.483 4.204 3.43 2.822 2.822 2.822 2.822 1.976 1.63 1.571 0.438 0.369 0.238 0.161 1.143 1.143 1.143 1.01 0.293 1.625 1.708 1.708 1.708 0 0 0 0 0 0.28 0.28 0.687 0.687 0.687 0.519 1.608 0.556 0.954 0.954 1.255 1.255 1.255 0.956 0.956 0.671 0 0 0 0 0 0 1.634 1.82 1.82 1.82 1.519 0.138 0 0 0 0 0 0.119 0.119 1.204 1.204 1.204 0 0 1.274 1.274 1.274 1.175 1.482 1.482 1.952 1.952 1.952 1.952 1.37 1.37 1.338 0.933 1.443 1.635 1.635 1.525 2.502 2.502 2.502 2.502 1.135 0.566 0.566 0.566 0.558 1.375 1.375 1.606 1.761 1.761 0 0 0 1.448 1.565 1.565 1.565 1.554 1.72 1.72 1.879 1.879 1.879 2.407 2.407 2.407 2.407 1.939 2.121 2.121 2.121 2.731 2.406 2.406 2.177 2.177 2.423 2.423 2.423 1.417 1.417 2.146 2.146 2.146 0 0 0 0 0 0 0.226 0.816 0.816 -9999 -9999 -9999 -9999 -9999 -9999 -9999 -9999 -9999 -9999 -9999 -9999 -9999 -9999 -9999 -9999 -9999 -9999 -9999 -9999 -9999 -9999 -9999 -9999 -9999 -9999 -9999 -9999 -9999 -9999 -9999 -9999 -9999 -9999 -9999 -9999 -9999 -9999 -9999 -9999 -9999 -9999 -9999 -9999 -9999 -9999 -9999 
-9999 -9999 -9999 -9999 -9999 -9999 -9999 -9999 -9999 -9999 -9999 -9999 5.857 4.816 4.483 4.204 3.43 2.822 2.822 2.822 2.822 1.976 1.63 1.571 0.438 0.438 0.369 0 0 1.143 1.143 0 0 1.708 1.708 1.708 1.708 0 0 0 0 0 0 0.156 0.156 0.687 0 1.608 1.608 1.608 0.954 0.954 0.954 2.506 2.506 2.506 0.761 0.671 0.217 0 0 0 0 0 0.168 1.098 1.519 1.519 0.138 0.138 0 0 0 0 0 0 1.329 1.497 1.497 1.329 0.168 0 1.274 1.274 1.329 1.363 1.482 1.482 1.482 1.952 1.952 1.871 1.37 0.712 1.311 1.311 1.443 1.635 1.635 1.635 1.93 2.502 2.502 2.502 1.339 0.566 0.566 0.566 0.558 1.547 1.663 1.761 1.761 1.761 0 0 0 1.331 1.448 1.565 1.554 1.554 1.72 1.72 1.72 1.665 1.833 1.885 2.407 2.407 1.738 1.939 1.939 2.121 2.046 2.406 2.406 2.406 2.406 2.177 2.177 1.647 1.592 1.417 1.417 1.417 1.376 0 0 0 0 0 0 0.204 0.816 0.816 0.816 -9999 -9999 -9999 -9999 -9999 -9999 -9999 -9999 -9999 -9999 -9999 -9999 -9999 -9999 -9999 -9999 -9999 -9999 -9999 -9999 -9999 -9999 -9999 -9999 -9999 -9999 -9999 -9999 -9999 -9999 -9999 -9999 -9999 -9999 -9999 -9999 -9999 -9999 -9999 -9999 -9999 -9999 -9999 -9999 -9999 -9999 -9999 
-9999 -9999 -9999 -9999 -9999 -9999 -9999 -9999 -9999 -9999 -9999 -9999 -9999 6.093 6.093 4.574 3.025 2.109 2.822 2.822 2.631 1.976 1.63 1.571 1.437 0.438 0.345 0 0 0 0 0 0 1.625 1.708 1.708 1.708 1.227 0 0 0 0 0.183 1.165 1.165 1.165 0 1.608 1.608 1.608 0.954 0.954 0.954 2.537 2.537 2.537 2.537 0.217 0.217 0 0 0 0 0.168 0.168 0.168 0.136 0.138 0.138 0 0 0 0 0 0 0 1.497 1.497 1.497 1.497 0.168 0 1.274 1.274 1.363 1.381 1.381 1.363 1.357 1.357 1.871 1.871 1.116 1.116 1.311 1.311 1.635 1.635 1.635 1.635 1.422 1.93 1.93 1.536 1.487 1.264 0.566 0.566 0.558 1.663 1.663 1.761 1.761 1.761 1.427 1.058 0 0.391 1.331 1.331 0.308 1.095 1.767 1.72 1.72 1.66 1.406 1.885 1.885 1.885 1.738 1.628 1.939 1.939 1.883 2.406 2.406 2.406 2.406 2.177 1.829 1.829 1.691 1.414 1.71 1.28 1.129 0.137 0.857 0.857 0 0 0.204 0.204 0.816 0.816 1.28 1.28 -9999 -9999 -9999 -9999 -9999 -9999 -9999 -9999 -9999 -9999 -9999 -9999 -9999 -9999 -9999 -9999 -9999 -9999 -9999 -9999 -9999 -9999 -9999 -9999 -9999 -9999 -9999 -9999 -9999 -9999 -9999 -9999 -9999 -9999 -9999 -9999 -9999 -9999 -9999 -9999 -9999 -9999 -9999 -9999 -9999 -9999 
-9999 -9999 -9999 -9999 -9999 -9999 -9999 -9999 -9999 -9999 -9999 -9999 -9999 6.205 6.205 6.205 4.574 1.932 2.281 2.281 2.281 1.976 1.571 1.437 1.437 1.437 0 0 0 0 0 0 0 0 1.625 1.227 1.312 1.312 1.312 0 0 0 0.285 1.165 1.165 1.165 0.375 1.608 1.608 1.608 0.943 0.943 0.943 2.537 2.537 2.537 2.537 0.217 0 0 0 0.659 0.659 0.659 0.168 0.168 0.136 0.136 0.136 0 0 0 0 0 0 0 1.497 1.497 1.497 1.497 0.687 0.687 0.531 0 1.381 1.381 1.381 1.381 1.357 1.357 1.194 1.194 1.116 1.116 1.311 1.311 1.321 1.635 1.635 0 1.268 1.536 1.536 1.487 1.487 1.264 0.198 0.198 0.558 1.663 1.663 1.663 1.761 1.761 1.427 1.117 0.177 0.391 0.391 0.391 1.767 1.767 2.142 2.142 2.142 1.055 1.235 1.885 1.885 1.738 1.65 1.383 1.731 1.843 2.031 2.035 2.406 2.406 2.253 1.829 1.829 1.829 1.829 2.461 2.461 2.081 1.784 1.784 1.323 1.033 1.241 1.291 2.25 2.25 2.25 1.28 1.28 1.28 1.28 -9999 -9999 -9999 -9999 -9999 -9999 -9999 -9999 -9999 -9999 -9999 -9999 -9999 -9999 -9999 -9999 -9999 -9999 -9999 -9999 -9999 -9999 -9999 -9999 -9999 -9999 -9999 -9999 -9999 -9999 -9999 -9999 -9999 -9999 -9999 -9999 -9999 -9999 -9999 -9999 -9999 -9999 -9999 -9999 -9999 
-9999 -9999 -9999 -9999 -9999 -9999 -9999 -9999 -9999 -9999 -9999 -9999 -9999 -9999 6.205 6.205 4.574 2.559 1.824 1.824 1.78 1.78 2.673 2.673 2.673 1.397 1.794 1.794 1.794 0 0 0 0 0.112 0.112 1.227 1.312 1.312 1.312 1.312 0 0 0.285 1.165 1.165 1.165 0.375 0 0.177 0.177 0.943 0.943 1.013 1.741 2.537 2.537 0.992 0.195 0.135 0 0 0.659 0.659 0.659 0.168 0.168 0.136 0.136 0.136 0 0 1.158 1.158 1.158 0 0 0 1.497 1.497 0.794 0.794 0.794 0.794 0 1.381 1.381 1.381 1.381 1.357 1.194 1.194 1.194 1.15 1.199 1.199 1.199 1.712 0 0 0 1.268 1.268 1.487 1.487 1.487 0.254 0.198 0.198 0 0.091 1.547 1.374 1.427 1.427 1.427 1.117 0.177 0.177 0.391 0.391 1.767 2.142 2.142 2.142 2.142 1.055 0.768 0.571 1.65 1.65 1.65 1.534 1.731 1.731 2.031 2.031 2.209 2.253 2.253 1.829 1.829 1.829 2.461 2.461 2.461 2.461 2.081 1.784 1.323 1.241 1.291 1.769 2.25 2.25 2.25 2.028 1.28 1.542 1.542 -9999 -9999 -9999 -9999 -9999 -9999 -9999 -9999 -9999 -9999 -9999 -9999 -9999 -9999 -9999 -9999 -9999 -9999 -9999 -9999 -9999 -9999 -9999 -9999 -9999 -9999 -9999 -9999 -9999 -9999 -9999 -9999 -9999 -9999 -9999 -9999 -9999 -9999 -9999 -9999 -9999 -9999 -9999 -9999 -9999 
-9999 -9999 -9999 -9999 -9999 -9999 -9999 -9999 -9999 -9999 -9999 -9999 -9999 -9999 -9999 6.205 3.558 2.629 2.559 2.088 1.78 1.78 2.673 2.673 2.673 2.673 1.794 1.794 1.794 1.794 0 0 0 0.112 0.112 1.019 1.312 1.312 1.312 0 0 0 0 0.285 1.165 0 0 0.177 0.177 0.177 0.794 0.794 1.475 1.475 1.513 1.513 1.513 1.474 0.308 0 0 0.659 0.659 0.659 0 0 0 0.136 0 0 0 1.158 1.158 1.158 1.158 0 0 0 0.207 0.794 0.794 0.794 0.794 0 1.326 1.381 1.381 1.326 1.189 0.687 1.194 1.194 1.15 1.199 1.712 1.965 1.965 1.712 0.673 0.673 1.268 1.268 1.268 1.254 1.254 0 0 0 0 0.166 0.166 1.055 1.411 1.411 1.117 0.274 0.177 0.177 0.144 1.109 1.26 1.767 2.142 2.142 2.142 1.055 0.735 1.089 1.65 1.65 1.65 1.534 1.514 1.593 1.593 2.031 2.031 2.209 1.682 1.657 1.829 1.829 2.056 2.461 2.461 2.461 2.081 1.784 1.323 1.241 1.769 1.769 2.25 2.25 2.25 2.028 1.807 1.598 1.542 1.542 -9999 -9999 -9999 -9999 -9999 -9999 -9999 -9999 -9999 -9999 -9999 -9999 -9999 -9999 -9999 -9999 -9999 -9999 -9999 -9999 -9999 -9999 -9999 -9999 -9999 -9999 -9999 -9999 -9999 -9999 -9999 -9999 -9999 -9999 -9999 -9999 -9999 -9999 -9999 -9999 -9999 -9999 -9999 -9999 
-9999 -9999 -9999 -9999 -9999 -9999 -9999 -9999 -9999 -9999 -9999 -9999 -9999 -9999 -9999 5.684 3.394 3.721 3.433 3.433 1.78 1.78 2.673 2.673 2.673 1.391 1.794 1.794 1.794 0.987 0.634 0 0 0.112 0.112 0.621 1.019 1.019 0 0 0 0 0 0 0 0 0 0.177 0.177 0.794 0.794 0.794 1.475 1.475 1.71 2.032 2.032 2.032 1.474 0.134 0 0.204 0.659 0.392 0.48 0.48 0.792 0.792 0.792 0 0 1.158 1.158 1.158 1.197 1.197 0 0 0 0 0.794 0.794 1.108 1.108 1.108 1.326 1.326 1.326 0.977 0.662 0.662 1.009 1.15 1.333 1.965 1.965 1.965 1.965 0.888 0.888 0.888 1.14 1.254 1.254 1.141 0.563 0 0 0 0.166 0.166 1.055 1.055 1.478 1.478 0.87 0.137 0 1.109 1.148 1.148 1.26 1.26 1.117 1.117 0.735 0.735 1.146 1.449 1.65 1.534 1.534 1.421 1.581 1.611 1.934 1.934 1.682 1.682 1.657 1.657 2.056 2.056 2.461 2.461 2.081 2.081 1.784 1.323 1.351 1.769 1.769 1.817 2.028 2.028 1.902 1.902 1.807 1.542 1.542 1.392 -9999 -9999 -9999 -9999 -9999 -9999 -9999 -9999 -9999 -9999 -9999 -9999 -9999 -9999 -9999 -9999 -9999 -9999 -9999 -9999 -9999 -9999 -9999 -9999 -9999 -9999 -9999 -9999 -9999 -9999 -9999 -9999 -9999 -9999 -9999 -9999 -9999 -9999 -9999 -9999 -9999 -9999 -9999 
-9999 -9999 -9999 -9999 -9999 -9999 -9999 -9999 -9999 -9999 -9999 -9999 -9999 -9999 -9999 -9999 3.721 3.721 3.721 3.433 1.772 1.725 1.042 0.962 0.962 1.378 1.461 1.461 1.461 0.634 0.634 0 0 0 1.117 1.117 0.621 0.621 0 0 0 0 0 0 0 0 0.734 0.734 0.734 0.794 0.794 0.794 1.002 1.476 1.98 2.032 2.032 2.032 1.474 0.134 0 0.204 0.392 0.48 0.48 0.792 0.792 0.792 0.792 0.171 0 0 0.892 1.197 1.197 1.197 1.197 0 0 0 0.935 1.007 1.108 1.108 1.108 0.144 1.051 1.051 0.977 0.662 0.445 1.208 1.306 1.333 1.965 1.965 1.965 1.965 1.271 0.942 0.942 0.942 0.931 0.839 0.563 0.835 1.077 0.835 0 0.166 0.166 1.583 1.813 1.478 1.706 1.706 0 0 1.109 1.109 1.148 1.148 1.148 1.117 1.117 0.698 0.866 1.429 1.449 1.449 1.449 1.449 1.421 1.581 1.611 2.169 2.169 2.169 1.97 1.657 1.765 1.765 2.056 2.056 2.056 1.927 1.495 0.666 0.85 0.85 1.351 1.769 1.817 1.902 1.902 1.902 1.902 1.807 1.542 1.144 1.144 1.479 -9999 -9999 -9999 -9999 -9999 -9999 -9999 -9999 -9999 -9999 -9999 -9999 -9999 -9999 -9999 -9999 -9999 -9999 -9999 -9999 -9999 -9999 -9999 -9999 -9999 -9999 -9999 -9999 -9999 -9999 -9999 -9999 -9999 -9999 -9999 -9999 -9999 -9999 -9999 -9999 -9999 -9999 
-9999 -9999 -9999 -9999 -9999 -9999 -9999 -9999 -9999 -9999 -9999 -9999 -9999 -9999 -9999 -9999 -9999 3.721 3.721 3.433 2.663 1.851 1.465 1.175 2.455 2.455 1.378 1.009 0.634 0.634 0 0 0 1.117 1.117 1.117 1.117 0.621 0 0 0 0 0 0 0 1.657 2.325 2.325 2.325 0 0.622 0.715 0.715 1.715 2.021 2.032 2.032 2.032 1.295 0 0 0.204 0.392 0.48 0.48 0.48 0.792 0.792 0.792 0.171 0 0.511 1.312 1.312 1.197 1.674 1.674 1.674 0 0.935 1.102 1.102 1.108 1.108 1.108 0.145 0.145 0.596 0.596 0.596 1.208 1.266 1.306 1.306 1.333 1.965 1.965 1.271 1.83 1.83 2.278 2.278 1.774 0.215 1.168 1.431 1.077 1.077 0 0 1.583 1.813 1.813 1.813 1.706 1.706 1.679 0.183 0.183 0.649 1.078 1.148 1.117 1.117 1.01 1.01 0.988 1.37 1.429 1.877 1.877 1.273 1.421 1.481 1.611 2.169 2.169 2.169 1.97 1.799 1.256 1.765 1.765 2.056 1.423 1.557 1.557 1.244 1.557 1.557 1.369 1.134 1.302 1.74 1.902 1.902 1.807 1.393 1.393 0 1.479 1.479 -9999 -9999 -9999 -9999 -9999 -9999 -9999 -9999 -9999 -9999 -9999 -9999 -9999 -9999 -9999 -9999 -9999 -9999 -9999 -9999 -9999 -9999 -9999 -9999 -9999 -9999 -9999 -9999 -9999 -9999 -9999 -9999 -9999 -9999 -9999 -9999 -9999 -9999 -9999 -9999 -9999 -9999 
-9999 -9999 -9999 -9999 -9999 -9999 -9999 -9999 -9999 -9999 -9999 -9999 -9999 -9999 -9999 -9999 -9999 3.721 3.433 3.229 2.507 2.214 1.724 2.435 2.455 2.455 2.455 1.395 1.425 1.425 0.75 0 0 1.117 1.117 1.117 0.621 0 0 0 0 0 0 0 0 2.325 2.325 2.325 2.325 1.68 0 0.622 0 0.186 2.021 2.021 2.021 2.021 1.295 0 0 0.109 0.204 0.361 1.005 1.068 1.068 1.068 0 0.297 0.297 1.312 1.312 1.312 1.312 1.674 1.674 1.674 0 1.102 1.102 1.102 1.102 1.024 0.145 0.145 0.145 0.145 0.29 0.413 1.266 1.266 1.306 1.306 1.306 1.327 1.271 1.404 1.83 2.278 2.278 2.278 2.278 1.698 1.698 1.698 1.431 1.077 0 0 1.583 1.813 1.813 1.813 1.706 1.706 1.691 1.691 1.592 1.592 1.592 1.317 1.206 1.24 1.24 1.01 1.01 0.988 1.877 1.989 1.989 1.989 1.058 1.727 1.727 2.169 2.169 2.169 1.97 1.256 1.256 1.256 1.56 1.423 1.569 1.654 1.569 1.557 1.773 1.773 1.557 2.073 1.23 1.302 1.74 1.74 1.74 1.393 1.393 0.185 1.406 1.741 1.741 -9999 -9999 -9999 -9999 -9999 -9999 -9999 -9999 -9999 -9999 -9999 -9999 -9999 -9999 -9999 -9999 -9999 -9999 -9999 -9999 -9999 -9999 -9999 -9999 -9999 -9999 -9999 -9999 -9999 -9999 -9999 -9999 -9999 -9999 -9999 -9999 -9999 -9999 -9999 -9999 -9999 
-9999 -9999 -9999 -9999 -9999 -9999 -9999 -9999 -9999 -9999 -9999 -9999 -9999 -9999 -9999 -9999 -9999 -9999 3.229 3.229 3.229 2.214 2.435 2.455 2.455 2.455 2.455 1.425 1.425 1.425 1.425 0 0 0 0 0 0 0 0 0 0 0 0 0.146 0.146 1.657 2.325 2.325 2.325 1.68 1.68 0 0.186 0.186 1.774 2.021 2.021 1.295 1.295 0 0.135 0.135 0.132 0.553 1.068 1.068 1.068 1.068 0.236 0.297 0.297 1.312 1.312 1.312 1.312 1.674 1.674 1.674 0 1.102 1.102 1.102 1.102 1.024 0.702 0.328 0.145 0.135 0.29 0.29 0.261 1.266 1.266 1.306 1.224 1.224 0.979 1.285 1.83 2.278 2.278 2.278 2.278 1.698 1.794 1.836 1.836 1.836 0 0.243 1.543 1.813 1.813 1.813 1.706 1.706 1.691 1.691 1.592 1.592 1.592 1.317 1.24 2.121 2.297 2.297 1.01 0.988 1.877 2.01 2.01 2.234 2.234 1.747 1.727 1.727 2.169 1.97 1.459 1.459 1.37 1.256 1.423 1.654 1.654 1.699 1.699 1.773 1.773 1.773 2.073 2.073 2.073 1.23 0.272 0 0.264 0.264 1.016 1.449 1.449 1.741 1.741 1.741 -9999 -9999 -9999 -9999 -9999 -9999 -9999 -9999 -9999 -9999 -9999 -9999 -9999 -9999 -9999 -9999 -9999 -9999 -9999 -9999 -9999 -9999 -9999 -9999 -9999 -9999 -9999 -9999 -9999 -9999 -9999 -9999 -9999 -9999 -9999 -9999 -9999 -9999 -9999 -9999 
-9999 -9999 -9999 -9999 -9999 -9999 -9999 -9999 -9999 -9999 -9999 -9999 -9999 -9999 -9999 -9999 -9999 -9999 -9999 3.229 3.229 2.341 2.122 2.435 2.455 2.455 1.911 1.425 1.425 1.425 1.425 0 0 0 0 0 0 0 0.337 0 0 0 0.146 0.146 0.146 0.146 1.259 1.68 1.68 1.68 1.206 0 0 0.186 0.186 0.186 1.084 1.121 0.138 0.138 0.135 0.135 0.109 0.844 1.065 1.068 1.068 1.068 0.236 0.297 0.297 1.304 1.312 1.312 1.054 1.294 1.294 0 0 0 1.102 1.102 1.024 0.702 0.846 0.846 0.846 0.135 0.135 0 0 1.118 1.118 1.224 1.224 1.224 0.979 1.285 1.454 1.454 2.278 2.278 1.774 1.794 1.836 2.018 2.15 2.15 0.243 0.243 0.243 0.243 1.564 1.535 1.535 1.691 1.691 1.486 1.592 1.592 1.592 1.554 2.121 2.337 2.337 2.297 2.297 0.847 1.996 2.01 2.234 2.234 2.234 2.234 1.747 1.727 1.43 1.43 1.644 1.644 1.795 1.962 2.546 2.546 1.75 1.699 1.699 1.773 1.773 1.773 2.073 2.073 2.073 0.471 0 0.79 0.264 0.264 1.449 1.99 1.99 1.99 1.741 1.741 -9999 -9999 -9999 -9999 -9999 -9999 -9999 -9999 -9999 -9999 -9999 -9999 -9999 -9999 -9999 -9999 -9999 -9999 -9999 -9999 -9999 -9999 -9999 -9999 -9999 -9999 -9999 -9999 -9999 -9999 -9999 -9999 -9999 -9999 -9999 -9999 -9999 -9999 -9999 -9999 
-9999 -9999 -9999 -9999 -9999 -9999 -9999 -9999 -9999 -9999 -9999 -9999 -9999 -9999 -9999 -9999 -9999 -9999 -9999 3.499 3.499 2.341 2.242 2.306 2.306 2.306 1.781 1.395 1.425 1.425 1.39 0 0 0 0 0 0 0.337 0.337 0.337 0 0 0.146 0.146 0.146 0.146 1.259 1.259 1.435 1.206 1.206 0 0 0 0 1.084 1.084 1.084 1.225 1.225 0.839 0.135 0.094 0.911 0.911 1.065 1.065 0.17 0.999 0.999 0.999 0 0 0 0.891 1.054 0.891 0 0 0 0 0 0.115 0.702 1.023 1.023 1.023 0.529 0.135 0 0 1.155 1.155 1.224 1.224 1.224 0.979 0.979 1.454 1.454 1.5 1.547 1.511 2.12 2.12 2.15 2.15 2.15 2.15 0.243 0.243 0.243 0.195 1.377 1.377 1.377 1.377 1.979 1.979 1.554 1.554 1.61 2.178 2.337 2.337 2.337 2.297 0.847 1.996 2.01 2.234 2.234 2.234 2.234 1.898 1.898 1.528 1.528 1.819 2.032 2.001 2.546 2.707 2.707 3.328 3.328 2.377 1.552 1.773 1.773 2.073 2.073 2.073 0 0.79 0.79 1.461 1.461 1.835 1.99 2.186 1.99 1.99 1.353 1.597 -9999 -9999 -9999 -9999 -9999 -9999 -9999 -9999 -9999 -9999 -9999 -9999 -9999 -9999 -9999 -9999 -9999 -9999 -9999 -9999 -9999 -9999 -9999 -9999 -9999 -9999 -9999 -9999 -9999 -9999 -9999 -9999 -9999 -9999 -9999 -9999 -9999 -9999 -9999 
-9999 -9999 -9999 -9999 -9999 -9999 -9999 -9999 -9999 -9999 -9999 -9999 -9999 -9999 -9999 -9999 -9999 -9999 -9999 -9999 3.499 2.194 1.947 2.242 2.306 2.306 1.282 1.39 1.39 1.39 0 0 0 0 0 0 0 0.337 0.337 0.337 0 0 0 0 0 0 0 1.139 1.206 1.206 0.981 0.922 0 0 0 1.084 1.084 1.225 1.225 1.322 1.225 0.564 0 0.128 0.911 0.911 0.17 0.117 0.999 0.999 0.999 0.183 0 0.135 0.135 0.135 0 0 0 0 0 0 0 0.701 1.023 1.023 1.467 1.467 1.611 1.611 1.593 1.155 1.155 1.155 1.077 1.077 1.135 0.979 1.454 1.454 1.454 1.5 2.12 2.12 2.12 2.15 2.15 2.15 2.15 0.243 0.243 0.162 0.162 1.498 1.498 1.498 1.979 2.123 2.123 1.979 1.554 1.61 2.337 2.337 2.337 2.337 1.655 0.837 1.559 1.996 1.996 2.234 2.234 1.898 1.927 1.927 1.927 1.787 2.121 2.121 2.561 3.017 3.017 3.09 3.328 3.328 3.328 2.377 1.205 1.205 0 0 1.284 1.441 1.441 1.51 1.461 1.885 1.648 2.186 2.186 2.186 2.133 2.133 2.133 2.043 -9999 -9999 -9999 -9999 -9999 -9999 -9999 -9999 -9999 -9999 -9999 -9999 -9999 -9999 -9999 -9999 -9999 -9999 -9999 -9999 -9999 -9999 -9999 -9999 -9999 -9999 -9999 -9999 -9999 -9999 -9999 -9999 -9999 -9999 -9999 -9999 -9999 -9999 
-9999 -9999 -9999 -9999 -9999 -9999 -9999 -9999 -9999 -9999 -9999 -9999 -9999 -9999 -9999 -9999 -9999 -9999 -9999 -9999 -9999 1.947 1.947 1.395 0.271 1.282 1.282 1.282 1.282 0 0 0 0 0 0 0 0 0.337 0.337 0.337 0 0 0 0 0 0 0 0 0.981 0.981 0.922 0.384 0.384 0.87 0 0.395 1.084 1.225 1.322 1.322 1.322 1.2 0.416 0.416 0.617 0.128 0.858 0.858 0.999 0.999 0.999 0.803 0 0.135 0.135 0.158 0.158 0 0 0 0 0 0 0 1.023 1.467 1.472 1.611 1.611 1.611 1.611 1.155 1.155 1.482 1.482 1.482 1.348 1.183 1.042 0.931 1.007 1.649 2.12 2.12 2.12 2.12 2.15 2.15 1.297 0.144 0.162 0.162 1.472 1.498 1.498 1.498 2.123 2.123 2.123 2.123 1.554 1.372 2.062 2.337 2.337 1.857 1.686 0.837 2.105 2.105 2.105 1.965 1.662 1.898 1.927 1.927 1.927 2.045 2.282 2.972 2.972 3.073 3.073 3.328 3.328 3.328 3.328 3.192 1.205 1.205 0 1.296 1.296 1.441 1.51 1.51 1.885 1.885 2.186 2.186 2.186 2.186 2.133 2.133 2.133 2.043 -9999 -9999 -9999 -9999 -9999 -9999 -9999 -9999 -9999 -9999 -9999 -9999 -9999 -9999 -9999 -9999 -9999 -9999 -9999 -9999 -9999 -9999 -9999 -9999 -9999 -9999 -9999 -9999 -9999 -9999 -9999 -9999 -9999 -9999 -9999 -9999 -9999 -9999 
-9999 -9999 -9999 -9999 -9999 -9999 -9999 -9999 -9999 -9999 -9999 -9999 -9999 -9999 -9999 -9999 -9999 -9999 -9999 -9999 -9999 3.211 2.28 2.28 1.9 1.276 1.913 1.913 1.433 0 0 0.078 0.078 0 0 0 0 0.227 0.227 0.227 0 0 0 0.954 1.014 0 0 0 0 0 0.141 0.384 0.87 0.87 0.87 0.572 0.395 1.043 1.322 1.322 1.322 1.2 1.179 1.313 1.313 0.617 0.974 0.974 0.974 0.999 0.803 0.803 0.255 0.135 0.158 0.158 0.439 0.439 0.439 0.439 0 0 0 0 0 1.472 1.557 1.611 1.611 1.611 1.611 0.747 1.035 1.482 1.482 1.619 1.619 1.183 1.183 1.172 1.649 1.649 1.649 1.649 2.12 1.751 1.462 1.404 1.086 0.144 0.914 1.317 1.472 1.545 1.545 1.545 2.123 2.123 2.123 2.123 1.305 1.715 1.842 1.842 1.857 1.842 1.686 1.846 2.105 2.105 2.105 2.099 1.965 1.662 2.044 1.927 1.927 2.045 2.972 2.972 2.972 3.073 3.073 3.09 3.328 3.328 3.192 3.192 1.205 0.631 1.296 1.296 1.296 1.441 1.668 1.668 1.885 1.885 1.885 2.186 2.186 1.668 2.133 2.133 2.133 2.043 2.313 -9999 -9999 -9999 -9999 -9999 -9999 -9999 -9999 -9999 -9999 -9999 -9999 -9999 -9999 -9999 -9999 -9999 -9999 -9999 -9999 -9999 -9999 -9999 -9999 -9999 -9999 -9999 -9999 -9999 -9999 -9999 -9999 -9999 -9999 -9999 -9999 -9999 
-9999 -9999 -9999 -9999 -9999 -9999 -9999 -9999 -9999 -9999 -9999 -9999 -9999 -9999 -9999 -9999 -9999 -9999 -9999 -9999 -9999 -9999 5.324 5.26 5.26 2.573 2.826 2.826 2.128 1.433 0.078 0.078 0.078 0.078 0 0 0 0.227 0.227 0.227 0 0.824 0.954 1.014 1.014 1.014 0 0 0 0.141 0.326 0.384 0.87 0.87 1.096 1.096 1.096 1.043 1.322 1.322 1.322 0.416 1.313 1.313 1.313 1.313 0.997 0.997 0.974 0.974 0.803 0.803 1.486 1.486 1.486 0.478 0.439 0.439 0.439 0.439 0 0 0 0 0 1.557 1.557 1.575 1.611 1.611 1.575 0 1.163 1.482 1.619 1.619 1.619 1.619 1.183 1.172 1.649 1.649 1.649 1.649 1.751 1.751 1.751 1.153 1.086 0.914 1.317 1.32 1.472 1.545 1.545 1.545 1.368 2.123 2.123 1.631 1.271 1.359 1.715 1.842 1.842 1.735 1.793 2.052 2.105 2.105 2.105 2.099 2.099 2.044 2.044 2.044 1.92 2.045 2.972 2.972 2.972 3.073 3.073 3.073 3.09 3.192 3.192 0 0.631 0.715 1.296 1.296 1.296 1.668 1.668 1.668 1.885 1.885 1.885 1.668 1.668 1.58 2.002 2.002 2.002 1.877 1.877 2.313 -9999 -9999 -9999 -9999 -9999 -9999 -9999 -9999 -9999 -9999 -9999 -9999 -9999 -9999 -9999 -9999 -9999 -9999 -9999 -9999 -9999 -9999 -9999 -9999 -9999 -9999 -9999 -9999 -9999 -9999 -9999 -9999 -9999 -9999 -9999 -9999 
-9999 -9999 -9999 -9999 -9999 -9999 -9999 -9999 -9999 -9999 -9999 -9999 -9999 -9999 -9999 -9999 -9999 -9999 -9999 -9999 -9999 -9999 -9999 6.02 6.02 6.02 4.762 4.081 3.717 3.717 0.113 0.113 1.819 1.819 1.819 0 0 0.227 0.227 0.227 0.824 0.824 0.954 1.014 1.014 1.014 0.145 0.145 0 0.25 0.326 0.384 0.791 0.957 1.096 1.096 1.096 1.096 1.043 1.043 0 0 1.313 1.313 1.313 1.313 0.997 0.997 0.974 0 0.803 1.232 1.486 1.486 1.486 0.478 0.158 0.439 0.439 1.135 0 0 0 0 0 1.557 1.557 1.557 1.575 1.575 0.98 0.198 0 1.163 1.619 1.619 1.619 1.619 1.172 1.172 1.331 1.649 1.649 1.331 1.751 1.751 1.751 1.086 0.881 1.141 1.317 1.32 1.504 1.545 1.545 1.545 1.368 1.147 0.885 1.09 1.271 1.271 1.547 1.553 1.547 2.133 2.133 2.598 2.054 2.105 2.099 2.099 2.099 2.044 2.044 2.044 1.893 1.872 2.045 2.972 2.972 2.93 3.073 2.885 2.315 1.621 1.107 1.293 1.166 1.166 1.152 1.296 1.296 1.327 1.668 1.668 1.668 1.014 1.383 1.668 1.383 1.072 1.058 1.058 0.82 1.877 1.877 1.685 -9999 -9999 -9999 -9999 -9999 -9999 -9999 -9999 -9999 -9999 -9999 -9999 -9999 -9999 -9999 -9999 -9999 -9999 -9999 -9999 -9999 -9999 -9999 -9999 -9999 -9999 -9999 -9999 -9999 -9999 -9999 -9999 -9999 -9999 -9999 -9999 
-9999 -9999 -9999 -9999 -9999 -9999 -9999 -9999 -9999 -9999 -9999 -9999 -9999 -9999 -9999 -9999 -9999 -9999 -9999 -9999 -9999 -9999 -9999 6.244 6.02 6.02 5.006 4.762 4.392 3.717 3.109 3.109 1.985 1.985 1.985 1.819 0.559 0.559 0 0 0.824 0.824 0.824 1.014 1.014 1.014 0.513 0.858 1.271 1.271 1.271 1.502 1.502 0.957 1.096 1.096 1.096 0.613 0.297 0.209 0 0.223 0.223 1.313 1.313 1.238 0.997 0.997 0 0 0 1.232 1.486 1.486 1.486 0.478 0.091 0.71 1.135 1.135 1.135 0 0 0 0 0 1.557 1.447 1.447 0.98 1.254 0.98 0.98 0 0.955 1.619 1.619 0.955 0.9 1.172 1.331 1.331 1.331 1.331 0.598 1.751 0.598 0.588 0.881 0.914 1.227 1.504 1.504 1.504 1.504 1.147 1.147 1.147 1.491 1.491 1.491 1.271 1.359 1.359 1.075 2.519 2.598 2.598 2.598 2.054 2.054 1.954 1.954 2.044 2.044 2.044 1.668 1.883 2.044 2.104 2.104 2.104 2.021 1.959 1.959 1.959 1.293 1.293 1.293 1.166 1.166 1.152 0.982 0.738 0.604 0.672 0.672 0.672 1.571 1.702 1.702 1.702 1.54 1.54 1.058 0.882 1.398 1.8 1.8 -9999 -9999 -9999 -9999 -9999 -9999 -9999 -9999 -9999 -9999 -9999 -9999 -9999 -9999 -9999 -9999 -9999 -9999 -9999 -9999 -9999 -9999 -9999 -9999 -9999 -9999 -9999 -9999 -9999 -9999 -9999 -9999 -9999 -9999 -9999 
-9999 -9999 -9999 -9999 -9999 -9999 -9999 -9999 -9999 -9999 -9999 -9999 -9999 -9999 -9999 -9999 -9999 -9999 -9999 -9999 -9999 -9999 -9999 -9999 6.02 6.02 5.006 4.99 5.02 4.811 3.903 3.109 3.109 1.985 1.985 1.985 1.179 1.481 1.413 1.413 0 0.824 0.824 0 0 1.086 1.086 1.086 1.296 1.296 1.502 1.502 1.502 1.078 1.078 1.096 1.078 0.209 0.209 0 0 0 0.223 0.223 0.223 0.722 0.997 0.997 0 0 0 0 1.232 1.232 1.064 0.3 0.823 1.456 1.456 1.456 1.135 0.874 0 0 0 0 2.041 2.041 2.041 1.254 1.254 1.254 1.173 1.173 0 0.955 0.955 0.955 1.249 1.249 0.9 0.9 0.515 0.184 0.184 0 0 0.588 0.881 0.881 1.227 1.504 1.504 1.504 1.504 0.754 1.147 1.997 2.235 2.235 2.235 2.059 1.194 1.868 1.961 2.519 2.598 2.598 2.598 1.915 1.954 1.954 1.954 1.679 2.041 1.601 1.62 2.044 2.044 2.104 2.104 2.104 1.764 1.959 1.959 1.959 1.293 1.293 1.293 1.166 1.152 1.358 1.358 1.061 1.061 0.672 0.672 1.571 1.627 1.702 1.702 1.702 1.547 1.547 1.54 1.722 1.722 1.722 1.8 1.8 -9999 -9999 -9999 -9999 -9999 -9999 -9999 -9999 -9999 -9999 -9999 -9999 -9999 -9999 -9999 -9999 -9999 -9999 -9999 -9999 -9999 -9999 -9999 -9999 -9999 -9999 -9999 -9999 -9999 -9999 -9999 -9999 -9999 -9999 
-9999 -9999 -9999 -9999 -9999 -9999 -9999 -9999 -9999 -9999 -9999 -9999 -9999 -9999 -9999 -9999 -9999 -9999 -9999 -9999 -9999 -9999 -9999 -9999 -9999 5.832 5.433 5.812 5.812 5.407 4.375 3.109 3.109 1.985 1.985 1.84 1.481 1.481 1.481 1.413 1.304 0 0 0 0 1.086 1.086 1.086 1.296 1.296 1.502 1.502 1.502 0.912 1.078 1.078 1.078 0 0 0 0 0 0 0 0 0 0 0 0 0 0 0.267 0.267 0.267 0.318 0.575 1.456 1.456 1.456 1.456 1.323 0.874 0 0 0 0 2.041 2.041 2.041 1.254 1.254 1.254 1.173 1.173 1.173 0 0 1.249 1.249 1.249 1.249 1.52 1.52 1.176 1.368 1.368 0 0 0.588 0.588 0.16 0.895 1.504 1.504 0.637 0.637 0 1.997 2.235 2.235 2.235 2.059 1.868 1.961 1.961 2.519 2.598 2.598 2.598 1.671 1.671 1.464 1.679 1.679 1.679 1.679 1.62 1.896 2.044 2.044 2.044 1.684 1.764 1.959 1.959 1.959 1.009 1.293 1.293 0.774 1.358 1.358 1.496 1.496 1.061 0.735 1.339 1.627 1.627 1.702 1.99 1.99 1.99 1.547 1.722 1.722 1.722 1.722 1.702 1.702 -9999 -9999 -9999 -9999 -9999 -9999 -9999 -9999 -9999 -9999 -9999 -9999 -9999 -9999 -9999 -9999 -9999 -9999 -9999 -9999 -9999 -9999 -9999 -9999 -9999 -9999 -9999 -9999 -9999 -9999 -9999 -9999 -9999 -9999 
-9999 -9999 -9999 -9999 -9999 -9999 -9999 -9999 -9999 -9999 -9999 -9999 -9999 -9999 -9999 -9999 -9999 -9999 -9999 -9999 -9999 -9999 -9999 -9999 -9999 -9999 5.812 5.812 5.812 5.812 4.492 3.605 3.374 1.84 1.84 0.131 1.481 1.481 1.481 1.413 1.304 0 0 0 0 1.086 1.086 1.086 1.296 1.296 1.296 1.502 1.502 0.681 0.681 0 0 0 0 0 0 0 0 0 0 0 0 1.187 1.319 0 0 0.11 0.267 0.318 0.617 1.881 1.881 1.564 1.456 1.456 1.323 0.912 0 0 0 1.382 2.041 2.041 2.041 1.254 1.254 1.254 1.234 1.234 1.234 0 0 1.249 1.249 1.281 1.478 1.76 1.76 1.76 1.368 1.368 1.318 0 0 0 0.895 0.895 0.895 0.895 0 0 1.201 1.997 2.235 2.235 2.235 1.401 1.868 1.961 1.961 1.961 1.932 2.401 2.725 2.725 1.38 1.168 1.679 1.679 1.679 1.27 1.268 1.746 1.896 2.044 1.896 1.684 1.684 1.764 1.959 1.56 1.007 1.515 1.515 0.622 1.358 1.496 1.496 1.496 1.496 1.134 1.339 1.673 1.673 1.673 1.99 1.99 1.99 1.547 1.353 1.722 1.722 1.722 1.61 1.648 1.335 -9999 -9999 -9999 -9999 -9999 -9999 -9999 -9999 -9999 -9999 -9999 -9999 -9999 -9999 -9999 -9999 -9999 -9999 -9999 -9999 -9999 -9999 -9999 -9999 -9999 -9999 -9999 -9999 -9999 -9999 -9999 -9999 -9999 
-9999 -9999 -9999 -9999 -9999 -9999 -9999 -9999 -9999 -9999 -9999 -9999 -9999 -9999 -9999 -9999 -9999 -9999 -9999 -9999 -9999 -9999 -9999 -9999 -9999 -9999 5.812 5.812 5.812 5.812 4.492 3.697 3.374 1.611 0.552 0.131 1.481 1.481 1.481 1.062 0.97 0 0 0 0 0 1.021 1.021 0 0 0 0 0 0 0 0 0 0 0 0 1.225 1.273 1.273 0 0 0.998 1.319 1.319 1.319 1.319 0 0.11 0.267 0.318 1.881 1.881 1.881 1.881 1.564 1.323 1.323 1.046 0 0 0 1.382 1.382 2.041 1.382 0.266 1.003 1.068 1.234 1.388 1.388 1.388 0 0.855 1.249 1.281 1.76 1.76 1.76 1.76 1.368 1.368 1.318 0 0 0 0.895 0.895 0.895 0.895 0 0 1.201 1.201 1.201 1.217 1.401 1.401 1.987 1.987 1.987 1.961 1.932 1.862 2.725 2.725 2.725 1.538 0.983 1.402 1.27 1.27 1.268 1.268 1.181 1.181 1.069 1.684 1.684 1.684 1.145 1.007 1.515 1.515 1.515 1.515 0.704 1.496 1.496 1.496 1.496 1.229 1.673 1.673 1.719 1.719 1.99 1.99 1.99 1.14 1.255 1.255 1.474 1.61 1.648 1.648 1.648 1.648 -9999 -9999 -9999 -9999 -9999 -9999 -9999 -9999 -9999 -9999 -9999 -9999 -9999 -9999 -9999 -9999 -9999 -9999 -9999 -9999 -9999 -9999 -9999 -9999 -9999 -9999 -9999 -9999 -9999 -9999 -9999 -9999 
-9999 -9999 -9999 -9999 -9999 -9999 -9999 -9999 -9999 -9999 -9999 -9999 -9999 -9999 -9999 -9999 -9999 -9999 -9999 -9999 -9999 -9999 -9999 -9999 -9999 -9999 -9999 5.511 5.812 5.281 4.657 3.605 2.903 1.611 0.552 0 1.832 1.832 1.832 1.832 1.618 0 1.119 1.119 0 0 0 0 0 0 0 0 0 0 0 0 0 0 0 1.225 1.273 1.273 1.273 1.273 0.973 0.998 1.319 1.319 1.319 1.319 0 0.282 0.282 0.318 1.881 1.881 1.881 1.881 1.564 1.229 1.178 1.046 1.046 0 1.212 1.212 1.382 1.382 0 0.149 1.208 1.208 1.366 1.388 1.388 1.388 0 0 0.855 1.26 1.478 1.76 1.76 1.76 1.368 1.368 1.275 0.113 0.113 0 0.711 0.895 0.895 0.711 0 2.187 2.187 1.269 1.269 1.401 1.401 1.771 1.987 2.038 2.166 2.746 1.645 1.862 2.725 2.725 2.725 1.538 0 0 0 0 0 1.259 1.069 1.069 1.069 1.069 0.78 0.704 0.738 0.912 1.515 1.515 1.515 1.515 0.723 1.012 1.496 1.496 1.359 1.254 1.229 1.719 1.719 1.719 1.719 1.553 1.553 1.318 1.316 1.255 1.255 1.474 1.648 1.648 1.648 1.648 -9999 -9999 -9999 -9999 -9999 -9999 -9999 -9999 -9999 -9999 -9999 -9999 -9999 -9999 -9999 -9999 -9999 -9999 -9999 -9999 -9999 -9999 -9999 -9999 -9999 -9999 -9999 -9999 -9999 -9999 -9999 -9999 
-9999 -9999 -9999 -9999 -9999 -9999 -9999 -9999 -9999 -9999 -9999 -9999 -9999 -9999 -9999 -9999 -9999 -9999 -9999 -9999 -9999 -9999 -9999 -9999 -9999 -9999 -9999 -9999 5.234 5.234 4.657 3.466 2.903 0.605 0.605 0.599 1.832 1.832 1.832 1.832 1.618 0 1.527 1.815 1.815 1.071 0.775 0.775 0.775 0 0 0 0 0 0 0 0 0 0 1.225 1.273 1.273 1.273 1.273 0.973 0.973 1.072 1.319 1.319 0 0.285 0.285 0.285 0.282 1.552 1.552 1.564 1.564 1.256 1.805 1.805 1.805 0.905 1.217 1.217 1.217 1.217 0.893 0.091 0.65 1.208 1.208 1.208 1.388 1.388 2.154 2.154 0 0 0 1.26 1.362 1.76 0.765 1.301 1.275 0.113 0.113 0.113 0 0 0.711 0.711 1.444 1.665 2.187 2.187 2.187 1.269 1.217 1.771 2.251 2.251 2.251 2.746 2.746 2.746 1.862 2.725 2.725 1.87 1.87 0 0 0 0 1.259 1.259 1.259 1.069 1.157 1.157 1.157 0.663 0.62 0.912 1.072 1.515 1.072 0.723 1.012 1.012 1.359 1.359 1.359 1.359 1.229 1.719 1.719 1.719 1.719 1.553 1.553 1.318 1.316 1.316 1.219 1.219 1.219 1.648 1.648 1.426 1.256 -9999 -9999 -9999 -9999 -9999 -9999 -9999 -9999 -9999 -9999 -9999 -9999 -9999 -9999 -9999 -9999 -9999 -9999 -9999 -9999 -9999 -9999 -9999 -9999 -9999 -9999 -9999 -9999 -9999 -9999 -9999 
-9999 -9999 -9999 -9999 -9999 -9999 -9999 -9999 -9999 -9999 -9999 -9999 -9999 -9999 -9999 -9999 -9999 -9999 -9999 -9999 -9999 -9999 -9999 -9999 -9999 -9999 -9999 -9999 4.915 4.657 4.657 2.903 2.34 0.605 0.605 0.599 0.939 1.832 1.832 1.618 1.618 0.688 1.815 1.815 1.815 1.815 0.775 0.775 0.775 0 0 0 0 0 0 0 0 0 0 0 1.225 1.273 1.273 0.973 0.973 0.973 1.072 1.072 1.072 0 0.877 0.877 0.285 0.282 1.552 1.552 1.552 1.314 1.208 1.805 1.805 1.805 1.595 1.217 1.217 1.217 1.243 1.243 1.52 1.52 1.52 1.47 1.398 1.206 2.154 2.154 2.154 2.154 1.06 0 0 0.668 1.301 1.301 1.301 1.301 1.027 1.114 0.561 0.112 0.112 0 1.331 1.526 1.665 2.187 2.187 2.187 1.81 0.441 2.251 2.251 2.251 2.361 2.746 2.746 2.746 1.244 1.838 1.87 1.87 1.87 0 0 0 0 1.259 1.259 1.259 1.069 1.157 1.174 1.968 1.968 0.566 1.051 1.072 1.072 1.072 0.772 0.795 1.012 1.359 1.359 1.359 1.347 1.347 1.347 1.719 1.719 1.553 1.553 1.553 1.318 1.316 1.316 1.219 1.219 1.219 1.022 1.426 1.176 1.359 1.57 -9999 -9999 -9999 -9999 -9999 -9999 -9999 -9999 -9999 -9999 -9999 -9999 -9999 -9999 -9999 -9999 -9999 -9999 -9999 -9999 -9999 -9999 -9999 -9999 -9999 -9999 -9999 -9999 -9999 -9999 
-9999 -9999 -9999 -9999 -9999 -9999 -9999 -9999 -9999 -9999 -9999 -9999 -9999 -9999 -9999 -9999 -9999 -9999 -9999 -9999 -9999 -9999 -9999 -9999 -9999 -9999 -9999 -9999 -9999 4.296 3.261 2.395 1.182 0.605 0.605 0.599 0.599 0.599 1.559 1.559 0.141 0.688 1.815 1.815 1.815 1.815 0.775 0.775 0.775 0.117 0 0 0 0 0 0.159 0.159 0.159 0.14 0.142 0.171 0.611 0.611 0.319 0.498 0.498 0.148 0 0 0.147 0.877 1.271 0.877 0.219 0.162 1.314 1.314 1.304 1.208 1.805 1.805 1.805 1.595 0.572 1.217 1.243 1.294 1.294 1.52 1.52 1.52 1.47 1.47 1.02 2.154 2.154 2.154 2.154 1.48 1.06 0 0.668 1.301 1.301 1.369 1.369 1.114 1.114 1.114 0.112 0.112 0 1.331 1.656 1.844 1.844 2.187 1.81 1.417 0.916 1.194 2.251 2.251 2.361 2.746 2.746 2.746 1.244 1.561 1.698 1.87 1.698 1.432 1.432 1.432 0 1.259 1.259 1.259 1.04 1.174 1.968 1.968 1.968 1.968 1.782 1.072 1.072 1.072 0.948 0.795 0.946 0.946 1.341 1.717 1.717 1.352 1.352 1.352 1.276 1.276 1.276 1.007 1.316 1.316 1.142 1.142 1.219 1.142 1.022 1.022 1.287 1.359 1.579 -9999 -9999 -9999 -9999 -9999 -9999 -9999 -9999 -9999 -9999 -9999 -9999 -9999 -9999 -9999 -9999 -9999 -9999 -9999 -9999 -9999 -9999 -9999 -9999 -9999 -9999 -9999 -9999 -9999 -9999 
-9999 -9999 -9999 -9999 -9999 -9999 -9999 -9999 -9999 -9999 -9999 -9999 -9999 -9999 -9999 -9999 -9999 -9999 -9999 -9999 -9999 -9999 -9999 -9999 -9999 -9999 -9999 -9999 -9999 -9999 3.346 3.346 1.182 2.243 2.347 1.15 1.071 1.289 1.289 1.583 1.583 1.583 1.388 1.815 1.815 1.276 0 0.12 0.12 0.12 0 0 0 0 0 0.159 0.159 0.159 0.142 0.142 0.171 0.911 0.911 0.911 0.2 0 0 0 0 0.886 1.279 1.279 1.279 0.731 0.125 1.131 1.304 1.304 1.304 1.467 1.595 1.595 0.09 0.09 1.039 1.243 1.294 1.294 1.52 1.52 1.52 1.589 1.589 1.207 1.795 2.154 2.154 1.48 1.48 1.06 0 0 1.02 1.369 1.369 1.369 1.369 1.114 1.114 0.369 1.302 0 1.331 1.844 1.844 1.844 1.844 1.548 0.854 0.916 1.194 1.236 2.022 2.253 2.253 2.295 2.295 1.244 0 0 0 1.058 1.432 1.432 1.432 1.432 1.413 1.413 1.203 1.061 1.174 1.968 1.968 1.968 1.968 1.782 1.782 1.782 1.323 1.323 0.795 1.344 1.53 1.717 1.859 1.859 1.859 1.706 1.352 1.276 1.276 1.349 1.442 1.442 1.074 0.961 1.142 1.142 1.142 1.009 1.188 1.287 1.359 1.579 1.827 -9999 -9999 -9999 -9999 -9999 -9999 -9999 -9999 -9999 -9999 -9999 -9999 -9999 -9999 -9999 -9999 -9999 -9999 -9999 -9999 -9999 -9999 -9999 -9999 -9999 -9999 -9999 -9999 -9999 
-9999 -9999 -9999 -9999 -9999 -9999 -9999 -9999 -9999 -9999 -9999 -9999 -9999 -9999 -9999 -9999 -9999 -9999 -9999 -9999 -9999 -9999 -9999 -9999 -9999 -9999 -9999 -9999 -9999 -9999 4.268 3.465 3.402 2.347 2.347 2.347 1.59 1.59 1.59 2.715 1.583 1.583 0.759 1.108 1.108 0 0.12 0.12 0.12 0.12 0 0 0 0 0 0.159 0.159 0.159 0.14 0.142 0.911 0.911 0.911 0.911 0 0 0 0 0.45 1.279 1.336 1.305 1.279 1.271 0 1.131 1.376 1.376 1.376 0.255 0 0 0 0.737 1.039 1.039 1.294 1.294 1.294 1.244 1.589 1.589 1.589 1.589 1.207 1.609 1.609 1.48 1.417 1.417 1.357 0.15 0.353 1.369 1.369 1.369 1.369 1.114 1.114 1.302 1.302 1.302 1.109 1.671 1.844 1.844 1.844 1.667 0.833 0.833 0.916 1.236 1.681 1.681 1.831 1.831 0.849 0 0 0 0.177 1.695 1.625 1.625 1.432 1.37 1.413 1.413 1.413 1.203 1.061 1.61 1.968 1.968 1.782 1.782 1.782 1.782 1.323 1.323 1.877 1.344 1.53 1.834 1.859 1.859 1.859 1.859 1.352 1.26 1.349 1.442 1.442 1.442 1.074 1.074 0.909 0.743 0.989 1.009 1.188 1.613 1.613 1.653 1.827 1.827 -9999 -9999 -9999 -9999 -9999 -9999 -9999 -9999 -9999 -9999 -9999 -9999 -9999 -9999 -9999 -9999 -9999 -9999 -9999 -9999 -9999 -9999 -9999 -9999 -9999 -9999 -9999 -9999 
-9999 -9999 -9999 -9999 -9999 -9999 -9999 -9999 -9999 -9999 -9999 -9999 -9999 -9999 -9999 -9999 -9999 -9999 -9999 -9999 -9999 -9999 -9999 -9999 -9999 -9999 -9999 -9999 -9999 -9999 -9999 4.857 4.857 4.022 3.634 2.578 2.347 3.066 3.066 2.8 2.727 3.382 0 0 0.1 0.1 0 0.12 0.12 0.12 0 0 0.142 0.171 0 0 0 1.271 1.271 0.156 0.856 0.911 0.911 0.911 0.165 1.159 1.331 0.99 1.221 1.336 1.336 1.336 1.305 0.885 1.277 1.376 1.376 1.376 1.376 0 0 0 0 0.737 1.039 1.039 1.039 1.294 1.244 1.244 1.589 1.589 1.589 1.589 1.609 1.846 1.846 1.846 1.559 1.417 1.417 0 0.15 0.15 2.068 2.068 2.068 1.059 1.024 1.302 1.302 1.302 1.302 1.552 2.487 1.678 1.885 1.885 1.413 1.376 1.085 0.735 1.292 1.681 1.681 0 0 0 0 1.078 1.695 1.695 1.695 1.625 1.625 1.359 1.413 1.413 1.413 1.203 1.143 1.977 1.609 1.853 1.853 1.782 1.782 1.323 1.877 1.877 1.877 1.877 1.344 1.53 1.859 1.859 1.859 1.706 0.928 1.26 1.349 1.442 1.442 2.104 2.104 2.104 0.813 0.743 0.743 1.26 1.26 2.197 2.197 2.197 1.653 1.827 -9999 -9999 -9999 -9999 -9999 -9999 -9999 -9999 -9999 -9999 -9999 -9999 -9999 -9999 -9999 -9999 -9999 -9999 -9999 -9999 -9999 -9999 -9999 -9999 -9999 -9999 -9999 -9999 
-9999 -9999 -9999 -9999 -9999 -9999 -9999 -9999 -9999 -9999 -9999 -9999 -9999 -9999 -9999 -9999 -9999 -9999 -9999 -9999 -9999 -9999 -9999 -9999 -9999 -9999 -9999 -9999 -9999 -9999 -9999 -9999 5.066 4.534 3.942 3.485 3.485 3.742 3.965 3.994 3.994 3.671 3.382 2.579 0.1 0.1 2.124 2.124 0 0 0 0.142 0.171 0.171 0.171 1.08 1.271 1.271 1.271 1.271 0.156 0.856 0.856 0.833 1.159 1.597 1.597 1.597 1.331 1.336 1.336 1.336 1.305 0.657 1.277 1.277 1.376 1.376 1.376 0 0 0 0 0 0.737 1.039 0.583 1.355 1.355 1.234 1.422 1.589 1.589 1.526 1.846 1.846 1.846 1.846 1.559 1.417 1.417 0 0.136 1.79 2.191 2.191 2.191 1.858 1.024 1.217 1.304 1.304 1.267 2.487 2.487 2.545 2.545 2.134 1.885 1.413 1.376 1.04 0.735 0.091 0 0 0 0 1.285 1.49 1.8 1.901 1.901 1.901 1.625 1.37 1.413 1.413 1.399 1.582 1.977 1.977 1.977 1.924 1.853 1.329 1.293 1.293 1.877 1.877 1.877 1.877 1.538 1.538 1.538 1.834 1.491 1.186 0.86 1.162 1.162 1.349 1.442 2.104 2.104 2.104 1.556 0.424 1.005 1.26 1.51 2.197 2.197 2.197 1.653 1.777 1.777 -9999 -9999 -9999 -9999 -9999 -9999 -9999 -9999 -9999 -9999 -9999 -9999 -9999 -9999 -9999 -9999 -9999 -9999 -9999 -9999 -9999 -9999 -9999 -9999 -9999 -9999 -9999 
-9999 -9999 -9999 -9999 -9999 -9999 -9999 -9999 -9999 -9999 -9999 -9999 -9999 -9999 -9999 -9999 -9999 -9999 -9999 -9999 -9999 -9999 -9999 -9999 -9999 -9999 -9999 -9999 -9999 -9999 -9999 -9999 5.339 5.03 4.142 4.096 4.096 3.982 4.18 4.293 4.374 4.374 4.283 3.899 3.899 2.246 2.246 2.148 2.056 0 0 0.142 0.171 0.171 1.223 1.249 1.271 1.271 1.271 1.271 0.156 0.156 0 0.191 1.738 1.799 1.738 1.597 1.331 1.246 1.336 1.336 0.657 0.657 1.277 1.277 1.277 0.56 0.56 0.56 0 0 0 0 0 0.538 1.355 1.355 1.355 1.355 1.234 1.446 1.446 1.446 1.506 1.846 1.846 1.846 1.559 1.436 1.436 1.436 0 1.982 2.191 2.191 2.191 1.858 1.126 1.304 1.304 1.304 1.442 2.487 2.545 2.545 2.545 2.545 1.885 1.443 1.376 1.04 0 0 0 0 1.072 1.285 1.49 1.719 2.096 2.525 2.599 2.599 1.37 1.37 1.37 1.399 2.026 2.026 2.026 1.977 1.977 1.924 1.853 1.059 0.856 0.87 1.336 2.472 2.472 2.472 1.977 1.538 1.538 1.322 1.322 0.76 1.123 1.123 1.123 1.123 1.622 2.104 2.104 2.104 1.556 1.556 1.012 1.012 1.26 2.197 2.197 2.197 1.666 1.777 1.777 1.777 -9999 -9999 -9999 -9999 -9999 -9999 -9999 -9999 -9999 -9999 -9999 -9999 -9999 -9999 -9999 -9999 -9999 -9999 -9999 -9999 -9999 -9999 -9999 -9999 -9999 -9999 
-9999 -9999 -9999 -9999 -9999 -9999 -9999 -9999 -9999 -9999 -9999 -9999 -9999 -9999 -9999 -9999 -9999 -9999 -9999 -9999 -9999 -9999 -9999 -9999 -9999 -9999 -9999 -9999 -9999 -9999 -9999 -9999 -9999 5.03 4.64 4.64 4.64 4.355 4.614 4.701 4.701 4.736 4.736 4.283 3.899 3.899 2.246 2.246 2.056 2.056 0.38 0 0.171 0.171 1.313 1.313 1.313 1.271 1.271 0 0.156 0.114 0 1.799 1.799 1.799 1.799 1.597 1.234 1.234 0.639 0.639 0 0.657 0.657 1.277 0.331 0.56 0.56 0.56 0 0 0 0 0.181 0.538 1.355 1.355 1.355 1.355 0 1.446 1.446 1.446 1.446 1.484 1.484 1.559 1.404 1.436 1.436 1.436 0.242 1.982 2.191 2.191 2.191 1.858 1.126 1.304 1.304 1.442 2.004 2.487 2.545 2.545 2.545 2.545 1.712 1.588 1.175 1.04 0 0 0 1.072 1.072 1.285 1.49 1.719 2.525 2.599 2.599 2.599 2.599 1.874 1.874 1.682 2.026 2.026 2.026 2.026 1.977 1.924 1.853 1.345 1.497 1.336 1.84 2.891 2.891 2.472 2.155 1.977 1.538 1.322 1.322 1.322 1.123 1.123 1.123 1.123 1.512 1.622 2.104 1.622 1.556 1.012 1.012 1.012 1.012 0.932 1.2 1.666 1.666 1.777 1.777 1.777 -9999 -9999 -9999 -9999 -9999 -9999 -9999 -9999 -9999 -9999 -9999 -9999 -9999 -9999 -9999 -9999 -9999 -9999 -9999 -9999 -9999 -9999 -9999 -9999 -9999 -9999 
-9999 -9999 -9999 -9999 -9999 -9999 -9999 -9999 -9999 -9999 -9999 -9999 -9999 -9999 -9999 -9999 -9999 -9999 -9999 -9999 -9999 -9999 -9999 -9999 -9999 -9999 -9999 -9999 -9999 -9999 -9999 -9999 -9999 -9999 5.016 4.64 4.64 4.478 4.614 4.838 4.973 4.973 4.736 4.406 3.899 3.899 2.246 2.246 2.056 1.461 0.38 0 0 0 1.313 1.313 1.313 1.277 1.236 0 0.114 0.114 0.114 1.799 1.799 1.799 1.799 1.728 1.234 1.234 0.762 0.762 0.639 0 0 0 0.331 0.56 0.56 0.56 0 0 0.601 0.642 0.642 0.642 0.717 1.355 1.355 0.717 0.106 0.152 0.152 0.171 1.02 1.02 1.342 1.342 1.342 1.436 1.436 1.436 0.965 0 0 2.191 1.799 1.65 1.65 1.65 1.304 1.304 2.004 2.004 2.39 2.545 2.545 1.944 1.712 1.588 0 0 0.195 0.775 1.91 1.91 1.91 1.072 1.366 1.669 2.146 2.599 2.599 2.599 2.599 1.874 1.874 1.874 2.026 2.026 2.026 1.859 1.859 1.859 1.547 1.893 1.893 1.749 2.342 2.891 2.891 2.891 2.155 1.977 1.322 1.322 1.322 1.322 0.786 1.123 1.311 1.311 1.723 1.723 1.723 1.391 1.358 1.358 1.233 1.012 1.011 1.787 1.787 1.787 1.666 1.666 1.607 1.607 0.72 -9999 -9999 -9999 -9999 -9999 -9999 -9999 -9999 -9999 -9999 -9999 -9999 -9999 -9999 -9999 -9999 -9999 -9999 -9999 -9999 -9999 -9999 -9999 -9999 -9999 
-9999 -9999 -9999 -9999 -9999 -9999 -9999 -9999 -9999 -9999 -9999 -9999 -9999 -9999 -9999 -9999 -9999 -9999 -9999 -9999 -9999 -9999 -9999 -9999 -9999 -9999 -9999 -9999 -9999 -9999 -9999 -9999 -9999 -9999 5.238 4.769 4.64 4.478 4.713 4.973 4.973 4.973 4.973 4.592 4.375 2.861 2.246 2.056 1.461 0.38 0.38 0 0 0 1.313 1.313 1.313 1.258 0.963 0 0.949 0.114 0.988 1.687 1.799 1.799 1.728 1.728 1.234 1.234 0.762 0.762 0.762 0 0 0 0 0.331 0.088 0.088 0 0 0.601 0.642 0.642 0.642 0.189 0.717 0.908 0.908 0.908 0.106 0.152 0.171 0.171 0.171 1.342 1.342 1.342 1.259 1.098 1.098 0.819 0 0 0.244 0.947 1.65 1.65 1.941 1.941 1.941 1.442 2.004 2.004 1.601 1.819 1.819 1.701 0 0.187 0.195 0.317 1.598 1.91 1.91 1.91 1.535 0.837 1.669 1.669 2.146 2.599 2.599 1.874 1.874 1.874 1.682 1.682 1.682 1.582 1.598 1.913 1.814 1.893 1.893 1.893 1.893 2.342 2.891 2.891 2.891 2.155 1.642 1.642 2.047 2.047 1.928 0.733 1.003 1.311 1.578 1.723 1.723 1.964 1.964 1.964 1.358 1.233 1.542 1.542 1.787 1.787 1.787 1.666 1.107 0.958 0.925 0.717 0.717 -9999 -9999 -9999 -9999 -9999 -9999 -9999 -9999 -9999 -9999 -9999 -9999 -9999 -9999 -9999 -9999 -9999 -9999 -9999 -9999 -9999 -9999 -9999 -9999 
-9999 -9999 -9999 -9999 -9999 -9999 -9999 -9999 -9999 -9999 -9999 -9999 -9999 -9999 -9999 -9999 -9999 -9999 -9999 -9999 -9999 -9999 -9999 -9999 -9999 -9999 -9999 -9999 -9999 -9999 -9999 -9999 -9999 -9999 -9999 5.238 4.496 4.558 4.713 5.065 4.973 4.973 4.973 4.592 4.105 2.861 1.393 0.121 0.209 0.209 0 0 0 0 0.135 1.313 1.18 1.18 1.18 0.949 0.949 0.949 0.988 1.192 1.687 1.728 1.728 0.997 0.997 0.997 0.762 0.762 0.762 0 0.116 0.116 0.11 0.088 0.088 0.088 0.12 0.12 0.601 0.642 0.642 0.88 0.616 0.099 0.908 0.908 0.908 0.123 0 0.171 0.171 0.171 0 1.342 1.259 1.098 1.098 1.098 0 0 0 0.244 1.208 1.65 1.65 1.941 1.941 1.941 1.073 1.096 1.179 1.601 1.701 1.701 0 0 0.187 0.317 1.164 1.598 1.91 1.91 1.91 1.535 0.767 1.618 1.618 1.472 1.491 1.705 1.721 1.721 1.721 1.033 1.033 1.582 1.582 1.913 1.913 1.913 1.893 1.893 1.893 1.893 2.342 2.891 2.891 2.638 2.638 1.642 2.047 2.047 2.047 2.047 0.733 0.733 1.578 1.578 1.723 1.723 1.964 1.964 1.964 1.358 1.354 1.542 1.642 1.787 1.787 1.787 1.721 1.049 0.925 0.925 0.686 0.686 -9999 -9999 -9999 -9999 -9999 -9999 -9999 -9999 -9999 -9999 -9999 -9999 -9999 -9999 -9999 -9999 -9999 -9999 -9999 -9999 -9999 -9999 -9999 -9999 
-9999 -9999 -9999 -9999 -9999 -9999 -9999 -9999 -9999 -9999 -9999 -9999 -9999 -9999 -9999 -9999 -9999 -9999 -9999 -9999 -9999 -9999 -9999 -9999 -9999 -9999 -9999 -9999 -9999 -9999 -9999 -9999 -9999 -9999 -9999 -9999 4.596 5.006 5.065 5.065 5.065 4.973 4.783 4.579 4.104 1.393 1.393 0.209 0.209 0.209 0 0 0 0 0.135 1.18 1.18 1.18 0.949 0.949 0.949 1.311 1.311 1.311 1.029 1.029 0.86 0.997 0.997 0.997 0 0 0 0 0.116 0.2 0.2 0.2 0 0.12 0.12 0.12 0.12 0 0.88 0.88 0.88 0.616 1.353 1.353 1.353 1.434 1.434 0.367 0 0 0 0 0 1.098 1.098 1.098 0.147 0.147 0 0 1.208 1.352 1.403 1.941 1.941 1.941 1.046 0.972 0 0 0 0 0 0.719 0.719 1.218 1.218 1.218 1.598 1.598 1.535 1.535 1.618 1.618 1.618 1.618 1.062 1.016 1.417 1.417 1.417 1.033 0.931 1.223 1.582 1.913 1.913 1.913 1.814 1.893 1.893 1.349 1.957 2.342 2.638 2.638 1.422 1.642 1.933 2.047 2.047 2.047 0.999 1.159 1.578 1.578 1.578 1.727 1.964 1.964 1.964 1.354 1.354 1.642 1.642 1.721 1.787 1.721 1.049 1.203 1.203 1.203 0.686 0.838 0.919 -9999 -9999 -9999 -9999 -9999 -9999 -9999 -9999 -9999 -9999 -9999 -9999 -9999 -9999 -9999 -9999 -9999 -9999 -9999 -9999 -9999 -9999 -9999 
-9999 -9999 -9999 -9999 -9999 -9999 -9999 -9999 -9999 -9999 -9999 -9999 -9999 -9999 -9999 -9999 -9999 -9999 -9999 -9999 -9999 -9999 -9999 -9999 -9999 -9999 -9999 -9999 -9999 -9999 -9999 -9999 -9999 -9999 -9999 -9999 4.968 5.006 5.065 5.065 5.065 4.841 4.783 4.579 4.056 1.393 1.393 0.209 0.209 0.209 0 0 0 0 0 0.161 0.161 0.161 0.15 0.949 0.949 1.311 1.365 1.365 1.863 1.863 0.93 0.997 0.997 1.194 1.194 1.065 0 0 0.116 0.2 0.2 0.2 0.2 0.12 0.12 0.12 0.12 0.197 0.88 1.143 1.143 1.353 1.353 1.353 1.434 1.434 1.434 1.434 0.476 0 0 0 0.344 0.344 0.344 0.344 0.147 0.147 0 1.394 1.394 1.208 1.352 1.505 1.505 1.505 0.972 0.85 0 0.527 0.721 0.721 0.527 0.719 1.281 1.281 1.281 1.605 1.218 1.089 1.249 1.089 1.618 1.618 1.618 1.618 1.062 0.669 1.417 1.417 1.417 0.891 0.999 1.155 1.264 1.913 1.913 1.913 1.702 0.993 0.804 0.783 1.676 1.676 1.676 1.155 1.155 1.422 1.933 2.047 2.047 1.928 1.435 1.352 1.228 1.578 1.578 1.727 1.727 1.964 1.438 1.354 1.354 1.642 1.642 1.642 1.538 0.891 0.891 1.203 1.203 1.203 0.838 0.838 0.935 0.935 -9999 -9999 -9999 -9999 -9999 -9999 -9999 -9999 -9999 -9999 -9999 -9999 -9999 -9999 -9999 -9999 -9999 -9999 -9999 -9999 -9999 -9999 
-9999 -9999 -9999 -9999 -9999 -9999 -9999 -9999 -9999 -9999 -9999 -9999 -9999 -9999 -9999 -9999 -9999 -9999 -9999 -9999 -9999 -9999 -9999 -9999 -9999 -9999 -9999 -9999 -9999 -9999 -9999 -9999 -9999 -9999 -9999 -9999 -9999 5.006 5.065 5.065 5.065 4.783 4.589 4.056 2.185 1.253 0.238 0.218 0.209 0.209 0 0 0 0 0 0 0 0 0 0 0.557 1.365 1.365 1.365 1.863 1.863 1.863 1.398 1.194 1.194 1.194 1.194 1.065 0 0.116 0.2 0.2 0.2 0 0 0.12 1.152 1.152 1.152 1.143 1.143 1.143 1.671 1.671 1.353 1.434 1.434 1.434 1.434 0.476 0 0 0 0.876 0.876 0.876 0.344 0.147 1.042 1.394 1.394 1.394 1.394 0 0 0 0 0 0 0 0.721 0.721 0.721 1.355 1.635 1.642 1.779 1.779 1.779 1.605 1.089 1.089 1.089 1.004 1.618 1.618 1.062 1.062 1.536 0.857 0.68 0.68 0.742 0.742 1.213 1.264 1.702 1.702 1.702 1.702 0.949 0.949 0.865 1.181 1.556 1.556 1.556 0.955 0.989 0.989 1.496 1.496 1.496 1.435 1.352 1.661 1.661 1.661 1.526 1.727 1.438 1.261 1.354 1.354 1.642 1.642 1.642 1.538 0.481 0.798 1.203 1.203 1.203 0.838 0.838 1.155 1.155 -9999 -9999 -9999 -9999 -9999 -9999 -9999 -9999 -9999 -9999 -9999 -9999 -9999 -9999 -9999 -9999 -9999 -9999 -9999 -9999 -9999 -9999 
-9999 -9999 -9999 -9999 -9999 -9999 -9999 -9999 -9999 -9999 -9999 -9999 -9999 -9999 -9999 -9999 -9999 -9999 -9999 -9999 -9999 -9999 -9999 -9999 -9999 -9999 -9999 -9999 -9999 -9999 -9999 -9999 -9999 -9999 -9999 -9999 -9999 -9999 4.961 4.822 4.666 4.016 3.732 0.158 0.158 0.218 0.218 0.218 0.187 0 0 0 0 0 0 0 0 0 0 0 0 1.365 1.365 1.365 1.863 1.863 1.863 1.648 1.648 1.194 1.194 1.194 1.065 0 0 0 0 0 0 0.994 0.994 1.152 1.152 1.152 1.143 1.143 1.671 2.169 2.169 2.169 1.173 1.291 1.291 1.275 0 0 0 0 0.876 0.876 0.876 0.876 0.292 1.149 1.394 1.394 1.394 1.394 0 0 0 0 0 0 0 0.721 0.721 0.987 1.635 1.635 1.779 1.779 1.779 1.779 1.744 1.021 1.089 1.089 1.004 0.963 0.816 0.816 1.536 1.536 1.536 0.857 0.68 0.491 0.674 1.213 1.264 1.66 1.702 1.702 0.949 0.949 0.949 0.865 1.181 1.556 1.556 1.556 1.006 0.955 0.831 0.772 1.435 1.435 1.435 1.661 1.661 1.661 1.661 1.526 1.495 1.237 0.971 0.971 0.734 1.208 1.208 1.208 1.145 1.342 1.342 1.342 1.191 1.191 1.437 1.437 1.155 1.155 1.155 -9999 -9999 -9999 -9999 -9999 -9999 -9999 -9999 -9999 -9999 -9999 -9999 -9999 -9999 -9999 -9999 -9999 -9999 -9999 -9999 -9999 
-9999 -9999 -9999 -9999 -9999 -9999 -9999 -9999 -9999 -9999 -9999 -9999 -9999 -9999 -9999 -9999 -9999 -9999 -9999 -9999 -9999 -9999 -9999 -9999 -9999 -9999 -9999 -9999 -9999 -9999 -9999 -9999 -9999 -9999 -9999 -9999 -9999 -9999 4.658 4.658 4.474 3.851 2.604 2.143 0.158 0.218 0.218 0.218 0 0 0 0 0 1.123 1.166 1.166 0.944 0.944 0 0 0 0 0 0 1.863 1.863 1.648 1.648 1.648 1.648 1.194 1.065 0 0 0 0 0 0.965 0.965 0.994 1.537 2.067 2.067 2.067 1.072 1.143 2.06 2.169 2.169 2.169 1.622 1.622 1.275 1.275 0.133 0.172 0.147 0 0.876 0.876 0.876 0.292 0.292 1.149 1.229 1.394 1.394 0.632 0 0 0 0.146 1.263 1.263 0.146 1.069 1.276 1.239 1.635 1.635 1.642 1.779 1.779 1.744 1.744 1.021 1.104 1.104 1.104 0.816 0.816 1.176 1.536 1.536 1.536 0.985 0.491 1.424 1.424 1.213 1.235 1.264 1.455 1.455 0.949 0.949 0.949 0.865 0.865 1.556 1.556 1.556 1.006 0.899 0.772 0.772 0.772 1.239 1.239 1.323 1.661 1.661 1.747 1.747 1.747 1.747 1.874 1.874 1.874 1.208 1.208 1.208 1.342 1.389 1.389 1.342 1.684 1.684 1.684 1.498 1.566 1.566 1.566 0.569 -9999 -9999 -9999 -9999 -9999 -9999 -9999 -9999 -9999 -9999 -9999 -9999 -9999 -9999 -9999 -9999 -9999 -9999 -9999 -9999 
-9999 -9999 -9999 -9999 -9999 -9999 -9999 -9999 -9999 -9999 -9999 -9999 -9999 -9999 -9999 -9999 -9999 -9999 -9999 -9999 -9999 -9999 -9999 -9999 -9999 -9999 -9999 -9999 -9999 -9999 -9999 -9999 -9999 -9999 -9999 -9999 -9999 -9999 -9999 4.109 3.976 2.909 2.143 2.143 0.182 0.117 0.117 0 0 0 0 0 1.123 1.243 1.35 1.35 1.35 0.944 0.944 0 0 0 0 0 1.607 1.628 1.648 1.648 1.648 1.648 0.857 0.857 0 0 0 0 0.965 0.965 0.965 1.656 2.001 2.067 2.067 2.067 1.485 1.072 2.06 2.169 2.169 2.169 1.622 1.622 1.622 1.275 1.08 0.645 0.251 0.147 0 0.141 0.292 0.141 0.141 1.042 1.149 1.228 1.049 0 0 0 0 1.263 1.263 1.263 1.542 1.542 1.542 1.276 1.562 1.635 1.635 1.604 1.744 1.744 1.648 1.123 1.123 1.104 1.429 1.429 1.445 1.445 1.536 1.536 1.536 1.361 1.424 1.424 1.424 1.424 1.121 0.948 0.948 0.948 0.948 1.062 0.979 0.943 0.901 0.992 1.006 1.006 0.928 0.928 0.772 0.772 0.772 0.564 0.546 1.03 1.323 1.403 1.747 1.747 1.747 1.747 1.874 1.874 1.874 1.412 1.32 1.281 1.281 1.997 1.997 1.997 1.997 1.983 1.983 1.983 1.983 1.566 1.566 1.298 -9999 -9999 -9999 -9999 -9999 -9999 -9999 -9999 -9999 -9999 -9999 -9999 -9999 -9999 -9999 -9999 -9999 -9999 -9999 -9999 
-9999 -9999 -9999 -9999 -9999 -9999 -9999 -9999 -9999 -9999 -9999 -9999 -9999 -9999 -9999 -9999 -9999 -9999 -9999 -9999 -9999 -9999 -9999 -9999 -9999 -9999 -9999 -9999 -9999 -9999 -9999 -9999 -9999 -9999 -9999 -9999 -9999 -9999 -9999 -9999 3.451 2.909 1.956 0.282 0.182 0.117 0.479 0 1.234 1.234 1.234 0 1.243 1.35 1.35 1.35 1.35 0.944 0.944 0 0 0 0 0 0 1.608 1.608 1.648 1.648 0 0 0 0 0 0 0 0.965 0.965 0.965 1.813 2.001 2.067 2.067 2.067 1.65 0.121 1.468 2.06 2.169 1.622 1.622 1.622 1.622 1.215 1.215 1.08 0.78 0.147 0.147 0 0.141 0.141 0.091 0.091 0 0 1.834 1.834 1.645 1.583 0 1.263 1.263 1.357 1.542 1.542 1.542 1.276 1.434 1.604 1.604 1.727 1.82 1.82 1.856 1.856 1.856 1.547 1.547 1.547 1.445 1.445 1.445 1.446 1.446 1.361 1.424 1.424 1.424 1.424 1.121 1.033 0.948 1.129 1.129 1.129 1.078 1.104 1.151 1.151 2.143 1.805 2.678 2.678 2.678 1.279 1.279 0.553 0.553 0.637 1.03 1.169 1.254 1.747 1.747 1.399 1.874 1.874 1.874 1.722 1.32 1.281 1.281 2.087 2.087 2.087 1.997 1.983 1.983 2.093 2.093 1.571 1.566 1.298 0.634 -9999 -9999 -9999 -9999 -9999 -9999 -9999 -9999 -9999 -9999 -9999 -9999 -9999 -9999 -9999 -9999 -9999 -9999 -9999 
-9999 -9999 -9999 -9999 -9999 -9999 -9999 -9999 -9999 -9999 -9999 -9999 -9999 -9999 -9999 -9999 -9999 -9999 -9999 -9999 -9999 -9999 -9999 -9999 -9999 -9999 -9999 -9999 -9999 -9999 -9999 -9999 -9999 -9999 -9999 -9999 -9999 -9999 -9999 -9999 2.909 3.526 3.526 3.304 0.182 0.479 0.479 1.046 1.234 1.234 1.234 1.211 1.211 1.314 1.35 1.35 1.35 0.944 0 0 0 0 0 0 0 0 1.608 0 0 0 0 0 0 0 0 0 1.512 1.512 1.539 1.656 1.813 2.001 2.067 1.65 1.466 1.468 1.468 1.468 1.468 1.434 1.622 1.622 1.509 1.509 1.215 1.215 0.992 0.613 0 0 0 0.091 0.091 0.091 0 1.563 1.885 1.885 1.834 1.645 0 0 1.656 1.656 1.656 1.642 1.542 1.149 1.219 1.604 1.604 2.394 2.394 2.394 1.856 1.856 1.856 1.562 1.547 1.547 1.547 1.445 1.446 1.446 1.446 1.446 1.361 1.424 1.424 1.288 1.548 1.548 1.548 1.129 1.129 1.129 1.137 1.151 1.151 2.143 2.143 2.678 2.678 2.678 2.678 1.522 1.522 1.279 0.553 0.714 1.146 1.305 1.398 1.254 1.254 0.934 1.722 1.874 1.722 1.722 1.32 1.264 1.281 2.087 2.087 2.087 1.62 1.312 2.093 2.093 2.093 2.093 1.499 0.561 0.634 0.634 -9999 -9999 -9999 -9999 -9999 -9999 -9999 -9999 -9999 -9999 -9999 -9999 -9999 -9999 -9999 -9999 -9999 -9999 
-9999 -9999 -9999 -9999 -9999 -9999 -9999 -9999 -9999 -9999 -9999 -9999 -9999 -9999 -9999 -9999 -9999 -9999 -9999 -9999 -9999 -9999 -9999 -9999 -9999 -9999 -9999 -9999 -9999 -9999 -9999 -9999 -9999 -9999 -9999 -9999 -9999 -9999 -9999 -9999 -9999 3.526 3.526 3.526 0.129 0.479 0.479 1.046 1.234 1.234 1.234 1.211 1.211 1.314 1.314 1.314 0.128 0.128 0 0.23 0.23 0 0 0 0 0 0 0 0 0 0 0 0 0 0 1.512 1.512 1.512 1.512 1.539 1.656 1.627 1.627 1.466 1.333 1.468 1.468 1.468 1.519 1.519 1.519 1.509 1.509 1.509 1.509 1.215 0.992 0.889 0.164 0 0 0 0 0 0 1.885 1.885 1.885 1.885 1.646 0.197 0 1.656 1.801 1.801 1.73 1.642 1.486 1.149 1.534 1.601 2.394 2.394 2.394 1.856 1.856 1.856 1.562 1.547 1.547 1.293 1.489 1.489 1.489 1.446 1.446 1.35 1.35 1.35 1.033 1.548 1.634 1.548 1.548 1.129 1.544 1.544 1.544 1.2 2.143 2.143 2.143 2.678 2.678 2.678 1.522 1.866 1.866 1.47 1.47 1.305 1.398 1.398 1.398 1.299 1.298 1.262 1.722 1.722 1.412 1.349 1.264 1.271 2.087 2.087 2.087 0.864 0.232 2.093 2.093 2.093 1.556 1.347 1.013 1.013 0.931 -9999 -9999 -9999 -9999 -9999 -9999 -9999 -9999 -9999 -9999 -9999 -9999 -9999 -9999 -9999 -9999 -9999 -9999 
-9999 -9999 -9999 -9999 -9999 -9999 -9999 -9999 -9999 -9999 -9999 -9999 -9999 -9999 -9999 -9999 -9999 -9999 -9999 -9999 -9999 -9999 -9999 -9999 -9999 -9999 -9999 -9999 -9999 -9999 -9999 -9999 -9999 -9999 -9999 -9999 -9999 -9999 -9999 -9999 -9999 -9999 3.526 3.526 1.202 0.129 0.479 0.479 1.295 1.295 1.295 1.211 1.211 1.211 0.499 0.164 0.128 0.128 0.23 0.23 0.23 0.23 0 0 0 0 0 0 0 0 0 0 0 0 0 1.512 1.512 1.512 1.512 1.029 1.029 1.168 1.333 1.333 1.203 1.427 1.427 1.427 1.519 1.519 1.519 1.635 1.635 1.509 1.215 0.992 0.992 0.613 0.164 0 0 0 0 0 0 1.885 1.885 1.885 1.885 1.646 0.197 0.197 1.801 1.801 1.801 1.801 1.73 1.486 1.101 0.768 1.283 2.394 2.394 2.394 1.709 1.856 1.562 1.667 1.667 1.667 1.667 1.489 1.489 1.489 1.489 1.347 1.35 1.35 1.35 0.959 1.634 1.634 1.634 1.543 1.535 1.695 1.846 1.695 1.645 1.645 2.143 2.143 2.017 2.017 2.017 1.866 1.866 1.866 1.866 1.47 1.47 1.398 1.398 1.398 1.584 1.584 1.298 1.262 1.349 1.349 1.349 1.264 1.264 1.241 1.145 0.934 0.864 0.232 0.232 2.093 0.699 0.699 1.451 1.743 1.451 1.164 0.762 -9999 -9999 -9999 -9999 -9999 -9999 -9999 -9999 -9999 -9999 -9999 -9999 -9999 -9999 -9999 -9999 -9999 
-9999 -9999 -9999 -9999 -9999 -9999 -9999 -9999 -9999 -9999 -9999 -9999 -9999 -9999 -9999 -9999 -9999 -9999 -9999 -9999 -9999 -9999 -9999 -9999 -9999 -9999 -9999 -9999 -9999 -9999 -9999 -9999 -9999 -9999 -9999 -9999 -9999 -9999 -9999 -9999 -9999 -9999 3.526 1.526 1.202 1.202 0 1.295 1.295 1.295 1.295 0 0.824 0.499 0.164 0.128 0.128 0.128 0.709 0.709 0.23 0.23 0 0 0 0 0 0 0 0 0 0 0 0 0 0.175 1.512 1.512 0.989 1.029 1.029 1.667 1.667 1.667 1.517 1.064 1.427 1.427 1.519 1.519 1.635 1.635 1.774 1.774 1.328 0.992 0.992 0.543 0 0 0 0 0 0 0 1.161 1.885 1.885 1.646 1.646 0.197 0 1.801 1.801 1.801 1.801 1.73 1.486 1.101 0.262 0 0 1.141 1.141 1.284 1.284 0 1.667 1.667 1.667 1.667 1.61 1.61 1.509 1.347 1.347 1.347 1.35 0.958 1.191 1.634 1.634 1.634 1.634 1.712 1.846 1.846 1.846 1.767 1.645 1.645 1.884 2.017 2.017 1.751 2.547 1.866 1.866 1.866 1.755 1.594 1.555 1.555 1.398 1.584 1.584 1.584 1.262 1.349 1.349 1.349 1.264 1.241 1.241 0.864 0.864 0.864 0 0 0.213 0.213 0.699 1.743 1.743 1.743 1.743 0.988 0.489 -9999 -9999 -9999 -9999 -9999 -9999 -9999 -9999 -9999 -9999 -9999 -9999 -9999 -9999 -9999 -9999 
-9999 -9999 -9999 -9999 -9999 -9999 -9999 -9999 -9999 -9999 -9999 -9999 -9999 -9999 -9999 -9999 -9999 -9999 -9999 -9999 -9999 -9999 -9999 -9999 -9999 -9999 -9999 -9999 -9999 -9999 -9999 -9999 -9999 -9999 -9999 -9999 -9999 -9999 -9999 -9999 -9999 -9999 -9999 2.207 2.207 2.207 1.698 0 1.295 1.295 1.295 0 0 0 0 0 0 0.709 0.709 0.709 0.709 0 0 0 0 0 0 0 0 0 0 0 0 0 0 0 0 0 0.601 1.029 1.612 1.667 1.667 1.667 1.667 1.208 1.024 1.115 1.305 1.305 1.635 1.774 1.774 1.774 1.774 1.328 0 0 1.681 1.681 0 0.54 0.662 0 0 0 0 0.824 0.824 0.824 0 0 0 1.801 1.801 1.73 1.486 1.486 1.101 0 0 0 1.141 1.284 1.284 1.284 1.284 1.517 1.667 1.667 1.777 1.777 1.777 1.735 1.724 1.763 1.763 1.763 1.269 1.269 1.269 1.634 1.634 0 1.712 1.846 1.846 1.846 1.767 1.645 1.645 1.336 0.664 1.629 2.547 2.547 2.547 2.046 2.028 2.028 1.594 1.555 1.555 1.555 1.584 1.584 1.584 1.178 1.206 1.349 0.827 1.241 1.241 0.23 0 0 0 0 0 0 0.785 0.785 1.743 1.743 1.743 1.743 1.049 0.783 0.489 -9999 -9999 -9999 -9999 -9999 -9999 -9999 -9999 -9999 -9999 -9999 -9999 -9999 -9999 -9999 
-9999 -9999 -9999 -9999 -9999 -9999 -9999 -9999 -9999 -9999 -9999 -9999 -9999 -9999 -9999 -9999 -9999 -9999 -9999 -9999 -9999 -9999 -9999 -9999 -9999 -9999 -9999 -9999 -9999 -9999 -9999 -9999 -9999 -9999 -9999 -9999 -9999 -9999 -9999 -9999 -9999 -9999 -9999 -9999 2.207 2.207 1.698 1.087 0.167 0.86 0 0 0 0 0 0 0 0.709 0.709 0.709 0.709 0 0 0 0 0 0 0 0 0 0 0 0 0 0 0 0 0 0.601 1.15 1.612 1.667 1.667 1.667 1.517 1.416 1.416 1.416 1.115 1.115 0.798 1.774 1.774 1.774 1.774 1.328 1.698 1.733 1.733 1.733 1.733 0.77 0.662 0.662 1.692 1.692 1.692 1.433 0.824 0.824 0 0 0 0 0 1.091 1.091 1.091 0.35 0 0 0 0 1.284 1.284 1.284 1.284 1.511 1.62 1.62 1.777 1.893 1.893 1.893 2.515 1.9 1.763 1.763 1.521 1.269 1.269 0.673 0.159 0 1.712 1.846 1.846 1.846 1.645 1.645 1.536 1.487 0.729 1.213 2.547 2.547 2.547 2.547 2.046 2.028 1.596 1.596 1.555 1.555 1.584 1.686 1.686 1.686 1.472 1.178 1.152 1.152 1.303 0.23 0 0 0 0 0 0.148 1.111 1.111 1.111 1.743 1.743 1.349 1.049 0.783 0.645 -9999 -9999 -9999 -9999 -9999 -9999 -9999 -9999 -9999 -9999 -9999 -9999 -9999 -9999 -9999 
-9999 -9999 -9999 -9999 -9999 -9999 -9999 -9999 -9999 -9999 -9999 -9999 -9999 -9999 -9999 -9999 -9999 -9999 -9999 -9999 -9999 -9999 -9999 -9999 -9999 -9999 -9999 -9999 -9999 -9999 -9999 -9999 -9999 -9999 -9999 -9999 -9999 -9999 -9999 -9999 -9999 -9999 -9999 -9999 3.522 3.255 3.255 2.221 1.646 0.167 0 0 0 0 0 0 0 0 0.709 0.709 0 0 0 0 0 0 0 0 0 0 0 0 0 0 0 0 0 0 1.402 1.402 1.412 1.702 1.702 1.702 1.079 1.416 1.416 1.416 1.115 0.841 0.841 1.168 1.774 1.774 1.49 1.698 1.698 1.733 1.733 1.733 1.733 0.973 1.017 1.692 1.692 1.694 1.694 1.694 1.583 0.824 0 0 0 0 0 0.35 0.35 0.35 0.35 0 0 0 0 1.126 1.284 1.126 0.802 1.111 1.511 1.511 1.777 1.893 1.939 2.515 2.515 2.515 1.9 1.763 1.521 1.269 1.269 0.673 0.159 0 0 1.206 1.763 1.783 1.783 1.536 1.536 1.487 1.342 2.053 2.547 2.547 2.547 2.046 2.046 1.596 1.596 1.596 1.596 1.39 1.265 1.705 1.918 2.129 2.129 1.472 1.483 1.483 1.303 1.303 0 0 0.152 0.985 0.985 1.01 1.111 1.111 1.111 0.91 0.773 1.049 0.783 0.783 0.645 2.593 -9999 -9999 -9999 -9999 -9999 -9999 -9999 -9999 -9999 -9999 -9999 -9999 -9999 -9999 
-9999 -9999 -9999 -9999 -9999 -9999 -9999 -9999 -9999 -9999 -9999 -9999 -9999 -9999 -9999 -9999 -9999 -9999 -9999 -9999 -9999 -9999 -9999 -9999 -9999 -9999 -9999 -9999 -9999 -9999 -9999 -9999 -9999 -9999 -9999 -9999 -9999 -9999 -9999 -9999 -9999 -9999 -9999 -9999 -9999 3.522 3.255 2.221 1.709 1.646 0 0 0 0 0 0 0 0 0 0 0 0 0 0 0 0 0 0 0 0 0 0 0 0 0 0 0 0 1.402 1.402 1.498 1.702 1.702 1.702 1.702 1.416 1.416 1.416 1.19 0.841 0.841 0.37 0 0 0 1.698 1.698 1.698 1.953 1.953 1.458 1.464 1.525 1.525 1.692 1.694 1.694 1.694 1.583 0 0 0 0 0 0 0 0.35 0.35 0 0 0 0 1.583 1.583 1.583 1.283 1.26 1.26 0.233 0.949 0 1.939 1.939 2.515 2.515 2.515 1.9 1.754 1.398 1.269 0.673 0.159 0 0 1.433 2.247 2.85 2.073 2.374 2.374 2.374 1.342 1.342 2.053 2.053 2.053 2.053 2.046 1.469 1.596 1.596 1.596 1.39 1.394 1.705 1.705 2.129 2.309 2.309 2.309 1.483 1.483 1.483 1.303 0.202 0.381 0.985 0.985 1.042 1.159 1.159 1.159 1.111 1.006 0.866 0.555 1.737 0.571 0.571 1.294 3.606 -9999 -9999 -9999 -9999 -9999 -9999 -9999 -9999 -9999 -9999 -9999 -9999 -9999 
-9999 -9999 -9999 -9999 -9999 -9999 -9999 -9999 -9999 -9999 -9999 -9999 -9999 -9999 -9999 -9999 -9999 -9999 -9999 -9999 -9999 -9999 -9999 -9999 -9999 -9999 -9999 -9999 -9999 -9999 -9999 -9999 -9999 -9999 -9999 -9999 -9999 -9999 -9999 -9999 -9999 -9999 -9999 -9999 -9999 -9999 3.522 2.221 2.089 1.646 0.164 0.164 0 1.265 1.265 1.171 0 0 0 0 0 0.231 0.231 0.231 0 0 0 0 0 0 0 0 0 0 0 0 0 0 1.402 1.402 1.412 1.702 1.702 1.702 0.686 1.19 1.416 1.19 0.841 0.841 0.37 0 1.507 1.507 1.051 1.421 1.698 1.953 1.953 1.953 1.953 1.889 1.525 1.525 1.525 1.694 1.694 1.694 1.583 1.389 0 0 0 0 0 0 0 0 0 0 0 0 1.583 1.583 1.583 1.583 1.26 1.26 1.26 0.574 0.574 1.478 1.939 2.515 2.515 2.515 1.312 1.312 1.262 0.167 0.167 0 0 0 2.247 2.85 2.85 2.85 2.374 2.374 2.374 1.342 1.417 1.847 2.053 2.053 1.847 1.593 1.271 1.131 1.239 1.387 1.394 1.394 1.394 2.509 2.509 2.309 2.309 2.309 1.483 1.533 1.533 1.533 0.936 0.674 0.985 0.985 1.159 1.159 1.159 1.159 1.006 1.006 1.527 1.737 1.737 1.737 0.571 1.957 2.773 -9999 -9999 -9999 -9999 -9999 -9999 -9999 -9999 -9999 -9999 -9999 -9999 -9999 
-9999 -9999 -9999 -9999 -9999 -9999 -9999 -9999 -9999 -9999 -9999 -9999 -9999 -9999 -9999 -9999 -9999 -9999 -9999 -9999 -9999 -9999 -9999 -9999 -9999 -9999 -9999 -9999 -9999 -9999 -9999 -9999 -9999 -9999 -9999 -9999 -9999 -9999 -9999 -9999 -9999 -9999 -9999 -9999 -9999 -9999 2.263 2.263 2.18 1.646 0.164 0.164 1.265 1.265 1.335 1.335 1.335 0 0 0.128 0.128 0.231 0.231 0.231 0 0 0 0 0 0 0 0 0 0 0 0 0 0 0 1.402 0.863 0.863 1.108 0.863 0.686 0.686 0.686 0.686 0 0 1.505 1.505 1.675 1.675 1.675 1.326 1.831 1.953 1.953 1.953 1.953 1.889 1.525 1.525 1.525 0.161 1.365 1.583 1.389 1.389 0 0 0 0 0 0 0 0 0 0 0.172 0.172 1.583 1.583 1.583 1.283 1.26 1.26 1.26 0.574 0.574 1.214 1.378 1.649 1.649 1.262 1.262 1.262 0.167 0.167 1.49 1.919 1.919 1.569 2.247 2.85 2.85 2.85 2.85 2.374 1.738 1.738 2.229 2.771 2.771 1.847 1.593 1.419 1.419 0.9 0.9 1.239 1.394 1.394 1.394 2.509 2.509 2.509 2.309 2.309 1.462 1.533 1.533 1.533 0.986 1.327 1.327 0.985 1.042 1.159 1.159 1.159 1.006 1.006 1.527 1.737 1.737 1.737 0.879 1.957 2.773 3.473 -9999 -9999 -9999 -9999 -9999 -9999 -9999 -9999 -9999 -9999 -9999 -9999 
-9999 -9999 -9999 -9999 -9999 -9999 -9999 -9999 -9999 -9999 -9999 -9999 -9999 -9999 -9999 -9999 -9999 -9999 -9999 -9999 -9999 -9999 -9999 -9999 -9999 -9999 -9999 -9999 -9999 -9999 -9999 -9999 -9999 -9999 -9999 -9999 -9999 -9999 -9999 -9999 -9999 -9999 -9999 -9999 -9999 -9999 -9999 2.263 2.263 1.346 1.346 0.164 1.176 1.265 1.335 1.351 1.351 1.335 0.128 0.128 0.128 0.231 0.231 0.231 0.33 0.33 0.33 0.107 0 0 0 0 0 0 0 0 0 0 0 0.191 0.191 1.108 1.108 1.108 0.686 0.686 0.686 0.602 0 0 1.505 1.505 1.675 1.675 1.675 1.675 1.831 1.831 1.953 1.953 1.889 1.889 1.525 1.525 0.961 0.793 1.272 1.389 1.389 1.389 0 0 0 0 0 0 1.246 0 0 0 0.172 1.336 1.357 1.357 1.169 1.244 1.244 1.224 1.224 0.574 0.574 0.552 0.552 0.552 0.552 0 0.248 0.248 0.248 1.392 2.075 2.147 2.181 2.147 2.221 2.247 2.85 2.85 1.693 1.889 1.889 2.15 2.771 2.771 2.771 2.771 1.828 1.774 1.774 1.224 0.9 0.894 0.894 0.987 1.312 2.509 2.509 2.509 2.309 2.122 2.214 1.533 1.533 1.533 1.327 1.327 1.327 0.928 0.953 1.042 1.159 0.942 1.006 1.006 1.457 2.021 2.356 2.356 1.411 0.642 1.957 2.773 3.72 -9999 -9999 -9999 -9999 -9999 -9999 -9999 -9999 -9999 -9999 -9999 
-9999 -9999 -9999 -9999 -9999 -9999 -9999 -9999 -9999 -9999 -9999 -9999 -9999 -9999 -9999 -9999 -9999 -9999 -9999 -9999 -9999 -9999 -9999 -9999 -9999 -9999 -9999 -9999 -9999 -9999 -9999 -9999 -9999 -9999 -9999 -9999 -9999 -9999 -9999 -9999 -9999 -9999 -9999 -9999 -9999 -9999 -9999 -9999 2.263 1.479 1.479 1.479 0 1.265 1.351 1.351 1.351 1.351 0.128 0.128 0.128 0.128 0.231 0.143 0.33 0.33 0.33 0.33 0 0 0 0 0 0 0 0 0 0.75 1.152 1.152 1.152 1.147 1.108 1.108 0 0.602 0.602 0 0 0 1.505 1.505 1.675 1.675 1.675 1.569 1.4 1.569 1.791 1.863 1.863 1.863 1.863 1.595 0.793 0.793 1.272 1.272 1.272 0 0 0 0 0 0 1.246 1.246 1.246 0 0 0.493 1.427 1.604 1.604 1.493 1.794 1.794 1.493 1.185 0.574 0 0.552 0.552 0.552 0.552 0.744 1.157 1.023 1.409 1.691 2.147 2.562 2.562 2.562 2.238 1.936 2.071 2.071 1.957 2.227 2.227 2.227 2.771 2.771 2.771 2.771 1.828 1.774 1.774 1.224 1.224 0.898 1.133 1.133 1.312 2.509 2.509 1.827 2.122 2.214 2.214 2.214 1.533 1.317 1.327 1.327 1.327 0.203 0.948 0.948 0.948 0.782 0.818 0.88 1.635 2.356 2.356 2.356 1.411 0.98 1.515 2.483 3.72 -9999 -9999 -9999 -9999 -9999 -9999 -9999 -9999 -9999 -9999 -9999 
-9999 -9999 -9999 -9999 -9999 -9999 -9999 -9999 -9999 -9999 -9999 -9999 -9999 -9999 -9999 -9999 -9999 -9999 -9999 -9999 -9999 -9999 -9999 -9999 -9999 -9999 -9999 -9999 -9999 -9999 -9999 -9999 -9999 -9999 -9999 -9999 -9999 -9999 -9999 -9999 -9999 -9999 -9999 -9999 -9999 -9999 -9999 -9999 2.073 2.073 1.479 1.479 0 1.041 1.351 1.351 1.351 1.351 0 0.128 0.128 0 1.169 1.169 1.169 0.33 0.33 0.458 0.458 0.458 0.195 0 0 0 0 0 0.75 1.032 1.152 1.152 1.152 1.147 1.147 1.108 0 0 0 1.024 1.339 1.339 1.339 1.381 1.679 1.679 1.679 1.856 1.856 1.856 1.223 1.863 1.863 1.863 1.863 1.595 1.595 0.767 1.272 1.272 1.272 0 0 0 0 0 1.157 1.246 1.246 1.246 0 0 0.493 1.604 1.604 1.604 1.794 1.794 1.794 1.794 1.33 0.409 0 0 0.552 0.552 0.744 1.157 1.157 1.409 1.409 1.968 2.273 2.562 2.562 2.562 2.238 2.408 2.59 2.59 2.59 2.227 2.227 2.263 2.263 2.263 2.771 2.077 1.788 1.788 1.774 1.224 0.898 1.133 1.133 1.133 1.586 1.586 1.639 2.122 2.122 2.214 2.214 2.214 1.844 1.844 1 1.327 1.327 0.167 0.948 0.948 0.948 0.948 0.998 0.998 2.021 2.356 2.356 2.356 1.411 0.98 1.515 2.676 3.72 3.72 -9999 -9999 -9999 -9999 -9999 -9999 -9999 -9999 -9999 -9999 
-9999 -9999 -9999 -9999 -9999 -9999 -9999 -9999 -9999 -9999 -9999 -9999 -9999 -9999 -9999 -9999 -9999 -9999 -9999 -9999 -9999 -9999 -9999 -9999 -9999 -9999 -9999 -9999 -9999 -9999 -9999 -9999 -9999 -9999 -9999 -9999 -9999 -9999 -9999 -9999 -9999 -9999 -9999 -9999 -9999 -9999 -9999 -9999 -9999 2.04 1.591 1.152 0.211 1.015 1.041 1.351 1.351 0 1.701 0 0 0 1.169 1.248 1.248 1.075 0.458 0.458 0.458 0.458 0.195 0.195 0 0 0 0 0.75 1.032 1.152 1.152 1.152 1.147 0.991 0 0 1.279 0.828 1.024 1.339 1.339 1.339 1.381 1.679 1.679 1.679 1.856 1.856 1.856 1.265 1.518 1.863 1.863 1.637 1.595 1.595 0.441 0.441 0 0 0 0 0 0 0 0 1.246 1.246 1.246 0 0 0.493 1.604 1.604 1.604 1.794 1.794 1.794 1.794 1.33 0.409 0.409 0 0 0 0.825 1.347 1.347 1.347 1.409 1.615 1.968 2.562 2.562 2.562 2.238 2.517 2.59 2.59 2.59 2.227 2.586 2.586 2.586 2.263 2.263 1.788 1.788 1.788 1.473 1.305 1.015 1.133 1.133 1.133 1.586 1.586 1.656 1.656 2.122 2.214 2.214 2.214 1.932 1.932 1.844 1.143 0.806 0.538 0.948 0.948 0.948 0.782 0.998 0.998 1.306 2.021 2.356 2.356 0.98 0.98 0.98 2.266 2.676 3.658 3.937 -9999 -9999 -9999 -9999 -9999 -9999 -9999 -9999 -9999 
-9999 -9999 -9999 -9999 -9999 -9999 -9999 -9999 -9999 -9999 -9999 -9999 -9999 -9999 -9999 -9999 -9999 -9999 -9999 -9999 -9999 -9999 -9999 -9999 -9999 -9999 -9999 -9999 -9999 -9999 -9999 -9999 -9999 -9999 -9999 -9999 -9999 -9999 -9999 -9999 -9999 -9999 -9999 -9999 -9999 -9999 -9999 -9999 -9999 -9999 2.606 2.606 2.371 1.483 0 0 2.013 2.013 2.013 1.701 1.197 0.86 1.248 1.248 1.248 1.248 0 1.276 1.276 0.458 0.326 0.195 0 0 1.19 1.288 1.288 1.032 1.032 1.152 0.922 0.922 0 0 1.279 1.279 1.279 0.828 1.248 1.339 1.339 1.347 1.347 1.679 1.679 1.856 1.856 1.856 1.265 1.265 1.268 1.268 1.595 1.595 1.062 1.062 0.845 0.845 0 0 0 0 0 0.87 1.011 1.011 0.87 0.115 0.115 0 0 0.349 1.604 1.604 1.532 1.794 1.794 1.564 1.564 1.564 0 0 0 0 0.825 1.347 1.347 1.347 1.327 1.615 1.918 2.301 2.562 2.301 2.517 2.517 2.59 2.59 2.59 2.284 2.586 2.586 2.586 2.263 2.149 1.788 1.788 1.754 1.473 1.305 1.097 1.015 1.133 1.133 1.05 1.586 1.656 1.656 1.656 1.656 1.434 1.932 1.932 1.932 1.932 1.756 1.306 0.921 0.904 0.744 0.744 0.744 0.744 0.998 1.306 1.306 1.306 0.867 0.98 0.98 1.085 1.825 2.229 3.658 3.658 -9999 -9999 -9999 -9999 -9999 -9999 -9999 -9999 -9999 
-9999 -9999 -9999 -9999 -9999 -9999 -9999 -9999 -9999 -9999 -9999 -9999 -9999 -9999 -9999 -9999 -9999 -9999 -9999 -9999 -9999 -9999 -9999 -9999 -9999 -9999 -9999 -9999 -9999 -9999 -9999 -9999 -9999 -9999 -9999 -9999 -9999 -9999 -9999 -9999 -9999 -9999 -9999 -9999 -9999 -9999 -9999 -9999 -9999 -9999 3.039 2.683 2.493 2.371 1.874 2.013 2.013 2.197 2.197 2.197 1.295 0.891 1.248 1.248 1.248 1.248 1.276 1.276 1.276 2.729 2.729 2.729 1.512 1.512 1.894 1.513 1.513 0 0 0 0 0 0 0 1.279 1.279 1.279 1.706 1.706 1.706 1.248 0.156 1.347 1.347 1.348 1.539 1.539 1.539 1.473 1.473 1.473 1.229 1.229 1.229 1.199 1.062 0.845 0.845 0.845 0 0 0 0 1.011 1.011 1.011 1.191 1.191 1.191 0.115 0 0 0.295 0.865 1.549 1.549 1.532 1.564 1.564 1.564 1.422 0 0 0 0.825 1.347 1.347 1.347 1.483 2.182 2.182 2.182 2.165 2.165 2.517 2.517 2.517 2.517 2.264 2.284 2.586 2.586 2.586 2.412 2.288 2.439 2.439 1.473 1.305 1.305 1.097 1.097 0.86 0.86 0.86 1.05 1.656 1.656 1.656 1.372 1.369 1.932 1.932 2.129 2.129 2.588 2.588 1.614 1.304 0.964 0.744 0.744 0.744 0.657 0.713 1.306 1.306 0.867 0.701 0.736 0.971 1.825 1.825 2.053 2.742 3.481 -9999 -9999 -9999 -9999 -9999 -9999 -9999 -9999 
-9999 -9999 -9999 -9999 -9999 -9999 -9999 -9999 -9999 -9999 -9999 -9999 -9999 -9999 -9999 -9999 -9999 -9999 -9999 -9999 -9999 -9999 -9999 -9999 -9999 -9999 -9999 -9999 -9999 -9999 -9999 -9999 -9999 -9999 -9999 -9999 -9999 -9999 -9999 -9999 -9999 -9999 -9999 -9999 -9999 -9999 -9999 -9999 -9999 -9999 -9999 2.995 2.995 2.884 2.731 2.554 2.52 2.197 2.197 2.197 1.556 1.508 1.508 1.248 1.248 2.213 2.213 2.213 1.312 2.729 2.729 2.729 2.3 1.894 1.894 1.894 1.513 0 0 0 0 0.507 0 0 1.279 1.279 1.279 1.706 1.706 1.706 1.178 1.746 2.053 2.053 1.626 1.539 1.539 1.539 1.476 1.841 1.841 1.473 1.336 1.336 1.199 1.062 1.477 1.477 1.477 1.452 0 0 0 1.011 1.011 1.191 1.191 1.191 1.191 0.206 0 0 0 1.549 1.549 1.549 1.549 1.564 1.564 1.564 1.422 0 0 0 0 0 1.319 1.319 1.786 2.182 2.182 2.182 2.165 2.165 2.17 2.517 2.517 2.265 2.264 2.069 2.52 2.586 2.52 2.412 2.439 2.439 2.439 1.243 1.243 1.208 1.097 1.097 0.86 0.86 0.86 0.97 0.97 1.372 1.372 1.369 0.879 1.47 2.129 2.129 2.588 2.588 2.588 2.588 1.614 0.964 0.964 0.744 0.606 0.657 0.696 0.696 0.867 0.701 0.701 0.736 0.851 1.825 2.634 2.634 2.817 3.481 3.802 -9999 -9999 -9999 -9999 -9999 -9999 -9999 
-9999 -9999 -9999 -9999 -9999 -9999 -9999 -9999 -9999 -9999 -9999 -9999 -9999 -9999 -9999 -9999 -9999 -9999 -9999 -9999 -9999 -9999 -9999 -9999 -9999 -9999 -9999 -9999 -9999 -9999 -9999 -9999 -9999 -9999 -9999 -9999 -9999 -9999 -9999 -9999 -9999 -9999 -9999 -9999 -9999 -9999 -9999 -9999 -9999 -9999 -9999 -9999 3.169 2.975 2.975 2.731 2.52 2.197 2.197 2.197 1.556 1.508 1.508 1.508 1.954 2.213 2.213 2.213 1.312 2.729 2.729 2.729 2.3 1.894 1.894 1.894 1.513 0 0 0 0.507 0.507 0.507 1.609 1.609 1.609 1.524 1.706 1.709 1.709 1.746 2.053 2.053 2.053 1.772 1.94 1.94 1.94 1.841 1.841 1.841 1.841 1.336 1.336 1.336 1.477 1.477 1.477 1.477 1.452 0 0 0.2 0.2 1.011 1.191 1.191 1.191 1.191 0.206 0 0 0 1.549 1.549 1.549 1.549 0.437 0 0 0 0 0 0 0 0 0 1.319 1.694 2.182 2.182 2.182 1.513 2.165 2.165 2.17 2.17 1.935 1.935 2.069 2.069 2.412 2.412 2.412 2.439 2.439 2.439 1.243 1.208 1.097 1.097 1.033 0.896 1.076 1.292 1.292 1.076 1.037 1.037 1.037 1.227 1.763 2.129 2.129 2.588 2.588 2.588 2.588 1.614 0.964 0.933 0.933 0.606 0.5 0.5 1.322 1.322 0.701 0.701 0.577 0.851 1.204 2.634 2.634 2.634 2.817 3.602 -9999 -9999 -9999 -9999 -9999 -9999 -9999 
-9999 -9999 -9999 -9999 -9999 -9999 -9999 -9999 -9999 -9999 -9999 -9999 -9999 -9999 -9999 -9999 -9999 -9999 -9999 -9999 -9999 -9999 -9999 -9999 -9999 -9999 -9999 -9999 -9999 -9999 -9999 -9999 -9999 -9999 -9999 -9999 -9999 -9999 -9999 -9999 -9999 -9999 -9999 -9999 -9999 -9999 -9999 -9999 -9999 -9999 -9999 -9999 3.169 3.169 2.975 2.975 2.59 2.462 2.383 1.556 1.532 1.532 1.532 1.532 1.954 2.213 2.213 2.213 1.287 1.312 2.729 1.44 1.641 1.894 1.894 1.894 1.386 1.386 0.645 1.279 1.279 1.279 1.181 1.64 2.006 2.006 2.006 1.524 1.709 1.709 1.746 2.053 2.053 2.053 1.94 1.94 1.94 1.94 1.866 1.841 1.841 1.841 1.376 1.336 1.54 1.54 1.54 1.477 1.477 1.452 0 0 0.2 0.2 0.2 0 1.191 1.191 1.071 1.041 0.974 0.974 0 0 1.549 1.549 0.437 0.437 0.437 0 0 0 0.153 1.746 1.941 1.746 1.329 1.215 1.255 1.728 1.728 1.728 1.513 1.416 1.408 2.193 2.193 1.733 1.733 1.617 2.069 2.069 2.054 2.288 2.288 2.439 2.439 2.206 0.992 1.033 1.426 1.426 1.426 1.292 1.292 1.292 1.292 1.037 1.037 1.037 1.51 1.763 2.043 2.129 2.129 2.043 1.974 1.974 1.322 1.322 1.322 1.322 1.085 0.5 1.322 1.322 1.322 1.322 0.577 0.577 0.745 1.204 2.043 2.634 2.634 2.418 3.898 3.994 -9999 -9999 -9999 -9999 -9999 -9999 
-9999 -9999 -9999 -9999 -9999 -9999 -9999 -9999 -9999 -9999 -9999 -9999 -9999 -9999 -9999 -9999 -9999 -9999 -9999 -9999 -9999 -9999 -9999 -9999 -9999 -9999 -9999 -9999 -9999 -9999 -9999 -9999 -9999 -9999 -9999 -9999 -9999 -9999 -9999 -9999 -9999 -9999 -9999 -9999 -9999 -9999 -9999 -9999 -9999 -9999 -9999 -9999 -9999 3.169 2.975 2.975 2.59 2.505 2.505 1.097 1.532 1.532 1.532 1.532 1.452 1.954 1.954 1.498 1.151 1.151 1.124 0 1.31 1.641 1.643 1.386 1.386 1.478 1.478 1.279 1.279 1.279 1.181 1.64 2.006 2.006 2.006 2.006 1.973 1.973 1.774 1.934 2.053 1.934 1.795 1.94 1.94 1.94 1.866 1.841 1.841 1.376 1.376 1.624 1.54 1.54 1.54 1.241 1.178 0 0 0 0.2 0.2 0.2 0.951 0.951 0.951 1.041 1.041 1.041 1.041 0.974 0 0 0 0.437 1.182 1.182 1.183 1.081 0.153 0.153 1.941 1.941 1.941 1.594 1.215 1.215 1.282 1.482 1.282 1.021 0 1.97 2.193 2.193 2.193 1.733 1.726 1.726 1.587 2.13 2.13 2.206 2.206 2.206 0.98 0.98 1.033 1.426 1.501 1.501 1.501 1.382 1.663 1.663 1.472 0.8 0.804 1.51 1.763 2.043 2.043 2.043 1.974 1.974 1.279 1.346 1.346 1.322 1.322 1.573 1.573 1.573 1.322 1.322 1.322 0.577 0.577 0.745 1.434 1.434 1.742 0.785 1.673 2.346 3.994 4.864 -9999 -9999 -9999 -9999 -9999 
-9999 -9999 -9999 -9999 -9999 -9999 -9999 -9999 -9999 -9999 -9999 -9999 -9999 -9999 -9999 -9999 -9999 -9999 -9999 -9999 -9999 -9999 -9999 -9999 -9999 -9999 -9999 -9999 -9999 -9999 -9999 -9999 -9999 -9999 -9999 -9999 -9999 -9999 -9999 -9999 -9999 -9999 -9999 -9999 -9999 -9999 -9999 -9999 -9999 -9999 -9999 -9999 -9999 -9999 2.975 2.81 2.505 2.505 2.505 1.835 1.36 1.532 1.532 0 1.212 1.498 1.498 1.498 1.151 1.151 0.994 0 0 0 0 1.386 1.478 1.725 1.725 1.725 1.416 1.279 1.181 1.632 2.006 2.006 2.006 1.973 1.973 1.973 1.774 1.795 1.795 1.795 1.723 1.726 1.918 1.918 1.866 1.865 1.865 1.865 1.758 1.624 2.034 2.034 1.54 1.241 0 0.71 0 0.985 0.985 0.985 0 0.951 0.951 0.951 1.041 1.041 1.041 1.041 0.974 0 0 0 1.182 1.788 1.788 1.788 1.183 0.657 0.153 1.941 1.941 1.941 1.594 1.215 1.215 0.324 0.601 0.601 0.601 0.429 2.193 2.193 2.193 2.193 1.859 1.726 1.726 1.587 1.948 2.13 2.13 2.13 1.383 1.383 0.975 1.077 1.426 1.501 1.501 1.501 1.663 1.663 1.663 1.663 1.472 0.828 0.96 1.751 1.751 1.751 1.631 1.592 1.592 1.683 1.683 1.683 1.683 1.573 1.573 1.573 1.573 1.322 1.322 0.684 0.684 0.712 1.434 1.434 1.434 1.434 1.673 1.673 1.673 3.129 5.564 -9999 -9999 -9999 -9999 -9999 
-9999 -9999 -9999 -9999 -9999 -9999 -9999 -9999 -9999 -9999 -9999 -9999 -9999 -9999 -9999 -9999 -9999 -9999 -9999 -9999 -9999 -9999 -9999 -9999 -9999 -9999 -9999 -9999 -9999 -9999 -9999 -9999 -9999 -9999 -9999 -9999 -9999 -9999 -9999 -9999 -9999 -9999 -9999 -9999 -9999 -9999 -9999 -9999 -9999 -9999 -9999 -9999 -9999 -9999 -9999 2.81 2.505 2.505 2.505 1.835 1.097 0.857 0 1.049 1.049 1.498 1.498 1.151 1.151 1.151 0.994 0 0.148 0.149 1.243 1.532 1.725 1.725 1.725 1.725 1.416 1.252 0.172 1.211 1.314 1.821 1.821 1.973 1.973 1.973 1.774 1.774 1.774 1.296 1.723 1.723 1.723 1.866 1.865 1.865 1.865 2.003 2.003 2.034 2.034 2.034 2.034 1.288 0.71 0.71 1.284 2.605 2.605 0.985 0 0 0.951 0.951 0.875 1.041 1.041 0.974 0.784 0.362 0.219 0 1.788 1.832 1.832 1.832 1.288 0.698 0.331 1.941 1.941 1.941 1.329 0.809 0.809 0.473 0.601 0.601 1.059 1.059 1.97 2.193 2.193 1.915 1.93 2.154 2.154 1.844 1.535 1.948 2.13 2.039 1.657 1.432 1.432 1.432 1.432 1.501 1.501 1.553 1.663 1.663 1.663 1.497 1.497 1.112 0.9 0.96 1.187 1.566 1.592 1.592 1.592 1.683 1.683 1.683 1.683 1.47 1.573 1.573 1.573 1.119 1.079 1.1 1.1 1.1 1.434 1.434 1.434 1.434 1.673 1.673 1.673 1.673 5.564 5.564 -9999 -9999 -9999 -9999 
-9999 -9999 -9999 -9999 -9999 -9999 -9999 -9999 -9999 -9999 -9999 -9999 -9999 -9999 -9999 -9999 -9999 -9999 -9999 -9999 -9999 -9999 -9999 -9999 -9999 -9999 -9999 -9999 -9999 -9999 -9999 -9999 -9999 -9999 -9999 -9999 -9999 -9999 -9999 -9999 -9999 -9999 -9999 -9999 -9999 -9999 -9999 -9999 -9999 -9999 -9999 -9999 -9999 -9999 -9999 2.524 1.842 1.842 1.842 1.402 0.987 0.987 0.828 1.049 1.049 1.049 0 0 0 0 0 0 0.177 1.243 1.243 1.532 1.532 1.725 1.725 1.725 1.882 1.882 1.882 0.68 1.314 1.314 1.548 1.548 1.548 1.455 1.397 1.532 1.532 1.266 1.583 1.63 1.583 1.751 1.751 1.865 1.865 2.003 2.003 2.034 2.034 2.034 2.034 1.46 1.46 1.46 2.605 2.605 2.605 2.605 0 0 0 0 0.959 1.176 1.176 0.838 0.838 0.362 0.362 0 1.184 1.832 1.832 1.832 1.832 0.829 1.495 1.03 1.283 1.283 1.283 1.283 0.809 1.143 0.601 1.059 1.059 1.693 1.693 1.873 1.873 1.859 2.154 2.154 2.154 2.154 1.535 1.535 1.657 1.657 1.657 1.432 1.432 1.432 1.432 1.344 1.553 1.553 1.553 1.663 1.497 1.497 1.497 1.366 0.9 0.9 1.187 1.566 1.592 1.592 1.592 1.209 1.683 1.683 1.093 1.103 1.492 1.573 1.492 1.174 1.174 1.1 1.1 1.1 1.232 1.434 1.434 1.256 1.256 1.673 1.673 0.811 4.874 5.607 6.329 -9999 -9999 -9999 
-9999 -9999 -9999 -9999 -9999 -9999 -9999 -9999 -9999 -9999 -9999 -9999 -9999 -9999 -9999 -9999 -9999 -9999 -9999 -9999 -9999 -9999 -9999 -9999 -9999 -9999 -9999 -9999 -9999 -9999 -9999 -9999 -9999 -9999 -9999 -9999 -9999 -9999 -9999 -9999 -9999 -9999 -9999 -9999 -9999 -9999 -9999 -9999 -9999 -9999 -9999 -9999 -9999 -9999 -9999 -9999 1.443 1.402 1.402 0.987 0.987 0.987 0.987 1.049 1.049 1.049 0 0 0 0 0 0 0.417 1.243 1.243 1.243 1.532 1.667 1.903 1.903 2.159 2.159 2.159 1.749 1.142 1.314 1.548 1.548 1.548 1.468 1.468 1.468 1.337 1.156 1.58 1.932 1.932 1.932 1.751 1.751 1.655 2.003 2.003 2.003 2.034 2.034 1.46 1.46 1.46 1.46 2.605 2.605 2.605 2.605 1.879 0 1.129 1.466 1.466 1.176 1.176 1.552 1.552 1.205 0.362 0 0 1.832 1.832 1.832 1.003 1.582 1.608 1.608 1.52 1.52 1.283 1.283 1.143 1.604 1.143 1.092 1.283 1.283 1.693 1.693 1.693 1.859 2.154 2.154 2.154 2.154 2 2 1.657 1.657 1.657 1.42 1.432 1.493 1.493 1.493 1.553 1.553 1.553 1.848 1.848 1.848 1.497 1.366 1.366 0.579 0.771 1.287 1.566 1.566 1.681 1.681 1.681 1.681 0.982 1.665 1.665 1.665 1.492 1.488 1.488 1.488 1.1 1.424 1.64 1.887 1.887 1.256 1.256 1.927 2.019 2.019 3.831 5.004 5.607 -9999 -9999 -9999 
-9999 -9999 -9999 -9999 -9999 -9999 -9999 -9999 -9999 -9999 -9999 -9999 -9999 -9999 -9999 -9999 -9999 -9999 -9999 -9999 -9999 -9999 -9999 -9999 -9999 -9999 -9999 -9999 -9999 -9999 -9999 -9999 -9999 -9999 -9999 -9999 -9999 -9999 -9999 -9999 -9999 -9999 -9999 -9999 -9999 -9999 -9999 -9999 -9999 -9999 -9999 -9999 -9999 -9999 -9999 -9999 -9999 1.041 1.02 1.229 1.229 0.987 0.987 0.828 1.049 0 0 0 0 0 1.47 0.713 0.767 2.126 2.126 2.126 1.613 1.667 1.903 1.903 2.159 2.159 2.159 2.159 1.391 1.142 1.142 1.37 1.37 1.468 1.468 1.468 1.468 1.617 1.617 1.932 1.932 2.629 2.629 1.655 1.42 2.003 2.003 1.942 1.942 1.898 1.675 1.46 1.46 1.412 1.542 2.605 2.605 1.879 1.664 1.308 1.466 1.466 1.466 1.466 1.552 1.552 1.552 1.552 0.154 0.154 0 0 0.192 0.455 1.084 1.608 1.608 1.608 1.608 1.52 1.185 1.054 1.604 1.925 2.548 1.925 1.434 1.338 1.693 1.8 1.8 1.8 2.118 2.154 2.154 2 2 2 1.716 1.504 1.504 1.412 1.509 1.509 1.493 1.493 0.187 1.553 1.553 1.848 1.848 1.848 1.463 1.366 1.366 1.028 1.028 1.287 1.517 1.517 1.681 1.681 1.681 1.681 1.182 1.665 1.665 1.665 1.488 1.59 1.59 1.59 1.541 1.64 1.887 1.887 1.887 1.887 1.923 2.019 2.019 2.019 1.299 3.762 4.805 4.805 -9999 -9999 
-9999 -9999 -9999 -9999 -9999 -9999 -9999 -9999 -9999 -9999 -9999 -9999 -9999 -9999 -9999 -9999 -9999 -9999 -9999 -9999 -9999 -9999 -9999 -9999 -9999 -9999 -9999 -9999 -9999 -9999 -9999 -9999 -9999 -9999 -9999 -9999 -9999 -9999 -9999 -9999 -9999 -9999 -9999 -9999 -9999 -9999 -9999 -9999 -9999 -9999 -9999 -9999 -9999 -9999 -9999 -9999 -9999 1.02 1.229 1.229 1.229 1.229 0.777 0 0 0 0 0 0 1.572 1.572 2.344 0.767 2.126 2.126 2.126 2.053 1.613 1.903 1.903 2.159 2.159 2.159 1.824 1.391 0.679 0.679 0.679 1.185 1.468 1.468 1.468 2.512 2.649 2.649 2.649 2.629 2.629 2.629 1.546 1.165 1.211 1.455 1.898 1.898 1.898 1.898 1.412 1.412 1.37 1.542 1.542 1.664 1.664 1.314 1.308 1.466 1.466 1.466 1.28 1.552 1.552 1.552 1.552 0.154 0.154 0.154 0 0 0.455 1.084 1.608 1.608 1.608 1.608 1.279 1.279 1.228 1.604 2.548 2.548 2.548 1.434 1.338 1.364 1.955 1.955 1.955 1.955 1.674 1.874 2 2.012 2.012 2.012 1.662 1.6 1.6 1.509 1.509 1.509 1.493 0.763 0.763 1.415 1.848 1.848 1.848 1.366 1.366 1.366 1.028 1.028 1.287 1.517 1.517 1.517 1.681 1.681 1.448 1.448 1.665 1.665 1.665 1.529 1.59 1.59 1.59 1.59 1.64 1.887 1.887 1.887 1.887 1.923 2.019 2.019 2.019 1.299 1.299 1.299 1.275 4.41 -9999 
-9999 -9999 -9999 -9999 -9999 -9999 -9999 -9999 -9999 -9999 -9999 -9999 -9999 -9999 -9999 -9999 -9999 -9999 -9999 -9999 -9999 -9999 -9999 -9999 -9999 -9999 -9999 -9999 -9999 -9999 -9999 -9999 -9999 -9999 -9999 -9999 -9999 -9999 -9999 -9999 -9999 -9999 -9999 -9999 -9999 -9999 -9999 -9999 -9999 -9999 -9999 -9999 -9999 -9999 -9999 -9999 -9999 -9999 1.229 1.229 1.229 1.229 0 0 0 0 0.596 1.141 1.572 1.572 2.564 2.563 2.492 2.126 2.126 2.126 2.053 1.647 1.424 1.424 1.521 1.824 1.824 1.824 0.979 0.972 0.263 0.235 1.185 1.263 1.263 2.462 2.649 2.649 2.649 2.649 2.629 2.629 2.629 1.546 1.165 0.867 1.382 1.898 1.906 1.906 1.898 1.36 1.62 1.62 1.62 1.523 1.387 1.387 1.308 1.146 1.38 1.466 1.38 1.28 1.514 1.552 1.552 1.403 1.275 0.154 0.154 0 0 0 1.084 1.091 1.608 1.608 1.464 1.279 1.279 1.228 1.828 2.548 2.548 2.548 1.434 1.338 1.338 1.955 2.032 2.034 2.034 1.657 1.594 1.874 2.012 2.012 2.012 1.662 1.662 1.646 1.6 1.509 1.509 0.763 0.763 0.763 1.303 1.48 1.48 1.48 1.254 1.254 1.254 1.321 1.321 1.321 1.517 1.517 1.517 1.288 1.152 1.448 1.448 1.529 1.665 1.529 1.227 1.59 1.59 1.59 1.541 1.506 1.64 1.887 1.887 1.508 1.923 1.927 2.019 2.019 1.299 1.299 1.3 1.99 1.99 -9999 
-9999 -9999 -9999 -9999 -9999 -9999 -9999 -9999 -9999 -9999 -9999 -9999 -9999 -9999 -9999 -9999 -9999 -9999 -9999 -9999 -9999 -9999 -9999 -9999 -9999 -9999 -9999 -9999 -9999 -9999 -9999 -9999 -9999 -9999 -9999 -9999 -9999 -9999 -9999 -9999 -9999 -9999 -9999 -9999 -9999 -9999 -9999 -9999 -9999 -9999 -9999 -9999 -9999 -9999 -9999 -9999 -9999 -9999 -9999 1.229 1.229 1.175 0 1.164 1.164 0.596 1.141 1.515 1.572 2.564 2.564 2.564 2.563 1.267 2.053 2.053 2.175 1.743 1.743 1.743 1.424 1.521 1.456 1.266 1.266 1.266 0.263 0.235 0.648 1.185 1.263 2.462 2.622 2.649 2.649 2.649 1.806 2.629 1.546 1.165 1.165 0.722 0.745 1.906 1.906 1.906 1.906 1.36 1.62 1.62 1.62 1.62 1.593 1.593 1.593 1.146 1.38 1.38 1.38 1.056 1.514 1.514 1.514 1.403 1.275 0.154 0 0 0 0 0.324 1.443 1.443 1.443 0.847 0.8 0.901 1.203 1.828 1.828 2.548 2.548 1.289 1.338 1.338 1.801 2.034 2.034 2.034 2.034 1.594 1.712 2.012 2.012 2.012 1.662 1.662 1.662 1.6 1.592 1.592 0.763 1.24 1.442 1.589 1.442 0.965 0.965 0.965 0.964 0.964 1.321 1.321 1.321 1.283 1.283 1.172 1.34 1.34 1.448 1.448 1.448 1.014 1.032 1.032 1.032 0 0.81 0.859 1.299 1.299 1.508 1.508 0.181 1.597 1.714 1.803 1.92 1.92 1.799 1.765 -9999 -9999 -9999 
-9999 -9999 -9999 -9999 -9999 -9999 -9999 -9999 -9999 -9999 -9999 -9999 -9999 -9999 -9999 -9999 -9999 -9999 -9999 -9999 -9999 -9999 -9999 -9999 -9999 -9999 -9999 -9999 -9999 -9999 -9999 -9999 -9999 -9999 -9999 -9999 -9999 -9999 -9999 -9999 -9999 -9999 -9999 -9999 -9999 -9999 -9999 -9999 -9999 -9999 -9999 -9999 -9999 -9999 -9999 -9999 -9999 -9999 -9999 0.809 1.13 1.13 1.164 1.164 1.164 0.83 1.515 1.515 1.795 2.564 2.564 2.564 2.563 2.555 1.685 2.175 2.175 2.175 2.119 2.119 1.314 1.314 0.676 1.266 1.266 1.266 0.235 0.287 0.287 0.287 0.287 0 2.622 2.622 2.649 2.189 1.436 1.159 0.981 0.981 0.886 0.886 0.837 1.906 1.906 1.906 1.906 1.36 1.62 1.62 1.62 1.523 1.593 1.593 1.593 1.35 1 1 1 1.056 1.514 1.514 1.403 1.378 1.275 1.156 1.156 1.156 0 0 0.324 1.443 1.443 1.443 0.848 0.8 0.739 1.508 1.907 2.392 2.392 1.826 1.289 1.457 1.001 1.559 2.034 2.034 2.034 2.034 1.808 1.808 1.808 1.868 1.662 1.662 1.856 1.856 1.856 1.592 1.592 0.746 1.247 1.589 1.589 1.589 0.43 1.178 1.178 1.831 1.831 1.831 1.321 1.321 1.09 1.033 1.34 1.34 1.34 1.34 0.92 1.005 1.014 1.014 1.014 1.014 0 0.546 0.546 0.546 0 0.174 0.174 0.174 1.849 1.849 1.92 1.92 1.92 1.799 -9999 -9999 -9999 -9999 
-9999 -9999 -9999 -9999 -9999 -9999 -9999 -9999 -9999 -9999 -9999 -9999 -9999 -9999 -9999 -9999 -9999 -9999 -9999 -9999 -9999 -9999 -9999 -9999 -9999 -9999 -9999 -9999 -9999 -9999 -9999 -9999 -9999 -9999 -9999 -9999 -9999 -9999 -9999 -9999 -9999 -9999 -9999 -9999 -9999 -9999 -9999 -9999 -9999 -9999 -9999 -9999 -9999 -9999 -9999 -9999 -9999 -9999 -9999 -9999 1.13 1.13 1.164 1.606 1.606 1.606 0.83 1.515 1.795 2.564 2.564 2.564 2.555 2.236 2.236 2.175 2.175 2.175 2.119 2.119 1.314 1.102 1.102 1.266 1.266 1.273 1.422 1.273 0.287 1.282 1.42 1.42 0 1.362 1.806 1.806 0.957 0.935 0.761 0.886 1.293 1.293 1.366 1.823 1.906 1.906 1.786 1.282 1.282 1.282 1.491 1.549 1.593 1.593 1.593 1.35 1.25 1.115 1 1.119 1.119 1.378 1.378 1.275 1.191 1.156 1.156 1.156 0 0 0 1.443 1.443 1.443 1.099 1.099 0.739 1.567 2.392 2.392 2.392 2.392 1.505 1.503 1.457 1.343 1.343 2.034 2.034 1.635 1.808 1.808 1.868 1.868 1.868 1.772 2.289 2.289 2.289 1.592 1.592 1.247 1.302 1.589 1.589 1.589 0.951 1.178 1.219 1.831 1.831 1.831 1.831 1.238 1.121 0.665 0.897 1.34 1.34 1.34 0.92 0.92 1.005 1.014 1.014 0.418 0 0.546 0.546 0.546 0.546 0.167 0.192 1.145 1.849 1.849 1.92 1.92 -9999 -9999 -9999 -9999 -9999 -9999 
-9999 -9999 -9999 -9999 -9999 -9999 -9999 -9999 -9999 -9999 -9999 -9999 -9999 -9999 -9999 -9999 -9999 -9999 -9999 -9999 -9999 -9999 -9999 -9999 -9999 -9999 -9999 -9999 -9999 -9999 -9999 -9999 -9999 -9999 -9999 -9999 -9999 -9999 -9999 -9999 -9999 -9999 -9999 -9999 -9999 -9999 -9999 -9999 -9999 -9999 -9999 -9999 -9999 -9999 -9999 -9999 -9999 -9999 -9999 -9999 -9999 1.13 1.13 1.606 1.606 1.606 1.606 0.618 0.304 2.101 2.169 2.169 2.236 2.236 2.236 2.418 2.418 2.418 2.119 2.119 1.102 1.102 1.102 1.227 1.227 1.981 1.981 1.981 1.312 1.42 1.42 1.42 1.42 1.362 1.362 1.362 1.136 0.957 0.985 0.985 1.293 1.293 1.366 1.366 1.786 1.786 1.783 1.217 1.282 1.213 1.107 1.549 1.585 1.593 1.585 1.533 1.25 1.25 1 1.09 1.229 1.229 1.123 0.874 0.874 1.156 1.156 1.156 0 1.218 1.423 1.423 0.954 1.099 1.099 1.099 0.707 1.567 2.392 2.392 2.392 2.392 1.602 1.602 1.602 1.343 1.343 1.413 1.635 1.635 1.808 1.808 1.868 1.868 1.868 2.012 2.289 2.289 2.289 1.534 0.963 1.247 1.302 1.589 1.589 1.589 1.207 1.219 1.219 1.831 1.831 1.831 1.446 1.446 1.446 0.645 0.645 0.897 0.897 0.897 0.835 0.835 0.835 0.418 0.418 0.458 0.458 0.546 0.859 0.546 0.167 0.216 1.145 1.145 1.849 1.849 1.849 -9999 -9999 -9999 -9999 -9999 -9999 -9999 
-9999 -9999 -9999 -9999 -9999 -9999 -9999 -9999 -9999 -9999 -9999 -9999 -9999 -9999 -9999 -9999 -9999 -9999 -9999 -9999 -9999 -9999 -9999 -9999 -9999 -9999 -9999 -9999 -9999 -9999 -9999 -9999 -9999 -9999 -9999 -9999 -9999 -9999 -9999 -9999 -9999 -9999 -9999 -9999 -9999 -9999 -9999 -9999 -9999 -9999 -9999 -9999 -9999 -9999 -9999 -9999 -9999 -9999 -9999 -9999 -9999 1.085 1.085 1.606 1.606 1.606 1.109 1.109 0.109 1.017 2.169 2.169 2.236 2.236 2.236 2.418 2.418 2.418 2.198 1.642 1.667 1.667 0.898 1.227 1.227 1.981 1.981 1.981 1.981 1.42 1.42 1.42 1.42 1.362 1.362 1.362 1.136 1.389 1.389 1.389 1.293 1.293 1.293 1.366 1.366 1.217 1.217 1.217 1.047 1.107 1.643 1.643 1.643 1.829 2.313 2.363 2.313 1.263 1.263 1.09 1.463 1.463 1.463 0.874 0.874 0.874 0.874 0 1.572 1.572 1.572 1.423 1.423 1.099 1.608 1.608 1.608 1.649 1.816 2.392 2.392 1.672 1.602 1.602 1.602 1.278 1.278 1.278 1.413 1.635 1.66 1.66 1.868 1.868 1.868 1.772 2.289 2.289 2.289 1.534 1.534 1 1.302 1.302 1.302 0.951 1.207 1.219 1.219 1.219 1.219 1.072 1.446 1.446 1.446 0.733 0.368 0.782 0.92 1.237 1.071 1.076 1.123 1.123 1.037 0.931 1.207 0.859 0.859 0.859 0.167 0.216 1.326 1.326 1.326 -9999 -9999 -9999 -9999 -9999 -9999 -9999 -9999 -9999 
-9999 -9999 -9999 -9999 -9999 -9999 -9999 -9999 -9999 -9999 -9999 -9999 -9999 -9999 -9999 -9999 -9999 -9999 -9999 -9999 -9999 -9999 -9999 -9999 -9999 -9999 -9999 -9999 -9999 -9999 -9999 -9999 -9999 -9999 -9999 -9999 -9999 -9999 -9999 -9999 -9999 -9999 -9999 -9999 -9999 -9999 -9999 -9999 -9999 -9999 -9999 -9999 -9999 -9999 -9999 -9999 -9999 -9999 -9999 -9999 -9999 -9999 1.085 1.086 1.307 1.307 1.151 1.516 1.516 2.513 2.513 2.513 2.022 1.774 1.774 2.418 2.418 2.418 2.198 2.15 2.15 1.667 1.667 1.42 1.42 1.981 1.981 1.981 0.559 1.312 1.312 0.854 0.854 0 1.362 1.136 1.136 1.389 1.389 1.389 0.985 0.84 0.84 0.84 1.828 1.829 1.987 1.829 1.505 2.427 2.427 2.427 1.889 2.489 2.489 2.489 2.363 1.263 1.263 1.263 1.463 1.463 1.463 1.363 0.874 0.874 0 0.457 1.572 1.572 1.572 1.423 1.423 0.371 1.608 1.608 1.649 1.748 1.748 1.816 1.816 1.374 1.602 1.602 1.602 1.278 1.278 1.142 1.142 1.494 1.494 1.66 1.45 1.796 1.514 1.65 1.65 1.65 1.65 1.534 1.534 1 1 0.978 0.979 0.979 1.018 1.219 1.219 1.219 0.942 1.072 1.446 1.446 1.446 1.141 1.147 1.147 1.237 1.237 1.647 1.647 1.404 1.218 1.344 1.344 1.207 1.207 0.859 0.859 0.293 1.326 1.326 1.326 -9999 -9999 -9999 -9999 -9999 -9999 -9999 -9999 -9999 -9999 
-9999 -9999 -9999 -9999 -9999 -9999 -9999 -9999 -9999 -9999 -9999 -9999 -9999 -9999 -9999 -9999 -9999 -9999 -9999 -9999 -9999 -9999 -9999 -9999 -9999 -9999 -9999 -9999 -9999 -9999 -9999 -9999 -9999 -9999 -9999 -9999 -9999 -9999 -9999 -9999 -9999 -9999 -9999 -9999 -9999 -9999 -9999 -9999 -9999 -9999 -9999 -9999 -9999 -9999 -9999 -9999 -9999 -9999 -9999 -9999 -9999 -9999 -9999 1.668 1.307 1.307 1.967 1.967 1.967 2.513 2.513 2.513 2.513 1.217 1.217 1.594 2.418 2.198 2.198 2.15 2.15 2.15 1.667 1.42 1.42 1.42 1.085 0.947 0.711 0.854 0.854 0.854 0.854 0 0 0 1.292 1.389 1.389 1.389 0.84 0.84 0.84 1.224 1.829 1.987 1.987 2.372 2.882 2.882 2.882 2.715 1.889 2.489 2.489 2.489 2.489 1.431 1.431 1.263 1.463 1.463 1.463 1.123 0.823 0 0.457 0.457 1.572 1.572 1.572 1.369 1.369 0 1.608 1.608 1.748 1.748 1.748 1.748 1.523 0.991 1.124 1.267 1.267 1.267 1.257 1.463 1.699 1.699 1.699 1.494 1.514 1.514 1.514 1.514 1.65 1.65 1.534 1.534 1.534 1 0.978 0.165 0.979 0.979 0.979 1.018 1.018 0.854 0.854 0.803 1.141 1.141 1.141 1.147 1.163 1.237 1.237 1.647 1.647 1.647 1.647 1.404 1.344 1.344 1.344 1.207 0.859 0.859 0.293 0.747 -9999 -9999 -9999 -9999 -9999 -9999 -9999 -9999 -9999 -9999 -9999 -9999 
-9999 -9999 -9999 -9999 -9999 -9999 -9999 -9999 -9999 -9999 -9999 -9999 -9999 -9999 -9999 -9999 -9999 -9999 -9999 -9999 -9999 -9999 -9999 -9999 -9999 -9999 -9999 -9999 -9999 -9999 -9999 -9999 -9999 -9999 -9999 -9999 -9999 -9999 -9999 -9999 -9999 -9999 -9999 -9999 -9999 -9999 -9999 -9999 -9999 -9999 -9999 -9999 -9999 -9999 -9999 -9999 -9999 -9999 -9999 -9999 -9999 -9999 -9999 1.668 1.668 1.898 2.567 2.567 2.567 2.513 2.513 2.513 2.022 1.029 0.252 0.252 0 0 2.15 2.15 2.15 2.15 1.514 1.42 1.42 1.42 1.085 0.711 1.148 1.148 1.058 0.854 0.854 0 0 1.292 1.292 1.848 1.389 1.058 1.778 1.778 0.991 1.224 1.828 1.987 1.987 2.372 2.882 2.882 2.882 2.882 2.437 2.489 2.489 2.489 2.363 1.431 1.431 1.431 1.168 1.123 1.123 0.823 0.823 0.823 0.457 0.457 1.146 1.146 1.369 1.369 1.222 1.222 0 1.569 1.748 1.748 1.748 1.748 0.991 0.991 1.639 1.639 1.639 1.267 1.257 1.487 1.699 1.699 1.699 1.317 0.866 1.514 1.514 1.514 1.34 1.168 1.168 1.086 0.62 0 0 0 0.979 0.979 0.979 0.197 1.069 1.069 1.069 1.069 0.71 1.141 1.141 1.163 1.163 1.163 1.237 1.647 1.647 1.647 1.647 1.554 1.344 1.344 1.344 1.207 2.015 2.015 2.015 -9999 -9999 -9999 -9999 -9999 -9999 -9999 -9999 -9999 -9999 -9999 -9999 -9999 
-9999 -9999 -9999 -9999 -9999 -9999 -9999 -9999 -9999 -9999 -9999 -9999 -9999 -9999 -9999 -9999 -9999 -9999 -9999 -9999 -9999 -9999 -9999 -9999 -9999 -9999 -9999 -9999 -9999 -9999 -9999 -9999 -9999 -9999 -9999 -9999 -9999 -9999 -9999 -9999 -9999 -9999 -9999 -9999 -9999 -9999 -9999 -9999 -9999 -9999 -9999 -9999 -9999 -9999 -9999 -9999 -9999 -9999 -9999 -9999 -9999 -9999 -9999 -9999 2.508 2.641 2.641 2.567 2.567 2.363 1.823 1.823 1.783 0.281 0.252 0.252 0 0 1.651 1.651 1.716 1.741 1.741 1.56 1.42 2.012 2.012 2.012 1.189 1.526 1.189 1.046 1.253 1.331 1.172 1.292 1.848 1.848 1.848 2.104 2.104 2.104 2.104 1.224 1.224 1.987 1.987 1.987 2.882 2.882 2.882 2.715 2.437 2.437 1.839 1.987 1.434 1.431 1.431 1.128 1.128 0.233 0.823 0.823 0.823 0 0.19 0.457 0.777 1.108 1.725 1.725 1.477 1.222 0 1.283 1.44 1.472 1.523 1.523 0.903 0.903 1.639 1.639 1.639 1.267 1.311 1.463 1.699 1.699 1.699 1.461 1.046 1.236 1.34 1.34 1.34 1.168 1.086 0.943 1.231 1.231 1.223 0 0.979 0.979 0.178 0.197 1.069 1.069 1.069 1.069 0.71 0.71 0.775 1.163 1.163 1.163 1.163 0.937 1.647 1.647 1.554 1.554 1.218 1.116 0.719 2.015 2.015 -9999 -9999 -9999 -9999 -9999 -9999 -9999 -9999 -9999 -9999 -9999 -9999 -9999 -9999 -9999 
-9999 -9999 -9999 -9999 -9999 -9999 -9999 -9999 -9999 -9999 -9999 -9999 -9999 -9999 -9999 -9999 -9999 -9999 -9999 -9999 -9999 -9999 -9999 -9999 -9999 -9999 -9999 -9999 -9999 -9999 -9999 -9999 -9999 -9999 -9999 -9999 -9999 -9999 -9999 -9999 -9999 -9999 -9999 -9999 -9999 -9999 -9999 -9999 -9999 -9999 -9999 -9999 -9999 -9999 -9999 -9999 -9999 -9999 -9999 -9999 -9999 -9999 -9999 -9999 -9999 2.641 2.641 2.641 2.567 2.363 0.281 0.281 0.281 0.252 0.252 1.264 1.264 1.264 1.159 1.327 1.741 1.741 1.741 1.741 1.344 2.012 2.012 2.012 2.012 1.611 1.74 1.92 1.882 1.882 1.808 1.411 1.848 1.848 1.848 2.104 2.104 2.104 2.104 1.497 0.991 1.363 1.363 1.139 1.606 1.671 2.437 2.437 2.437 2.437 1.839 1.605 1.605 1.507 1.294 1.294 1.128 0.226 0.233 0.226 1.053 1.199 0.476 0.97 1.108 1.603 1.725 1.725 1.725 1.486 0 0 1.282 1.282 1.573 1.573 1.573 1.61 1.896 1.639 1.639 1.203 1.374 1.387 1.387 1.76 1.76 1.76 1.66 1.651 1.34 1.34 1.34 0.204 0.148 0.148 1.231 1.231 1.231 1.223 0.132 0 0.178 0.178 0 1.329 1.329 1.329 1.144 0.16 0.16 0.775 1.083 1.083 0 0 0.76 1.554 1.554 1.067 0.767 1.372 1.372 1.408 -9999 -9999 -9999 -9999 -9999 -9999 -9999 -9999 -9999 -9999 -9999 -9999 -9999 -9999 -9999 -9999 
-9999 -9999 -9999 -9999 -9999 -9999 -9999 -9999 -9999 -9999 -9999 -9999 -9999 -9999 -9999 -9999 -9999 -9999 -9999 -9999 -9999 -9999 -9999 -9999 -9999 -9999 -9999 -9999 -9999 -9999 -9999 -9999 -9999 -9999 -9999 -9999 -9999 -9999 -9999 -9999 -9999 -9999 -9999 -9999 -9999 -9999 -9999 -9999 -9999 -9999 -9999 -9999 -9999 -9999 -9999 -9999 -9999 -9999 -9999 -9999 -9999 -9999 -9999 -9999 -9999 2.641 2.641 2.641 2.363 2.002 0 0.088 0 0 0.159 1.264 1.264 1.264 1.264 1.159 1.716 1.741 1.741 1.741 1.344 2.012 2.012 2.012 1.572 1.789 1.92 2.136 2.136 2.136 1.981 1.808 1.848 1.848 1.848 1.756 2.104 2.104 1.497 1.144 1.149 1.212 1.27 1.27 1.17 1.606 2.02 2.437 2.437 2.18 1.605 1.605 1.758 1.605 1.507 1.294 1.36 1.36 1.504 1.648 1.648 1.496 1.496 1.496 1.108 1.603 1.725 1.725 1.725 1.519 1.519 0.42 0 1.497 1.573 1.573 1.573 1.896 1.896 1.896 1.595 1.595 1.539 1.387 1.387 1.76 1.76 1.76 1.66 1.66 1.236 1.381 1.381 1.381 0.148 0.148 1.231 1.231 1.231 1.223 0.556 0.132 0 0 0 1.329 1.329 1.329 1.319 0.16 0 0 0.293 0 0 0 0.204 0.76 1.231 1.231 1.231 1.617 -9999 -9999 -9999 -9999 -9999 -9999 -9999 -9999 -9999 -9999 -9999 -9999 -9999 -9999 -9999 -9999 -9999 -9999 
-9999 -9999 -9999 -9999 -9999 -9999 -9999 -9999 -9999 -9999 -9999 -9999 -9999 -9999 -9999 -9999 -9999 -9999 -9999 -9999 -9999 -9999 -9999 -9999 -9999 -9999 -9999 -9999 -9999 -9999 -9999 -9999 -9999 -9999 -9999 -9999 -9999 -9999 -9999 -9999 -9999 -9999 -9999 -9999 -9999 -9999 -9999 -9999 -9999 -9999 -9999 -9999 -9999 -9999 -9999 -9999 -9999 -9999 -9999 -9999 -9999 -9999 -9999 -9999 -9999 -9999 2.632 2.632 2.632 2.002 1.596 1.596 0.088 0 0.167 1.264 1.264 1.264 1.159 1.159 1.515 1.716 1.741 1.642 1.309 1.572 1.572 1.572 1.526 1.789 1.92 2.136 2.136 2.136 1.981 1.981 1.814 1.814 1.766 1.212 1.296 1.46 2.076 1.746 1.223 1.27 1.27 1.27 1.391 1.391 1.578 1.671 2.18 1.441 1.724 1.798 1.798 1.758 1.507 1.36 1.556 1.556 1.664 1.664 1.664 1.664 1.496 1.496 1.038 1.108 1.725 1.725 1.519 1.519 1.519 1.3 0.42 1.497 1.573 1.573 1.573 1.896 1.896 1.896 1.789 1.789 1.595 1.202 1.387 1.76 1.76 1.76 1.66 1.66 1.023 1.381 1.381 1.381 1.005 0.136 1.231 1.231 1.206 1.105 0.556 0.18 0 0 0 1.329 1.329 1.329 1.319 0 0.293 0.293 0.293 0.293 0 0 0 1.231 1.231 1.231 1.231 -9999 -9999 -9999 -9999 -9999 -9999 -9999 -9999 -9999 -9999 -9999 -9999 -9999 -9999 -9999 -9999 -9999 -9999 -9999 
-9999 -9999 -9999 -9999 -9999 -9999 -9999 -9999 -9999 -9999 -9999 -9999 -9999 -9999 -9999 -9999 -9999 -9999 -9999 -9999 -9999 -9999 -9999 -9999 -9999 -9999 -9999 -9999 -9999 -9999 -9999 -9999 -9999 -9999 -9999 -9999 -9999 -9999 -9999 -9999 -9999 -9999 -9999 -9999 -9999 -9999 -9999 -9999 -9999 -9999 -9999 -9999 -9999 -9999 -9999 -9999 -9999 -9999 -9999 -9999 -9999 -9999 -9999 -9999 -9999 -9999 -9999 2.632 2.632 2.002 1.596 1.596 1.596 0.138 0.167 0.167 0.167 1.159 1.159 0 1.113 1.115 1.309 1.309 1.309 1.283 1.518 1.518 0.558 1.789 1.789 2.136 2.136 2.136 1.981 1.814 1.814 1.814 1.766 1.357 1.926 2.157 2.157 2.076 1.746 1.641 2.005 2.005 1.391 1.391 1.578 1.578 1.578 1.683 1.868 1.868 1.798 1.798 1.294 1.556 1.556 1.556 1.664 1.664 1.664 1.664 1.496 1.496 1.038 1.038 1.038 1.005 1.519 1.519 1.519 1.359 1.3 1.092 1.497 1.497 0 1.896 1.896 1.896 1.789 1.789 1.789 0.563 0.399 1.35 1.76 1.66 1.66 0.976 0.976 1.381 1.381 1.381 1.086 0 1.206 1.206 1.206 1.373 1.373 0.18 0 0 0 0.827 1.329 1.319 1.319 0 0.293 0.293 0.293 0.293 0 0 0 0.133 1.231 -9999 -9999 -9999 -9999 -9999 -9999 -9999 -9999 -9999 -9999 -9999 -9999 -9999 -9999 -9999 -9999 -9999 -9999 -9999 -9999 -9999 
-9999 -9999 -9999 -9999 -9999 -9999 -9999 -9999 -9999 -9999 -9999 -9999 -9999 -9999 -9999 -9999 -9999 -9999 -9999 -9999 -9999 -9999 -9999 -9999 -9999 -9999 -9999 -9999 -9999 -9999 -9999 -9999 -9999 -9999 -9999 -9999 -9999 -9999 -9999 -9999 -9999 -9999 -9999 -9999 -9999 -9999 -9999 -9999 -9999 -9999 -9999 -9999 -9999 -9999 -9999 -9999 -9999 -9999 -9999 -9999 -9999 -9999 -9999 -9999 -9999 -9999 -9999 2.632 1.898 1.843 1.815 1.596 0.152 0.152 0.167 0.167 0.167 0 1.404 1.404 1.4 1.4 1.067 1.114 1.114 1.09 1.09 0.203 0.558 1.726 1.795 1.795 2.136 1.793 1.793 1.814 1.814 1.814 1.212 2.444 2.444 2.157 2.157 2.157 1.746 2.005 2.005 2.005 1.636 1.814 1.814 1.814 1.899 1.899 1.899 1.868 1.868 1.798 1.252 2.177 2.177 2.177 2.177 1.664 1.664 1.45 1.45 1.158 1.038 1.038 0.975 0.561 1.65 1.71 1.71 1.465 1.465 1.092 1.412 0 0.779 0.879 1.856 1.473 1.789 1.789 1.789 0.399 0.399 0.399 1.335 1.335 1.154 1.154 0.976 1.086 1.49 1.086 0 0 1.206 1.206 1.373 1.373 1.373 1.373 0 0 0 1.343 1.343 0.11 0.11 0 0 0.293 0.293 0 0 0 0 -9999 -9999 -9999 -9999 -9999 -9999 -9999 -9999 -9999 -9999 -9999 -9999 -9999 -9999 -9999 -9999 -9999 -9999 -9999 -9999 -9999 -9999 -9999 
-9999 -9999 -9999 -9999 -9999 -9999 -9999 -9999 -9999 -9999 -9999 -9999 -9999 -9999 -9999 -9999 -9999 -9999 -9999 -9999 -9999 -9999 -9999 -9999 -9999 -9999 -9999 -9999 -9999 -9999 -9999 -9999 -9999 -9999 -9999 -9999 -9999 -9999 -9999 -9999 -9999 -9999 -9999 -9999 -9999 -9999 -9999 -9999 -9999 -9999 -9999 -9999 -9999 -9999 -9999 -9999 -9999 -9999 -9999 -9999 -9999 -9999 -9999 -9999 -9999 -9999 -9999 -9999 1.898 1.896 1.843 1.22 0.152 0.152 0.167 0.167 0 0 1.563 1.771 1.771 1.771 1.067 1.239 1.321 1.442 1.09 1.09 0 1.795 1.795 2.043 2.043 1.13 0 1.144 1.328 1.328 2.444 2.444 2.444 2.444 2.157 2.157 1.698 2.005 2.005 2.005 1.827 1.974 2.5 2.5 2.5 1.899 1.899 1.868 1.868 1.566 1.566 2.177 2.177 2.177 2.177 1.342 1.32 1.32 1.32 1.01 1.01 1.081 1.081 0.975 1.71 1.747 1.747 1.71 1.706 2.01 2.01 1.516 1.304 1.304 1.304 0.985 1.789 1.789 0.985 0.159 0.399 0 0 1.191 1.191 1.369 1.731 1.75 1.75 1.75 1.414 0.574 1.501 1.501 1.501 1.373 1.373 1.373 0 1.145 1.242 1.343 1.343 1.343 0.11 0 0 0 0 0 0 0 -9999 -9999 -9999 -9999 -9999 -9999 -9999 -9999 -9999 -9999 -9999 -9999 -9999 -9999 -9999 -9999 -9999 -9999 -9999 -9999 -9999 -9999 -9999 -9999 
-9999 -9999 -9999 -9999 -9999 -9999 -9999 -9999 -9999 -9999 -9999 -9999 -9999 -9999 -9999 -9999 -9999 -9999 -9999 -9999 -9999 -9999 -9999 -9999 -9999 -9999 -9999 -9999 -9999 -9999 -9999 -9999 -9999 -9999 -9999 -9999 -9999 -9999 -9999 -9999 -9999 -9999 -9999 -9999 -9999 -9999 -9999 -9999 -9999 -9999 -9999 -9999 -9999 -9999 -9999 -9999 -9999 -9999 -9999 -9999 -9999 -9999 -9999 -9999 -9999 -9999 -9999 -9999 -9999 1.898 1.843 1.525 0.152 0 0 0 0 0 1.749 1.771 1.771 1.771 1.665 1.651 1.651 1.651 1.442 1.09 0.56 1.795 2.043 2.043 2.043 2.043 0.292 1.328 1.328 2.225 2.444 2.444 2.444 2.444 2.153 2.043 1.698 1.827 2.005 2.005 1.827 2.21 2.5 2.5 2.5 2.039 1.899 1.868 1.829 1.567 1.566 1.533 2.177 2.177 1.538 1.682 1.682 1.682 1.32 1.01 1.081 1.081 1.081 1.081 1.747 1.747 1.747 1.747 2.01 2.01 2.01 2.01 1.304 1.304 1.662 1.662 0.985 0.985 0.985 0.132 0 0 1.191 1.191 1.369 1.369 1.731 1.75 1.75 1.75 1.538 1.165 1.501 1.501 1.501 1.373 1.373 1.103 1.003 1.145 1.331 1.867 1.867 1.867 1.099 0 0 0 0 0 -9999 -9999 -9999 -9999 -9999 -9999 -9999 -9999 -9999 -9999 -9999 -9999 -9999 -9999 -9999 -9999 -9999 -9999 -9999 -9999 -9999 -9999 -9999 -9999 -9999 -9999 
-9999 -9999 -9999 -9999 -9999 -9999 -9999 -9999 -9999 -9999 -9999 -9999 -9999 -9999 -9999 -9999 -9999 -9999 -9999 -9999 -9999 -9999 -9999 -9999 -9999 -9999 -9999 -9999 -9999 -9999 -9999 -9999 -9999 -9999 -9999 -9999 -9999 -9999 -9999 -9999 -9999 -9999 -9999 -9999 -9999 -9999 -9999 -9999 -9999 -9999 -9999 -9999 -9999 -9999 -9999 -9999 -9999 -9999 -9999 -9999 -9999 -9999 -9999 -9999 -9999 -9999 -9999 -9999 -9999 1.866 1.821 1.298 1.298 0 0 0 0 0 1.563 1.771 1.771 1.771 1.665 1.665 1.651 2.007 2.007 1.823 1.823 1.311 2.043 2.043 2.043 2.043 1.363 1.328 1.372 2.225 2.225 2.444 2.444 1.626 2.043 2.043 2.043 2.478 2.478 2.236 1.827 2.21 2.5 2.5 2.5 2.427 1.829 1.785 1.785 1.708 1.566 1.533 1.462 1.538 1.538 1.682 1.682 1.682 1.093 0.823 1.081 1.081 1.081 1.081 1.747 1.747 1.747 1.747 2.01 2.01 2.01 2.01 1.609 1.662 1.662 1.662 1.662 1.099 1.099 1.099 0.616 0.616 1.191 1.22 1.419 1.834 1.834 1.834 1.75 1.75 1.538 1.281 1.501 1.501 1.501 1.103 1.103 1.103 1.003 1.145 1.331 1.867 1.867 1.867 1.867 1.464 1.245 1.245 0 -9999 -9999 -9999 -9999 -9999 -9999 -9999 -9999 -9999 -9999 -9999 -9999 -9999 -9999 -9999 -9999 -9999 -9999 -9999 -9999 -9999 -9999 -9999 -9999 -9999 -9999 -9999 
-9999 -9999 -9999 -9999 -9999 -9999 -9999 -9999 -9999 -9999 -9999 -9999 -9999 -9999 -9999 -9999 -9999 -9999 -9999 -9999 -9999 -9999 -9999 -9999 -9999 -9999 -9999 -9999 -9999 -9999 -9999 -9999 -9999 -9999 -9999 -9999 -9999 -9999 -9999 -9999 -9999 -9999 -9999 -9999 -9999 -9999 -9999 -9999 -9999 -9999 -9999 -9999 -9999 -9999 -9999 -9999 -9999 -9999 -9999 -9999 -9999 -9999 -9999 -9999 -9999 -9999 -9999 -9999 -9999 -9999 1.78 1.736 1.736 1.298 0.325 1.122 1.122 0 0 1.592 1.665 1.665 1.665 1.651 1.651 2.048 2.244 2.244 2.244 2.015 2.015 2.043 2.043 1.475 0.799 1.317 1.372 1.758 2.225 2.225 2.195 1.592 2.043 2.043 2.478 2.478 2.478 2.478 2.695 2.695 2.695 2.5 2.427 2.045 1.785 1.785 1.785 1.708 1.258 1.323 1.563 1.563 1.538 1.682 1.682 1.682 1.524 1.417 1.228 1.081 1.081 0.593 1.364 1.747 1.512 1.364 1.706 2.01 2.01 1.609 1.609 1.208 1.662 1.662 1.662 1.099 1.099 1.099 0.672 1.147 1.147 1.233 1.749 2.219 2.219 2.219 1.75 1.73 1.383 1.281 0.994 1.106 1.106 1.106 0.885 0.714 0.963 1.019 1.331 1.867 1.867 1.867 1.839 1.464 1.245 -9999 -9999 -9999 -9999 -9999 -9999 -9999 -9999 -9999 -9999 -9999 -9999 -9999 -9999 -9999 -9999 -9999 -9999 -9999 -9999 -9999 -9999 -9999 -9999 -9999 -9999 -9999 -9999 -9999 
-9999 -9999 -9999 -9999 -9999 -9999 -9999 -9999 -9999 -9999 -9999 -9999 -9999 -9999 -9999 -9999 -9999 -9999 -9999 -9999 -9999 -9999 -9999 -9999 -9999 -9999 -9999 -9999 -9999 -9999 -9999 -9999 -9999 -9999 -9999 -9999 -9999 -9999 -9999 -9999 -9999 -9999 -9999 -9999 -9999 -9999 -9999 -9999 -9999 -9999 -9999 -9999 -9999 -9999 -9999 -9999 -9999 -9999 -9999 -9999 -9999 -9999 -9999 -9999 -9999 -9999 -9999 -9999 -9999 -9999 -9999 1.736 1.736 1.298 1.714 1.714 1.714 0 1.293 1.586 1.586 1.633 1.309 0.99 2.048 2.277 2.277 2.277 2.244 2.015 2.015 1.475 1.475 0.828 1.317 1.49 1.716 1.716 2.175 2.175 2.719 1.592 2.043 2.043 2.478 2.478 2.478 2.695 2.695 2.695 2.695 2.136 2.136 1.767 1.785 1.785 1.708 1.583 1.076 1.563 1.563 1.563 1.563 1.558 1.682 1.558 1.524 1.524 1.36 1.051 1.051 1.333 1.536 1.536 1.536 1.512 1.163 1.457 1.609 1.609 1.609 1.41 1.208 1.208 1.208 1.342 1.508 1.508 1.569 1.569 1.455 1.635 1.749 2.219 2.219 2.219 1.73 1.64 1.352 1.738 1.738 1.738 1.154 1.395 1.054 0.963 0.963 1.235 1.01 1.127 1.839 1.839 1.772 1.89 -9999 -9999 -9999 -9999 -9999 -9999 -9999 -9999 -9999 -9999 -9999 -9999 -9999 -9999 -9999 -9999 -9999 -9999 -9999 -9999 -9999 -9999 -9999 -9999 -9999 -9999 -9999 -9999 -9999 -9999 
-9999 -9999 -9999 -9999 -9999 -9999 -9999 -9999 -9999 -9999 -9999 -9999 -9999 -9999 -9999 -9999 -9999 -9999 -9999 -9999 -9999 -9999 -9999 -9999 -9999 -9999 -9999 -9999 -9999 -9999 -9999 -9999 -9999 -9999 -9999 -9999 -9999 -9999 -9999 -9999 -9999 -9999 -9999 -9999 -9999 -9999 -9999 -9999 -9999 -9999 -9999 -9999 -9999 -9999 -9999 -9999 -9999 -9999 -9999 -9999 -9999 -9999 -9999 -9999 -9999 -9999 -9999 -9999 -9999 -9999 -9999 1.736 1.736 1.407 1.906 1.906 1.714 1.714 1.293 1.293 1.293 1.205 1.363 1.542 1.981 2.277 2.277 2.277 2.244 2.015 2.015 0.977 1.14 1.221 1.49 1.49 1.716 2.175 2.369 2.92 2.92 2.912 1.469 1.491 2.017 2.478 2.478 2.268 2.695 2.695 2.695 1.981 1.981 1.981 1.552 1.634 1.583 1.583 0.799 1.374 1.63 1.63 1.563 1.528 1.558 1.558 1.524 1.479 1.36 1.051 1.051 1.333 1.536 1.637 1.637 1.512 1.126 1.01 1.065 1.41 1.41 1.41 1.409 0.446 0.916 1.342 1.508 1.569 1.569 1.569 1.569 1.744 1.749 2.219 2.219 2.219 1.64 1.412 1.352 1.738 1.738 1.738 1.395 1.395 1.395 1.077 1.61 1.61 1.61 1.199 1.127 1.413 -9999 -9999 -9999 -9999 -9999 -9999 -9999 -9999 -9999 -9999 -9999 -9999 -9999 -9999 -9999 -9999 -9999 -9999 -9999 -9999 -9999 -9999 -9999 -9999 -9999 -9999 -9999 -9999 -9999 -9999 -9999 -9999 
-9999 -9999 -9999 -9999 -9999 -9999 -9999 -9999 -9999 -9999 -9999 -9999 -9999 -9999 -9999 -9999 -9999 -9999 -9999 -9999 -9999 -9999 -9999 -9999 -9999 -9999 -9999 -9999 -9999 -9999 -9999 -9999 -9999 -9999 -9999 -9999 -9999 -9999 -9999 -9999 -9999 -9999 -9999 -9999 -9999 -9999 -9999 -9999 -9999 -9999 -9999 -9999 -9999 -9999 -9999 -9999 -9999 -9999 -9999 -9999 -9999 -9999 -9999 -9999 -9999 -9999 -9999 -9999 -9999 -9999 -9999 -9999 1.686 1.906 1.906 1.906 1.906 1.826 1.826 1.472 1.293 1.32 1.542 1.682 1.682 2.277 2.277 2.277 1.768 2.015 1.102 1.102 1.14 1.584 1.584 1.584 1.857 2.418 2.92 2.92 2.92 2.92 1.722 1.118 1.491 2.017 2.017 2.017 2.446 2.446 2.446 1.981 1.981 1.981 1.552 1.552 1.537 1.14 0.799 1.649 1.649 1.649 1.63 1.252 1.252 1.479 1.479 1.36 1.445 1.445 1.445 1.723 1.723 1.637 1.637 1.637 1.001 1.02 1.065 1.41 1.41 1.41 1.409 0 1.464 1.464 1.508 1.569 1.751 1.751 1.931 1.931 1.744 1.771 1.771 1.771 1.511 1.352 1.352 1.738 1.738 1.738 1.395 1.395 1.395 1.395 1.61 1.61 1.61 1.199 -9999 -9999 -9999 -9999 -9999 -9999 -9999 -9999 -9999 -9999 -9999 -9999 -9999 -9999 -9999 -9999 -9999 -9999 -9999 -9999 -9999 -9999 -9999 -9999 -9999 -9999 -9999 -9999 -9999 -9999 -9999 -9999 -9999 -9999 
-9999 -9999 -9999 -9999 -9999 -9999 -9999 -9999 -9999 -9999 -9999 -9999 -9999 -9999 -9999 -9999 -9999 -9999 -9999 -9999 -9999 -9999 -9999 -9999 -9999 -9999 -9999 -9999 -9999 -9999 -9999 -9999 -9999 -9999 -9999 -9999 -9999 -9999 -9999 -9999 -9999 -9999 -9999 -9999 -9999 -9999 -9999 -9999 -9999 -9999 -9999 -9999 -9999 -9999 -9999 -9999 -9999 -9999 -9999 -9999 -9999 -9999 -9999 -9999 -9999 -9999 -9999 -9999 -9999 -9999 -9999 -9999 -9999 1.906 1.906 1.906 1.906 1.947 1.947 1.947 1.313 1.354 1.592 1.682 1.682 1.682 1.768 1.768 1.768 1.002 1.102 1.102 1.14 1.584 1.584 1.584 1.857 2.418 2.92 2.92 2.92 2.92 1.722 1.275 1.275 1.527 1.918 1.918 1.918 1.799 1.567 1.981 1.981 1.981 1.537 1.537 1.292 1.14 1.438 1.649 1.803 1.803 1.63 1.337 1.248 1.248 1 1 1.445 1.445 1.723 1.723 1.723 1.723 1.637 1.637 1.469 1.469 1.469 1.065 1.27 1.27 0.467 0 1.464 1.464 1.464 1.603 1.751 1.931 1.931 1.931 1.931 1.836 1.771 2.024 2.024 2.024 1.937 1.937 1.937 1.304 1.395 1.395 1.395 1.608 1.61 1.61 1.61 -9999 -9999 -9999 -9999 -9999 -9999 -9999 -9999 -9999 -9999 -9999 -9999 -9999 -9999 -9999 -9999 -9999 -9999 -9999 -9999 -9999 -9999 -9999 -9999 -9999 -9999 -9999 -9999 -9999 -9999 -9999 -9999 -9999 -9999 -9999 
-9999 -9999 -9999 -9999 -9999 -9999 -9999 -9999 -9999 -9999 -9999 -9999 -9999 -9999 -9999 -9999 -9999 -9999 -9999 -9999 -9999 -9999 -9999 -9999 -9999 -9999 -9999 -9999 -9999 -9999 -9999 -9999 -9999 -9999 -9999 -9999 -9999 -9999 -9999 -9999 -9999 -9999 -9999 -9999 -9999 -9999 -9999 -9999 -9999 -9999 -9999 -9999 -9999 -9999 -9999 -9999 -9999 -9999 -9999 -9999 -9999 -9999 -9999 -9999 -9999 -9999 -9999 -9999 -9999 -9999 -9999 -9999 -9999 1.378 1.906 1.906 1.826 1.947 1.947 1.947 1.313 1.354 1.592 1.592 1.682 1.682 1.768 1.768 1.11 1.11 1.11 1.102 1.102 1.584 1.584 1.584 1.544 2.318 2.722 2.92 2.92 2.768 1.85 1.85 1.372 1.918 1.918 1.918 1.918 1.799 1.799 1.115 1.115 0.46 0.16 1.292 1.292 1.292 1.477 1.803 1.803 1.803 1.803 1.337 1.311 1.194 1.194 0.139 1.445 1.682 1.723 1.723 1.723 1.723 1.637 1.392 1.469 1.469 1.469 1.154 0.967 1.36 0 0.474 1.464 1.464 1.464 1.603 1.751 1.931 1.931 1.931 2.106 2.106 2.106 2.024 2.024 2.024 1.937 1.937 1.937 1.508 1.304 1.304 1.186 1.363 1.608 -9999 -9999 -9999 -9999 -9999 -9999 -9999 -9999 -9999 -9999 -9999 -9999 -9999 -9999 -9999 -9999 -9999 -9999 -9999 -9999 -9999 -9999 -9999 -9999 -9999 -9999 -9999 -9999 -9999 -9999 -9999 -9999 -9999 -9999 -9999 -9999 -9999 
-9999 -9999 -9999 -9999 -9999 -9999 -9999 -9999 -9999 -9999 -9999 -9999 -9999 -9999 -9999 -9999 -9999 -9999 -9999 -9999 -9999 -9999 -9999 -9999 -9999 -9999 -9999 -9999 -9999 -9999 -9999 -9999 -9999 -9999 -9999 -9999 -9999 -9999 -9999 -9999 -9999 -9999 -9999 -9999 -9999 -9999 -9999 -9999 -9999 -9999 -9999 -9999 -9999 -9999 -9999 -9999 -9999 -9999 -9999 -9999 -9999 -9999 -9999 -9999 -9999 -9999 -9999 -9999 -9999 -9999 -9999 -9999 -9999 -9999 1.306 1.508 1.508 1.947 1.947 1.947 1.313 1.546 2.014 2.349 2.349 2.014 1.037 0.219 1.11 1.476 2.129 2.129 1.468 1.241 1.584 1.544 1.544 1.544 2.318 2.722 1.799 1.85 1.85 1.85 1.85 1.702 1.918 1.918 1.918 1.799 1.115 1.298 1.298 1.124 0.16 1.292 1.292 1.292 1.477 1.803 1.803 1.803 1.803 1.671 1.671 1.271 0 0 1.173 1.682 1.691 1.732 1.732 1.732 1.392 1.392 1.469 1.469 1.469 1.154 1.36 1.734 1.734 0.834 1.299 1.299 1.299 1.28 1.751 1.751 1.931 1.931 2.106 2.106 2.106 2.106 2.024 2.024 1.937 1.937 1.937 1.508 1.318 1.318 1.316 1.363 -9999 -9999 -9999 -9999 -9999 -9999 -9999 -9999 -9999 -9999 -9999 -9999 -9999 -9999 -9999 -9999 -9999 -9999 -9999 -9999 -9999 -9999 -9999 -9999 -9999 -9999 -9999 -9999 -9999 -9999 -9999 -9999 -9999 -9999 -9999 -9999 -9999 -9999 
-9999 -9999 -9999 -9999 -9999 -9999 -9999 -9999 -9999 -9999 -9999 -9999 -9999 -9999 -9999 -9999 -9999 -9999 -9999 -9999 -9999 -9999 -9999 -9999 -9999 -9999 -9999 -9999 -9999 -9999 -9999 -9999 -9999 -9999 -9999 -9999 -9999 -9999 -9999 -9999 -9999 -9999 -9999 -9999 -9999 -9999 -9999 -9999 -9999 -9999 -9999 -9999 -9999 -9999 -9999 -9999 -9999 -9999 -9999 -9999 -9999 -9999 -9999 -9999 -9999 -9999 -9999 -9999 -9999 -9999 -9999 -9999 -9999 -9999 -9999 1.306 1.156 0.981 1.947 0.999 0.699 1.745 2.349 2.349 2.406 2.406 2.406 2.244 1.476 2.431 2.437 2.437 2.134 1.688 1.263 1.544 1.544 1.544 1.733 1.733 1.799 1.85 1.85 1.85 1.85 1.707 1.721 1.721 2.093 2.093 2.093 2.093 1.327 1.327 1.124 1.487 1.487 1.487 1.439 1.477 1.803 1.803 1.671 1.671 1.671 1.671 1.271 0.278 1.289 1.682 1.691 1.732 1.732 1.864 1.864 1.772 1.772 1.526 1.526 1.526 1.664 1.734 1.734 1.734 0.834 0 0.713 0.713 0.963 1.08 1.328 1.454 2.106 2.106 2.106 1.976 1.976 1.976 1.708 1.708 1.68 1.508 1.487 1.339 -9999 -9999 -9999 -9999 -9999 -9999 -9999 -9999 -9999 -9999 -9999 -9999 -9999 -9999 -9999 -9999 -9999 -9999 -9999 -9999 -9999 -9999 -9999 -9999 -9999 -9999 -9999 -9999 -9999 -9999 -9999 -9999 -9999 -9999 -9999 -9999 -9999 -9999 -9999 -9999 
-9999 -9999 -9999 -9999 -9999 -9999 -9999 -9999 -9999 -9999 -9999 -9999 -9999 -9999 -9999 -9999 -9999 -9999 -9999 -9999 -9999 -9999 -9999 -9999 -9999 -9999 -9999 -9999 -9999 -9999 -9999 -9999 -9999 -9999 -9999 -9999 -9999 -9999 -9999 -9999 -9999 -9999 -9999 -9999 -9999 -9999 -9999 -9999 -9999 -9999 -9999 -9999 -9999 -9999 -9999 -9999 -9999 -9999 -9999 -9999 -9999 -9999 -9999 -9999 -9999 -9999 -9999 -9999 -9999 -9999 -9999 -9999 -9999 -9999 -9999 1.306 1.085 1.012 1.012 1.012 0.867 1.99 2.349 2.349 2.406 2.406 2.406 2.244 2.431 2.437 2.437 2.437 2.437 1.935 1.157 1.263 1.544 1.591 1.733 1.733 1.733 1.799 1.799 1.707 1.707 1.707 1.707 1.792 2.093 2.093 2.093 2.093 1.417 1.417 1.402 1.487 1.487 1.487 1.439 1.439 1.439 0.866 1.671 1.671 1.671 1.271 1.271 1.239 1.628 1.628 1.682 1.732 1.864 1.864 1.864 1.864 1.772 1.526 1.526 1.526 1.664 1.734 1.734 1.734 0.834 0 0 0 0 1.08 1.346 1.454 1.454 1.693 1.464 1.538 1.538 1.458 1.458 1.458 1.487 1.487 1.487 -9999 -9999 -9999 -9999 -9999 -9999 -9999 -9999 -9999 -9999 -9999 -9999 -9999 -9999 -9999 -9999 -9999 -9999 -9999 -9999 -9999 -9999 -9999 -9999 -9999 -9999 -9999 -9999 -9999 -9999 -9999 -9999 -9999 -9999 -9999 -9999 -9999 -9999 -9999 -9999 -9999 
-9999 -9999 -9999 -9999 -9999 -9999 -9999 -9999 -9999 -9999 -9999 -9999 -9999 -9999 -9999 -9999 -9999 -9999 -9999 -9999 -9999 -9999 -9999 -9999 -9999 -9999 -9999 -9999 -9999 -9999 -9999 -9999 -9999 -9999 -9999 -9999 -9999 -9999 -9999 -9999 -9999 -9999 -9999 -9999 -9999 -9999 -9999 -9999 -9999 -9999 -9999 -9999 -9999 -9999 -9999 -9999 -9999 -9999 -9999 -9999 -9999 -9999 -9999 -9999 -9999 -9999 -9999 -9999 -9999 -9999 -9999 -9999 -9999 -9999 -9999 -9999 1.085 1.012 1.012 1.012 1.533 1.99 2.123 2.349 2.406 2.406 2.406 2.244 2.255 2.431 2.437 2.437 2.437 1.935 1.157 1.4 1.466 1.73 1.733 1.733 1.733 1.627 1.502 1.707 1.707 1.707 1.707 1.792 1.792 2.093 2.093 1.507 1.507 1.507 1.417 1.487 1.487 1.487 1.439 1.439 1.774 1.774 1.774 1.243 1.271 1.271 1.036 1.239 1.628 1.884 1.884 1.884 1.864 1.864 1.864 1.864 1.772 1.526 1.526 1.526 1.385 1.734 1.734 1.385 0.481 0 0 0 0.508 1.343 1.346 1.698 1.698 1.426 1.426 1.426 1.426 1.458 1.458 1.458 1.487 -9999 -9999 -9999 -9999 -9999 -9999 -9999 -9999 -9999 -9999 -9999 -9999 -9999 -9999 -9999 -9999 -9999 -9999 -9999 -9999 -9999 -9999 -9999 -9999 -9999 -9999 -9999 -9999 -9999 -9999 -9999 -9999 -9999 -9999 -9999 -9999 -9999 -9999 -9999 -9999 -9999 -9999 -9999 
-9999 -9999 -9999 -9999 -9999 -9999 -9999 -9999 -9999 -9999 -9999 -9999 -9999 -9999 -9999 -9999 -9999 -9999 -9999 -9999 -9999 -9999 -9999 -9999 -9999 -9999 -9999 -9999 -9999 -9999 -9999 -9999 -9999 -9999 -9999 -9999 -9999 -9999 -9999 -9999 -9999 -9999 -9999 -9999 -9999 -9999 -9999 -9999 -9999 -9999 -9999 -9999 -9999 -9999 -9999 -9999 -9999 -9999 -9999 -9999 -9999 -9999 -9999 -9999 -9999 -9999 -9999 -9999 -9999 -9999 -9999 -9999 -9999 -9999 -9999 -9999 -9999 1.012 1.012 1.012 0.867 1.533 1.533 1.533 1.971 2.288 2.288 2.172 2.255 2.634 2.634 2.385 2.385 1.935 0.743 1.4 1.466 1.629 1.73 1.73 1.73 1.5 1.5 1.479 1.707 1.707 1.367 1.792 1.792 1.792 1.69 1.507 1.507 1.507 1.417 1.265 1.265 1.168 1.168 1.476 1.774 1.774 1.774 1.092 1.092 1.213 1.493 1.493 1.628 1.884 1.884 1.884 1.703 1.864 1.864 1.667 1.477 1.064 1.176 1.567 1.567 1.385 1.385 1.255 0.867 0.867 0 0 0 1.343 1.698 1.698 2.413 2.413 1.989 1.989 1.051 1.458 1.458 1.458 -9999 -9999 -9999 -9999 -9999 -9999 -9999 -9999 -9999 -9999 -9999 -9999 -9999 -9999 -9999 -9999 -9999 -9999 -9999 -9999 -9999 -9999 -9999 -9999 -9999 -9999 -9999 -9999 -9999 -9999 -9999 -9999 -9999 -9999 -9999 -9999 -9999 -9999 -9999 -9999 -9999 -9999 -9999 -9999 
-9999 -9999 -9999 -9999 -9999 -9999 -9999 -9999 -9999 -9999 -9999 -9999 -9999 -9999 -9999 -9999 -9999 -9999 -9999 -9999 -9999 -9999 -9999 -9999 -9999 -9999 -9999 -9999 -9999 -9999 -9999 -9999 -9999 -9999 -9999 -9999 -9999 -9999 -9999 -9999 -9999 -9999 -9999 -9999 -9999 -9999 -9999 -9999 -9999 -9999 -9999 -9999 -9999 -9999 -9999 -9999 -9999 -9999 -9999 -9999 -9999 -9999 -9999 -9999 -9999 -9999 -9999 -9999 -9999 -9999 -9999 -9999 -9999 -9999 -9999 -9999 -9999 0.994 0.994 0.776 0.776 1.533 1.533 1.238 1.971 1.971 2.109 1.699 2.506 2.634 2.634 2.634 2.385 1.825 0.989 0.916 1.206 1.429 1.629 1.705 1.629 1.5 1.5 1.5 1.367 1.367 1.367 1.227 1.69 1.69 1.255 1.507 1.507 1.507 1.366 1.366 1.332 1.213 1.183 1.476 1.774 1.774 1.774 1.619 1.101 2.148 2.148 1.493 1.55 1.884 1.884 1.884 1.603 1.603 1.546 1.477 1.477 1.346 1.567 1.567 1.567 1.988 1.988 1.988 1.037 1.037 0.867 0 0 1.343 1.698 2.413 2.413 2.413 2.413 1.989 1.136 1.051 -9999 -9999 -9999 -9999 -9999 -9999 -9999 -9999 -9999 -9999 -9999 -9999 -9999 -9999 -9999 -9999 -9999 -9999 -9999 -9999 -9999 -9999 -9999 -9999 -9999 -9999 -9999 -9999 -9999 -9999 -9999 -9999 -9999 -9999 -9999 -9999 -9999 -9999 -9999 -9999 -9999 -9999 -9999 -9999 -9999 -9999 
-9999 -9999 -9999 -9999 -9999 -9999 -9999 -9999 -9999 -9999 -9999 -9999 -9999 -9999 -9999 -9999 -9999 -9999 -9999 -9999 -9999 -9999 -9999 -9999 -9999 -9999 -9999 -9999 -9999 -9999 -9999 -9999 -9999 -9999 -9999 -9999 -9999 -9999 -9999 -9999 -9999 -9999 -9999 -9999 -9999 -9999 -9999 -9999 -9999 -9999 -9999 -9999 -9999 -9999 -9999 -9999 -9999 -9999 -9999 -9999 -9999 -9999 -9999 -9999 -9999 -9999 -9999 -9999 -9999 -9999 -9999 -9999 -9999 -9999 -9999 -9999 -9999 -9999 0.812 0.776 0.776 0.801 1.238 1.238 1.238 2.343 2.343 2.343 2.837 2.837 2.837 2.634 2.231 1.281 1.099 1.099 1.206 1.206 1.206 1.629 1.454 1.5 1.5 1.493 1.493 1.367 1.227 1.227 0.966 1.255 1.515 1.515 1.264 1.366 1.706 1.743 2.178 2.331 2.331 2.331 1.619 1.619 1.619 1.592 1.592 2.411 2.411 2.411 1.544 2.319 2.319 2.319 1.627 1.618 1.601 1.563 1.477 1.346 1.567 1.567 1.567 1.988 1.988 1.988 1.037 1.037 0.867 0.118 0.06 1.222 1.222 2.413 2.413 2.413 2.413 2.034 1.136 -9999 -9999 -9999 -9999 -9999 -9999 -9999 -9999 -9999 -9999 -9999 -9999 -9999 -9999 -9999 -9999 -9999 -9999 -9999 -9999 -9999 -9999 -9999 -9999 -9999 -9999 -9999 -9999 -9999 -9999 -9999 -9999 -9999 -9999 -9999 -9999 -9999 -9999 -9999 -9999 -9999 -9999 -9999 -9999 -9999 -9999 -9999 
-9999 -9999 -9999 -9999 -9999 -9999 -9999 -9999 -9999 -9999 -9999 -9999 -9999 -9999 -9999 -9999 -9999 -9999 -9999 -9999 -9999 -9999 -9999 -9999 -9999 -9999 -9999 -9999 -9999 -9999 -9999 -9999 -9999 -9999 -9999 -9999 -9999 -9999 -9999 -9999 -9999 -9999 -9999 -9999 -9999 -9999 -9999 -9999 -9999 -9999 -9999 -9999 -9999 -9999 -9999 -9999 -9999 -9999 -9999 -9999 -9999 -9999 -9999 -9999 -9999 -9999 -9999 -9999 -9999 -9999 -9999 -9999 -9999 -9999 -9999 -9999 -9999 -9999 -9999 0.477 0.607 0.855 0.855 0.855 0.855 2.343 2.343 2.343 2.837 2.837 2.837 2.584 1.58 1.476 1.476 1.188 1.206 1.206 1.206 1.002 1.291 1.454 1.493 1.493 1.493 1.493 1.118 1.289 1.289 1.694 1.838 1.849 2.115 2.115 1.743 1.743 2.178 2.331 2.331 2.331 1.686 1.221 1.789 1.789 2.204 2.411 2.411 2.411 2.247 2.319 2.319 2.319 2.319 1.704 1.704 1.563 1.381 1.381 1.043 1.043 1.341 1.988 1.988 1.988 1.798 1.336 0.178 0.118 0.118 0 0 1.97 2.413 2.413 2.034 1.954 -9999 -9999 -9999 -9999 -9999 -9999 -9999 -9999 -9999 -9999 -9999 -9999 -9999 -9999 -9999 -9999 -9999 -9999 -9999 -9999 -9999 -9999 -9999 -9999 -9999 -9999 -9999 -9999 -9999 -9999 -9999 -9999 -9999 -9999 -9999 -9999 -9999 -9999 -9999 -9999 -9999 -9999 -9999 -9999 -9999 -9999 -9999 -9999 
-9999 -9999 -9999 -9999 -9999 -9999 -9999 -9999 -9999 -9999 -9999 -9999 -9999 -9999 -9999 -9999 -9999 -9999 -9999 -9999 -9999 -9999 -9999 -9999 -9999 -9999 -9999 -9999 -9999 -9999 -9999 -9999 -9999 -9999 -9999 -9999 -9999 -9999 -9999 -9999 -9999 -9999 -9999 -9999 -9999 -9999 -9999 -9999 -9999 -9999 -9999 -9999 -9999 -9999 -9999 -9999 -9999 -9999 -9999 -9999 -9999 -9999 -9999 -9999 -9999 -9999 -9999 -9999 -9999 -9999 -9999 -9999 -9999 -9999 -9999 -9999 -9999 -9999 -9999 0.477 0.51 0.573 0.855 0.855 0.641 2.343 2.343 2.343 2.837 2.837 2.837 2.122 2.122 1.476 1.476 1.476 1.059 1.206 1.039 0.923 0.923 1.417 1.493 1.493 1.493 1.493 1.665 1.665 1.838 2.176 2.176 2.176 2.115 2.115 1.743 1.743 2.244 2.331 2.331 2.331 1.692 1.692 1.789 2.204 2.204 2.411 2.411 2.411 2.753 2.753 2.319 2.319 2.117 1.704 1.704 1.563 1.381 1.189 1.043 0.949 1.293 1.738 1.988 1.798 1.798 1.798 1.953 1.972 2.158 0 0 0 1.954 1.954 -9999 -9999 -9999 -9999 -9999 -9999 -9999 -9999 -9999 -9999 -9999 -9999 -9999 -9999 -9999 -9999 -9999 -9999 -9999 -9999 -9999 -9999 -9999 -9999 -9999 -9999 -9999 -9999 -9999 -9999 -9999 -9999 -9999 -9999 -9999 -9999 -9999 -9999 -9999 -9999 -9999 -9999 -9999 -9999 -9999 -9999 -9999 -9999 -9999 -9999 
-9999 -9999 -9999 -9999 -9999 -9999 -9999 -9999 -9999 -9999 -9999 -9999 -9999 -9999 -9999 -9999 -9999 -9999 -9999 -9999 -9999 -9999 -9999 -9999 -9999 -9999 -9999 -9999 -9999 -9999 -9999 -9999 -9999 -9999 -9999 -9999 -9999 -9999 -9999 -9999 -9999 -9999 -9999 -9999 -9999 -9999 -9999 -9999 -9999 -9999 -9999 -9999 -9999 -9999 -9999 -9999 -9999 -9999 -9999 -9999 -9999 -9999 -9999 -9999 -9999 -9999 -9999 -9999 -9999 -9999 -9999 -9999 -9999 -9999 -9999 -9999 -9999 -9999 -9999 -9999 0.51 0.51 0.538 0.538 0.641 1.063 1.26 1.946 1.946 1.947 2.304 2.304 2.304 2.058 2.058 1.188 1.175 1.175 1.175 0.715 1.096 1.327 1.327 1.493 1.493 1.665 1.665 1.665 1.838 2.176 2.176 2.176 2.115 2.115 1.752 2.109 2.708 2.708 2.708 2.244 1.692 1.692 2.184 2.204 2.302 2.302 2.346 2.753 2.753 2.753 2.625 2.191 2.117 1.704 1.704 1.189 1.189 1.459 1.459 1.459 1.219 1.672 1.83 1.83 1.83 1.953 1.972 2.277 2.158 2.158 1.417 1.015 1.188 -9999 -9999 -9999 -9999 -9999 -9999 -9999 -9999 -9999 -9999 -9999 -9999 -9999 -9999 -9999 -9999 -9999 -9999 -9999 -9999 -9999 -9999 -9999 -9999 -9999 -9999 -9999 -9999 -9999 -9999 -9999 -9999 -9999 -9999 -9999 -9999 -9999 -9999 -9999 -9999 -9999 -9999 -9999 -9999 -9999 -9999 -9999 -9999 -9999 -9999 -9999 
-9999 -9999 -9999 -9999 -9999 -9999 -9999 -9999 -9999 -9999 -9999 -9999 -9999 -9999 -9999 -9999 -9999 -9999 -9999 -9999 -9999 -9999 -9999 -9999 -9999 -9999 -9999 -9999 -9999 -9999 -9999 -9999 -9999 -9999 -9999 -9999 -9999 -9999 -9999 -9999 -9999 -9999 -9999 -9999 -9999 -9999 -9999 -9999 -9999 -9999 -9999 -9999 -9999 -9999 -9999 -9999 -9999 -9999 -9999 -9999 -9999 -9999 -9999 -9999 -9999 -9999 -9999 -9999 -9999 -9999 -9999 -9999 -9999 -9999 -9999 -9999 -9999 -9999 -9999 -9999 -9999 0.51 0.538 0.538 0.538 0.641 0.842 1.26 1.26 1.919 2.304 2.304 2.304 2.058 2.058 2.058 1.316 1.316 1.221 1.03 1.413 1.413 1.413 1.413 1.457 1.665 1.665 1.665 1.775 2.176 2.176 2.176 2.115 2.115 1.752 2.109 2.708 2.708 2.708 1.692 1.692 2.184 2.574 2.574 2.348 2.304 2.346 2.753 2.753 2.753 2.625 2.054 1.944 2.03 1.944 1.422 1.459 1.459 1.459 1.459 1.672 2.532 2.092 1.909 1.945 1.953 2.277 2.277 2.277 2.199 2.199 -9999 -9999 -9999 -9999 -9999 -9999 -9999 -9999 -9999 -9999 -9999 -9999 -9999 -9999 -9999 -9999 -9999 -9999 -9999 -9999 -9999 -9999 -9999 -9999 -9999 -9999 -9999 -9999 -9999 -9999 -9999 -9999 -9999 -9999 -9999 -9999 -9999 -9999 -9999 -9999 -9999 -9999 -9999 -9999 -9999 -9999 -9999 -9999 -9999 -9999 -9999 -9999 -9999 
-9999 -9999 -9999 -9999 -9999 -9999 -9999 -9999 -9999 -9999 -9999 -9999 -9999 -9999 -9999 -9999 -9999 -9999 -9999 -9999 -9999 -9999 -9999 -9999 -9999 -9999 -9999 -9999 -9999 -9999 -9999 -9999 -9999 -9999 -9999 -9999 -9999 -9999 -9999 -9999 -9999 -9999 -9999 -9999 -9999 -9999 -9999 -9999 -9999 -9999 -9999 -9999 -9999 -9999 -9999 -9999 -9999 -9999 -9999 -9999 -9999 -9999 -9999 -9999 -9999 -9999 -9999 -9999 -9999 -9999 -9999 -9999 -9999 -9999 -9999 -9999 -9999 -9999 -9999 -9999 -9999 0.51 0.413 0.408 0.408 0.626 1.14 1.554 1.554 1.65 2.304 2.304 2.304 2.058 2.058 2.058 1.316 1.316 1.221 1.362 1.413 1.413 1.413 1.413 1.305 0.896 1.665 1.787 1.787 1.787 1.787 2.08 2.08 2.08 1.752 1.752 2.708 2.708 2.708 1.122 1.286 2.574 2.574 2.574 2.574 2.348 2.318 2.54 2.753 2.753 2.56 2.56 2.452 2.452 2.452 1.761 1.28 1.459 1.459 1.459 2.532 2.532 2.532 2.092 1.945 2.277 2.277 2.277 2.357 -9999 -9999 -9999 -9999 -9999 -9999 -9999 -9999 -9999 -9999 -9999 -9999 -9999 -9999 -9999 -9999 -9999 -9999 -9999 -9999 -9999 -9999 -9999 -9999 -9999 -9999 -9999 -9999 -9999 -9999 -9999 -9999 -9999 -9999 -9999 -9999 -9999 -9999 -9999 -9999 -9999 -9999 -9999 -9999 -9999 -9999 -9999 -9999 -9999 -9999 -9999 -9999 -9999 -9999 -9999 
-9999 -9999 -9999 -9999 -9999 -9999 -9999 -9999 -9999 -9999 -9999 -9999 -9999 -9999 -9999 -9999 -9999 -9999 -9999 -9999 -9999 -9999 -9999 -9999 -9999 -9999 -9999 -9999 -9999 -9999 -9999 -9999 -9999 -9999 -9999 -9999 -9999 -9999 -9999 -9999 -9999 -9999 -9999 -9999 -9999 -9999 -9999 -9999 -9999 -9999 -9999 -9999 -9999 -9999 -9999 -9999 -9999 -9999 -9999 -9999 -9999 -9999 -9999 -9999 -9999 -9999 -9999 -9999 -9999 -9999 -9999 -9999 -9999 -9999 -9999 -9999 -9999 -9999 -9999 -9999 -9999 -9999 0.298 0.359 0.502 1.14 1.554 1.554 1.554 1.65 1.65 1.65 1.65 2.058 2.058 1.381 1.381 1.381 1.362 1.362 1.362 1.413 1.413 0.896 1.45 2.036 2.036 1.787 1.787 1.787 1.787 1.595 1.678 1.678 1.752 1.752 1.3 1.193 1.122 1.036 1.286 2.002 2.574 2.574 2.574 2.348 2.318 2.419 2.751 2.751 2.751 2.56 2.598 2.452 2.452 2.117 1.589 0.88 0.78 0.888 2.532 2.532 2.532 2.186 2.584 2.584 2.288 2.712 -9999 -9999 -9999 -9999 -9999 -9999 -9999 -9999 -9999 -9999 -9999 -9999 -9999 -9999 -9999 -9999 -9999 -9999 -9999 -9999 -9999 -9999 -9999 -9999 -9999 -9999 -9999 -9999 -9999 -9999 -9999 -9999 -9999 -9999 -9999 -9999 -9999 -9999 -9999 -9999 -9999 -9999 -9999 -9999 -9999 -9999 -9999 -9999 -9999 -9999 -9999 -9999 -9999 -9999 -9999 -9999 
-9999 -9999 -9999 -9999 -9999 -9999 -9999 -9999 -9999 -9999 -9999 -9999 -9999 -9999 -9999 -9999 -9999 -9999 -9999 -9999 -9999 -9999 -9999 -9999 -9999 -9999 -9999 -9999 -9999 -9999 -9999 -9999 -9999 -9999 -9999 -9999 -9999 -9999 -9999 -9999 -9999 -9999 -9999 -9999 -9999 -9999 -9999 -9999 -9999 -9999 -9999 -9999 -9999 -9999 -9999 -9999 -9999 -9999 -9999 -9999 -9999 -9999 -9999 -9999 -9999 -9999 -9999 -9999 -9999 -9999 -9999 -9999 -9999 -9999 -9999 -9999 -9999 -9999 -9999 -9999 -9999 -9999 -9999 0.502 0.502 0.725 1.554 1.554 1.554 1.65 1.65 1.65 1.366 1.357 1.357 1.509 1.548 1.381 1.362 1.362 1.362 1.362 0.352 1.788 2.036 2.036 2.036 2.036 1.787 1.787 1.692 1.691 2.556 2.556 2.556 2.401 1.162 0.719 0.719 1.036 0.905 1.439 1.765 2.574 2.348 2.318 2.477 2.419 2.751 2.751 2.751 2.751 2.598 2.598 2.452 2.117 1.589 0.714 0.628 0.888 2.532 2.532 2.532 2.546 2.584 2.584 -9999 -9999 -9999 -9999 -9999 -9999 -9999 -9999 -9999 -9999 -9999 -9999 -9999 -9999 -9999 -9999 -9999 -9999 -9999 -9999 -9999 -9999 -9999 -9999 -9999 -9999 -9999 -9999 -9999 -9999 -9999 -9999 -9999 -9999 -9999 -9999 -9999 -9999 -9999 -9999 -9999 -9999 -9999 -9999 -9999 -9999 -9999 -9999 -9999 -9999 -9999 -9999 -9999 -9999 -9999 -9999 -9999 -9999 
-9999 -9999 -9999 -9999 -9999 -9999 -9999 -9999 -9999 -9999 -9999 -9999 -9999 -9999 -9999 -9999 -9999 -9999 -9999 -9999 -9999 -9999 -9999 -9999 -9999 -9999 -9999 -9999 -9999 -9999 -9999 -9999 -9999 -9999 -9999 -9999 -9999 -9999 -9999 -9999 -9999 -9999 -9999 -9999 -9999 -9999 -9999 -9999 -9999 -9999 -9999 -9999 -9999 -9999 -9999 -9999 -9999 -9999 -9999 -9999 -9999 -9999 -9999 -9999 -9999 -9999 -9999 -9999 -9999 -9999 -9999 -9999 -9999 -9999 -9999 -9999 -9999 -9999 -9999 -9999 -9999 -9999 -9999 0.502 0.502 0.502 0.828 1.06 1.554 1.502 1.502 1.502 1.259 1.201 1.71 1.71 1.71 1.548 0.875 1.362 1.362 0.875 0.325 2.243 2.243 2.243 2.036 2.036 1.692 1.692 1.692 1.691 2.556 2.556 2.556 2.556 1.959 1.229 1.229 0.685 0.685 1.232 1.462 1.576 1.899 2.477 2.505 2.548 2.948 2.948 2.751 2.598 2.598 2.598 2.41 2.117 1.89 1.079 0.589 0.888 1.225 1.864 1.864 2.546 -9999 -9999 -9999 -9999 -9999 -9999 -9999 -9999 -9999 -9999 -9999 -9999 -9999 -9999 -9999 -9999 -9999 -9999 -9999 -9999 -9999 -9999 -9999 -9999 -9999 -9999 -9999 -9999 -9999 -9999 -9999 -9999 -9999 -9999 -9999 -9999 -9999 -9999 -9999 -9999 -9999 -9999 -9999 -9999 -9999 -9999 -9999 -9999 -9999 -9999 -9999 -9999 -9999 -9999 -9999 -9999 -9999 -9999 -9999 -9999 
-9999 -9999 -9999 -9999 -9999 -9999 -9999 -9999 -9999 -9999 -9999 -9999 -9999 -9999 -9999 -9999 -9999 -9999 -9999 -9999 -9999 -9999 -9999 -9999 -9999 -9999 -9999 -9999 -9999 -9999 -9999 -9999 -9999 -9999 -9999 -9999 -9999 -9999 -9999 -9999 -9999 -9999 -9999 -9999 -9999 -9999 -9999 -9999 -9999 -9999 -9999 -9999 -9999 -9999 -9999 -9999 -9999 -9999 -9999 -9999 -9999 -9999 -9999 -9999 -9999 -9999 -9999 -9999 -9999 -9999 -9999 -9999 -9999 -9999 -9999 -9999 -9999 -9999 -9999 -9999 -9999 -9999 -9999 -9999 0.502 0.619 1.06 1.06 1.502 1.502 1.502 1.201 1.201 1.71 1.71 1.71 1.71 1.548 1.475 1.527 1.269 0.88 0.325 2.243 2.243 -9999 -9999 1.813 1.662 1.936 1.691 1.691 2.556 2.556 2.556 2.736 1.959 1.386 1.229 1.31 1.478 1.478 1.435 1.748 1.899 2.853 2.853 2.853 2.948 2.948 2.948 2.598 2.598 2.598 2.41 2.096 1.89 0.877 0.589 0.884 1.071 1.25 1.864 -9999 -9999 -9999 -9999 -9999 -9999 -9999 -9999 -9999 -9999 -9999 -9999 -9999 -9999 -9999 -9999 -9999 -9999 -9999 -9999 -9999 -9999 -9999 -9999 -9999 -9999 -9999 -9999 -9999 -9999 -9999 -9999 -9999 -9999 -9999 -9999 -9999 -9999 -9999 -9999 -9999 -9999 -9999 -9999 -9999 -9999 -9999 -9999 -9999 -9999 -9999 -9999 -9999 -9999 -9999 -9999 -9999 -9999 -9999 -9999 -9999 
-9999 -9999 -9999 -9999 -9999 -9999 -9999 -9999 -9999 -9999 -9999 -9999 -9999 -9999 -9999 -9999 -9999 -9999 -9999 -9999 -9999 -9999 -9999 -9999 -9999 -9999 -9999 -9999 -9999 -9999 -9999 -9999 -9999 -9999 -9999 -9999 -9999 -9999 -9999 -9999 -9999 -9999 -9999 -9999 -9999 -9999 -9999 -9999 -9999 -9999 -9999 -9999 -9999 -9999 -9999 -9999 -9999 -9999 -9999 -9999 -9999 -9999 -9999 -9999 -9999 -9999 -9999 -9999 -9999 -9999 -9999 -9999 -9999 -9999 -9999 -9999 -9999 -9999 -9999 -9999 -9999 -9999 -9999 -9999 -9999 0.206 0.714 1.06 1.06 1.341 1.77 1.77 1.77 1.77 1.71 1.71 1.71 1.548 1.527 1.527 1.527 0.88 1.967 2.243 -9999 -9999 -9999 -9999 1.936 1.936 1.936 1.744 1.801 1.978 2.736 2.736 2.736 1.386 1.31 1.558 2.157 2.157 1.862 1.748 2.178 2.853 2.853 2.948 2.948 2.948 2.948 2.817 2.357 2.11 2.11 2.096 1.245 1.245 0.589 0.551 0.873 -9999 -9999 -9999 -9999 -9999 -9999 -9999 -9999 -9999 -9999 -9999 -9999 -9999 -9999 -9999 -9999 -9999 -9999 -9999 -9999 -9999 -9999 -9999 -9999 -9999 -9999 -9999 -9999 -9999 -9999 -9999 -9999 -9999 -9999 -9999 -9999 -9999 -9999 -9999 -9999 -9999 -9999 -9999 -9999 -9999 -9999 -9999 -9999 -9999 -9999 -9999 -9999 -9999 -9999 -9999 -9999 -9999 -9999 -9999 -9999 -9999 -9999 -9999 
-9999 -9999 -9999 -9999 -9999 -9999 -9999 -9999 -9999 -9999 -9999 -9999 -9999 -9999 -9999 -9999 -9999 -9999 -9999 -9999 -9999 -9999 -9999 -9999 -9999 -9999 -9999 -9999 -9999 -9999 -9999 -9999 -9999 -9999 -9999 -9999 -9999 -9999 -9999 -9999 -9999 -9999 -9999 -9999 -9999 -9999 -9999 -9999 -9999 -9999 -9999 -9999 -9999 -9999 -9999 -9999 -9999 -9999 -9999 -9999 -9999 -9999 -9999 -9999 -9999 -9999 -9999 -9999 -9999 -9999 -9999 -9999 -9999 -9999 -9999 -9999 -9999 -9999 -9999 -9999 -9999 -9999 -9999 -9999 -9999 -9999 0.466 0.524 0.995 1.507 1.77 1.77 1.77 1.77 1.466 1.71 1.452 1.527 1.527 1.527 1.527 1.597 -9999 -9999 -9999 -9999 -9999 -9999 -9999 1.936 1.936 1.566 1.982 1.982 2.736 2.736 2.736 1.386 1.354 2.157 2.157 2.157 2.619 2.472 2.504 2.565 2.853 2.853 3.298 3.298 3.298 2.976 2.942 2.714 2.641 1.771 1.771 1.843 1.721 1.263 -9999 -9999 -9999 -9999 -9999 -9999 -9999 -9999 -9999 -9999 -9999 -9999 -9999 -9999 -9999 -9999 -9999 -9999 -9999 -9999 -9999 -9999 -9999 -9999 -9999 -9999 -9999 -9999 -9999 -9999 -9999 -9999 -9999 -9999 -9999 -9999 -9999 -9999 -9999 -9999 -9999 -9999 -9999 -9999 -9999 -9999 -9999 -9999 -9999 -9999 -9999 -9999 -9999 -9999 -9999 -9999 -9999 -9999 -9999 -9999 -9999 -9999 -9999 -9999 
-9999 -9999 -9999 -9999 -9999 -9999 -9999 -9999 -9999 -9999 -9999 -9999 -9999 -9999 -9999 -9999 -9999 -9999 -9999 -9999 -9999 -9999 -9999 -9999 -9999 -9999 -9999 -9999 -9999 -9999 -9999 -9999 -9999 -9999 -9999 -9999 -9999 -9999 -9999 -9999 -9999 -9999 -9999 -9999 -9999 -9999 -9999 -9999 -9999 -9999 -9999 -9999 -9999 -9999 -9999 -9999 -9999 -9999 -9999 -9999 -9999 -9999 -9999 -9999 -9999 -9999 -9999 -9999 -9999 -9999 -9999 -9999 -9999 -9999 -9999 -9999 -9999 -9999 -9999 -9999 -9999 -9999 -9999 -9999 -9999 -9999 0.771 0.567 0.649 1.51 1.522 1.77 1.77 1.723 1.466 1.932 2.116 1.932 1.527 1.527 1.374 -9999 -9999 -9999 -9999 -9999 -9999 -9999 -9999 2.057 1.936 1.993 1.993 1.982 2.736 2.736 2.736 1.964 2.363 2.363 2.234 2.619 2.619 2.889 2.897 2.93 3.096 3.26 3.317 3.549 3.549 3.549 3.643 3.331 2.714 2.366 2.263 2.263 -9999 -9999 -9999 -9999 -9999 -9999 -9999 -9999 -9999 -9999 -9999 -9999 -9999 -9999 -9999 -9999 -9999 -9999 -9999 -9999 -9999 -9999 -9999 -9999 -9999 -9999 -9999 -9999 -9999 -9999 -9999 -9999 -9999 -9999 -9999 -9999 -9999 -9999 -9999 -9999 -9999 -9999 -9999 -9999 -9999 -9999 -9999 -9999 -9999 -9999 -9999 -9999 -9999 -9999 -9999 -9999 -9999 -9999 -9999 -9999 -9999 -9999 -9999 -9999 -9999 -9999 
-9999 -9999 -9999 -9999 -9999 -9999 -9999 -9999 -9999 -9999 -9999 -9999 -9999 -9999 -9999 -9999 -9999 -9999 -9999 -9999 -9999 -9999 -9999 -9999 -9999 -9999 -9999 -9999 -9999 -9999 -9999 -9999 -9999 -9999 -9999 -9999 -9999 -9999 -9999 -9999 -9999 -9999 -9999 -9999 -9999 -9999 -9999 -9999 -9999 -9999 -9999 -9999 -9999 -9999 -9999 -9999 -9999 -9999 -9999 -9999 -9999 -9999 -9999 -9999 -9999 -9999 -9999 -9999 -9999 -9999 -9999 -9999 -9999 -9999 -9999 -9999 -9999 -9999 -9999 -9999 -9999 -9999 -9999 -9999 -9999 -9999 -9999 0.771 0.649 1.51 1.51 1.522 1.522 1.466 1.745 2.116 2.116 2.116 1.63 -9999 -9999 -9999 -9999 -9999 -9999 -9999 -9999 -9999 -9999 -9999 2.057 1.993 1.993 1.982 2.077 2.077 2.077 2.395 2.395 2.363 2.363 2.619 2.619 2.958 2.958 3.121 3.52 3.52 3.52 3.549 3.549 3.643 3.643 3.643 3.331 3.252 -9999 -9999 -9999 -9999 -9999 -9999 -9999 -9999 -9999 -9999 -9999 -9999 -9999 -9999 -9999 -9999 -9999 -9999 -9999 -9999 -9999 -9999 -9999 -9999 -9999 -9999 -9999 -9999 -9999 -9999 -9999 -9999 -9999 -9999 -9999 -9999 -9999 -9999 -9999 -9999 -9999 -9999 -9999 -9999 -9999 -9999 -9999 -9999 -9999 -9999 -9999 -9999 -9999 -9999 -9999 -9999 -9999 -9999 -9999 -9999 -9999 -9999 -9999 -9999 -9999 -9999 -9999 -9999 
-9999 -9999 -9999 -9999 -9999 -9999 -9999 -9999 -9999 -9999 -9999 -9999 -9999 -9999 -9999 -9999 -9999 -9999 -9999 -9999 -9999 -9999 -9999 -9999 -9999 -9999 -9999 -9999 -9999 -9999 -9999 -9999 -9999 -9999 -9999 -9999 -9999 -9999 -9999 -9999 -9999 -9999 -9999 -9999 -9999 -9999 -9999 -9999 -9999 -9999 -9999 -9999 -9999 -9999 -9999 -9999 -9999 -9999 -9999 -9999 -9999 -9999 -9999 -9999 -9999 -9999 -9999 -9999 -9999 -9999 -9999 -9999 -9999 -9999 -9999 -9999 -9999 -9999 -9999 -9999 -9999 -9999 -9999 -9999 -9999 -9999 -9999 -9999 0.649 0.977 1.205 1.316 1.316 1.682 1.745 2.116 2.116 -9999 -9999 -9999 -9999 -9999 -9999 -9999 -9999 -9999 -9999 -9999 -9999 -9999 -9999 2.266 2.274 2.274 2.077 2.14 2.395 2.395 2.395 2.395 2.505 2.619 2.733 2.958 3.219 3.385 3.52 3.52 3.52 3.549 3.549 3.643 3.643 3.643 4.655 -9999 -9999 -9999 -9999 -9999 -9999 -9999 -9999 -9999 -9999 -9999 -9999 -9999 -9999 -9999 -9999 -9999 -9999 -9999 -9999 -9999 -9999 -9999 -9999 -9999 -9999 -9999 -9999 -9999 -9999 -9999 -9999 -9999 -9999 -9999 -9999 -9999 -9999 -9999 -9999 -9999 -9999 -9999 -9999 -9999 -9999 -9999 -9999 -9999 -9999 -9999 -9999 -9999 -9999 -9999 -9999 -9999 -9999 -9999 -9999 -9999 -9999 -9999 -9999 -9999 -9999 -9999 -9999 -9999 
-9999 -9999 -9999 -9999 -9999 -9999 -9999 -9999 -9999 -9999 -9999 -9999 -9999 -9999 -9999 -9999 -9999 -9999 -9999 -9999 -9999 -9999 -9999 -9999 -9999 -9999 -9999 -9999 -9999 -9999 -9999 -9999 -9999 -9999 -9999 -9999 -9999 -9999 -9999 -9999 -9999 -9999 -9999 -9999 -9999 -9999 -9999 -9999 -9999 -9999 -9999 -9999 -9999 -9999 -9999 -9999 -9999 -9999 -9999 -9999 -9999 -9999 -9999 -9999 -9999 -9999 -9999 -9999 -9999 -9999 -9999 -9999 -9999 -9999 -9999 -9999 -9999 -9999 -9999 -9999 -9999 -9999 -9999 -9999 -9999 -9999 -9999 -9999 0.595 1.205 1.205 1.316 1.316 1.682 1.682 1.761 -9999 -9999 -9999 -9999 -9999 -9999 -9999 -9999 -9999 -9999 -9999 -9999 -9999 -9999 -9999 2.585 2.382 2.649 2.649 2.649 2.491 2.491 2.395 2.395 2.391 2.505 2.733 2.958 3.506 3.506 3.506 3.52 3.52 3.517 3.549 3.643 3.643 -9999 -9999 -9999 -9999 -9999 -9999 -9999 -9999 -9999 -9999 -9999 -9999 -9999 -9999 -9999 -9999 -9999 -9999 -9999 -9999 -9999 -9999 -9999 -9999 -9999 -9999 -9999 -9999 -9999 -9999 -9999 -9999 -9999 -9999 -9999 -9999 -9999 -9999 -9999 -9999 -9999 -9999 -9999 -9999 -9999 -9999 -9999 -9999 -9999 -9999 -9999 -9999 -9999 -9999 -9999 -9999 -9999 -9999 -9999 -9999 -9999 -9999 -9999 -9999 -9999 -9999 -9999 -9999 -9999 -9999 -9999 
-9999 -9999 -9999 -9999 -9999 -9999 -9999 -9999 -9999 -9999 -9999 -9999 -9999 -9999 -9999 -9999 -9999 -9999 -9999 -9999 -9999 -9999 -9999 -9999 -9999 -9999 -9999 -9999 -9999 -9999 -9999 -9999 -9999 -9999 -9999 -9999 -9999 -9999 -9999 -9999 -9999 -9999 -9999 -9999 -9999 -9999 -9999 -9999 -9999 -9999 -9999 -9999 -9999 -9999 -9999 -9999 -9999 -9999 -9999 -9999 -9999 -9999 -9999 -9999 -9999 -9999 -9999 -9999 -9999 -9999 -9999 -9999 -9999 -9999 -9999 -9999 -9999 -9999 -9999 -9999 -9999 -9999 -9999 -9999 -9999 -9999 -9999 -9999 -9999 1.126 2.296 2.296 1.642 1.682 -9999 -9999 -9999 -9999 -9999 -9999 -9999 -9999 -9999 -9999 -9999 -9999 -9999 -9999 -9999 -9999 -9999 -9999 2.649 2.649 2.649 2.649 2.563 2.563 2.395 2.391 2.376 2.306 2.733 2.93 3.506 3.506 3.506 3.438 3.438 3.474 3.379 -9999 -9999 -9999 -9999 -9999 -9999 -9999 -9999 -9999 -9999 -9999 -9999 -9999 -9999 -9999 -9999 -9999 -9999 -9999 -9999 -9999 -9999 -9999 -9999 -9999 -9999 -9999 -9999 -9999 -9999 -9999 -9999 -9999 -9999 -9999 -9999 -9999 -9999 -9999 -9999 -9999 -9999 -9999 -9999 -9999 -9999 -9999 -9999 -9999 -9999 -9999 -9999 -9999 -9999 -9999 -9999 -9999 -9999 -9999 -9999 -9999 -9999 -9999 -9999 -9999 -9999 -9999 -9999 -9999 -9999 -9999 -9999 -9999 
-9999 -9999 -9999 -9999 -9999 -9999 -9999 -9999 -9999 -9999 -9999 -9999 -9999 -9999 -9999 -9999 -9999 -9999 -9999 -9999 -9999 -9999 -9999 -9999 -9999 -9999 -9999 -9999 -9999 -9999 -9999 -9999 -9999 -9999 -9999 -9999 -9999 -9999 -9999 -9999 -9999 -9999 -9999 -9999 -9999 -9999 -9999 -9999 -9999 -9999 -9999 -9999 -9999 -9999 -9999 -9999 -9999 -9999 -9999 -9999 -9999 -9999 -9999 -9999 -9999 -9999 -9999 -9999 -9999 -9999 -9999 -9999 -9999 -9999 -9999 -9999 -9999 -9999 -9999 -9999 -9999 -9999 -9999 -9999 -9999 -9999 -9999 -9999 -9999 -9999 2.296 2.296 2.296 -9999 -9999 -9999 -9999 -9999 -9999 -9999 -9999 -9999 -9999 -9999 -9999 -9999 -9999 -9999 -9999 -9999 -9999 -9999 -9999 2.649 2.649 2.649 2.799 2.799 2.563 2.306 2.306 2.306 2.495 2.93 3.506 3.506 3.506 3.314 3.216 3.216 -9999 -9999 -9999 -9999 -9999 -9999 -9999 -9999 -9999 -9999 -9999 -9999 -9999 -9999 -9999 -9999 -9999 -9999 -9999 -9999 -9999 -9999 -9999 -9999 -9999 -9999 -9999 -9999 -9999 -9999 -9999 -9999 -9999 -9999 -9999 -9999 -9999 -9999 -9999 -9999 -9999 -9999 -9999 -9999 -9999 -9999 -9999 -9999 -9999 -9999 -9999 -9999 -9999 -9999 -9999 -9999 -9999 -9999 -9999 -9999 -9999 -9999 -9999 -9999 -9999 -9999 -9999 -9999 -9999 -9999 -9999 -9999 -9999 -9999 
-9999 -9999 -9999 -9999 -9999 -9999 -9999 -9999 -9999 -9999 -9999 -9999 -9999 -9999 -9999 -9999 -9999 -9999 -9999 -9999 -9999 -9999 -9999 -9999 -9999 -9999 -9999 -9999 -9999 -9999 -9999 -9999 -9999 -9999 -9999 -9999 -9999 -9999 -9999 -9999 -9999 -9999 -9999 -9999 -9999 -9999 -9999 -9999 -9999 -9999 -9999 -9999 -9999 -9999 -9999 -9999 -9999 -9999 -9999 -9999 -9999 -9999 -9999 -9999 -9999 -9999 -9999 -9999 -9999 -9999 -9999 -9999 -9999 -9999 -9999 -9999 -9999 -9999 -9999 -9999 -9999 -9999 -9999 -9999 -9999 -9999 -9999 -9999 -9999 -9999 2.296 -9999 -9999 -9999 -9999 -9999 -9999 -9999 -9999 -9999 -9999 -9999 -9999 -9999 -9999 -9999 -9999 -9999 -9999 -9999 -9999 -9999 -9999 2.977 2.904 2.812 2.812 2.799 2.799 2.306 2.306 1.674 2.249 2.461 3.101 3.101 3.594 3.594 -9999 -9999 -9999 -9999 -9999 -9999 -9999 -9999 -9999 -9999 -9999 -9999 -9999 -9999 -9999 -9999 -9999 -9999 -9999 -9999 -9999 -9999 -9999 -9999 -9999 -9999 -9999 -9999 -9999 -9999 -9999 -9999 -9999 -9999 -9999 -9999 -9999 -9999 -9999 -9999 -9999 -9999 -9999 -9999 -9999 -9999 -9999 -9999 -9999 -9999 -9999 -9999 -9999 -9999 -9999 -9999 -9999 -9999 -9999 -9999 -9999 -9999 -9999 -9999 -9999 -9999 -9999 -9999 -9999 -9999 -9999 -9999 -9999 -9999 -9999 -9999 
-9999 -9999 -9999 -9999 -9999 -9999 -9999 -9999 -9999 -9999 -9999 -9999 -9999 -9999 -9999 -9999 -9999 -9999 -9999 -9999 -9999 -9999 -9999 -9999 -9999 -9999 -9999 -9999 -9999 -9999 -9999 -9999 -9999 -9999 -9999 -9999 -9999 -9999 -9999 -9999 -9999 -9999 -9999 -9999 -9999 -9999 -9999 -9999 -9999 -9999 -9999 -9999 -9999 -9999 -9999 -9999 -9999 -9999 -9999 -9999 -9999 -9999 -9999 -9999 -9999 -9999 -9999 -9999 -9999 -9999 -9999 -9999 -9999 -9999 -9999 -9999 -9999 -9999 -9999 -9999 -9999 -9999 -9999 -9999 -9999 -9999 -9999 -9999 -9999 -9999 -9999 -9999 -9999 -9999 -9999 -9999 -9999 -9999 -9999 -9999 -9999 -9999 -9999 -9999 -9999 -9999 -9999 -9999 -9999 -9999 -9999 -9999 -9999 -9999 3.127 2.926 2.812 2.799 2.799 2.518 1.57 1.508 3.514 3.777 3.777 3.764 4.201 -9999 -9999 -9999 -9999 -9999 -9999 -9999 -9999 -9999 -9999 -9999 -9999 -9999 -9999 -9999 -9999 -9999 -9999 -9999 -9999 -9999 -9999 -9999 -9999 -9999 -9999 -9999 -9999 -9999 -9999 -9999 -9999 -9999 -9999 -9999 -9999 -9999 -9999 -9999 -9999 -9999 -9999 -9999 -9999 -9999 -9999 -9999 -9999 -9999 -9999 -9999 -9999 -9999 -9999 -9999 -9999 -9999 -9999 -9999 -9999 -9999 -9999 -9999 -9999 -9999 -9999 -9999 -9999 -9999 -9999 -9999 -9999 -9999 -9999 -9999 -9999 -9999 
-9999 -9999 -9999 -9999 -9999 -9999 -9999 -9999 -9999 -9999 -9999 -9999 -9999 -9999 -9999 -9999 -9999 -9999 -9999 -9999 -9999 -9999 -9999 -9999 -9999 -9999 -9999 -9999 -9999 -9999 -9999 -9999 -9999 -9999 -9999 -9999 -9999 -9999 -9999 -9999 -9999 -9999 -9999 -9999 -9999 -9999 -9999 -9999 -9999 -9999 -9999 -9999 -9999 -9999 -9999 -9999 -9999 -9999 -9999 -9999 -9999 -9999 -9999 -9999 -9999 -9999 -9999 -9999 -9999 -9999 -9999 -9999 -9999 -9999 -9999 -9999 -9999 -9999 -9999 -9999 -9999 -9999 -9999 -9999 -9999 -9999 -9999 -9999 -9999 -9999 -9999 -9999 -9999 -9999 -9999 -9999 -9999 -9999 -9999 -9999 -9999 -9999 -9999 -9999 -9999 -9999 -9999 -9999 -9999 -9999 -9999 -9999 -9999 -9999 -9999 2.926 2.812 2.799 2.518 2.518 2.457 3.675 4.117 4.117 4.152 -9999 -9999 -9999 -9999 -9999 -9999 -9999 -9999 -9999 -9999 -9999 -9999 -9999 -9999 -9999 -9999 -9999 -9999 -9999 -9999 -9999 -9999 -9999 -9999 -9999 -9999 -9999 -9999 -9999 -9999 -9999 -9999 -9999 -9999 -9999 -9999 -9999 -9999 -9999 -9999 -9999 -9999 -9999 -9999 -9999 -9999 -9999 -9999 -9999 -9999 -9999 -9999 -9999 -9999 -9999 -9999 -9999 -9999 -9999 -9999 -9999 -9999 -9999 -9999 -9999 -9999 -9999 -9999 -9999 -9999 -9999 -9999 -9999 -9999 -9999 -9999 -9999 -9999 -9999 
-9999 -9999 -9999 -9999 -9999 -9999 -9999 -9999 -9999 -9999 -9999 -9999 -9999 -9999 -9999 -9999 -9999 -9999 -9999 -9999 -9999 -9999 -9999 -9999 -9999 -9999 -9999 -9999 -9999 -9999 -9999 -9999 -9999 -9999 -9999 -9999 -9999 -9999 -9999 -9999 -9999 -9999 -9999 -9999 -9999 -9999 -9999 -9999 -9999 -9999 -9999 -9999 -9999 -9999 -9999 -9999 -9999 -9999 -9999 -9999 -9999 -9999 -9999 -9999 -9999 -9999 -9999 -9999 -9999 -9999 -9999 -9999 -9999 -9999 -9999 -9999 -9999 -9999 -9999 -9999 -9999 -9999 -9999 -9999 -9999 -9999 -9999 -9999 -9999 -9999 -9999 -9999 -9999 -9999 -9999 -9999 -9999 -9999 -9999 -9999 -9999 -9999 -9999 -9999 -9999 -9999 -9999 -9999 -9999 -9999 -9999 -9999 -9999 -9999 -9999 2.926 2.89 2.518 2.518 2.521 3.858 4.095 4.219 -9999 -9999 -9999 -9999 -9999 -9999 -9999 -9999 -9999 -9999 -9999 -9999 -9999 -9999 -9999 -9999 -9999 -9999 -9999 -9999 -9999 -9999 -9999 -9999 -9999 -9999 -9999 -9999 -9999 -9999 -9999 -9999 -9999 -9999 -9999 -9999 -9999 -9999 -9999 -9999 -9999 -9999 -9999 -9999 -9999 -9999 -9999 -9999 -9999 -9999 -9999 -9999 -9999 -9999 -9999 -9999 -9999 -9999 -9999 -9999 -9999 -9999 -9999 -9999 -9999 -9999 -9999 -9999 -9999 -9999 -9999 -9999 -9999 -9999 -9999 -9999 -9999 -9999 -9999 -9999 -9999 
-9999 -9999 -9999 -9999 -9999 -9999 -9999 -9999 -9999 -9999 -9999 -9999 -9999 -9999 -9999 -9999 -9999 -9999 -9999 -9999 -9999 -9999 -9999 -9999 -9999 -9999 -9999 -9999 -9999 -9999 -9999 -9999 -9999 -9999 -9999 -9999 -9999 -9999 -9999 -9999 -9999 -9999 -9999 -9999 -9999 -9999 -9999 -9999 -9999 -9999 -9999 -9999 -9999 -9999 -9999 -9999 -9999 -9999 -9999 -9999 -9999 -9999 -9999 -9999 -9999 -9999 -9999 -9999 -9999 -9999 -9999 -9999 -9999 -9999 -9999 -9999 -9999 -9999 -9999 -9999 -9999 -9999 -9999 -9999 -9999 -9999 -9999 -9999 -9999 -9999 -9999 -9999 -9999 -9999 -9999 -9999 -9999 -9999 -9999 -9999 -9999 -9999 -9999 -9999 -9999 -9999 -9999 -9999 -9999 -9999 -9999 -9999 -9999 -9999 -9999 -9999 3.457 3.457 3.199 3.214 4.131 4.861 -9999 -9999 -9999 -9999 -9999 -9999 -9999 -9999 -9999 -9999 -9999 -9999 -9999 -9999 -9999 -9999 -9999 -9999 -9999 -9999 -9999 -9999 -9999 -9999 -9999 -9999 -9999 -9999 -9999 -9999 -9999 -9999 -9999 -9999 -9999 -9999 -9999 -9999 -9999 -9999 -9999 -9999 -9999 -9999 -9999 -9999 -9999 -9999 -9999 -9999 -9999 -9999 -9999 -9999 -9999 -9999 -9999 -9999 -9999 -9999 -9999 -9999 -9999 -9999 -9999 -9999 -9999 -9999 -9999 -9999 -9999 -9999 -9999 -9999 -9999 -9999 -9999 -9999 -9999 -9999 -9999 -9999 
-9999 -9999 -9999 -9999 -9999 -9999 -9999 -9999 -9999 -9999 -9999 -9999 -9999 -9999 -9999 -9999 -9999 -9999 -9999 -9999 -9999 -9999 -9999 -9999 -9999 -9999 -9999 -9999 -9999 -9999 -9999 -9999 -9999 -9999 -9999 -9999 -9999 -9999 -9999 -9999 -9999 -9999 -9999 -9999 -9999 -9999 -9999 -9999 -9999 -9999 -9999 -9999 -9999 -9999 -9999 -9999 -9999 -9999 -9999 -9999 -9999 -9999 -9999 -9999 -9999 -9999 -9999 -9999 -9999 -9999 -9999 -9999 -9999 -9999 -9999 -9999 -9999 -9999 -9999 -9999 -9999 -9999 -9999 -9999 -9999 -9999 -9999 -9999 -9999 -9999 -9999 -9999 -9999 -9999 -9999 -9999 -9999 -9999 -9999 -9999 -9999 -9999 -9999 -9999 -9999 -9999 -9999 -9999 -9999 -9999 -9999 -9999 -9999 -9999 -9999 -9999 -9999 4.172 3.981 3.898 -9999 -9999 -9999 -9999 -9999 -9999 -9999 -9999 -9999 -9999 -9999 -9999 -9999 -9999 -9999 -9999 -9999 -9999 -9999 -9999 -9999 -9999 -9999 -9999 -9999 -9999 -9999 -9999 -9999 -9999 -9999 -9999 -9999 -9999 -9999 -9999 -9999 -9999 -9999 -9999 -9999 -9999 -9999 -9999 -9999 -9999 -9999 -9999 -9999 -9999 -9999 -9999 -9999 -9999 -9999 -9999 -9999 -9999 -9999 -9999 -9999 -9999 -9999 -9999 -9999 -9999 -9999 -9999 -9999 -9999 -9999 -9999 -9999 -9999 -9999 -9999 -9999 -9999 -9999 -9999 -9999 -9999 -9999 -9999 
-9999 -9999 -9999 -9999 -9999 -9999 -9999 -9999 -9999 -9999 -9999 -9999 -9999 -9999 -9999 -9999 -9999 -9999 -9999 -9999 -9999 -9999 -9999 -9999 -9999 -9999 -9999 -9999 -9999 -9999 -9999 -9999 -9999 -9999 -9999 -9999 -9999 -9999 -9999 -9999 -9999 -9999 -9999 -9999 -9999 -9999 -9999 -9999 -9999 -9999 -9999 -9999 -9999 -9999 -9999 -9999 -9999 -9999 -9999 -9999 -9999 -9999 -9999 -9999 -9999 -9999 -9999 -9999 -9999 -9999 -9999 -9999 -9999 -9999 -9999 -9999 -9999 -9999 -9999 -9999 -9999 -9999 -9999 -9999 -9999 -9999 -9999 -9999 -9999 -9999 -9999 -9999 -9999 -9999 -9999 -9999 -9999 -9999 -9999 -9999 -9999 -9999 -9999 -9999 -9999 -9999 -9999 -9999 -9999 -9999 -9999 -9999 -9999 -9999 -9999 -9999 -9999 4.172 4.172 -9999 -9999 -9999 -9999 -9999 -9999 -9999 -9999 -9999 -9999 -9999 -9999 -9999 -9999 -9999 -9999 -9999 -9999 -9999 -9999 -9999 -9999 -9999 -9999 -9999 -9999 -9999 -9999 -9999 -9999 -9999 -9999 -9999 -9999 -9999 -9999 -9999 -9999 -9999 -9999 -9999 -9999 -9999 -9999 -9999 -9999 -9999 -9999 -9999 -9999 -9999 -9999 -9999 -9999 -9999 -9999 -9999 -9999 -9999 -9999 -9999 -9999 -9999 -9999 -9999 -9999 -9999 -9999 -9999 -9999 -9999 -9999 -9999 -9999 -9999 -9999 -9999 -9999 -9999 -9999 -9999 -9999 -9999 -9999 -9999 
