# Supplementary material for: Long-term woodland restoration on lowland farmland through passive rewilding
Source: PLoS One. 2021 Jun 16;16(6):e0252466. doi: 10.1371/journal.pone.0252466 (PMC8208563; doi:10.1371/journal.pone.0252466)
Supplement: S1 Dataset — (ZIP) [file pone.0252466.s005.zip › S8 Dataset_New_Wilderness_chm_2014.txt]

ncols         204
nrows         204
xllcorner     519576
yllcorner     279238
cellsize      1
NODATA_value  -9999
-9999 -9999 -9999 -9999 -9999 -9999 -9999 -9999 -9999 -9999 -9999 -9999 -9999 -9999 -9999 -9999 -9999 -9999 -9999 -9999 -9999 -9999 -9999 -9999 -9999 -9999 -9999 -9999 -9999 -9999 -9999 -9999 -9999 -9999 -9999 -9999 -9999 -9999 -9999 -9999 -9999 -9999 -9999 -9999 -9999 -9999 -9999 -9999 -9999 -9999 -9999 -9999 -9999 -9999 -9999 -9999 -9999 -9999 -9999 -9999 -9999 -9999 -9999 -9999 -9999 -9999 -9999 -9999 -9999 -9999 -9999 -9999 -9999 -9999 -9999 -9999 -9999 -9999 -9999 -9999 -9999 -9999 -9999 -9999 -9999 -9999 -9999 -9999 -9999 -9999 -9999 -9999 -9999 -9999 -9999 -9999 -9999 -9999 -9999 -9999 -9999 -9999 -9999 -9999 -9999 -9999 -9999 -9999 -9999 -9999 -9999 -9999 -9999 -9999 -9999 -9999 -9999 -9999 -9999 -9999 -9999 -9999 -9999 -9999 -9999 -9999 -9999 -9999 -9999 -9999 -9999 -9999 -9999 -9999 -9999 -9999 -9999 -9999 -9999 -9999 -9999 -9999 -9999 -9999 -9999 -9999 -9999 -9999 -9999 -9999 -9999 -9999 -9999 -9999 -9999 -9999 -9999 -9999 -9999 -9999 -9999 -9999 -9999 -9999 -9999 -9999 -9999 -9999 -9999 -9999 -9999 -9999 -9999 -9999 -9999 -9999 -9999 -9999 -9999 -9999 -9999 -9999 -9999 -9999 -9999 -9999 -9999 -9999 -9999 -9999 -9999 -9999 -9999 -9999 -9999 -9999 -9999 -9999 -9999 -9999 -9999 -9999 -9999 -9999 
-9999 -9999 -9999 -9999 -9999 -9999 -9999 -9999 -9999 -9999 -9999 -9999 -9999 -9999 -9999 -9999 -9999 -9999 -9999 -9999 -9999 -9999 -9999 -9999 -9999 -9999 -9999 -9999 -9999 -9999 -9999 -9999 -9999 -9999 -9999 -9999 -9999 -9999 -9999 -9999 -9999 -9999 -9999 -9999 -9999 -9999 -9999 -9999 -9999 -9999 -9999 -9999 -9999 -9999 -9999 -9999 -9999 -9999 -9999 -9999 -9999 -9999 -9999 -9999 -9999 -9999 -9999 -9999 -9999 -9999 -9999 -9999 -9999 -9999 -9999 -9999 -9999 -9999 -9999 -9999 -9999 -9999 -9999 -9999 -9999 -9999 -9999 -9999 -9999 -9999 -9999 -9999 -9999 -9999 -9999 -9999 -9999 -9999 -9999 -9999 -9999 2.421 3.062 -9999 -9999 -9999 -9999 -9999 -9999 -9999 -9999 -9999 -9999 -9999 -9999 -9999 -9999 -9999 -9999 -9999 -9999 -9999 -9999 -9999 -9999 -9999 -9999 -9999 -9999 -9999 -9999 -9999 -9999 -9999 -9999 -9999 -9999 -9999 -9999 -9999 -9999 -9999 -9999 -9999 -9999 -9999 -9999 -9999 -9999 -9999 -9999 -9999 -9999 -9999 -9999 -9999 -9999 -9999 -9999 -9999 -9999 -9999 -9999 -9999 -9999 -9999 -9999 -9999 -9999 -9999 -9999 -9999 -9999 -9999 -9999 -9999 -9999 -9999 -9999 -9999 -9999 -9999 -9999 -9999 -9999 -9999 -9999 -9999 -9999 -9999 -9999 -9999 -9999 -9999 -9999 -9999 -9999 -9999 -9999 -9999 -9999 -9999 -9999 -9999 
-9999 -9999 -9999 -9999 -9999 -9999 -9999 -9999 -9999 -9999 -9999 -9999 -9999 -9999 -9999 -9999 -9999 -9999 -9999 -9999 -9999 -9999 -9999 -9999 -9999 -9999 -9999 -9999 -9999 -9999 -9999 -9999 -9999 -9999 -9999 -9999 -9999 -9999 -9999 -9999 -9999 -9999 -9999 -9999 -9999 -9999 -9999 -9999 -9999 -9999 -9999 -9999 -9999 -9999 -9999 -9999 -9999 -9999 -9999 -9999 -9999 -9999 -9999 -9999 -9999 -9999 -9999 -9999 -9999 -9999 -9999 -9999 -9999 -9999 -9999 -9999 -9999 -9999 -9999 -9999 -9999 -9999 -9999 -9999 -9999 -9999 -9999 -9999 -9999 -9999 -9999 -9999 -9999 -9999 -9999 -9999 -9999 -9999 -9999 -9999 2.763 2.763 2.763 2.397 -9999 -9999 -9999 -9999 -9999 -9999 -9999 -9999 -9999 -9999 -9999 -9999 -9999 -9999 -9999 -9999 -9999 -9999 -9999 -9999 -9999 -9999 -9999 -9999 -9999 -9999 -9999 -9999 -9999 -9999 -9999 -9999 -9999 -9999 -9999 -9999 -9999 -9999 -9999 -9999 -9999 -9999 -9999 -9999 -9999 -9999 -9999 -9999 -9999 -9999 -9999 -9999 -9999 -9999 -9999 -9999 -9999 -9999 -9999 -9999 -9999 -9999 -9999 -9999 -9999 -9999 -9999 -9999 -9999 -9999 -9999 -9999 -9999 -9999 -9999 -9999 -9999 -9999 -9999 -9999 -9999 -9999 -9999 -9999 -9999 -9999 -9999 -9999 -9999 -9999 -9999 -9999 -9999 -9999 -9999 -9999 -9999 -9999 -9999 -9999 
-9999 -9999 -9999 -9999 -9999 -9999 -9999 -9999 -9999 -9999 -9999 -9999 -9999 -9999 -9999 -9999 -9999 -9999 -9999 -9999 -9999 -9999 -9999 -9999 -9999 -9999 -9999 -9999 -9999 -9999 -9999 -9999 -9999 -9999 -9999 -9999 -9999 -9999 -9999 -9999 -9999 -9999 -9999 -9999 -9999 -9999 -9999 -9999 -9999 -9999 -9999 -9999 -9999 -9999 -9999 -9999 -9999 -9999 -9999 -9999 -9999 -9999 -9999 -9999 -9999 -9999 -9999 -9999 -9999 -9999 -9999 -9999 -9999 -9999 -9999 -9999 -9999 -9999 -9999 -9999 -9999 -9999 -9999 -9999 -9999 -9999 -9999 -9999 -9999 -9999 -9999 -9999 -9999 -9999 -9999 -9999 -9999 -9999 3.434 3.434 3.434 2.763 2.763 2.763 2.255 -9999 -9999 -9999 -9999 -9999 -9999 -9999 -9999 -9999 -9999 -9999 -9999 -9999 -9999 -9999 -9999 -9999 -9999 -9999 -9999 -9999 -9999 -9999 -9999 -9999 -9999 -9999 -9999 -9999 -9999 -9999 -9999 -9999 -9999 -9999 -9999 -9999 -9999 -9999 -9999 -9999 -9999 -9999 -9999 -9999 -9999 -9999 -9999 -9999 -9999 -9999 -9999 -9999 -9999 -9999 -9999 -9999 -9999 -9999 -9999 -9999 -9999 -9999 -9999 -9999 -9999 -9999 -9999 -9999 -9999 -9999 -9999 -9999 -9999 -9999 -9999 -9999 -9999 -9999 -9999 -9999 -9999 -9999 -9999 -9999 -9999 -9999 -9999 -9999 -9999 -9999 -9999 -9999 -9999 -9999 -9999 -9999 -9999 -9999 
-9999 -9999 -9999 -9999 -9999 -9999 -9999 -9999 -9999 -9999 -9999 -9999 -9999 -9999 -9999 -9999 -9999 -9999 -9999 -9999 -9999 -9999 -9999 -9999 -9999 -9999 -9999 -9999 -9999 -9999 -9999 -9999 -9999 -9999 -9999 -9999 -9999 -9999 -9999 -9999 -9999 -9999 -9999 -9999 -9999 -9999 -9999 -9999 -9999 -9999 -9999 -9999 -9999 -9999 -9999 -9999 -9999 -9999 -9999 -9999 -9999 -9999 -9999 -9999 -9999 -9999 -9999 -9999 -9999 -9999 -9999 -9999 -9999 -9999 -9999 -9999 -9999 -9999 -9999 -9999 -9999 -9999 -9999 -9999 -9999 -9999 -9999 -9999 -9999 -9999 -9999 -9999 -9999 -9999 -9999 -9999 -9999 3.154 3.434 3.499 3.499 2.763 2.763 2.1 2.255 -9999 -9999 -9999 -9999 -9999 -9999 -9999 -9999 -9999 -9999 -9999 -9999 -9999 -9999 -9999 -9999 -9999 -9999 -9999 -9999 -9999 -9999 -9999 -9999 -9999 -9999 -9999 -9999 -9999 -9999 -9999 -9999 -9999 -9999 -9999 -9999 -9999 -9999 -9999 -9999 -9999 -9999 -9999 -9999 -9999 -9999 -9999 -9999 -9999 -9999 -9999 -9999 -9999 -9999 -9999 -9999 -9999 -9999 -9999 -9999 -9999 -9999 -9999 -9999 -9999 -9999 -9999 -9999 -9999 -9999 -9999 -9999 -9999 -9999 -9999 -9999 -9999 -9999 -9999 -9999 -9999 -9999 -9999 -9999 -9999 -9999 -9999 -9999 -9999 -9999 -9999 -9999 -9999 -9999 -9999 -9999 -9999 -9999 -9999 
-9999 -9999 -9999 -9999 -9999 -9999 -9999 -9999 -9999 -9999 -9999 -9999 -9999 -9999 -9999 -9999 -9999 -9999 -9999 -9999 -9999 -9999 -9999 -9999 -9999 -9999 -9999 -9999 -9999 -9999 -9999 -9999 -9999 -9999 -9999 -9999 -9999 -9999 -9999 -9999 -9999 -9999 -9999 -9999 -9999 -9999 -9999 -9999 -9999 -9999 -9999 -9999 -9999 -9999 -9999 -9999 -9999 -9999 -9999 -9999 -9999 -9999 -9999 -9999 -9999 -9999 -9999 -9999 -9999 -9999 -9999 -9999 -9999 -9999 -9999 -9999 -9999 -9999 -9999 -9999 -9999 -9999 -9999 -9999 -9999 -9999 -9999 -9999 -9999 -9999 -9999 -9999 -9999 -9999 -9999 3.282 3.082 3.414 3.499 3.499 3.499 3.499 2.1 1.734 1.43 1.784 -9999 -9999 -9999 -9999 -9999 -9999 -9999 -9999 -9999 -9999 -9999 -9999 -9999 -9999 -9999 -9999 -9999 -9999 -9999 -9999 -9999 -9999 -9999 -9999 -9999 -9999 -9999 -9999 -9999 -9999 -9999 -9999 -9999 -9999 -9999 -9999 -9999 -9999 -9999 -9999 -9999 -9999 -9999 -9999 -9999 -9999 -9999 -9999 -9999 -9999 -9999 -9999 -9999 -9999 -9999 -9999 -9999 -9999 -9999 -9999 -9999 -9999 -9999 -9999 -9999 -9999 -9999 -9999 -9999 -9999 -9999 -9999 -9999 -9999 -9999 -9999 -9999 -9999 -9999 -9999 -9999 -9999 -9999 -9999 -9999 -9999 -9999 -9999 -9999 -9999 -9999 -9999 -9999 -9999 -9999 -9999 -9999 -9999 
-9999 -9999 -9999 -9999 -9999 -9999 -9999 -9999 -9999 -9999 -9999 -9999 -9999 -9999 -9999 -9999 -9999 -9999 -9999 -9999 -9999 -9999 -9999 -9999 -9999 -9999 -9999 -9999 -9999 -9999 -9999 -9999 -9999 -9999 -9999 -9999 -9999 -9999 -9999 -9999 -9999 -9999 -9999 -9999 -9999 -9999 -9999 -9999 -9999 -9999 -9999 -9999 -9999 -9999 -9999 -9999 -9999 -9999 -9999 -9999 -9999 -9999 -9999 -9999 -9999 -9999 -9999 -9999 -9999 -9999 -9999 -9999 -9999 -9999 -9999 -9999 -9999 -9999 -9999 -9999 -9999 -9999 -9999 -9999 -9999 -9999 -9999 -9999 -9999 -9999 -9999 -9999 -9999 3.679 3.679 3.679 3.082 3.414 3.499 3.499 3.499 3.499 1.849 1.633 1.314 1.314 2.114 -9999 -9999 -9999 -9999 -9999 -9999 -9999 -9999 -9999 -9999 -9999 -9999 -9999 -9999 -9999 -9999 -9999 -9999 -9999 -9999 -9999 -9999 -9999 -9999 -9999 -9999 -9999 -9999 -9999 -9999 -9999 -9999 -9999 -9999 -9999 -9999 -9999 -9999 -9999 -9999 -9999 -9999 -9999 -9999 -9999 -9999 -9999 -9999 -9999 -9999 -9999 -9999 -9999 -9999 -9999 -9999 -9999 -9999 -9999 -9999 -9999 -9999 -9999 -9999 -9999 -9999 -9999 -9999 -9999 -9999 -9999 -9999 -9999 -9999 -9999 -9999 -9999 -9999 -9999 -9999 -9999 -9999 -9999 -9999 -9999 -9999 -9999 -9999 -9999 -9999 -9999 -9999 -9999 -9999 -9999 -9999 -9999 
-9999 -9999 -9999 -9999 -9999 -9999 -9999 -9999 -9999 -9999 -9999 -9999 -9999 -9999 -9999 -9999 -9999 -9999 -9999 -9999 -9999 -9999 -9999 -9999 -9999 -9999 -9999 -9999 -9999 -9999 -9999 -9999 -9999 -9999 -9999 -9999 -9999 -9999 -9999 -9999 -9999 -9999 -9999 -9999 -9999 -9999 -9999 -9999 -9999 -9999 -9999 -9999 -9999 -9999 -9999 -9999 -9999 -9999 -9999 -9999 -9999 -9999 -9999 -9999 -9999 -9999 -9999 -9999 -9999 -9999 -9999 -9999 -9999 -9999 -9999 -9999 -9999 -9999 -9999 -9999 -9999 -9999 -9999 -9999 -9999 -9999 -9999 -9999 -9999 -9999 -9999 -9999 3.644 3.679 3.679 3.679 3.082 3.414 3.414 3.499 3.499 1.928 2.217 2.217 2.217 1.08 2.114 2.114 -9999 -9999 -9999 -9999 -9999 -9999 -9999 -9999 -9999 -9999 -9999 -9999 -9999 -9999 -9999 -9999 -9999 -9999 -9999 -9999 -9999 -9999 -9999 -9999 -9999 -9999 -9999 -9999 -9999 -9999 -9999 -9999 -9999 -9999 -9999 -9999 -9999 -9999 -9999 -9999 -9999 -9999 -9999 -9999 -9999 -9999 -9999 -9999 -9999 -9999 -9999 -9999 -9999 -9999 -9999 -9999 -9999 -9999 -9999 -9999 -9999 -9999 -9999 -9999 -9999 -9999 -9999 -9999 -9999 -9999 -9999 -9999 -9999 -9999 -9999 -9999 -9999 -9999 -9999 -9999 -9999 -9999 -9999 -9999 -9999 -9999 -9999 -9999 -9999 -9999 -9999 -9999 -9999 -9999 -9999 -9999 
-9999 -9999 -9999 -9999 -9999 -9999 -9999 -9999 -9999 -9999 -9999 -9999 -9999 -9999 -9999 -9999 -9999 -9999 -9999 -9999 -9999 -9999 -9999 -9999 -9999 -9999 -9999 -9999 -9999 -9999 -9999 -9999 -9999 -9999 -9999 -9999 -9999 -9999 -9999 -9999 -9999 -9999 -9999 -9999 -9999 -9999 -9999 -9999 -9999 -9999 -9999 -9999 -9999 -9999 -9999 -9999 -9999 -9999 -9999 -9999 -9999 -9999 -9999 -9999 -9999 -9999 -9999 -9999 -9999 -9999 -9999 -9999 -9999 -9999 -9999 -9999 -9999 -9999 -9999 -9999 -9999 -9999 -9999 -9999 -9999 -9999 -9999 -9999 -9999 -9999 3.018 3.018 3.018 3.679 3.679 3.679 2.347 1.852 2.633 2.633 2.633 2.217 2.217 2.217 2.217 1.08 1.08 1.988 -9999 -9999 -9999 -9999 -9999 -9999 -9999 -9999 -9999 -9999 -9999 -9999 -9999 -9999 -9999 -9999 -9999 -9999 -9999 -9999 -9999 -9999 -9999 -9999 -9999 -9999 -9999 -9999 -9999 -9999 -9999 -9999 -9999 -9999 -9999 -9999 -9999 -9999 -9999 -9999 -9999 -9999 -9999 -9999 -9999 -9999 -9999 -9999 -9999 -9999 -9999 -9999 -9999 -9999 -9999 -9999 -9999 -9999 -9999 -9999 -9999 -9999 -9999 -9999 -9999 -9999 -9999 -9999 -9999 -9999 -9999 -9999 -9999 -9999 -9999 -9999 -9999 -9999 -9999 -9999 -9999 -9999 -9999 -9999 -9999 -9999 -9999 -9999 -9999 -9999 -9999 -9999 -9999 -9999 -9999 -9999 
-9999 -9999 -9999 -9999 -9999 -9999 -9999 -9999 -9999 -9999 -9999 -9999 -9999 -9999 -9999 -9999 -9999 -9999 -9999 -9999 -9999 -9999 -9999 -9999 -9999 -9999 -9999 -9999 -9999 -9999 -9999 -9999 -9999 -9999 -9999 -9999 -9999 -9999 -9999 -9999 -9999 -9999 -9999 -9999 -9999 -9999 -9999 -9999 -9999 -9999 -9999 -9999 -9999 -9999 -9999 -9999 -9999 -9999 -9999 -9999 -9999 -9999 -9999 -9999 -9999 -9999 -9999 -9999 -9999 -9999 -9999 -9999 -9999 -9999 -9999 -9999 -9999 -9999 -9999 -9999 -9999 -9999 -9999 -9999 -9999 -9999 -9999 -9999 -9999 2.828 3.018 3.018 3.018 2.923 2.461 2.461 2.223 1.852 1.852 1.866 1.928 1.928 2.217 2.217 0.57 0.531 0.531 1.313 1.988 -9999 -9999 -9999 -9999 -9999 -9999 -9999 -9999 -9999 -9999 -9999 -9999 -9999 -9999 -9999 -9999 -9999 -9999 -9999 -9999 -9999 -9999 -9999 -9999 -9999 -9999 -9999 -9999 -9999 -9999 -9999 -9999 -9999 -9999 -9999 -9999 -9999 -9999 -9999 -9999 -9999 -9999 -9999 -9999 -9999 -9999 -9999 -9999 -9999 -9999 -9999 -9999 -9999 -9999 -9999 -9999 -9999 -9999 -9999 -9999 -9999 -9999 -9999 -9999 -9999 -9999 -9999 -9999 -9999 -9999 -9999 -9999 -9999 -9999 -9999 -9999 -9999 -9999 -9999 -9999 -9999 -9999 -9999 -9999 -9999 -9999 -9999 -9999 -9999 -9999 -9999 -9999 -9999 -9999 -9999 
-9999 -9999 -9999 -9999 -9999 -9999 -9999 -9999 -9999 -9999 -9999 -9999 -9999 -9999 -9999 -9999 -9999 -9999 -9999 -9999 -9999 -9999 -9999 -9999 -9999 -9999 -9999 -9999 -9999 -9999 -9999 -9999 -9999 -9999 -9999 -9999 -9999 -9999 -9999 -9999 -9999 -9999 -9999 -9999 -9999 -9999 -9999 -9999 -9999 -9999 -9999 -9999 -9999 -9999 -9999 -9999 -9999 -9999 -9999 -9999 -9999 -9999 -9999 -9999 -9999 -9999 -9999 -9999 -9999 -9999 -9999 -9999 -9999 -9999 -9999 -9999 -9999 -9999 -9999 -9999 -9999 -9999 -9999 -9999 -9999 -9999 -9999 2.504 2.504 2.504 3.018 3.018 2.927 2.927 2.923 2.096 1.852 1.852 1.852 1.534 1.866 1.909 1.688 1.688 1.207 0.478 1.068 0.542 1.313 2.136 -9999 -9999 -9999 -9999 -9999 -9999 -9999 -9999 -9999 -9999 -9999 -9999 -9999 -9999 -9999 -9999 -9999 -9999 -9999 -9999 -9999 -9999 -9999 -9999 -9999 -9999 -9999 -9999 -9999 -9999 -9999 -9999 -9999 -9999 -9999 -9999 -9999 -9999 -9999 -9999 -9999 -9999 -9999 -9999 -9999 -9999 -9999 -9999 -9999 -9999 -9999 -9999 -9999 -9999 -9999 -9999 -9999 -9999 -9999 -9999 -9999 -9999 -9999 -9999 -9999 -9999 -9999 -9999 -9999 -9999 -9999 -9999 -9999 -9999 -9999 -9999 -9999 -9999 -9999 -9999 -9999 -9999 -9999 -9999 -9999 -9999 -9999 -9999 -9999 -9999 -9999 -9999 -9999 -9999 
-9999 -9999 -9999 -9999 -9999 -9999 -9999 -9999 -9999 -9999 -9999 -9999 -9999 -9999 -9999 -9999 -9999 -9999 -9999 -9999 -9999 -9999 -9999 -9999 -9999 -9999 -9999 -9999 -9999 -9999 -9999 -9999 -9999 -9999 -9999 -9999 -9999 -9999 -9999 -9999 -9999 -9999 -9999 -9999 -9999 -9999 -9999 -9999 -9999 -9999 -9999 -9999 -9999 -9999 -9999 -9999 -9999 -9999 -9999 -9999 -9999 -9999 -9999 -9999 -9999 -9999 -9999 -9999 -9999 -9999 -9999 -9999 -9999 -9999 -9999 -9999 -9999 -9999 -9999 -9999 -9999 -9999 -9999 -9999 -9999 1.084 2.311 2.504 2.504 2.504 2.504 2.927 2.927 2.927 2.927 1.146 1.847 1.852 1.847 1.284 1.451 1.688 1.688 1.688 1.688 1.389 1.389 1.068 0.478 0.79 -9999 -9999 -9999 -9999 -9999 -9999 -9999 -9999 -9999 -9999 -9999 -9999 -9999 -9999 -9999 -9999 -9999 -9999 -9999 -9999 -9999 -9999 -9999 -9999 -9999 -9999 -9999 -9999 -9999 -9999 -9999 -9999 -9999 -9999 -9999 -9999 -9999 -9999 -9999 -9999 -9999 -9999 -9999 -9999 -9999 -9999 -9999 -9999 -9999 -9999 -9999 -9999 -9999 -9999 -9999 -9999 -9999 -9999 -9999 -9999 -9999 -9999 -9999 -9999 -9999 -9999 -9999 -9999 -9999 -9999 -9999 -9999 -9999 -9999 -9999 -9999 -9999 -9999 -9999 -9999 -9999 -9999 -9999 -9999 -9999 -9999 -9999 -9999 -9999 -9999 -9999 -9999 -9999 -9999 
-9999 -9999 -9999 -9999 -9999 -9999 -9999 -9999 -9999 -9999 -9999 -9999 -9999 -9999 -9999 -9999 -9999 -9999 -9999 -9999 -9999 -9999 -9999 -9999 -9999 -9999 -9999 -9999 -9999 -9999 -9999 -9999 -9999 -9999 -9999 -9999 -9999 -9999 -9999 -9999 -9999 -9999 -9999 -9999 -9999 -9999 -9999 -9999 -9999 -9999 -9999 -9999 -9999 -9999 -9999 -9999 -9999 -9999 -9999 -9999 -9999 -9999 -9999 -9999 -9999 -9999 -9999 -9999 -9999 -9999 -9999 -9999 -9999 -9999 -9999 -9999 -9999 -9999 -9999 -9999 -9999 -9999 -9999 -9999 0.86 1.084 2.311 2.484 2.504 2.504 2.019 2.927 2.927 2.927 2.927 1.6 1.6 0.952 0.538 0.538 1.451 1.451 1.688 1.744 2.463 2.463 1.389 1.389 0.31 0.669 1.419 -9999 -9999 -9999 -9999 -9999 -9999 -9999 -9999 -9999 -9999 -9999 -9999 -9999 -9999 -9999 -9999 -9999 -9999 -9999 -9999 -9999 -9999 -9999 -9999 -9999 -9999 -9999 -9999 -9999 -9999 -9999 -9999 -9999 -9999 -9999 -9999 -9999 -9999 -9999 -9999 -9999 -9999 -9999 -9999 -9999 -9999 -9999 -9999 -9999 -9999 -9999 -9999 -9999 -9999 -9999 -9999 -9999 -9999 -9999 -9999 -9999 -9999 -9999 -9999 -9999 -9999 -9999 -9999 -9999 -9999 -9999 -9999 -9999 -9999 -9999 -9999 -9999 -9999 -9999 -9999 -9999 -9999 -9999 -9999 -9999 -9999 -9999 -9999 -9999 -9999 -9999 -9999 -9999 
-9999 -9999 -9999 -9999 -9999 -9999 -9999 -9999 -9999 -9999 -9999 -9999 -9999 -9999 -9999 -9999 -9999 -9999 -9999 -9999 -9999 -9999 -9999 -9999 -9999 -9999 -9999 -9999 -9999 -9999 -9999 -9999 -9999 -9999 -9999 -9999 -9999 -9999 -9999 -9999 -9999 -9999 -9999 -9999 -9999 -9999 -9999 -9999 -9999 -9999 -9999 -9999 -9999 -9999 -9999 -9999 -9999 -9999 -9999 -9999 -9999 -9999 -9999 -9999 -9999 -9999 -9999 -9999 -9999 -9999 -9999 -9999 -9999 -9999 -9999 -9999 -9999 -9999 -9999 -9999 -9999 -9999 1.798 0.86 2.543 3.332 3.332 2.371 2.484 2.122 2.122 2.122 2.019 1.6 1.6 1.6 1.6 0.924 0.351 0.35 0.35 1.451 1.744 2.463 2.463 2.463 2.463 1.035 0.273 0.669 1.197 2.427 -9999 -9999 -9999 -9999 -9999 -9999 -9999 -9999 -9999 -9999 -9999 -9999 -9999 -9999 -9999 -9999 -9999 -9999 -9999 -9999 -9999 -9999 -9999 -9999 -9999 -9999 -9999 -9999 -9999 -9999 -9999 -9999 -9999 -9999 -9999 -9999 -9999 -9999 -9999 -9999 -9999 -9999 -9999 -9999 -9999 -9999 -9999 -9999 -9999 -9999 -9999 -9999 -9999 -9999 -9999 -9999 -9999 -9999 -9999 -9999 -9999 -9999 -9999 -9999 -9999 -9999 -9999 -9999 -9999 -9999 -9999 -9999 -9999 -9999 -9999 -9999 -9999 -9999 -9999 -9999 -9999 -9999 -9999 -9999 -9999 -9999 -9999 -9999 -9999 -9999 -9999 -9999 
-9999 -9999 -9999 -9999 -9999 -9999 -9999 -9999 -9999 -9999 -9999 -9999 -9999 -9999 -9999 -9999 -9999 -9999 -9999 -9999 -9999 -9999 -9999 -9999 -9999 -9999 -9999 -9999 -9999 -9999 -9999 -9999 -9999 -9999 -9999 -9999 -9999 -9999 -9999 -9999 -9999 -9999 -9999 -9999 -9999 -9999 -9999 -9999 -9999 -9999 -9999 -9999 -9999 -9999 -9999 -9999 -9999 -9999 -9999 -9999 -9999 -9999 -9999 -9999 -9999 -9999 -9999 -9999 -9999 -9999 -9999 -9999 -9999 -9999 -9999 -9999 -9999 -9999 -9999 -9999 -9999 2.017 1.798 2.525 3.332 3.332 3.332 3.332 1.927 2.122 2.122 2.122 1.985 1.194 1.6 1.6 1.6 0.924 0.243 0.243 1.337 1.812 1.812 2.463 2.463 2.463 2.463 1.035 0.273 0.393 1.853 2.427 -9999 -9999 -9999 -9999 -9999 -9999 -9999 -9999 -9999 -9999 -9999 -9999 -9999 -9999 -9999 -9999 -9999 -9999 -9999 -9999 -9999 -9999 -9999 -9999 -9999 -9999 -9999 -9999 -9999 -9999 -9999 -9999 -9999 -9999 -9999 -9999 -9999 -9999 -9999 -9999 -9999 -9999 -9999 -9999 -9999 -9999 -9999 -9999 -9999 -9999 -9999 -9999 -9999 -9999 -9999 -9999 -9999 -9999 -9999 -9999 -9999 -9999 -9999 -9999 -9999 -9999 -9999 -9999 -9999 -9999 -9999 -9999 -9999 -9999 -9999 -9999 -9999 -9999 -9999 -9999 -9999 -9999 -9999 -9999 -9999 -9999 -9999 -9999 -9999 -9999 -9999 -9999 
-9999 -9999 -9999 -9999 -9999 -9999 -9999 -9999 -9999 -9999 -9999 -9999 -9999 -9999 -9999 -9999 -9999 -9999 -9999 -9999 -9999 -9999 -9999 -9999 -9999 -9999 -9999 -9999 -9999 -9999 -9999 -9999 -9999 -9999 -9999 -9999 -9999 -9999 -9999 -9999 -9999 -9999 -9999 -9999 -9999 -9999 -9999 -9999 -9999 -9999 -9999 -9999 -9999 -9999 -9999 -9999 -9999 -9999 -9999 -9999 -9999 -9999 -9999 -9999 -9999 -9999 -9999 -9999 -9999 -9999 -9999 -9999 -9999 -9999 -9999 -9999 -9999 -9999 -9999 2.508 2.508 2.268 2.268 2.525 3.332 3.332 3.332 3.332 2.214 2.122 2.122 2.122 1.985 0.379 0.334 0.924 0.924 0.253 0.217 0.217 1.337 1.812 1.812 1.812 2.463 2.463 1.905 0.761 0.62 0.39 1.853 2.455 3.213 -9999 -9999 -9999 -9999 -9999 -9999 -9999 -9999 -9999 -9999 -9999 -9999 -9999 -9999 -9999 -9999 -9999 -9999 -9999 -9999 -9999 -9999 -9999 -9999 -9999 -9999 -9999 -9999 -9999 -9999 -9999 -9999 -9999 -9999 -9999 -9999 -9999 -9999 -9999 -9999 -9999 -9999 -9999 -9999 -9999 -9999 -9999 -9999 -9999 -9999 -9999 -9999 -9999 -9999 -9999 -9999 -9999 -9999 -9999 -9999 -9999 -9999 -9999 -9999 -9999 -9999 -9999 -9999 -9999 -9999 -9999 -9999 -9999 -9999 -9999 -9999 -9999 -9999 -9999 -9999 -9999 -9999 -9999 -9999 -9999 -9999 -9999 -9999 -9999 -9999 -9999 
-9999 -9999 -9999 -9999 -9999 -9999 -9999 -9999 -9999 -9999 -9999 -9999 -9999 -9999 -9999 -9999 -9999 -9999 -9999 -9999 -9999 -9999 -9999 -9999 -9999 -9999 -9999 -9999 -9999 -9999 -9999 -9999 -9999 -9999 -9999 -9999 -9999 -9999 -9999 -9999 -9999 -9999 -9999 -9999 -9999 -9999 -9999 -9999 -9999 -9999 -9999 -9999 -9999 -9999 -9999 -9999 -9999 -9999 -9999 -9999 -9999 -9999 -9999 -9999 -9999 -9999 -9999 -9999 -9999 -9999 -9999 -9999 -9999 -9999 -9999 -9999 -9999 -9999 2.553 2.778 2.724 2.268 2.268 2.964 3.054 3.332 3.332 3.054 2.214 2.214 2.122 1.713 2.336 2.336 0.619 0.334 0.422 0.422 0.422 1.123 1.509 1.812 1.812 1.812 1.905 1.905 1.905 0.761 0.62 0.62 0.39 2.287 3.213 3.213 -9999 -9999 -9999 -9999 -9999 -9999 -9999 -9999 -9999 -9999 -9999 -9999 -9999 -9999 -9999 -9999 -9999 -9999 -9999 -9999 -9999 -9999 -9999 -9999 -9999 -9999 -9999 -9999 -9999 -9999 -9999 -9999 -9999 -9999 -9999 -9999 -9999 -9999 -9999 -9999 -9999 -9999 -9999 -9999 -9999 -9999 -9999 -9999 -9999 -9999 -9999 -9999 -9999 -9999 -9999 -9999 -9999 -9999 -9999 -9999 -9999 -9999 -9999 -9999 -9999 -9999 -9999 -9999 -9999 -9999 -9999 -9999 -9999 -9999 -9999 -9999 -9999 -9999 -9999 -9999 -9999 -9999 -9999 -9999 -9999 -9999 -9999 -9999 -9999 -9999 
-9999 -9999 -9999 -9999 -9999 -9999 -9999 -9999 -9999 -9999 -9999 -9999 -9999 -9999 -9999 -9999 -9999 -9999 -9999 -9999 -9999 -9999 -9999 -9999 -9999 -9999 -9999 -9999 -9999 -9999 -9999 -9999 -9999 -9999 -9999 -9999 -9999 -9999 -9999 -9999 -9999 -9999 -9999 -9999 -9999 -9999 -9999 -9999 -9999 -9999 -9999 -9999 -9999 -9999 -9999 -9999 -9999 -9999 -9999 -9999 -9999 -9999 -9999 -9999 -9999 -9999 -9999 -9999 -9999 -9999 -9999 -9999 -9999 -9999 -9999 -9999 2.346 2.765 2.778 2.778 2.778 2.724 2.268 2.964 2.964 3.054 3.054 3.054 2.214 2.01 1.713 2.336 2.336 2.336 2.336 2.022 0.422 0.422 0.422 0.527 1.509 1.509 1.509 1.792 1.395 0.963 1.118 1.118 1.538 1.538 0.289 1.434 2.28 2.495 -9999 -9999 -9999 -9999 -9999 -9999 -9999 -9999 -9999 -9999 -9999 -9999 -9999 -9999 -9999 -9999 -9999 -9999 -9999 -9999 -9999 -9999 -9999 -9999 -9999 -9999 -9999 -9999 -9999 -9999 -9999 -9999 -9999 -9999 -9999 -9999 -9999 -9999 -9999 -9999 -9999 -9999 -9999 -9999 -9999 -9999 -9999 -9999 -9999 -9999 -9999 -9999 -9999 -9999 -9999 -9999 -9999 -9999 -9999 -9999 -9999 -9999 -9999 -9999 -9999 -9999 -9999 -9999 -9999 -9999 -9999 -9999 -9999 -9999 -9999 -9999 -9999 -9999 -9999 -9999 -9999 -9999 -9999 -9999 -9999 -9999 -9999 -9999 -9999 -9999 
-9999 -9999 -9999 -9999 -9999 -9999 -9999 -9999 -9999 -9999 -9999 -9999 -9999 -9999 -9999 -9999 -9999 -9999 -9999 -9999 -9999 -9999 -9999 -9999 -9999 -9999 -9999 -9999 -9999 -9999 -9999 -9999 -9999 -9999 -9999 -9999 -9999 -9999 -9999 -9999 -9999 -9999 -9999 -9999 -9999 -9999 -9999 -9999 -9999 -9999 -9999 -9999 -9999 -9999 -9999 -9999 -9999 -9999 -9999 -9999 -9999 -9999 -9999 -9999 -9999 -9999 -9999 -9999 -9999 -9999 -9999 -9999 -9999 -9999 0.273 2.346 2.873 2.873 2.873 2.873 2.778 2.724 1.957 2.348 2.964 2.964 2.437 2.185 2.185 2.268 2.419 2.419 2.419 2.336 3.155 3.155 2.022 0.467 0.639 0.639 1.509 1.509 1.509 1.395 1.395 1.401 1.401 1.653 1.653 2.293 1.027 3.25 4.661 4.661 4.332 -9999 -9999 -9999 -9999 -9999 -9999 -9999 -9999 -9999 -9999 -9999 -9999 -9999 -9999 -9999 -9999 -9999 -9999 -9999 -9999 -9999 -9999 -9999 -9999 -9999 -9999 -9999 -9999 -9999 -9999 -9999 -9999 -9999 -9999 -9999 -9999 -9999 -9999 -9999 -9999 -9999 -9999 -9999 -9999 -9999 -9999 -9999 -9999 -9999 -9999 -9999 -9999 -9999 -9999 -9999 -9999 -9999 -9999 -9999 -9999 -9999 -9999 -9999 -9999 -9999 -9999 -9999 -9999 -9999 -9999 -9999 -9999 -9999 -9999 -9999 -9999 -9999 -9999 -9999 -9999 -9999 -9999 -9999 -9999 -9999 -9999 -9999 -9999 -9999 
-9999 -9999 -9999 -9999 -9999 -9999 -9999 -9999 -9999 -9999 -9999 -9999 -9999 -9999 -9999 -9999 -9999 -9999 -9999 -9999 -9999 -9999 -9999 -9999 -9999 -9999 -9999 -9999 -9999 -9999 -9999 -9999 -9999 -9999 -9999 -9999 -9999 -9999 -9999 -9999 -9999 -9999 -9999 -9999 -9999 -9999 -9999 -9999 -9999 -9999 -9999 -9999 -9999 -9999 -9999 -9999 -9999 -9999 -9999 -9999 -9999 -9999 -9999 -9999 -9999 -9999 -9999 -9999 -9999 -9999 -9999 -9999 -9999 1.675 1.958 2.346 2.873 2.873 2.873 2.873 2.778 2.215 1.766 1.766 2.348 2.437 2.348 2.185 2.185 2.268 2.419 2.419 2.419 3.155 3.155 3.155 3.155 0.687 0.699 0.699 0.788 0.788 0.788 0.69 1.401 1.802 1.802 1.802 2.293 2.293 4.161 4.661 4.661 4.661 5.016 5.016 -9999 -9999 -9999 -9999 -9999 -9999 -9999 -9999 -9999 -9999 -9999 -9999 -9999 -9999 -9999 -9999 -9999 -9999 -9999 -9999 -9999 -9999 -9999 -9999 -9999 -9999 -9999 -9999 -9999 -9999 -9999 -9999 -9999 -9999 -9999 -9999 -9999 -9999 -9999 -9999 -9999 -9999 -9999 -9999 -9999 -9999 -9999 -9999 -9999 -9999 -9999 -9999 -9999 -9999 -9999 -9999 -9999 -9999 -9999 -9999 -9999 -9999 -9999 -9999 -9999 -9999 -9999 -9999 -9999 -9999 -9999 -9999 -9999 -9999 -9999 -9999 -9999 -9999 -9999 -9999 -9999 -9999 -9999 -9999 -9999 -9999 -9999 -9999 
-9999 -9999 -9999 -9999 -9999 -9999 -9999 -9999 -9999 -9999 -9999 -9999 -9999 -9999 -9999 -9999 -9999 -9999 -9999 -9999 -9999 -9999 -9999 -9999 -9999 -9999 -9999 -9999 -9999 -9999 -9999 -9999 -9999 -9999 -9999 -9999 -9999 -9999 -9999 -9999 -9999 -9999 -9999 -9999 -9999 -9999 -9999 -9999 -9999 -9999 -9999 -9999 -9999 -9999 -9999 -9999 -9999 -9999 -9999 -9999 -9999 -9999 -9999 -9999 -9999 -9999 -9999 -9999 -9999 -9999 -9999 0.31 0.464 1.899 2.361 2.361 2.611 2.873 2.873 2.67 2.215 1.922 1.766 1.766 1.538 1.662 2.781 2.781 2.781 2.185 2.419 2.419 2.419 3.155 3.155 3.155 3.155 0.687 1.29 1.29 0.788 0.788 0.788 0.69 1.401 1.802 1.802 2.293 2.293 2.293 4.161 4.661 5.288 5.288 5.288 5.016 -9999 -9999 -9999 -9999 -9999 -9999 -9999 -9999 -9999 -9999 -9999 -9999 -9999 -9999 -9999 -9999 -9999 -9999 -9999 -9999 -9999 -9999 -9999 -9999 -9999 -9999 -9999 -9999 -9999 -9999 -9999 -9999 -9999 -9999 -9999 -9999 -9999 -9999 -9999 -9999 -9999 -9999 -9999 -9999 -9999 -9999 -9999 -9999 -9999 -9999 -9999 -9999 -9999 -9999 -9999 -9999 -9999 -9999 -9999 -9999 -9999 -9999 -9999 -9999 -9999 -9999 -9999 -9999 -9999 -9999 -9999 -9999 -9999 -9999 -9999 -9999 -9999 -9999 -9999 -9999 -9999 -9999 -9999 -9999 -9999 -9999 -9999 -9999 
-9999 -9999 -9999 -9999 -9999 -9999 -9999 -9999 -9999 -9999 -9999 -9999 -9999 -9999 -9999 -9999 -9999 -9999 -9999 -9999 -9999 -9999 -9999 -9999 -9999 -9999 -9999 -9999 -9999 -9999 -9999 -9999 -9999 -9999 -9999 -9999 -9999 -9999 -9999 -9999 -9999 -9999 -9999 -9999 -9999 -9999 -9999 -9999 -9999 -9999 -9999 -9999 -9999 -9999 -9999 -9999 -9999 -9999 -9999 -9999 -9999 -9999 -9999 -9999 -9999 -9999 -9999 -9999 -9999 -9999 0.31 0.511 1.569 1.899 2.361 2.361 2.611 2.611 2.67 2.67 1.826 1.826 1.628 1.628 1.468 1.468 3.426 3.426 3.426 2.781 1.599 1.464 1.854 2.844 3.155 3.155 1.919 1.938 1.938 1.938 1.735 0.888 0.59 0.597 1.38 1.802 1.802 1.836 2.293 2.293 3.882 4.161 5.288 5.288 5.288 5.288 4.485 -9999 -9999 -9999 -9999 -9999 -9999 -9999 -9999 -9999 -9999 -9999 -9999 -9999 -9999 -9999 -9999 -9999 -9999 -9999 -9999 -9999 -9999 -9999 -9999 -9999 -9999 -9999 -9999 -9999 -9999 -9999 -9999 -9999 -9999 -9999 -9999 -9999 -9999 -9999 -9999 -9999 -9999 -9999 -9999 -9999 -9999 -9999 -9999 -9999 -9999 -9999 -9999 -9999 -9999 -9999 -9999 -9999 -9999 -9999 -9999 -9999 -9999 -9999 -9999 -9999 -9999 -9999 -9999 -9999 -9999 -9999 -9999 -9999 -9999 -9999 -9999 -9999 -9999 -9999 -9999 -9999 -9999 -9999 -9999 -9999 -9999 -9999 
-9999 -9999 -9999 -9999 -9999 -9999 -9999 -9999 -9999 -9999 -9999 -9999 -9999 -9999 -9999 -9999 -9999 -9999 -9999 -9999 -9999 -9999 -9999 -9999 -9999 -9999 -9999 -9999 -9999 -9999 -9999 -9999 -9999 -9999 -9999 -9999 -9999 -9999 -9999 -9999 -9999 -9999 -9999 -9999 -9999 -9999 -9999 -9999 -9999 -9999 -9999 -9999 -9999 -9999 -9999 -9999 -9999 -9999 -9999 -9999 -9999 -9999 -9999 -9999 -9999 -9999 -9999 -9999 0.144 0.325 0.468 0.511 1.569 1.899 2.361 2.361 2.361 2.611 2.611 2.364 2.364 1.985 1.628 1.526 1.468 1.386 3.426 3.426 3.426 1.599 1.194 1.464 1.848 2.131 2.131 1.904 2.313 2.313 1.938 1.938 1.735 0.888 0.888 0.54 0.54 1.786 1.802 1.836 1.836 1.836 2.219 3.882 5.288 5.288 5.288 4.531 4.531 3.598 -9999 -9999 -9999 -9999 -9999 -9999 -9999 -9999 -9999 -9999 -9999 -9999 -9999 -9999 -9999 -9999 -9999 -9999 -9999 -9999 -9999 -9999 -9999 -9999 -9999 -9999 -9999 -9999 -9999 -9999 -9999 -9999 -9999 -9999 -9999 -9999 -9999 -9999 -9999 -9999 -9999 -9999 -9999 -9999 -9999 -9999 -9999 -9999 -9999 -9999 -9999 -9999 -9999 -9999 -9999 -9999 -9999 -9999 -9999 -9999 -9999 -9999 -9999 -9999 -9999 -9999 -9999 -9999 -9999 -9999 -9999 -9999 -9999 -9999 -9999 -9999 -9999 -9999 -9999 -9999 -9999 -9999 -9999 -9999 -9999 -9999 
-9999 -9999 -9999 -9999 -9999 -9999 -9999 -9999 -9999 -9999 -9999 -9999 -9999 -9999 -9999 -9999 -9999 -9999 -9999 -9999 -9999 -9999 -9999 -9999 -9999 -9999 -9999 -9999 -9999 -9999 -9999 -9999 -9999 -9999 -9999 -9999 -9999 -9999 -9999 -9999 -9999 -9999 -9999 -9999 -9999 -9999 -9999 -9999 -9999 -9999 -9999 -9999 -9999 -9999 -9999 -9999 -9999 -9999 -9999 -9999 -9999 -9999 -9999 -9999 -9999 -9999 0.214 0.214 0.486 0.486 0.468 1.431 1.569 1.882 1.882 2.361 1.823 1.9 2.364 2.364 2.364 1.985 1.526 1.405 0.79 2.148 3.426 3.426 3.426 0.895 1.435 1.625 2.131 2.131 2.282 2.313 2.313 2.313 2.313 1.938 1.735 0.888 0.888 0.54 0.54 1.786 1.786 1.786 1.662 1.551 2.219 3.478 4.337 5.288 4.531 4.531 3.598 2.487 -9999 -9999 -9999 -9999 -9999 -9999 -9999 -9999 -9999 -9999 -9999 -9999 -9999 -9999 -9999 -9999 -9999 -9999 -9999 -9999 -9999 -9999 -9999 -9999 -9999 -9999 -9999 -9999 -9999 -9999 -9999 -9999 -9999 -9999 -9999 -9999 -9999 -9999 -9999 -9999 -9999 -9999 -9999 -9999 -9999 -9999 -9999 -9999 -9999 -9999 -9999 -9999 -9999 -9999 -9999 -9999 -9999 -9999 -9999 -9999 -9999 -9999 -9999 -9999 -9999 -9999 -9999 -9999 -9999 -9999 -9999 -9999 -9999 -9999 -9999 -9999 -9999 -9999 -9999 -9999 -9999 -9999 -9999 -9999 -9999 -9999 
-9999 -9999 -9999 -9999 -9999 -9999 -9999 -9999 -9999 -9999 -9999 -9999 -9999 -9999 -9999 -9999 -9999 -9999 -9999 -9999 -9999 -9999 -9999 -9999 -9999 -9999 -9999 -9999 -9999 -9999 -9999 -9999 -9999 -9999 -9999 -9999 -9999 -9999 -9999 -9999 -9999 -9999 -9999 -9999 -9999 -9999 -9999 -9999 -9999 -9999 -9999 -9999 -9999 -9999 -9999 -9999 -9999 -9999 -9999 -9999 -9999 -9999 -9999 -9999 -9999 0.229 0.33 0.486 0.486 0.486 0.486 1.431 1.589 1.877 1.882 1.877 1.823 1.823 2.364 2.364 2.364 1.985 1.029 0.899 0.353 2.148 2.154 2.154 2.154 1.943 1.723 1.723 2.184 2.282 2.282 2.349 2.313 2.313 2.513 2.513 1.542 0.888 0.54 0.367 0.367 1.662 1.662 1.662 1.662 1.803 2.219 2.219 2.819 4.337 4.337 3.882 2.983 3.057 2.518 -9999 -9999 -9999 -9999 -9999 -9999 -9999 -9999 -9999 -9999 -9999 -9999 -9999 -9999 -9999 -9999 -9999 -9999 -9999 -9999 -9999 -9999 -9999 -9999 -9999 -9999 -9999 -9999 -9999 -9999 -9999 -9999 -9999 -9999 -9999 -9999 -9999 -9999 -9999 -9999 -9999 -9999 -9999 -9999 -9999 -9999 -9999 -9999 -9999 -9999 -9999 -9999 -9999 -9999 -9999 -9999 -9999 -9999 -9999 -9999 -9999 -9999 -9999 -9999 -9999 -9999 -9999 -9999 -9999 -9999 -9999 -9999 -9999 -9999 -9999 -9999 -9999 -9999 -9999 -9999 -9999 -9999 -9999 -9999 -9999 
-9999 -9999 -9999 -9999 -9999 -9999 -9999 -9999 -9999 -9999 -9999 -9999 -9999 -9999 -9999 -9999 -9999 -9999 -9999 -9999 -9999 -9999 -9999 -9999 -9999 -9999 -9999 -9999 -9999 -9999 -9999 -9999 -9999 -9999 -9999 -9999 -9999 -9999 -9999 -9999 -9999 -9999 -9999 -9999 -9999 -9999 -9999 -9999 -9999 -9999 -9999 -9999 -9999 -9999 -9999 -9999 -9999 -9999 -9999 -9999 -9999 -9999 -9999 0.229 0.229 0.342 0.481 1.305 1.305 2.106 2.106 1.549 1.877 1.877 1.877 1.877 1.735 1.735 1.82 2.364 1.985 1.985 1.029 1.029 0.353 1.817 2.154 2.154 2.154 1.943 1.723 1.765 2.184 2.282 2.349 2.349 2.421 2.513 2.513 2.513 2.513 0.486 0.486 0.475 0.367 0.333 1.662 1.662 1.539 1.803 2.007 2.083 2.083 2.083 2.962 2.983 3.057 3.057 3.057 2.76 -9999 -9999 -9999 -9999 -9999 -9999 -9999 -9999 -9999 -9999 -9999 -9999 -9999 -9999 -9999 -9999 -9999 -9999 -9999 -9999 -9999 -9999 -9999 -9999 -9999 -9999 -9999 -9999 -9999 -9999 -9999 -9999 -9999 -9999 -9999 -9999 -9999 -9999 -9999 -9999 -9999 -9999 -9999 -9999 -9999 -9999 -9999 -9999 -9999 -9999 -9999 -9999 -9999 -9999 -9999 -9999 -9999 -9999 -9999 -9999 -9999 -9999 -9999 -9999 -9999 -9999 -9999 -9999 -9999 -9999 -9999 -9999 -9999 -9999 -9999 -9999 -9999 -9999 -9999 -9999 -9999 -9999 -9999 -9999 
-9999 -9999 -9999 -9999 -9999 -9999 -9999 -9999 -9999 -9999 -9999 -9999 -9999 -9999 -9999 -9999 -9999 -9999 -9999 -9999 -9999 -9999 -9999 -9999 -9999 -9999 -9999 -9999 -9999 -9999 -9999 -9999 -9999 -9999 -9999 -9999 -9999 -9999 -9999 -9999 -9999 -9999 -9999 -9999 -9999 -9999 -9999 -9999 -9999 -9999 -9999 -9999 -9999 -9999 -9999 -9999 -9999 -9999 -9999 -9999 -9999 -9999 0.166 0.264 0.286 0.342 1.305 1.305 2.587 2.587 2.106 2.106 1.804 1.877 1.877 1.877 1.735 1.735 1.82 1.82 1.82 1.029 1.029 1.029 0.353 1.714 2.154 2.154 2.154 1.723 1.723 1.765 2.184 2.265 2.349 2.349 2.421 2.513 2.513 2.513 2.513 0.486 0.486 0.475 0.475 1.5 1.5 1.752 1.752 1.539 2.113 2.113 2.083 2.495 2.495 2.983 3.057 3.057 3.057 2.76 -9999 -9999 -9999 -9999 -9999 -9999 -9999 -9999 -9999 -9999 -9999 -9999 -9999 -9999 -9999 -9999 -9999 -9999 -9999 -9999 -9999 -9999 -9999 -9999 -9999 -9999 -9999 -9999 -9999 -9999 -9999 -9999 -9999 -9999 -9999 -9999 -9999 -9999 -9999 -9999 -9999 -9999 -9999 -9999 -9999 -9999 -9999 -9999 -9999 -9999 -9999 -9999 -9999 -9999 -9999 -9999 -9999 -9999 -9999 -9999 -9999 -9999 -9999 -9999 -9999 -9999 -9999 -9999 -9999 -9999 -9999 -9999 -9999 -9999 -9999 -9999 -9999 -9999 -9999 -9999 -9999 -9999 -9999 -9999 
-9999 -9999 -9999 -9999 -9999 -9999 -9999 -9999 -9999 -9999 -9999 -9999 -9999 -9999 -9999 -9999 -9999 -9999 -9999 -9999 -9999 -9999 -9999 -9999 -9999 -9999 -9999 -9999 -9999 -9999 -9999 -9999 -9999 -9999 -9999 -9999 -9999 -9999 -9999 -9999 -9999 -9999 -9999 -9999 -9999 -9999 -9999 -9999 -9999 -9999 -9999 -9999 -9999 -9999 -9999 -9999 -9999 -9999 -9999 -9999 2.61 3.255 3.255 3.255 2.991 1.489 1.489 1.847 2.587 2.587 2.587 2.106 1.804 1.804 1.154 1.154 1.286 1.636 1.636 1.636 1.087 1.087 1.087 0.476 0.476 0.288 0.593 1.831 1.831 1.873 1.873 1.723 2.184 2.265 2.349 2.349 2.421 2.421 2.513 2.513 1.742 0.518 0.475 0.475 0.475 1.5 1.891 1.891 1.891 2.113 2.113 2.113 2.495 2.495 2.495 2.896 3.057 3.057 3.057 2.76 2.76 -9999 -9999 -9999 -9999 -9999 -9999 -9999 -9999 -9999 -9999 -9999 -9999 -9999 -9999 -9999 -9999 -9999 -9999 -9999 -9999 -9999 -9999 -9999 -9999 -9999 -9999 -9999 -9999 -9999 -9999 -9999 -9999 -9999 -9999 -9999 -9999 -9999 -9999 -9999 -9999 -9999 -9999 -9999 -9999 -9999 -9999 -9999 -9999 -9999 -9999 -9999 -9999 -9999 -9999 -9999 -9999 -9999 -9999 -9999 -9999 -9999 -9999 -9999 -9999 -9999 -9999 -9999 -9999 -9999 -9999 -9999 -9999 -9999 -9999 -9999 -9999 -9999 -9999 -9999 -9999 -9999 -9999 -9999 
-9999 -9999 -9999 -9999 -9999 -9999 -9999 -9999 -9999 -9999 -9999 -9999 -9999 -9999 -9999 -9999 -9999 -9999 -9999 -9999 -9999 -9999 -9999 -9999 -9999 -9999 -9999 -9999 -9999 -9999 -9999 -9999 -9999 -9999 -9999 -9999 -9999 -9999 -9999 -9999 -9999 -9999 -9999 -9999 -9999 -9999 -9999 -9999 -9999 -9999 -9999 -9999 -9999 -9999 -9999 -9999 -9999 -9999 -9999 2.009 2.64 3.255 3.255 3.255 2.991 2.627 2.627 1.847 2.587 2.587 2.587 1.861 1.804 1.804 1.586 1.154 0.553 1.286 1.636 0.367 1.087 1.588 1.588 1.087 0.476 0.288 1.831 2.435 2.435 2.435 1.873 1.873 1.66 1.933 2.154 2.208 2.208 2.421 2.149 2.149 1.623 0.549 0.549 0.526 0.432 0.948 1.891 1.891 1.891 2.113 2.113 2.113 2.495 2.495 2.495 2.549 2.896 2.896 2.896 1.984 1.921 2.447 -9999 -9999 -9999 -9999 -9999 -9999 -9999 -9999 -9999 -9999 -9999 -9999 -9999 -9999 -9999 -9999 -9999 -9999 -9999 -9999 -9999 -9999 -9999 -9999 -9999 -9999 -9999 -9999 -9999 -9999 -9999 -9999 -9999 -9999 -9999 -9999 -9999 -9999 -9999 -9999 -9999 -9999 -9999 -9999 -9999 -9999 -9999 -9999 -9999 -9999 -9999 -9999 -9999 -9999 -9999 -9999 -9999 -9999 -9999 -9999 -9999 -9999 -9999 -9999 -9999 -9999 -9999 -9999 -9999 -9999 -9999 -9999 -9999 -9999 -9999 -9999 -9999 -9999 -9999 -9999 -9999 -9999 
-9999 -9999 -9999 -9999 -9999 -9999 -9999 -9999 -9999 -9999 -9999 -9999 -9999 -9999 -9999 -9999 -9999 -9999 -9999 -9999 -9999 -9999 -9999 -9999 -9999 -9999 -9999 -9999 -9999 -9999 -9999 -9999 -9999 -9999 -9999 -9999 -9999 -9999 -9999 -9999 -9999 -9999 -9999 -9999 -9999 -9999 -9999 -9999 -9999 -9999 -9999 -9999 -9999 -9999 -9999 -9999 -9999 2.144 3.111 3.111 2.928 3.255 3.255 3.255 2.991 2.627 2.627 2.627 1.847 2.587 1.861 1.714 1.868 1.868 1.868 1.586 0.366 0.367 0.367 0.367 1.588 1.588 1.588 1.588 0.476 0.337 1.831 2.435 2.435 2.533 2.533 2.533 1.545 1.487 1.933 2.208 2.208 2.208 2.149 1.511 0.934 0.549 0.549 0.549 0.58 0.58 1.891 1.891 1.891 1.571 2.113 2.113 2.272 2.495 2.495 2.159 2.549 2.549 2.464 2.166 2.105 2.105 -9999 -9999 -9999 -9999 -9999 -9999 -9999 -9999 -9999 -9999 -9999 -9999 -9999 -9999 -9999 -9999 -9999 -9999 -9999 -9999 -9999 -9999 -9999 -9999 -9999 -9999 -9999 -9999 -9999 -9999 -9999 -9999 -9999 -9999 -9999 -9999 -9999 -9999 -9999 -9999 -9999 -9999 -9999 -9999 -9999 -9999 -9999 -9999 -9999 -9999 -9999 -9999 -9999 -9999 -9999 -9999 -9999 -9999 -9999 -9999 -9999 -9999 -9999 -9999 -9999 -9999 -9999 -9999 -9999 -9999 -9999 -9999 -9999 -9999 -9999 -9999 -9999 -9999 -9999 -9999 -9999 -9999 
-9999 -9999 -9999 -9999 -9999 -9999 -9999 -9999 -9999 -9999 -9999 -9999 -9999 -9999 -9999 -9999 -9999 -9999 -9999 -9999 -9999 -9999 -9999 -9999 -9999 -9999 -9999 -9999 -9999 -9999 -9999 -9999 -9999 -9999 -9999 -9999 -9999 -9999 -9999 -9999 -9999 -9999 -9999 -9999 -9999 -9999 -9999 -9999 -9999 -9999 -9999 -9999 -9999 -9999 -9999 0.25 2.144 3.111 3.111 3.111 3.111 2.739 3.255 2.814 2.814 2.627 2.627 2.627 1.529 1.529 1.529 1.281 1.868 1.942 2.04 2.04 0.447 0.447 0.366 0.345 1.588 1.588 1.588 1.588 1.434 1.545 1.618 2.435 2.435 2.533 2.533 2.533 1.487 1.248 1.24 1.215 1.215 1.215 1.215 0.934 0.549 0.549 0.583 0.583 1.914 1.914 1.914 0.663 1.571 1.571 1.571 1.534 2.064 2.064 2.064 2.531 2.531 2.531 2.464 2.464 2.439 2.522 2.522 -9999 -9999 -9999 -9999 -9999 -9999 -9999 -9999 -9999 -9999 -9999 -9999 -9999 -9999 -9999 -9999 -9999 -9999 -9999 -9999 -9999 -9999 -9999 -9999 -9999 -9999 -9999 -9999 -9999 -9999 -9999 -9999 -9999 -9999 -9999 -9999 -9999 -9999 -9999 -9999 -9999 -9999 -9999 -9999 -9999 -9999 -9999 -9999 -9999 -9999 -9999 -9999 -9999 -9999 -9999 -9999 -9999 -9999 -9999 -9999 -9999 -9999 -9999 -9999 -9999 -9999 -9999 -9999 -9999 -9999 -9999 -9999 -9999 -9999 -9999 -9999 -9999 -9999 -9999 -9999 -9999 
-9999 -9999 -9999 -9999 -9999 -9999 -9999 -9999 -9999 -9999 -9999 -9999 -9999 -9999 -9999 -9999 -9999 -9999 -9999 -9999 -9999 -9999 -9999 -9999 -9999 -9999 -9999 -9999 -9999 -9999 -9999 -9999 -9999 -9999 -9999 -9999 -9999 -9999 -9999 -9999 -9999 -9999 -9999 -9999 -9999 -9999 -9999 -9999 -9999 -9999 -9999 -9999 -9999 -9999 0.441 0.745 2.144 3.111 3.111 3.111 3.111 2.739 2.814 2.814 2.08 2.627 2.627 1.182 1.182 0.171 0.317 1.681 2.18 2.18 2.18 2.04 2.04 0.447 1.376 1.376 0.772 1.588 1.588 1.585 1.585 1.585 1.618 1.618 1.618 2.533 2.533 2.533 1.248 1.248 1.248 1.194 1.215 1.215 1.215 0.741 0.552 0.552 1.725 1.725 1.914 1.914 1.914 0.663 1.102 1.102 2.829 3.136 3.136 3.072 2.064 2.531 2.531 2.531 3.608 3.608 3.608 2.522 2.522 2.522 -9999 -9999 -9999 -9999 -9999 -9999 -9999 -9999 -9999 -9999 -9999 -9999 -9999 -9999 -9999 -9999 -9999 -9999 -9999 -9999 -9999 -9999 -9999 -9999 -9999 -9999 -9999 -9999 -9999 -9999 -9999 -9999 -9999 -9999 -9999 -9999 -9999 -9999 -9999 -9999 -9999 -9999 -9999 -9999 -9999 -9999 -9999 -9999 -9999 -9999 -9999 -9999 -9999 -9999 -9999 -9999 -9999 -9999 -9999 -9999 -9999 -9999 -9999 -9999 -9999 -9999 -9999 -9999 -9999 -9999 -9999 -9999 -9999 -9999 -9999 -9999 -9999 -9999 -9999 -9999 
-9999 -9999 -9999 -9999 -9999 -9999 -9999 -9999 -9999 -9999 -9999 -9999 -9999 -9999 -9999 -9999 -9999 -9999 -9999 -9999 -9999 -9999 -9999 -9999 -9999 -9999 -9999 -9999 -9999 -9999 -9999 -9999 -9999 -9999 -9999 -9999 -9999 -9999 -9999 -9999 -9999 -9999 -9999 -9999 -9999 -9999 -9999 -9999 -9999 -9999 -9999 -9999 0.301 2.346 1.642 1.642 2.144 2.62 3.111 3.111 2.739 2.177 1.724 1.724 1.724 1.145 1.182 1.182 0.171 0.197 1.681 2.18 2.18 2.18 2.18 2.04 1.545 1.545 1.516 1.376 1.376 0.772 0.256 1.585 1.585 1.585 1.545 1.545 1.305 1.305 1.305 1.487 1.487 1.487 1.487 1.317 1.317 1.317 1.247 0.889 0.889 0.552 1.725 1.725 1.914 1.914 1.914 1.054 1.102 2.829 3.136 3.136 3.136 3.134 1.761 2.531 2.531 2.531 3.608 3.608 3.608 2.745 2.522 2.522 -9999 -9999 -9999 -9999 -9999 -9999 -9999 -9999 -9999 -9999 -9999 -9999 -9999 -9999 -9999 -9999 -9999 -9999 -9999 -9999 -9999 -9999 -9999 -9999 -9999 -9999 -9999 -9999 -9999 -9999 -9999 -9999 -9999 -9999 -9999 -9999 -9999 -9999 -9999 -9999 -9999 -9999 -9999 -9999 -9999 -9999 -9999 -9999 -9999 -9999 -9999 -9999 -9999 -9999 -9999 -9999 -9999 -9999 -9999 -9999 -9999 -9999 -9999 -9999 -9999 -9999 -9999 -9999 -9999 -9999 -9999 -9999 -9999 -9999 -9999 -9999 -9999 -9999 -9999 -9999 
-9999 -9999 -9999 -9999 -9999 -9999 -9999 -9999 -9999 -9999 -9999 -9999 -9999 -9999 -9999 -9999 -9999 -9999 -9999 -9999 -9999 -9999 -9999 -9999 -9999 -9999 -9999 -9999 -9999 -9999 -9999 -9999 -9999 -9999 -9999 -9999 -9999 -9999 -9999 -9999 -9999 -9999 -9999 -9999 -9999 -9999 -9999 -9999 -9999 -9999 -9999 0.171 2.346 2.346 2.346 1.891 2.112 2.112 2.214 2.553 2.199 2.107 1.724 1.724 1.724 1.145 0.162 0.232 0.232 1.195 1.681 1.924 2.18 2.18 2.18 1.892 1.545 1.545 1.516 1.516 1.376 0.917 0.218 1.585 1.585 1.585 0.451 1.305 1.305 1.776 1.776 1.487 1.487 1.487 1.487 1.317 1.95 2.131 2.131 2.131 2.177 2.177 2.177 1.725 1.725 1.587 1.564 1.054 2.028 2.829 3.136 3.136 3.136 3.134 1.712 1.712 1.712 1.517 3.608 3.608 3.608 2.522 2.522 1.612 1.612 -9999 -9999 -9999 -9999 -9999 -9999 -9999 -9999 -9999 -9999 -9999 -9999 -9999 -9999 -9999 -9999 -9999 -9999 -9999 -9999 -9999 -9999 -9999 -9999 -9999 -9999 -9999 -9999 -9999 -9999 -9999 -9999 -9999 -9999 -9999 -9999 -9999 -9999 -9999 -9999 -9999 -9999 -9999 -9999 -9999 -9999 -9999 -9999 -9999 -9999 -9999 -9999 -9999 -9999 -9999 -9999 -9999 -9999 -9999 -9999 -9999 -9999 -9999 -9999 -9999 -9999 -9999 -9999 -9999 -9999 -9999 -9999 -9999 -9999 -9999 -9999 -9999 -9999 -9999 
-9999 -9999 -9999 -9999 -9999 -9999 -9999 -9999 -9999 -9999 -9999 -9999 -9999 -9999 -9999 -9999 -9999 -9999 -9999 -9999 -9999 -9999 -9999 -9999 -9999 -9999 -9999 -9999 -9999 -9999 -9999 -9999 -9999 -9999 -9999 -9999 -9999 -9999 -9999 -9999 -9999 -9999 -9999 -9999 -9999 -9999 -9999 -9999 -9999 0.173 2.201 2.081 2.346 2.346 2.346 2.115 2.101 2.716 2.862 2.199 2.211 2.211 2.211 1.724 1.724 0.208 0.533 0.533 0.533 1.279 1.848 1.848 1.924 1.924 1.892 1.712 1.545 1.516 1.516 1.516 1.37 0.917 0.606 0.218 0.218 0.425 0.425 0.425 1.712 1.776 2.203 2.203 2.203 1.487 1.119 2.032 2.131 2.131 2.131 2.131 2.177 2.177 2.177 1.729 1.629 1.564 0.602 1.764 2.224 2.224 2.224 3.136 3.136 1.726 2.285 2.285 2.267 2.267 2.267 1.603 1.668 1.646 1.387 1.253 1.157 1.157 -9999 -9999 -9999 -9999 -9999 -9999 -9999 -9999 -9999 -9999 -9999 -9999 -9999 -9999 -9999 -9999 -9999 -9999 -9999 -9999 -9999 -9999 -9999 -9999 -9999 -9999 -9999 -9999 -9999 -9999 -9999 -9999 -9999 -9999 -9999 -9999 -9999 -9999 -9999 -9999 -9999 -9999 -9999 -9999 -9999 -9999 -9999 -9999 -9999 -9999 -9999 -9999 -9999 -9999 -9999 -9999 -9999 -9999 -9999 -9999 -9999 -9999 -9999 -9999 -9999 -9999 -9999 -9999 -9999 -9999 -9999 -9999 -9999 -9999 -9999 -9999 -9999 -9999 
-9999 -9999 -9999 -9999 -9999 -9999 -9999 -9999 -9999 -9999 -9999 -9999 -9999 -9999 -9999 -9999 -9999 -9999 -9999 -9999 -9999 -9999 -9999 -9999 -9999 -9999 -9999 -9999 -9999 -9999 -9999 -9999 -9999 -9999 -9999 -9999 -9999 -9999 -9999 -9999 -9999 -9999 -9999 -9999 -9999 -9999 -9999 -9999 2.351 2.351 2.351 2.201 2.346 2.346 2.346 2.115 2.716 2.862 2.862 2.862 2.862 2.211 2.211 1.836 1.222 0.341 0.533 0.533 0.533 1.195 1.848 1.848 1.848 1.712 1.712 1.712 1.391 1.651 1.651 0.917 0.917 1.251 1.251 1.178 0.185 0.525 1.005 1.476 1.712 1.776 2.203 2.203 2.203 1.218 1.526 2.032 2.032 2.131 2.131 2.131 2.177 2.177 2.177 1.729 1.463 1.051 1.214 1.764 2.028 2.224 2.224 2.224 2.199 2.285 2.285 2.285 2.285 2.267 2.267 1.603 1.603 1.387 1.387 0.497 0.497 0.497 -9999 -9999 -9999 -9999 -9999 -9999 -9999 -9999 -9999 -9999 -9999 -9999 -9999 -9999 -9999 -9999 -9999 -9999 -9999 -9999 -9999 -9999 -9999 -9999 -9999 -9999 -9999 -9999 -9999 -9999 -9999 -9999 -9999 -9999 -9999 -9999 -9999 -9999 -9999 -9999 -9999 -9999 -9999 -9999 -9999 -9999 -9999 -9999 -9999 -9999 -9999 -9999 -9999 -9999 -9999 -9999 -9999 -9999 -9999 -9999 -9999 -9999 -9999 -9999 -9999 -9999 -9999 -9999 -9999 -9999 -9999 -9999 -9999 -9999 -9999 -9999 -9999 -9999 
-9999 -9999 -9999 -9999 -9999 -9999 -9999 -9999 -9999 -9999 -9999 -9999 -9999 -9999 -9999 -9999 -9999 -9999 -9999 -9999 -9999 -9999 -9999 -9999 -9999 -9999 -9999 -9999 -9999 -9999 -9999 -9999 -9999 -9999 -9999 -9999 -9999 -9999 -9999 -9999 -9999 -9999 -9999 -9999 -9999 -9999 0.636 0.636 2.351 2.714 2.714 2.632 2.108 2.115 2.115 1.571 2.637 2.862 2.862 2.862 2.862 2.211 2.211 2.088 1.222 0.341 0.795 0.533 0.583 0.583 0.583 1.848 1.848 1.535 1.535 1.535 1.651 1.651 1.651 1.651 1.299 1.299 1.371 1.178 0.525 0.525 1.005 1.476 1.712 1.712 2.431 2.431 2.203 1.218 1.526 2.032 2.032 2.032 2.013 1.753 1.853 1.853 1.729 1.729 1.463 1.455 1.532 1.764 1.855 1.855 1.855 1.731 1.576 2.368 2.368 2.368 2.368 2.267 2.267 1.603 1.603 1.387 1.387 0.497 0.497 0.497 0.203 -9999 -9999 -9999 -9999 -9999 -9999 -9999 -9999 -9999 -9999 -9999 -9999 -9999 -9999 -9999 -9999 -9999 -9999 -9999 -9999 -9999 -9999 -9999 -9999 -9999 -9999 -9999 -9999 -9999 -9999 -9999 -9999 -9999 -9999 -9999 -9999 -9999 -9999 -9999 -9999 -9999 -9999 -9999 -9999 -9999 -9999 -9999 -9999 -9999 -9999 -9999 -9999 -9999 -9999 -9999 -9999 -9999 -9999 -9999 -9999 -9999 -9999 -9999 -9999 -9999 -9999 -9999 -9999 -9999 -9999 -9999 -9999 -9999 -9999 -9999 -9999 -9999 
-9999 -9999 -9999 -9999 -9999 -9999 -9999 -9999 -9999 -9999 -9999 -9999 -9999 -9999 -9999 -9999 -9999 -9999 -9999 -9999 -9999 -9999 -9999 -9999 -9999 -9999 -9999 -9999 -9999 -9999 -9999 -9999 -9999 -9999 -9999 -9999 -9999 -9999 -9999 -9999 -9999 -9999 -9999 -9999 0.433 0.708 1.079 1.655 2.714 2.714 2.714 2.714 2.108 1.168 1.571 1.571 2.637 2.716 2.862 2.862 2.27 2.146 2.088 2.088 1.355 1.209 1.209 0.795 0.583 0.583 0.583 1.053 1.053 1.108 1.535 1.535 1.651 1.651 1.651 1.651 1.583 1.583 1.371 1.371 0.525 0.847 1.005 1.476 1.476 2.55 2.55 2.55 1.633 1.172 1.679 1.741 2.192 1.867 1.867 1.18 1.399 1.399 1.826 1.724 1.724 1.724 1.57 1.677 1.895 1.995 2.276 2.293 2.293 2.438 2.438 2.368 2.368 2.832 2.832 1.88 2.164 2.164 2.164 1.923 0.497 0.195 0.299 1.572 -9999 -9999 -9999 -9999 -9999 -9999 -9999 -9999 -9999 -9999 -9999 -9999 -9999 -9999 -9999 -9999 -9999 -9999 -9999 -9999 -9999 -9999 -9999 -9999 -9999 -9999 -9999 -9999 -9999 -9999 -9999 -9999 -9999 -9999 -9999 -9999 -9999 -9999 -9999 -9999 -9999 -9999 -9999 -9999 -9999 -9999 -9999 -9999 -9999 -9999 -9999 -9999 -9999 -9999 -9999 -9999 -9999 -9999 -9999 -9999 -9999 -9999 -9999 -9999 -9999 -9999 -9999 -9999 -9999 -9999 -9999 -9999 -9999 -9999 -9999 -9999 
-9999 -9999 -9999 -9999 -9999 -9999 -9999 -9999 -9999 -9999 -9999 -9999 -9999 -9999 -9999 -9999 -9999 -9999 -9999 -9999 -9999 -9999 -9999 -9999 -9999 -9999 -9999 -9999 -9999 -9999 -9999 -9999 -9999 -9999 -9999 -9999 -9999 -9999 -9999 -9999 -9999 -9999 -9999 1.681 1.96 1.841 1.684 1.684 2.714 2.714 2.714 2.714 1.619 1.436 1.571 1.571 1.615 2.481 2.481 2.481 2.27 2.088 2.088 2.088 1.355 1.209 1.227 1.227 1.227 0.583 0.583 1.426 1.426 1.426 1.108 1.108 0.854 1.651 1.651 1.583 1.583 1.583 1.428 1.371 0.278 0.682 0.847 1.15 2.55 2.55 2.55 2.55 1.864 1.864 1.653 2.192 2.192 2.192 2.03 1.432 1.429 1.826 1.826 2.855 2.721 2.721 1.57 1.895 1.995 2.276 2.293 2.293 2.438 2.438 2.438 2.438 2.832 2.832 2.832 2.832 2.164 2.164 2.164 2.065 1.923 0.228 0.299 0.724 -9999 -9999 -9999 -9999 -9999 -9999 -9999 -9999 -9999 -9999 -9999 -9999 -9999 -9999 -9999 -9999 -9999 -9999 -9999 -9999 -9999 -9999 -9999 -9999 -9999 -9999 -9999 -9999 -9999 -9999 -9999 -9999 -9999 -9999 -9999 -9999 -9999 -9999 -9999 -9999 -9999 -9999 -9999 -9999 -9999 -9999 -9999 -9999 -9999 -9999 -9999 -9999 -9999 -9999 -9999 -9999 -9999 -9999 -9999 -9999 -9999 -9999 -9999 -9999 -9999 -9999 -9999 -9999 -9999 -9999 -9999 -9999 -9999 -9999 -9999 -9999 
-9999 -9999 -9999 -9999 -9999 -9999 -9999 -9999 -9999 -9999 -9999 -9999 -9999 -9999 -9999 -9999 -9999 -9999 -9999 -9999 -9999 -9999 -9999 -9999 -9999 -9999 -9999 -9999 -9999 -9999 -9999 -9999 -9999 -9999 -9999 -9999 -9999 -9999 -9999 -9999 -9999 2.205 2.205 2.388 1.96 1.96 1.841 2.281 2.307 2.714 2.714 2.307 1.459 1.436 1.571 1.571 1.571 1.615 2.27 2.27 1.432 1.432 1.275 1.36 1.611 1.611 1.611 1.611 1.227 0.681 1.426 1.426 1.426 1.426 1.108 1.108 0.854 0.632 0.851 1.583 1.583 1.583 1.428 1.411 0.246 0.682 1.136 1.295 1.959 2.55 2.55 2.55 1.864 1.864 1.864 2.192 2.192 2.192 2.03 1.777 1.796 2.871 3.131 3.131 2.855 2.721 2.044 1.895 1.995 2.276 2.452 2.62 2.62 2.438 2.438 2.438 2.832 2.832 2.832 2.832 2.541 2.541 2.541 2.065 1.923 0.645 0.477 0.724 0.724 -9999 -9999 -9999 -9999 -9999 -9999 -9999 -9999 -9999 -9999 -9999 -9999 -9999 -9999 -9999 -9999 -9999 -9999 -9999 -9999 -9999 -9999 -9999 -9999 -9999 -9999 -9999 -9999 -9999 -9999 -9999 -9999 -9999 -9999 -9999 -9999 -9999 -9999 -9999 -9999 -9999 -9999 -9999 -9999 -9999 -9999 -9999 -9999 -9999 -9999 -9999 -9999 -9999 -9999 -9999 -9999 -9999 -9999 -9999 -9999 -9999 -9999 -9999 -9999 -9999 -9999 -9999 -9999 -9999 -9999 -9999 -9999 -9999 -9999 -9999 
-9999 -9999 -9999 -9999 -9999 -9999 -9999 -9999 -9999 -9999 -9999 -9999 -9999 -9999 -9999 -9999 -9999 -9999 -9999 -9999 -9999 -9999 -9999 -9999 -9999 -9999 -9999 -9999 -9999 -9999 -9999 -9999 -9999 -9999 -9999 -9999 -9999 -9999 -9999 -9999 2.205 2.205 2.388 2.388 2.603 2.603 1.861 2.281 2.281 2.307 2.307 2.307 1.436 1.436 0.417 0.134 0.053 1.186 1.186 1.186 0.922 1.275 1.197 1.36 1.611 1.611 1.611 1.611 1.166 0.681 0.768 1.426 1.426 1.426 0.864 1.585 1.585 1.585 0.755 0.851 1.827 1.827 1.428 1.411 1.442 1.442 1.442 1.287 1.734 1.959 1.959 1.864 1.864 1.864 1.864 2.192 2.192 2.192 2.046 2.574 2.871 3.131 3.131 3.131 3.131 2.721 2.074 1.904 1.895 1.995 2.62 2.62 2.62 2.62 2.438 1.923 2.63 2.832 2.832 1.379 2.541 2.541 2.541 2.541 1.923 0.691 0.477 0.541 0.499 0.499 -9999 -9999 -9999 -9999 -9999 -9999 -9999 -9999 -9999 -9999 -9999 -9999 -9999 -9999 -9999 -9999 -9999 -9999 -9999 -9999 -9999 -9999 -9999 -9999 -9999 -9999 -9999 -9999 -9999 -9999 -9999 -9999 -9999 -9999 -9999 -9999 -9999 -9999 -9999 -9999 -9999 -9999 -9999 -9999 -9999 -9999 -9999 -9999 -9999 -9999 -9999 -9999 -9999 -9999 -9999 -9999 -9999 -9999 -9999 -9999 -9999 -9999 -9999 -9999 -9999 -9999 -9999 -9999 -9999 -9999 -9999 -9999 -9999 -9999 
-9999 -9999 -9999 -9999 -9999 -9999 -9999 -9999 -9999 -9999 -9999 -9999 -9999 -9999 -9999 -9999 -9999 -9999 -9999 -9999 -9999 -9999 -9999 -9999 -9999 -9999 -9999 -9999 -9999 -9999 -9999 -9999 -9999 -9999 -9999 -9999 -9999 -9999 2.672 2.672 2.233 2.205 2.388 2.603 2.603 2.603 2.603 1.702 1.162 1.894 1.894 1.162 1.436 0.539 0.417 0.134 0.134 0.081 0.081 0.644 0.894 0.214 0.266 2.352 2.352 1.611 2.105 2.105 2.105 1.035 1.035 0.864 0.864 0.864 0.756 1.585 1.585 1.585 1.203 1.827 1.827 1.827 1.827 1.139 1.442 1.442 1.442 1.442 1.734 1.734 1.794 1.823 1.864 1.864 2.359 1.634 1.568 3.076 3.076 3.076 2.871 3.131 3.131 3.131 3.131 2.074 2.044 1.904 1.468 1.468 2.62 2.62 2.62 2.62 1.819 1.222 1.379 1.379 1.379 1.379 2.541 2.541 2.541 1.995 1.995 1.995 1.225 1.225 1.225 0.558 -9999 -9999 -9999 -9999 -9999 -9999 -9999 -9999 -9999 -9999 -9999 -9999 -9999 -9999 -9999 -9999 -9999 -9999 -9999 -9999 -9999 -9999 -9999 -9999 -9999 -9999 -9999 -9999 -9999 -9999 -9999 -9999 -9999 -9999 -9999 -9999 -9999 -9999 -9999 -9999 -9999 -9999 -9999 -9999 -9999 -9999 -9999 -9999 -9999 -9999 -9999 -9999 -9999 -9999 -9999 -9999 -9999 -9999 -9999 -9999 -9999 -9999 -9999 -9999 -9999 -9999 -9999 -9999 -9999 -9999 -9999 -9999 -9999 -9999 
-9999 -9999 -9999 -9999 -9999 -9999 -9999 -9999 -9999 -9999 -9999 -9999 -9999 -9999 -9999 -9999 -9999 -9999 -9999 -9999 -9999 -9999 -9999 -9999 -9999 -9999 -9999 -9999 -9999 -9999 -9999 -9999 -9999 -9999 -9999 -9999 0.211 2.672 2.761 2.761 2.761 2.727 2.497 2.603 2.603 2.603 1.861 1.331 1.162 1.162 1.162 0.655 0.655 0.539 0.417 0.304 0.174 0.174 0.081 0.081 0.105 0.217 2.352 2.352 2.352 2.352 2.105 2.105 2.105 1.035 1.035 0.802 0.768 0.756 0.756 1.585 1.585 1.585 1.463 1.827 2.11 2.11 1.827 1.139 1.442 1.442 1.442 1.287 1.734 1.734 1.823 1.823 1.823 2.359 2.359 2.359 2.376 3.076 3.076 3.076 3.076 2.871 3.131 3.131 1.531 2.044 1.904 1.468 1.468 1.468 1.74 1.74 2.179 1.259 1.61 2.129 2.129 2.346 2.346 2.672 2.672 2.672 2.244 1.995 1.995 1.995 1.995 1.25 1.225 0.639 0.631 -9999 -9999 -9999 -9999 -9999 -9999 -9999 -9999 -9999 -9999 -9999 -9999 -9999 -9999 -9999 -9999 -9999 -9999 -9999 -9999 -9999 -9999 -9999 -9999 -9999 -9999 -9999 -9999 -9999 -9999 -9999 -9999 -9999 -9999 -9999 -9999 -9999 -9999 -9999 -9999 -9999 -9999 -9999 -9999 -9999 -9999 -9999 -9999 -9999 -9999 -9999 -9999 -9999 -9999 -9999 -9999 -9999 -9999 -9999 -9999 -9999 -9999 -9999 -9999 -9999 -9999 -9999 -9999 -9999 -9999 -9999 -9999 -9999 
-9999 -9999 -9999 -9999 -9999 -9999 -9999 -9999 -9999 -9999 -9999 -9999 -9999 -9999 -9999 -9999 -9999 -9999 -9999 -9999 -9999 -9999 -9999 -9999 -9999 -9999 -9999 -9999 -9999 -9999 -9999 -9999 -9999 -9999 -9999 0.652 1.963 2.762 3.229 3.229 3.17 3.17 2.62 2.485 2.603 2.603 2.292 1.917 1.133 1.133 1.133 0.333 0.333 0.417 0.304 0.304 0.196 0.174 0.174 0.29 1.432 1.432 2.352 2.352 2.352 2.352 2.105 2.105 2.105 1.035 1.035 1.073 1.073 1.073 0.518 1.463 1.585 1.471 1.471 2.158 2.158 2.158 2.11 1.151 1.089 0.497 0.93 1.287 1.151 1.597 2.414 2.414 2.24 2.359 2.359 2.359 2.376 3.076 3.076 3.076 2.791 2.791 2.791 2.394 1.531 1.531 1.258 1.315 1.315 1.315 1.74 2.312 1.74 1.349 2.129 2.129 2.346 2.346 2.594 2.672 2.672 2.672 2.244 1.995 1.995 1.995 2.463 2.463 1.25 0.639 1.011 1.011 -9999 -9999 -9999 -9999 -9999 -9999 -9999 -9999 -9999 -9999 -9999 -9999 -9999 -9999 -9999 -9999 -9999 -9999 -9999 -9999 -9999 -9999 -9999 -9999 -9999 -9999 -9999 -9999 -9999 -9999 -9999 -9999 -9999 -9999 -9999 -9999 -9999 -9999 -9999 -9999 -9999 -9999 -9999 -9999 -9999 -9999 -9999 -9999 -9999 -9999 -9999 -9999 -9999 -9999 -9999 -9999 -9999 -9999 -9999 -9999 -9999 -9999 -9999 -9999 -9999 -9999 -9999 -9999 -9999 -9999 -9999 -9999 
-9999 -9999 -9999 -9999 -9999 -9999 -9999 -9999 -9999 -9999 -9999 -9999 -9999 -9999 -9999 -9999 -9999 -9999 -9999 -9999 -9999 -9999 -9999 -9999 -9999 -9999 -9999 -9999 -9999 -9999 -9999 -9999 -9999 0.222 0.652 0.652 2.762 3.229 3.229 3.229 3.229 3.17 3.17 2.736 2.485 2.292 2.292 1.917 1.815 1.815 0.224 0.136 0.22 0.22 0.22 0.196 0.196 0.174 0.091 0.29 1.432 1.673 2.1 2.352 2.352 1.938 2.419 2.419 2.419 1.446 1.321 1.321 1.321 1.073 0.981 1.464 1.471 1.471 1.471 2.158 2.158 2.158 2.11 1.532 1.151 0.497 1.136 1.136 1.151 2.414 2.414 2.414 2.414 2.359 2.359 2.359 1.975 2.376 1.773 2.184 2.184 1.91 1.91 1.525 1.562 1.691 1.691 1.691 1.315 1.329 2.312 2.312 2.312 1.827 1.827 2.129 2.346 2.346 2.594 2.672 2.672 2.672 2.532 1.652 2.079 2.463 2.463 2.463 2.463 1.103 1.011 1.011 -9999 -9999 -9999 -9999 -9999 -9999 -9999 -9999 -9999 -9999 -9999 -9999 -9999 -9999 -9999 -9999 -9999 -9999 -9999 -9999 -9999 -9999 -9999 -9999 -9999 -9999 -9999 -9999 -9999 -9999 -9999 -9999 -9999 -9999 -9999 -9999 -9999 -9999 -9999 -9999 -9999 -9999 -9999 -9999 -9999 -9999 -9999 -9999 -9999 -9999 -9999 -9999 -9999 -9999 -9999 -9999 -9999 -9999 -9999 -9999 -9999 -9999 -9999 -9999 -9999 -9999 -9999 -9999 -9999 -9999 -9999 -9999 
-9999 -9999 -9999 -9999 -9999 -9999 -9999 -9999 -9999 -9999 -9999 -9999 -9999 -9999 -9999 -9999 -9999 -9999 -9999 -9999 -9999 -9999 -9999 -9999 -9999 -9999 -9999 -9999 -9999 -9999 -9999 -9999 1.994 1.994 2.078 3.101 3.245 3.55 3.55 3.229 3.229 3.17 3.17 2.736 2.736 2.292 2.292 1.917 1.815 1.815 1.124 0.125 0.125 0.139 0.196 0.196 0.196 0.115 0.11 0.29 0.29 1.673 2.078 2.1 1.964 1.938 2.419 2.419 2.419 1.446 1.321 1.661 1.661 1.253 1.004 1.464 1.464 1.471 1.471 2.158 2.158 2.158 1.659 1.532 1.206 1.136 1.136 1.941 1.941 2.414 2.414 2.414 2.24 2.051 1.975 1.975 1.975 1.975 1.766 1.639 1.074 1.074 1.026 1.026 1.659 1.691 1.691 1.691 0.808 0.568 2.312 2.312 2.312 2.312 1.827 1.827 2.097 2.346 2.346 2.594 2.594 2.532 2.532 2.06 2.115 2.463 2.463 2.463 1.851 1.485 1.011 1.011 1.011 -9999 -9999 -9999 -9999 -9999 -9999 -9999 -9999 -9999 -9999 -9999 -9999 -9999 -9999 -9999 -9999 -9999 -9999 -9999 -9999 -9999 -9999 -9999 -9999 -9999 -9999 -9999 -9999 -9999 -9999 -9999 -9999 -9999 -9999 -9999 -9999 -9999 -9999 -9999 -9999 -9999 -9999 -9999 -9999 -9999 -9999 -9999 -9999 -9999 -9999 -9999 -9999 -9999 -9999 -9999 -9999 -9999 -9999 -9999 -9999 -9999 -9999 -9999 -9999 -9999 -9999 -9999 -9999 -9999 -9999 -9999 
-9999 -9999 -9999 -9999 -9999 -9999 -9999 -9999 -9999 -9999 -9999 -9999 -9999 -9999 -9999 -9999 -9999 -9999 -9999 -9999 -9999 -9999 -9999 -9999 -9999 -9999 -9999 -9999 -9999 -9999 2.016 1.172 1.994 1.994 2.638 3.101 3.55 3.55 3.55 3.55 3.17 3.17 2.736 2.736 2.736 2.292 2.292 1.815 1.815 1.124 1.124 0.135 0.172 0.175 0.177 0.177 0.177 0.234 0.16 0.132 0.214 1.673 2.078 2.078 2.078 1.964 2.419 2.419 2.419 1.446 1.661 1.661 1.661 1.661 1.161 0.484 1.464 1.464 0.455 1.468 1.51 1.51 1.532 1.206 1.206 1.961 1.961 1.961 1.951 1.941 2.414 2.051 2.051 2.051 1.975 1.975 1.975 1.975 1.639 1.134 1.246 1.246 1.246 1.026 1.659 1.691 1.691 1.691 1.441 0.776 0.776 2.312 2.312 1.827 1.827 2.009 2.009 2.333 2.333 2.333 2.532 2.532 1.642 2.06 2.079 2.115 2.463 2.115 1.851 1.443 1.011 1.011 0.356 1.918 -9999 -9999 -9999 -9999 -9999 -9999 -9999 -9999 -9999 -9999 -9999 -9999 -9999 -9999 -9999 -9999 -9999 -9999 -9999 -9999 -9999 -9999 -9999 -9999 -9999 -9999 -9999 -9999 -9999 -9999 -9999 -9999 -9999 -9999 -9999 -9999 -9999 -9999 -9999 -9999 -9999 -9999 -9999 -9999 -9999 -9999 -9999 -9999 -9999 -9999 -9999 -9999 -9999 -9999 -9999 -9999 -9999 -9999 -9999 -9999 -9999 -9999 -9999 -9999 -9999 -9999 -9999 -9999 -9999 -9999 
-9999 -9999 -9999 -9999 -9999 -9999 -9999 -9999 -9999 -9999 -9999 -9999 -9999 -9999 -9999 -9999 -9999 -9999 -9999 -9999 -9999 -9999 -9999 -9999 -9999 -9999 -9999 -9999 -9999 2.022 2.022 2.016 2.611 2.638 2.638 2.871 3.55 3.55 3.55 3.55 2.826 2.278 2.736 2.736 2.736 1.255 1.202 1.202 1.124 1.124 1.124 0.184 0.184 0.175 0.177 0.187 0.249 0.249 0.249 0.16 0.143 0.256 2.078 2.078 2.078 1.964 1.847 1.847 1.291 1.255 1.661 1.661 1.661 1.661 1.161 0.484 1.468 0.455 1.468 1.973 1.973 1.45 1.45 1.206 0.393 1.961 1.961 2.034 2.034 1.951 1.915 2.051 2.051 1.394 1.758 1.975 1.975 0.896 1.134 1.208 1.246 1.246 1.246 0.735 1.659 1.659 1.659 1.499 1.487 1.487 1.487 1.487 1.484 1.697 1.697 2.009 2.009 2.333 2.333 2.333 1.39 1.102 1.086 2.06 2.06 2.06 1.966 1.702 2.793 2.793 0.822 2.181 2.181 3.015 -9999 -9999 -9999 -9999 -9999 -9999 -9999 -9999 -9999 -9999 -9999 -9999 -9999 -9999 -9999 -9999 -9999 -9999 -9999 -9999 -9999 -9999 -9999 -9999 -9999 -9999 -9999 -9999 -9999 -9999 -9999 -9999 -9999 -9999 -9999 -9999 -9999 -9999 -9999 -9999 -9999 -9999 -9999 -9999 -9999 -9999 -9999 -9999 -9999 -9999 -9999 -9999 -9999 -9999 -9999 -9999 -9999 -9999 -9999 -9999 -9999 -9999 -9999 -9999 -9999 -9999 -9999 -9999 -9999 -9999 
-9999 -9999 -9999 -9999 -9999 -9999 -9999 -9999 -9999 -9999 -9999 -9999 -9999 -9999 -9999 -9999 -9999 -9999 -9999 -9999 -9999 -9999 -9999 -9999 -9999 -9999 -9999 1.674 2.022 2.022 2.022 2.611 2.688 2.688 2.688 2.871 3.237 3.237 3.237 3.168 2.826 1.467 0.646 0.664 0.664 0.664 0.946 1.656 1.656 1.656 0.184 0.184 0.184 0.179 0.24 0.24 0.294 0.249 0.249 0.249 0.089 0.143 2.078 2.078 1.964 1.59 1.847 1.291 1.291 1.191 1.876 1.876 1.961 1.637 1.161 1.468 1.468 1.468 1.973 1.973 1.973 1.973 1.45 0.347 0.347 1.961 2.034 2.034 2.034 2.034 1.448 1.147 1.147 0.532 0.532 0.532 0.345 1.228 1.228 1.208 1.246 1.246 1.246 0.861 0.891 1.499 1.499 1.459 1.487 1.487 1.487 1.487 1.689 1.689 1.893 1.893 1.893 1.79 2.333 2.333 2.434 1.619 0.779 0.892 1.966 1.966 2.09 2.793 2.793 2.793 2.181 2.93 3.015 3.015 3.015 -9999 -9999 -9999 -9999 -9999 -9999 -9999 -9999 -9999 -9999 -9999 -9999 -9999 -9999 -9999 -9999 -9999 -9999 -9999 -9999 -9999 -9999 -9999 -9999 -9999 -9999 -9999 -9999 -9999 -9999 -9999 -9999 -9999 -9999 -9999 -9999 -9999 -9999 -9999 -9999 -9999 -9999 -9999 -9999 -9999 -9999 -9999 -9999 -9999 -9999 -9999 -9999 -9999 -9999 -9999 -9999 -9999 -9999 -9999 -9999 -9999 -9999 -9999 -9999 -9999 -9999 -9999 -9999 -9999 
-9999 -9999 -9999 -9999 -9999 -9999 -9999 -9999 -9999 -9999 -9999 -9999 -9999 -9999 -9999 -9999 -9999 -9999 -9999 -9999 -9999 -9999 -9999 -9999 -9999 1.524 1.524 1.674 2.792 2.792 2.609 2.194 2.688 2.688 2.688 2.74 3.237 3.237 3.237 3.049 2.826 0.525 0.599 0.646 0.465 0.465 0.946 1.656 1.656 1.656 1.656 0.233 0.242 0.242 0.242 0.294 0.294 0.294 0.369 0.369 0.369 0.089 1.313 1.313 1.313 1.097 1.097 1.437 1.437 1.437 1.876 2.032 2.032 2.032 0.238 1.468 1.468 1.468 1.973 1.973 1.973 1.973 1.45 0.336 0.584 0.584 2.034 2.034 2.034 1.448 1.147 1.147 0.915 1.596 1.596 0.91 1.228 1.275 1.275 1.275 1.208 1.208 0.861 0.861 1.303 1.303 1.107 1.441 1.441 1.487 1.487 1.689 1.689 1.689 1.893 1.893 2.303 2.303 2.303 2.434 2.434 2.434 1.619 0.892 1.612 2.09 2.439 2.793 2.793 2.793 2.181 3.015 3.015 3.015 3.015 2.748 -9999 -9999 -9999 -9999 -9999 -9999 -9999 -9999 -9999 -9999 -9999 -9999 -9999 -9999 -9999 -9999 -9999 -9999 -9999 -9999 -9999 -9999 -9999 -9999 -9999 -9999 -9999 -9999 -9999 -9999 -9999 -9999 -9999 -9999 -9999 -9999 -9999 -9999 -9999 -9999 -9999 -9999 -9999 -9999 -9999 -9999 -9999 -9999 -9999 -9999 -9999 -9999 -9999 -9999 -9999 -9999 -9999 -9999 -9999 -9999 -9999 -9999 -9999 -9999 -9999 -9999 -9999 -9999 
-9999 -9999 -9999 -9999 -9999 -9999 -9999 -9999 -9999 -9999 -9999 -9999 -9999 -9999 -9999 -9999 -9999 -9999 -9999 -9999 -9999 -9999 -9999 -9999 1.524 1.524 2.117 2.792 2.792 2.792 2.792 2.194 2.688 2.688 2.688 2.36 3.049 3.049 3.049 2.461 1.841 0.592 0.393 0.465 0.659 0.465 0.171 1.656 1.656 1.656 0.339 0.479 0.338 0.242 0.242 0.294 0.294 0.369 0.369 0.369 0.369 0.109 0.14 1.024 1.097 1.12 1.437 1.437 1.531 1.839 2.373 2.373 2.373 2.032 2.032 1.468 1.468 1.468 1.948 1.973 1.973 1.948 1.042 0.336 0.584 0.665 0.665 2.034 0.699 1.08 1.574 0.915 1.596 1.596 1.596 1.596 1.228 1.519 1.519 1.275 0.293 1.362 1.362 1.303 1.433 1.433 1.416 1.416 1.349 1.349 1.349 1.689 1.689 1.689 1.893 1.893 2.303 2.303 2.303 2.434 2.434 2.434 1.686 1.591 1.792 1.885 2.439 2.523 2.793 2.793 2.523 2.93 3.015 3.015 3.015 3.079 -9999 -9999 -9999 -9999 -9999 -9999 -9999 -9999 -9999 -9999 -9999 -9999 -9999 -9999 -9999 -9999 -9999 -9999 -9999 -9999 -9999 -9999 -9999 -9999 -9999 -9999 -9999 -9999 -9999 -9999 -9999 -9999 -9999 -9999 -9999 -9999 -9999 -9999 -9999 -9999 -9999 -9999 -9999 -9999 -9999 -9999 -9999 -9999 -9999 -9999 -9999 -9999 -9999 -9999 -9999 -9999 -9999 -9999 -9999 -9999 -9999 -9999 -9999 -9999 -9999 -9999 -9999 -9999 
-9999 -9999 -9999 -9999 -9999 -9999 -9999 -9999 -9999 -9999 -9999 -9999 -9999 -9999 -9999 -9999 -9999 -9999 -9999 -9999 -9999 -9999 0.162 1.237 1.524 1.803 2.117 2.792 2.792 2.792 2.792 2.194 2.415 2.415 2.884 2.36 2.204 3.049 2.461 2.112 1.694 1.956 1.28 0.659 1.429 1.45 1.45 1.29 1.621 1.621 1.621 0.497 0.479 0.352 0.304 0.296 0.294 0.243 0.369 0.369 0.369 0.273 -0.001 0.14 0.228 1.12 1.267 1.531 1.531 1.531 2.373 2.373 2.373 2.032 1.654 0.955 0.955 0.955 0.366 1.948 1.948 1.948 1.119 1.042 0.584 0.665 0.665 0.665 2.003 2.003 2.392 2.392 2.123 2.123 1.596 1.596 1.519 1.519 1.519 1.513 1.513 1.411 1.411 1.954 1.954 1.541 1.433 1.416 1.407 1.407 1.407 1.297 1.689 1.689 1.608 1.608 2.303 2.303 2.303 2.434 2.434 2.434 1.945 1.945 1.612 1.885 2.439 2.523 2.523 2.523 2.523 2.639 2.997 2.997 3.079 3.079 3.079 -9999 -9999 -9999 -9999 -9999 -9999 -9999 -9999 -9999 -9999 -9999 -9999 -9999 -9999 -9999 -9999 -9999 -9999 -9999 -9999 -9999 -9999 -9999 -9999 -9999 -9999 -9999 -9999 -9999 -9999 -9999 -9999 -9999 -9999 -9999 -9999 -9999 -9999 -9999 -9999 -9999 -9999 -9999 -9999 -9999 -9999 -9999 -9999 -9999 -9999 -9999 -9999 -9999 -9999 -9999 -9999 -9999 -9999 -9999 -9999 -9999 -9999 -9999 -9999 -9999 -9999 -9999 
-9999 -9999 -9999 -9999 -9999 -9999 -9999 -9999 -9999 -9999 -9999 -9999 -9999 -9999 -9999 -9999 -9999 -9999 -9999 -9999 -9999 0.324 1.237 1.652 2.544 2.544 2.801 2.801 2.801 2.735 2.505 2.505 2.505 2.884 2.884 2.884 2.383 2.383 2.383 2.383 2.112 1.956 2.278 2.098 2.098 1.823 1.45 1.621 1.621 1.621 1.621 1.163 0.706 0.706 0.304 0.304 0.243 0.243 0.273 0.369 0.273 0.197 0.098 0.063 0.123 1.67 1.67 1.67 1.531 1.531 2.373 2.373 2.373 1.684 1.654 0.227 0.21 0.21 0.366 0.586 1.119 1.119 1.119 1.001 0.814 1.257 1.78 1.921 2.003 2.392 2.392 2.392 2.392 2.123 1.859 1.165 1.519 1.519 1.519 1.513 1.513 1.411 1.954 2.101 2.327 2.327 2.327 1.431 1.431 1.407 1.407 1.297 1.443 1.608 1.608 1.608 1.638 1.638 1.638 1.51 1.686 1.945 2.124 2.124 2.124 1.855 2.174 2.174 2.174 2.598 2.639 2.997 2.997 3.079 3.079 3.079 3.079 2.309 -9999 -9999 -9999 -9999 -9999 -9999 -9999 -9999 -9999 -9999 -9999 -9999 -9999 -9999 -9999 -9999 -9999 -9999 -9999 -9999 -9999 -9999 -9999 -9999 -9999 -9999 -9999 -9999 -9999 -9999 -9999 -9999 -9999 -9999 -9999 -9999 -9999 -9999 -9999 -9999 -9999 -9999 -9999 -9999 -9999 -9999 -9999 -9999 -9999 -9999 -9999 -9999 -9999 -9999 -9999 -9999 -9999 -9999 -9999 -9999 -9999 -9999 -9999 -9999 -9999 -9999 
-9999 -9999 -9999 -9999 -9999 -9999 -9999 -9999 -9999 -9999 -9999 -9999 -9999 -9999 -9999 -9999 -9999 -9999 -9999 0.219 2.504 0.329 1.707 1.652 2.544 2.544 2.801 3.2 3.2 2.944 2.505 2.505 2.505 2.884 2.884 2.884 2.884 2.383 3.002 3.002 3.002 2.885 2.885 2.501 2.501 2.098 1.823 1.696 1.621 1.621 1.621 1.163 0.706 0.706 0.304 0.296 0.177 0.155 0.155 0.197 0.197 0.197 0.19 0.122 1.67 1.67 1.67 1.67 1.393 1.393 0.275 0.234 1.684 1.654 1.654 0.227 0.227 0.21 0.203 0.203 1.119 1.119 1.119 1.001 1.257 1.78 1.78 1.921 2.003 2.392 2.392 2.392 2.392 1.859 1.859 1.085 1.085 1.519 1.519 1.513 1.513 1.411 1.954 2.241 2.327 2.327 2.327 1.58 1.431 1.407 1.407 1.26 1.572 1.572 1.735 1.735 1.574 1.065 2.249 2.249 2.388 2.388 2.124 2.124 2.124 2.124 1.855 1.855 1.682 3.438 3.438 2.935 2.997 2.997 3.079 3.079 2.309 2.309 -9999 -9999 -9999 -9999 -9999 -9999 -9999 -9999 -9999 -9999 -9999 -9999 -9999 -9999 -9999 -9999 -9999 -9999 -9999 -9999 -9999 -9999 -9999 -9999 -9999 -9999 -9999 -9999 -9999 -9999 -9999 -9999 -9999 -9999 -9999 -9999 -9999 -9999 -9999 -9999 -9999 -9999 -9999 -9999 -9999 -9999 -9999 -9999 -9999 -9999 -9999 -9999 -9999 -9999 -9999 -9999 -9999 -9999 -9999 -9999 -9999 -9999 -9999 -9999 -9999 -9999 
-9999 -9999 -9999 -9999 -9999 -9999 -9999 -9999 -9999 -9999 -9999 -9999 -9999 -9999 -9999 -9999 -9999 0.21 1.681 3.061 3.255 3.255 3.255 2.706 2.544 2.544 3.2 3.2 3.2 3.2 2.505 2.505 2.505 2.884 2.884 2.884 1.698 2.383 3.002 3.002 3.002 2.885 2.885 2.845 2.501 2.346 1.926 1.696 0.56 2.686 2.766 2.686 0.706 0.706 0.296 0.154 0.154 0.155 0.156 0.197 0.197 0.197 0.19 0.122 0.065 1.67 1.67 1.67 1.393 1.393 0.234 0.234 0.305 1.484 1.484 1.484 0.186 0.203 0.295 0.295 0.295 0.257 0.257 0.814 1.257 1.78 1.78 1.78 1.921 1.921 2.392 2.392 1.859 1.859 1.688 1.469 1.469 0.751 0.295 0.295 2.128 2.345 2.345 2.241 2.327 2.327 2.327 1.58 1.521 1.519 1.297 1.559 1.572 1.735 2.043 2.133 2.133 2.133 2.249 3.352 3.352 2.388 2.388 2.124 2.124 1.855 1.855 1.855 1.839 3.438 3.438 3.438 2.935 2.935 2.925 2.719 2.565 2.456 2.309 -9999 -9999 -9999 -9999 -9999 -9999 -9999 -9999 -9999 -9999 -9999 -9999 -9999 -9999 -9999 -9999 -9999 -9999 -9999 -9999 -9999 -9999 -9999 -9999 -9999 -9999 -9999 -9999 -9999 -9999 -9999 -9999 -9999 -9999 -9999 -9999 -9999 -9999 -9999 -9999 -9999 -9999 -9999 -9999 -9999 -9999 -9999 -9999 -9999 -9999 -9999 -9999 -9999 -9999 -9999 -9999 -9999 -9999 -9999 -9999 -9999 -9999 -9999 -9999 -9999 
-9999 -9999 -9999 -9999 -9999 -9999 -9999 -9999 -9999 -9999 -9999 -9999 -9999 -9999 -9999 -9999 0.343 3.064 3.064 3.061 3.255 3.255 3.255 2.706 2.544 2.544 2.498 3.2 3.2 3.2 2.39 2.505 1.528 1.606 1.606 1.606 1.698 1.698 3.002 3.002 3.002 2.885 2.885 2.845 2.845 2.073 1.926 1.926 2.766 2.766 3.012 3.012 0.288 0.288 0.288 0.167 0.157 0.247 0.247 0.247 0.22 0.385 0.385 0.385 0.051 0.222 0.25 1.393 1.442 1.442 0.252 0.252 0.239 1.484 1.484 1.484 0.186 0.203 0.295 0.295 0.295 0.192 0.229 0.104 1.046 1.761 1.78 1.78 1.761 1.659 1.785 1.599 1.688 1.688 1.469 1.469 1.469 0.38 0.38 1.363 2.345 2.345 2.435 2.435 2.435 2.241 1.882 1.882 1.882 1.818 1.818 1.559 1.572 1.735 2.133 2.133 2.133 2.133 3.352 3.352 3.352 3.352 2.388 1.785 1.655 1.748 1.839 2.605 2.605 3.438 3.438 3.438 3.363 2.97 2.925 2.925 2.936 2.696 2.456 1.97 -9999 -9999 -9999 -9999 -9999 -9999 -9999 -9999 -9999 -9999 -9999 -9999 -9999 -9999 -9999 -9999 -9999 -9999 -9999 -9999 -9999 -9999 -9999 -9999 -9999 -9999 -9999 -9999 -9999 -9999 -9999 -9999 -9999 -9999 -9999 -9999 -9999 -9999 -9999 -9999 -9999 -9999 -9999 -9999 -9999 -9999 -9999 -9999 -9999 -9999 -9999 -9999 -9999 -9999 -9999 -9999 -9999 -9999 -9999 -9999 -9999 -9999 -9999 -9999 
-9999 -9999 -9999 -9999 -9999 -9999 -9999 -9999 -9999 -9999 -9999 -9999 -9999 -9999 0.292 0.343 2.096 3.064 3.064 3.064 3.255 3.255 3.255 2.706 2.425 2.425 2.404 2.136 1.908 1.995 1.995 1.995 1.528 1.528 1.606 2.591 2.591 2.591 2.152 2.428 2.794 2.759 2.845 2.845 2.845 2.073 1.926 1.926 2.766 3.012 3.012 3.012 0.34 0.34 0.34 0.167 0.157 0.247 0.247 0.247 0.336 0.385 0.389 0.929 0.929 0.128 0.132 1.442 1.442 1.442 1.442 0.252 0.25 1.484 1.484 0.186 0.178 0.254 0.295 0.295 0.295 0.192 0.192 0.104 0.598 1.761 1.761 1.761 1.761 1.659 1.784 1.784 1.784 1.523 1.469 1.469 1.469 0.38 0.38 1.363 2.345 2.345 2.435 2.435 2.435 2.165 2.165 1.882 2.237 2.298 2.572 2.572 1.918 2.043 2.043 2.133 2.133 2.133 3.352 3.352 3.352 3.352 1.703 1.481 1.517 1.616 1.839 2.605 3.122 3.438 3.438 3.363 3.363 3.363 2.97 2.936 2.936 2.936 2.936 1.97 -9999 -9999 -9999 -9999 -9999 -9999 -9999 -9999 -9999 -9999 -9999 -9999 -9999 -9999 -9999 -9999 -9999 -9999 -9999 -9999 -9999 -9999 -9999 -9999 -9999 -9999 -9999 -9999 -9999 -9999 -9999 -9999 -9999 -9999 -9999 -9999 -9999 -9999 -9999 -9999 -9999 -9999 -9999 -9999 -9999 -9999 -9999 -9999 -9999 -9999 -9999 -9999 -9999 -9999 -9999 -9999 -9999 -9999 -9999 -9999 -9999 -9999 -9999 -9999 
-9999 -9999 -9999 -9999 -9999 -9999 -9999 -9999 -9999 -9999 -9999 -9999 -9999 2.016 3.169 3.245 3.292 3.292 3.292 3.064 3.216 3.216 3.216 2.486 1.449 1.449 1.685 1.542 1.719 1.719 1.719 1.719 1.713 1.521 1.521 2.591 2.942 2.942 2.591 2.152 2.552 2.759 2.845 2.845 2.845 2.015 2.015 0.476 0.219 3.012 3.012 3.012 0.34 0.34 0.34 0.22 0.157 0.247 0.247 0.302 0.336 0.389 0.929 0.929 0.929 0.929 0.186 1.442 1.442 1.442 0.252 0.252 0.25 0.25 0.25 0.22 0.22 0.22 0.254 0.254 0.254 0.192 0.066 0.005 0.598 0.598 1.761 1.761 1.106 1.491 1.784 1.784 1.784 0.746 0.864 0.864 0.864 0.376 0.376 0.376 1.55 2.345 2.435 2.435 2.435 2.165 2.276 2.276 2.298 2.863 2.863 2.863 2.572 1.918 2.043 2.043 1.929 1.508 1.858 3.352 3.352 1.747 2.544 1.429 2.392 2.487 2.487 2.605 3.122 3.122 3.363 3.363 3.363 2.97 3.712 3.712 3.712 2.936 2.936 1.716 1.97 -9999 -9999 -9999 -9999 -9999 -9999 -9999 -9999 -9999 -9999 -9999 -9999 -9999 -9999 -9999 -9999 -9999 -9999 -9999 -9999 -9999 -9999 -9999 -9999 -9999 -9999 -9999 -9999 -9999 -9999 -9999 -9999 -9999 -9999 -9999 -9999 -9999 -9999 -9999 -9999 -9999 -9999 -9999 -9999 -9999 -9999 -9999 -9999 -9999 -9999 -9999 -9999 -9999 -9999 -9999 -9999 -9999 -9999 -9999 -9999 -9999 -9999 -9999 
-9999 -9999 -9999 -9999 -9999 -9999 -9999 -9999 -9999 -9999 -9999 2.246 2.865 2.91 3.545 3.245 3.292 3.292 3.292 3.292 2.913 3.216 3.216 2.486 1.449 1.449 1.088 1.542 1.542 1.719 1.719 1.713 1.713 1.713 2.536 2.942 2.942 2.942 2.942 1.252 2.036 2.036 2.036 1.916 2.015 2.866 2.015 1.574 0.243 0.151 3.012 3.012 0.34 0.34 0.34 0.243 0.216 0.226 0.226 0.302 0.336 0.389 0.929 0.929 0.929 0.815 0.186 1.09 1.442 1.09 0.259 0.259 0.259 0.279 0.279 0.223 0.22 0.22 0.199 0.199 0.199 0.178 0.178 0.178 0.104 0.598 0.598 0.048 0.269 1.355 1.784 1.784 1.784 0.664 0.864 0.864 0.864 0.311 0.332 0.332 1.688 1.688 2.179 1.951 1.951 2.276 2.276 2.276 2.391 2.863 2.863 2.863 2.572 1.918 1.745 1.745 1.712 1.663 1.886 2.188 2.188 2.544 2.544 2.544 2.54 2.798 2.798 2.798 2.605 3.448 3.448 3.363 3.363 2.945 3.712 3.712 3.712 3.712 2.605 1.48 1.716 2.265 -9999 -9999 -9999 -9999 -9999 -9999 -9999 -9999 -9999 -9999 -9999 -9999 -9999 -9999 -9999 -9999 -9999 -9999 -9999 -9999 -9999 -9999 -9999 -9999 -9999 -9999 -9999 -9999 -9999 -9999 -9999 -9999 -9999 -9999 -9999 -9999 -9999 -9999 -9999 -9999 -9999 -9999 -9999 -9999 -9999 -9999 -9999 -9999 -9999 -9999 -9999 -9999 -9999 -9999 -9999 -9999 -9999 -9999 -9999 -9999 -9999 -9999 
-9999 -9999 -9999 -9999 -9999 -9999 -9999 -9999 -9999 -9999 2.469 3.359 3.379 3.545 3.545 3.545 3.292 3.292 3.292 2.929 2.913 1.386 1.386 1.449 1.449 1.449 0.477 0.774 1.715 1.715 1.573 1.713 1.713 1.713 2.536 2.942 2.942 2.942 2.942 1.293 1.293 2.085 2.085 1.792 2.866 2.866 2.866 2.428 1.744 1.744 1.315 1.315 0.278 0.278 0.262 0.262 0.243 0.229 0.226 0.302 0.302 0.369 0.726 0.815 0.815 0.815 0.465 0.191 0.191 0.253 0.259 0.259 0.279 0.279 0.279 0.223 0.223 0.22 0.209 0.209 0.209 0.209 0.178 0.178 -0.007 0.048 0.081 0.102 0.269 0.269 0.277 1.784 0.277 0.911 0.911 0.911 0.337 0.337 0.337 1.688 1.688 1.688 1.688 1.62 1.516 2.276 2.276 2.512 2.391 2.863 2.863 2.863 1.993 1.745 1.745 1.745 1.745 2.248 2.248 2.335 2.61 2.807 2.544 2.544 2.54 2.798 2.798 2.798 3.448 3.448 3.448 3.448 2.945 2.945 3.712 3.712 3.712 2.897 2.897 2.897 1.093 1.206 3.274 -9999 -9999 -9999 -9999 -9999 -9999 -9999 -9999 -9999 -9999 -9999 -9999 -9999 -9999 -9999 -9999 -9999 -9999 -9999 -9999 -9999 -9999 -9999 -9999 -9999 -9999 -9999 -9999 -9999 -9999 -9999 -9999 -9999 -9999 -9999 -9999 -9999 -9999 -9999 -9999 -9999 -9999 -9999 -9999 -9999 -9999 -9999 -9999 -9999 -9999 -9999 -9999 -9999 -9999 -9999 -9999 -9999 -9999 -9999 -9999 -9999 
-9999 -9999 -9999 -9999 -9999 -9999 -9999 -9999 1.744 2.469 2.469 3.379 3.545 3.545 3.545 3.545 3.192 3.192 3.192 2.543 2.543 1.418 1.245 1.245 1.222 1.35 1.35 0.931 1.715 1.715 1.715 1.713 1.713 1.713 1.683 2.536 2.942 2.942 2.223 1.371 1.485 2.085 2.085 2.085 3.631 3.631 3.142 2.428 1.744 1.744 1.744 1.315 0.258 0.262 0.262 0.262 0.262 0.229 0.229 0.27 0.27 0.421 0.421 0.421 0.465 0.574 0.574 0.465 0.359 0.253 0.259 0.259 1.446 1.446 1.446 0.263 0.263 0.183 0.25 0.273 0.273 0.209 0.178 0.178 0.14 0.123 0.123 0.102 0.269 0.269 0.269 0.258 0.378 0.911 0.911 0.911 0.347 0.337 0.337 0.337 1.688 1.688 1.688 1.516 1.421 1.789 2.512 2.53 2.53 2.53 2.196 2.196 1.609 1.745 1.745 1.745 2.248 2.248 2.311 2.61 2.807 2.807 2.807 2.544 2.54 2.798 2.798 2.798 3.448 3.448 3.448 3.448 1.67 2.945 2.44 2.44 2.897 2.897 2.94 3.659 3.957 3.957 2.305 -9999 -9999 -9999 -9999 -9999 -9999 -9999 -9999 -9999 -9999 -9999 -9999 -9999 -9999 -9999 -9999 -9999 -9999 -9999 -9999 -9999 -9999 -9999 -9999 -9999 -9999 -9999 -9999 -9999 -9999 -9999 -9999 -9999 -9999 -9999 -9999 -9999 -9999 -9999 -9999 -9999 -9999 -9999 -9999 -9999 -9999 -9999 -9999 -9999 -9999 -9999 -9999 -9999 -9999 -9999 -9999 -9999 -9999 -9999 -9999 -9999 
-9999 -9999 -9999 -9999 -9999 -9999 1.83 2.019 2.66 2.469 2.469 3.379 3.379 3.545 3.545 3.545 3.192 3.192 2.543 2.543 1.939 1.418 1.418 1.245 1.35 1.35 1.35 1.35 1.715 1.715 1.715 1.573 1.573 1.559 1.683 1.683 1.761 2.817 3.416 3.416 3.416 2.159 2.28 3.631 3.631 3.631 3.631 3.142 2.263 1.744 1.315 1.315 1.159 0.436 0.277 0.277 0.277 0.239 0.229 0.27 0.89 0.89 0.894 0.894 0.574 0.574 1.668 1.668 1.665 0.166 0.253 0.259 1.446 1.446 1.446 1.363 0.263 0.25 0.273 0.273 0.273 0.273 0.212 0.369 0.369 0.369 0.123 0.116 0.102 0.192 0.258 0.258 0.378 0.911 0.911 0.911 0.347 0.347 0.337 0.304 0.304 0.671 1.241 1.64 1.943 1.943 2.512 2.53 2.53 2.53 2.196 2.196 1.493 1.042 1.461 2.134 2.248 2.322 2.322 2.529 2.807 2.807 2.807 2.807 2.162 2.591 2.803 2.803 2.591 3.448 3.448 2.023 1.67 1.67 2.44 2.44 2.514 2.897 3.659 3.957 3.957 3.957 3.957 2.426 -9999 -9999 -9999 -9999 -9999 -9999 -9999 -9999 -9999 -9999 -9999 -9999 -9999 -9999 -9999 -9999 -9999 -9999 -9999 -9999 -9999 -9999 -9999 -9999 -9999 -9999 -9999 -9999 -9999 -9999 -9999 -9999 -9999 -9999 -9999 -9999 -9999 -9999 -9999 -9999 -9999 -9999 -9999 -9999 -9999 -9999 -9999 -9999 -9999 -9999 -9999 -9999 -9999 -9999 -9999 -9999 -9999 -9999 -9999 -9999 
-9999 -9999 -9999 -9999 -9999 0.186 1.922 2.66 2.66 2.66 2.471 2.469 3.379 3.379 3.365 2.76 2.609 2.503 2.368 2.368 1.939 1.418 1.418 1.245 1.35 1.35 1.35 1.35 1.715 1.715 0.608 1.466 1.559 1.505 1.884 2.042 2.042 2.817 3.416 3.416 3.416 2.584 2.28 3.631 3.631 3.631 3.631 3.206 3.206 1.218 1.445 1.839 1.839 1.839 1.053 1.053 0.446 0.446 0.446 0.299 0.89 0.894 0.894 0.894 0.894 1.305 1.668 1.668 1.668 1.665 0.221 0.221 1.446 1.446 1.446 0.263 0.211 0.25 0.273 0.273 0.598 0.598 0.369 0.369 0.369 0.369 0.197 0.165 0.131 0.131 0.078 0.258 0.258 0.378 1.324 1.343 1.945 1.945 1.945 1.39 0.106 1.315 1.665 1.665 1.943 1.943 2.512 2.53 2.53 2.53 1.493 1.493 1.042 1.278 1.347 2.134 2.322 2.322 2.322 2.529 2.61 2.807 2.807 2.361 2.361 2.803 2.803 2.803 2.803 2.35 2.124 2.08 1.67 1.664 2.167 2.334 2.514 2.514 3.659 3.957 3.957 3.957 3.957 2.305 2.603 -9999 -9999 -9999 -9999 -9999 -9999 -9999 -9999 -9999 -9999 -9999 -9999 -9999 -9999 -9999 -9999 -9999 -9999 -9999 -9999 -9999 -9999 -9999 -9999 -9999 -9999 -9999 -9999 -9999 -9999 -9999 -9999 -9999 -9999 -9999 -9999 -9999 -9999 -9999 -9999 -9999 -9999 -9999 -9999 -9999 -9999 -9999 -9999 -9999 -9999 -9999 -9999 -9999 -9999 -9999 -9999 -9999 -9999 -9999 
-9999 -9999 -9999 0.452 0.509 1.922 2.047 2.66 2.66 2.66 2.572 2.471 2.376 2.76 2.76 2.76 2.76 2.368 2.368 1.939 0.602 0.602 1.245 1.245 1.385 1.385 1.35 0.215 0.109 0.608 0.752 1.152 1.209 1.884 2.722 2.722 2.722 2.223 3.416 3.416 3.416 2.584 2.159 2.467 3.631 3.631 3.206 3.206 3.206 3.206 1.458 1.839 1.839 1.839 1.305 1.305 1.053 0.515 0.511 0.299 0.299 0.89 0.894 0.894 0.894 1.668 1.668 1.668 1.739 1.739 1.739 0.197 0.199 0.273 0.273 0.211 0.211 0.242 0.242 0.598 0.598 0.598 0.598 0.369 0.369 0.317 0.317 0.197 0.778 0.221 0.131 0.142 0.143 0.53 1.324 1.564 1.945 1.945 1.945 1.945 1.315 1.665 1.972 1.972 1.972 1.943 1.943 1.742 1.126 1.314 1.314 1.314 1.278 1.278 1.347 1.385 1.385 2.322 2.322 2.322 2.532 2.532 2.532 2.361 2.361 2.803 2.803 2.803 2.803 2.287 2.287 2.287 1.734 1.734 2.167 2.299 2.377 2.377 2.338 2.94 3.957 3.957 2.305 2.305 2.603 -9999 -9999 -9999 -9999 -9999 -9999 -9999 -9999 -9999 -9999 -9999 -9999 -9999 -9999 -9999 -9999 -9999 -9999 -9999 -9999 -9999 -9999 -9999 -9999 -9999 -9999 -9999 -9999 -9999 -9999 -9999 -9999 -9999 -9999 -9999 -9999 -9999 -9999 -9999 -9999 -9999 -9999 -9999 -9999 -9999 -9999 -9999 -9999 -9999 -9999 -9999 -9999 -9999 -9999 -9999 -9999 -9999 -9999 -9999 
-9999 -9999 4.802 4.802 3.38 1.922 2.047 2.66 2.66 2.66 2.652 2.471 1.689 2.76 2.76 2.76 2.76 1.397 0.17 0.602 0.602 0.602 0.233 0.233 1.385 1.385 1.385 1.316 0.215 0.237 0.752 1.152 1.442 1.884 2.722 2.722 2.722 2.722 2.439 2.439 2.439 2.382 2.239 1.386 2.241 2.241 3.206 3.206 3.206 3.206 1.707 1.839 1.839 1.839 1.305 1.305 1.305 0.715 0.515 0.511 0.299 0.244 0.219 0.894 0.264 1.436 1.668 1.668 1.739 1.739 1.739 0.217 0.273 0.273 1.496 1.496 0.211 0.211 0.242 0.598 0.598 0.598 0.598 0.448 0.448 0.317 0.317 0.778 0.778 0.778 0.221 0.208 0.237 0.53 1.324 1.343 1.945 1.945 1.945 1.45 0.398 1.756 1.972 1.972 1.972 1.943 1.742 1.742 1.126 1.089 0.87 0.338 1.278 1.278 1.278 1.278 1.385 1.293 1.293 1.456 1.456 1.979 2.195 2.361 2.361 2.361 2.803 2.803 1.724 2.287 2.287 2.287 1.734 1.734 2 2.299 2.299 2.299 1.335 1.816 1.847 2.276 2.276 2.276 1.922 1.922 -9999 -9999 -9999 -9999 -9999 -9999 -9999 -9999 -9999 -9999 -9999 -9999 -9999 -9999 -9999 -9999 -9999 -9999 -9999 -9999 -9999 -9999 -9999 -9999 -9999 -9999 -9999 -9999 -9999 -9999 -9999 -9999 -9999 -9999 -9999 -9999 -9999 -9999 -9999 -9999 -9999 -9999 -9999 -9999 -9999 -9999 -9999 -9999 -9999 -9999 -9999 -9999 -9999 -9999 -9999 -9999 -9999 -9999 
-9999 6.276 4.802 4.802 4.687 4.025 1.89 2.652 2.652 3.327 3.327 3.327 1.535 1.592 1.679 2.172 1.679 1.679 0.243 0.243 0.243 1.846 1.846 1.846 1.686 1.385 1.385 1.275 0.174 0.237 0.237 1.442 1.442 1.846 2.722 2.722 2.722 2.177 2.439 2.439 2.439 2.439 1.235 1.386 2.241 2.241 2.607 2.607 2.607 2.607 2.328 1.414 1.414 1.305 1.305 1.305 1.305 0.715 0.68 0.4 0.355 0.184 0.19 0.184 0.184 1.436 1.649 1.649 1.739 1.739 1.739 0.217 0.217 0.273 1.496 1.496 1.496 0.205 0.294 0.377 0.598 0.598 0.448 0.448 0.448 0.317 0.317 0.778 0.778 0.778 0.221 0.208 0.237 0.237 0.237 0.237 1.343 1.737 1.737 1.737 1.45 1.756 1.972 1.972 1.972 1.069 1.224 1.043 0.378 0.384 0.555 0.555 0.371 1.278 1.278 1.16 1.158 1.293 1.293 0.829 1.456 1.456 2.195 2.361 2.361 2.236 1.891 1.76 1.78 2.287 2.287 2.287 1.734 1.734 2 2 1.868 1.868 1.602 1.828 1.828 2.276 2.276 2.276 1.387 1.036 1.263 -9999 -9999 -9999 -9999 -9999 -9999 -9999 -9999 -9999 -9999 -9999 -9999 -9999 -9999 -9999 -9999 -9999 -9999 -9999 -9999 -9999 -9999 -9999 -9999 -9999 -9999 -9999 -9999 -9999 -9999 -9999 -9999 -9999 -9999 -9999 -9999 -9999 -9999 -9999 -9999 -9999 -9999 -9999 -9999 -9999 -9999 -9999 -9999 -9999 -9999 -9999 -9999 -9999 -9999 -9999 -9999 -9999 
-9999 -9999 7.552 6.696 5.27 5.02 5.02 2.205 2.652 3.327 3.327 3.327 3.327 0.766 1.679 1.679 1.679 0.217 0.536 0.536 0.254 1.846 1.846 1.846 1.686 1.385 1.275 0.243 0.352 0.352 0.258 0.258 1.442 1.442 1.994 2.064 2.064 2.064 2.439 2.439 2.439 2.382 1.291 1.291 2.241 2.241 2.241 2.607 2.607 2.607 2.328 2.29 1.301 1.301 1.305 1.305 0.715 0.68 0.68 0.4 0.363 0.19 0.231 0.231 0.231 0.926 1.39 1.39 1.432 1.432 0.241 0.217 0.217 0.273 1.496 1.496 1.496 0.205 0.294 0.294 0.41 0.41 0.448 0.448 0.448 0.317 0.253 0.778 0.778 0.778 0.212 0.212 0.208 0.263 0.263 0.263 0.242 1.737 1.737 1.737 1.45 1.016 1.756 1.972 0.326 1.387 1.387 1.247 0.277 1.359 1.359 1.359 0.555 0.335 0.266 0.266 0.372 1.111 0.741 0.741 0.829 1.209 2.195 2.195 2.195 1.853 1.176 1.35 1.78 1.78 2.287 1.78 1.734 0.961 1.091 1.868 1.576 1.576 1.828 1.828 1.828 1.828 2.276 2.276 1.323 1.323 1.323 -9999 -9999 -9999 -9999 -9999 -9999 -9999 -9999 -9999 -9999 -9999 -9999 -9999 -9999 -9999 -9999 -9999 -9999 -9999 -9999 -9999 -9999 -9999 -9999 -9999 -9999 -9999 -9999 -9999 -9999 -9999 -9999 -9999 -9999 -9999 -9999 -9999 -9999 -9999 -9999 -9999 -9999 -9999 -9999 -9999 -9999 -9999 -9999 -9999 -9999 -9999 -9999 -9999 -9999 -9999 -9999 -9999 
-9999 -9999 -9999 7.269 6.696 5.27 5.02 5.02 3.087 3.327 3.327 3.327 1.56 0.465 0.465 0.186 0.212 0.794 0.794 0.794 0.536 1.846 1.846 1.846 1.686 0.255 0.284 0.352 0.352 0.352 0.352 0.258 0.258 1.011 1.011 1.677 1.677 1.015 1.015 0.655 2.382 1.452 1.452 1.452 1.291 1.485 2.314 2.314 2.477 2.477 2.477 2.29 1.243 0.832 0.58 0.599 0.68 0.68 0.68 0.555 0.555 0.345 0.231 0.231 0.231 0.335 1.39 1.445 1.445 1.445 0.241 0.217 0.217 0.161 1.496 1.496 0.207 0.213 0.294 0.294 0.41 0.41 0.41 0.448 0.326 0.229 0.212 0.199 0.198 0.212 0.212 0.212 0.212 0.263 0.263 0.263 0.263 1.737 1.737 1.737 0.256 0.258 0.258 0.185 1.387 1.403 1.403 1.403 1.247 1.359 1.363 1.359 0.991 0.66 0.266 0.345 0.372 0.372 0.741 0.669 0.669 0.935 1.209 1.046 0.935 0.866 1.419 1.398 1.459 1.78 1.78 1.755 0.94 0.944 0.944 0.978 1.576 1.576 1.828 1.828 1.828 1.828 1.443 0.932 1.323 1.323 1.323 0.847 -9999 -9999 -9999 -9999 -9999 -9999 -9999 -9999 -9999 -9999 -9999 -9999 -9999 -9999 -9999 -9999 -9999 -9999 -9999 -9999 -9999 -9999 -9999 -9999 -9999 -9999 -9999 -9999 -9999 -9999 -9999 -9999 -9999 -9999 -9999 -9999 -9999 -9999 -9999 -9999 -9999 -9999 -9999 -9999 -9999 -9999 -9999 -9999 -9999 -9999 -9999 -9999 -9999 -9999 -9999 -9999 
-9999 -9999 -9999 7.269 7.269 6.568 5.02 5.02 4.398 3.074 2.085 2.085 1.56 0.465 1.477 1.477 0.416 0.794 0.794 1.097 1.097 1.097 0.523 0.523 0.523 0.255 0.284 0.352 0.352 0.352 0.352 0.258 0.258 0.326 0.326 0.326 0.326 1.015 1.015 0.655 1.197 1.452 1.452 1.452 0.998 1.833 2.314 2.314 2.477 2.477 2.477 2.29 1.561 0.832 0.501 0.485 0.556 0.68 0.556 0.555 0.555 0.408 0.345 0.231 0.282 0.335 1.611 1.611 1.611 1.445 0.228 0.203 0.197 0.163 0.164 0.194 0.207 0.286 0.286 0.282 0.282 0.282 0.326 0.326 0.326 0.235 0.235 0.198 0.198 0.212 0.212 0.212 0.212 0.391 0.391 0.391 0.205 0.196 0.256 0.256 0.293 0.293 0.258 0.258 1.387 1.403 1.403 1.403 1.303 1.363 1.455 1.438 1.228 0.991 0.266 0.266 0.345 0.345 0.345 0.487 0.648 1.046 1.046 1.399 1.046 1.419 1.419 1.419 1.398 2.008 2.008 2.008 1.755 1.108 0.794 1.386 1.565 2.286 2.286 2.108 1.443 1.881 1.881 1.881 1.323 1.323 1.323 0.954 1.091 -9999 -9999 -9999 -9999 -9999 -9999 -9999 -9999 -9999 -9999 -9999 -9999 -9999 -9999 -9999 -9999 -9999 -9999 -9999 -9999 -9999 -9999 -9999 -9999 -9999 -9999 -9999 -9999 -9999 -9999 -9999 -9999 -9999 -9999 -9999 -9999 -9999 -9999 -9999 -9999 -9999 -9999 -9999 -9999 -9999 -9999 -9999 -9999 -9999 -9999 -9999 -9999 -9999 -9999 -9999 
-9999 -9999 -9999 -9999 7.269 6.568 4.925 4.898 4.746 4.398 1.819 1.56 1.494 1.477 1.477 1.477 1.477 0.794 0.794 1.357 1.452 1.511 1.511 0.523 0.523 0.257 0.284 0.284 0.352 0.352 0.231 0.231 0.231 0.218 0.309 0.309 0.309 0.229 0.655 0.655 0.488 1.452 1.452 1.452 1.071 1.833 2.314 2.314 2.477 2.477 2.477 2.215 1.243 0.865 0.409 0.485 0.556 0.556 0.556 0.555 0.555 0.408 0.345 0.238 0.282 1.611 1.611 1.611 1.611 1.445 0.228 0.197 0.197 0.182 0.171 0.194 0.286 0.286 0.286 0.261 0.282 0.282 0.318 0.318 0.318 0.248 0.248 0.229 0.198 0.198 0.212 0.236 0.359 0.391 0.391 0.391 0.369 0.194 0.221 0.293 0.293 0.293 0.293 0.258 1.38 1.403 1.403 1.497 1.497 1.507 1.507 1.507 1.438 0.991 0.66 0.266 0.204 0.251 0.251 0.251 0.251 2.265 2.265 2.265 2.113 1.592 1.592 1.419 1.398 2.008 2.008 2.008 2.008 2.589 1.697 1.697 2.286 2.286 2.286 2.286 1.443 1.881 1.881 1.881 0.769 1.323 0.954 0.994 1.189 -9999 -9999 -9999 -9999 -9999 -9999 -9999 -9999 -9999 -9999 -9999 -9999 -9999 -9999 -9999 -9999 -9999 -9999 -9999 -9999 -9999 -9999 -9999 -9999 -9999 -9999 -9999 -9999 -9999 -9999 -9999 -9999 -9999 -9999 -9999 -9999 -9999 -9999 -9999 -9999 -9999 -9999 -9999 -9999 -9999 -9999 -9999 -9999 -9999 -9999 -9999 -9999 -9999 -9999 -9999 
-9999 -9999 -9999 -9999 -9999 6.568 4.935 4.935 4.935 4.398 2.399 1.494 1.494 1.323 1.477 1.477 1.477 0.416 1.357 1.452 1.511 1.511 1.511 1.511 0.523 0.257 0.257 0.257 0.257 0.242 0.242 0.231 0.231 0.174 0.174 0.208 0.208 0.355 0.569 0.569 0.421 1.071 1.452 1.071 1.071 1.833 1.833 2.314 1.847 2.215 2.215 1.59 0.865 0.865 0.409 0.368 0.485 0.485 0.401 0.555 0.408 0.345 0.345 0.281 0.282 0.282 1.611 1.611 1.611 0.344 0.228 0.22 0.186 0.187 0.187 0.162 0.286 0.286 0.286 0.2 0.2 0.276 0.276 0.318 1.858 1.858 1.858 1.429 1.429 0.251 0.251 0.262 0.359 0.391 1.547 1.547 0.369 0.253 0.304 1.287 1.287 0.293 0.293 0.109 0.189 1.38 1.303 1.697 1.697 1.526 1.526 1.526 1.507 0.66 0.173 0.204 0.204 0.204 0.251 0.609 1.752 2.265 2.265 2.265 2.265 1.592 1.592 1.419 1.215 2.008 2.008 2.008 2.589 2.589 2.589 2.307 2.307 2.286 2.286 2.286 1.03 1.881 1.881 1.881 1.309 1.377 1.377 1.377 1.275 1.275 -9999 -9999 -9999 -9999 -9999 -9999 -9999 -9999 -9999 -9999 -9999 -9999 -9999 -9999 -9999 -9999 -9999 -9999 -9999 -9999 -9999 -9999 -9999 -9999 -9999 -9999 -9999 -9999 -9999 -9999 -9999 -9999 -9999 -9999 -9999 -9999 -9999 -9999 -9999 -9999 -9999 -9999 -9999 -9999 -9999 -9999 -9999 -9999 -9999 -9999 -9999 -9999 -9999 -9999 
-9999 -9999 -9999 -9999 -9999 6.087 5.512 4.935 4.935 4.398 2.399 1.1 1.323 1.323 1.323 1.477 0.416 0.416 1.446 1.778 2.166 2.287 2.287 1.784 0.284 0.282 0.257 0.252 0.252 0.242 0.242 0.242 0.169 0.169 0.13 0.208 0.355 0.569 0.569 0.569 0.569 1.019 1.071 1.071 1.071 1.144 1.683 1.683 1.751 1.847 1.59 1.59 1.59 0.865 0.417 0.368 0.29 1.051 1.051 0.401 0.401 0.327 0.251 0.238 0.281 0.281 0.359 0.359 0.359 0.344 0.247 0.247 0.206 0.206 0.209 0.209 0.179 0.286 0.286 0.2 0.2 0.215 0.224 0.228 1.858 1.858 1.858 1.429 1.429 0.265 0.265 0.314 0.314 0.314 2.046 2.046 1.547 1.33 1.222 1.287 1.421 1.421 0.16 0.124 0.86 0.86 1.697 1.812 1.812 1.812 1.733 1.526 1.284 1.28 0.173 0.204 0.204 0.263 0.609 1.618 1.618 2.265 2.265 2.265 2.113 1.592 0.708 0.708 0.708 1.033 1.033 1.033 3.273 3.273 3.273 2.307 2.307 2.286 2.286 1.03 1.133 1.133 1.881 1.309 1.309 1.377 1.759 2.19 2.19 1.453 1.491 -9999 -9999 -9999 -9999 -9999 -9999 -9999 -9999 -9999 -9999 -9999 -9999 -9999 -9999 -9999 -9999 -9999 -9999 -9999 -9999 -9999 -9999 -9999 -9999 -9999 -9999 -9999 -9999 -9999 -9999 -9999 -9999 -9999 -9999 -9999 -9999 -9999 -9999 -9999 -9999 -9999 -9999 -9999 -9999 -9999 -9999 -9999 -9999 -9999 -9999 -9999 -9999 -9999 
-9999 -9999 -9999 -9999 -9999 -9999 5.835 5.835 4.704 4.704 1.142 1.142 1.323 1.323 1.323 1.092 1.092 1.535 1.778 1.778 2.287 2.287 2.287 2.287 2.002 0.284 0.504 0.504 0.252 0.252 0.242 0.242 0.185 0.172 0.172 0.247 0.247 0.569 0.569 0.569 0.569 0.337 0.337 0.337 1.144 1.44 1.59 1.59 1.59 1.59 1.619 1.619 1.619 0.515 0.417 0.368 1.282 1.282 1.282 1.051 0.251 0.251 0.251 0.188 0.18 0.251 0.359 0.359 0.359 0.315 0.247 0.247 0.206 1.377 1.377 1.355 0.209 0.147 0.168 0.2 1.474 1.474 1.474 0.228 1.858 1.858 1.858 1.429 1.429 0.296 0.265 0.314 0.314 2.046 2.046 2.046 2.046 1.461 1.461 1.461 1.421 1.421 1.421 0.279 1.509 0.86 1.697 1.812 1.812 1.812 1.733 1.526 1.284 0.17 0.178 0.173 1.284 1.703 1.839 1.839 1.839 1.618 1.548 1.548 1.572 1.548 1.306 0.149 1.388 1.388 1.099 1.033 3.273 3.378 3.378 3.378 2.307 1.453 1.083 1.351 1.133 1.138 1.309 1.309 1.309 1.581 2.19 2.19 2.19 1.491 1.553 -9999 -9999 -9999 -9999 -9999 -9999 -9999 -9999 -9999 -9999 -9999 -9999 -9999 -9999 -9999 -9999 -9999 -9999 -9999 -9999 -9999 -9999 -9999 -9999 -9999 -9999 -9999 -9999 -9999 -9999 -9999 -9999 -9999 -9999 -9999 -9999 -9999 -9999 -9999 -9999 -9999 -9999 -9999 -9999 -9999 -9999 -9999 -9999 -9999 -9999 -9999 -9999 -9999 
-9999 -9999 -9999 -9999 -9999 -9999 -9999 6.707 4.832 4.832 4.593 1.142 1.142 1.1 0.322 2.207 2.207 2.127 1.778 1.778 2.575 2.575 2.575 2.287 2.341 2.341 2.341 0.504 0.281 0.252 0.287 0.21 0.21 0.185 0.247 0.247 0.247 0.491 0.569 0.569 0.491 0.337 0.337 0.337 1.144 1.44 1.59 1.59 1.59 1.619 1.619 1.619 1.619 0.625 0.509 0.32 1.282 1.282 1.685 1.685 1.685 0.245 0.245 0.245 0.237 0.216 0.359 0.359 0.359 0.315 0.247 0.247 1.377 1.377 1.993 1.993 1.993 0.147 0.168 0.196 1.474 1.474 1.474 1.474 0.251 0.251 2.289 3.296 3.296 3.296 0.296 0.314 0.314 2.046 2.046 2.046 2.046 1.461 1.461 1.461 1.421 1.421 1.59 1.509 1.509 1.509 0.86 1.812 1.812 1.812 1.733 1.128 0.17 0.178 0.178 0.196 1.47 1.703 1.839 1.839 1.839 1.626 1.532 1.548 1.548 1.547 1.547 1.547 1.388 1.388 1.099 3.138 3.378 3.378 3.378 3.378 2.054 1.241 1.351 1.351 1.351 1.218 1.218 1.218 2.044 2.044 2.19 2.19 2.19 2.19 1.553 1.778 -9999 -9999 -9999 -9999 -9999 -9999 -9999 -9999 -9999 -9999 -9999 -9999 -9999 -9999 -9999 -9999 -9999 -9999 -9999 -9999 -9999 -9999 -9999 -9999 -9999 -9999 -9999 -9999 -9999 -9999 -9999 -9999 -9999 -9999 -9999 -9999 -9999 -9999 -9999 -9999 -9999 -9999 -9999 -9999 -9999 -9999 -9999 -9999 -9999 -9999 -9999 -9999 
-9999 -9999 -9999 -9999 -9999 -9999 -9999 7.007 6.239 6.239 5.21 4.593 1.142 0.797 2.207 2.207 2.631 3.19 3.19 3.19 2.575 2.575 2.575 2.002 2.341 2.341 2.341 1.013 0.888 0.589 0.589 0.307 0.244 0.279 0.279 0.269 0.247 0.491 0.491 0.491 0.334 0.337 0.337 0.337 0.608 1.144 1.59 1.59 1.124 0.365 1.619 1.619 1.619 0.64 0.64 0.37 1.282 1.685 1.685 1.685 1.685 0.245 0.258 0.258 0.237 0.237 0.216 0.216 0.215 0.215 0.216 0.216 1.377 1.993 1.993 1.993 1.993 0.251 0.202 0.202 1.474 1.474 1.474 0.48 0.251 2.196 3.296 3.296 3.296 3.296 0.247 0.88 0.88 0.203 2.046 2.046 1.33 1.461 1.461 1.461 1.421 1.59 1.59 1.59 1.59 1.509 0.748 0.381 0.381 0.337 0.337 0.196 0.183 0.178 0.178 1.335 1.669 1.979 1.979 1.979 1.979 1.515 1.515 0.881 1.476 1.547 1.547 1.547 1.418 1.528 1.528 3.138 3.138 3.378 3.378 3.378 1.691 1.351 2.416 2.416 2.416 1.218 1.218 2.044 2.044 2.044 2.044 2.19 2.19 2.078 1.553 1.778 1.778 -9999 -9999 -9999 -9999 -9999 -9999 -9999 -9999 -9999 -9999 -9999 -9999 -9999 -9999 -9999 -9999 -9999 -9999 -9999 -9999 -9999 -9999 -9999 -9999 -9999 -9999 -9999 -9999 -9999 -9999 -9999 -9999 -9999 -9999 -9999 -9999 -9999 -9999 -9999 -9999 -9999 -9999 -9999 -9999 -9999 -9999 -9999 -9999 -9999 -9999 -9999 
-9999 -9999 -9999 -9999 -9999 -9999 -9999 -9999 7.992 6.239 5.21 4.593 1.671 1.671 2.207 2.207 3.046 3.19 3.19 3.19 2.575 2.575 2.575 2.002 2.341 2.341 2.341 1.013 1.013 0.916 0.693 0.343 0.409 0.409 0.409 0.273 0.39 0.39 0.305 0.334 0.334 0.334 0.334 0.265 0.265 0.851 0.851 0.851 1.377 1.46 1.46 1.46 0.675 0.814 1.154 1.154 1.154 1.136 1.685 1.685 1.685 0.258 0.258 0.258 0.258 0.223 0.207 0.198 0.198 0.2 0.216 0.216 0.216 0.199 1.993 1.993 0.323 0.21 0.202 0.242 0.242 0.48 0.48 0.48 0.345 2.196 2.289 3.296 3.296 3.296 1.399 1.252 1.252 0.203 0.192 1.106 1.106 1.106 1.106 1.142 1.592 1.59 1.59 1.59 1.59 1.509 0.748 0.381 0.381 0.337 0.337 0.398 0.22 0.183 0.178 1.47 1.523 1.979 1.979 1.979 1.979 1.515 1.398 1.963 2.634 2.634 1.808 1.547 1.553 1.528 1.528 1.528 3.138 3.138 2.07 2.07 1.875 1.605 2.416 2.416 2.416 1.419 1.218 1.218 2.044 2.044 2.044 2.078 2.078 2.078 1.553 1.778 1.778 -9999 -9999 -9999 -9999 -9999 -9999 -9999 -9999 -9999 -9999 -9999 -9999 -9999 -9999 -9999 -9999 -9999 -9999 -9999 -9999 -9999 -9999 -9999 -9999 -9999 -9999 -9999 -9999 -9999 -9999 -9999 -9999 -9999 -9999 -9999 -9999 -9999 -9999 -9999 -9999 -9999 -9999 -9999 -9999 -9999 -9999 -9999 -9999 -9999 -9999 -9999 
-9999 -9999 -9999 -9999 -9999 -9999 -9999 -9999 -9999 7.992 5.21 3.587 3.548 1.671 1.46 2.207 3.046 3.19 3.19 3.19 2.509 0.755 1.1 2.083 2.083 2.083 1.013 1.013 1.013 0.916 0.916 0.693 0.409 0.409 0.409 0.39 0.39 0.39 0.39 0.318 0.334 0.334 0.284 0.284 0.276 0.353 0.408 0.482 1.377 1.46 1.46 1.46 0.675 0.814 1.366 1.5 1.5 1.13 1.13 1.13 0.285 0.276 0.276 0.276 0.276 0.223 0.207 0.202 0.202 0.202 0.216 0.216 0.216 0.202 0.271 0.359 0.359 0.359 0.208 0.242 0.242 0.242 0.246 0.345 0.345 0.345 0.318 0.301 0.301 1.399 1.399 1.498 1.35 1.665 1.665 1.106 1.106 1.106 1.233 1.592 1.592 1.592 1.59 1.59 1.475 0.748 0.314 0.381 0.296 0.296 1.532 1.532 0.398 0.22 0.142 1.335 1.523 1.558 1.979 1.979 1.398 1.398 1.688 2.634 2.634 2.634 2.634 2.418 2.418 1.553 1.528 1.528 2.208 2.49 2.871 3.214 3.214 3.214 2.459 2.458 2.458 2.37 2.37 1.654 1.654 1.724 2.313 3.33 2.313 2.078 0.324 0.277 0.112 1.035 -9999 -9999 -9999 -9999 -9999 -9999 -9999 -9999 -9999 -9999 -9999 -9999 -9999 -9999 -9999 -9999 -9999 -9999 -9999 -9999 -9999 -9999 -9999 -9999 -9999 -9999 -9999 -9999 -9999 -9999 -9999 -9999 -9999 -9999 -9999 -9999 -9999 -9999 -9999 -9999 -9999 -9999 -9999 -9999 -9999 -9999 -9999 -9999 -9999 -9999 
-9999 -9999 -9999 -9999 -9999 -9999 -9999 -9999 -9999 7.882 7.13 4.205 4.205 3.548 2.54 1.978 1.978 3.046 3.19 2.509 0.763 0.763 2.083 2.083 2.083 2.083 1.183 1.183 1.013 1.958 1.958 1.958 1.496 0.409 0.409 0.39 0.39 0.39 0.39 0.318 0.318 0.284 0.467 0.467 0.467 0.408 0.408 0.871 1.377 1.46 1.46 1.46 1.599 1.366 1.682 1.682 1.682 1.5 0.272 0.285 0.285 0.285 0.291 0.291 0.276 1.796 1.796 1.796 0.204 0.204 0.234 0.234 0.217 0.217 0.359 0.359 0.448 0.448 0.448 0.202 0.189 0.201 0.201 0.345 0.345 0.345 0.318 0.306 0.301 1.399 1.498 1.498 1.498 1.665 1.665 1.665 1.106 1.233 1.422 1.592 1.592 1.644 0.964 0.125 0.125 0.125 0.153 0.162 0.296 1.532 1.532 1.532 1.532 0.325 0.204 0.141 1.036 1.558 1.558 1.366 1.366 1.691 2.448 2.634 2.634 2.634 2.634 2.674 2.674 2.674 1.615 1.628 2.339 2.871 3.214 3.214 3.214 3.214 2.459 2.699 2.699 2.436 2.37 2.37 1.654 1.585 3.33 3.33 3.33 2.313 0.324 0.154 0.154 0.141 0.185 -9999 -9999 -9999 -9999 -9999 -9999 -9999 -9999 -9999 -9999 -9999 -9999 -9999 -9999 -9999 -9999 -9999 -9999 -9999 -9999 -9999 -9999 -9999 -9999 -9999 -9999 -9999 -9999 -9999 -9999 -9999 -9999 -9999 -9999 -9999 -9999 -9999 -9999 -9999 -9999 -9999 -9999 -9999 -9999 -9999 -9999 -9999 -9999 -9999 
-9999 -9999 -9999 -9999 -9999 -9999 -9999 -9999 -9999 -9999 8.008 8.008 6.467 4.973 4.566 4.566 1.933 1.933 1.933 1.642 0.852 0.755 1.056 2.083 2.083 2.083 1.183 1.183 1.586 1.958 1.958 1.958 1.496 0.209 1.056 1.056 1.056 0.39 0.318 0.318 0.324 0.324 0.467 0.467 0.467 0.688 0.871 0.871 1.15 1.15 1.453 1.599 1.599 1.599 2.085 2.085 2.085 1.682 0.272 0.285 0.285 0.291 0.291 0.291 0.291 1.796 1.796 1.796 1.795 0.244 0.244 0.244 0.234 0.217 0.244 0.359 0.448 0.448 0.448 0.325 0.189 0.189 0.201 0.201 1.334 1.334 1.739 1.888 1.888 1.888 1.498 1.498 1.498 1.665 1.665 1.665 1.447 1.501 1.501 1.592 1.644 2.629 2.629 2.629 0.125 0.312 0.312 0.312 1.142 1.532 1.532 1.532 1.532 0.325 0.204 0.141 0.141 1.366 1.366 1.688 1.688 1.691 2.448 2.448 2.634 2.634 2.418 2.674 2.674 2.674 2.583 1.926 2.575 2.871 3.048 3.214 3.214 3.214 2.699 2.699 2.699 2.436 2.37 2.279 1.654 3.33 3.33 3.33 3.33 1.145 0.255 0.17 0.17 0.17 0.194 -9999 -9999 -9999 -9999 -9999 -9999 -9999 -9999 -9999 -9999 -9999 -9999 -9999 -9999 -9999 -9999 -9999 -9999 -9999 -9999 -9999 -9999 -9999 -9999 -9999 -9999 -9999 -9999 -9999 -9999 -9999 -9999 -9999 -9999 -9999 -9999 -9999 -9999 -9999 -9999 -9999 -9999 -9999 -9999 -9999 -9999 -9999 -9999 -9999 
-9999 -9999 -9999 -9999 -9999 -9999 -9999 -9999 -9999 -9999 -9999 8.008 6.467 5.33 5.33 4.566 4.566 3.632 3.632 3.632 3.206 2.227 2.153 2.153 2.083 1.183 1.183 1.183 1.586 1.958 1.958 1.958 0.492 2.029 2.029 2.029 2.029 0.287 0.318 0.324 0.324 0.324 0.467 0.467 0.604 0.688 0.871 0.871 1.15 1.15 1.616 1.599 1.633 2.085 2.085 2.085 2.085 1.525 0.375 0.285 0.285 0.291 0.291 0.291 0.312 1.796 1.796 1.796 1.795 0.655 0.244 0.244 0.234 0.217 0.244 0.244 0.448 0.448 1.578 1.578 0.335 0.189 1.648 1.648 1.648 1.858 1.888 1.888 1.888 1.888 1.498 1.498 1.498 1.665 1.665 1.447 1.859 1.892 2.025 1.528 2.629 2.848 2.848 2.848 1.345 0.312 1.367 1.367 1.367 1.359 2.119 2.119 2.542 1.79 0.204 0.141 0.171 0.194 1.688 1.688 1.688 1.688 2.448 2.448 2.448 2.417 2.417 2.674 2.674 2.674 2.607 1.926 2.575 2.871 2.871 3.048 3.048 2.399 2.699 2.699 2.699 2.279 2.279 2.279 1.48 1.639 3.33 3.33 1.145 0.255 0.501 0.574 0.672 0.672 1.11 1.11 -9999 -9999 -9999 -9999 -9999 -9999 -9999 -9999 -9999 -9999 -9999 -9999 -9999 -9999 -9999 -9999 -9999 -9999 -9999 -9999 -9999 -9999 -9999 -9999 -9999 -9999 -9999 -9999 -9999 -9999 -9999 -9999 -9999 -9999 -9999 -9999 -9999 -9999 -9999 -9999 -9999 -9999 -9999 -9999 -9999 -9999 -9999 -9999 
-9999 -9999 -9999 -9999 -9999 -9999 -9999 -9999 -9999 -9999 -9999 8.008 6.467 5.573 5.33 5.33 4.566 4.14 3.632 3.632 3.632 3.206 2.227 2.153 0.837 0.837 0.47 1.183 0.901 1.586 1.586 0.492 0.492 2.029 2.029 2.029 2.029 0.287 0.258 0.324 0.324 0.324 0.271 0.271 0.318 0.688 0.871 1.319 1.319 1.616 1.616 1.633 1.633 1.633 3.06 3.06 2.085 1.525 0.722 0.268 0.3 0.3 0.291 0.291 0.312 0.312 1.796 1.795 0.655 0.655 0.567 0.341 0.217 0.217 0.244 0.244 0.244 1.677 1.677 1.677 0.335 0.197 1.648 1.648 1.648 1.858 1.858 1.888 1.888 1.742 1.668 1.453 1.453 1.779 1.447 1.447 1.892 2.025 2.025 2.025 1.751 2.848 2.848 2.848 2.848 1.367 1.367 1.367 1.367 1.379 2.119 2.542 2.542 2.542 2.102 0.184 0.231 0.25 1.688 1.688 1.688 1.698 1.698 2.078 2.239 2.239 2.417 2.536 2.674 2.607 2.607 2.607 2.238 2.575 2.575 2.399 2.652 2.652 2.662 2.699 2.699 2.662 2.279 1.989 1.639 1.639 1.639 1.121 1.121 0.618 0.666 0.763 0.676 0.676 1.11 1.606 1.606 -9999 -9999 -9999 -9999 -9999 -9999 -9999 -9999 -9999 -9999 -9999 -9999 -9999 -9999 -9999 -9999 -9999 -9999 -9999 -9999 -9999 -9999 -9999 -9999 -9999 -9999 -9999 -9999 -9999 -9999 -9999 -9999 -9999 -9999 -9999 -9999 -9999 -9999 -9999 -9999 -9999 -9999 -9999 -9999 -9999 -9999 -9999 
-9999 -9999 -9999 -9999 -9999 -9999 -9999 -9999 -9999 -9999 -9999 -9999 5.663 5.573 5.33 5.33 4.965 4.14 3.632 3.632 3.354 3.206 2.227 2.153 0.718 0.718 0.718 0.438 0.438 0.397 0.397 0.268 0.246 2.008 2.029 2.029 1.731 1.731 1.391 0.303 0.324 0.303 0.303 0.405 1.856 1.347 0.427 1.319 1.319 1.616 1.616 1.633 1.633 3.06 3.06 3.06 3.06 0.722 0.722 0.3 0.3 0.3 0.3 0.297 0.312 0.312 0.404 0.655 0.655 0.655 0.548 0.341 0.217 0.189 0.268 0.268 1.677 1.677 1.677 1.677 1.281 0.538 1.648 1.648 1.648 1.858 2.199 2.199 2.199 2.002 1.668 1.453 1.779 1.779 1.779 1.085 1.892 2.025 2.025 2.025 1.751 2.848 2.848 2.848 1.693 1.693 1.367 1.367 1.379 2.088 2.194 2.542 2.542 2.542 2.102 0.222 0.231 1.325 1.477 1.688 1.688 1.698 2.819 2.819 2.207 2.239 2.239 2.536 2.536 2.607 2.607 2.607 2.238 2.238 2.238 2.652 2.652 2.652 2.662 2.662 2.662 1.989 1.989 1.989 1.639 1.639 1.639 1.121 0.618 1.451 1.451 1.421 1.268 1.268 1.403 1.606 1.606 -9999 -9999 -9999 -9999 -9999 -9999 -9999 -9999 -9999 -9999 -9999 -9999 -9999 -9999 -9999 -9999 -9999 -9999 -9999 -9999 -9999 -9999 -9999 -9999 -9999 -9999 -9999 -9999 -9999 -9999 -9999 -9999 -9999 -9999 -9999 -9999 -9999 -9999 -9999 -9999 -9999 -9999 -9999 -9999 -9999 -9999 -9999 
-9999 -9999 -9999 -9999 -9999 -9999 -9999 -9999 -9999 -9999 -9999 -9999 -9999 6.517 6.517 5.163 4.447 2.846 3.354 3.354 3.354 2.227 2.153 3.618 3.618 2.197 1.334 0.947 0.947 0.688 0.276 0.246 0.27 2.008 2.008 2.008 1.731 1.391 1.391 1.391 0.303 0.303 0.405 1.856 1.856 1.856 1.347 1.319 1.319 1.616 1.616 1.361 1.633 3.06 3.06 3.06 3.06 0.722 0.722 0.268 0.3 0.3 0.3 0.297 0.297 0.312 0.404 0.548 0.548 0.548 0.548 0.341 0.242 0.268 0.268 0.268 1.526 1.677 1.677 1.677 1.533 1.533 1.533 1.346 1.461 2.199 2.199 2.199 2.199 2.021 1.641 2.422 2.422 2.422 1.779 1.517 1.859 2.025 2.025 2.025 1.499 2.047 2.295 2.295 2.295 1.693 1.361 1.302 1.379 1.532 2.194 2.542 2.542 2.542 2.102 1.453 0.332 1.325 1.325 1.325 1.325 2.819 2.819 2.819 2.819 1.937 1.937 2.536 2.536 2.607 2.607 2.607 1.905 2.242 2.242 2.242 2.652 2.652 2.652 2.56 2.421 1.936 1.648 2.637 2.637 2.41 2.41 0.592 2.015 2.015 2.015 2.224 2.224 2.494 2.494 1.606 1.606 2.584 -9999 -9999 -9999 -9999 -9999 -9999 -9999 -9999 -9999 -9999 -9999 -9999 -9999 -9999 -9999 -9999 -9999 -9999 -9999 -9999 -9999 -9999 -9999 -9999 -9999 -9999 -9999 -9999 -9999 -9999 -9999 -9999 -9999 -9999 -9999 -9999 -9999 -9999 -9999 -9999 -9999 -9999 -9999 -9999 -9999 -9999 
-9999 -9999 -9999 -9999 -9999 -9999 -9999 -9999 -9999 -9999 -9999 -9999 -9999 6.517 6.517 6.459 6.459 4.447 2.768 2.768 2.166 1.948 3.618 3.618 3.618 3.618 2.197 1.799 2.186 2.186 0.276 0.27 0.283 0.358 0.358 0.446 0.446 1.391 1.391 1.391 0.48 0.212 0.405 1.856 1.856 1.856 1.347 0.601 0.263 0.263 1.211 1.211 1.364 1.364 3.06 3.06 1.227 1.227 1.227 0.542 0.217 0.3 1.699 1.699 0.297 0.297 0.404 0.404 0.548 0.548 0.242 0.654 0.654 1.192 0.268 0.372 0.372 1.526 1.526 1.281 1.533 1.533 1.533 1.533 1.461 1.461 2.199 2.199 2.199 2.002 1.753 2.422 2.422 2.422 2.036 1.689 1.517 0.469 0.469 0.469 1.532 1.811 2.295 2.295 2.295 1.693 0.585 0.629 0.629 1.532 2.033 2.194 2.194 2.023 1.631 1.453 1.453 0.371 1.325 1.731 1.731 2.819 2.819 2.819 2.819 1.937 1.937 1.63 2.449 2.449 2.234 2.234 2.063 2.242 2.242 2.242 2.194 2.56 2.56 2.421 2.066 1.936 2.637 2.637 2.718 2.718 2.718 2.259 2.015 2.015 2.224 2.463 2.683 2.683 2.52 2.52 1.965 2.218 2.218 -9999 -9999 -9999 -9999 -9999 -9999 -9999 -9999 -9999 -9999 -9999 -9999 -9999 -9999 -9999 -9999 -9999 -9999 -9999 -9999 -9999 -9999 -9999 -9999 -9999 -9999 -9999 -9999 -9999 -9999 -9999 -9999 -9999 -9999 -9999 -9999 -9999 -9999 -9999 -9999 -9999 -9999 -9999 -9999 -9999 
-9999 -9999 -9999 -9999 -9999 -9999 -9999 -9999 -9999 -9999 -9999 -9999 -9999 -9999 6.517 6.459 6.459 3.9 2.923 2.923 2.764 2.419 3.618 3.618 3.618 3.618 2.197 2.186 2.186 2.186 0.203 0.27 0.283 0.358 0.446 0.446 0.446 0.446 1.391 0.48 0.225 0.212 0.212 1.856 1.856 1.856 0.601 0.601 0.601 0.263 1.086 1.211 1.364 1.823 1.823 1.823 1.652 1.359 1.227 0.542 0.201 1.699 1.699 1.699 1.699 0.239 0.265 0.265 0.265 0.215 0.266 0.654 1.192 1.192 1.192 0.372 0.372 0.304 0.362 1.088 1.533 1.533 1.533 1.328 0.236 1.438 1.534 1.534 1.534 1.641 1.753 2.422 2.422 2.422 2.191 1.689 1.686 1.686 0.523 1.16 1.532 1.811 1.897 2.295 2.295 1.897 0.585 0.507 0.316 0.194 1.026 2.033 2.023 1.631 1.631 1.453 0.466 0.466 0.371 1.731 1.731 1.947 2.819 2.819 1.937 1.937 1.144 1.282 1.666 2.234 2.234 2.234 2.234 2.242 2.242 2.375 2.194 2.323 2.323 2.493 2.493 2.437 3.113 3.113 3.113 2.718 2.718 2.718 2.259 2.203 2.463 2.683 2.683 2.683 2.683 2.52 2.485 2.485 2.218 -9999 -9999 -9999 -9999 -9999 -9999 -9999 -9999 -9999 -9999 -9999 -9999 -9999 -9999 -9999 -9999 -9999 -9999 -9999 -9999 -9999 -9999 -9999 -9999 -9999 -9999 -9999 -9999 -9999 -9999 -9999 -9999 -9999 -9999 -9999 -9999 -9999 -9999 -9999 -9999 -9999 -9999 -9999 -9999 -9999 
-9999 -9999 -9999 -9999 -9999 -9999 -9999 -9999 -9999 -9999 -9999 -9999 -9999 -9999 -9999 6.459 6.459 3.9 3.731 3.731 2.859 2.859 2.615 3.618 3.618 2.615 1.799 2.186 2.186 2.186 0.187 0.27 0.283 0.358 0.387 0.446 0.446 0.446 0.239 0.239 0.225 0.205 0.124 0.102 0.061 0.601 0.601 1.377 1.377 0.254 0.438 1.086 1.364 1.823 1.857 1.857 1.652 1.652 1.359 0.233 0.233 1.699 1.699 1.699 1.699 0.885 0.885 1.225 1.225 0.266 0.266 0.654 1.192 1.192 1.845 1.845 1.845 0.227 0.228 1.088 1.159 1.328 1.328 1.715 1.715 1.528 1.356 1.534 1.534 1.332 1.753 2.191 2.422 2.191 2.191 2.65 2.65 2.65 1.16 1.16 2.197 2.197 2.197 1.897 1.897 1.071 0.714 0.714 0.316 0.562 1.026 1.363 1.448 1.604 1.604 1.604 1.381 0.564 0.376 1.731 1.731 1.912 1.912 1.912 1.563 1.563 1.523 1.742 2.175 2.234 2.234 2.234 2.161 2.081 2.375 2.375 2.375 2.323 2.493 2.493 2.493 2.648 3.113 3.113 3.113 2.718 2.718 2.715 2.259 1.963 2.463 2.683 2.683 2.683 2.683 2.52 2.485 2.485 2.485 2.218 -9999 -9999 -9999 -9999 -9999 -9999 -9999 -9999 -9999 -9999 -9999 -9999 -9999 -9999 -9999 -9999 -9999 -9999 -9999 -9999 -9999 -9999 -9999 -9999 -9999 -9999 -9999 -9999 -9999 -9999 -9999 -9999 -9999 -9999 -9999 -9999 -9999 -9999 -9999 -9999 -9999 -9999 -9999 -9999 
-9999 -9999 -9999 -9999 -9999 -9999 -9999 -9999 -9999 -9999 -9999 -9999 -9999 -9999 -9999 5.212 4.31 4.31 3.911 3.731 3.731 2.859 2.615 2.615 2.615 1.803 1.592 1.799 2.186 2.186 0.265 0.269 0.269 0.269 0.387 0.842 0.842 0.842 0.211 0.205 0.205 0.205 0.203 0.203 0.136 0.136 1.377 1.377 1.377 1.377 0.417 0.455 1.304 1.857 1.857 2.009 2.009 1.72 1.359 0.233 0.233 0.415 1.699 1.699 1.242 1.242 1.242 1.225 1.225 1.225 0.266 0.266 1.192 1.192 1.845 1.845 1.845 1.845 0.228 0.228 1.064 1.328 1.715 1.715 1.715 1.715 1.356 1.356 1.356 1.247 1.053 1.739 2.191 2.191 2.818 2.818 2.818 2.65 1.303 2.197 2.197 2.197 2.197 1.413 1.413 1.071 1.024 1.024 0.832 0.222 0.562 1.363 1.653 1.604 1.861 1.604 1.381 0.564 1.122 1.574 1.705 1.705 1.912 1.563 1.563 1.563 1.726 2.072 2.175 2.175 2.175 2.161 2.161 2.081 2.375 2.375 2.375 2.323 2.493 2.493 2.493 2.741 3.113 3.113 3.113 2.715 2.715 2.715 2.259 1.963 1.963 2.463 2.683 2.683 2.552 2.552 2.552 2.485 2.485 1.744 1.157 -9999 -9999 -9999 -9999 -9999 -9999 -9999 -9999 -9999 -9999 -9999 -9999 -9999 -9999 -9999 -9999 -9999 -9999 -9999 -9999 -9999 -9999 -9999 -9999 -9999 -9999 -9999 -9999 -9999 -9999 -9999 -9999 -9999 -9999 -9999 -9999 -9999 -9999 -9999 -9999 -9999 -9999 -9999 
-9999 -9999 -9999 -9999 -9999 -9999 -9999 -9999 -9999 -9999 -9999 -9999 -9999 -9999 -9999 -9999 4.31 4.31 3.911 3.731 3.731 2.904 2.115 2.115 2.115 2.01 1.678 1.087 1.081 1.081 0.297 0.265 0.269 0.291 0.737 0.842 0.842 0.842 0.235 0.235 0.205 0.203 0.203 0.203 0.203 0.175 1.377 1.795 1.795 1.795 0.417 0.417 0.455 1.857 2.009 2.009 2.009 2.009 1.359 1.358 0.255 0.415 0.767 1.242 1.242 1.242 1.242 1.225 1.225 0.298 0.225 0.371 0.837 0.837 1.845 1.845 1.845 0.228 0.228 0.286 1.29 1.647 1.715 1.715 1.715 1.528 0.171 0.171 1.247 0.994 0.994 1.739 2.142 2.818 2.818 2.818 2.818 2.65 2.24 2.263 2.263 2.263 2.197 1.331 1.29 1.35 1.659 1.659 1.35 0.514 0.315 1.653 1.975 1.975 1.861 1.861 1.381 0.564 0.376 1.414 1.705 1.705 1.705 1.563 1.563 1.632 2.072 2.083 2.175 2.175 2.175 1.618 1.693 1.976 2.375 2.375 2.249 2.249 2.249 2.493 2.477 2.648 2.741 3.113 2.741 2.715 2.715 1.963 1.569 1.963 1.738 1.937 1.982 1.982 2.552 2.552 2.552 2.552 1.444 1.157 2.288 2.55 -9999 -9999 -9999 -9999 -9999 -9999 -9999 -9999 -9999 -9999 -9999 -9999 -9999 -9999 -9999 -9999 -9999 -9999 -9999 -9999 -9999 -9999 -9999 -9999 -9999 -9999 -9999 -9999 -9999 -9999 -9999 -9999 -9999 -9999 -9999 -9999 -9999 -9999 -9999 -9999 -9999 -9999 
-9999 -9999 -9999 -9999 -9999 -9999 -9999 -9999 -9999 -9999 -9999 -9999 -9999 -9999 -9999 -9999 -9999 3.924 3.911 3.731 3.318 2.904 2.115 2.115 2.01 2.01 2.01 1.087 1.081 1.081 0.297 0.283 0.283 0.258 0.737 0.842 0.842 0.842 0.235 0.235 0.184 0.203 0.28 0.28 0.28 0.236 1.795 1.795 1.795 1.795 0.883 0.091 0.165 0.165 2.009 2.009 2.009 2.009 1.507 1.507 0.597 0.597 0.415 1.148 1.242 1.447 1.447 0.298 0.298 1.167 1.167 1.679 1.679 1.679 1.385 0.837 1.716 0.228 0.228 0.286 1.647 1.647 1.647 1.715 1.528 0.268 0.268 0.071 0.947 1.069 1.069 1.889 2.225 2.225 2.818 2.818 2.818 2.804 2.24 2.263 2.943 2.943 2.943 2.943 1.47 1.659 1.659 1.659 1.35 0.59 1.902 1.975 1.975 1.975 2.342 2.404 2.404 2.404 1.668 2.045 2.045 1.705 1.705 1.45 1.196 1.632 2.072 2.083 2.083 2.083 2.219 2.219 2.078 1.944 1.976 2.249 2.249 2.249 2.019 1.603 2.477 2.296 2.741 2.741 1.938 1.986 1.986 1.963 1.569 1.643 1.643 1.982 1.982 1.982 2.552 2.552 2.552 1.03 1.03 0.937 2.327 2.857 -9999 -9999 -9999 -9999 -9999 -9999 -9999 -9999 -9999 -9999 -9999 -9999 -9999 -9999 -9999 -9999 -9999 -9999 -9999 -9999 -9999 -9999 -9999 -9999 -9999 -9999 -9999 -9999 -9999 -9999 -9999 -9999 -9999 -9999 -9999 -9999 -9999 -9999 -9999 -9999 -9999 -9999 
-9999 -9999 -9999 -9999 -9999 -9999 -9999 -9999 -9999 -9999 -9999 -9999 -9999 -9999 -9999 -9999 -9999 3.968 3.968 3.611 3.318 2.67 1.873 1.913 2.034 2.034 2.034 1.832 1.422 1.422 1.096 0.379 0.379 0.273 0.737 0.737 0.842 0.256 0.256 0.235 0.235 0.232 0.28 0.28 0.513 1.551 1.618 1.795 1.795 1.795 0.883 0.126 0.08 0.111 1.796 1.796 1.796 1.507 1.507 1.507 0.597 0.597 0.405 0.413 1.447 1.447 1.447 1.447 0.298 1.167 1.167 1.679 1.679 1.679 1.679 1.716 1.716 1.716 0.228 1.22 1.29 1.647 1.647 1.417 0.339 0.729 0.729 0.111 1.069 1.069 1.069 1.889 1.917 2.225 2.804 2.804 2.804 2.391 2.391 2.263 2.943 2.943 2.943 2.943 2.086 1.897 1.897 1.686 0.89 0.979 1.902 1.975 1.975 2.342 2.342 2.404 2.404 2.404 2.045 2.045 2.045 2.045 1.45 2.302 2.858 2.779 2.072 2.072 2.072 2.219 2.219 2.219 2.219 2.078 1.944 1.944 1.925 1.925 1.635 1.513 1.954 1.954 1.954 1.785 1.986 1.986 1.986 1.986 1.848 1.848 1.848 1.643 1.982 1.982 1.982 1.093 1.093 0.766 0.815 2.327 2.327 2.857 3.291 -9999 -9999 -9999 -9999 -9999 -9999 -9999 -9999 -9999 -9999 -9999 -9999 -9999 -9999 -9999 -9999 -9999 -9999 -9999 -9999 -9999 -9999 -9999 -9999 -9999 -9999 -9999 -9999 -9999 -9999 -9999 -9999 -9999 -9999 -9999 -9999 -9999 -9999 -9999 -9999 -9999 
-9999 -9999 -9999 -9999 -9999 -9999 -9999 -9999 -9999 -9999 -9999 -9999 -9999 -9999 -9999 -9999 -9999 -9999 3.968 3.968 2.859 2.61 2.61 1.913 2.034 2.034 2.034 1.832 1.422 1.422 1.422 1.096 0.379 0.273 0.188 0.235 0.256 0.256 0.256 0.256 0.283 0.232 0.28 0.513 0.513 0.513 1.551 1.715 1.715 1.715 1.715 0.126 0.126 0.113 0.111 1.184 1.184 1.507 1.507 1.348 1.348 0.597 0.546 1.019 1.447 1.543 1.543 1.231 0.614 1.167 1.167 1.679 1.679 1.679 1.406 1.716 1.716 1.716 0.197 0.197 1.24 1.24 1.417 1.416 1.416 1.416 1.282 0.729 0.195 1.069 1.069 1.069 1.247 1.917 2.243 2.391 2.391 2.391 2.24 2.05 2.572 2.943 2.943 2.086 2.086 2.086 2.342 2.342 1.686 1.309 1.309 1.902 1.975 2.342 2.342 2.404 2.404 2.404 2.045 2.045 2.045 2.045 2.075 2.858 2.858 2.858 2.858 2.002 2.023 2.219 2.219 2.714 2.714 2.714 2.504 1.944 1.817 2.189 2.189 2.071 2.6 2.6 2.6 1.683 2.837 2.766 2.619 1.986 1.962 1.848 1.848 1.643 1.359 0.895 0.595 0.27 1.83 0.766 2.19 2.327 2.327 3.291 3.291 3.291 -9999 -9999 -9999 -9999 -9999 -9999 -9999 -9999 -9999 -9999 -9999 -9999 -9999 -9999 -9999 -9999 -9999 -9999 -9999 -9999 -9999 -9999 -9999 -9999 -9999 -9999 -9999 -9999 -9999 -9999 -9999 -9999 -9999 -9999 -9999 -9999 -9999 -9999 -9999 -9999 
-9999 -9999 -9999 -9999 -9999 -9999 -9999 -9999 -9999 -9999 -9999 -9999 -9999 -9999 -9999 -9999 -9999 -9999 -9999 3.968 2.612 2.61 2.61 2.357 2.034 2.034 2.034 1.422 1.422 1.422 1.096 0.379 0.357 0.273 0.242 0.256 0.312 1.215 1.215 1.215 1.177 0.283 0.232 0.513 0.513 0.513 1.441 1.715 1.715 1.715 1.243 0.877 0.113 0.215 0.215 0.215 1.162 1.162 1.348 1.348 1.348 0.926 0.297 1.019 1.543 1.543 1.543 1.231 0.782 1.377 0.614 0.496 0.265 1.265 1.406 1.716 1.716 1.716 0.197 0.197 0.216 1.24 1.24 1.416 1.416 1.416 1.416 0.729 0.388 0.088 0.025 2.145 2.145 2.145 2.22 2.243 2.243 2.215 2.215 1.8 1.837 2.572 2.032 2.086 2.086 2.342 2.342 2.342 2.342 1.309 1.309 1.309 1.879 1.591 1.591 2.11 2.11 2.382 2.382 2.045 2.045 1.623 2.325 3.164 3.164 3.164 2.858 2.002 2.023 2.1 2.714 2.714 2.714 2.714 3.195 3.195 2.189 2.207 2.383 2.207 2.6 2.6 2.6 3.252 2.959 2.837 2.766 1.962 1.848 1.848 1.848 1.359 0.895 0.421 1.405 1.83 1.83 2.19 2.81 2.81 2.567 3.291 3.291 3.291 -9999 -9999 -9999 -9999 -9999 -9999 -9999 -9999 -9999 -9999 -9999 -9999 -9999 -9999 -9999 -9999 -9999 -9999 -9999 -9999 -9999 -9999 -9999 -9999 -9999 -9999 -9999 -9999 -9999 -9999 -9999 -9999 -9999 -9999 -9999 -9999 -9999 -9999 -9999 -9999 
-9999 -9999 -9999 -9999 -9999 -9999 -9999 -9999 -9999 -9999 -9999 -9999 -9999 -9999 -9999 -9999 -9999 -9999 -9999 3.905 3.905 3.248 2.61 2.357 1.833 1.833 1.246 1.131 0.867 0.867 0.867 0.357 0.357 0.237 0.242 0.256 0.396 1.215 1.215 1.215 1.177 0.321 0.252 0.16 0.513 0.513 1.14 1.267 1.267 1.267 1.243 0.877 0.188 0.215 0.215 1.162 1.316 1.316 1.348 1.348 1.348 1.348 0.119 0.119 1.543 1.543 1.543 0.782 1.377 1.377 1.377 0.496 0.265 0.32 0.32 1.406 1.406 0.282 0.197 0.216 0.216 0.335 0.335 1.416 1.416 1.416 1.376 1.376 1.635 1.635 1.635 2.145 2.145 2.145 2.145 1.707 2.215 2.215 1.467 1.467 1.463 1.614 1.84 2.086 2.086 2.342 2.342 2.342 2.342 1.309 1.309 1.309 0.724 1.439 1.591 1.591 2.382 2.382 2.382 2.382 1.623 2.083 2.325 3.164 3.164 3.164 2.155 1.316 1.233 2.073 2.1 2.714 2.714 3.195 3.195 3.195 3.195 2.383 2.493 2.493 2.6 3.247 3.252 3.32 3.737 3.737 3.332 1.914 1.71 1.346 0.197 0.145 0.287 2.254 2.254 2.624 2.624 2.81 3.269 3.269 2.919 2.567 3.291 3.291 3.174 -9999 -9999 -9999 -9999 -9999 -9999 -9999 -9999 -9999 -9999 -9999 -9999 -9999 -9999 -9999 -9999 -9999 -9999 -9999 -9999 -9999 -9999 -9999 -9999 -9999 -9999 -9999 -9999 -9999 -9999 -9999 -9999 -9999 -9999 -9999 -9999 -9999 -9999 -9999 
-9999 -9999 -9999 -9999 -9999 -9999 -9999 -9999 -9999 -9999 -9999 -9999 -9999 -9999 -9999 -9999 -9999 -9999 -9999 -9999 3.905 3.248 2.357 2.077 1.833 1.246 1.414 1.515 1.515 0.311 0.277 0.322 0.277 0.237 0.242 0.396 0.396 1.215 1.215 1.215 0.378 0.321 0.203 0.194 0.182 0.262 0.271 1.14 1.267 1.243 1.243 0.877 0.429 0.35 1.02 0.811 1.316 1.316 1.316 1.348 1.348 1.487 0.119 1.117 1.117 1.543 0.851 1.314 1.377 1.502 1.502 1.502 0.275 0.32 0.32 0.32 0.225 0.225 0.201 0.216 0.216 0.289 0.289 0.289 1.376 1.376 1.376 1.536 1.635 2.286 1.635 2.145 2.145 2.145 1.707 1.632 1.874 1.874 1.583 1.601 1.463 2.065 2.065 2.069 2.069 2.069 2.342 2.342 1.402 1.042 0.803 0.803 0.724 1.46 1.542 1.542 2.382 2.392 2.392 2.392 2.331 2.403 2.403 3.164 3.164 3.164 2.782 1.592 1.491 1.983 2.445 2.564 2.652 3.195 3.195 3.195 3.195 2.383 2.539 3.561 3.561 3.561 3.534 3.737 3.737 3.786 3.737 3.332 1.71 1.346 0.183 0.47 2.648 2.861 2.861 3.006 3.006 3.269 3.269 3.269 2.96 2.919 2.776 3.174 3.174 3.174 -9999 -9999 -9999 -9999 -9999 -9999 -9999 -9999 -9999 -9999 -9999 -9999 -9999 -9999 -9999 -9999 -9999 -9999 -9999 -9999 -9999 -9999 -9999 -9999 -9999 -9999 -9999 -9999 -9999 -9999 -9999 -9999 -9999 -9999 -9999 -9999 -9999 -9999 
-9999 -9999 -9999 -9999 -9999 -9999 -9999 -9999 -9999 -9999 -9999 -9999 -9999 -9999 -9999 -9999 -9999 -9999 -9999 -9999 -9999 2.56 2.077 2.077 1.195 1.283 1.515 1.515 1.515 1.515 0.311 0.277 0.277 0.236 0.236 0.396 0.396 0.79 1.215 0.925 0.378 0.349 0.24 0.919 1.469 0.239 0.182 0.237 0.269 0.488 0.488 0.488 1.098 1.304 1.304 1.02 1.653 1.742 1.742 1.742 1.583 1.583 1.487 1.216 1.216 1.117 1.55 1.55 1.55 1.502 1.502 1.502 0.291 0.409 0.409 0.32 0.251 0.225 0.353 0.216 0.216 0.216 0.289 0.289 0.171 0.153 1.311 1.536 2.286 2.286 2.286 1.829 1.829 1.554 1.568 1.874 1.881 1.881 1.881 1.781 2.065 2.065 2.065 2.065 2.069 2.069 2.069 1.891 1.663 1.07 1.724 1.724 1.508 1.508 1.508 1.542 2.219 2.392 2.392 2.392 2.331 2.403 2.403 2.782 2.782 2.782 2.782 2.136 2.333 2.333 2.488 2.564 2.652 3.033 3.195 3.195 2.317 2.539 3.561 3.561 3.561 3.561 3.534 4.198 4.198 4.198 3.786 3.332 1.71 0.198 0.258 2.146 2.861 2.861 3.006 3.006 3.006 3.269 3.269 3.269 3.36 3.36 2.776 3.174 3.174 3.174 -9999 -9999 -9999 -9999 -9999 -9999 -9999 -9999 -9999 -9999 -9999 -9999 -9999 -9999 -9999 -9999 -9999 -9999 -9999 -9999 -9999 -9999 -9999 -9999 -9999 -9999 -9999 -9999 -9999 -9999 -9999 -9999 -9999 -9999 -9999 -9999 -9999 -9999 
-9999 -9999 -9999 -9999 -9999 -9999 -9999 -9999 -9999 -9999 -9999 -9999 -9999 -9999 -9999 -9999 -9999 -9999 -9999 -9999 -9999 4.234 5.964 5.964 5.964 5.964 2.281 2.284 2.284 2.284 0.311 0.29 0.319 0.319 0.319 0.265 0.396 0.925 0.925 0.925 0.925 1.077 1.326 1.469 1.469 1.469 0.239 0.207 0.392 0.488 0.488 1.098 1.304 1.359 1.655 1.655 1.653 1.742 1.742 1.742 1.583 1.583 1.487 1.272 1.272 1.272 1.55 1.55 1.55 1.502 1.502 2.05 2.05 2.05 0.409 0.409 0.306 0.353 0.353 0.353 0.183 0.218 0.218 0.212 0.224 0.212 1.311 2.157 2.286 2.286 2.286 1.62 0.989 1.223 1.568 1.874 1.881 1.881 1.881 1.781 2.065 2.065 2.065 2.065 1.645 1.891 1.891 1.891 1.663 1.724 1.724 1.724 1.724 1.687 1.508 1.508 1.725 2.392 2.392 2.392 1.958 2.026 2.407 2.407 2.782 2.782 2.782 1.871 2.333 2.488 2.488 2.488 2.652 3.033 3.033 3.033 2.678 2.539 2.981 3.561 3.561 3.561 3.534 4.198 4.198 4.198 3.786 3.332 1.603 2.447 2.447 2.536 2.861 2.861 3.006 3.006 3.006 3.006 3.269 3.36 3.36 3.36 3.36 3.174 3.174 2.423 1.692 -9999 -9999 -9999 -9999 -9999 -9999 -9999 -9999 -9999 -9999 -9999 -9999 -9999 -9999 -9999 -9999 -9999 -9999 -9999 -9999 -9999 -9999 -9999 -9999 -9999 -9999 -9999 -9999 -9999 -9999 -9999 -9999 -9999 -9999 -9999 -9999 -9999 
-9999 -9999 -9999 -9999 -9999 -9999 -9999 -9999 -9999 -9999 -9999 -9999 -9999 -9999 -9999 -9999 -9999 -9999 -9999 -9999 -9999 -9999 7.366 7.366 6.936 6.835 4.547 4.635 4.802 4.211 0.29 0.319 0.319 1.809 1.809 1.809 0.196 0.925 0.925 0.925 1.077 1.326 1.326 1.469 1.469 1.469 0.239 0.207 0.392 0.488 0.999 1.098 1.304 1.655 1.655 1.655 1.655 1.742 1.742 1.742 1.583 1.487 1.216 1.272 1.272 1.272 1.55 1.55 1.55 1.19 1.884 2.05 2.246 2.246 2.246 2.246 0.306 0.353 0.353 0.353 0.218 0.218 0.218 0.224 0.224 0.224 1.311 1.311 2.286 2.286 2.286 0.458 0.286 1.084 1.223 1.632 1.881 1.881 1.881 1.781 1.904 1.904 1.904 1.266 1.4 1.2 1.891 1.663 1.663 1.724 1.724 1.724 1.724 1.687 1.508 1.327 1.327 0.991 1.958 1.958 1.958 2.026 2.407 2.407 2.407 2.127 3.088 3.088 3.088 2.488 2.912 2.912 2.912 2.734 2.908 2.908 2.678 2.368 2.335 2.981 3.444 3.444 3.206 4.198 4.198 4.198 2.802 3.454 3.454 2.447 2.935 2.935 2.536 2.648 2.534 2.757 2.757 2.757 2.565 3.36 3.36 3.36 3.36 1.58 1.58 1.58 1.608 2.715 -9999 -9999 -9999 -9999 -9999 -9999 -9999 -9999 -9999 -9999 -9999 -9999 -9999 -9999 -9999 -9999 -9999 -9999 -9999 -9999 -9999 -9999 -9999 -9999 -9999 -9999 -9999 -9999 -9999 -9999 -9999 -9999 -9999 -9999 -9999 -9999 
-9999 -9999 -9999 -9999 -9999 -9999 -9999 -9999 -9999 -9999 -9999 -9999 -9999 -9999 -9999 -9999 -9999 -9999 -9999 -9999 -9999 -9999 -9999 7.366 7.366 6.835 6.835 4.981 4.802 4.802 4.211 0.29 1.756 1.809 1.809 1.809 1.599 1.599 1.387 0.925 1.077 1.326 1.326 1.469 1.469 1.469 0.629 0.629 0.257 1.609 1.609 1.149 1.098 1.655 1.655 1.655 1.655 1.653 0.821 0.89 0.439 0.439 0.973 1.272 1.272 1.272 1.176 1.176 1.071 0.844 1.19 2.05 2.246 2.246 2.246 2.246 0.571 0.353 1.455 2.133 2.133 0.218 0.224 0.224 0.224 0.224 0.215 0.323 0.458 0.479 1.357 1.395 1.395 1.395 1.084 1.084 0.966 1.881 1.24 1.314 1.314 1.314 1.266 1.253 0.618 1.095 1.095 1.095 0.678 1.239 1.724 1.724 1.687 1.687 1.368 1.368 0.991 0.991 1.785 2.34 2.34 2.026 2.026 2.407 2.407 3.088 3.088 3.488 3.088 2.401 2.912 2.912 2.912 2.908 2.908 2.908 2.908 2.037 2.499 2.499 2.307 2.365 2.989 2.989 2.989 2.802 3.332 3.454 3.454 3.454 3.177 3.177 2.935 2.536 1.992 2.502 2.502 2.185 2.565 2.565 2.661 3.36 2.424 2.424 2.244 1.515 1.169 2.715 -9999 -9999 -9999 -9999 -9999 -9999 -9999 -9999 -9999 -9999 -9999 -9999 -9999 -9999 -9999 -9999 -9999 -9999 -9999 -9999 -9999 -9999 -9999 -9999 -9999 -9999 -9999 -9999 -9999 -9999 -9999 -9999 -9999 -9999 -9999 -9999 
-9999 -9999 -9999 -9999 -9999 -9999 -9999 -9999 -9999 -9999 -9999 -9999 -9999 -9999 -9999 -9999 -9999 -9999 -9999 -9999 -9999 -9999 -9999 7.366 7.366 6.835 6.835 5.952 5.822 5.558 4.039 3.254 3.147 2.508 2.508 2.508 1.599 1.599 1.702 0.306 0.306 1.326 1.326 1.326 0.206 0.629 0.629 0.629 1.609 1.609 1.609 1.609 1.603 1.463 1.655 1.655 1.293 1.152 0.821 0.439 0.439 0.439 0.725 1.255 1.255 1.255 1.176 1.176 0.844 0.844 0.844 0.544 1.735 2.246 2.246 0.725 0.725 2.07 2.133 2.133 2.133 2.133 1.476 0.224 0.224 0.215 0.215 0.209 0.288 1.939 1.939 1.939 1.395 2.149 0.18 0.966 0.966 1.157 1.314 1.422 1.422 1.314 1.253 1.253 0.563 0.618 0.618 0.528 0.678 0.678 1.239 1.239 1.368 1.368 1.368 1.368 0.894 1.33 1.785 2.34 2.34 2.34 1.718 1.932 1.932 2.776 3.488 3.488 3.488 2.889 2.912 2.912 2.912 2.908 2.908 2.908 2.908 2.499 2.499 2.499 2.499 2.025 2.456 2.955 2.955 3.332 3.332 3.454 3.454 3.454 3.177 3.177 2.935 1.226 1.992 1.992 2.185 2.185 1.835 2.206 2.206 2.424 2.507 2.507 2.424 2.244 2.221 2.221 2.288 -9999 -9999 -9999 -9999 -9999 -9999 -9999 -9999 -9999 -9999 -9999 -9999 -9999 -9999 -9999 -9999 -9999 -9999 -9999 -9999 -9999 -9999 -9999 -9999 -9999 -9999 -9999 -9999 -9999 -9999 -9999 -9999 -9999 -9999 -9999 
-9999 -9999 -9999 -9999 -9999 -9999 -9999 -9999 -9999 -9999 -9999 -9999 -9999 -9999 -9999 -9999 -9999 -9999 -9999 -9999 -9999 -9999 -9999 -9999 6.936 6.835 6.386 6.48 6.154 5.996 4.967 3.254 3.147 2.508 2.508 2.508 1.599 1.702 1.702 1.702 0.306 0.279 0.264 0.235 0.243 1.306 1.306 1.306 1.306 1.609 1.609 1.609 1.603 1.603 1.463 1.463 1.293 0.366 0.366 0.439 0.439 0.439 0.264 0.725 0.725 0.544 0.484 0.824 0.844 0.844 0.844 0.492 0.492 0.574 0.574 0.725 2.07 2.07 2.133 2.133 2.133 2.133 1.476 0.211 0.215 0.215 1.676 1.676 1.73 1.939 1.939 1.939 2.149 2.149 2.149 0.194 0.966 0.966 1.422 1.422 1.422 1.422 2.214 2.214 1.582 1.582 0.431 0.197 0.678 0.678 0.678 1.059 1.003 1.368 1.368 1.368 0.811 1.33 2.34 2.34 2.34 2.34 1.877 1.618 1.917 2.776 3.488 3.488 3.488 2.889 2.401 2.912 1.832 1.832 1.832 1.832 1.812 2.499 2.499 2.499 2.499 2.168 2.604 2.955 2.955 2.955 3.332 3.454 3.454 3.177 3.177 3.177 1.375 1.346 1.298 1.298 1.364 1.715 2.001 2.001 2.418 2.507 2.507 2.507 2.424 2.255 2.255 2.953 3.104 3.104 -9999 -9999 -9999 -9999 -9999 -9999 -9999 -9999 -9999 -9999 -9999 -9999 -9999 -9999 -9999 -9999 -9999 -9999 -9999 -9999 -9999 -9999 -9999 -9999 -9999 -9999 -9999 -9999 -9999 -9999 -9999 -9999 -9999 -9999 
-9999 -9999 -9999 -9999 -9999 -9999 -9999 -9999 -9999 -9999 -9999 -9999 -9999 -9999 -9999 -9999 -9999 -9999 -9999 -9999 -9999 -9999 -9999 -9999 -9999 6.497 6.497 6.48 6.48 6.154 5.996 4.967 3.009 2.508 2.508 2.508 1.599 1.702 1.702 1.702 1.348 0.3 0.3 0.3 0.277 1.306 1.306 1.306 1.306 1.129 1.609 1.603 1.603 1.603 1.463 0.558 0.558 0.366 0.366 0.246 0.129 0.129 0.264 0.264 0.264 0.264 0.262 0.484 0.824 0.824 0.824 0.492 0.574 1.473 1.473 1.492 1.894 2.07 2.07 2.133 2.133 1.476 0.199 0.199 0.199 0.235 1.676 1.676 1.73 1.939 1.939 1.939 2.149 2.149 2.149 0.194 0.194 1.287 1.422 1.464 2.117 2.214 2.214 2.214 1.713 1.713 1.648 1.467 0.197 0.197 0.197 1.003 1.003 1.003 0.811 0.811 0.14 1.33 2.217 2.34 2.34 2.217 1.666 1.323 2.11 2.37 3.488 3.488 3.488 2.049 2.155 1.721 1.215 1.832 1.832 1.832 1.812 1.812 2.499 2.499 2.192 2.222 2.456 2.955 2.955 2.955 2.397 2.922 2.922 2.922 2.922 2.16 2.258 2.258 1.346 1.542 1.682 1.715 2.001 2.001 2.418 2.507 2.507 2.507 2.244 2.255 2.288 2.953 3.104 3.104 -9999 -9999 -9999 -9999 -9999 -9999 -9999 -9999 -9999 -9999 -9999 -9999 -9999 -9999 -9999 -9999 -9999 -9999 -9999 -9999 -9999 -9999 -9999 -9999 -9999 -9999 -9999 -9999 -9999 -9999 -9999 -9999 -9999 -9999 
-9999 -9999 -9999 -9999 -9999 -9999 -9999 -9999 -9999 -9999 -9999 -9999 -9999 -9999 -9999 -9999 -9999 -9999 -9999 -9999 -9999 -9999 -9999 -9999 -9999 -9999 6.497 6.481 6.48 6.48 5.996 5.214 4.163 2.041 1.25 0.255 1.537 1.702 1.702 1.702 1.348 0.301 0.3 0.3 0.277 1.205 1.306 1.306 0.799 0.737 1.223 1.603 1.603 0.457 0.558 0.558 0.366 0.366 0.366 0.184 0.176 1.795 1.795 0.264 1.38 1.38 1.463 1.463 1.463 0.553 0.492 0.492 1.475 1.475 1.475 1.894 2.215 2.249 2.249 1.736 1.702 1.702 1.524 0.833 0.199 0.262 1.665 1.676 1.676 1.73 1.73 1.618 2.149 2.149 2.149 2.034 1.9 1.287 1.464 2.117 2.117 2.214 2.214 2.214 2.099 1.713 1.648 1.467 0.459 0.261 0.186 1.003 1.003 1.003 0.462 0.154 1.171 1.171 2.217 2.217 2.217 1.802 1.802 2.11 2.138 2.138 2.138 2.138 2.063 2.049 2.049 1.721 1.061 0.952 1.257 1.257 0.178 1.812 1.812 2.657 2.657 2.521 2.521 2.76 2.76 2.76 2.366 2.922 2.922 2.922 2.922 2.258 2.258 2.258 2.258 1.542 1.682 1.715 2.001 2.001 2.418 2.418 2.507 2.507 2.36 2.36 2.36 2.953 3.104 3.104 3.104 -9999 -9999 -9999 -9999 -9999 -9999 -9999 -9999 -9999 -9999 -9999 -9999 -9999 -9999 -9999 -9999 -9999 -9999 -9999 -9999 -9999 -9999 -9999 -9999 -9999 -9999 -9999 -9999 -9999 -9999 -9999 -9999 -9999 
-9999 -9999 -9999 -9999 -9999 -9999 -9999 -9999 -9999 -9999 -9999 -9999 -9999 -9999 -9999 -9999 -9999 -9999 -9999 -9999 -9999 -9999 -9999 -9999 -9999 -9999 6.481 6.481 6.481 6.154 5.64 5.214 3.812 2.111 1.25 0.261 1.569 1.91 2.272 1.91 1.844 0.301 0.3 1.28 1.28 1.195 1.195 1.195 0.258 0.258 0.134 0.134 0.148 0.359 0.359 0.359 0.262 0.262 0.262 0.198 1.795 1.795 1.795 1.795 1.679 1.679 1.463 1.463 1.463 1.088 0.341 0.42 1.475 1.475 1.839 1.894 2.249 2.249 2.249 2.249 1.702 2.032 1.702 1.334 0.833 1.57 1.665 1.665 1.665 1.665 0.549 1.491 1.855 2.034 2.034 2.034 2.034 1.287 1.413 2.117 2.117 2.117 2.214 2.214 2.099 1.713 1.648 0.459 0.459 0.3 0.231 1.003 1.003 1.003 2.035 2.826 2.826 2.666 1.171 1.4 1.802 1.802 1.802 2.127 2.138 2.138 2.138 2.138 2.063 2.267 2.267 2.035 1.699 0.135 0.135 0.168 0.168 0.359 2.657 2.657 2.657 2.657 2.521 2.76 2.76 2.76 2.366 2.366 2.922 2.922 1.525 2.258 2.258 2.299 2.299 1.977 1.682 1.682 1.895 1.964 1.964 2.232 2.232 2.206 2.36 2.36 2.36 2.009 2.356 2.848 2.848 2.848 -9999 -9999 -9999 -9999 -9999 -9999 -9999 -9999 -9999 -9999 -9999 -9999 -9999 -9999 -9999 -9999 -9999 -9999 -9999 -9999 -9999 -9999 -9999 -9999 -9999 -9999 -9999 -9999 -9999 -9999 -9999 -9999 
-9999 -9999 -9999 -9999 -9999 -9999 -9999 -9999 -9999 -9999 -9999 -9999 -9999 -9999 -9999 -9999 -9999 -9999 -9999 -9999 -9999 -9999 -9999 -9999 -9999 -9999 -9999 6.481 6.236 6.092 5.64 5.214 3.812 2.111 1.248 1.653 1.653 2.272 2.272 2.272 1.91 0.301 1.28 1.995 1.28 1.28 1.195 1.195 0.989 0.177 0.143 0.203 0.176 0.359 0.359 0.359 0.359 0.262 0.262 0.226 1.795 1.795 1.795 1.795 1.679 1.679 1.679 1.463 1.463 1.088 0.409 0.42 0.482 1.475 1.475 1.839 2.249 2.249 2.249 2.249 2.032 2.032 2.032 1.334 1.57 1.57 1.57 1.665 1.665 0.396 0.396 1.353 1.641 2.034 2.119 2.119 2.119 1.376 0.167 0.167 1.426 2.117 2.099 2.099 1.916 1.916 1.648 0.738 0.864 0.864 0.241 0.817 0.817 0.817 2.035 2.826 2.826 2.826 2.666 1.386 1.802 1.802 2.26 2.127 2.206 2.991 2.991 2.063 2.267 2.267 2.267 2.267 2.035 0.135 0.147 0.147 0.311 1.213 2.657 2.657 2.657 2.657 2.521 2.76 2.76 2.76 1.912 1.912 1.606 1.606 1.525 1.664 2.299 2.299 2.299 2.146 1.977 1.587 1.639 1.895 1.861 2.206 2.206 2.206 2.36 2.36 2.36 2.356 2.356 2.848 2.848 2.848 -9999 -9999 -9999 -9999 -9999 -9999 -9999 -9999 -9999 -9999 -9999 -9999 -9999 -9999 -9999 -9999 -9999 -9999 -9999 -9999 -9999 -9999 -9999 -9999 -9999 -9999 -9999 -9999 -9999 -9999 -9999 -9999 
-9999 -9999 -9999 -9999 -9999 -9999 -9999 -9999 -9999 -9999 -9999 -9999 -9999 -9999 -9999 -9999 -9999 -9999 -9999 -9999 -9999 -9999 -9999 -9999 -9999 -9999 -9999 -9999 6.092 5.173 5.173 3.812 2.111 1.248 1.653 1.653 1.653 2.272 2.272 2.272 1.844 1.261 1.995 2.323 2.323 2.323 1.195 1.195 0.989 0.177 0.203 0.203 0.203 0.359 0.359 0.359 0.262 0.262 0.262 0.226 1.568 1.795 1.795 1.679 1.679 1.679 1.679 1.463 1.333 1.096 0.409 0.461 0.482 0.482 0.482 1.677 1.677 2.249 1.736 1.649 2.032 2.032 2.032 1.191 1.57 1.57 1.609 1.609 1.058 1.434 1.707 1.707 1.707 2.119 2.119 2.947 2.947 2.848 2.72 0.167 0.564 1.567 1.567 1.916 1.916 1.916 1.916 1.237 1.237 0.909 0.909 0.241 1.465 1.743 2.064 2.826 2.826 2.826 2.666 0.276 1.383 2.367 2.367 2.531 2.991 3.247 3.247 3.247 2.267 2.267 2.267 2.267 2.035 1.699 0.147 0.569 0.721 1.213 1.545 1.545 2.14 2.14 2.405 2.405 1.92 1.272 1.912 1.737 1.737 1.286 1.418 1.418 2.299 2.299 2.299 2.146 1.977 1.587 1.587 1.587 1.861 1.861 2.206 2.206 1.439 1.439 1.439 2.356 2.356 2.848 2.848 2.848 1.849 -9999 -9999 -9999 -9999 -9999 -9999 -9999 -9999 -9999 -9999 -9999 -9999 -9999 -9999 -9999 -9999 -9999 -9999 -9999 -9999 -9999 -9999 -9999 -9999 -9999 -9999 -9999 -9999 -9999 -9999 -9999 
-9999 -9999 -9999 -9999 -9999 -9999 -9999 -9999 -9999 -9999 -9999 -9999 -9999 -9999 -9999 -9999 -9999 -9999 -9999 -9999 -9999 -9999 -9999 -9999 -9999 -9999 -9999 -9999 5.974 5.116 3.587 3.587 2.109 1.248 1.248 1.653 1.653 2.272 2.272 2.272 0.27 1.261 2.323 2.323 2.323 2.323 1.508 0.989 0.989 0.194 0.203 0.203 0.203 0.215 0.215 0.366 0.366 0.366 0.296 0.296 0.25 1.568 1.471 1.471 1.679 1.679 1.436 1.333 1.096 0.338 0.338 1.036 1.036 0.971 0.848 0.895 1.492 1.492 1.649 1.649 2.032 2.032 2.032 1.191 1.57 1.609 1.609 1.609 1.609 1.688 1.707 1.707 1.707 1.77 2.947 2.947 2.947 2.947 2.72 0.198 0.564 0.564 1.206 1.916 1.916 1.916 1.261 1.871 1.871 1.871 0.909 1.465 1.743 1.896 2.064 2.35 2.826 2.35 1.996 1.382 1.251 2.367 2.367 2.531 2.991 3.247 3.247 3.247 1.997 2.267 2.267 2.035 1.902 1.713 1.713 0.721 1.49 1.601 1.601 1.601 2.14 2.14 2.14 2.139 2.116 1.065 1.737 1.737 1.737 1.504 1.418 1.418 1.464 2.299 2.299 2.146 1.376 1.48 0.846 1.44 1.617 1.152 1.807 1.807 1.807 1.166 1.231 1.231 1.356 2.356 2.296 2.061 1.938 1.849 -9999 -9999 -9999 -9999 -9999 -9999 -9999 -9999 -9999 -9999 -9999 -9999 -9999 -9999 -9999 -9999 -9999 -9999 -9999 -9999 -9999 -9999 -9999 -9999 -9999 -9999 -9999 -9999 -9999 -9999 
-9999 -9999 -9999 -9999 -9999 -9999 -9999 -9999 -9999 -9999 -9999 -9999 -9999 -9999 -9999 -9999 -9999 -9999 -9999 -9999 -9999 -9999 -9999 -9999 -9999 -9999 -9999 -9999 -9999 5.974 3.381 1.862 1.624 1.281 1.957 1.957 1.953 1.953 1.611 2.286 1.372 0.27 1.995 2.323 2.323 2.323 1.5 0.989 0.989 0.196 0.203 0.203 0.203 0.215 0.366 0.366 0.366 0.366 0.296 0.296 0.25 1.122 1.122 1.471 1.471 0.912 0.543 0.391 0.267 1.049 1.226 1.226 1.226 1.036 0.848 1.492 1.492 1.492 1.649 1.649 1.706 1.706 1.706 1.191 1.191 1.609 1.609 1.609 1.609 1.688 1.707 1.707 1.707 1.77 2.947 2.947 2.947 2.947 2.72 1.212 0.198 0.563 1.784 1.784 1.929 1.929 1.929 1.871 1.871 1.871 1.056 1.465 1.465 1.896 2.144 2.35 2.35 2.35 1.382 1.382 1.607 2.26 2.367 2.531 2.531 3.247 3.247 3.247 0.129 1.573 1.902 1.902 1.156 1.979 1.713 1.713 1.49 2.071 2.071 2.038 1.601 2.139 2.139 2.901 2.901 2.901 2.081 1.942 1.737 1.504 1.418 1.418 2.051 2.051 2.051 1.878 1.878 1.695 1.48 1.617 1.617 1.617 1.807 1.807 1.807 1.029 1.431 1.431 2.296 2.296 2.296 2.599 2.243 2.115 -9999 -9999 -9999 -9999 -9999 -9999 -9999 -9999 -9999 -9999 -9999 -9999 -9999 -9999 -9999 -9999 -9999 -9999 -9999 -9999 -9999 -9999 -9999 -9999 -9999 -9999 -9999 -9999 -9999 -9999 
-9999 -9999 -9999 -9999 -9999 -9999 -9999 -9999 -9999 -9999 -9999 -9999 -9999 -9999 -9999 -9999 -9999 -9999 -9999 -9999 -9999 -9999 -9999 -9999 -9999 -9999 -9999 -9999 -9999 -9999 5.108 4.207 4.001 1.957 2.731 1.957 2.114 2.114 2.286 2.286 2.286 1.372 1.42 1.597 1.597 1.597 1.5 0.204 0.204 0.204 0.221 0.195 0.19 0.215 0.215 0.366 0.366 0.366 0.296 0.296 0.258 1.122 1.122 1.122 0.989 0.912 0.391 0.391 0.267 1.374 1.821 1.226 1.226 1.088 0.461 1.408 1.536 1.536 1.536 1.239 1.424 1.706 1.424 1.191 1.252 1.252 1.609 1.609 1.173 1.688 1.688 1.707 1.336 1.781 2.348 2.947 2.947 2.72 2.72 1.212 0.098 0.151 0.992 1.784 1.929 1.929 1.929 1.871 1.871 1.871 1.895 1.895 1.465 1.788 2.144 2.144 2.144 2.06 1.382 1.382 1.607 1.607 2.204 2.204 2.204 2.204 1.831 0.148 0.148 0.237 0.237 2.078 2.078 2.078 1.979 1.713 2.071 2.071 2.071 2.038 2.038 1.438 2.901 2.901 2.901 2.901 2.116 2.081 1.504 1.492 1.41 2.051 2.051 2.051 2.051 1.992 1.992 1.695 1.48 1.617 1.844 1.844 1.807 1.871 1.871 1.871 1.431 1.431 2.296 2.296 2.599 2.599 2.743 2.743 2.274 -9999 -9999 -9999 -9999 -9999 -9999 -9999 -9999 -9999 -9999 -9999 -9999 -9999 -9999 -9999 -9999 -9999 -9999 -9999 -9999 -9999 -9999 -9999 -9999 -9999 -9999 -9999 -9999 -9999 
-9999 -9999 -9999 -9999 -9999 -9999 -9999 -9999 -9999 -9999 -9999 -9999 -9999 -9999 -9999 -9999 -9999 -9999 -9999 -9999 -9999 -9999 -9999 -9999 -9999 -9999 -9999 -9999 -9999 -9999 5.108 4.714 4.975 4.975 4.629 3.057 2.114 2.587 2.692 3.332 3.332 3.086 2.792 2.792 2.792 1.5 0.43 0.43 0.23 0.23 0.293 0.293 0.25 0.186 0.186 0.24 0.24 0.24 0.296 0.258 0.885 1.265 1.265 1.265 0.989 1.094 1.094 1.42 1.374 1.821 1.821 1.821 1.226 1.088 1.573 1.573 1.536 1.536 1.536 1.477 1.021 0.362 0.362 0.347 1.252 1.252 1.252 1.289 1.289 1.173 1.336 1.859 1.859 1.859 2.029 2.029 2.044 2.044 2.029 2.029 1.146 0.228 0.151 0.992 1.929 1.929 1.929 1.42 1.341 1.447 1.895 1.895 1.895 1.788 2.144 2.144 2.273 2.273 1.6 1.6 1.382 1.607 2.204 2.204 2.204 1.831 0.235 0.235 0.195 0.248 2.357 2.357 2.357 2.078 2.023 1.845 2.071 2.071 2.071 2.038 2.038 1.438 2.144 2.901 2.901 2.901 2.081 2.081 1.533 2.619 2.619 2.619 2.619 2.304 2.051 2.239 2.239 2.239 1.48 1.844 1.844 1.844 1.871 1.871 1.871 1.871 1.431 1.431 1.431 2.296 2.599 2.743 2.743 2.743 2.743 2.274 -9999 -9999 -9999 -9999 -9999 -9999 -9999 -9999 -9999 -9999 -9999 -9999 -9999 -9999 -9999 -9999 -9999 -9999 -9999 -9999 -9999 -9999 -9999 -9999 -9999 -9999 -9999 -9999 
-9999 -9999 -9999 -9999 -9999 -9999 -9999 -9999 -9999 -9999 -9999 -9999 -9999 -9999 -9999 -9999 -9999 -9999 -9999 -9999 -9999 -9999 -9999 -9999 -9999 -9999 -9999 -9999 -9999 -9999 -9999 5.493 5.493 5.268 4.975 4.629 4.507 3.648 4.344 4.519 4.761 4.761 3.985 3.098 2.792 0.43 0.43 2.289 0.235 0.286 0.293 0.293 0.293 0.25 0.22 0.186 0.175 0.171 0.23 0.268 0.268 1.265 1.265 1.265 0.989 1.094 2.73 1.42 1.42 1.821 1.821 1.821 1.296 1.573 1.573 1.573 1.536 1.536 1.536 1.477 0.233 0.362 0.233 0.238 1.252 1.252 1.651 1.651 1.651 1.346 1.336 1.859 1.859 1.859 2.029 2.044 2.044 2.044 2.044 2.029 2.029 1.543 0.21 0.125 2.251 2.251 2.465 2.465 1.341 1.447 1.895 1.895 1.895 1.73 1.803 2.38 2.38 2.332 2.332 2.332 1.642 1.282 1.124 0.938 0.604 0.235 0.235 0.235 0.248 0.248 2.357 2.357 2.357 2.078 2.023 2.226 2.226 2.071 2.071 2.038 1.573 1.948 2.144 2.144 2.144 2.144 2.081 1.533 1.533 2.619 2.619 2.619 2.619 2.304 2.304 2.239 2.239 2.239 1.276 1.844 1.844 1.844 1.844 1.871 1.871 1.871 1.431 1.431 1.147 1.654 2.599 2.743 2.743 2.743 2.743 2.33 -9999 -9999 -9999 -9999 -9999 -9999 -9999 -9999 -9999 -9999 -9999 -9999 -9999 -9999 -9999 -9999 -9999 -9999 -9999 -9999 -9999 -9999 -9999 -9999 -9999 -9999 -9999 -9999 
-9999 -9999 -9999 -9999 -9999 -9999 -9999 -9999 -9999 -9999 -9999 -9999 -9999 -9999 -9999 -9999 -9999 -9999 -9999 -9999 -9999 -9999 -9999 -9999 -9999 -9999 -9999 -9999 -9999 -9999 -9999 -9999 5.935 5.268 5.268 4.839 4.952 4.507 4.966 4.966 4.849 4.761 4.341 4.341 3.717 3.717 2.743 2.743 2.743 2.743 0.293 0.293 0.293 0.25 0.221 0.185 0.179 0.254 0.254 0.268 0.268 1.265 1.265 1.265 0.941 2.73 2.73 2.73 2.73 1.821 1.821 1.821 1.296 1.573 1.573 1.573 1.573 1.178 1.118 1.118 0.172 0.233 0.233 0.208 0.569 1.168 1.651 1.748 1.905 1.748 1.748 1.859 1.859 1.859 1.87 2.044 2.044 2.044 2.044 2.029 2.029 1.543 1.543 1.312 2.251 2.465 2.465 2.465 2.465 1.837 1.509 2.206 2.206 2.292 2.38 2.416 2.416 2.416 2.332 2.332 1.642 1.642 0.938 0.271 0.271 0.235 1.831 1.831 1.599 2.009 2.685 3.64 3.64 3.64 2.226 2.515 2.226 2.226 1.892 2.309 2.309 2.309 2.271 2.144 2.144 2.06 1.533 1.533 1.491 1.835 2.619 2.619 2.531 2.304 2.007 2.239 2.239 2.239 1.188 1.834 1.844 1.844 0.978 1.764 2.102 2.102 2.102 1.922 1.922 1.922 1.276 1.672 2.743 2.198 2.198 2.33 2.33 -9999 -9999 -9999 -9999 -9999 -9999 -9999 -9999 -9999 -9999 -9999 -9999 -9999 -9999 -9999 -9999 -9999 -9999 -9999 -9999 -9999 -9999 -9999 -9999 -9999 -9999 -9999 
-9999 -9999 -9999 -9999 -9999 -9999 -9999 -9999 -9999 -9999 -9999 -9999 -9999 -9999 -9999 -9999 -9999 -9999 -9999 -9999 -9999 -9999 -9999 -9999 -9999 -9999 -9999 -9999 -9999 -9999 -9999 -9999 6.268 5.935 5.608 5.218 5.218 5.218 5.323 5.323 5.323 5.57 5.57 5.57 4.681 3.717 3.717 2.743 2.743 2.743 1.02 1.02 0.407 0.407 0.407 1.702 1.702 1.702 1.522 0.268 0.268 0.337 0.337 0.337 1.864 2.73 2.73 2.73 2.73 1.205 1.296 1.296 1.296 0.243 1.573 1.573 1.138 1.118 1.118 1.118 0.224 0.21 0.251 0.251 0.251 1.168 1.651 1.905 1.905 1.905 1.748 1.252 1.268 1.524 1.641 1.682 2.044 2.044 2.029 2.029 1.609 1.609 1.609 1.312 2.251 2.465 2.465 2.465 2.465 1.837 1.837 2.206 2.292 2.292 2.504 2.504 2.504 2.416 2.332 2.332 1.642 1.282 0.271 0.271 0.271 2.104 1.97 1.97 2.009 2.009 3.214 3.64 3.64 3.64 3.578 2.737 2.737 2.226 1.11 2.309 2.309 2.309 2.285 2.271 2.06 2.06 1.216 1.216 1.216 1.174 2.074 2.074 2.007 2.007 2.007 2.007 1.78 1.78 1.834 1.834 2.112 2.112 2.112 1.764 2.102 2.102 2.102 1.922 1.922 1.922 1.922 1.482 2.053 2.198 2.198 2.198 2.33 2.33 -9999 -9999 -9999 -9999 -9999 -9999 -9999 -9999 -9999 -9999 -9999 -9999 -9999 -9999 -9999 -9999 -9999 -9999 -9999 -9999 -9999 -9999 -9999 -9999 -9999 -9999 
-9999 -9999 -9999 -9999 -9999 -9999 -9999 -9999 -9999 -9999 -9999 -9999 -9999 -9999 -9999 -9999 -9999 -9999 -9999 -9999 -9999 -9999 -9999 -9999 -9999 -9999 -9999 -9999 -9999 -9999 -9999 -9999 -9999 6.268 5.608 5.608 5.218 5.218 5.323 5.323 5.551 5.57 5.57 5.57 4.681 3.717 2.289 2.743 2.743 2.082 1.02 1.02 0.407 0.407 1.661 1.702 1.702 1.702 1.702 0.254 0.268 0.185 0.337 1.864 2.071 2.071 2.73 2.73 1.205 1.205 1.195 1.195 1.195 0.243 0.243 0.22 0.22 1.118 1.118 1.118 1.063 0.296 0.251 1.334 1.334 1.334 1.361 1.905 1.905 1.905 1.387 0.258 1.252 1.252 0.287 1.092 1.092 1.418 1.418 1.609 1.609 1.609 1.609 1.312 2.091 2.431 2.465 2.431 2.246 1.837 1.837 2.206 2.292 2.292 2.504 2.504 2.504 2.416 2.115 1.853 0.142 0.17 0.271 1.303 2.104 2.104 2.104 1.97 2.009 2.009 3.214 3.64 3.64 3.64 3.578 3.54 3.233 2.737 1.702 2.309 2.309 2.309 2.285 2.271 2.06 1.748 1.748 1.198 2.141 2.265 2.265 2.238 2.074 2.007 2.007 1.699 1.78 1.188 1.834 1.834 2.112 2.112 2.112 2.112 2.102 2.102 2.102 1.922 1.922 1.922 1.482 1.787 2.131 2.198 2.198 2.131 2.128 2.037 -9999 -9999 -9999 -9999 -9999 -9999 -9999 -9999 -9999 -9999 -9999 -9999 -9999 -9999 -9999 -9999 -9999 -9999 -9999 -9999 -9999 -9999 -9999 -9999 -9999 -9999 
-9999 -9999 -9999 -9999 -9999 -9999 -9999 -9999 -9999 -9999 -9999 -9999 -9999 -9999 -9999 -9999 -9999 -9999 -9999 -9999 -9999 -9999 -9999 -9999 -9999 -9999 -9999 -9999 -9999 -9999 -9999 -9999 -9999 -9999 5.839 5.661 5.218 5.363 5.363 5.551 5.551 5.57 5.57 5.57 5.086 3.698 2.082 2.082 2.082 1.599 1.02 1.02 0.407 0.407 1.537 1.702 1.702 1.702 1.522 0.336 0.336 0.265 0.265 1.91 2.071 2.071 2.071 2.071 1.205 1.205 1.271 1.846 1.846 0.243 0.243 0.202 0.22 0.237 1.118 1.063 0.296 0.296 1.334 1.334 1.334 1.334 1.3 1.905 1.905 1.905 1.387 1.387 0.147 0.287 0.287 0.756 0.756 1.05 1.507 1.507 1.609 1.609 1.609 0.778 0.249 1.331 2.246 2.246 2.246 1.837 1.665 1.517 2.206 2.292 2.504 2.504 2.504 2.115 1.853 1.853 0.143 0.26 1.377 1.58 2.991 2.991 2.991 2.856 1.935 2.539 2.566 3.214 3.64 3.578 3.54 3.54 3.233 2.737 2.441 2.441 2.4 2.4 2.271 2.051 1.748 1.748 1.748 1.748 2.265 2.265 2.265 2.265 2.074 1.661 2.256 2.489 2.489 1.707 1.707 1.707 2.112 2.112 2.112 1.847 1.596 2.102 1.88 1.88 1.88 0.893 1.482 1.787 2.131 2.131 2.131 2.131 1.984 1.774 0.99 -9999 -9999 -9999 -9999 -9999 -9999 -9999 -9999 -9999 -9999 -9999 -9999 -9999 -9999 -9999 -9999 -9999 -9999 -9999 -9999 -9999 -9999 -9999 -9999 -9999 
-9999 -9999 -9999 -9999 -9999 -9999 -9999 -9999 -9999 -9999 -9999 -9999 -9999 -9999 -9999 -9999 -9999 -9999 -9999 -9999 -9999 -9999 -9999 -9999 -9999 -9999 -9999 -9999 -9999 -9999 -9999 -9999 -9999 -9999 6.064 5.661 5.537 5.537 5.688 5.688 5.619 5.619 5.57 5.269 5.086 4.93 1.559 2.082 2.082 1.443 1.443 0.283 0.283 0.407 0.295 1.537 1.702 1.145 1.145 0.741 1.064 1.508 1.508 1.91 1.91 2.071 2.071 1.767 1.549 1.549 1.846 1.846 1.846 1.846 0.105 0.236 0.236 0.237 0.237 0.296 0.296 0.296 0.241 1.334 1.334 1.334 1.147 0.08 1.387 1.387 1.387 1.387 0.181 0.287 0.287 0.287 0.685 0.685 1.507 1.507 1.507 1.507 1.152 0.778 0.249 0.184 1.207 1.504 1.662 1.662 1.662 1.477 1.517 1.477 2.04 1.531 1.804 1.804 1.721 0.143 0.26 1.008 1.58 2.39 2.991 2.991 2.991 2.991 2.486 2.349 2.539 2.787 2.924 3.54 3.54 3.54 3.233 2.628 2.608 2.441 2.4 2.4 2.09 2.469 2.469 2.469 2.461 2.461 2.635 2.635 2.526 2.526 2.248 2.256 2.489 2.672 2.743 2.743 2.743 1.707 1.707 1.847 1.847 1.847 1.967 1.967 1.967 2.253 2.253 1.274 0.893 1.482 2.102 2.131 2.131 2.102 1.984 1.921 1.774 0.99 -9999 -9999 -9999 -9999 -9999 -9999 -9999 -9999 -9999 -9999 -9999 -9999 -9999 -9999 -9999 -9999 -9999 -9999 -9999 -9999 -9999 -9999 -9999 -9999 
-9999 -9999 -9999 -9999 -9999 -9999 -9999 -9999 -9999 -9999 -9999 -9999 -9999 -9999 -9999 -9999 -9999 -9999 -9999 -9999 -9999 -9999 -9999 -9999 -9999 -9999 -9999 -9999 -9999 -9999 -9999 -9999 -9999 -9999 -9999 5.661 5.537 5.688 5.688 5.688 5.688 5.619 5.619 5.269 4.93 3.461 1.687 1.478 1.443 1.443 1.443 0.283 0.283 0.283 0.28 0.297 1.145 1.145 0.408 1.064 1.508 1.831 1.831 1.831 1.91 1.91 1.113 1.549 1.549 1.549 1.846 1.846 1.846 1.846 0.236 0.236 0.722 0.722 0.722 0.237 0.2 0.21 1.443 0.284 1.147 1.147 1.147 1.147 0.932 1.387 1.387 1.895 1.895 1.895 0.204 0.172 0.168 0.099 0.254 1.507 1.507 1.301 0.778 0.778 0.362 0.362 0.542 1.207 1.662 1.662 1.662 1.477 1.477 1.477 1.477 0.166 0.172 0.172 0.225 0.244 0.264 1.008 2.012 2.39 2.991 2.991 2.991 2.856 2.376 2.349 2.388 2.787 2.787 2.924 2.924 3.233 2.608 2.608 2.608 2.441 2.4 2.4 2.469 2.469 2.469 2.469 2.461 2.635 2.635 2.635 2.635 2.526 2.325 2.256 2.921 2.921 2.743 2.743 2.743 1.906 1.6 1.847 1.847 2.114 2.67 2.114 2.114 2.459 2.459 2.459 2.473 2.473 2.473 2.104 2.102 2.102 1.921 1.774 1.039 0.99 -9999 -9999 -9999 -9999 -9999 -9999 -9999 -9999 -9999 -9999 -9999 -9999 -9999 -9999 -9999 -9999 -9999 -9999 -9999 -9999 -9999 -9999 -9999 -9999 
-9999 -9999 -9999 -9999 -9999 -9999 -9999 -9999 -9999 -9999 -9999 -9999 -9999 -9999 -9999 -9999 -9999 -9999 -9999 -9999 -9999 -9999 -9999 -9999 -9999 -9999 -9999 -9999 -9999 -9999 -9999 -9999 -9999 -9999 -9999 -9999 5.669 5.688 5.688 5.688 5.688 5.619 5.619 4.892 4.888 3.058 1.687 1.687 1.443 1.443 1.443 0.208 0.28 0.28 0.28 0.272 0.272 0.408 0.408 1.064 1.508 1.831 1.831 1.831 1.831 1.668 1.668 1.153 1.549 1.549 1.284 1.846 1.846 0.208 0.236 0.251 0.722 0.722 0.722 0.2 0.2 1.443 1.443 1.443 1.36 1.36 1.147 1.147 1.629 1.629 1.629 1.895 2.183 2.183 0.204 0.204 0.169 0.254 0.254 1.288 1.288 1.288 0.324 0.362 0.362 0.362 0.134 1.189 1.662 1.662 1.662 1.101 1.477 1.477 0.192 0.166 1.481 1.481 1.481 0.408 0.458 2.012 2.012 2.012 2.39 2.39 2.376 2.376 2.376 2.349 2.135 2.787 2.787 1.723 2.582 2.582 2.237 2.608 2.021 1.695 2.061 2.09 2.09 2.469 2.469 2.469 1.978 2.635 2.635 2.635 2.635 2.325 2.325 2.921 2.921 2.921 2.921 2.787 3.087 1.906 1.902 1.87 2.415 2.67 2.67 2.67 2.339 2.459 2.459 2.459 2.473 2.473 2.473 2.104 2.102 1.542 1.527 1.039 1.039 0.982 1.058 -9999 -9999 -9999 -9999 -9999 -9999 -9999 -9999 -9999 -9999 -9999 -9999 -9999 -9999 -9999 -9999 -9999 -9999 -9999 -9999 -9999 -9999 -9999 
-9999 -9999 -9999 -9999 -9999 -9999 -9999 -9999 -9999 -9999 -9999 -9999 -9999 -9999 -9999 -9999 -9999 -9999 -9999 -9999 -9999 -9999 -9999 -9999 -9999 -9999 -9999 -9999 -9999 -9999 -9999 -9999 -9999 -9999 -9999 -9999 5.588 5.669 5.688 5.688 5.612 5.612 5.365 4.888 4.303 1.687 1.687 1.136 1.221 1.443 1.443 0.2 0.208 0.28 0.272 0.272 0.228 0.228 0.254 1.064 1.3 1.831 1.831 1.831 1.507 1.668 1.668 1.668 1.357 1.369 1.369 1.369 1.369 0.226 0.208 0.251 0.722 0.722 0.722 0.216 0.216 1.629 1.629 1.629 1.36 1.36 1.36 0.932 1.629 2.055 2.055 2.183 2.183 2.183 2.183 0.244 0.244 0.254 1.305 1.305 1.305 1.288 0.504 0.452 1.719 1.719 1.719 0.083 0.094 1.341 0.972 0.094 0.304 0.304 0.166 1.481 1.481 1.481 1.481 0.953 0.965 1.978 2.012 2.012 1.992 1.992 2.376 2.376 2.376 2.183 2.183 1.845 1.845 1.437 1.16 1.098 1.644 1.644 1.695 1.765 2.598 2.598 2.598 2.308 1.978 1.978 2.123 2.123 2.021 2.19 2.325 3.105 3.105 2.921 2.921 2.921 2.921 3.087 3.087 3.087 2.722 2.668 2.415 2.67 2.67 2.67 2.339 2.459 2.459 2.459 2.473 2.473 2.473 2.104 1.894 0.984 1.039 1.226 1.226 0.825 1.058 1.058 -9999 -9999 -9999 -9999 -9999 -9999 -9999 -9999 -9999 -9999 -9999 -9999 -9999 -9999 -9999 -9999 -9999 -9999 -9999 -9999 -9999 -9999 
-9999 -9999 -9999 -9999 -9999 -9999 -9999 -9999 -9999 -9999 -9999 -9999 -9999 -9999 -9999 -9999 -9999 -9999 -9999 -9999 -9999 -9999 -9999 -9999 -9999 -9999 -9999 -9999 -9999 -9999 -9999 -9999 -9999 -9999 -9999 -9999 -9999 5.5 5.528 5.58 5.58 5.58 5.06 4.694 4.303 0.392 0.516 0.516 0.516 0.228 0.2 0.25 0.211 0.211 0.204 0.276 0.276 0.276 0.254 0.397 0.452 1.3 1.507 1.507 1.507 1.782 1.822 1.822 2.112 1.369 1.369 1.369 1.369 0.226 0.208 0.185 0.251 0.722 0.216 1.776 1.776 1.776 1.629 1.629 1.712 1.712 1.74 2.863 2.863 2.179 2.055 1.734 2.183 2.183 2.183 0.244 0.244 0.244 1.305 1.305 1.305 1.288 0.74 1.233 1.719 1.719 1.719 1.532 0.094 0.118 0.14 0.14 0.14 0.159 0.182 0.272 1.481 1.481 1.795 2.007 2.007 2.007 1.978 1.699 1.514 1.531 1.531 1.531 2.183 2.183 2.183 1.427 1.369 1.369 1.369 0.965 0.873 1.25 1.25 1.765 2.598 2.598 2.598 2.308 2.031 2.123 2.123 2.123 2.123 2.021 3.105 3.105 3.105 3.105 2.497 2.497 2.787 3.087 3.087 3.087 2.722 2.754 2.754 2.67 2.67 2.67 2.339 2.339 2.052 2.052 2.118 2.118 2.118 1.894 1.894 0.998 0.991 1.226 1.226 1.305 1.686 1.119 -9999 -9999 -9999 -9999 -9999 -9999 -9999 -9999 -9999 -9999 -9999 -9999 -9999 -9999 -9999 -9999 -9999 -9999 -9999 -9999 -9999 -9999 
-9999 -9999 -9999 -9999 -9999 -9999 -9999 -9999 -9999 -9999 -9999 -9999 -9999 -9999 -9999 -9999 -9999 -9999 -9999 -9999 -9999 -9999 -9999 -9999 -9999 -9999 -9999 -9999 -9999 -9999 -9999 -9999 -9999 -9999 -9999 -9999 -9999 -9999 5.399 5.516 5.516 5.516 4.999 2.588 0.871 0.392 0.392 0.516 0.516 0.203 0.25 0.25 0.25 0.211 0.211 1.425 0.276 0.276 0.254 0.397 0.397 0.452 0.452 0.313 0.277 1.822 1.957 2.112 2.112 2.112 1.369 1.369 1.294 0.226 0.167 0.206 0.206 0.206 0.241 1.776 1.82 2.603 2.441 2.441 1.712 1.712 1.74 2.863 2.863 2.863 2.179 2.055 1.734 1.734 1.297 0.545 0.545 0.244 1.305 1.305 1.305 1.274 0.74 1.664 1.719 1.719 1.719 1.532 0.143 0.143 0.143 0.181 0.229 1.109 0.229 1.608 0.757 1.597 2.007 2.007 2.007 2.007 1.978 1.978 1.549 1.531 1.531 1.531 2.183 2.183 2.183 1.715 1.715 1.369 1.369 0.965 0.873 0.873 1.197 1.91 2.598 2.598 2.598 2.308 1.58 2.123 2.123 2.123 2.123 2.434 3.105 3.105 3.105 3.105 2.497 2.497 2.413 3.087 3.087 3.087 2.754 2.754 2.754 2.754 2.35 2.239 2.339 2.052 2.052 2.052 2.043 2.118 2.118 2.02 2.02 1.477 1.528 1.528 1.305 1.686 1.686 1.906 1.906 -9999 -9999 -9999 -9999 -9999 -9999 -9999 -9999 -9999 -9999 -9999 -9999 -9999 -9999 -9999 -9999 -9999 -9999 -9999 -9999 -9999 
-9999 -9999 -9999 -9999 -9999 -9999 -9999 -9999 -9999 -9999 -9999 -9999 -9999 -9999 -9999 -9999 -9999 -9999 -9999 -9999 -9999 -9999 -9999 -9999 -9999 -9999 -9999 -9999 -9999 -9999 -9999 -9999 -9999 -9999 -9999 -9999 -9999 -9999 5.399 5.516 5.516 4.999 2.588 0.871 0.871 0.871 0.348 0.348 0.348 0.25 0.25 0.25 0.25 1.346 1.425 1.54 1.425 1.426 1.426 0.276 0.397 0.397 0.246 0.258 0.258 1.904 2.112 2.112 2.112 2.112 1.294 1.294 1.294 0.172 0.167 0.206 0.206 1.347 1.347 1.82 2.603 2.603 2.603 2.547 2.343 1.712 2.863 2.863 2.863 2.863 2.796 2.112 1.961 1.552 1.552 1.552 1.142 0.436 0.302 0.802 1.274 0.74 0.491 1.233 1.664 1.664 1.532 0.138 0.143 0.177 0.181 0.229 1.109 1.109 1.608 1.627 1.608 1.608 1.795 2.007 2.007 2.007 1.986 1.699 1.549 1.531 1.531 1.531 1.427 1.41 1.715 1.715 1.744 1.715 1.369 0.965 0.556 1.197 1.197 1.197 1.91 1.91 1.328 1.328 1.316 1.258 2.123 2.123 1.077 2.434 2.479 2.479 2.798 2.479 1.638 1.886 2.413 2.413 2.639 2.639 2.754 2.754 2.754 2.754 2.239 2.02 1.985 2.052 2.052 1.985 1.967 1.967 2.02 2.02 2.02 2.852 1.528 1.769 1.825 1.825 2.492 2.492 1.906 1.906 -9999 -9999 -9999 -9999 -9999 -9999 -9999 -9999 -9999 -9999 -9999 -9999 -9999 -9999 -9999 -9999 -9999 -9999 -9999 -9999 
-9999 -9999 -9999 -9999 -9999 -9999 -9999 -9999 -9999 -9999 -9999 -9999 -9999 -9999 -9999 -9999 -9999 -9999 -9999 -9999 -9999 -9999 -9999 -9999 -9999 -9999 -9999 -9999 -9999 -9999 -9999 -9999 -9999 -9999 -9999 -9999 -9999 -9999 -9999 4.113 4.113 3.942 2.729 2.729 0.871 0.241 0.366 0.366 0.348 0.261 0.261 0.25 0.25 1.362 1.54 1.54 1.54 1.54 1.426 1.426 0.276 0.195 0.249 0.249 0.249 1.904 1.957 2.112 2.112 2.112 1.294 1.294 0.172 0.172 0.167 0.206 1.347 1.347 1.347 1.82 2.603 2.603 2.603 2.547 2.547 1.403 1.403 2.863 2.863 2.796 2.185 2.112 2.112 1.961 1.552 1.552 1.37 0.527 0.527 0.527 0.425 0.479 0.491 0.491 1.253 1.253 1.253 0.138 0.177 0.182 0.213 0.213 1.109 1.53 1.627 1.805 1.805 1.608 1.64 1.799 1.986 1.986 1.986 2.371 1.256 2.488 1.427 1.427 1.427 1.41 1.715 1.744 1.744 1.744 1.389 1.389 1.439 1.197 1.229 1.229 1.197 1.328 1.328 1.123 1.068 1.047 1.258 1.077 1.499 1.519 1.98 2.479 2.479 2.286 2.286 1.638 1.886 1.886 1.886 1.624 2.6 2.6 2.6 2.02 2.02 2.02 1.964 1.985 1.985 1.985 1.967 1.967 2.02 2.02 2.852 2.852 2.852 1.769 1.825 2.492 2.492 2.492 2.492 1.716 -9999 -9999 -9999 -9999 -9999 -9999 -9999 -9999 -9999 -9999 -9999 -9999 -9999 -9999 -9999 -9999 -9999 -9999 -9999 -9999 
-9999 -9999 -9999 -9999 -9999 -9999 -9999 -9999 -9999 -9999 -9999 -9999 -9999 -9999 -9999 -9999 -9999 -9999 -9999 -9999 -9999 -9999 -9999 -9999 -9999 -9999 -9999 -9999 -9999 -9999 -9999 -9999 -9999 -9999 -9999 -9999 -9999 -9999 -9999 -9999 3.235 2.729 3.586 2.729 1.737 0.366 0.366 0.366 0.366 0.333 0.333 0.223 1.174 1.362 1.54 1.54 1.54 1.54 1.426 1.426 0.276 0.195 0.249 0.249 0.249 1.904 1.904 1.904 1.399 0.244 0.232 0.172 0.172 0.172 0.157 0.111 0.402 1.347 1.347 1.894 2.603 2.603 2.603 2.547 2.343 1.744 2.026 2.026 2.796 2.796 2.185 2.112 2.112 1.961 1.636 1.636 1.37 1.171 0.959 0.527 0.399 0.399 0.355 0.312 0.155 0.155 0.155 1.594 1.594 1.548 0.213 0.213 1.109 1.555 1.805 1.805 1.805 1.805 1.088 1.648 1.986 1.986 2.371 2.371 2.488 2.488 2.488 1.412 1.41 1.411 1.562 1.744 1.744 1.744 1.389 1.439 1.439 1.439 1.268 1.229 1.229 1.232 1.232 1.232 0.767 1.047 1.047 1.499 1.55 1.55 1.55 1.568 2.286 2.286 2.286 1.61 1.46 1.46 1.215 1.379 1.521 1.521 1.531 2.02 2.02 2.02 1.964 1.964 1.964 1.709 1.709 1.383 1.775 2.704 2.852 2.852 2.852 1.769 1.825 2.492 2.492 2.492 2.492 1.059 1.239 -9999 -9999 -9999 -9999 -9999 -9999 -9999 -9999 -9999 -9999 -9999 -9999 -9999 -9999 -9999 -9999 -9999 -9999 -9999 
-9999 -9999 -9999 -9999 -9999 -9999 -9999 -9999 -9999 -9999 -9999 -9999 -9999 -9999 -9999 -9999 -9999 -9999 -9999 -9999 -9999 -9999 -9999 -9999 -9999 -9999 -9999 -9999 -9999 -9999 -9999 -9999 -9999 -9999 -9999 -9999 -9999 -9999 -9999 -9999 3.29 3.586 3.586 3.586 1.737 0.366 0.366 0.366 0.366 0.333 0.333 0.978 1.174 1.346 1.362 1.54 1.54 1.236 1.236 0.276 0.333 0.333 0.249 0.249 0.249 0.232 0.228 0.244 0.256 0.256 0.256 0.256 0.256 0.155 0.149 0.402 0.402 0.402 0.212 1.894 2.105 2.256 2.547 2.547 1.879 2.026 2.34 2.547 2.547 2.547 2.185 2.112 1.961 1.636 1.697 1.697 1.697 1.285 0.959 0.527 0.399 0.399 0.312 0.197 0.155 0.155 2.221 2.221 2.221 1.594 0.809 0.213 1.647 2.041 2.13 2.13 2.065 2.065 1.801 0.981 1.43 1.618 2.371 2.371 2.488 2.488 2.488 1.787 1.412 1.411 1.414 1.744 1.744 1.744 1.413 1.439 1.721 1.721 1.721 1.229 1.229 1.638 1.638 1.638 0.767 1.059 1.059 1.499 1.55 1.55 1.55 1.771 2.286 2.286 2.286 1.61 1.544 1.962 1.962 1.012 1.379 1.379 1.531 1.531 1.547 1.547 1.547 1.672 1.672 1.672 1.383 1.383 1.775 2.704 2.852 2.852 2.704 1.769 1.769 1.825 1.688 1.688 1.688 1.755 1.755 1.755 -9999 -9999 -9999 -9999 -9999 -9999 -9999 -9999 -9999 -9999 -9999 -9999 -9999 -9999 -9999 -9999 -9999 -9999 
-9999 -9999 -9999 -9999 -9999 -9999 -9999 -9999 -9999 -9999 -9999 -9999 -9999 -9999 -9999 -9999 -9999 -9999 -9999 -9999 -9999 -9999 -9999 -9999 -9999 -9999 -9999 -9999 -9999 -9999 -9999 -9999 -9999 -9999 -9999 -9999 -9999 -9999 -9999 -9999 -9999 3.586 3.586 3.586 1.833 0.356 0.366 0.366 0.333 0.333 0.333 0.978 1.174 1.174 1.174 1.309 0.288 0.288 0.265 0.333 0.333 0.333 0.276 0.249 0.21 0.222 0.222 0.244 0.256 0.256 0.256 0.256 0.256 0.196 0.182 0.402 0.402 0.402 0.212 1.894 1.894 2.105 1.87 1.879 1.879 2.026 2.547 2.547 2.547 2.547 2.3 1.648 1.324 1.636 1.697 1.697 1.697 1.285 0.959 0.119 0.132 0.145 0.145 0.145 0.229 0.389 2.221 2.221 2.221 1.594 0.809 0.809 1.647 2.299 2.299 2.13 2.13 2.065 2.065 1.176 1.43 1.618 2.371 2.371 2.488 2.488 2.488 1.787 1.412 1.893 1.893 2.3 2.709 2.709 2.709 1.79 1.815 1.79 1.721 1.721 1.215 1.638 1.638 1.638 1.374 1.059 1.606 1.606 1.55 1.55 1.55 1.667 1.771 2.286 1.61 1.61 1.962 1.962 1.962 1.349 1.552 1.552 1.552 1.145 1.547 1.547 1.547 1.547 1.24 1.134 0.982 0.982 0.982 0.478 1.808 0.663 0.663 0.471 0.471 0.471 0.471 0.541 1.15 1.755 1.755 1.755 -9999 -9999 -9999 -9999 -9999 -9999 -9999 -9999 -9999 -9999 -9999 -9999 -9999 -9999 -9999 -9999 -9999 -9999 
-9999 -9999 -9999 -9999 -9999 -9999 -9999 -9999 -9999 -9999 -9999 -9999 -9999 -9999 -9999 -9999 -9999 -9999 -9999 -9999 -9999 -9999 -9999 -9999 -9999 -9999 -9999 -9999 -9999 -9999 -9999 -9999 -9999 -9999 -9999 -9999 -9999 -9999 -9999 -9999 -9999 -9999 3.586 2.765 2.264 2.02 0.356 0.356 0.329 0.333 0.329 0.329 1.174 1.174 0.269 0.288 0.288 0.288 0.288 0.934 0.934 0.333 0.276 0.262 0.199 0.223 0.223 0.223 0.256 0.256 0.256 0.256 0.243 0.196 0.164 0.182 0.402 0.402 0.212 1.269 1.505 1.505 1.854 1.87 1.879 1.879 2.34 2.547 2.547 2.547 2.3 2.3 1.726 1.889 1.889 1.697 1.697 1.169 0.298 0.153 0.149 0.295 0.523 0.558 0.558 0.415 2.221 2.221 2.221 1.34 0.809 0.809 2.299 2.299 2.299 2.299 2.13 2.065 2.065 1.176 1.43 1.43 1.618 1.54 1.806 1.806 1.806 1.412 1.485 1.893 1.902 2.3 2.709 2.709 2.709 1.815 1.815 1.815 1.815 1.581 1.192 1.638 1.638 1.638 1.374 2.028 2.028 2.028 1.606 1.373 1.667 1.667 1.667 1.501 1.544 1.544 1.962 1.962 1.962 1.349 1.552 1.883 1.883 1.376 1.321 1.547 1.547 1.24 1.134 1.134 1.134 0.982 0.982 0.829 0.391 0.663 0.122 0.299 0.471 0.471 0.187 0.187 0.684 1.755 1.755 1.755 1.222 -9999 -9999 -9999 -9999 -9999 -9999 -9999 -9999 -9999 -9999 -9999 -9999 -9999 -9999 -9999 -9999 -9999 
-9999 -9999 -9999 -9999 -9999 -9999 -9999 -9999 -9999 -9999 -9999 -9999 -9999 -9999 -9999 -9999 -9999 -9999 -9999 -9999 -9999 -9999 -9999 -9999 -9999 -9999 -9999 -9999 -9999 -9999 -9999 -9999 -9999 -9999 -9999 -9999 -9999 -9999 -9999 -9999 -9999 -9999 2.821 2.464 2.264 2.02 1.379 0.188 0.188 0.329 0.329 0.329 0.311 0.28 0.269 0.288 0.288 0.288 1.057 1.057 1.057 0.934 0.276 0.262 0.262 0.223 0.223 0.223 0.217 0.248 0.125 0.196 0.196 0.176 0.176 0.14 0.138 0.138 0.878 1.269 1.302 2.497 2.497 2.497 1.87 1.775 1.581 1.101 2.322 2.3 2.3 2.3 1.889 1.889 1.889 1.889 1.169 0.526 0.166 1.928 0.703 1.485 1.192 0.601 0.558 0.558 2.037 1.552 1.34 1.054 0.809 0.809 2.299 2.299 2.299 2.299 2.065 2.065 1.176 1.176 0.368 0.368 0.242 1.5 1.5 1.5 1.47 0.343 1.867 1.893 1.902 2.3 2.709 2.709 2.709 2.023 2.023 1.817 2.058 2.058 2.058 1.531 1.374 1.374 2.028 2.028 2.028 2.028 2.39 2.39 2.405 1.988 1.697 1.414 1.274 3.009 3.009 3.009 2.688 1.64 1.64 1.883 1.883 1.883 1.376 1.376 1.009 1.134 1.134 1.134 0.982 0.982 0.982 0.854 0.214 0.183 0.001 0.001 0.001 0.187 0.187 0.265 0.684 0.934 1.755 0.948 1.201 1.201 -9999 -9999 -9999 -9999 -9999 -9999 -9999 -9999 -9999 -9999 -9999 -9999 -9999 -9999 -9999 -9999 
-9999 -9999 -9999 -9999 -9999 -9999 -9999 -9999 -9999 -9999 -9999 -9999 -9999 -9999 -9999 -9999 -9999 -9999 -9999 -9999 -9999 -9999 -9999 -9999 -9999 -9999 -9999 -9999 -9999 -9999 -9999 -9999 -9999 -9999 -9999 -9999 -9999 -9999 -9999 -9999 -9999 -9999 -9999 2.526 2.623 2.681 2.681 1.483 0.381 0.381 0.381 0.311 0.311 0.311 0.269 0.269 0.269 0.204 1.057 1.057 1.057 0.934 0.299 0.299 0.299 0.223 0.223 0.223 0.169 0.192 0.192 0.176 0.176 0.176 0.176 0.17 0.138 0.12 0.878 1.138 2.497 2.497 2.497 2.497 1.713 1.581 1.581 1.101 0.964 2.3 2.3 1.726 1.889 1.889 1.889 1.889 0.291 1.577 1.928 1.928 1.928 1.485 1.485 1.192 1.024 2.037 2.037 2.037 1.552 1.054 0.211 0.211 0.211 2.299 2.299 2.001 1.337 1.028 1.176 1.028 0.414 0.368 1.5 1.5 1.5 1.5 1.47 0.555 1.867 1.893 1.902 1.971 2.298 2.709 2.657 2.545 2.063 2.063 2.058 2.058 2.058 1.531 0.354 0.354 1.166 2.028 2.028 2.063 2.39 2.405 2.405 2.405 1.988 1.725 3.009 3.009 3.009 3.009 2.923 2.548 1.64 1.883 1.883 1.897 1.897 1.409 2.013 2.013 2.174 2.46 2.46 2.46 1.319 0.924 0.833 0.183 0.021 0.001 0.001 0.28 0.28 1.029 1.029 1.029 0.934 0.948 0.954 0.954 0.954 -9999 -9999 -9999 -9999 -9999 -9999 -9999 -9999 -9999 -9999 -9999 -9999 -9999 -9999 -9999 
-9999 -9999 -9999 -9999 -9999 -9999 -9999 -9999 -9999 -9999 -9999 -9999 -9999 -9999 -9999 -9999 -9999 -9999 -9999 -9999 -9999 -9999 -9999 -9999 -9999 -9999 -9999 -9999 -9999 -9999 -9999 -9999 -9999 -9999 -9999 -9999 -9999 -9999 -9999 -9999 -9999 -9999 -9999 -9999 3.345 3.345 2.681 2.681 1.757 0.447 0.381 0.311 0.311 0.318 0.318 0.204 0.204 0.197 1.057 1.057 1.057 0.364 0.327 0.327 0.327 0.236 0.256 0.256 0.2 0.2 0.2 0.173 0.176 0.176 0.176 0.17 0.161 0.226 0.878 1.138 1.484 2.497 2.497 2.497 1.581 1.581 1.581 1.153 1.185 1.185 1.825 1.825 1.554 1.889 1.889 1.324 1.977 1.977 1.977 1.928 1.928 1.702 1.84 1.84 1.024 2.128 2.128 2.128 1.566 1.054 1.054 0.211 0.211 0.195 0.195 0.821 0.939 1.028 1.028 0.414 0.414 0.368 0.305 1.5 1.5 1.5 1.47 1.508 1.485 1.867 1.8 2.298 2.298 2.657 2.657 2.657 2.545 2.063 2.058 2.058 2.058 1.531 0.354 0.128 0.128 1.621 1.621 2.063 2.39 2.405 2.405 2.405 1.988 1.725 2.79 3.009 3.009 3.009 2.923 2.548 3.196 3.196 3.196 3.05 1.897 1.897 2.013 2.174 2.174 2.46 2.46 2.46 1.389 1.091 0.924 0.021 0.021 1.482 1.482 1.108 1.108 1.029 1.029 1.029 1.254 1.254 0.954 0.954 0.954 -9999 -9999 -9999 -9999 -9999 -9999 -9999 -9999 -9999 -9999 -9999 -9999 -9999 -9999 -9999 
-9999 -9999 -9999 -9999 -9999 -9999 -9999 -9999 -9999 -9999 -9999 -9999 -9999 -9999 -9999 -9999 -9999 -9999 -9999 -9999 -9999 -9999 -9999 -9999 -9999 -9999 -9999 -9999 -9999 -9999 -9999 -9999 -9999 -9999 -9999 -9999 -9999 -9999 -9999 -9999 -9999 -9999 -9999 -9999 3.345 3.345 3.345 2.836 2.515 1.757 0.447 0.311 0.318 0.318 0.318 0.318 0.2 0.256 0.176 0.364 0.364 0.364 0.327 0.327 0.327 0.256 0.256 0.256 0.256 0.2 0.2 0.192 0.171 0.206 0.206 0.208 0.208 0.226 0.226 1.131 1.499 1.499 1.499 1.257 1.562 1.562 1.153 1.185 1.185 1.825 1.825 1.825 1.825 1.554 1.324 1.841 2.238 2.238 2.091 2.091 1.928 1.909 2.609 2.609 1.84 2.128 2.128 2.128 1.682 1.491 0.207 0.155 0.374 0.374 0.374 0.131 0.821 0.939 0.939 0.414 0.414 0.5 0.5 0.486 1.409 1.409 1.508 1.508 1.508 0.411 0.465 2.298 2.298 2.657 2.657 2.657 2.545 2.063 1.796 1.019 0.709 0.171 0.171 0.142 1.055 2.925 2.925 2.806 3.096 2.405 2.405 2.405 1.725 1.975 2.624 2.79 2.923 2.923 2.548 2.548 3.196 3.196 3.196 3.05 2.696 2.696 2.013 2.174 2.174 2.46 2.46 2.46 1.716 1.524 1.296 -0.061 1.613 1.613 1.613 1.613 1.913 1.136 1.244 1.419 1.419 1.419 1.254 1.046 1.046 2.149 -9999 -9999 -9999 -9999 -9999 -9999 -9999 -9999 -9999 -9999 -9999 -9999 -9999 -9999 
-9999 -9999 -9999 -9999 -9999 -9999 -9999 -9999 -9999 -9999 -9999 -9999 -9999 -9999 -9999 -9999 -9999 -9999 -9999 -9999 -9999 -9999 -9999 -9999 -9999 -9999 -9999 -9999 -9999 -9999 -9999 -9999 -9999 -9999 -9999 -9999 -9999 -9999 -9999 -9999 -9999 -9999 -9999 -9999 -9999 3.345 3.345 2.904 2.68 2.68 1.74 0.422 0.4 0.318 0.318 0.318 0.296 0.296 0.256 0.256 0.176 0.291 0.327 0.327 0.327 0.256 0.256 1.309 1.309 1.309 0.2 0.189 0.206 0.206 0.206 0.208 0.687 0.687 0.687 1.131 1.499 1.499 1.499 1.499 0.213 1.153 1.153 1.135 1.185 1.825 1.825 1.825 1.825 1.112 1.112 1.616 2.238 2.238 2.238 2.091 1.911 2.609 2.727 2.727 2.727 2.128 2.128 2.128 1.682 1.682 0.207 0.155 0.374 0.374 0.374 0.272 0.145 0.217 0.228 0.414 0.5 0.5 0.5 0.5 1.547 1.547 1.508 1.508 1.508 1.031 0.309 1.418 2.298 2.657 2.657 2.545 2.219 1.796 1.796 0.619 0.158 0.174 0.174 1.055 1.378 2.925 2.925 3.096 3.096 3.096 3.096 1.443 1.678 2.063 2.624 2.624 2.624 2.624 2.457 2.457 3.196 3.196 3.196 3.05 2.696 2.887 2.887 2.887 2.477 2.174 2.46 2.397 2.526 2.526 2.275 1.167 1.613 1.613 1.613 1.913 1.913 1.913 1.244 1.419 1.419 2.614 2.614 2.614 1.046 1.792 2.699 -9999 -9999 -9999 -9999 -9999 -9999 -9999 -9999 -9999 -9999 -9999 -9999 -9999 
-9999 -9999 -9999 -9999 -9999 -9999 -9999 -9999 -9999 -9999 -9999 -9999 -9999 -9999 -9999 -9999 -9999 -9999 -9999 -9999 -9999 -9999 -9999 -9999 -9999 -9999 -9999 -9999 -9999 -9999 -9999 -9999 -9999 -9999 -9999 -9999 -9999 -9999 -9999 -9999 -9999 -9999 -9999 -9999 -9999 -9999 2.904 2.904 2.694 2.68 1.721 0.524 0.422 0.318 2.039 2.039 2.039 0.296 0.296 0.256 0.357 0.357 0.357 0.327 0.301 0.253 1.183 1.309 1.309 1.309 1.309 0.189 0.206 0.206 0.206 0.618 0.687 0.687 0.687 0.295 1.499 1.499 1.499 1.254 1.254 1.339 1.339 1.339 0.779 0.779 1.825 1.825 1.721 1.721 1.721 1.693 2.238 2.238 2.238 2.091 1.871 2.609 2.727 2.727 2.727 1.58 1.682 1.682 1.682 1.682 0.634 0.634 0.374 0.374 0.374 0.274 0.272 0.217 0.217 0.251 0.5 0.5 0.5 1.547 1.547 1.582 1.547 1.508 1.508 1.031 0.58 0.229 1.656 1.984 1.984 2.219 2.219 1.019 1.019 0.306 0.157 2.216 2.394 2.216 1.447 2.925 2.925 3.096 3.096 3.096 3.096 1.631 2.057 2.276 2.276 2.521 2.521 2.521 2.457 2.457 2.457 3.196 3.05 3.05 2.696 2.887 2.887 2.887 2.477 2.329 2.145 2.526 2.526 2.526 2.526 2.275 1.574 1.613 1.613 1.913 1.913 1.913 1.618 1.54 1.644 2.614 2.614 2.614 2.614 0.859 2.18 -9999 -9999 -9999 -9999 -9999 -9999 -9999 -9999 -9999 -9999 -9999 -9999 -9999 
-9999 -9999 -9999 -9999 -9999 -9999 -9999 -9999 -9999 -9999 -9999 -9999 -9999 -9999 -9999 -9999 -9999 -9999 -9999 -9999 -9999 -9999 -9999 -9999 -9999 -9999 -9999 -9999 -9999 -9999 -9999 -9999 -9999 -9999 -9999 -9999 -9999 -9999 -9999 -9999 -9999 -9999 -9999 -9999 -9999 -9999 3.476 3.476 3.476 2.694 2.233 0.524 0.4 1.294 2.039 2.039 2.039 2.039 0.256 0.259 0.357 0.357 0.357 0.301 0.301 0.634 1.183 1.309 1.309 1.309 0.189 0.259 0.259 0.259 0.216 0.618 0.794 0.794 0.794 0.295 0.431 1.376 1.376 1.376 1.339 1.339 1.339 1.339 0.157 0.157 0.144 1.356 1.721 1.721 1.721 1.693 2.238 2.238 2.091 1.92 1.825 1.917 2.727 2.727 2.727 1.58 0.959 1.682 0.167 0.634 0.634 0.634 0.208 0.374 0.287 0.287 0.287 0.154 0.147 0.251 0.367 1.285 1.811 1.811 1.811 1.582 1.582 1.305 1.305 1.031 0.58 0.211 0.982 0.982 0.982 0.273 0.273 0.995 0.306 0.219 2.216 2.764 2.764 2.394 2.356 2.925 2.925 2.806 3.096 3.096 2.228 2.496 2.496 2.623 2.623 2.623 2.238 2.022 2.022 2.422 2.422 2.438 2.634 2.634 2.634 2.887 2.887 2.887 2.477 2.329 2.329 2.526 2.526 2.526 2.526 2.314 1.676 1.574 1.298 1.913 1.913 1.618 1.696 1.618 1.644 2.614 2.614 2.614 1.184 1.313 1.242 2.18 -9999 -9999 -9999 -9999 -9999 -9999 -9999 -9999 -9999 -9999 -9999 -9999 
-9999 -9999 -9999 -9999 -9999 -9999 -9999 -9999 -9999 -9999 -9999 -9999 -9999 -9999 -9999 -9999 -9999 -9999 -9999 -9999 -9999 -9999 -9999 -9999 -9999 -9999 -9999 -9999 -9999 -9999 -9999 -9999 -9999 -9999 -9999 -9999 -9999 -9999 -9999 -9999 -9999 -9999 -9999 -9999 -9999 -9999 -9999 3.476 3.476 2.943 2.515 2.515 1.084 1.294 2.039 2.039 2.039 1.5 0.362 0.259 0.357 0.357 0.357 0.317 0.634 0.634 0.634 1.183 1.183 0.419 0.236 0.259 0.259 0.259 0.216 0.232 0.794 0.794 0.794 1.227 1.227 1.376 1.376 1.376 1.376 1.339 1.339 0.971 0.157 0.294 0.294 1.356 1.721 2.512 2.512 2.512 1.92 1.92 1.92 1.92 2.13 2.13 2.13 1.917 1.917 1.444 1.431 0.959 0.623 0.634 0.634 0.634 0.179 0.171 0.287 1.236 1.236 1.236 0.134 0.184 0.307 1.285 1.935 1.973 1.973 1.935 1.935 1.377 1.095 0.58 0.202 0.206 0.982 0.982 0.982 0.273 1.268 1.268 0.219 2.131 2.547 2.77 2.77 2.77 2.356 2.356 1.654 1.754 2.05 2.228 2.342 2.496 2.496 2.623 2.623 2.623 2.144 2.144 2.022 1.778 2.422 2.422 2.634 2.634 2.634 2.593 2.887 2.477 2.552 2.552 2.552 2.433 2.526 2.526 2.433 2.314 1.676 1.574 1.028 1.278 2.714 2.714 2.154 2.228 2.228 2.116 1.644 1.499 1.669 1.669 1.669 2.139 3.428 -9999 -9999 -9999 -9999 -9999 -9999 -9999 -9999 -9999 -9999 -9999 
-9999 -9999 -9999 -9999 -9999 -9999 -9999 -9999 -9999 -9999 -9999 -9999 -9999 -9999 -9999 -9999 -9999 -9999 -9999 -9999 -9999 -9999 -9999 -9999 -9999 -9999 -9999 -9999 -9999 -9999 -9999 -9999 -9999 -9999 -9999 -9999 -9999 -9999 -9999 -9999 -9999 -9999 -9999 -9999 -9999 -9999 -9999 -9999 3.476 2.943 2.93 2.591 0.381 1.084 1.667 2.039 1.5 1.5 0.362 0.362 0.284 0.357 0.317 1.385 1.49 1.49 0.634 0.634 0.241 0.277 0.245 0.259 0.259 0.259 0.205 0.297 0.794 1.112 1.227 1.227 1.227 1.376 1.376 1.376 0.248 0.248 0.248 0.157 1.599 1.599 1.599 0.341 1.356 2.512 2.512 2.512 2.512 1.92 1.92 1.67 2.13 2.13 2.13 1.917 1.566 1.536 1.431 0.959 0.623 0.208 0.221 0.221 0.221 0.19 0.287 1.236 1.236 1.236 1.236 0.184 0.852 1.935 1.973 1.973 1.973 2.21 2.21 2.21 1.377 1.095 0.192 0.196 0.982 0.982 0.982 1.306 1.306 1.306 1.636 2.131 2.764 2.77 2.98 2.98 2.98 2.925 2.925 2.925 2.661 2.228 2.342 2.496 2.592 2.623 2.623 2.893 2.893 2.893 2.893 2.185 1.59 1.59 1.433 2.593 2.593 2.348 2.348 2.963 2.552 2.552 2.552 2.552 2.433 2.433 2.327 1.676 1.574 1.574 1.782 2.714 2.714 2.714 2.714 2.228 2.228 2.228 2.448 2.448 2.517 2.517 2.517 2.256 3.428 -9999 -9999 -9999 -9999 -9999 -9999 -9999 -9999 -9999 -9999 -9999 
-9999 -9999 -9999 -9999 -9999 -9999 -9999 -9999 -9999 -9999 -9999 -9999 -9999 -9999 -9999 -9999 -9999 -9999 -9999 -9999 -9999 -9999 -9999 -9999 -9999 -9999 -9999 -9999 -9999 -9999 -9999 -9999 -9999 -9999 -9999 -9999 -9999 -9999 -9999 -9999 -9999 -9999 -9999 -9999 -9999 -9999 -9999 -9999 3.108 2.93 2.872 2.591 2.607 0.278 1.495 1.495 1.495 0.362 0.362 0.362 0.284 0.206 1.385 1.49 1.49 1.49 1.49 0.182 0.277 0.277 0.277 0.264 0.259 0.223 0.297 0.297 0.297 1.112 1.227 1.227 1.227 1.227 1.217 0.3 0.248 0.248 1.601 1.601 1.599 1.599 1.599 1.599 1.337 2.512 2.512 2.512 1.814 1.814 1.669 1.727 2.13 2.13 2.13 1.871 1.536 1.431 1.431 0.64 0.221 0.221 0.221 0.221 0.221 0.221 0.19 1.236 1.236 1.236 0.688 0.286 0.852 1.935 1.973 1.973 1.973 2.21 2.21 2.21 2.21 1.095 0.192 0.196 0.196 0.196 0.209 1.306 1.306 1.328 1.83 2.394 2.547 2.779 2.98 2.98 2.98 2.925 2.925 2.925 2.925 2.31 2.228 2.342 2.496 2.592 2.623 2.893 2.893 2.893 2.893 2.185 1.754 1.376 1.433 1.688 3.25 3.25 3.25 3.168 3.168 2.96 2.552 2.428 2.268 2.268 2.268 1.53 2.11 2.11 2.11 2.714 2.714 2.714 2.714 2.228 2.228 2.228 2.448 2.448 2.517 2.517 3.404 3.404 2.707 3.428 -9999 -9999 -9999 -9999 -9999 -9999 -9999 -9999 -9999 -9999 
-9999 -9999 -9999 -9999 -9999 -9999 -9999 -9999 -9999 -9999 -9999 -9999 -9999 -9999 -9999 -9999 -9999 -9999 -9999 -9999 -9999 -9999 -9999 -9999 -9999 -9999 -9999 -9999 -9999 -9999 -9999 -9999 -9999 -9999 -9999 -9999 -9999 -9999 -9999 -9999 -9999 -9999 -9999 -9999 -9999 -9999 -9999 -9999 -9999 2.872 4.043 4.043 4.043 2.607 1.301 0.346 2.149 2.214 2.214 2.047 1.601 0.479 1.385 1.385 1.49 1.49 1.49 0.182 1.203 0.882 0.882 0.882 0.245 0.223 1.211 1.639 1.639 1.112 1.112 1.227 1.227 1.217 1.217 0.135 0.248 1.601 1.601 1.601 1.601 1.918 1.918 1.26 1.337 1.958 2.512 1.958 1.814 1.814 1.669 2.303 2.303 2.39 2.39 1.922 1.922 1.922 1.109 1.109 0.854 0.221 0.221 0.221 0.221 0.19 0.302 0.384 0.384 0.688 1.183 1.183 0.286 0.943 1.935 1.973 1.973 2.21 2.21 2.21 1.634 1.634 0.23 0.256 0.256 0.196 0.209 1.306 1.328 1.328 1.636 2.101 2.394 2.779 2.98 2.98 2.98 2.925 2.925 2.925 2.661 2.135 2.348 2.348 2.348 2.32 2.421 2.684 2.893 2.893 2.185 2.185 1.754 1.432 1.6 1.688 3.25 3.25 3.25 3.168 3.168 2.96 2.428 2.312 2.401 2.401 2.552 2.552 2.11 2.11 2.11 2.543 2.714 2.714 1.459 2.228 2.228 2.19 2.448 2.448 2.517 3.404 3.404 3.404 3.404 3.148 4.35 -9999 -9999 -9999 -9999 -9999 -9999 -9999 -9999 -9999 
-9999 -9999 -9999 -9999 -9999 -9999 -9999 -9999 -9999 -9999 -9999 -9999 -9999 -9999 -9999 -9999 -9999 -9999 -9999 -9999 -9999 -9999 -9999 -9999 -9999 -9999 -9999 -9999 -9999 -9999 -9999 -9999 -9999 -9999 -9999 -9999 -9999 -9999 -9999 -9999 -9999 -9999 -9999 -9999 -9999 -9999 -9999 -9999 -9999 -9999 4.043 4.043 4.043 3.318 2.72 1.301 2.214 2.533 2.533 2.533 1.886 1.108 1.124 1.385 1.385 1.49 0.221 1.49 1.377 1.203 2.304 2.304 2.304 1.647 1.647 1.639 1.639 0.709 0.229 0.229 0.229 0.163 0.098 0.145 0.336 1.601 1.601 1.601 1.601 1.918 1.918 1.918 1.337 1.337 1.523 1.68 1.68 1.578 2.303 2.303 2.39 2.39 2.39 2.39 1.922 1.922 1.922 1.109 1.109 0.221 0.221 0.204 0.204 0.302 0.726 1.333 1.333 1.333 1.183 1.183 1.183 0.276 1.064 1.064 1.281 1.574 1.574 1.627 1.634 1.634 1.634 0.256 0.256 0.256 0.188 1.184 1.328 1.328 1.489 2.101 2.428 2.24 2.779 2.779 2.761 2.761 2.654 2.661 2.307 2.268 2.348 2.588 2.588 2.348 2.312 1.8 2.684 2.009 2.009 1.754 1.539 1.539 1.6 1.688 3.25 3.25 3.25 3.168 3.168 3.152 2.943 2.312 2.401 2.552 2.552 2.838 2.552 2.11 2.11 1.962 1.962 1.89 1.459 1.5 1.845 2.327 2.327 2.448 2.327 3.404 3.404 3.404 3.404 2.854 3.401 -9999 -9999 -9999 -9999 -9999 -9999 -9999 -9999 -9999 
-9999 -9999 -9999 -9999 -9999 -9999 -9999 -9999 -9999 -9999 -9999 -9999 -9999 -9999 -9999 -9999 -9999 -9999 -9999 -9999 -9999 -9999 -9999 -9999 -9999 -9999 -9999 -9999 -9999 -9999 -9999 -9999 -9999 -9999 -9999 -9999 -9999 -9999 -9999 -9999 -9999 -9999 -9999 -9999 -9999 -9999 -9999 -9999 -9999 -9999 4.043 4.043 4.043 4.014 3.161 3.161 2.214 2.533 2.533 2.533 2.333 1.886 0.943 0.46 0.259 2.633 2.633 2.633 1.554 2.304 2.304 2.304 2.304 1.71 1.929 1.929 1.639 0.709 0.283 0.229 0.152 0.152 0.373 0.373 0.336 1.884 1.242 1.326 1.389 1.918 1.918 1.918 1.563 1.26 0.518 1.578 1.578 1.733 1.733 2.31 2.39 2.39 2.39 2.39 1.922 1.922 1.826 1.826 1.826 0.197 0.204 0.204 0.539 0.302 0.726 1.333 1.333 1.333 1.183 1.183 1.183 0.132 0.106 0.164 1.257 1.562 1.562 1.627 1.634 1.634 1.634 0.404 0.256 0.256 0.163 0.188 1.208 1.328 1.442 2.428 2.428 2.428 2.761 2.761 2.761 2.761 2.654 2.654 2.307 2.268 2.588 2.588 2.588 2.303 2.109 2.109 1.8 2.009 1.565 1.539 1.579 1.579 0.875 1.6 2.636 2.636 3.152 3.152 3.152 2.943 2.943 2.312 2.401 2.635 2.881 2.881 2.881 1.962 1.962 1.962 1.962 1.89 1.459 1.459 1.845 2.327 2.327 2.327 1.72 1.43 3.404 3.404 2.854 3.16 3.16 3.614 -9999 -9999 -9999 -9999 -9999 -9999 -9999 -9999 
-9999 -9999 -9999 -9999 -9999 -9999 -9999 -9999 -9999 -9999 -9999 -9999 -9999 -9999 -9999 -9999 -9999 -9999 -9999 -9999 -9999 -9999 -9999 -9999 -9999 -9999 -9999 -9999 -9999 -9999 -9999 -9999 -9999 -9999 -9999 -9999 -9999 -9999 -9999 -9999 -9999 -9999 -9999 -9999 -9999 -9999 -9999 -9999 -9999 -9999 -9999 4.014 4.014 4.014 4.014 3.236 3.161 2.533 2.533 2.533 2.333 1.562 1.562 1.562 2.004 2.633 2.633 2.633 2.633 1.575 2.304 2.304 2.304 1.929 1.929 1.929 1.639 0.709 0.283 0.152 1.541 1.092 1.092 1.277 1.884 1.937 1.937 1.937 1.401 1.401 1.918 2.53 2.53 2.53 2.53 2.417 2.417 2.417 1.901 2.31 2.31 2.39 2.39 2.32 2.088 1.83 1.826 1.826 1.826 0.257 0.201 0.539 0.539 0.539 0.726 1.333 1.333 1.333 1.183 1.183 0.29 0.141 0.106 0.164 1.257 1.257 1.562 1.562 1.634 1.634 0.404 0.256 0.256 0.211 0.211 0.163 0.148 1.208 1.605 2.428 2.428 2.428 2.428 2.761 2.761 2.761 2.496 2.496 2.268 2.268 2.588 2.588 2.588 2.303 2.144 2.144 2.109 1.8 1.532 1.579 1.579 1.579 1.579 0.985 0.985 2.636 2.789 2.901 2.943 2.943 2.312 2.084 2.682 2.881 2.881 2.881 2.881 2.454 1.962 1.962 1.725 1.725 1.725 1.543 1.304 2.041 2.041 2.041 1.43 1.43 2.634 2.634 3.155 3.16 3.16 3.614 3.614 -9999 -9999 -9999 -9999 -9999 -9999 -9999 
-9999 -9999 -9999 -9999 -9999 -9999 -9999 -9999 -9999 -9999 -9999 -9999 -9999 -9999 -9999 -9999 -9999 -9999 -9999 -9999 -9999 -9999 -9999 -9999 -9999 -9999 -9999 -9999 -9999 -9999 -9999 -9999 -9999 -9999 -9999 -9999 -9999 -9999 -9999 -9999 -9999 -9999 -9999 -9999 -9999 -9999 -9999 -9999 -9999 -9999 -9999 -9999 4.014 4.014 4.014 3.332 3.236 2.452 2.533 2.452 1.562 1.562 1.562 1.562 2.004 2.633 2.633 2.633 1.554 1.575 1.707 1.707 1.707 1.929 1.929 1.929 1.929 0.129 0.556 1.541 1.582 1.582 1.582 1.277 2.113 2.113 2.113 1.937 1.732 1.821 1.821 2.53 2.53 2.53 2.53 2.417 2.417 2.417 2.484 2.484 2.27 2.163 2.32 2.181 2.181 1.869 1.826 1.826 1.826 0.487 0.464 0.706 0.706 0.706 0.257 0.257 1.141 1.141 1.141 1.141 1.48 1.48 1.48 0.144 1.257 1.257 1.257 0.842 0.842 0.842 0.214 0.214 0.214 0.292 1.2 1.734 1.734 1.734 1.605 1.664 2.428 2.428 1.88 1.88 2.761 1.304 2.496 2.118 2.118 2.118 2.118 2.588 2.303 2.144 2.679 2.431 2.109 1.725 1.404 1.579 1.579 1.579 1.042 0.864 1.307 1.954 2.418 2.418 2.418 2.101 1.748 2.682 2.682 2.682 2.881 2.881 2.881 2.454 1.565 1.844 1.725 1.725 1.725 1.543 1.543 1.377 1.377 1.43 1.43 1.2 1.2 1.2 3.155 3.16 3.16 3.16 3.614 -9999 -9999 -9999 -9999 -9999 -9999 -9999 
-9999 -9999 -9999 -9999 -9999 -9999 -9999 -9999 -9999 -9999 -9999 -9999 -9999 -9999 -9999 -9999 -9999 -9999 -9999 -9999 -9999 -9999 -9999 -9999 -9999 -9999 -9999 -9999 -9999 -9999 -9999 -9999 -9999 -9999 -9999 -9999 -9999 -9999 -9999 -9999 -9999 -9999 -9999 -9999 -9999 -9999 -9999 -9999 -9999 -9999 -9999 -9999 4.342 4.014 3.86 3.269 3.236 2.596 1.204 0.533 1.302 1.562 1.562 1.562 2.004 2.004 2.004 1.676 1.554 1.45 1.575 1.355 1.567 1.71 1.929 1.929 0.129 1.509 1.509 1.601 1.582 1.582 1.582 2.113 2.113 2.113 2.113 2.051 1.769 1.821 1.821 2.273 2.53 2.53 2.111 2.417 2.535 2.535 2.484 2.484 2.484 1.968 2.181 2.181 2.181 1.869 1.869 1.643 0.638 0.257 0.464 0.706 0.706 0.706 0.257 0.257 1.018 1.141 1.261 1.261 1.48 1.48 1.48 0.168 0.144 0.208 0.842 1.466 1.466 1.466 1.076 0.731 0.731 2.241 2.241 2.241 1.734 1.734 1.587 1.664 1.664 1.664 1.618 0.349 2.258 2.258 2.288 1.947 2.118 2.118 1.9 1.9 2.305 2.679 2.679 2.679 2.431 1.725 1.283 1.283 1.579 1.579 1.042 0.593 1.307 1.307 1.954 2.101 2.101 2.101 1.748 2.682 2.682 2.682 2.682 2.652 2.454 2.115 1.844 1.844 1.844 1.725 1.725 1.618 1.618 1.618 1.377 1.451 1.451 1.451 1.2 1.526 3.155 3.16 3.16 2.128 2.268 4.422 -9999 -9999 -9999 -9999 -9999 -9999 
-9999 -9999 -9999 -9999 -9999 -9999 -9999 -9999 -9999 -9999 -9999 -9999 -9999 -9999 -9999 -9999 -9999 -9999 -9999 -9999 -9999 -9999 -9999 -9999 -9999 -9999 -9999 -9999 -9999 -9999 -9999 -9999 -9999 -9999 -9999 -9999 -9999 -9999 -9999 -9999 -9999 -9999 -9999 -9999 -9999 -9999 -9999 -9999 -9999 -9999 -9999 -9999 -9999 3.93 4.434 4.434 4.434 2.596 2.185 2.185 2.185 1.302 1.302 0.298 1.382 1.676 1.676 1.535 1.45 1.45 1.45 0.333 0.169 0.118 0.118 1.643 1.643 1.643 2.125 1.601 1.601 1.582 1.582 2.047 2.113 2.113 2.113 2.051 1.799 1.799 1.821 1.821 2.111 2.111 2.148 2.477 2.535 2.535 2.535 2.484 2.484 1.916 2.181 2.181 2.181 1.869 1.869 1.643 0.228 0.233 0.233 0.706 1.208 1.208 0.194 0.216 1.018 1.018 1.261 1.261 1.48 1.48 1.48 0.29 0.144 0.186 0.52 1.466 1.844 1.844 1.718 1.076 0.731 2.241 2.241 2.241 1.734 1.734 1.587 1.587 0.995 1.233 0.995 0.995 2.258 2.288 2.288 2.288 1.795 1.744 1.744 1.744 2.305 2.679 2.679 2.679 2.431 1.357 1.357 1.277 1.277 1.708 1.708 1.708 1.182 1.307 1.78 1.78 2.101 1.724 1.748 2.267 2.682 2.682 2.652 2.141 2.141 1.67 1.844 1.945 1.868 1.498 1.702 1.618 1.618 1.618 1.618 1.451 1.451 1.451 1.526 1.526 2.807 2.807 2.807 2.172 2.128 4.422 5.104 -9999 -9999 -9999 -9999 -9999 
-9999 -9999 -9999 -9999 -9999 -9999 -9999 -9999 -9999 -9999 -9999 -9999 -9999 -9999 -9999 -9999 -9999 -9999 -9999 -9999 -9999 -9999 -9999 -9999 -9999 -9999 -9999 -9999 -9999 -9999 -9999 -9999 -9999 -9999 -9999 -9999 -9999 -9999 -9999 -9999 -9999 -9999 -9999 -9999 -9999 -9999 -9999 -9999 -9999 -9999 -9999 -9999 -9999 -9999 4.434 4.434 4.434 2.212 2.185 2.185 2.185 1.481 0.41 1.086 1.086 1.483 1.483 1.483 1.45 1.45 1.45 0.163 0.137 0.34 0.657 1.643 2.052 2.125 2.125 2.125 1.601 1.543 1.072 1.415 2.047 2.051 2.079 2.079 2.079 1.799 1.723 1.667 2.111 2.148 2.995 2.995 2.995 2.535 2.535 2.484 1.916 1.916 1.876 2.181 1.869 2.21 1.869 1.913 1.913 0.664 0.769 0.673 2.721 1.208 1.208 0.175 1.018 1.018 1.261 1.261 1.579 1.579 1.579 1.228 1.228 0.128 0.342 2.096 2.096 2.096 1.844 1.718 0.731 2.241 2.241 2.241 1.637 1.637 1.587 1.587 0.995 0.995 1.073 1.115 2.258 2.288 2.288 2.288 1.785 2.236 2.527 1.428 1.946 2.679 2.679 2.431 1.898 1.357 1.357 1.415 1.708 1.708 1.708 1.708 1.526 1.182 1.436 1.436 1.249 1.439 1.439 1.439 2.267 2.267 2.267 2.141 2.141 2.141 1.945 1.945 1.945 1.868 1.702 1.702 1.618 1.618 1.313 1.451 1.451 0.922 1.526 1.526 2.255 2.255 2.255 2.172 2.128 2.079 5.842 -9999 -9999 -9999 -9999 -9999 
-9999 -9999 -9999 -9999 -9999 -9999 -9999 -9999 -9999 -9999 -9999 -9999 -9999 -9999 -9999 -9999 -9999 -9999 -9999 -9999 -9999 -9999 -9999 -9999 -9999 -9999 -9999 -9999 -9999 -9999 -9999 -9999 -9999 -9999 -9999 -9999 -9999 -9999 -9999 -9999 -9999 -9999 -9999 -9999 -9999 -9999 -9999 -9999 -9999 -9999 -9999 -9999 -9999 -9999 -9999 4.434 4.434 2.075 2.185 2.185 2.185 1.426 1.086 1.392 1.392 1.392 1.392 0.807 1.45 1.45 1.21 0.202 0.134 0.865 1.443 1.966 2.052 2.125 2.125 2.125 1.438 1.564 1.856 1.182 1.823 2.046 2.079 2.079 2.079 2.079 1.598 1.558 1.558 1.461 2.995 2.995 2.995 3.854 3.854 2.9 2.508 2.508 1.849 1.722 2.21 2.21 2.21 1.913 1.913 1.913 1.028 2.721 2.721 2.721 1.261 0.225 0.275 0.275 0.284 1.083 1.579 1.579 1.579 1.228 1.228 0.667 2.096 2.096 2.096 2.096 1.844 1.718 1.383 1.383 1.41 1.637 1.637 1.637 1.587 1.448 1.448 0.995 1.386 1.386 2.258 2.288 2.288 2.288 2.236 2.527 2.527 2.527 1.946 2.184 1.898 1.898 1.898 1.898 1.415 1.415 1.425 1.708 1.708 2.093 2.093 2.093 1.714 1.714 1.486 0.754 1.021 1.047 1.047 2.064 2.064 2.141 2.141 2.141 1.945 1.945 1.945 1.868 1.702 1.702 1.702 1.353 1.115 1.041 0.922 0.922 1.033 1.526 1.526 2.255 2.172 2.079 2.079 3.478 5.842 5.842 -9999 -9999 -9999 -9999 
-9999 -9999 -9999 -9999 -9999 -9999 -9999 -9999 -9999 -9999 -9999 -9999 -9999 -9999 -9999 -9999 -9999 -9999 -9999 -9999 -9999 -9999 -9999 -9999 -9999 -9999 -9999 -9999 -9999 -9999 -9999 -9999 -9999 -9999 -9999 -9999 -9999 -9999 -9999 -9999 -9999 -9999 -9999 -9999 -9999 -9999 -9999 -9999 -9999 -9999 -9999 -9999 -9999 -9999 -9999 4.37 1.593 1.496 2.075 2.075 1.426 1.426 1.426 1.392 1.392 1.392 1.392 0.807 0.213 0.202 0.202 0.202 0.865 1.443 1.443 1.966 2.052 2.052 2.125 2.125 2.03 2.305 2.305 2.305 2.046 2.046 2.079 2.079 2.079 1.605 1.602 1.706 1.42 1.424 2.995 2.995 3.854 3.864 3.864 2.9 2.92 2.92 2.92 2.151 2.366 2.366 2.366 1.913 1.913 1.913 1.365 2.721 2.721 2.721 2.431 1.261 1.053 1.526 1.526 1.083 1.579 1.579 2.35 1.228 1.228 0.173 0.261 2.096 2.096 2.096 1.718 1.717 1.847 1.847 1.712 1.472 1.707 1.707 1.448 1.448 1.448 1.448 1.386 1.386 1.857 1.857 1.857 1.837 2.236 2.527 2.527 2.561 2.561 2.561 2.184 1.898 1.898 1.436 1.415 1.415 1.415 1.425 2.093 2.093 2.093 2.093 1.714 1.714 1.714 1.486 1.021 1.021 1.021 1.267 2.064 2.064 2.141 1.119 1.945 1.945 1.945 1.702 1.702 1.702 1.764 1.764 0.878 0.757 0.922 1.437 1.51 1.51 1.365 1.365 1.698 1.698 1.698 2.056 4.882 5.004 6.096 -9999 -9999 -9999 
-9999 -9999 -9999 -9999 -9999 -9999 -9999 -9999 -9999 -9999 -9999 -9999 -9999 -9999 -9999 -9999 -9999 -9999 -9999 -9999 -9999 -9999 -9999 -9999 -9999 -9999 -9999 -9999 -9999 -9999 -9999 -9999 -9999 -9999 -9999 -9999 -9999 -9999 -9999 -9999 -9999 -9999 -9999 -9999 -9999 -9999 -9999 -9999 -9999 -9999 -9999 -9999 -9999 -9999 -9999 -9999 1.713 1.713 1.702 1.496 1.479 1.426 1.426 1.086 1.392 1.392 0.807 0.155 0.155 0.202 0.202 1.392 1.392 1.443 1.873 1.873 1.966 2.052 2.108 2.108 2.507 2.507 2.507 2.305 2.046 2.046 2.046 1.983 1.983 1.663 1.706 1.706 1.706 1.424 2.05 2.995 3.864 3.864 3.864 3.864 2.92 2.92 2.92 2.151 2.366 2.366 2.366 1.913 1.913 1.758 1.472 2.721 2.721 2.721 2.431 1.261 1.526 1.55 1.55 1.55 1.083 2.35 2.35 2.35 1.187 0.175 0.261 0.7 0.7 0.733 0.938 1.847 2.254 2.254 2.254 1.829 1.707 1.707 1.707 3.163 3.163 3.163 1.671 1.436 1.857 1.857 2.35 2.35 1.997 2.527 2.527 2.561 2.561 2.561 2.561 1.771 1.802 2.238 2.238 1.767 1.742 1.199 1.22 2.093 2.093 2.093 1.714 1.714 1.714 1.486 1.123 1.455 1.455 1.455 1.62 1.62 1.62 1.62 1.308 0.943 1.593 1.593 2.631 2.631 2.631 1.764 1.105 1.105 1.091 1.51 2.54 2.567 2.567 2.567 2.488 2.488 2.525 2.525 2.056 4.882 5.249 -9999 -9999 -9999 
-9999 -9999 -9999 -9999 -9999 -9999 -9999 -9999 -9999 -9999 -9999 -9999 -9999 -9999 -9999 -9999 -9999 -9999 -9999 -9999 -9999 -9999 -9999 -9999 -9999 -9999 -9999 -9999 -9999 -9999 -9999 -9999 -9999 -9999 -9999 -9999 -9999 -9999 -9999 -9999 -9999 -9999 -9999 -9999 -9999 -9999 -9999 -9999 -9999 -9999 -9999 -9999 -9999 -9999 -9999 -9999 -9999 1.766 1.766 1.766 1.479 1.426 0.959 0.558 0.366 0.174 0.174 0.174 0.155 0.255 1.392 1.392 1.392 1.873 1.873 2.11 2.049 2.049 2.108 2.108 2.507 2.507 2.507 2.507 2.046 2.046 2.046 1.983 1.983 1.665 1.713 1.713 1.713 2.05 2.05 2.05 3.864 3.864 3.864 3.864 2.92 2.92 2.92 2.227 2.366 2.366 2.366 1.926 1.926 1.793 1.793 1.979 2.431 2.431 1.802 1.494 1.526 1.55 1.55 1.55 1.036 2.35 2.35 2.35 1.285 1.285 1.285 0.261 0.261 0.733 0.938 1.847 2.254 2.254 2.254 1.829 1.829 1.707 3.069 3.163 3.163 3.163 3.163 1.42 1.467 1.875 2.437 2.437 2.35 1.997 1.901 2.561 2.561 2.561 2.245 1.802 2.238 2.238 2.238 2.238 1.767 1.199 1.199 0.689 1.265 1.631 1.714 1.714 1.631 1.19 1.455 1.455 1.455 1.455 1.62 1.62 1.62 1.62 1.308 1.308 1.191 2.631 2.631 2.631 2.631 1.764 1.105 1.105 1.091 1.51 2.54 2.567 2.567 2.567 2.488 2.525 2.525 2.525 2.056 2.056 1.9 5.249 -9999 -9999 
-9999 -9999 -9999 -9999 -9999 -9999 -9999 -9999 -9999 -9999 -9999 -9999 -9999 -9999 -9999 -9999 -9999 -9999 -9999 -9999 -9999 -9999 -9999 -9999 -9999 -9999 -9999 -9999 -9999 -9999 -9999 -9999 -9999 -9999 -9999 -9999 -9999 -9999 -9999 -9999 -9999 -9999 -9999 -9999 -9999 -9999 -9999 -9999 -9999 -9999 -9999 -9999 -9999 -9999 -9999 -9999 -9999 1.766 1.766 1.766 1.46 1.425 0.959 0.274 0.174 0.174 0.174 0.754 0.255 0.255 1.392 2.597 2.597 2.597 2.11 2.11 2.11 2.049 2.108 2.108 2.507 2.507 2.507 2.101 1.703 1.46 1.097 1.097 1.496 1.665 1.713 1.713 2.674 3.041 3.041 3.041 2.569 3.864 3.864 1.775 1.882 1.882 2.148 2.227 2.227 2.366 2.398 2.398 2.398 1.983 1.983 1.983 1.979 1.802 1.802 1.494 1.463 1.55 1.55 1.55 1.028 2.35 2.35 2.35 1.285 1.285 1.285 0.175 0.033 0.733 0.927 1.87 2.254 2.254 2.254 1.829 1.707 1.846 1.941 3.163 3.163 3.163 1.671 1.42 1.467 2.437 2.521 2.552 2.552 2.552 1.901 2.245 2.269 2.269 2.269 2.079 2.238 2.238 2.74 2.74 2.74 1.199 0.689 0.689 0.885 1.537 1.631 1.631 1.631 1.19 1.123 1.455 1.455 1.455 1.181 1.62 1.62 1.601 1.601 1.291 1.291 1.22 2.631 2.631 2.631 1.764 1.105 1.105 1.091 1.719 2.54 2.567 2.567 2.567 2.488 2.525 2.525 2.525 1.9 1.9 1.999 1.999 1.999 -9999 
-9999 -9999 -9999 -9999 -9999 -9999 -9999 -9999 -9999 -9999 -9999 -9999 -9999 -9999 -9999 -9999 -9999 -9999 -9999 -9999 -9999 -9999 -9999 -9999 -9999 -9999 -9999 -9999 -9999 -9999 -9999 -9999 -9999 -9999 -9999 -9999 -9999 -9999 -9999 -9999 -9999 -9999 -9999 -9999 -9999 -9999 -9999 -9999 -9999 -9999 -9999 -9999 -9999 -9999 -9999 -9999 -9999 -9999 1.766 1.766 1.46 1.425 1.425 1.074 1.074 0.124 1.376 1.376 1.376 1.091 2.968 3.162 3.162 2.597 2.11 2.11 2.11 2.049 1.583 2.108 1.605 2.101 2.101 1.703 1.651 1.46 0.931 0.931 0.961 1.16 1.713 1.713 2.674 3.041 3.041 3.041 2.272 2.272 2.272 1.775 1.882 1.882 2.148 2.148 3.309 3.309 2.398 2.398 2.398 2.018 2.018 1.983 1.983 2.06 2.06 2.06 1.401 1.463 1.463 1.463 1.686 1.991 1.991 1.991 1.695 1.285 1.285 0.117 0.117 0.341 0.341 1.279 1.87 1.87 1.87 1.617 1.617 1.846 1.941 2.159 2.159 2.159 1.42 1.42 1.42 2.437 2.552 2.552 2.552 2.552 2.23 1.974 2.269 2.269 2.269 2.269 1.866 2.74 2.74 2.74 2.74 1.108 0.689 1.253 1.253 1.253 0.304 1.05 1.05 1 1 1.754 1.754 1.754 1.754 1.271 1.593 1.601 1.601 1.601 1.433 1.433 1.433 1.38 1.38 1.325 1.325 0.324 0.986 1.068 1.719 1.719 2.567 1.403 2.263 2.263 2.525 2.525 2.388 2.388 2.991 2.991 1.999 -9999 
-9999 -9999 -9999 -9999 -9999 -9999 -9999 -9999 -9999 -9999 -9999 -9999 -9999 -9999 -9999 -9999 -9999 -9999 -9999 -9999 -9999 -9999 -9999 -9999 -9999 -9999 -9999 -9999 -9999 -9999 -9999 -9999 -9999 -9999 -9999 -9999 -9999 -9999 -9999 -9999 -9999 -9999 -9999 -9999 -9999 -9999 -9999 -9999 -9999 -9999 -9999 -9999 -9999 -9999 -9999 -9999 -9999 -9999 -9999 1.425 1.425 1.685 1.685 1.685 1.471 1.074 1.376 1.742 1.742 2.062 2.968 3.162 3.162 3.162 2.11 2.11 2.11 2.054 2.202 2.202 1.846 1.483 1.454 1.651 1.651 1.287 1.287 0.906 0.906 1.16 1.16 1.713 2.674 3.041 3.041 3.041 2.272 2.272 1.72 1.72 1.72 1.115 0.947 3.309 3.309 3.309 3.309 2.764 2.398 2.067 2.167 2.018 1.579 2.06 2.06 2.06 1.559 1.315 1.315 1.315 1.303 1.991 1.991 1.991 1.991 1.422 1.422 1.274 0.117 0.117 0.341 1.667 1.667 1.667 1.352 1.352 1.352 1.346 2.264 2.264 2.628 2.628 1.958 1.958 1.958 2.513 2.521 2.552 2.552 2.552 1.666 1.778 2.269 2.269 2.269 1.866 1.866 1.771 2.74 2.74 2.74 1.436 1.436 1.253 1.68 1.68 0.885 0.619 0.374 1.375 1.581 1.754 1.754 1.754 1.754 1.271 1.593 1.601 1.601 1.601 1.433 1.433 1.433 1.38 1.38 1.38 1.325 1.718 1.718 1.718 0.986 1.067 1.403 1.403 2.125 2.125 2.125 2.388 2.388 2.388 2.991 -9999 -9999 -9999 
-9999 -9999 -9999 -9999 -9999 -9999 -9999 -9999 -9999 -9999 -9999 -9999 -9999 -9999 -9999 -9999 -9999 -9999 -9999 -9999 -9999 -9999 -9999 -9999 -9999 -9999 -9999 -9999 -9999 -9999 -9999 -9999 -9999 -9999 -9999 -9999 -9999 -9999 -9999 -9999 -9999 -9999 -9999 -9999 -9999 -9999 -9999 -9999 -9999 -9999 -9999 -9999 -9999 -9999 -9999 -9999 -9999 -9999 -9999 0.881 1.685 1.685 1.862 1.862 1.862 1.471 1.742 1.742 1.742 2.062 2.968 3.162 3.162 3.162 2.226 2.226 2.226 2.251 2.251 2.251 2.202 1.483 1.083 1.09 1.287 1.287 1.107 0.976 0.811 1.294 1.294 0.821 0.778 0.778 1.442 1.442 1.218 1.256 1.47 1.256 0.701 1.377 1.377 3.309 3.309 3.309 3.309 2.764 2.167 2.167 2.167 2.167 1.94 2.06 2.06 2.06 1.609 1.609 1.326 1.326 1.303 1.446 1.991 1.991 1.695 1.422 1.422 1.274 0.117 0.081 1.667 1.667 1.667 1.667 1.352 1.352 1.352 1.793 2.459 2.628 2.628 2.628 1.979 1.958 1.958 2.513 2.513 2.513 1.674 1.666 1.918 2.441 2.441 2.441 1.601 1.445 2.59 2.59 2.59 2.116 1.706 1.436 1.436 1.68 1.68 1.68 1.68 1.341 1.341 1.428 1.581 1.581 1.754 1.902 1.902 1.65 1.593 1.593 1.601 1.162 1.433 1.433 1.433 1.38 1.38 1.38 1.156 1.718 1.718 1.718 0.742 0.22 0.22 0.317 1.199 1.761 1.884 2.388 2.388 2.388 -9999 -9999 -9999 -9999 
-9999 -9999 -9999 -9999 -9999 -9999 -9999 -9999 -9999 -9999 -9999 -9999 -9999 -9999 -9999 -9999 -9999 -9999 -9999 -9999 -9999 -9999 -9999 -9999 -9999 -9999 -9999 -9999 -9999 -9999 -9999 -9999 -9999 -9999 -9999 -9999 -9999 -9999 -9999 -9999 -9999 -9999 -9999 -9999 -9999 -9999 -9999 -9999 -9999 -9999 -9999 -9999 -9999 -9999 -9999 -9999 -9999 -9999 -9999 -9999 1.987 1.987 1.987 1.862 1.862 1.654 1.742 1.742 1.742 2.062 2.394 2.394 3.162 2.039 2.226 2.226 2.376 2.376 2.376 2.251 2.202 1.209 1.024 1.936 1.936 2.187 2.187 2.187 1.294 1.768 1.768 2.03 2.03 1.442 1.442 1.442 1.442 1.069 0.505 0.772 1.33 1.377 1.67 2.61 3.309 3.309 2.944 2.857 2.838 2.167 2.167 2.191 1.882 1.94 1.94 1.94 1.609 1.8 2.205 2.205 2.205 1.446 1.446 0.936 1.422 1.422 1.422 0.184 0.184 0.183 0.183 1.667 1.667 1.667 0.941 0.941 1.309 1.793 2.459 2.628 2.628 2.628 2.054 2.054 1.958 2.513 2.513 2.513 1.452 1.891 1.918 2.441 2.441 2.441 1.601 1.445 2.59 2.59 2.59 2.59 1.62 1.436 1.436 1.68 1.68 1.68 1.323 1.341 1.341 1.428 1.581 1.581 1.902 1.902 1.902 1.902 1.265 1 1.028 1.028 1.028 0.917 1.247 1.38 1.38 0.257 1.156 1.718 1.718 1.718 0.742 1.568 1.568 1.568 1.199 1.677 1.761 1.884 -9999 -9999 -9999 -9999 -9999 -9999 
-9999 -9999 -9999 -9999 -9999 -9999 -9999 -9999 -9999 -9999 -9999 -9999 -9999 -9999 -9999 -9999 -9999 -9999 -9999 -9999 -9999 -9999 -9999 -9999 -9999 -9999 -9999 -9999 -9999 -9999 -9999 -9999 -9999 -9999 -9999 -9999 -9999 -9999 -9999 -9999 -9999 -9999 -9999 -9999 -9999 -9999 -9999 -9999 -9999 -9999 -9999 -9999 -9999 -9999 -9999 -9999 -9999 -9999 -9999 -9999 -9999 2.12 2.12 2.073 2.073 2.073 2.048 1.742 1.742 0.688 2.394 2.394 2.394 2.039 2.039 2.376 2.594 2.594 2.376 2.251 2.175 2.213 1.149 1.936 1.957 2.187 2.187 2.187 1.294 1.768 2.03 2.03 2.03 1.442 1.442 1.442 1.442 1.485 3.019 1.485 1.33 1.377 1.67 2.034 2.944 2.944 2.944 2.857 2.838 2.838 2.688 2.688 2.688 2.688 2.566 2.543 2.543 2.205 2.205 2.205 2.205 1.78 1.572 0.936 0.936 1.422 1.422 0.184 0.184 1.656 1.656 1.656 0.592 0.941 0.941 1.232 1.738 1.635 2.459 2.459 2.628 2.628 2.054 2.054 2.054 1.58 1.58 1.58 1.452 2.119 2.119 2.441 2.441 2.441 1.601 1.511 2.59 2.59 2.59 2.116 1.62 1.442 1.442 0.879 1.323 1.323 1.323 1.882 1.882 1.341 1.428 1.428 1.902 1.902 1.902 1.902 0.7 1.031 1.178 1.178 1.161 1.247 1.46 1.46 1.293 1.129 1.129 1.156 1.156 0.969 0.866 1.568 1.568 1.568 1.199 1.677 1.677 -9999 -9999 -9999 -9999 -9999 -9999 -9999 
-9999 -9999 -9999 -9999 -9999 -9999 -9999 -9999 -9999 -9999 -9999 -9999 -9999 -9999 -9999 -9999 -9999 -9999 -9999 -9999 -9999 -9999 -9999 -9999 -9999 -9999 -9999 -9999 -9999 -9999 -9999 -9999 -9999 -9999 -9999 -9999 -9999 -9999 -9999 -9999 -9999 -9999 -9999 -9999 -9999 -9999 -9999 -9999 -9999 -9999 -9999 -9999 -9999 -9999 -9999 -9999 -9999 -9999 -9999 -9999 -9999 2.12 2.12 2.12 2.073 2.073 2.048 2.927 2.927 1.334 3.094 3.094 2.447 2.001 1.999 2.594 2.594 2.594 2.594 2.366 2.366 2.366 2.213 1.936 1.957 2.187 2.187 2.187 0.976 1.887 2.13 2.13 2.13 1.289 0.688 1.218 0.589 3.019 3.019 3.019 1.485 1.641 1.664 1.664 1.664 2.944 2.944 2.838 2.838 2.838 2.688 3.206 2.688 2.688 2.566 2.566 2.543 2.282 2.205 2.205 2.205 1.78 1.703 1.322 0.936 0.936 0.256 0.256 1.602 1.656 1.656 1.656 1.642 0.033 1.232 1.738 1.738 1.738 1.813 2.357 2.357 1.811 2.054 2.054 2.054 1.58 1.58 1.58 1.459 2.119 2.119 2.119 2.119 1.8 1.8 1.8 1.86 2.392 2.116 1.655 1.62 1.442 1.442 1.442 0.996 0.877 1.882 1.882 1.882 1.882 1.175 1.324 1.39 1.902 1.902 1.552 0.7 1.255 1.178 1.178 1.815 1.815 1.642 1.46 1.46 1.293 1.129 1.024 1.024 1.024 0.969 1.568 1.568 1.568 0.951 -9999 -9999 -9999 -9999 -9999 -9999 -9999 -9999 -9999 
-9999 -9999 -9999 -9999 -9999 -9999 -9999 -9999 -9999 -9999 -9999 -9999 -9999 -9999 -9999 -9999 -9999 -9999 -9999 -9999 -9999 -9999 -9999 -9999 -9999 -9999 -9999 -9999 -9999 -9999 -9999 -9999 -9999 -9999 -9999 -9999 -9999 -9999 -9999 -9999 -9999 -9999 -9999 -9999 -9999 -9999 -9999 -9999 -9999 -9999 -9999 -9999 -9999 -9999 -9999 -9999 -9999 -9999 -9999 -9999 -9999 -9999 2.215 2.215 2.073 2.073 2.927 2.927 2.927 2.927 3.094 3.094 3.094 1.664 1.912 2.594 2.594 2.594 2.594 2.366 2.366 2.366 2.366 1.849 1.957 1.957 2.187 0.782 1.537 1.887 2.13 2.13 2.13 2.13 0.688 0.589 0.589 3.019 3.019 3.019 1.641 1.641 1.664 1.664 2.033 2.52 3.156 3.156 2.52 2.711 3.206 3.206 3.206 2.566 2.566 2.566 2.566 2.282 1.8 1.78 1.78 1.703 1.703 1.322 1.227 0.284 0.686 0.848 1.602 1.656 1.656 1.656 1.642 0.12 1.232 1.738 1.738 1.813 1.813 1.813 1.49 1.811 1.811 2.054 1.358 1.391 1.391 1.391 1.963 2.354 2.354 2.119 1.848 1.8 1.8 1.8 1.86 1.86 1.86 1.655 1.62 1.442 1.442 1.224 1.224 1.224 1.882 1.882 1.882 1.882 1.082 1.082 1.277 1.055 0.886 1.435 1.435 1.435 1.34 1.815 1.815 1.815 1.815 1.826 1.826 1.826 1.291 1.024 1.024 1.024 0.866 0.845 1.029 1.081 -9999 -9999 -9999 -9999 -9999 -9999 -9999 -9999 -9999 -9999 
-9999 -9999 -9999 -9999 -9999 -9999 -9999 -9999 -9999 -9999 -9999 -9999 -9999 -9999 -9999 -9999 -9999 -9999 -9999 -9999 -9999 -9999 -9999 -9999 -9999 -9999 -9999 -9999 -9999 -9999 -9999 -9999 -9999 -9999 -9999 -9999 -9999 -9999 -9999 -9999 -9999 -9999 -9999 -9999 -9999 -9999 -9999 -9999 -9999 -9999 -9999 -9999 -9999 -9999 -9999 -9999 -9999 -9999 -9999 -9999 -9999 -9999 -9999 2.215 1.91 1.91 2.927 4.005 4.005 2.927 3.094 3.094 3.094 1.495 1.366 0.333 2.594 2.332 2.225 2.366 2.366 2.366 2.275 1.699 1.849 1.957 1.288 0.673 1.537 1.537 2.13 2.13 2.13 0.341 0.589 0.589 1.587 3.019 3.019 3.019 1.898 1.641 1.675 1.675 2.033 3.156 3.156 3.156 3.156 3.206 3.206 3.206 3.206 2.532 2.566 2.566 2.282 1.555 1.498 1.498 1.498 1.572 1.572 1.227 1.227 1.227 0.686 0.848 0.848 1.602 1.642 1.642 1.642 1.373 0.217 1.738 1.738 1.813 1.813 1.813 1.133 1.191 1.358 2.391 2.391 2.391 1.391 1.963 2.354 2.354 2.354 2.354 1.727 1.8 1.8 1.8 1.86 1.86 1.86 1.378 1.46 1.46 1.46 1.224 1.224 1.224 1.224 1.882 1.882 1.483 1.483 0.885 1.055 1.322 1.322 1.435 1.435 1.435 1.435 1.815 1.815 1.815 1.826 1.826 1.826 1.826 1.291 1.024 1.212 1.212 0.251 0.845 -9999 -9999 -9999 -9999 -9999 -9999 -9999 -9999 -9999 -9999 -9999 -9999 
-9999 -9999 -9999 -9999 -9999 -9999 -9999 -9999 -9999 -9999 -9999 -9999 -9999 -9999 -9999 -9999 -9999 -9999 -9999 -9999 -9999 -9999 -9999 -9999 -9999 -9999 -9999 -9999 -9999 -9999 -9999 -9999 -9999 -9999 -9999 -9999 -9999 -9999 -9999 -9999 -9999 -9999 -9999 -9999 -9999 -9999 -9999 -9999 -9999 -9999 -9999 -9999 -9999 -9999 -9999 -9999 -9999 -9999 -9999 -9999 -9999 -9999 -9999 2.215 2.109 3.152 4.005 4.005 4.005 4.005 3.094 3.094 0.972 0.333 0.333 0.333 0.309 0.245 2.225 2.225 2.535 2.535 2.535 2.275 1.699 1.288 1.288 0.888 0.852 1.537 1.537 1.004 0.341 1.245 0.341 1.339 2.314 2.314 2.314 1.898 1.693 1.386 1.805 1.805 2.1 3.156 3.156 3.156 3.156 2.711 3.206 3.206 2.986 2.855 2.17 2.251 1.866 1.643 1.498 1.498 1.498 1.116 1.227 1.227 1.227 0.542 0.63 0.848 1.03 1.03 1.462 1.462 1.373 1.373 1.373 1.328 1.607 1.813 1.813 1.719 1.719 1.719 2.391 2.391 2.391 2.391 1.491 1.963 2.354 2.354 2.354 2.354 1.322 1.452 1.791 1.791 1.791 1.86 0.904 1.46 1.46 1.46 1.46 1.224 1.224 1.224 0.877 0.454 1.483 1.483 1.483 1.483 1.322 1.322 1.322 1.435 1.435 1.435 1.34 1.34 1.815 1.815 1.642 1.826 1.826 1.826 1.291 1.212 1.212 1.212 1.212 -9999 -9999 -9999 -9999 -9999 -9999 -9999 -9999 -9999 -9999 -9999 -9999 -9999 
-9999 -9999 -9999 -9999 -9999 -9999 -9999 -9999 -9999 -9999 -9999 -9999 -9999 -9999 -9999 -9999 -9999 -9999 -9999 -9999 -9999 -9999 -9999 -9999 -9999 -9999 -9999 -9999 -9999 -9999 -9999 -9999 -9999 -9999 -9999 -9999 -9999 -9999 -9999 -9999 -9999 -9999 -9999 -9999 -9999 -9999 -9999 -9999 -9999 -9999 -9999 -9999 -9999 -9999 -9999 -9999 -9999 -9999 -9999 -9999 -9999 -9999 -9999 -9999 3.216 3.216 4.005 4.005 4.005 4.005 1.855 0.972 0.972 0.343 0.309 0.309 0.309 0.245 1.295 1.036 2.535 2.535 2.535 2.535 1.972 0.939 1.388 1.388 1.053 1.304 1.404 1.91 2.482 2.482 2.482 2.14 2.314 2.314 2.314 2.314 1.693 1.569 1.805 1.805 2.1 2.609 3.156 3.156 2.495 2.711 2.986 2.986 2.986 2.986 2.855 1.866 1.866 1.866 1.527 1.527 1.498 0.433 1.116 1.116 0.542 0.76 0.886 0.886 1.084 1.462 1.816 1.816 1.816 1.373 0.252 1.031 1.344 1.607 1.836 1.836 1.836 1.719 1.911 2.391 2.391 2.391 1.773 1.786 1.963 1.963 1.627 1.627 1.322 1.452 1.791 1.791 1.791 1.599 0.904 0.292 1.46 1.46 1.46 1.366 0.463 0.307 0.307 0.307 1.483 1.483 1.483 1.483 1.369 1.322 1.322 1.289 1.289 1.289 1.289 0.257 1.429 1.429 1.429 1.604 1.604 1.604 1.605 1.605 1.605 -9999 -9999 -9999 -9999 -9999 -9999 -9999 -9999 -9999 -9999 -9999 -9999 -9999 -9999 -9999 
-9999 -9999 -9999 -9999 -9999 -9999 -9999 -9999 -9999 -9999 -9999 -9999 -9999 -9999 -9999 -9999 -9999 -9999 -9999 -9999 -9999 -9999 -9999 -9999 -9999 -9999 -9999 -9999 -9999 -9999 -9999 -9999 -9999 -9999 -9999 -9999 -9999 -9999 -9999 -9999 -9999 -9999 -9999 -9999 -9999 -9999 -9999 -9999 -9999 -9999 -9999 -9999 -9999 -9999 -9999 -9999 -9999 -9999 -9999 -9999 -9999 -9999 -9999 -9999 -9999 3.216 3.622 3.622 3.622 3.622 2.404 0.24 0.343 0.343 0.343 0.309 0.309 1.295 1.295 1.295 2.535 2.535 2.535 2.022 1.996 1.388 1.388 1.388 1.388 1.304 1.404 1.91 2.482 2.482 2.482 2.14 2.314 2.314 2.314 1.95 1.569 1.569 1.805 1.805 2.1 2.609 2.609 2.609 2.074 2.074 2.986 2.986 2.986 2.855 1.866 1.925 2.205 1.866 1.527 1.527 0.868 0.433 0.433 1.586 1.586 1.471 1.332 1.332 1.084 1.462 1.816 1.816 1.816 1.877 1.877 1.066 1.031 1.344 1.836 1.836 1.836 1.911 1.911 1.911 2.35 2.35 2.35 1.786 1.786 1.786 1.68 1.68 1.68 1.614 1.452 1.599 1.599 1.599 0.175 0.175 0.229 1.366 1.366 1.478 1.478 1.478 0.307 0.307 0.165 1.059 1.527 1.527 1.527 1.369 1.322 0.449 1.289 1.289 0.422 0.199 0.267 1.429 1.429 1.604 1.604 1.604 1.969 1.969 -9999 -9999 -9999 -9999 -9999 -9999 -9999 -9999 -9999 -9999 -9999 -9999 -9999 -9999 -9999 -9999 
-9999 -9999 -9999 -9999 -9999 -9999 -9999 -9999 -9999 -9999 -9999 -9999 -9999 -9999 -9999 -9999 -9999 -9999 -9999 -9999 -9999 -9999 -9999 -9999 -9999 -9999 -9999 -9999 -9999 -9999 -9999 -9999 -9999 -9999 -9999 -9999 -9999 -9999 -9999 -9999 -9999 -9999 -9999 -9999 -9999 -9999 -9999 -9999 -9999 -9999 -9999 -9999 -9999 -9999 -9999 -9999 -9999 -9999 -9999 -9999 -9999 -9999 -9999 -9999 -9999 3.216 3.216 3.622 3.622 3.228 3.228 1.713 0.583 0.343 0.343 0.309 0.24 1.295 1.295 1.295 1.909 2.022 2.022 2.022 1.996 1.4 1.388 1.388 1.388 1.304 1.404 2.133 2.482 2.482 2.482 2.231 2.14 1.95 1.95 1.95 1.569 1.569 1.569 1.734 1.818 2.609 2.609 2.06 1.89 1.95 1.95 1.95 2.441 1.863 1.972 2.327 2.327 2.205 1.527 1.527 0.68 1.519 1.543 1.586 1.586 1.586 1.479 1.332 1.452 1.452 1.816 1.816 1.877 1.877 1.877 1.877 1.066 0.123 1.836 1.836 1.836 1.911 1.911 1.911 2.35 2.35 2.35 1.786 1.786 1.786 1.68 1.68 1.68 1.614 1.342 1.342 1.599 1.346 1.346 0.151 0.229 1.484 1.484 1.478 1.478 1.478 1.478 0.193 0.165 0.198 1.527 1.527 1.527 0.225 0.225 0.449 0.449 0.449 0.422 0.422 0.267 1.135 1.502 1.502 1.502 1.969 -9999 -9999 -9999 -9999 -9999 -9999 -9999 -9999 -9999 -9999 -9999 -9999 -9999 -9999 -9999 -9999 -9999 -9999 
-9999 -9999 -9999 -9999 -9999 -9999 -9999 -9999 -9999 -9999 -9999 -9999 -9999 -9999 -9999 -9999 -9999 -9999 -9999 -9999 -9999 -9999 -9999 -9999 -9999 -9999 -9999 -9999 -9999 -9999 -9999 -9999 -9999 -9999 -9999 -9999 -9999 -9999 -9999 -9999 -9999 -9999 -9999 -9999 -9999 -9999 -9999 -9999 -9999 -9999 -9999 -9999 -9999 -9999 -9999 -9999 -9999 -9999 -9999 -9999 -9999 -9999 -9999 -9999 -9999 -9999 3.025 3.228 3.228 3.228 2.404 2.397 0.623 0.378 0.343 0.24 0.24 1.295 1.295 1.295 0.249 1.968 1.996 1.996 1.996 1.4 1.388 1.388 1.077 1.077 1.357 2.133 2.231 2.482 2.231 2.14 1.505 1.95 1.95 1.95 1.564 1.583 1.583 1.542 1.738 2.06 2.06 2.06 1.759 1.95 1.95 1.95 1.95 1.972 2.327 2.327 2.327 2.327 1.817 1.817 2.108 2.108 1.543 1.586 1.586 1.586 1.479 1.332 1.452 1.452 1.452 1.508 1.877 1.877 1.877 1.877 1.396 1.396 0.186 1.347 0.158 1.843 1.911 1.967 2.35 2.35 2.35 1.69 1.786 1.631 1.68 1.68 1.68 1.275 1.275 1.342 1.346 1.346 1.346 0.151 1.484 1.484 1.484 1.478 1.612 1.478 0.193 0.174 0.174 0.198 1.527 1.527 1.527 0.265 0.265 0.449 0.449 0.449 0.422 0.422 0.314 0.918 1.502 1.502 1.502 -9999 -9999 -9999 -9999 -9999 -9999 -9999 -9999 -9999 -9999 -9999 -9999 -9999 -9999 -9999 -9999 -9999 -9999 -9999 
-9999 -9999 -9999 -9999 -9999 -9999 -9999 -9999 -9999 -9999 -9999 -9999 -9999 -9999 -9999 -9999 -9999 -9999 -9999 -9999 -9999 -9999 -9999 -9999 -9999 -9999 -9999 -9999 -9999 -9999 -9999 -9999 -9999 -9999 -9999 -9999 -9999 -9999 -9999 -9999 -9999 -9999 -9999 -9999 -9999 -9999 -9999 -9999 -9999 -9999 -9999 -9999 -9999 -9999 -9999 -9999 -9999 -9999 -9999 -9999 -9999 -9999 -9999 -9999 -9999 -9999 -9999 2.551 3.228 3.228 2.625 2.397 2.397 0.623 0.221 0.221 0.221 0.231 0.336 1.951 1.951 1.951 1.968 1.968 1.4 1.466 1.466 0.542 0.573 1.667 1.667 1.857 2.133 2.027 2.027 0.29 1.505 1.505 1.505 1.784 1.784 2.651 2.651 2.651 2.651 1.73 1.73 1.73 1.792 1.792 1.95 1.95 1.863 2.075 2.075 2.341 2.327 2.327 1.817 1.817 2.108 2.108 2.108 1.586 1.586 1.532 1.479 1.165 1.452 1.564 1.564 1.072 1.531 2.328 2.328 2.328 1.396 1.396 0.186 0.142 0.339 1.843 1.843 1.843 1.967 2.35 1.967 1.69 1.187 1.187 1.101 0.225 1.275 1.275 1.275 1.275 1.346 1.346 1.346 0.22 1.484 1.484 1.484 1.612 1.612 1.612 0.174 0.174 0.256 0.152 0.245 1.527 0.356 0.265 0.265 0.449 0.449 0.257 0.257 0.314 0.314 0.918 0.918 -9999 -9999 -9999 -9999 -9999 -9999 -9999 -9999 -9999 -9999 -9999 -9999 -9999 -9999 -9999 -9999 -9999 -9999 -9999 -9999 -9999 
-9999 -9999 -9999 -9999 -9999 -9999 -9999 -9999 -9999 -9999 -9999 -9999 -9999 -9999 -9999 -9999 -9999 -9999 -9999 -9999 -9999 -9999 -9999 -9999 -9999 -9999 -9999 -9999 -9999 -9999 -9999 -9999 -9999 -9999 -9999 -9999 -9999 -9999 -9999 -9999 -9999 -9999 -9999 -9999 -9999 -9999 -9999 -9999 -9999 -9999 -9999 -9999 -9999 -9999 -9999 -9999 -9999 -9999 -9999 -9999 -9999 -9999 -9999 -9999 -9999 -9999 -9999 2.816 2.816 3.214 3.214 2.397 0.684 0.623 0.221 0.221 0.217 0.22 1.324 1.951 1.951 1.951 1.283 1.406 1.444 1.466 1.466 1.466 0.542 1.667 1.857 1.857 1.857 1.269 0.534 2.016 2.016 2.016 2.416 2.416 2.643 2.651 2.651 2.651 2.651 1.73 1.73 1.73 1.792 1.792 1.963 3.367 3.367 3.367 2.341 2.341 2.341 2.179 2.179 2.108 2.108 2.108 2.108 1.768 1.532 1.114 1.48 1.48 1.48 1.564 1.564 1.564 1.531 2.328 2.328 2.328 1.396 1.504 1.504 1.688 0.98 1.164 1.164 1.164 1.834 1.834 1.834 0.652 0.652 1.101 0.225 1.574 1.574 1.275 1.275 1.137 2.148 2.148 1.739 1.233 1.135 1.56 1.56 1.612 1.612 1.612 0.174 0.256 0.256 0.256 0.757 0.757 0.387 0.387 0.265 0.243 0.243 0.257 0.257 0.314 0.314 -9999 -9999 -9999 -9999 -9999 -9999 -9999 -9999 -9999 -9999 -9999 -9999 -9999 -9999 -9999 -9999 -9999 -9999 -9999 -9999 -9999 -9999 -9999 
-9999 -9999 -9999 -9999 -9999 -9999 -9999 -9999 -9999 -9999 -9999 -9999 -9999 -9999 -9999 -9999 -9999 -9999 -9999 -9999 -9999 -9999 -9999 -9999 -9999 -9999 -9999 -9999 -9999 -9999 -9999 -9999 -9999 -9999 -9999 -9999 -9999 -9999 -9999 -9999 -9999 -9999 -9999 -9999 -9999 -9999 -9999 -9999 -9999 -9999 -9999 -9999 -9999 -9999 -9999 -9999 -9999 -9999 -9999 -9999 -9999 -9999 -9999 -9999 -9999 -9999 -9999 -9999 3.214 3.214 3.214 3.214 1.889 0.623 0.541 0.217 0.302 0.302 1.324 1.951 2.333 2.333 1.935 1.472 2.053 2.053 1.914 1.466 0.469 1.667 2.239 2.239 2.239 2.206 1.586 2.016 2.016 2.416 3.293 3.293 3.293 2.643 2.651 2.651 1.802 1.73 1.73 1.73 1.687 1.963 3.216 3.367 3.367 3.367 2.355 2.355 2.341 2.341 2.179 2.091 2.108 2.108 1.939 1.939 1.939 1.329 1.48 1.48 1.48 1.564 1.564 1.564 1.531 2.328 2.328 2.328 1.824 2.08 2.08 1.995 1.688 1.164 1.164 1.164 0.833 0.833 0.833 0.652 0.499 0.592 1.574 1.574 1.574 1.574 1.554 2.148 2.148 2.148 2.148 1.618 1.56 1.56 1.56 1.612 1.612 1.612 1.373 1.246 1.246 1.905 1.905 1.905 1.173 0.387 0.374 0.374 0.243 0.242 0.32 0.32 -9999 -9999 -9999 -9999 -9999 -9999 -9999 -9999 -9999 -9999 -9999 -9999 -9999 -9999 -9999 -9999 -9999 -9999 -9999 -9999 -9999 -9999 -9999 -9999 
-9999 -9999 -9999 -9999 -9999 -9999 -9999 -9999 -9999 -9999 -9999 -9999 -9999 -9999 -9999 -9999 -9999 -9999 -9999 -9999 -9999 -9999 -9999 -9999 -9999 -9999 -9999 -9999 -9999 -9999 -9999 -9999 -9999 -9999 -9999 -9999 -9999 -9999 -9999 -9999 -9999 -9999 -9999 -9999 -9999 -9999 -9999 -9999 -9999 -9999 -9999 -9999 -9999 -9999 -9999 -9999 -9999 -9999 -9999 -9999 -9999 -9999 -9999 -9999 -9999 -9999 -9999 -9999 -9999 3.214 3.214 3.214 1.889 0.541 0.541 0.415 0.302 0.302 0.302 1.401 2.333 2.333 2.333 2.053 2.053 2.127 2.127 2.127 0.968 1.175 2.239 2.239 2.239 2.239 1.6 2.016 2.016 2.416 3.293 3.293 3.293 2.643 2.643 1.802 1.802 1.448 2.111 2.111 1.687 2.562 3.216 3.367 3.367 3.367 2.355 2.355 2.355 2.179 2.179 2.091 1.967 1.84 1.939 1.939 1.939 1.84 1.48 1.48 1.593 1.593 1.564 1.285 1.753 2.005 2.328 2.005 2.08 2.08 2.08 2.08 1.995 1.211 1.202 1.202 1.202 0.833 0.833 0.663 0.663 0.663 1.574 1.574 1.574 1.574 1.604 2.148 2.148 2.148 2.148 1.744 1.618 1.56 1.56 1.56 1.373 1.373 1.373 1.246 1.905 1.905 1.905 1.905 1.726 0.387 0.556 1.263 1.263 1.263 -9999 -9999 -9999 -9999 -9999 -9999 -9999 -9999 -9999 -9999 -9999 -9999 -9999 -9999 -9999 -9999 -9999 -9999 -9999 -9999 -9999 -9999 -9999 -9999 -9999 -9999 
-9999 -9999 -9999 -9999 -9999 -9999 -9999 -9999 -9999 -9999 -9999 -9999 -9999 -9999 -9999 -9999 -9999 -9999 -9999 -9999 -9999 -9999 -9999 -9999 -9999 -9999 -9999 -9999 -9999 -9999 -9999 -9999 -9999 -9999 -9999 -9999 -9999 -9999 -9999 -9999 -9999 -9999 -9999 -9999 -9999 -9999 -9999 -9999 -9999 -9999 -9999 -9999 -9999 -9999 -9999 -9999 -9999 -9999 -9999 -9999 -9999 -9999 -9999 -9999 -9999 -9999 -9999 -9999 -9999 3.214 3.214 2.273 1.889 0.653 0.653 0.415 0.302 0.302 0.302 1.927 2.333 2.333 2.333 2.053 2.053 2.127 2.291 2.291 2.291 1.954 2.239 2.239 2.239 2.206 1.6 1.471 2.016 2.11 3.293 3.293 3.293 1.647 1.802 1.802 1.872 3.09 3.248 3.549 3.549 3.549 2.857 3.216 3.216 2.841 2.355 2.355 2.355 2.179 2.179 2.091 1.967 1.967 1.939 1.939 1.939 1.84 1.84 1.776 1.593 1.593 1.593 1.285 1.753 2.005 2.005 2.005 1.83 2.08 2.08 2.08 1.995 1.211 1.202 1.202 1.28 1.28 1.571 1.571 1.571 1.474 1.474 1.604 1.604 1.665 1.665 1.958 2.148 2.148 1.744 1.744 1.744 1.56 1.56 0.901 1.373 1.373 0.615 1.246 1.246 1.905 1.905 1.905 1.726 1.726 0.556 1.263 1.263 -9999 -9999 -9999 -9999 -9999 -9999 -9999 -9999 -9999 -9999 -9999 -9999 -9999 -9999 -9999 -9999 -9999 -9999 -9999 -9999 -9999 -9999 -9999 -9999 -9999 -9999 -9999 
-9999 -9999 -9999 -9999 -9999 -9999 -9999 -9999 -9999 -9999 -9999 -9999 -9999 -9999 -9999 -9999 -9999 -9999 -9999 -9999 -9999 -9999 -9999 -9999 -9999 -9999 -9999 -9999 -9999 -9999 -9999 -9999 -9999 -9999 -9999 -9999 -9999 -9999 -9999 -9999 -9999 -9999 -9999 -9999 -9999 -9999 -9999 -9999 -9999 -9999 -9999 -9999 -9999 -9999 -9999 -9999 -9999 -9999 -9999 -9999 -9999 -9999 -9999 -9999 -9999 -9999 -9999 -9999 -9999 -9999 2.59 2.113 1.889 1.866 1.866 1.255 1.255 0.302 0.237 1.927 2.333 2.333 1.935 1.472 2.053 2.135 2.291 2.291 2.291 2.291 1.941 2.239 1.6 1.6 1.231 1.99 1.703 1.671 2.246 2.424 1.451 1.647 1.769 1.769 2.805 3.248 3.46 3.549 3.549 3.549 3.549 2.857 2.841 2.841 2.355 2.355 2.303 2.027 1.924 1.967 1.967 1.967 1.758 1.84 1.84 1.84 1.84 1.826 1.934 1.934 1.934 1.533 1.954 1.954 1.954 1.83 1.916 2.08 2.08 1.591 1.591 1.591 1.202 1.202 1.28 1.281 1.745 2.124 2.183 2.183 1.77 1.604 1.604 1.665 1.665 1.689 1.689 1.744 1.744 1.744 0.938 0.901 0.901 0.901 0.459 0.23 0.202 0.202 0.025 1.316 1.726 1.726 1.726 1.726 0.556 -9999 -9999 -9999 -9999 -9999 -9999 -9999 -9999 -9999 -9999 -9999 -9999 -9999 -9999 -9999 -9999 -9999 -9999 -9999 -9999 -9999 -9999 -9999 -9999 -9999 -9999 -9999 -9999 -9999 
-9999 -9999 -9999 -9999 -9999 -9999 -9999 -9999 -9999 -9999 -9999 -9999 -9999 -9999 -9999 -9999 -9999 -9999 -9999 -9999 -9999 -9999 -9999 -9999 -9999 -9999 -9999 -9999 -9999 -9999 -9999 -9999 -9999 -9999 -9999 -9999 -9999 -9999 -9999 -9999 -9999 -9999 -9999 -9999 -9999 -9999 -9999 -9999 -9999 -9999 -9999 -9999 -9999 -9999 -9999 -9999 -9999 -9999 -9999 -9999 -9999 -9999 -9999 -9999 -9999 -9999 -9999 -9999 -9999 -9999 -9999 2.25 2.25 2.25 1.866 1.866 1.255 0.367 1.475 1.475 1.927 1.315 1.883 1.883 1.883 2.135 2.291 2.291 2.291 1.954 1.941 0.176 0.403 1.491 1.99 1.99 1.99 2.246 2.424 3.004 3.004 3.004 1.769 1.769 2.805 3.46 3.46 3.549 3.549 3.549 3.101 2.451 2.841 2.269 2.109 1.783 1.924 1.924 1.924 1.967 1.967 1.967 1.758 1.758 1.84 1.84 1.826 1.826 1.934 1.934 1.934 1.533 1.954 1.954 1.954 1.908 2.06 2.06 2.06 1.863 1.863 1.591 1.586 0.879 1.28 1.745 2.124 2.348 2.348 2.348 2.183 1.77 1.604 1.665 1.665 1.665 1.538 1.191 0.967 0.967 0.795 0.795 0.708 0.664 0.664 1.241 1.241 1.407 1.407 -0.279 -0.15 1.726 1.726 0.408 -9999 -9999 -9999 -9999 -9999 -9999 -9999 -9999 -9999 -9999 -9999 -9999 -9999 -9999 -9999 -9999 -9999 -9999 -9999 -9999 -9999 -9999 -9999 -9999 -9999 -9999 -9999 -9999 -9999 -9999 
-9999 -9999 -9999 -9999 -9999 -9999 -9999 -9999 -9999 -9999 -9999 -9999 -9999 -9999 -9999 -9999 -9999 -9999 -9999 -9999 -9999 -9999 -9999 -9999 -9999 -9999 -9999 -9999 -9999 -9999 -9999 -9999 -9999 -9999 -9999 -9999 -9999 -9999 -9999 -9999 -9999 -9999 -9999 -9999 -9999 -9999 -9999 -9999 -9999 -9999 -9999 -9999 -9999 -9999 -9999 -9999 -9999 -9999 -9999 -9999 -9999 -9999 -9999 -9999 -9999 -9999 -9999 -9999 -9999 -9999 -9999 2.25 2.25 2.25 1.866 1.866 1.35 0.367 1.475 1.475 1.475 1.315 1.883 1.883 1.883 2.135 2.135 2.255 1.941 1.941 0.168 0.173 1.137 1.491 1.99 1.99 1.99 2.246 2.424 3.004 3.004 3.004 1.57 1.769 2.689 3.46 3.46 3.46 3.46 3.229 3.101 2.269 2.269 2.269 2.109 1.764 1.695 0.786 0.898 0.898 1.631 1.631 1.631 1.631 1.521 1.826 1.826 1.826 1.934 1.934 1.934 1.533 1.954 1.954 1.954 1.908 2.06 2.06 2.06 1.863 1.863 1.863 1.361 -0.101 0.879 1.745 2.124 2.348 2.348 2.348 2.183 1.77 1.77 1.532 1.665 1.538 1.191 1.191 0.795 0.795 0.795 0.795 0.664 0.664 1.241 1.241 1.241 1.407 1.407 1.407 -0.279 -0.524 -9999 -9999 -9999 -9999 -9999 -9999 -9999 -9999 -9999 -9999 -9999 -9999 -9999 -9999 -9999 -9999 -9999 -9999 -9999 -9999 -9999 -9999 -9999 -9999 -9999 -9999 -9999 -9999 -9999 -9999 -9999 -9999 
-9999 -9999 -9999 -9999 -9999 -9999 -9999 -9999 -9999 -9999 -9999 -9999 -9999 -9999 -9999 -9999 -9999 -9999 -9999 -9999 -9999 -9999 -9999 -9999 -9999 -9999 -9999 -9999 -9999 -9999 -9999 -9999 -9999 -9999 -9999 -9999 -9999 -9999 -9999 -9999 -9999 -9999 -9999 -9999 -9999 -9999 -9999 -9999 -9999 -9999 -9999 -9999 -9999 -9999 -9999 -9999 -9999 -9999 -9999 -9999 -9999 -9999 -9999 -9999 -9999 -9999 -9999 -9999 -9999 -9999 -9999 -9999 2.25 2.25 1.866 1.35 1.35 0.144 1.475 1.475 1.475 0.4 1.883 1.883 1.883 1.212 1.415 0.223 0.223 0.136 0.136 0.112 1.137 1.491 1.491 1.99 1.99 1.721 2.424 3.004 3.004 3.004 1.57 1.436 1.806 2.689 3.46 3.46 3.229 3.105 2.046 2.269 2.269 2.269 1.764 1.695 0.786 0.786 -0.254 0.898 1.21 1.631 1.631 1.155 1.051 1.521 1.826 -0.077 -0.031 -0.031 0.18 0.981 1.323 1.323 1.323 1.908 2.06 2.06 2.06 1.863 1.863 1.361 -0.135 -0.162 -0.08 1.147 2.124 2.348 2.348 2.348 2.072 1.77 1.532 1.147 -0.15 1.191 1.191 0.745 0.745 0.795 0.795 0.795 0.664 0.664 1.241 1.241 1.241 1.407 1.407 1.407 -9999 -9999 -9999 -9999 -9999 -9999 -9999 -9999 -9999 -9999 -9999 -9999 -9999 -9999 -9999 -9999 -9999 -9999 -9999 -9999 -9999 -9999 -9999 -9999 -9999 -9999 -9999 -9999 -9999 -9999 -9999 -9999 -9999 -9999 
-9999 -9999 -9999 -9999 -9999 -9999 -9999 -9999 -9999 -9999 -9999 -9999 -9999 -9999 -9999 -9999 -9999 -9999 -9999 -9999 -9999 -9999 -9999 -9999 -9999 -9999 -9999 -9999 -9999 -9999 -9999 -9999 -9999 -9999 -9999 -9999 -9999 -9999 -9999 -9999 -9999 -9999 -9999 -9999 -9999 -9999 -9999 -9999 -9999 -9999 -9999 -9999 -9999 -9999 -9999 -9999 -9999 -9999 -9999 -9999 -9999 -9999 -9999 -9999 -9999 -9999 -9999 -9999 -9999 -9999 -9999 -9999 -9999 1.738 1.738 1.738 1.632 1.112 1.669 1.669 1.669 0.652 1.633 1.633 1.802 2.126 2.126 2.126 1.988 1.073 1.122 1.122 1.268 2.05 2.05 2.05 1.43 2.508 2.862 3.092 3.092 3.092 2.302 2.421 2.684 2.684 3.015 3.015 3.015 2.813 2.813 1.183 1.176 0.991 0.991 0.991 -0.173 -0.132 1.525 2.455 2.455 2.455 2.455 2.295 2.295 1.827 1.685 1.002 1.479 1.62 1.843 1.843 1.764 1.764 1.764 2.38 2.38 2.408 2.447 2.447 2.447 1.876 2.053 2.053 1.084 1.218 1.653 1.695 2.533 2.533 2.533 1.916 1.916 1.557 1.872 1.872 2.019 1.872 1.627 1.359 1.359 2.014 2.014 2.014 1.408 1.551 1.551 1.551 1.265 -9999 -9999 -9999 -9999 -9999 -9999 -9999 -9999 -9999 -9999 -9999 -9999 -9999 -9999 -9999 -9999 -9999 -9999 -9999 -9999 -9999 -9999 -9999 -9999 -9999 -9999 -9999 -9999 -9999 -9999 -9999 -9999 -9999 -9999 -9999 
-9999 -9999 -9999 -9999 -9999 -9999 -9999 -9999 -9999 -9999 -9999 -9999 -9999 -9999 -9999 -9999 -9999 -9999 -9999 -9999 -9999 -9999 -9999 -9999 -9999 -9999 -9999 -9999 -9999 -9999 -9999 -9999 -9999 -9999 -9999 -9999 -9999 -9999 -9999 -9999 -9999 -9999 -9999 -9999 -9999 -9999 -9999 -9999 -9999 -9999 -9999 -9999 -9999 -9999 -9999 -9999 -9999 -9999 -9999 -9999 -9999 -9999 -9999 -9999 -9999 -9999 -9999 -9999 -9999 -9999 -9999 -9999 -9999 -0.086 -0.086 0.117 0.19 1.112 1.112 1.112 0.973 0.707 0.487 0.487 0.487 0.056 -0.988 1.741 0.59 1.073 1.373 1.373 1.693 1.693 1.693 1.494 1.494 2.146 2.693 2.693 3.092 3.092 3.003 2.627 2.684 3.48 3.48 3.48 3.085 2.813 2.813 1.22 1.137 0.538 0.538 -0.173 -0.173 0.766 1.525 2.455 2.455 2.455 2.455 2.295 2.295 2.295 1.685 0.242 1.479 1.843 1.843 1.843 1.843 1.764 1.658 2.38 2.38 2.38 2.234 2.234 2.538 2.538 2.538 2.053 2.053 1.218 1.218 1.568 1.75 1.75 1.75 1.957 2.208 2.208 2.208 2.019 2.019 2.019 1.627 1.359 1.394 2.014 2.014 2.014 1.74 1.815 1.815 -9999 -9999 -9999 -9999 -9999 -9999 -9999 -9999 -9999 -9999 -9999 -9999 -9999 -9999 -9999 -9999 -9999 -9999 -9999 -9999 -9999 -9999 -9999 -9999 -9999 -9999 -9999 -9999 -9999 -9999 -9999 -9999 -9999 -9999 -9999 -9999 -9999 
-9999 -9999 -9999 -9999 -9999 -9999 -9999 -9999 -9999 -9999 -9999 -9999 -9999 -9999 -9999 -9999 -9999 -9999 -9999 -9999 -9999 -9999 -9999 -9999 -9999 -9999 -9999 -9999 -9999 -9999 -9999 -9999 -9999 -9999 -9999 -9999 -9999 -9999 -9999 -9999 -9999 -9999 -9999 -9999 -9999 -9999 -9999 -9999 -9999 -9999 -9999 -9999 -9999 -9999 -9999 -9999 -9999 -9999 -9999 -9999 -9999 -9999 -9999 -9999 -9999 -9999 -9999 -9999 -9999 -9999 -9999 -9999 -9999 -9999 1.539 1.539 0.969 1.112 1.112 1.112 0.973 0.707 0.487 0.503 0.866 0.866 0.272 -0.503 0.943 1.695 3.092 3.092 3.092 2.7 1.693 1.608 2.277 2.495 2.693 3.024 3.024 3.003 3.003 2.931 3.48 3.48 3.48 3.48 3.085 2.813 2.813 2.254 1.589 1.137 0.592 0.185 -0.173 1.459 2.189 2.189 2.189 1.879 2.453 2.453 2.453 2.295 1.684 0.226 0.326 1.843 1.843 1.843 2.022 2.022 2.232 2.38 2.38 2.719 2.719 2.719 2.538 2.538 2.538 2.538 2.053 1.215 1.042 1.388 1.568 1.75 1.957 2.219 2.219 2.208 2.208 2.204 2.019 2.019 1.627 1.359 1.394 2.014 2.014 2.014 1.815 1.815 -9999 -9999 -9999 -9999 -9999 -9999 -9999 -9999 -9999 -9999 -9999 -9999 -9999 -9999 -9999 -9999 -9999 -9999 -9999 -9999 -9999 -9999 -9999 -9999 -9999 -9999 -9999 -9999 -9999 -9999 -9999 -9999 -9999 -9999 -9999 -9999 -9999 -9999 
-9999 -9999 -9999 -9999 -9999 -9999 -9999 -9999 -9999 -9999 -9999 -9999 -9999 -9999 -9999 -9999 -9999 -9999 -9999 -9999 -9999 -9999 -9999 -9999 -9999 -9999 -9999 -9999 -9999 -9999 -9999 -9999 -9999 -9999 -9999 -9999 -9999 -9999 -9999 -9999 -9999 -9999 -9999 -9999 -9999 -9999 -9999 -9999 -9999 -9999 -9999 -9999 -9999 -9999 -9999 -9999 -9999 -9999 -9999 -9999 -9999 -9999 -9999 -9999 -9999 -9999 -9999 -9999 -9999 -9999 -9999 -9999 -9999 -9999 -9999 1.539 1.006 1.006 1.112 1.006 0.943 0.707 0.487 0.866 0.866 0.866 0.971 0.971 1.623 1.695 3.092 3.092 3.092 2.719 2.027 2.277 2.277 2.687 3.024 3.024 3.024 3.024 3.003 2.931 2.953 3.48 3.48 3.48 3.085 2.644 2.488 2.254 2.254 1.589 0.592 0.318 1.173 2.189 2.189 2.189 2.189 2.108 2.453 2.453 2.453 1.939 1.684 0.262 1.646 1.94 2.73 2.73 2.107 2.526 2.526 2.38 2.38 2.719 2.719 2.719 2.538 2.538 2.538 2.257 1.441 1.215 1.042 1.042 1.042 1.597 2.219 2.219 2.219 2.219 2.208 2.204 2.204 2.019 1.097 1.341 1.394 1.722 1.722 1.722 -9999 -9999 -9999 -9999 -9999 -9999 -9999 -9999 -9999 -9999 -9999 -9999 -9999 -9999 -9999 -9999 -9999 -9999 -9999 -9999 -9999 -9999 -9999 -9999 -9999 -9999 -9999 -9999 -9999 -9999 -9999 -9999 -9999 -9999 -9999 -9999 -9999 -9999 -9999 -9999 
-9999 -9999 -9999 -9999 -9999 -9999 -9999 -9999 -9999 -9999 -9999 -9999 -9999 -9999 -9999 -9999 -9999 -9999 -9999 -9999 -9999 -9999 -9999 -9999 -9999 -9999 -9999 -9999 -9999 -9999 -9999 -9999 -9999 -9999 -9999 -9999 -9999 -9999 -9999 -9999 -9999 -9999 -9999 -9999 -9999 -9999 -9999 -9999 -9999 -9999 -9999 -9999 -9999 -9999 -9999 -9999 -9999 -9999 -9999 -9999 -9999 -9999 -9999 -9999 -9999 -9999 -9999 -9999 -9999 -9999 -9999 -9999 -9999 -9999 -9999 1.539 1.006 1.006 1.006 1.006 0.943 0.831 0.831 0.866 0.866 0.951 0.971 0.971 1.759 2.494 3.092 3.488 3.488 2.916 2.172 2.277 2.584 2.727 3.024 3.024 3.024 3.024 2.903 2.903 2.953 2.953 2.953 3.085 2.644 2.644 2.488 2.488 2.254 1.589 0.587 0.587 1.173 1.173 2.189 2.189 2.189 2.243 2.453 2.453 2.453 1.939 1.684 1.025 1.859 2.73 2.73 2.73 3.053 2.526 2.526 2.263 2.263 2.719 2.719 2.719 2.436 2.257 2.257 2.257 1.441 1.215 -0.031 -0.147 0.69 1.597 2.219 2.219 2.219 2.219 2.204 2.204 2.204 2.204 1.618 1.618 2.202 2.202 1.722 -9999 -9999 -9999 -9999 -9999 -9999 -9999 -9999 -9999 -9999 -9999 -9999 -9999 -9999 -9999 -9999 -9999 -9999 -9999 -9999 -9999 -9999 -9999 -9999 -9999 -9999 -9999 -9999 -9999 -9999 -9999 -9999 -9999 -9999 -9999 -9999 -9999 -9999 -9999 -9999 -9999 
-9999 -9999 -9999 -9999 -9999 -9999 -9999 -9999 -9999 -9999 -9999 -9999 -9999 -9999 -9999 -9999 -9999 -9999 -9999 -9999 -9999 -9999 -9999 -9999 -9999 -9999 -9999 -9999 -9999 -9999 -9999 -9999 -9999 -9999 -9999 -9999 -9999 -9999 -9999 -9999 -9999 -9999 -9999 -9999 -9999 -9999 -9999 -9999 -9999 -9999 -9999 -9999 -9999 -9999 -9999 -9999 -9999 -9999 -9999 -9999 -9999 -9999 -9999 -9999 -9999 -9999 -9999 -9999 -9999 -9999 -9999 -9999 -9999 -9999 -9999 -9999 1.149 0.969 1.006 0.943 0.943 0.831 0.831 0.831 0.866 0.951 0.971 0.971 2.093 2.813 3.488 3.488 3.488 3.488 2.719 2.277 2.584 2.959 2.813 3.024 3.024 3.198 3.456 3.293 2.704 2.699 2.699 2.644 2.644 2.644 2.488 2.488 2.145 1.984 1.065 1.065 1.173 1.173 1.173 1.901 2.243 2.243 2.243 2.243 1.996 1.996 2.372 2.372 2.372 2.73 2.857 3.053 3.053 3.053 2.526 2.263 1.741 1.615 1.644 2.436 2.217 2.257 2.257 2.257 0.61 0.406 0.406 0.118 -0.057 1.348 1.806 1.806 1.806 2.17 2.204 2.204 2.204 1.618 1.618 2.202 2.202 -9999 -9999 -9999 -9999 -9999 -9999 -9999 -9999 -9999 -9999 -9999 -9999 -9999 -9999 -9999 -9999 -9999 -9999 -9999 -9999 -9999 -9999 -9999 -9999 -9999 -9999 -9999 -9999 -9999 -9999 -9999 -9999 -9999 -9999 -9999 -9999 -9999 -9999 -9999 -9999 -9999 -9999 -9999 
-9999 -9999 -9999 -9999 -9999 -9999 -9999 -9999 -9999 -9999 -9999 -9999 -9999 -9999 -9999 -9999 -9999 -9999 -9999 -9999 -9999 -9999 -9999 -9999 -9999 -9999 -9999 -9999 -9999 -9999 -9999 -9999 -9999 -9999 -9999 -9999 -9999 -9999 -9999 -9999 -9999 -9999 -9999 -9999 -9999 -9999 -9999 -9999 -9999 -9999 -9999 -9999 -9999 -9999 -9999 -9999 -9999 -9999 -9999 -9999 -9999 -9999 -9999 -9999 -9999 -9999 -9999 -9999 -9999 -9999 -9999 -9999 -9999 -9999 -9999 -9999 -9999 0.836 0.782 0.943 0.501 0.831 0.831 0.831 0.614 0.345 1.99 1.026 2.176 2.813 3.488 3.488 3.488 3.488 2.861 2.861 2.959 2.959 2.959 2.727 3.198 3.456 3.456 3.456 3.293 1.889 2.093 2.316 2.316 2.488 2.962 2.488 2.266 2.016 1.984 1.065 1.093 1.093 1.336 1.901 2.095 2.243 2.243 2.243 1.996 2.372 2.549 2.549 2.372 2.657 2.857 3.053 3.053 3.085 3.085 1.867 1.741 1.604 2.165 2.217 2.217 2.217 2.396 0.859 1.16 1.16 1.16 0.694 0.118 -0.036 1.359 1.707 1.707 2.17 2.17 2.17 1.129 1.618 1.618 2.202 -9999 -9999 -9999 -9999 -9999 -9999 -9999 -9999 -9999 -9999 -9999 -9999 -9999 -9999 -9999 -9999 -9999 -9999 -9999 -9999 -9999 -9999 -9999 -9999 -9999 -9999 -9999 -9999 -9999 -9999 -9999 -9999 -9999 -9999 -9999 -9999 -9999 -9999 -9999 -9999 -9999 -9999 -9999 -9999 
-9999 -9999 -9999 -9999 -9999 -9999 -9999 -9999 -9999 -9999 -9999 -9999 -9999 -9999 -9999 -9999 -9999 -9999 -9999 -9999 -9999 -9999 -9999 -9999 -9999 -9999 -9999 -9999 -9999 -9999 -9999 -9999 -9999 -9999 -9999 -9999 -9999 -9999 -9999 -9999 -9999 -9999 -9999 -9999 -9999 -9999 -9999 -9999 -9999 -9999 -9999 -9999 -9999 -9999 -9999 -9999 -9999 -9999 -9999 -9999 -9999 -9999 -9999 -9999 -9999 -9999 -9999 -9999 -9999 -9999 -9999 -9999 -9999 -9999 -9999 -9999 -9999 0.836 0.782 0.488 0.501 0.798 0.798 0.798 2 2 2 1.99 2.176 3.051 3.051 3.488 3.488 2.221 2.861 2.861 2.959 2.959 2.959 2.519 3.198 3.456 3.456 3.456 3.293 1.75 2.316 2.316 2.316 2.962 2.962 2.962 2.383 2.016 1.699 1.065 1.499 1.499 2.777 2.777 1.901 1.901 1.765 1.972 2.273 2.493 2.586 2.549 2.549 2.657 2.857 3.053 3.085 3.085 3.085 3.085 1.701 1.701 1.573 2.217 2.217 2.396 2.396 2.396 1.16 1.16 1.16 0.768 0.768 0.768 1.19 1.707 1.755 2.17 2.17 2.17 1.129 1.129 -9999 -9999 -9999 -9999 -9999 -9999 -9999 -9999 -9999 -9999 -9999 -9999 -9999 -9999 -9999 -9999 -9999 -9999 -9999 -9999 -9999 -9999 -9999 -9999 -9999 -9999 -9999 -9999 -9999 -9999 -9999 -9999 -9999 -9999 -9999 -9999 -9999 -9999 -9999 -9999 -9999 -9999 -9999 -9999 -9999 -9999 
-9999 -9999 -9999 -9999 -9999 -9999 -9999 -9999 -9999 -9999 -9999 -9999 -9999 -9999 -9999 -9999 -9999 -9999 -9999 -9999 -9999 -9999 -9999 -9999 -9999 -9999 -9999 -9999 -9999 -9999 -9999 -9999 -9999 -9999 -9999 -9999 -9999 -9999 -9999 -9999 -9999 -9999 -9999 -9999 -9999 -9999 -9999 -9999 -9999 -9999 -9999 -9999 -9999 -9999 -9999 -9999 -9999 -9999 -9999 -9999 -9999 -9999 -9999 -9999 -9999 -9999 -9999 -9999 -9999 -9999 -9999 -9999 -9999 -9999 -9999 -9999 -9999 -9999 0.506 0.488 0.526 0.798 0.798 0.798 2.253 2.253 2.253 2.237 3.051 3.051 3.051 3.051 3.027 2.213 2.861 2.861 2.959 2.959 2.959 2.519 2.69 3.456 3.456 3.456 2.433 1.818 2.442 2.442 2.688 2.962 2.962 2.962 2.413 1.758 1.699 1.499 1.499 2.777 2.777 2.777 2.777 1.739 1.739 2.229 2.341 2.586 2.586 2.586 2.549 2.602 2.602 2.602 3.085 3.085 3.085 3.085 2.106 1.701 1.063 1.211 1.138 2.396 2.396 2.396 2.016 1.885 1.885 1.246 0.768 0.768 0.089 1.19 1.755 1.755 2.542 2.542 1.317 -9999 -9999 -9999 -9999 -9999 -9999 -9999 -9999 -9999 -9999 -9999 -9999 -9999 -9999 -9999 -9999 -9999 -9999 -9999 -9999 -9999 -9999 -9999 -9999 -9999 -9999 -9999 -9999 -9999 -9999 -9999 -9999 -9999 -9999 -9999 -9999 -9999 -9999 -9999 -9999 -9999 -9999 -9999 -9999 -9999 -9999 -9999 
-9999 -9999 -9999 -9999 -9999 -9999 -9999 -9999 -9999 -9999 -9999 -9999 -9999 -9999 -9999 -9999 -9999 -9999 -9999 -9999 -9999 -9999 -9999 -9999 -9999 -9999 -9999 -9999 -9999 -9999 -9999 -9999 -9999 -9999 -9999 -9999 -9999 -9999 -9999 -9999 -9999 -9999 -9999 -9999 -9999 -9999 -9999 -9999 -9999 -9999 -9999 -9999 -9999 -9999 -9999 -9999 -9999 -9999 -9999 -9999 -9999 -9999 -9999 -9999 -9999 -9999 -9999 -9999 -9999 -9999 -9999 -9999 -9999 -9999 -9999 -9999 -9999 -9999 -9999 0.689 0.526 0.75 0.798 2.111 2.253 2.253 2.253 2.765 3.051 3.051 3.051 3.051 2.939 2.939 1.89 1.821 1.821 1.807 2.141 2.141 2.519 2.519 2.433 2.433 2.433 1.75 2.442 2.442 2.442 2.962 2.962 2.962 2.413 1.961 0.983 1.499 1.499 1.739 2.777 2.777 2.777 1.939 1.939 2.229 2.341 3.145 3.145 3.145 2.98 2.942 2.602 2.602 2.602 3.085 3.085 2.503 2.106 1.22 1.22 1.22 1.15 2.396 2.396 2.396 2.016 2.057 2.057 3.232 3.232 0.382 0.065 0.151 1.755 2.542 2.542 2.542 -9999 -9999 -9999 -9999 -9999 -9999 -9999 -9999 -9999 -9999 -9999 -9999 -9999 -9999 -9999 -9999 -9999 -9999 -9999 -9999 -9999 -9999 -9999 -9999 -9999 -9999 -9999 -9999 -9999 -9999 -9999 -9999 -9999 -9999 -9999 -9999 -9999 -9999 -9999 -9999 -9999 -9999 -9999 -9999 -9999 -9999 -9999 -9999 
-9999 -9999 -9999 -9999 -9999 -9999 -9999 -9999 -9999 -9999 -9999 -9999 -9999 -9999 -9999 -9999 -9999 -9999 -9999 -9999 -9999 -9999 -9999 -9999 -9999 -9999 -9999 -9999 -9999 -9999 -9999 -9999 -9999 -9999 -9999 -9999 -9999 -9999 -9999 -9999 -9999 -9999 -9999 -9999 -9999 -9999 -9999 -9999 -9999 -9999 -9999 -9999 -9999 -9999 -9999 -9999 -9999 -9999 -9999 -9999 -9999 -9999 -9999 -9999 -9999 -9999 -9999 -9999 -9999 -9999 -9999 -9999 -9999 -9999 -9999 -9999 -9999 -9999 -9999 0.689 0.621 0.908 1.143 0.536 2.253 2.253 2.253 2.765 2.765 3.051 3.051 2.939 2.939 2.939 1.624 1.624 1.664 1.722 2.141 2.141 1.838 2 1.945 1.945 1.933 1.879 2.442 2.442 2.442 2.404 2.413 2.413 2.413 1.961 0.983 1.453 2.933 2.933 2.933 2.777 1.939 2.447 2.447 2.452 2.831 3.145 3.145 3.145 2.98 2.942 2.942 2.602 2.411 2.503 2.503 2.503 1.338 1.338 2.052 2.052 1.87 1.87 2.016 2.016 2.057 2.057 2.815 3.232 3.232 3.232 1.166 1.166 1.166 2.542 -9999 -9999 -9999 -9999 -9999 -9999 -9999 -9999 -9999 -9999 -9999 -9999 -9999 -9999 -9999 -9999 -9999 -9999 -9999 -9999 -9999 -9999 -9999 -9999 -9999 -9999 -9999 -9999 -9999 -9999 -9999 -9999 -9999 -9999 -9999 -9999 -9999 -9999 -9999 -9999 -9999 -9999 -9999 -9999 -9999 -9999 -9999 -9999 -9999 -9999 
-9999 -9999 -9999 -9999 -9999 -9999 -9999 -9999 -9999 -9999 -9999 -9999 -9999 -9999 -9999 -9999 -9999 -9999 -9999 -9999 -9999 -9999 -9999 -9999 -9999 -9999 -9999 -9999 -9999 -9999 -9999 -9999 -9999 -9999 -9999 -9999 -9999 -9999 -9999 -9999 -9999 -9999 -9999 -9999 -9999 -9999 -9999 -9999 -9999 -9999 -9999 -9999 -9999 -9999 -9999 -9999 -9999 -9999 -9999 -9999 -9999 -9999 -9999 -9999 -9999 -9999 -9999 -9999 -9999 -9999 -9999 -9999 -9999 -9999 -9999 -9999 -9999 -9999 -9999 -9999 1.143 1.143 1.143 1.143 2.014 2.253 2.114 2.114 2.114 2.465 2.465 2.939 2.939 2.462 1.963 1.42 0.188 1.463 1.722 1.838 1.838 1.838 1.945 1.933 1.933 1.879 2.442 2.442 2.033 2.404 2.404 2.098 1.961 1.878 1.839 2.933 2.933 2.933 2.933 1.786 2.102 2.447 2.517 2.517 2.519 3.145 3.145 3.145 2.98 2.942 2.942 2.433 2.397 1.963 1.963 1.175 2.156 2.156 2.156 2.052 2.052 1.884 1.884 1.84 2.057 2.815 3.566 3.566 3.566 3.232 2.833 2.833 1.166 -9999 -9999 -9999 -9999 -9999 -9999 -9999 -9999 -9999 -9999 -9999 -9999 -9999 -9999 -9999 -9999 -9999 -9999 -9999 -9999 -9999 -9999 -9999 -9999 -9999 -9999 -9999 -9999 -9999 -9999 -9999 -9999 -9999 -9999 -9999 -9999 -9999 -9999 -9999 -9999 -9999 -9999 -9999 -9999 -9999 -9999 -9999 -9999 -9999 -9999 -9999 
-9999 -9999 -9999 -9999 -9999 -9999 -9999 -9999 -9999 -9999 -9999 -9999 -9999 -9999 -9999 -9999 -9999 -9999 -9999 -9999 -9999 -9999 -9999 -9999 -9999 -9999 -9999 -9999 -9999 -9999 -9999 -9999 -9999 -9999 -9999 -9999 -9999 -9999 -9999 -9999 -9999 -9999 -9999 -9999 -9999 -9999 -9999 -9999 -9999 -9999 -9999 -9999 -9999 -9999 -9999 -9999 -9999 -9999 -9999 -9999 -9999 -9999 -9999 -9999 -9999 -9999 -9999 -9999 -9999 -9999 -9999 -9999 -9999 -9999 -9999 -9999 -9999 -9999 -9999 -9999 -9999 1.143 1.143 1.143 2.014 2.014 2.595 2.595 2.193 2.088 2.465 2.465 2.462 2.462 1.963 1.963 1.36 1.16 1.16 1.16 0.763 1.222 1.933 1.933 1.933 1.419 1.708 2.058 2.058 2.098 2.098 2.098 1.839 1.839 0.621 1.226 2.933 2.933 2.933 2.316 2.102 2.447 2.517 2.519 2.519 2.617 3.145 2.98 2.98 2.942 2.942 2.559 2.089 1.963 1.963 1.827 2.404 2.773 2.773 2.773 2.773 3.062 3.062 3.062 2.409 2.409 3.566 3.566 3.566 4.136 2.833 -9999 -9999 -9999 -9999 -9999 -9999 -9999 -9999 -9999 -9999 -9999 -9999 -9999 -9999 -9999 -9999 -9999 -9999 -9999 -9999 -9999 -9999 -9999 -9999 -9999 -9999 -9999 -9999 -9999 -9999 -9999 -9999 -9999 -9999 -9999 -9999 -9999 -9999 -9999 -9999 -9999 -9999 -9999 -9999 -9999 -9999 -9999 -9999 -9999 -9999 -9999 -9999 -9999 
-9999 -9999 -9999 -9999 -9999 -9999 -9999 -9999 -9999 -9999 -9999 -9999 -9999 -9999 -9999 -9999 -9999 -9999 -9999 -9999 -9999 -9999 -9999 -9999 -9999 -9999 -9999 -9999 -9999 -9999 -9999 -9999 -9999 -9999 -9999 -9999 -9999 -9999 -9999 -9999 -9999 -9999 -9999 -9999 -9999 -9999 -9999 -9999 -9999 -9999 -9999 -9999 -9999 -9999 -9999 -9999 -9999 -9999 -9999 -9999 -9999 -9999 -9999 -9999 -9999 -9999 -9999 -9999 -9999 -9999 -9999 -9999 -9999 -9999 -9999 -9999 -9999 -9999 -9999 -9999 -9999 1.143 1.143 1.036 1.712 2.595 2.595 2.595 2.595 2.193 2.06 2.031 1.963 1.963 1.963 1.36 1.36 1.16 1.16 1.884 1.884 1.884 0.827 0.744 1.419 1.419 1.991 2.058 2.058 2.098 2.098 2.098 1.623 2.299 2.299 2.299 1.31 2.933 2.316 2.316 1.97 2.338 2.517 2.517 2.557 2.617 2.617 2.617 2.801 2.801 2.866 2.559 2.796 3.486 4.031 2.664 2.664 2.773 2.773 2.773 2.773 3.062 3.062 3.062 3.035 3.035 3.566 4.136 4.136 -9999 -9999 -9999 -9999 -9999 -9999 -9999 -9999 -9999 -9999 -9999 -9999 -9999 -9999 -9999 -9999 -9999 -9999 -9999 -9999 -9999 -9999 -9999 -9999 -9999 -9999 -9999 -9999 -9999 -9999 -9999 -9999 -9999 -9999 -9999 -9999 -9999 -9999 -9999 -9999 -9999 -9999 -9999 -9999 -9999 -9999 -9999 -9999 -9999 -9999 -9999 -9999 -9999 -9999 -9999 
-9999 -9999 -9999 -9999 -9999 -9999 -9999 -9999 -9999 -9999 -9999 -9999 -9999 -9999 -9999 -9999 -9999 -9999 -9999 -9999 -9999 -9999 -9999 -9999 -9999 -9999 -9999 -9999 -9999 -9999 -9999 -9999 -9999 -9999 -9999 -9999 -9999 -9999 -9999 -9999 -9999 -9999 -9999 -9999 -9999 -9999 -9999 -9999 -9999 -9999 -9999 -9999 -9999 -9999 -9999 -9999 -9999 -9999 -9999 -9999 -9999 -9999 -9999 -9999 -9999 -9999 -9999 -9999 -9999 -9999 -9999 -9999 -9999 -9999 -9999 -9999 -9999 -9999 -9999 -9999 -9999 -9999 1.776 1.776 1.776 2.595 2.595 2.595 2.848 2.848 2.031 2.031 2.029 1.367 1.737 1.737 1.36 1.654 1.654 1.884 1.884 1.884 1.846 1.411 1.411 2.108 2.108 2.108 2.058 2.058 2.098 2.098 2.94 2.94 2.811 2.811 2.207 2.316 2.316 1.6 2.17 2.17 2.746 2.746 2.557 2.557 2.557 2.557 2.388 2.866 2.866 2.866 2.796 4.031 4.031 4.031 2.664 2.664 2.773 2.935 2.935 3.548 3.208 3.208 3.919 3.919 3.919 4.136 -9999 -9999 -9999 -9999 -9999 -9999 -9999 -9999 -9999 -9999 -9999 -9999 -9999 -9999 -9999 -9999 -9999 -9999 -9999 -9999 -9999 -9999 -9999 -9999 -9999 -9999 -9999 -9999 -9999 -9999 -9999 -9999 -9999 -9999 -9999 -9999 -9999 -9999 -9999 -9999 -9999 -9999 -9999 -9999 -9999 -9999 -9999 -9999 -9999 -9999 -9999 -9999 -9999 -9999 -9999 -9999 
-9999 -9999 -9999 -9999 -9999 -9999 -9999 -9999 -9999 -9999 -9999 -9999 -9999 -9999 -9999 -9999 -9999 -9999 -9999 -9999 -9999 -9999 -9999 -9999 -9999 -9999 -9999 -9999 -9999 -9999 -9999 -9999 -9999 -9999 -9999 -9999 -9999 -9999 -9999 -9999 -9999 -9999 -9999 -9999 -9999 -9999 -9999 -9999 -9999 -9999 -9999 -9999 -9999 -9999 -9999 -9999 -9999 -9999 -9999 -9999 -9999 -9999 -9999 -9999 -9999 -9999 -9999 -9999 -9999 -9999 -9999 -9999 -9999 -9999 -9999 -9999 -9999 -9999 -9999 -9999 -9999 -9999 -9999 1.809 1.776 1.776 2.783 3.106 3.106 3.106 2.848 2.031 1.542 1.737 1.855 2.078 2.078 1.654 1.654 1.884 1.884 1.884 0.827 1.411 2.024 2.108 2.108 2.108 2.01 2.01 2.184 2.94 2.94 2.94 2.94 2.811 2.207 2.207 1.644 1.422 2.17 2.17 2.746 2.746 2.746 3.332 3.332 2.741 2.741 2.866 2.866 2.866 2.796 4.031 4.031 4.031 2.664 3.72 3.72 3.72 3.612 3.612 3.548 3.32 3.919 3.919 -9999 -9999 -9999 -9999 -9999 -9999 -9999 -9999 -9999 -9999 -9999 -9999 -9999 -9999 -9999 -9999 -9999 -9999 -9999 -9999 -9999 -9999 -9999 -9999 -9999 -9999 -9999 -9999 -9999 -9999 -9999 -9999 -9999 -9999 -9999 -9999 -9999 -9999 -9999 -9999 -9999 -9999 -9999 -9999 -9999 -9999 -9999 -9999 -9999 -9999 -9999 -9999 -9999 -9999 -9999 -9999 -9999 -9999 
-9999 -9999 -9999 -9999 -9999 -9999 -9999 -9999 -9999 -9999 -9999 -9999 -9999 -9999 -9999 -9999 -9999 -9999 -9999 -9999 -9999 -9999 -9999 -9999 -9999 -9999 -9999 -9999 -9999 -9999 -9999 -9999 -9999 -9999 -9999 -9999 -9999 -9999 -9999 -9999 -9999 -9999 -9999 -9999 -9999 -9999 -9999 -9999 -9999 -9999 -9999 -9999 -9999 -9999 -9999 -9999 -9999 -9999 -9999 -9999 -9999 -9999 -9999 -9999 -9999 -9999 -9999 -9999 -9999 -9999 -9999 -9999 -9999 -9999 -9999 -9999 -9999 -9999 -9999 -9999 -9999 -9999 -9999 1.809 1.776 2.783 3.106 3.106 3.106 3.106 2.848 1.542 1.833 1.737 1.855 2.078 2.078 2.078 1.654 1.267 1.243 1.243 0.319 1.411 2.024 2.108 2.108 2.108 1.568 2.757 2.757 2.94 2.94 2.94 2.94 2.811 2.207 1.644 1.644 1.644 2.17 2.17 2.746 2.746 3.332 3.631 3.631 3.631 2.741 2.866 2.866 2.796 2.796 3.486 4.031 4.031 2.519 3.72 3.72 3.72 3.72 3.612 3.548 3.462 -9999 -9999 -9999 -9999 -9999 -9999 -9999 -9999 -9999 -9999 -9999 -9999 -9999 -9999 -9999 -9999 -9999 -9999 -9999 -9999 -9999 -9999 -9999 -9999 -9999 -9999 -9999 -9999 -9999 -9999 -9999 -9999 -9999 -9999 -9999 -9999 -9999 -9999 -9999 -9999 -9999 -9999 -9999 -9999 -9999 -9999 -9999 -9999 -9999 -9999 -9999 -9999 -9999 -9999 -9999 -9999 -9999 -9999 -9999 -9999 
-9999 -9999 -9999 -9999 -9999 -9999 -9999 -9999 -9999 -9999 -9999 -9999 -9999 -9999 -9999 -9999 -9999 -9999 -9999 -9999 -9999 -9999 -9999 -9999 -9999 -9999 -9999 -9999 -9999 -9999 -9999 -9999 -9999 -9999 -9999 -9999 -9999 -9999 -9999 -9999 -9999 -9999 -9999 -9999 -9999 -9999 -9999 -9999 -9999 -9999 -9999 -9999 -9999 -9999 -9999 -9999 -9999 -9999 -9999 -9999 -9999 -9999 -9999 -9999 -9999 -9999 -9999 -9999 -9999 -9999 -9999 -9999 -9999 -9999 -9999 -9999 -9999 -9999 -9999 -9999 -9999 -9999 -9999 -9999 0.992 2.783 2.783 3.106 3.106 3.106 2.475 2.475 1.833 1.833 1.855 2.078 2.078 2.078 1.654 1.484 1.267 1.243 1.241 2.321 2.321 -9999 -9999 1.62 1.62 2.757 2.757 2.852 2.94 2.94 2.811 2.246 2.082 1.644 1.644 1.644 1.601 1.419 2.746 2.746 3.332 3.631 3.631 3.631 3.631 2.954 2.954 2.954 2.353 2.449 2.519 2.519 2.574 3.72 3.72 3.72 3.612 3.612 3.548 -9999 -9999 -9999 -9999 -9999 -9999 -9999 -9999 -9999 -9999 -9999 -9999 -9999 -9999 -9999 -9999 -9999 -9999 -9999 -9999 -9999 -9999 -9999 -9999 -9999 -9999 -9999 -9999 -9999 -9999 -9999 -9999 -9999 -9999 -9999 -9999 -9999 -9999 -9999 -9999 -9999 -9999 -9999 -9999 -9999 -9999 -9999 -9999 -9999 -9999 -9999 -9999 -9999 -9999 -9999 -9999 -9999 -9999 -9999 -9999 -9999 
-9999 -9999 -9999 -9999 -9999 -9999 -9999 -9999 -9999 -9999 -9999 -9999 -9999 -9999 -9999 -9999 -9999 -9999 -9999 -9999 -9999 -9999 -9999 -9999 -9999 -9999 -9999 -9999 -9999 -9999 -9999 -9999 -9999 -9999 -9999 -9999 -9999 -9999 -9999 -9999 -9999 -9999 -9999 -9999 -9999 -9999 -9999 -9999 -9999 -9999 -9999 -9999 -9999 -9999 -9999 -9999 -9999 -9999 -9999 -9999 -9999 -9999 -9999 -9999 -9999 -9999 -9999 -9999 -9999 -9999 -9999 -9999 -9999 -9999 -9999 -9999 -9999 -9999 -9999 -9999 -9999 -9999 -9999 -9999 -9999 1.565 2.783 2.783 3.106 2.475 2.475 2.475 2.255 1.833 1.765 2.078 2.078 1.592 1.484 1.277 1.277 1.283 2.321 2.962 -9999 -9999 -9999 -9999 1.825 1.938 2.757 2.852 2.852 2.994 2.994 2.212 2.082 1.644 1.644 1.734 1.734 1.734 2.186 3.182 3.182 3.631 3.631 3.631 3.132 3.082 3.082 3.208 3.208 3.208 2.547 2.547 2.825 3.093 3.736 3.093 3.736 -9999 -9999 -9999 -9999 -9999 -9999 -9999 -9999 -9999 -9999 -9999 -9999 -9999 -9999 -9999 -9999 -9999 -9999 -9999 -9999 -9999 -9999 -9999 -9999 -9999 -9999 -9999 -9999 -9999 -9999 -9999 -9999 -9999 -9999 -9999 -9999 -9999 -9999 -9999 -9999 -9999 -9999 -9999 -9999 -9999 -9999 -9999 -9999 -9999 -9999 -9999 -9999 -9999 -9999 -9999 -9999 -9999 -9999 -9999 -9999 -9999 -9999 -9999 
-9999 -9999 -9999 -9999 -9999 -9999 -9999 -9999 -9999 -9999 -9999 -9999 -9999 -9999 -9999 -9999 -9999 -9999 -9999 -9999 -9999 -9999 -9999 -9999 -9999 -9999 -9999 -9999 -9999 -9999 -9999 -9999 -9999 -9999 -9999 -9999 -9999 -9999 -9999 -9999 -9999 -9999 -9999 -9999 -9999 -9999 -9999 -9999 -9999 -9999 -9999 -9999 -9999 -9999 -9999 -9999 -9999 -9999 -9999 -9999 -9999 -9999 -9999 -9999 -9999 -9999 -9999 -9999 -9999 -9999 -9999 -9999 -9999 -9999 -9999 -9999 -9999 -9999 -9999 -9999 -9999 -9999 -9999 -9999 -9999 -9999 1.565 1.565 1.864 2.475 2.475 2.475 2.255 1.958 1.765 1.48 2.514 2.222 1.277 1.277 1.283 1.283 -9999 -9999 -9999 -9999 -9999 -9999 -9999 2.092 2.092 2.429 2.994 2.994 2.994 2.994 2.212 1.516 1.728 1.734 1.95 1.95 3.182 3.303 3.303 3.55 3.631 3.2 3.528 3.734 3.84 3.84 3.606 3.445 2.998 3.477 4.029 4.275 4.275 3.736 -9999 -9999 -9999 -9999 -9999 -9999 -9999 -9999 -9999 -9999 -9999 -9999 -9999 -9999 -9999 -9999 -9999 -9999 -9999 -9999 -9999 -9999 -9999 -9999 -9999 -9999 -9999 -9999 -9999 -9999 -9999 -9999 -9999 -9999 -9999 -9999 -9999 -9999 -9999 -9999 -9999 -9999 -9999 -9999 -9999 -9999 -9999 -9999 -9999 -9999 -9999 -9999 -9999 -9999 -9999 -9999 -9999 -9999 -9999 -9999 -9999 -9999 -9999 -9999 
-9999 -9999 -9999 -9999 -9999 -9999 -9999 -9999 -9999 -9999 -9999 -9999 -9999 -9999 -9999 -9999 -9999 -9999 -9999 -9999 -9999 -9999 -9999 -9999 -9999 -9999 -9999 -9999 -9999 -9999 -9999 -9999 -9999 -9999 -9999 -9999 -9999 -9999 -9999 -9999 -9999 -9999 -9999 -9999 -9999 -9999 -9999 -9999 -9999 -9999 -9999 -9999 -9999 -9999 -9999 -9999 -9999 -9999 -9999 -9999 -9999 -9999 -9999 -9999 -9999 -9999 -9999 -9999 -9999 -9999 -9999 -9999 -9999 -9999 -9999 -9999 -9999 -9999 -9999 -9999 -9999 -9999 -9999 -9999 -9999 -9999 1.565 1.565 1.687 2.368 2.368 2.368 1.958 1.958 2.408 2.514 2.514 2.514 2.222 1.277 1.539 -9999 -9999 -9999 -9999 -9999 -9999 -9999 -9999 2.291 2.291 2.291 2.994 2.994 2.994 2.994 2.095 2.095 2.517 2.517 2.517 2.803 3.182 3.303 3.713 3.713 3.779 3.779 3.734 3.84 3.84 3.84 3.84 3.606 3.477 4.029 4.275 4.275 -9999 -9999 -9999 -9999 -9999 -9999 -9999 -9999 -9999 -9999 -9999 -9999 -9999 -9999 -9999 -9999 -9999 -9999 -9999 -9999 -9999 -9999 -9999 -9999 -9999 -9999 -9999 -9999 -9999 -9999 -9999 -9999 -9999 -9999 -9999 -9999 -9999 -9999 -9999 -9999 -9999 -9999 -9999 -9999 -9999 -9999 -9999 -9999 -9999 -9999 -9999 -9999 -9999 -9999 -9999 -9999 -9999 -9999 -9999 -9999 -9999 -9999 -9999 -9999 -9999 -9999 
-9999 -9999 -9999 -9999 -9999 -9999 -9999 -9999 -9999 -9999 -9999 -9999 -9999 -9999 -9999 -9999 -9999 -9999 -9999 -9999 -9999 -9999 -9999 -9999 -9999 -9999 -9999 -9999 -9999 -9999 -9999 -9999 -9999 -9999 -9999 -9999 -9999 -9999 -9999 -9999 -9999 -9999 -9999 -9999 -9999 -9999 -9999 -9999 -9999 -9999 -9999 -9999 -9999 -9999 -9999 -9999 -9999 -9999 -9999 -9999 -9999 -9999 -9999 -9999 -9999 -9999 -9999 -9999 -9999 -9999 -9999 -9999 -9999 -9999 -9999 -9999 -9999 -9999 -9999 -9999 -9999 -9999 -9999 -9999 -9999 -9999 -9999 1.303 2.368 2.368 2.368 2.368 1.958 1.919 2.408 2.514 2.514 2.514 2.339 -9999 -9999 -9999 -9999 -9999 -9999 -9999 -9999 -9999 -9999 -9999 2.821 2.743 2.462 2.501 2.994 2.501 2.432 2.211 2.517 2.517 3.122 3.122 3.44 3.713 3.713 4.032 4.032 4.032 3.857 3.857 3.84 4.186 4.186 4.186 3.822 4.029 -9999 -9999 -9999 -9999 -9999 -9999 -9999 -9999 -9999 -9999 -9999 -9999 -9999 -9999 -9999 -9999 -9999 -9999 -9999 -9999 -9999 -9999 -9999 -9999 -9999 -9999 -9999 -9999 -9999 -9999 -9999 -9999 -9999 -9999 -9999 -9999 -9999 -9999 -9999 -9999 -9999 -9999 -9999 -9999 -9999 -9999 -9999 -9999 -9999 -9999 -9999 -9999 -9999 -9999 -9999 -9999 -9999 -9999 -9999 -9999 -9999 -9999 -9999 -9999 -9999 -9999 -9999 -9999 
-9999 -9999 -9999 -9999 -9999 -9999 -9999 -9999 -9999 -9999 -9999 -9999 -9999 -9999 -9999 -9999 -9999 -9999 -9999 -9999 -9999 -9999 -9999 -9999 -9999 -9999 -9999 -9999 -9999 -9999 -9999 -9999 -9999 -9999 -9999 -9999 -9999 -9999 -9999 -9999 -9999 -9999 -9999 -9999 -9999 -9999 -9999 -9999 -9999 -9999 -9999 -9999 -9999 -9999 -9999 -9999 -9999 -9999 -9999 -9999 -9999 -9999 -9999 -9999 -9999 -9999 -9999 -9999 -9999 -9999 -9999 -9999 -9999 -9999 -9999 -9999 -9999 -9999 -9999 -9999 -9999 -9999 -9999 -9999 -9999 -9999 -9999 -9999 2.316 2.368 2.368 2.368 2.223 1.919 2.408 2.514 2.514 -9999 -9999 -9999 -9999 -9999 -9999 -9999 -9999 -9999 -9999 -9999 -9999 -9999 -9999 3.309 3.309 2.501 3.256 2.501 3.23 2.432 2.686 3.122 3.122 3.44 3.49 3.713 3.897 4.032 4.129 4.129 4.129 3.857 3.857 4.186 4.186 4.186 5.576 -9999 -9999 -9999 -9999 -9999 -9999 -9999 -9999 -9999 -9999 -9999 -9999 -9999 -9999 -9999 -9999 -9999 -9999 -9999 -9999 -9999 -9999 -9999 -9999 -9999 -9999 -9999 -9999 -9999 -9999 -9999 -9999 -9999 -9999 -9999 -9999 -9999 -9999 -9999 -9999 -9999 -9999 -9999 -9999 -9999 -9999 -9999 -9999 -9999 -9999 -9999 -9999 -9999 -9999 -9999 -9999 -9999 -9999 -9999 -9999 -9999 -9999 -9999 -9999 -9999 -9999 -9999 -9999 -9999 
-9999 -9999 -9999 -9999 -9999 -9999 -9999 -9999 -9999 -9999 -9999 -9999 -9999 -9999 -9999 -9999 -9999 -9999 -9999 -9999 -9999 -9999 -9999 -9999 -9999 -9999 -9999 -9999 -9999 -9999 -9999 -9999 -9999 -9999 -9999 -9999 -9999 -9999 -9999 -9999 -9999 -9999 -9999 -9999 -9999 -9999 -9999 -9999 -9999 -9999 -9999 -9999 -9999 -9999 -9999 -9999 -9999 -9999 -9999 -9999 -9999 -9999 -9999 -9999 -9999 -9999 -9999 -9999 -9999 -9999 -9999 -9999 -9999 -9999 -9999 -9999 -9999 -9999 -9999 -9999 -9999 -9999 -9999 -9999 -9999 -9999 -9999 -9999 1.985 2.316 3.007 3.007 3.007 1.919 1.919 1.953 -9999 -9999 -9999 -9999 -9999 -9999 -9999 -9999 -9999 -9999 -9999 -9999 -9999 -9999 -9999 3.875 3.875 3.333 3.333 3.399 3.399 3.399 2.888 3.122 3.122 3.122 3.49 3.49 3.897 4.032 4.129 4.129 4.129 3.857 3.812 4.186 4.186 -9999 -9999 -9999 -9999 -9999 -9999 -9999 -9999 -9999 -9999 -9999 -9999 -9999 -9999 -9999 -9999 -9999 -9999 -9999 -9999 -9999 -9999 -9999 -9999 -9999 -9999 -9999 -9999 -9999 -9999 -9999 -9999 -9999 -9999 -9999 -9999 -9999 -9999 -9999 -9999 -9999 -9999 -9999 -9999 -9999 -9999 -9999 -9999 -9999 -9999 -9999 -9999 -9999 -9999 -9999 -9999 -9999 -9999 -9999 -9999 -9999 -9999 -9999 -9999 -9999 -9999 -9999 -9999 -9999 -9999 -9999 
-9999 -9999 -9999 -9999 -9999 -9999 -9999 -9999 -9999 -9999 -9999 -9999 -9999 -9999 -9999 -9999 -9999 -9999 -9999 -9999 -9999 -9999 -9999 -9999 -9999 -9999 -9999 -9999 -9999 -9999 -9999 -9999 -9999 -9999 -9999 -9999 -9999 -9999 -9999 -9999 -9999 -9999 -9999 -9999 -9999 -9999 -9999 -9999 -9999 -9999 -9999 -9999 -9999 -9999 -9999 -9999 -9999 -9999 -9999 -9999 -9999 -9999 -9999 -9999 -9999 -9999 -9999 -9999 -9999 -9999 -9999 -9999 -9999 -9999 -9999 -9999 -9999 -9999 -9999 -9999 -9999 -9999 -9999 -9999 -9999 -9999 -9999 -9999 -9999 2.752 3.097 3.097 3.097 2.041 -9999 -9999 -9999 -9999 -9999 -9999 -9999 -9999 -9999 -9999 -9999 -9999 -9999 -9999 -9999 -9999 -9999 -9999 3.875 3.333 3.399 3.578 3.578 3.399 2.888 2.938 3.389 3.389 3.295 3.49 3.897 4.016 4.129 4.129 4.129 3.812 3.812 -9999 -9999 -9999 -9999 -9999 -9999 -9999 -9999 -9999 -9999 -9999 -9999 -9999 -9999 -9999 -9999 -9999 -9999 -9999 -9999 -9999 -9999 -9999 -9999 -9999 -9999 -9999 -9999 -9999 -9999 -9999 -9999 -9999 -9999 -9999 -9999 -9999 -9999 -9999 -9999 -9999 -9999 -9999 -9999 -9999 -9999 -9999 -9999 -9999 -9999 -9999 -9999 -9999 -9999 -9999 -9999 -9999 -9999 -9999 -9999 -9999 -9999 -9999 -9999 -9999 -9999 -9999 -9999 -9999 -9999 -9999 -9999 -9999 
-9999 -9999 -9999 -9999 -9999 -9999 -9999 -9999 -9999 -9999 -9999 -9999 -9999 -9999 -9999 -9999 -9999 -9999 -9999 -9999 -9999 -9999 -9999 -9999 -9999 -9999 -9999 -9999 -9999 -9999 -9999 -9999 -9999 -9999 -9999 -9999 -9999 -9999 -9999 -9999 -9999 -9999 -9999 -9999 -9999 -9999 -9999 -9999 -9999 -9999 -9999 -9999 -9999 -9999 -9999 -9999 -9999 -9999 -9999 -9999 -9999 -9999 -9999 -9999 -9999 -9999 -9999 -9999 -9999 -9999 -9999 -9999 -9999 -9999 -9999 -9999 -9999 -9999 -9999 -9999 -9999 -9999 -9999 -9999 -9999 -9999 -9999 -9999 -9999 -9999 3.097 3.097 3.097 -9999 -9999 -9999 -9999 -9999 -9999 -9999 -9999 -9999 -9999 -9999 -9999 -9999 -9999 -9999 -9999 -9999 -9999 -9999 -9999 3.333 3.578 3.578 3.578 3.472 3.472 3.389 3.389 3.389 3.389 3.256 3.567 4.016 4.016 4.016 3.335 3.335 -9999 -9999 -9999 -9999 -9999 -9999 -9999 -9999 -9999 -9999 -9999 -9999 -9999 -9999 -9999 -9999 -9999 -9999 -9999 -9999 -9999 -9999 -9999 -9999 -9999 -9999 -9999 -9999 -9999 -9999 -9999 -9999 -9999 -9999 -9999 -9999 -9999 -9999 -9999 -9999 -9999 -9999 -9999 -9999 -9999 -9999 -9999 -9999 -9999 -9999 -9999 -9999 -9999 -9999 -9999 -9999 -9999 -9999 -9999 -9999 -9999 -9999 -9999 -9999 -9999 -9999 -9999 -9999 -9999 -9999 -9999 -9999 -9999 -9999 
-9999 -9999 -9999 -9999 -9999 -9999 -9999 -9999 -9999 -9999 -9999 -9999 -9999 -9999 -9999 -9999 -9999 -9999 -9999 -9999 -9999 -9999 -9999 -9999 -9999 -9999 -9999 -9999 -9999 -9999 -9999 -9999 -9999 -9999 -9999 -9999 -9999 -9999 -9999 -9999 -9999 -9999 -9999 -9999 -9999 -9999 -9999 -9999 -9999 -9999 -9999 -9999 -9999 -9999 -9999 -9999 -9999 -9999 -9999 -9999 -9999 -9999 -9999 -9999 -9999 -9999 -9999 -9999 -9999 -9999 -9999 -9999 -9999 -9999 -9999 -9999 -9999 -9999 -9999 -9999 -9999 -9999 -9999 -9999 -9999 -9999 -9999 -9999 -9999 -9999 3.097 -9999 -9999 -9999 -9999 -9999 -9999 -9999 -9999 -9999 -9999 -9999 -9999 -9999 -9999 -9999 -9999 -9999 -9999 -9999 -9999 -9999 -9999 3.961 3.578 3.578 3.578 3.472 3.472 3.472 3.389 3.389 3.389 3.765 3.011 3.831 3.831 3.971 -9999 -9999 -9999 -9999 -9999 -9999 -9999 -9999 -9999 -9999 -9999 -9999 -9999 -9999 -9999 -9999 -9999 -9999 -9999 -9999 -9999 -9999 -9999 -9999 -9999 -9999 -9999 -9999 -9999 -9999 -9999 -9999 -9999 -9999 -9999 -9999 -9999 -9999 -9999 -9999 -9999 -9999 -9999 -9999 -9999 -9999 -9999 -9999 -9999 -9999 -9999 -9999 -9999 -9999 -9999 -9999 -9999 -9999 -9999 -9999 -9999 -9999 -9999 -9999 -9999 -9999 -9999 -9999 -9999 -9999 -9999 -9999 -9999 -9999 -9999 -9999 
-9999 -9999 -9999 -9999 -9999 -9999 -9999 -9999 -9999 -9999 -9999 -9999 -9999 -9999 -9999 -9999 -9999 -9999 -9999 -9999 -9999 -9999 -9999 -9999 -9999 -9999 -9999 -9999 -9999 -9999 -9999 -9999 -9999 -9999 -9999 -9999 -9999 -9999 -9999 -9999 -9999 -9999 -9999 -9999 -9999 -9999 -9999 -9999 -9999 -9999 -9999 -9999 -9999 -9999 -9999 -9999 -9999 -9999 -9999 -9999 -9999 -9999 -9999 -9999 -9999 -9999 -9999 -9999 -9999 -9999 -9999 -9999 -9999 -9999 -9999 -9999 -9999 -9999 -9999 -9999 -9999 -9999 -9999 -9999 -9999 -9999 -9999 -9999 -9999 -9999 -9999 -9999 -9999 -9999 -9999 -9999 -9999 -9999 -9999 -9999 -9999 -9999 -9999 -9999 -9999 -9999 -9999 -9999 -9999 -9999 -9999 -9999 -9999 -9999 4.042 3.578 3.529 3.529 3.472 3.472 3.389 3.389 4.369 4.369 4.369 4.22 4.384 -9999 -9999 -9999 -9999 -9999 -9999 -9999 -9999 -9999 -9999 -9999 -9999 -9999 -9999 -9999 -9999 -9999 -9999 -9999 -9999 -9999 -9999 -9999 -9999 -9999 -9999 -9999 -9999 -9999 -9999 -9999 -9999 -9999 -9999 -9999 -9999 -9999 -9999 -9999 -9999 -9999 -9999 -9999 -9999 -9999 -9999 -9999 -9999 -9999 -9999 -9999 -9999 -9999 -9999 -9999 -9999 -9999 -9999 -9999 -9999 -9999 -9999 -9999 -9999 -9999 -9999 -9999 -9999 -9999 -9999 -9999 -9999 -9999 -9999 -9999 -9999 -9999 
-9999 -9999 -9999 -9999 -9999 -9999 -9999 -9999 -9999 -9999 -9999 -9999 -9999 -9999 -9999 -9999 -9999 -9999 -9999 -9999 -9999 -9999 -9999 -9999 -9999 -9999 -9999 -9999 -9999 -9999 -9999 -9999 -9999 -9999 -9999 -9999 -9999 -9999 -9999 -9999 -9999 -9999 -9999 -9999 -9999 -9999 -9999 -9999 -9999 -9999 -9999 -9999 -9999 -9999 -9999 -9999 -9999 -9999 -9999 -9999 -9999 -9999 -9999 -9999 -9999 -9999 -9999 -9999 -9999 -9999 -9999 -9999 -9999 -9999 -9999 -9999 -9999 -9999 -9999 -9999 -9999 -9999 -9999 -9999 -9999 -9999 -9999 -9999 -9999 -9999 -9999 -9999 -9999 -9999 -9999 -9999 -9999 -9999 -9999 -9999 -9999 -9999 -9999 -9999 -9999 -9999 -9999 -9999 -9999 -9999 -9999 -9999 -9999 -9999 -9999 3.529 3.529 3.472 3.472 2.698 3.377 3.868 4.369 4.369 5.008 -9999 -9999 -9999 -9999 -9999 -9999 -9999 -9999 -9999 -9999 -9999 -9999 -9999 -9999 -9999 -9999 -9999 -9999 -9999 -9999 -9999 -9999 -9999 -9999 -9999 -9999 -9999 -9999 -9999 -9999 -9999 -9999 -9999 -9999 -9999 -9999 -9999 -9999 -9999 -9999 -9999 -9999 -9999 -9999 -9999 -9999 -9999 -9999 -9999 -9999 -9999 -9999 -9999 -9999 -9999 -9999 -9999 -9999 -9999 -9999 -9999 -9999 -9999 -9999 -9999 -9999 -9999 -9999 -9999 -9999 -9999 -9999 -9999 -9999 -9999 -9999 -9999 -9999 -9999 
-9999 -9999 -9999 -9999 -9999 -9999 -9999 -9999 -9999 -9999 -9999 -9999 -9999 -9999 -9999 -9999 -9999 -9999 -9999 -9999 -9999 -9999 -9999 -9999 -9999 -9999 -9999 -9999 -9999 -9999 -9999 -9999 -9999 -9999 -9999 -9999 -9999 -9999 -9999 -9999 -9999 -9999 -9999 -9999 -9999 -9999 -9999 -9999 -9999 -9999 -9999 -9999 -9999 -9999 -9999 -9999 -9999 -9999 -9999 -9999 -9999 -9999 -9999 -9999 -9999 -9999 -9999 -9999 -9999 -9999 -9999 -9999 -9999 -9999 -9999 -9999 -9999 -9999 -9999 -9999 -9999 -9999 -9999 -9999 -9999 -9999 -9999 -9999 -9999 -9999 -9999 -9999 -9999 -9999 -9999 -9999 -9999 -9999 -9999 -9999 -9999 -9999 -9999 -9999 -9999 -9999 -9999 -9999 -9999 -9999 -9999 -9999 -9999 -9999 -9999 3.403 2.788 2.788 2.256 3.228 4.28 4.741 5.254 -9999 -9999 -9999 -9999 -9999 -9999 -9999 -9999 -9999 -9999 -9999 -9999 -9999 -9999 -9999 -9999 -9999 -9999 -9999 -9999 -9999 -9999 -9999 -9999 -9999 -9999 -9999 -9999 -9999 -9999 -9999 -9999 -9999 -9999 -9999 -9999 -9999 -9999 -9999 -9999 -9999 -9999 -9999 -9999 -9999 -9999 -9999 -9999 -9999 -9999 -9999 -9999 -9999 -9999 -9999 -9999 -9999 -9999 -9999 -9999 -9999 -9999 -9999 -9999 -9999 -9999 -9999 -9999 -9999 -9999 -9999 -9999 -9999 -9999 -9999 -9999 -9999 -9999 -9999 -9999 -9999 
-9999 -9999 -9999 -9999 -9999 -9999 -9999 -9999 -9999 -9999 -9999 -9999 -9999 -9999 -9999 -9999 -9999 -9999 -9999 -9999 -9999 -9999 -9999 -9999 -9999 -9999 -9999 -9999 -9999 -9999 -9999 -9999 -9999 -9999 -9999 -9999 -9999 -9999 -9999 -9999 -9999 -9999 -9999 -9999 -9999 -9999 -9999 -9999 -9999 -9999 -9999 -9999 -9999 -9999 -9999 -9999 -9999 -9999 -9999 -9999 -9999 -9999 -9999 -9999 -9999 -9999 -9999 -9999 -9999 -9999 -9999 -9999 -9999 -9999 -9999 -9999 -9999 -9999 -9999 -9999 -9999 -9999 -9999 -9999 -9999 -9999 -9999 -9999 -9999 -9999 -9999 -9999 -9999 -9999 -9999 -9999 -9999 -9999 -9999 -9999 -9999 -9999 -9999 -9999 -9999 -9999 -9999 -9999 -9999 -9999 -9999 -9999 -9999 -9999 -9999 -9999 4.213 4.213 4.168 4.076 4.489 4.915 -9999 -9999 -9999 -9999 -9999 -9999 -9999 -9999 -9999 -9999 -9999 -9999 -9999 -9999 -9999 -9999 -9999 -9999 -9999 -9999 -9999 -9999 -9999 -9999 -9999 -9999 -9999 -9999 -9999 -9999 -9999 -9999 -9999 -9999 -9999 -9999 -9999 -9999 -9999 -9999 -9999 -9999 -9999 -9999 -9999 -9999 -9999 -9999 -9999 -9999 -9999 -9999 -9999 -9999 -9999 -9999 -9999 -9999 -9999 -9999 -9999 -9999 -9999 -9999 -9999 -9999 -9999 -9999 -9999 -9999 -9999 -9999 -9999 -9999 -9999 -9999 -9999 -9999 -9999 -9999 -9999 -9999 
-9999 -9999 -9999 -9999 -9999 -9999 -9999 -9999 -9999 -9999 -9999 -9999 -9999 -9999 -9999 -9999 -9999 -9999 -9999 -9999 -9999 -9999 -9999 -9999 -9999 -9999 -9999 -9999 -9999 -9999 -9999 -9999 -9999 -9999 -9999 -9999 -9999 -9999 -9999 -9999 -9999 -9999 -9999 -9999 -9999 -9999 -9999 -9999 -9999 -9999 -9999 -9999 -9999 -9999 -9999 -9999 -9999 -9999 -9999 -9999 -9999 -9999 -9999 -9999 -9999 -9999 -9999 -9999 -9999 -9999 -9999 -9999 -9999 -9999 -9999 -9999 -9999 -9999 -9999 -9999 -9999 -9999 -9999 -9999 -9999 -9999 -9999 -9999 -9999 -9999 -9999 -9999 -9999 -9999 -9999 -9999 -9999 -9999 -9999 -9999 -9999 -9999 -9999 -9999 -9999 -9999 -9999 -9999 -9999 -9999 -9999 -9999 -9999 -9999 -9999 -9999 -9999 4.444 4.444 4.163 -9999 -9999 -9999 -9999 -9999 -9999 -9999 -9999 -9999 -9999 -9999 -9999 -9999 -9999 -9999 -9999 -9999 -9999 -9999 -9999 -9999 -9999 -9999 -9999 -9999 -9999 -9999 -9999 -9999 -9999 -9999 -9999 -9999 -9999 -9999 -9999 -9999 -9999 -9999 -9999 -9999 -9999 -9999 -9999 -9999 -9999 -9999 -9999 -9999 -9999 -9999 -9999 -9999 -9999 -9999 -9999 -9999 -9999 -9999 -9999 -9999 -9999 -9999 -9999 -9999 -9999 -9999 -9999 -9999 -9999 -9999 -9999 -9999 -9999 -9999 -9999 -9999 -9999 -9999 -9999 -9999 -9999 -9999 -9999 
-9999 -9999 -9999 -9999 -9999 -9999 -9999 -9999 -9999 -9999 -9999 -9999 -9999 -9999 -9999 -9999 -9999 -9999 -9999 -9999 -9999 -9999 -9999 -9999 -9999 -9999 -9999 -9999 -9999 -9999 -9999 -9999 -9999 -9999 -9999 -9999 -9999 -9999 -9999 -9999 -9999 -9999 -9999 -9999 -9999 -9999 -9999 -9999 -9999 -9999 -9999 -9999 -9999 -9999 -9999 -9999 -9999 -9999 -9999 -9999 -9999 -9999 -9999 -9999 -9999 -9999 -9999 -9999 -9999 -9999 -9999 -9999 -9999 -9999 -9999 -9999 -9999 -9999 -9999 -9999 -9999 -9999 -9999 -9999 -9999 -9999 -9999 -9999 -9999 -9999 -9999 -9999 -9999 -9999 -9999 -9999 -9999 -9999 -9999 -9999 -9999 -9999 -9999 -9999 -9999 -9999 -9999 -9999 -9999 -9999 -9999 -9999 -9999 -9999 -9999 -9999 -9999 4.444 4.444 -9999 -9999 -9999 -9999 -9999 -9999 -9999 -9999 -9999 -9999 -9999 -9999 -9999 -9999 -9999 -9999 -9999 -9999 -9999 -9999 -9999 -9999 -9999 -9999 -9999 -9999 -9999 -9999 -9999 -9999 -9999 -9999 -9999 -9999 -9999 -9999 -9999 -9999 -9999 -9999 -9999 -9999 -9999 -9999 -9999 -9999 -9999 -9999 -9999 -9999 -9999 -9999 -9999 -9999 -9999 -9999 -9999 -9999 -9999 -9999 -9999 -9999 -9999 -9999 -9999 -9999 -9999 -9999 -9999 -9999 -9999 -9999 -9999 -9999 -9999 -9999 -9999 -9999 -9999 -9999 -9999 -9999 -9999 -9999 -9999 
