# Supplementary material for: Long-term woodland restoration on lowland farmland through passive rewilding
Source: PLoS One. 2021 Jun 16;16(6):e0252466. doi: 10.1371/journal.pone.0252466 (PMC8208563; doi:10.1371/journal.pone.0252466)
Supplement: S1 Dataset — (ZIP) [file pone.0252466.s005.zip › S9 Dataset_New_Wilderness_chm_2019.txt]

ncols         203
nrows         205
xllcorner     519576.36923419
yllcorner     279237.35348719
cellsize      1
NODATA_value  -9999
-9999 -9999 -9999 -9999 -9999 -9999 -9999 -9999 -9999 -9999 -9999 -9999 -9999 -9999 -9999 -9999 -9999 -9999 -9999 -9999 -9999 -9999 -9999 -9999 -9999 -9999 -9999 -9999 -9999 -9999 -9999 -9999 -9999 -9999 -9999 -9999 -9999 -9999 -9999 -9999 -9999 -9999 -9999 -9999 -9999 -9999 -9999 -9999 -9999 -9999 -9999 -9999 -9999 -9999 -9999 -9999 -9999 -9999 -9999 -9999 -9999 -9999 -9999 -9999 -9999 -9999 -9999 -9999 -9999 -9999 -9999 -9999 -9999 -9999 -9999 -9999 -9999 -9999 -9999 -9999 -9999 -9999 -9999 -9999 -9999 -9999 -9999 -9999 -9999 -9999 -9999 -9999 -9999 -9999 -9999 -9999 -9999 -9999 -9999 -9999 -9999 -9999 -9999 -9999 -9999 -9999 -9999 -9999 -9999 -9999 -9999 -9999 -9999 -9999 -9999 -9999 -9999 -9999 -9999 -9999 -9999 -9999 -9999 -9999 -9999 -9999 -9999 -9999 -9999 -9999 -9999 -9999 -9999 -9999 -9999 -9999 -9999 -9999 -9999 -9999 -9999 -9999 -9999 -9999 -9999 -9999 -9999 -9999 -9999 -9999 -9999 -9999 -9999 -9999 -9999 -9999 -9999 -9999 -9999 -9999 -9999 -9999 -9999 -9999 -9999 -9999 -9999 -9999 -9999 -9999 -9999 -9999 -9999 -9999 -9999 -9999 -9999 -9999 -9999 -9999 -9999 -9999 -9999 -9999 -9999 -9999 -9999 -9999 -9999 -9999 -9999 -9999 -9999 -9999 -9999 -9999 -9999 -9999 -9999 -9999 -9999 -9999 -9999 
-9999 -9999 -9999 -9999 -9999 -9999 -9999 -9999 -9999 -9999 -9999 -9999 -9999 -9999 -9999 -9999 -9999 -9999 -9999 -9999 -9999 -9999 -9999 -9999 -9999 -9999 -9999 -9999 -9999 -9999 -9999 -9999 -9999 -9999 -9999 -9999 -9999 -9999 -9999 -9999 -9999 -9999 -9999 -9999 -9999 -9999 -9999 -9999 -9999 -9999 -9999 -9999 -9999 -9999 -9999 -9999 -9999 -9999 -9999 -9999 -9999 -9999 -9999 -9999 -9999 -9999 -9999 -9999 -9999 -9999 -9999 -9999 -9999 -9999 -9999 -9999 -9999 -9999 -9999 -9999 -9999 -9999 -9999 -9999 -9999 -9999 -9999 -9999 -9999 -9999 -9999 -9999 -9999 -9999 -9999 -9999 -9999 -9999 -9999 -9999 -9999 4.548183 4.778381 -9999 -9999 -9999 -9999 -9999 -9999 -9999 -9999 -9999 -9999 -9999 -9999 -9999 -9999 -9999 -9999 -9999 -9999 -9999 -9999 -9999 -9999 -9999 -9999 -9999 -9999 -9999 -9999 -9999 -9999 -9999 -9999 -9999 -9999 -9999 -9999 -9999 -9999 -9999 -9999 -9999 -9999 -9999 -9999 -9999 -9999 -9999 -9999 -9999 -9999 -9999 -9999 -9999 -9999 -9999 -9999 -9999 -9999 -9999 -9999 -9999 -9999 -9999 -9999 -9999 -9999 -9999 -9999 -9999 -9999 -9999 -9999 -9999 -9999 -9999 -9999 -9999 -9999 -9999 -9999 -9999 -9999 -9999 -9999 -9999 -9999 -9999 -9999 -9999 -9999 -9999 -9999 -9999 -9999 -9999 -9999 -9999 -9999 -9999 -9999 
-9999 -9999 -9999 -9999 -9999 -9999 -9999 -9999 -9999 -9999 -9999 -9999 -9999 -9999 -9999 -9999 -9999 -9999 -9999 -9999 -9999 -9999 -9999 -9999 -9999 -9999 -9999 -9999 -9999 -9999 -9999 -9999 -9999 -9999 -9999 -9999 -9999 -9999 -9999 -9999 -9999 -9999 -9999 -9999 -9999 -9999 -9999 -9999 -9999 -9999 -9999 -9999 -9999 -9999 -9999 -9999 -9999 -9999 -9999 -9999 -9999 -9999 -9999 -9999 -9999 -9999 -9999 -9999 -9999 -9999 -9999 -9999 -9999 -9999 -9999 -9999 -9999 -9999 -9999 -9999 -9999 -9999 -9999 -9999 -9999 -9999 -9999 -9999 -9999 -9999 -9999 -9999 -9999 -9999 -9999 -9999 -9999 -9999 -9999 -9999 4.415165 4.773403 4.865173 4.734554 -9999 -9999 -9999 -9999 -9999 -9999 -9999 -9999 -9999 -9999 -9999 -9999 -9999 -9999 -9999 -9999 -9999 -9999 -9999 -9999 -9999 -9999 -9999 -9999 -9999 -9999 -9999 -9999 -9999 -9999 -9999 -9999 -9999 -9999 -9999 -9999 -9999 -9999 -9999 -9999 -9999 -9999 -9999 -9999 -9999 -9999 -9999 -9999 -9999 -9999 -9999 -9999 -9999 -9999 -9999 -9999 -9999 -9999 -9999 -9999 -9999 -9999 -9999 -9999 -9999 -9999 -9999 -9999 -9999 -9999 -9999 -9999 -9999 -9999 -9999 -9999 -9999 -9999 -9999 -9999 -9999 -9999 -9999 -9999 -9999 -9999 -9999 -9999 -9999 -9999 -9999 -9999 -9999 -9999 -9999 -9999 -9999 -9999 -9999 
-9999 -9999 -9999 -9999 -9999 -9999 -9999 -9999 -9999 -9999 -9999 -9999 -9999 -9999 -9999 -9999 -9999 -9999 -9999 -9999 -9999 -9999 -9999 -9999 -9999 -9999 -9999 -9999 -9999 -9999 -9999 -9999 -9999 -9999 -9999 -9999 -9999 -9999 -9999 -9999 -9999 -9999 -9999 -9999 -9999 -9999 -9999 -9999 -9999 -9999 -9999 -9999 -9999 -9999 -9999 -9999 -9999 -9999 -9999 -9999 -9999 -9999 -9999 -9999 -9999 -9999 -9999 -9999 -9999 -9999 -9999 -9999 -9999 -9999 -9999 -9999 -9999 -9999 -9999 -9999 -9999 -9999 -9999 -9999 -9999 -9999 -9999 -9999 -9999 -9999 -9999 -9999 -9999 -9999 -9999 -9999 -9999 -9999 4.383636 4.53754 4.831493 4.915455 4.941551 4.594433 -9999 -9999 -9999 -9999 -9999 -9999 -9999 -9999 -9999 -9999 -9999 -9999 -9999 -9999 -9999 -9999 -9999 -9999 -9999 -9999 -9999 -9999 -9999 -9999 -9999 -9999 -9999 -9999 -9999 -9999 -9999 -9999 -9999 -9999 -9999 -9999 -9999 -9999 -9999 -9999 -9999 -9999 -9999 -9999 -9999 -9999 -9999 -9999 -9999 -9999 -9999 -9999 -9999 -9999 -9999 -9999 -9999 -9999 -9999 -9999 -9999 -9999 -9999 -9999 -9999 -9999 -9999 -9999 -9999 -9999 -9999 -9999 -9999 -9999 -9999 -9999 -9999 -9999 -9999 -9999 -9999 -9999 -9999 -9999 -9999 -9999 -9999 -9999 -9999 -9999 -9999 -9999 -9999 -9999 -9999 -9999 -9999 -9999 -9999 
-9999 -9999 -9999 -9999 -9999 -9999 -9999 -9999 -9999 -9999 -9999 -9999 -9999 -9999 -9999 -9999 -9999 -9999 -9999 -9999 -9999 -9999 -9999 -9999 -9999 -9999 -9999 -9999 -9999 -9999 -9999 -9999 -9999 -9999 -9999 -9999 -9999 -9999 -9999 -9999 -9999 -9999 -9999 -9999 -9999 -9999 -9999 -9999 -9999 -9999 -9999 -9999 -9999 -9999 -9999 -9999 -9999 -9999 -9999 -9999 -9999 -9999 -9999 -9999 -9999 -9999 -9999 -9999 -9999 -9999 -9999 -9999 -9999 -9999 -9999 -9999 -9999 -9999 -9999 -9999 -9999 -9999 -9999 -9999 -9999 -9999 -9999 -9999 -9999 -9999 -9999 -9999 -9999 -9999 -9999 -9999 -9999 4.516045 4.542538 4.480892 4.085819 4.152943 4.615349 4.346943 4.259018 -9999 -9999 -9999 -9999 -9999 -9999 -9999 -9999 -9999 -9999 -9999 -9999 -9999 -9999 -9999 -9999 -9999 -9999 -9999 -9999 -9999 -9999 -9999 -9999 -9999 -9999 -9999 -9999 -9999 -9999 -9999 -9999 -9999 -9999 -9999 -9999 -9999 -9999 -9999 -9999 -9999 -9999 -9999 -9999 -9999 -9999 -9999 -9999 -9999 -9999 -9999 -9999 -9999 -9999 -9999 -9999 -9999 -9999 -9999 -9999 -9999 -9999 -9999 -9999 -9999 -9999 -9999 -9999 -9999 -9999 -9999 -9999 -9999 -9999 -9999 -9999 -9999 -9999 -9999 -9999 -9999 -9999 -9999 -9999 -9999 -9999 -9999 -9999 -9999 -9999 -9999 -9999 -9999 -9999 -9999 -9999 -9999 -9999 
-9999 -9999 -9999 -9999 -9999 -9999 -9999 -9999 -9999 -9999 -9999 -9999 -9999 -9999 -9999 -9999 -9999 -9999 -9999 -9999 -9999 -9999 -9999 -9999 -9999 -9999 -9999 -9999 -9999 -9999 -9999 -9999 -9999 -9999 -9999 -9999 -9999 -9999 -9999 -9999 -9999 -9999 -9999 -9999 -9999 -9999 -9999 -9999 -9999 -9999 -9999 -9999 -9999 -9999 -9999 -9999 -9999 -9999 -9999 -9999 -9999 -9999 -9999 -9999 -9999 -9999 -9999 -9999 -9999 -9999 -9999 -9999 -9999 -9999 -9999 -9999 -9999 -9999 -9999 -9999 -9999 -9999 -9999 -9999 -9999 -9999 -9999 -9999 -9999 -9999 -9999 -9999 -9999 -9999 -9999 3.882942 4.534176 4.730202 4.660801 4.64389 4.173954 4.276691 4.125565 4.035301 3.936272 4.105152 -9999 -9999 -9999 -9999 -9999 -9999 -9999 -9999 -9999 -9999 -9999 -9999 -9999 -9999 -9999 -9999 -9999 -9999 -9999 -9999 -9999 -9999 -9999 -9999 -9999 -9999 -9999 -9999 -9999 -9999 -9999 -9999 -9999 -9999 -9999 -9999 -9999 -9999 -9999 -9999 -9999 -9999 -9999 -9999 -9999 -9999 -9999 -9999 -9999 -9999 -9999 -9999 -9999 -9999 -9999 -9999 -9999 -9999 -9999 -9999 -9999 -9999 -9999 -9999 -9999 -9999 -9999 -9999 -9999 -9999 -9999 -9999 -9999 -9999 -9999 -9999 -9999 -9999 -9999 -9999 -9999 -9999 -9999 -9999 -9999 -9999 -9999 -9999 -9999 -9999 -9999 -9999 -9999 -9999 -9999 -9999 -9999 
-9999 -9999 -9999 -9999 -9999 -9999 -9999 -9999 -9999 -9999 -9999 -9999 -9999 -9999 -9999 -9999 -9999 -9999 -9999 -9999 -9999 -9999 -9999 -9999 -9999 -9999 -9999 -9999 -9999 -9999 -9999 -9999 -9999 -9999 -9999 -9999 -9999 -9999 -9999 -9999 -9999 -9999 -9999 -9999 -9999 -9999 -9999 -9999 -9999 -9999 -9999 -9999 -9999 -9999 -9999 -9999 -9999 -9999 -9999 -9999 -9999 -9999 -9999 -9999 -9999 -9999 -9999 -9999 -9999 -9999 -9999 -9999 -9999 -9999 -9999 -9999 -9999 -9999 -9999 -9999 -9999 -9999 -9999 -9999 -9999 -9999 -9999 -9999 -9999 -9999 -9999 -9999 -9999 -9999 4.822643 4.556911 4.310101 4.960339 4.891857 4.624615 4.433353 4.33979 3.517025 4.147141 3.702595 3.223904 -9999 -9999 -9999 -9999 -9999 -9999 -9999 -9999 -9999 -9999 -9999 -9999 -9999 -9999 -9999 -9999 -9999 -9999 -9999 -9999 -9999 -9999 -9999 -9999 -9999 -9999 -9999 -9999 -9999 -9999 -9999 -9999 -9999 -9999 -9999 -9999 -9999 -9999 -9999 -9999 -9999 -9999 -9999 -9999 -9999 -9999 -9999 -9999 -9999 -9999 -9999 -9999 -9999 -9999 -9999 -9999 -9999 -9999 -9999 -9999 -9999 -9999 -9999 -9999 -9999 -9999 -9999 -9999 -9999 -9999 -9999 -9999 -9999 -9999 -9999 -9999 -9999 -9999 -9999 -9999 -9999 -9999 -9999 -9999 -9999 -9999 -9999 -9999 -9999 -9999 -9999 -9999 -9999 -9999 -9999 -9999 -9999 
-9999 -9999 -9999 -9999 -9999 -9999 -9999 -9999 -9999 -9999 -9999 -9999 -9999 -9999 -9999 -9999 -9999 -9999 -9999 -9999 -9999 -9999 -9999 -9999 -9999 -9999 -9999 -9999 -9999 -9999 -9999 -9999 -9999 -9999 -9999 -9999 -9999 -9999 -9999 -9999 -9999 -9999 -9999 -9999 -9999 -9999 -9999 -9999 -9999 -9999 -9999 -9999 -9999 -9999 -9999 -9999 -9999 -9999 -9999 -9999 -9999 -9999 -9999 -9999 -9999 -9999 -9999 -9999 -9999 -9999 -9999 -9999 -9999 -9999 -9999 -9999 -9999 -9999 -9999 -9999 -9999 -9999 -9999 -9999 -9999 -9999 -9999 -9999 -9999 -9999 -9999 -9999 3.739899 4.451309 4.975784 4.655254 4.16893 4.937622 5.078484 4.408848 4.707169 4.751579 4.043903 3.264896 3.173016 2.118011 2.453838 -9999 -9999 -9999 -9999 -9999 -9999 -9999 -9999 -9999 -9999 -9999 -9999 -9999 -9999 -9999 -9999 -9999 -9999 -9999 -9999 -9999 -9999 -9999 -9999 -9999 -9999 -9999 -9999 -9999 -9999 -9999 -9999 -9999 -9999 -9999 -9999 -9999 -9999 -9999 -9999 -9999 -9999 -9999 -9999 -9999 -9999 -9999 -9999 -9999 -9999 -9999 -9999 -9999 -9999 -9999 -9999 -9999 -9999 -9999 -9999 -9999 -9999 -9999 -9999 -9999 -9999 -9999 -9999 -9999 -9999 -9999 -9999 -9999 -9999 -9999 -9999 -9999 -9999 -9999 -9999 -9999 -9999 -9999 -9999 -9999 -9999 -9999 -9999 -9999 -9999 -9999 -9999 -9999 -9999 -9999 -9999 
-9999 -9999 -9999 -9999 -9999 -9999 -9999 -9999 -9999 -9999 -9999 -9999 -9999 -9999 -9999 -9999 -9999 -9999 -9999 -9999 -9999 -9999 -9999 -9999 -9999 -9999 -9999 -9999 -9999 -9999 -9999 -9999 -9999 -9999 -9999 -9999 -9999 -9999 -9999 -9999 -9999 -9999 -9999 -9999 -9999 -9999 -9999 -9999 -9999 -9999 -9999 -9999 -9999 -9999 -9999 -9999 -9999 -9999 -9999 -9999 -9999 -9999 -9999 -9999 -9999 -9999 -9999 -9999 -9999 -9999 -9999 -9999 -9999 -9999 -9999 -9999 -9999 -9999 -9999 -9999 -9999 -9999 -9999 -9999 -9999 -9999 -9999 -9999 -9999 -9999 4.580967 5.46035 5.11911 4.85334 4.530415 4.529942 4.126877 4.258068 4.446457 4.691818 4.763737 4.317287 4.080307 3.04924 2.154308 2.09943 2.052185 2.131367 -9999 -9999 -9999 -9999 -9999 -9999 -9999 -9999 -9999 -9999 -9999 -9999 -9999 -9999 -9999 -9999 -9999 -9999 -9999 -9999 -9999 -9999 -9999 -9999 -9999 -9999 -9999 -9999 -9999 -9999 -9999 -9999 -9999 -9999 -9999 -9999 -9999 -9999 -9999 -9999 -9999 -9999 -9999 -9999 -9999 -9999 -9999 -9999 -9999 -9999 -9999 -9999 -9999 -9999 -9999 -9999 -9999 -9999 -9999 -9999 -9999 -9999 -9999 -9999 -9999 -9999 -9999 -9999 -9999 -9999 -9999 -9999 -9999 -9999 -9999 -9999 -9999 -9999 -9999 -9999 -9999 -9999 -9999 -9999 -9999 -9999 -9999 -9999 -9999 -9999 -9999 -9999 -9999 -9999 -9999 
-9999 -9999 -9999 -9999 -9999 -9999 -9999 -9999 -9999 -9999 -9999 -9999 -9999 -9999 -9999 -9999 -9999 -9999 -9999 -9999 -9999 -9999 -9999 -9999 -9999 -9999 -9999 -9999 -9999 -9999 -9999 -9999 -9999 -9999 -9999 -9999 -9999 -9999 -9999 -9999 -9999 -9999 -9999 -9999 -9999 -9999 -9999 -9999 -9999 -9999 -9999 -9999 -9999 -9999 -9999 -9999 -9999 -9999 -9999 -9999 -9999 -9999 -9999 -9999 -9999 -9999 -9999 -9999 -9999 -9999 -9999 -9999 -9999 -9999 -9999 -9999 -9999 -9999 -9999 -9999 -9999 -9999 -9999 -9999 -9999 -9999 -9999 -9999 -9999 3.430569 3.925251 4.905201 5.394245 4.953461 3.852169 3.611755 4.351238 4.432926 4.298164 4.357338 4.501293 4.400974 3.798447 3.74839 1.421227 0.9356003 0.7063255 0.5377274 -9999 -9999 -9999 -9999 -9999 -9999 -9999 -9999 -9999 -9999 -9999 -9999 -9999 -9999 -9999 -9999 -9999 -9999 -9999 -9999 -9999 -9999 -9999 -9999 -9999 -9999 -9999 -9999 -9999 -9999 -9999 -9999 -9999 -9999 -9999 -9999 -9999 -9999 -9999 -9999 -9999 -9999 -9999 -9999 -9999 -9999 -9999 -9999 -9999 -9999 -9999 -9999 -9999 -9999 -9999 -9999 -9999 -9999 -9999 -9999 -9999 -9999 -9999 -9999 -9999 -9999 -9999 -9999 -9999 -9999 -9999 -9999 -9999 -9999 -9999 -9999 -9999 -9999 -9999 -9999 -9999 -9999 -9999 -9999 -9999 -9999 -9999 -9999 -9999 -9999 -9999 -9999 -9999 -9999 -9999 
-9999 -9999 -9999 -9999 -9999 -9999 -9999 -9999 -9999 -9999 -9999 -9999 -9999 -9999 -9999 -9999 -9999 -9999 -9999 -9999 -9999 -9999 -9999 -9999 -9999 -9999 -9999 -9999 -9999 -9999 -9999 -9999 -9999 -9999 -9999 -9999 -9999 -9999 -9999 -9999 -9999 -9999 -9999 -9999 -9999 -9999 -9999 -9999 -9999 -9999 -9999 -9999 -9999 -9999 -9999 -9999 -9999 -9999 -9999 -9999 -9999 -9999 -9999 -9999 -9999 -9999 -9999 -9999 -9999 -9999 -9999 -9999 -9999 -9999 -9999 -9999 -9999 -9999 -9999 -9999 -9999 -9999 -9999 -9999 -9999 -9999 -9999 4.03635 4.031353 4.077755 3.775986 4.647266 5.349468 5.145893 3.974064 3.6665 4.758293 4.61916 3.683975 4.087612 3.956676 3.820103 4.226665 4.075199 2.299011 1.41386 0.8532104 0.5046158 2.205662 -9999 -9999 -9999 -9999 -9999 -9999 -9999 -9999 -9999 -9999 -9999 -9999 -9999 -9999 -9999 -9999 -9999 -9999 -9999 -9999 -9999 -9999 -9999 -9999 -9999 -9999 -9999 -9999 -9999 -9999 -9999 -9999 -9999 -9999 -9999 -9999 -9999 -9999 -9999 -9999 -9999 -9999 -9999 -9999 -9999 -9999 -9999 -9999 -9999 -9999 -9999 -9999 -9999 -9999 -9999 -9999 -9999 -9999 -9999 -9999 -9999 -9999 -9999 -9999 -9999 -9999 -9999 -9999 -9999 -9999 -9999 -9999 -9999 -9999 -9999 -9999 -9999 -9999 -9999 -9999 -9999 -9999 -9999 -9999 -9999 -9999 -9999 -9999 -9999 -9999 -9999 -9999 -9999 -9999 
-9999 -9999 -9999 -9999 -9999 -9999 -9999 -9999 -9999 -9999 -9999 -9999 -9999 -9999 -9999 -9999 -9999 -9999 -9999 -9999 -9999 -9999 -9999 -9999 -9999 -9999 -9999 -9999 -9999 -9999 -9999 -9999 -9999 -9999 -9999 -9999 -9999 -9999 -9999 -9999 -9999 -9999 -9999 -9999 -9999 -9999 -9999 -9999 -9999 -9999 -9999 -9999 -9999 -9999 -9999 -9999 -9999 -9999 -9999 -9999 -9999 -9999 -9999 -9999 -9999 -9999 -9999 -9999 -9999 -9999 -9999 -9999 -9999 -9999 -9999 -9999 -9999 -9999 -9999 -9999 -9999 -9999 -9999 -9999 -9999 -9999 3.210098 3.880516 4.36203 4.695801 4.623768 4.717522 5.350052 5.186405 4.372074 4.469254 4.042725 4.093586 3.382156 3.937923 3.351959 3.717648 4.153183 3.881531 3.18718 2.861488 2.851563 0.5371132 0.6120338 2.269753 -9999 -9999 -9999 -9999 -9999 -9999 -9999 -9999 -9999 -9999 -9999 -9999 -9999 -9999 -9999 -9999 -9999 -9999 -9999 -9999 -9999 -9999 -9999 -9999 -9999 -9999 -9999 -9999 -9999 -9999 -9999 -9999 -9999 -9999 -9999 -9999 -9999 -9999 -9999 -9999 -9999 -9999 -9999 -9999 -9999 -9999 -9999 -9999 -9999 -9999 -9999 -9999 -9999 -9999 -9999 -9999 -9999 -9999 -9999 -9999 -9999 -9999 -9999 -9999 -9999 -9999 -9999 -9999 -9999 -9999 -9999 -9999 -9999 -9999 -9999 -9999 -9999 -9999 -9999 -9999 -9999 -9999 -9999 -9999 -9999 -9999 -9999 -9999 -9999 -9999 -9999 -9999 -9999 
-9999 -9999 -9999 -9999 -9999 -9999 -9999 -9999 -9999 -9999 -9999 -9999 -9999 -9999 -9999 -9999 -9999 -9999 -9999 -9999 -9999 -9999 -9999 -9999 -9999 -9999 -9999 -9999 -9999 -9999 -9999 -9999 -9999 -9999 -9999 -9999 -9999 -9999 -9999 -9999 -9999 -9999 -9999 -9999 -9999 -9999 -9999 -9999 -9999 -9999 -9999 -9999 -9999 -9999 -9999 -9999 -9999 -9999 -9999 -9999 -9999 -9999 -9999 -9999 -9999 -9999 -9999 -9999 -9999 -9999 -9999 -9999 -9999 -9999 -9999 -9999 -9999 -9999 -9999 -9999 -9999 -9999 -9999 -9999 0.4674034 2.691067 3.888145 4.069126 4.357349 4.797794 4.703876 4.677502 5.069401 4.671986 4.669476 4.662556 3.884045 2.649364 2.599785 2.40387 2.539734 3.49345 3.28923 3.466019 3.582958 3.801598 3.435513 2.771778 0.3467445 1.845989 -9999 -9999 -9999 -9999 -9999 -9999 -9999 -9999 -9999 -9999 -9999 -9999 -9999 -9999 -9999 -9999 -9999 -9999 -9999 -9999 -9999 -9999 -9999 -9999 -9999 -9999 -9999 -9999 -9999 -9999 -9999 -9999 -9999 -9999 -9999 -9999 -9999 -9999 -9999 -9999 -9999 -9999 -9999 -9999 -9999 -9999 -9999 -9999 -9999 -9999 -9999 -9999 -9999 -9999 -9999 -9999 -9999 -9999 -9999 -9999 -9999 -9999 -9999 -9999 -9999 -9999 -9999 -9999 -9999 -9999 -9999 -9999 -9999 -9999 -9999 -9999 -9999 -9999 -9999 -9999 -9999 -9999 -9999 -9999 -9999 -9999 -9999 -9999 -9999 -9999 -9999 -9999 -9999 
-9999 -9999 -9999 -9999 -9999 -9999 -9999 -9999 -9999 -9999 -9999 -9999 -9999 -9999 -9999 -9999 -9999 -9999 -9999 -9999 -9999 -9999 -9999 -9999 -9999 -9999 -9999 -9999 -9999 -9999 -9999 -9999 -9999 -9999 -9999 -9999 -9999 -9999 -9999 -9999 -9999 -9999 -9999 -9999 -9999 -9999 -9999 -9999 -9999 -9999 -9999 -9999 -9999 -9999 -9999 -9999 -9999 -9999 -9999 -9999 -9999 -9999 -9999 -9999 -9999 -9999 -9999 -9999 -9999 -9999 -9999 -9999 -9999 -9999 -9999 -9999 -9999 -9999 -9999 -9999 -9999 -9999 0.2036858 3.548164 3.529289 3.779457 5.03595 4.800838 4.478241 4.472481 4.190403 3.466354 3.623158 3.040043 4.879143 5.011108 4.242104 2.885246 2.829845 2.667923 1.834866 2.809982 3.649944 3.615284 3.851246 3.816624 3.489895 2.442253 0.9588432 1.255245 1.838116 -9999 -9999 -9999 -9999 -9999 -9999 -9999 -9999 -9999 -9999 -9999 -9999 -9999 -9999 -9999 -9999 -9999 -9999 -9999 -9999 -9999 -9999 -9999 -9999 -9999 -9999 -9999 -9999 -9999 -9999 -9999 -9999 -9999 -9999 -9999 -9999 -9999 -9999 -9999 -9999 -9999 -9999 -9999 -9999 -9999 -9999 -9999 -9999 -9999 -9999 -9999 -9999 -9999 -9999 -9999 -9999 -9999 -9999 -9999 -9999 -9999 -9999 -9999 -9999 -9999 -9999 -9999 -9999 -9999 -9999 -9999 -9999 -9999 -9999 -9999 -9999 -9999 -9999 -9999 -9999 -9999 -9999 -9999 -9999 -9999 -9999 -9999 -9999 -9999 -9999 -9999 -9999 
-9999 -9999 -9999 -9999 -9999 -9999 -9999 -9999 -9999 -9999 -9999 -9999 -9999 -9999 -9999 -9999 -9999 -9999 -9999 -9999 -9999 -9999 -9999 -9999 -9999 -9999 -9999 -9999 -9999 -9999 -9999 -9999 -9999 -9999 -9999 -9999 -9999 -9999 -9999 -9999 -9999 -9999 -9999 -9999 -9999 -9999 -9999 -9999 -9999 -9999 -9999 -9999 -9999 -9999 -9999 -9999 -9999 -9999 -9999 -9999 -9999 -9999 -9999 -9999 -9999 -9999 -9999 -9999 -9999 -9999 -9999 -9999 -9999 -9999 -9999 -9999 -9999 -9999 -9999 -9999 -9999 2.888573 2.57077 3.585579 3.964073 4.400665 5.264252 6.114288 4.530426 4.977844 4.592152 4.379986 2.437565 3.182487 4.867863 5.006245 4.061157 1.87962 2.597462 2.664288 2.794548 3.579182 3.330925 3.728367 3.865574 3.880997 2.805351 1.574009 1.093067 0.9438705 0.4317169 3.903259 -9999 -9999 -9999 -9999 -9999 -9999 -9999 -9999 -9999 -9999 -9999 -9999 -9999 -9999 -9999 -9999 -9999 -9999 -9999 -9999 -9999 -9999 -9999 -9999 -9999 -9999 -9999 -9999 -9999 -9999 -9999 -9999 -9999 -9999 -9999 -9999 -9999 -9999 -9999 -9999 -9999 -9999 -9999 -9999 -9999 -9999 -9999 -9999 -9999 -9999 -9999 -9999 -9999 -9999 -9999 -9999 -9999 -9999 -9999 -9999 -9999 -9999 -9999 -9999 -9999 -9999 -9999 -9999 -9999 -9999 -9999 -9999 -9999 -9999 -9999 -9999 -9999 -9999 -9999 -9999 -9999 -9999 -9999 -9999 -9999 -9999 -9999 -9999 -9999 -9999 -9999 
-9999 -9999 -9999 -9999 -9999 -9999 -9999 -9999 -9999 -9999 -9999 -9999 -9999 -9999 -9999 -9999 -9999 -9999 -9999 -9999 -9999 -9999 -9999 -9999 -9999 -9999 -9999 -9999 -9999 -9999 -9999 -9999 -9999 -9999 -9999 -9999 -9999 -9999 -9999 -9999 -9999 -9999 -9999 -9999 -9999 -9999 -9999 -9999 -9999 -9999 -9999 -9999 -9999 -9999 -9999 -9999 -9999 -9999 -9999 -9999 -9999 -9999 -9999 -9999 -9999 -9999 -9999 -9999 -9999 -9999 -9999 -9999 -9999 -9999 -9999 -9999 -9999 -9999 -9999 2.973927 3.480145 3.469818 3.520897 3.847919 4.36462 4.846516 4.835754 4.957256 4.638332 4.751167 4.585968 4.059223 1.671261 2.660435 3.518044 4.574062 2.300064 1.884094 2.124321 1.967884 3.179111 3.792137 4.068157 3.74826 3.697369 3.323055 1.235794 0.6941299 0.9649658 0.953434 0.4787865 2.726566 -9999 -9999 -9999 -9999 -9999 -9999 -9999 -9999 -9999 -9999 -9999 -9999 -9999 -9999 -9999 -9999 -9999 -9999 -9999 -9999 -9999 -9999 -9999 -9999 -9999 -9999 -9999 -9999 -9999 -9999 -9999 -9999 -9999 -9999 -9999 -9999 -9999 -9999 -9999 -9999 -9999 -9999 -9999 -9999 -9999 -9999 -9999 -9999 -9999 -9999 -9999 -9999 -9999 -9999 -9999 -9999 -9999 -9999 -9999 -9999 -9999 -9999 -9999 -9999 -9999 -9999 -9999 -9999 -9999 -9999 -9999 -9999 -9999 -9999 -9999 -9999 -9999 -9999 -9999 -9999 -9999 -9999 -9999 -9999 -9999 -9999 -9999 -9999 -9999 -9999 -9999 
-9999 -9999 -9999 -9999 -9999 -9999 -9999 -9999 -9999 -9999 -9999 -9999 -9999 -9999 -9999 -9999 -9999 -9999 -9999 -9999 -9999 -9999 -9999 -9999 -9999 -9999 -9999 -9999 -9999 -9999 -9999 -9999 -9999 -9999 -9999 -9999 -9999 -9999 -9999 -9999 -9999 -9999 -9999 -9999 -9999 -9999 -9999 -9999 -9999 -9999 -9999 -9999 -9999 -9999 -9999 -9999 -9999 -9999 -9999 -9999 -9999 -9999 -9999 -9999 -9999 -9999 -9999 -9999 -9999 -9999 -9999 -9999 -9999 -9999 -9999 -9999 -9999 -9999 4.020996 4.518276 4.473747 3.858883 3.518692 4.07679 4.683781 4.899837 4.81995 4.676453 4.702248 4.065105 4.036243 3.930851 2.791882 2.531288 2.541397 2.757034 2.282585 2.436695 2.283619 1.762096 3.157345 3.579178 3.545403 2.850998 1.743084 1.229336 1.206501 1.142712 1.043938 1.437088 2.621281 3.190273 4.096565 -9999 -9999 -9999 -9999 -9999 -9999 -9999 -9999 -9999 -9999 -9999 -9999 -9999 -9999 -9999 -9999 -9999 -9999 -9999 -9999 -9999 -9999 -9999 -9999 -9999 -9999 -9999 -9999 -9999 -9999 -9999 -9999 -9999 -9999 -9999 -9999 -9999 -9999 -9999 -9999 -9999 -9999 -9999 -9999 -9999 -9999 -9999 -9999 -9999 -9999 -9999 -9999 -9999 -9999 -9999 -9999 -9999 -9999 -9999 -9999 -9999 -9999 -9999 -9999 -9999 -9999 -9999 -9999 -9999 -9999 -9999 -9999 -9999 -9999 -9999 -9999 -9999 -9999 -9999 -9999 -9999 -9999 -9999 -9999 -9999 -9999 -9999 -9999 -9999 -9999 
-9999 -9999 -9999 -9999 -9999 -9999 -9999 -9999 -9999 -9999 -9999 -9999 -9999 -9999 -9999 -9999 -9999 -9999 -9999 -9999 -9999 -9999 -9999 -9999 -9999 -9999 -9999 -9999 -9999 -9999 -9999 -9999 -9999 -9999 -9999 -9999 -9999 -9999 -9999 -9999 -9999 -9999 -9999 -9999 -9999 -9999 -9999 -9999 -9999 -9999 -9999 -9999 -9999 -9999 -9999 -9999 -9999 -9999 -9999 -9999 -9999 -9999 -9999 -9999 -9999 -9999 -9999 -9999 -9999 -9999 -9999 -9999 -9999 -9999 -9999 -9999 4.051086 4.215668 4.644318 4.452042 4.465492 3.951817 3.450794 4.178616 4.203526 4.575958 4.539944 4.567738 4.613838 4.214096 4.820118 3.953064 3.611397 3.535881 1.412876 2.747746 2.461552 2.742653 2.53157 0.8219719 2.727245 2.721413 3.586536 3.005657 1.090099 1.24543 1.02359 1.491764 1.7654 1.485378 2.46896 3.110798 4.524139 4.285099 -9999 -9999 -9999 -9999 -9999 -9999 -9999 -9999 -9999 -9999 -9999 -9999 -9999 -9999 -9999 -9999 -9999 -9999 -9999 -9999 -9999 -9999 -9999 -9999 -9999 -9999 -9999 -9999 -9999 -9999 -9999 -9999 -9999 -9999 -9999 -9999 -9999 -9999 -9999 -9999 -9999 -9999 -9999 -9999 -9999 -9999 -9999 -9999 -9999 -9999 -9999 -9999 -9999 -9999 -9999 -9999 -9999 -9999 -9999 -9999 -9999 -9999 -9999 -9999 -9999 -9999 -9999 -9999 -9999 -9999 -9999 -9999 -9999 -9999 -9999 -9999 -9999 -9999 -9999 -9999 -9999 -9999 -9999 -9999 -9999 -9999 -9999 -9999 -9999 
-9999 -9999 -9999 -9999 -9999 -9999 -9999 -9999 -9999 -9999 -9999 -9999 -9999 -9999 -9999 -9999 -9999 -9999 -9999 -9999 -9999 -9999 -9999 -9999 -9999 -9999 -9999 -9999 -9999 -9999 -9999 -9999 -9999 -9999 -9999 -9999 -9999 -9999 -9999 -9999 -9999 -9999 -9999 -9999 -9999 -9999 -9999 -9999 -9999 -9999 -9999 -9999 -9999 -9999 -9999 -9999 -9999 -9999 -9999 -9999 -9999 -9999 -9999 -9999 -9999 -9999 -9999 -9999 -9999 -9999 -9999 -9999 -9999 -9999 -9999 3.264515 4.654041 4.703403 4.889297 4.828915 4.156361 3.825577 4.155594 4.126881 4.252106 4.263512 4.539093 4.672161 4.559914 4.322739 4.48053 4.597775 3.785122 4.711403 4.612637 3.42009 2.355175 2.374207 2.046864 3.132149 3.269653 3.239655 2.943222 2.952255 3.33432 3.48457 3.155712 4.606674 4.438435 2.852364 2.631832 3.940601 5.008011 5.921848 -9999 -9999 -9999 -9999 -9999 -9999 -9999 -9999 -9999 -9999 -9999 -9999 -9999 -9999 -9999 -9999 -9999 -9999 -9999 -9999 -9999 -9999 -9999 -9999 -9999 -9999 -9999 -9999 -9999 -9999 -9999 -9999 -9999 -9999 -9999 -9999 -9999 -9999 -9999 -9999 -9999 -9999 -9999 -9999 -9999 -9999 -9999 -9999 -9999 -9999 -9999 -9999 -9999 -9999 -9999 -9999 -9999 -9999 -9999 -9999 -9999 -9999 -9999 -9999 -9999 -9999 -9999 -9999 -9999 -9999 -9999 -9999 -9999 -9999 -9999 -9999 -9999 -9999 -9999 -9999 -9999 -9999 -9999 -9999 -9999 -9999 -9999 -9999 -9999 
-9999 -9999 -9999 -9999 -9999 -9999 -9999 -9999 -9999 -9999 -9999 -9999 -9999 -9999 -9999 -9999 -9999 -9999 -9999 -9999 -9999 -9999 -9999 -9999 -9999 -9999 -9999 -9999 -9999 -9999 -9999 -9999 -9999 -9999 -9999 -9999 -9999 -9999 -9999 -9999 -9999 -9999 -9999 -9999 -9999 -9999 -9999 -9999 -9999 -9999 -9999 -9999 -9999 -9999 -9999 -9999 -9999 -9999 -9999 -9999 -9999 -9999 -9999 -9999 -9999 -9999 -9999 -9999 -9999 -9999 -9999 -9999 -9999 1.815338 2.719482 3.421158 4.609505 4.882301 5.085037 4.530907 4.091114 4.40239 4.449806 3.851055 4.041504 4.574688 4.373058 4.686588 4.334595 4.277321 4.52433 4.280117 4.28825 4.969044 4.883282 4.339657 0.5979729 3.019741 3.057133 3.198013 3.247211 3.283459 2.734898 2.730179 3.739422 4.012913 4.015255 4.617207 5.114948 4.36628 4.055805 4.603485 6.045536 5.935314 5.967785 -9999 -9999 -9999 -9999 -9999 -9999 -9999 -9999 -9999 -9999 -9999 -9999 -9999 -9999 -9999 -9999 -9999 -9999 -9999 -9999 -9999 -9999 -9999 -9999 -9999 -9999 -9999 -9999 -9999 -9999 -9999 -9999 -9999 -9999 -9999 -9999 -9999 -9999 -9999 -9999 -9999 -9999 -9999 -9999 -9999 -9999 -9999 -9999 -9999 -9999 -9999 -9999 -9999 -9999 -9999 -9999 -9999 -9999 -9999 -9999 -9999 -9999 -9999 -9999 -9999 -9999 -9999 -9999 -9999 -9999 -9999 -9999 -9999 -9999 -9999 -9999 -9999 -9999 -9999 -9999 -9999 -9999 -9999 -9999 -9999 -9999 -9999 -9999 
-9999 -9999 -9999 -9999 -9999 -9999 -9999 -9999 -9999 -9999 -9999 -9999 -9999 -9999 -9999 -9999 -9999 -9999 -9999 -9999 -9999 -9999 -9999 -9999 -9999 -9999 -9999 -9999 -9999 -9999 -9999 -9999 -9999 -9999 -9999 -9999 -9999 -9999 -9999 -9999 -9999 -9999 -9999 -9999 -9999 -9999 -9999 -9999 -9999 -9999 -9999 -9999 -9999 -9999 -9999 -9999 -9999 -9999 -9999 -9999 -9999 -9999 -9999 -9999 -9999 -9999 -9999 -9999 -9999 -9999 -9999 0.08856583 2.551033 3.321621 3.202209 3.755661 4.304008 4.314541 4.556343 4.460598 3.714886 4.673016 4.558975 3.62606 3.830212 4.278221 4.246117 3.813236 3.691082 3.669273 3.585361 3.287403 4.31493 4.776978 4.811909 4.463314 0.7339439 3.613083 2.902557 2.697285 3.212997 3.247051 2.152416 2.890163 3.958851 3.87656 4.568043 5.363682 4.628231 4.459652 4.771641 5.311684 6.321484 6.42347 6.264404 5.793098 -9999 -9999 -9999 -9999 -9999 -9999 -9999 -9999 -9999 -9999 -9999 -9999 -9999 -9999 -9999 -9999 -9999 -9999 -9999 -9999 -9999 -9999 -9999 -9999 -9999 -9999 -9999 -9999 -9999 -9999 -9999 -9999 -9999 -9999 -9999 -9999 -9999 -9999 -9999 -9999 -9999 -9999 -9999 -9999 -9999 -9999 -9999 -9999 -9999 -9999 -9999 -9999 -9999 -9999 -9999 -9999 -9999 -9999 -9999 -9999 -9999 -9999 -9999 -9999 -9999 -9999 -9999 -9999 -9999 -9999 -9999 -9999 -9999 -9999 -9999 -9999 -9999 -9999 -9999 -9999 -9999 -9999 -9999 -9999 -9999 -9999 -9999 
-9999 -9999 -9999 -9999 -9999 -9999 -9999 -9999 -9999 -9999 -9999 -9999 -9999 -9999 -9999 -9999 -9999 -9999 -9999 -9999 -9999 -9999 -9999 -9999 -9999 -9999 -9999 -9999 -9999 -9999 -9999 -9999 -9999 -9999 -9999 -9999 -9999 -9999 -9999 -9999 -9999 -9999 -9999 -9999 -9999 -9999 -9999 -9999 -9999 -9999 -9999 -9999 -9999 -9999 -9999 -9999 -9999 -9999 -9999 -9999 -9999 -9999 -9999 -9999 -9999 -9999 -9999 -9999 -9999 -9999 0.1772881 0.565094 3.483307 3.445568 4.392307 4.017914 4.198936 4.260303 4.292633 3.718643 3.186115 3.569439 3.389503 3.69173 3.651115 3.549538 3.727978 3.580059 2.918556 2.838806 3.18956 3.380421 3.732346 3.971786 4.095806 4.522942 4.311714 4.476624 4.028919 3.274429 2.391537 0.8641472 0.9334908 2.107437 3.17099 3.251049 4.527515 5.335155 4.694233 3.503056 4.263458 5.278503 6.417252 6.579266 6.178318 5.578182 -9999 -9999 -9999 -9999 -9999 -9999 -9999 -9999 -9999 -9999 -9999 -9999 -9999 -9999 -9999 -9999 -9999 -9999 -9999 -9999 -9999 -9999 -9999 -9999 -9999 -9999 -9999 -9999 -9999 -9999 -9999 -9999 -9999 -9999 -9999 -9999 -9999 -9999 -9999 -9999 -9999 -9999 -9999 -9999 -9999 -9999 -9999 -9999 -9999 -9999 -9999 -9999 -9999 -9999 -9999 -9999 -9999 -9999 -9999 -9999 -9999 -9999 -9999 -9999 -9999 -9999 -9999 -9999 -9999 -9999 -9999 -9999 -9999 -9999 -9999 -9999 -9999 -9999 -9999 -9999 -9999 -9999 -9999 -9999 -9999 -9999 -9999 
-9999 -9999 -9999 -9999 -9999 -9999 -9999 -9999 -9999 -9999 -9999 -9999 -9999 -9999 -9999 -9999 -9999 -9999 -9999 -9999 -9999 -9999 -9999 -9999 -9999 -9999 -9999 -9999 -9999 -9999 -9999 -9999 -9999 -9999 -9999 -9999 -9999 -9999 -9999 -9999 -9999 -9999 -9999 -9999 -9999 -9999 -9999 -9999 -9999 -9999 -9999 -9999 -9999 -9999 -9999 -9999 -9999 -9999 -9999 -9999 -9999 -9999 -9999 -9999 -9999 -9999 -9999 -9999 0.1394043 0.1755943 0.3287125 1.76186 3.547016 3.767159 3.775333 3.873146 4.017372 3.975658 4.249172 4.043774 2.900478 3.052151 3.183613 3.44698 3.455238 3.138947 4.19854 2.351578 1.537384 1.150124 3.650711 4.091911 4.049297 3.990223 3.711235 3.954441 4.056194 4.31934 3.414116 2.787724 1.604618 0.8384857 0.9372063 1.02718 2.22036 3.213814 4.135113 4.065437 3.388756 2.724854 3.617882 5.350967 6.048237 6.106197 6.234402 5.981323 5.333908 -9999 -9999 -9999 -9999 -9999 -9999 -9999 -9999 -9999 -9999 -9999 -9999 -9999 -9999 -9999 -9999 -9999 -9999 -9999 -9999 -9999 -9999 -9999 -9999 -9999 -9999 -9999 -9999 -9999 -9999 -9999 -9999 -9999 -9999 -9999 -9999 -9999 -9999 -9999 -9999 -9999 -9999 -9999 -9999 -9999 -9999 -9999 -9999 -9999 -9999 -9999 -9999 -9999 -9999 -9999 -9999 -9999 -9999 -9999 -9999 -9999 -9999 -9999 -9999 -9999 -9999 -9999 -9999 -9999 -9999 -9999 -9999 -9999 -9999 -9999 -9999 -9999 -9999 -9999 -9999 -9999 -9999 -9999 -9999 -9999 -9999 
-9999 -9999 -9999 -9999 -9999 -9999 -9999 -9999 -9999 -9999 -9999 -9999 -9999 -9999 -9999 -9999 -9999 -9999 -9999 -9999 -9999 -9999 -9999 -9999 -9999 -9999 -9999 -9999 -9999 -9999 -9999 -9999 -9999 -9999 -9999 -9999 -9999 -9999 -9999 -9999 -9999 -9999 -9999 -9999 -9999 -9999 -9999 -9999 -9999 -9999 -9999 -9999 -9999 -9999 -9999 -9999 -9999 -9999 -9999 -9999 -9999 -9999 -9999 -9999 -9999 -9999 -9999 0.2077827 0.3308372 0.5370598 0.4707756 1.764484 2.961617 3.59914 3.859474 3.989124 3.681843 3.328648 4.278793 4.070374 3.529396 2.246525 2.837055 2.929855 3.252316 2.910179 2.650196 1.933788 1.595459 2.248699 3.05917 4.034668 4.180874 3.906952 3.461452 3.977119 4.09803 3.466003 3.434196 0.9533958 1.092522 1.123898 1.066231 1.07074 2.842865 3.470802 3.406528 3.332104 2.957016 3.987492 4.207466 4.722385 5.897572 6.164768 5.936562 5.75843 4.328529 4.121639 -9999 -9999 -9999 -9999 -9999 -9999 -9999 -9999 -9999 -9999 -9999 -9999 -9999 -9999 -9999 -9999 -9999 -9999 -9999 -9999 -9999 -9999 -9999 -9999 -9999 -9999 -9999 -9999 -9999 -9999 -9999 -9999 -9999 -9999 -9999 -9999 -9999 -9999 -9999 -9999 -9999 -9999 -9999 -9999 -9999 -9999 -9999 -9999 -9999 -9999 -9999 -9999 -9999 -9999 -9999 -9999 -9999 -9999 -9999 -9999 -9999 -9999 -9999 -9999 -9999 -9999 -9999 -9999 -9999 -9999 -9999 -9999 -9999 -9999 -9999 -9999 -9999 -9999 -9999 -9999 -9999 -9999 -9999 -9999 -9999 
-9999 -9999 -9999 -9999 -9999 -9999 -9999 -9999 -9999 -9999 -9999 -9999 -9999 -9999 -9999 -9999 -9999 -9999 -9999 -9999 -9999 -9999 -9999 -9999 -9999 -9999 -9999 -9999 -9999 -9999 -9999 -9999 -9999 -9999 -9999 -9999 -9999 -9999 -9999 -9999 -9999 -9999 -9999 -9999 -9999 -9999 -9999 -9999 -9999 -9999 -9999 -9999 -9999 -9999 -9999 -9999 -9999 -9999 -9999 -9999 -9999 -9999 -9999 -9999 -9999 0.1740723 0.3226547 0.4188194 1.710442 1.256126 0.5743752 2.298817 3.093971 3.207809 3.172787 3.431274 3.728062 2.971874 3.317436 3.417831 3.565323 3.031925 2.879398 0.9973755 1.876183 1.20163 2.587109 2.604012 2.290356 2.281891 2.694836 3.280785 3.718693 3.79438 4.596951 4.740238 3.362549 3.332561 3.316109 2.421787 1.203312 1.156689 1.145065 1.100075 1.175602 2.740334 2.915203 2.892757 2.924015 3.916996 4.169971 4.085644 4.257156 4.954239 4.260284 4.52179 4.717537 4.979218 -9999 -9999 -9999 -9999 -9999 -9999 -9999 -9999 -9999 -9999 -9999 -9999 -9999 -9999 -9999 -9999 -9999 -9999 -9999 -9999 -9999 -9999 -9999 -9999 -9999 -9999 -9999 -9999 -9999 -9999 -9999 -9999 -9999 -9999 -9999 -9999 -9999 -9999 -9999 -9999 -9999 -9999 -9999 -9999 -9999 -9999 -9999 -9999 -9999 -9999 -9999 -9999 -9999 -9999 -9999 -9999 -9999 -9999 -9999 -9999 -9999 -9999 -9999 -9999 -9999 -9999 -9999 -9999 -9999 -9999 -9999 -9999 -9999 -9999 -9999 -9999 -9999 -9999 -9999 -9999 -9999 -9999 -9999 -9999 -9999 
-9999 -9999 -9999 -9999 -9999 -9999 -9999 -9999 -9999 -9999 -9999 -9999 -9999 -9999 -9999 -9999 -9999 -9999 -9999 -9999 -9999 -9999 -9999 -9999 -9999 -9999 -9999 -9999 -9999 -9999 -9999 -9999 -9999 -9999 -9999 -9999 -9999 -9999 -9999 -9999 -9999 -9999 -9999 -9999 -9999 -9999 -9999 -9999 -9999 -9999 -9999 -9999 -9999 -9999 -9999 -9999 -9999 -9999 -9999 -9999 -9999 -9999 -9999 -9999 0.3329544 0.3889732 2.210423 2.65345 2.87685 4.177757 4.166893 3.002361 3.092484 3.193748 2.99612 3.344807 3.249882 3.208599 2.315269 3.034351 2.449081 2.274956 1.114925 0.775032 0.484314 1.401463 2.465126 3.392365 3.431652 3.022343 2.538567 3.264954 4.004379 4.155685 4.544628 4.664856 4.36438 4.18248 4.337486 3.139206 1.860504 0.8897934 1.204262 1.141876 1.020172 2.119759 3.881454 3.802979 3.725243 3.576813 4.141563 4.471626 4.576622 4.382256 4.100056 4.693634 5.199047 5.024406 4.554844 -9999 -9999 -9999 -9999 -9999 -9999 -9999 -9999 -9999 -9999 -9999 -9999 -9999 -9999 -9999 -9999 -9999 -9999 -9999 -9999 -9999 -9999 -9999 -9999 -9999 -9999 -9999 -9999 -9999 -9999 -9999 -9999 -9999 -9999 -9999 -9999 -9999 -9999 -9999 -9999 -9999 -9999 -9999 -9999 -9999 -9999 -9999 -9999 -9999 -9999 -9999 -9999 -9999 -9999 -9999 -9999 -9999 -9999 -9999 -9999 -9999 -9999 -9999 -9999 -9999 -9999 -9999 -9999 -9999 -9999 -9999 -9999 -9999 -9999 -9999 -9999 -9999 -9999 -9999 -9999 -9999 -9999 -9999 -9999 
-9999 -9999 -9999 -9999 -9999 -9999 -9999 -9999 -9999 -9999 -9999 -9999 -9999 -9999 -9999 -9999 -9999 -9999 -9999 -9999 -9999 -9999 -9999 -9999 -9999 -9999 -9999 -9999 -9999 -9999 -9999 -9999 -9999 -9999 -9999 -9999 -9999 -9999 -9999 -9999 -9999 -9999 -9999 -9999 -9999 -9999 -9999 -9999 -9999 -9999 -9999 -9999 -9999 -9999 -9999 -9999 -9999 -9999 -9999 -9999 -9999 -9999 0.1041489 1.38443 1.358521 1.681957 2.849808 3.694511 4.018845 4.969921 4.487705 3.146935 3.103958 3.050793 2.908844 2.407387 2.55801 2.462791 1.737865 1.557278 1.317554 1.366631 1.623753 0.4885178 0.4809494 0.4076042 3.142826 3.408192 3.402618 3.161724 2.728508 3.75528 4.213322 4.209702 4.358013 4.48542 4.272968 4.87624 5.352772 4.974464 1.879009 0.846981 0.9824333 1.032101 1.055241 3.578369 4.68224 4.533554 3.808907 3.665707 4.368031 4.433941 4.631714 4.648075 4.435749 4.410465 5.189171 5.11116 4.33147 3.863346 -9999 -9999 -9999 -9999 -9999 -9999 -9999 -9999 -9999 -9999 -9999 -9999 -9999 -9999 -9999 -9999 -9999 -9999 -9999 -9999 -9999 -9999 -9999 -9999 -9999 -9999 -9999 -9999 -9999 -9999 -9999 -9999 -9999 -9999 -9999 -9999 -9999 -9999 -9999 -9999 -9999 -9999 -9999 -9999 -9999 -9999 -9999 -9999 -9999 -9999 -9999 -9999 -9999 -9999 -9999 -9999 -9999 -9999 -9999 -9999 -9999 -9999 -9999 -9999 -9999 -9999 -9999 -9999 -9999 -9999 -9999 -9999 -9999 -9999 -9999 -9999 -9999 -9999 -9999 -9999 -9999 -9999 -9999 
-9999 -9999 -9999 -9999 -9999 -9999 -9999 -9999 -9999 -9999 -9999 -9999 -9999 -9999 -9999 -9999 -9999 -9999 -9999 -9999 -9999 -9999 -9999 -9999 -9999 -9999 -9999 -9999 -9999 -9999 -9999 -9999 -9999 -9999 -9999 -9999 -9999 -9999 -9999 -9999 -9999 -9999 -9999 -9999 -9999 -9999 -9999 -9999 -9999 -9999 -9999 -9999 -9999 -9999 -9999 -9999 -9999 -9999 -9999 -9999 2.568455 3.383949 4.043121 3.448475 3.66996 2.738182 2.728485 3.736732 3.949005 5.033195 4.31612 3.192539 3.498631 2.637821 2.262966 1.602394 0.7127762 1.52681 1.525429 0.6599083 0.5485573 0.7255287 0.7018509 0.7146568 0.4395561 0.3063316 2.665062 3.225136 3.352509 2.765842 3.406361 3.677486 4.076576 4.565311 4.576694 4.618385 4.361115 4.581944 4.94595 4.361187 3.439877 1.644352 1.041637 1.211063 2.068272 4.121918 4.755299 5.021011 4.128365 3.473545 4.35466 4.457512 5.020756 5.384064 4.743198 3.615952 4.800621 4.4776 4.19418 3.385471 -9999 -9999 -9999 -9999 -9999 -9999 -9999 -9999 -9999 -9999 -9999 -9999 -9999 -9999 -9999 -9999 -9999 -9999 -9999 -9999 -9999 -9999 -9999 -9999 -9999 -9999 -9999 -9999 -9999 -9999 -9999 -9999 -9999 -9999 -9999 -9999 -9999 -9999 -9999 -9999 -9999 -9999 -9999 -9999 -9999 -9999 -9999 -9999 -9999 -9999 -9999 -9999 -9999 -9999 -9999 -9999 -9999 -9999 -9999 -9999 -9999 -9999 -9999 -9999 -9999 -9999 -9999 -9999 -9999 -9999 -9999 -9999 -9999 -9999 -9999 -9999 -9999 -9999 -9999 -9999 -9999 -9999 -9999 
-9999 -9999 -9999 -9999 -9999 -9999 -9999 -9999 -9999 -9999 -9999 -9999 -9999 -9999 -9999 -9999 -9999 -9999 -9999 -9999 -9999 -9999 -9999 -9999 -9999 -9999 -9999 -9999 -9999 -9999 -9999 -9999 -9999 -9999 -9999 -9999 -9999 -9999 -9999 -9999 -9999 -9999 -9999 -9999 -9999 -9999 -9999 -9999 -9999 -9999 -9999 -9999 -9999 -9999 -9999 -9999 -9999 -9999 -9999 1.984253 3.448627 4.584053 4.878529 4.505985 4.059158 4.205902 3.716755 3.559929 3.918499 4.007832 3.67654 3.363239 3.512589 3.151138 2.789715 2.163914 1.655243 0.3890266 0.5077248 0.5585938 1.929111 2.047119 1.674107 0.7509804 0.5934448 0.3537674 3.437866 4.188351 4.352253 3.434761 3.455177 3.618252 4.999977 4.565994 4.446003 4.542324 4.819298 4.106148 4.255501 3.201561 3.428238 2.4333 1.106041 1.091434 3.009193 3.241394 3.970467 3.977821 3.251732 3.648155 3.834766 4.113598 5.223434 5.42432 4.477577 3.379635 3.690994 4.412209 4.291252 3.070061 3.344509 -9999 -9999 -9999 -9999 -9999 -9999 -9999 -9999 -9999 -9999 -9999 -9999 -9999 -9999 -9999 -9999 -9999 -9999 -9999 -9999 -9999 -9999 -9999 -9999 -9999 -9999 -9999 -9999 -9999 -9999 -9999 -9999 -9999 -9999 -9999 -9999 -9999 -9999 -9999 -9999 -9999 -9999 -9999 -9999 -9999 -9999 -9999 -9999 -9999 -9999 -9999 -9999 -9999 -9999 -9999 -9999 -9999 -9999 -9999 -9999 -9999 -9999 -9999 -9999 -9999 -9999 -9999 -9999 -9999 -9999 -9999 -9999 -9999 -9999 -9999 -9999 -9999 -9999 -9999 -9999 -9999 -9999 
-9999 -9999 -9999 -9999 -9999 -9999 -9999 -9999 -9999 -9999 -9999 -9999 -9999 -9999 -9999 -9999 -9999 -9999 -9999 -9999 -9999 -9999 -9999 -9999 -9999 -9999 -9999 -9999 -9999 -9999 -9999 -9999 -9999 -9999 -9999 -9999 -9999 -9999 -9999 -9999 -9999 -9999 -9999 -9999 -9999 -9999 -9999 -9999 -9999 -9999 -9999 -9999 -9999 -9999 -9999 -9999 -9999 2.549965 4.076527 4.027496 4.156254 4.559322 4.677109 4.669712 3.962982 4.426243 3.763069 3.396282 4.022697 3.394741 3.002678 2.749912 3.039944 3.514961 3.400387 2.384224 2.286797 0.4401627 0.5577621 0.6451988 1.896008 2.00724 1.320961 0.5268745 0.6072426 0.8949089 4.368927 4.412746 4.472759 3.597336 3.132992 3.590149 3.604198 3.774723 3.802525 4.560738 4.789093 4.100731 2.923923 2.400562 0.8801918 0.8514748 0.8886909 1.071617 2.401352 2.378139 3.963627 3.741581 3.098419 3.641106 3.679214 3.66996 4.615494 4.469696 4.053139 3.580574 2.648254 3.616951 3.905331 3.675323 3.144085 3.686378 -9999 -9999 -9999 -9999 -9999 -9999 -9999 -9999 -9999 -9999 -9999 -9999 -9999 -9999 -9999 -9999 -9999 -9999 -9999 -9999 -9999 -9999 -9999 -9999 -9999 -9999 -9999 -9999 -9999 -9999 -9999 -9999 -9999 -9999 -9999 -9999 -9999 -9999 -9999 -9999 -9999 -9999 -9999 -9999 -9999 -9999 -9999 -9999 -9999 -9999 -9999 -9999 -9999 -9999 -9999 -9999 -9999 -9999 -9999 -9999 -9999 -9999 -9999 -9999 -9999 -9999 -9999 -9999 -9999 -9999 -9999 -9999 -9999 -9999 -9999 -9999 -9999 -9999 -9999 -9999 -9999 
-9999 -9999 -9999 -9999 -9999 -9999 -9999 -9999 -9999 -9999 -9999 -9999 -9999 -9999 -9999 -9999 -9999 -9999 -9999 -9999 -9999 -9999 -9999 -9999 -9999 -9999 -9999 -9999 -9999 -9999 -9999 -9999 -9999 -9999 -9999 -9999 -9999 -9999 -9999 -9999 -9999 -9999 -9999 -9999 -9999 -9999 -9999 -9999 -9999 -9999 -9999 -9999 -9999 -9999 -9999 -9999 2.823231 3.680725 4.455647 4.449669 4.037697 3.895027 4.120029 4.083416 3.811539 4.309971 3.535675 2.680531 2.707932 2.058311 1.150517 2.613586 4.100067 4.04427 3.355705 3.244888 2.249275 0.5592461 0.5586472 0.6135712 0.561676 1.291931 1.152107 2.227505 2.222054 1.650047 3.869793 3.854748 3.498497 3.450325 2.938881 3.25465 3.34819 4.006027 3.940071 4.363514 3.737389 3.655979 1.789116 3.284771 3.064049 0.6959457 2.216366 3.369522 3.628498 2.785854 1.824009 2.861858 3.111301 3.068245 3.064766 3.861351 4.38142 4.553768 4.271255 4.216961 3.311741 4.441715 4.131821 3.711197 4.551281 4.74818 -9999 -9999 -9999 -9999 -9999 -9999 -9999 -9999 -9999 -9999 -9999 -9999 -9999 -9999 -9999 -9999 -9999 -9999 -9999 -9999 -9999 -9999 -9999 -9999 -9999 -9999 -9999 -9999 -9999 -9999 -9999 -9999 -9999 -9999 -9999 -9999 -9999 -9999 -9999 -9999 -9999 -9999 -9999 -9999 -9999 -9999 -9999 -9999 -9999 -9999 -9999 -9999 -9999 -9999 -9999 -9999 -9999 -9999 -9999 -9999 -9999 -9999 -9999 -9999 -9999 -9999 -9999 -9999 -9999 -9999 -9999 -9999 -9999 -9999 -9999 -9999 -9999 -9999 -9999 -9999 -9999 
-9999 -9999 -9999 -9999 -9999 -9999 -9999 -9999 -9999 -9999 -9999 -9999 -9999 -9999 -9999 -9999 -9999 -9999 -9999 -9999 -9999 -9999 -9999 -9999 -9999 -9999 -9999 -9999 -9999 -9999 -9999 -9999 -9999 -9999 -9999 -9999 -9999 -9999 -9999 -9999 -9999 -9999 -9999 -9999 -9999 -9999 -9999 -9999 -9999 -9999 -9999 -9999 -9999 -9999 0.1151047 1.906605 2.832081 4.116173 4.440655 4.57312 4.061222 3.285702 3.219936 3.407917 2.840565 2.747295 2.564671 1.755428 0.1679153 0.3539467 2.337074 3.085804 3.769432 3.91003 3.451874 3.309296 0.9249153 2.218689 2.429832 2.261642 1.86882 0.6195602 0.5925102 2.911289 2.828686 2.821529 3.241627 3.25869 3.468853 3.04501 2.947376 2.900124 3.96442 4.412937 4.086964 4.010925 3.373783 3.049637 2.089745 3.054714 2.399654 2.243275 4.310562 4.574177 4.329906 3.40136 1.78616 2.845448 3.3251 4.12801 5.414421 5.052853 5.31374 4.053291 3.916008 3.989269 4.002544 4.121811 4.120537 5.005173 4.715977 4.958462 4.844875 -9999 -9999 -9999 -9999 -9999 -9999 -9999 -9999 -9999 -9999 -9999 -9999 -9999 -9999 -9999 -9999 -9999 -9999 -9999 -9999 -9999 -9999 -9999 -9999 -9999 -9999 -9999 -9999 -9999 -9999 -9999 -9999 -9999 -9999 -9999 -9999 -9999 -9999 -9999 -9999 -9999 -9999 -9999 -9999 -9999 -9999 -9999 -9999 -9999 -9999 -9999 -9999 -9999 -9999 -9999 -9999 -9999 -9999 -9999 -9999 -9999 -9999 -9999 -9999 -9999 -9999 -9999 -9999 -9999 -9999 -9999 -9999 -9999 -9999 -9999 -9999 -9999 -9999 -9999 -9999 
-9999 -9999 -9999 -9999 -9999 -9999 -9999 -9999 -9999 -9999 -9999 -9999 -9999 -9999 -9999 -9999 -9999 -9999 -9999 -9999 -9999 -9999 -9999 -9999 -9999 -9999 -9999 -9999 -9999 -9999 -9999 -9999 -9999 -9999 -9999 -9999 -9999 -9999 -9999 -9999 -9999 -9999 -9999 -9999 -9999 -9999 -9999 -9999 -9999 -9999 -9999 -9999 2.169136 2.43948 1.509357 2.195618 3.503277 3.870857 4.178085 3.900791 4.027691 3.252178 2.948544 3.073685 2.980488 2.625252 0.3359489 0.02241135 -0.04706192 0.02766037 2.4888 2.786736 3.32196 3.282078 3.221638 2.607578 2.364952 3.009956 2.361244 3.230316 3.257622 2.309757 0.4213982 2.935604 2.82634 2.796535 2.618355 3.332413 3.553032 3.382954 2.671635 3.593899 3.942535 3.917313 3.996784 3.723782 3.448166 2.886101 1.903694 0.9324226 1.546192 2.227127 4.316238 4.770893 4.373985 3.625599 2.931614 3.405418 3.374729 4.138268 5.422535 5.160248 5.305462 3.983994 3.709873 4.01791 4.279373 3.520565 4.62756 4.98547 4.009388 3.721836 3.057251 2.823654 -9999 -9999 -9999 -9999 -9999 -9999 -9999 -9999 -9999 -9999 -9999 -9999 -9999 -9999 -9999 -9999 -9999 -9999 -9999 -9999 -9999 -9999 -9999 -9999 -9999 -9999 -9999 -9999 -9999 -9999 -9999 -9999 -9999 -9999 -9999 -9999 -9999 -9999 -9999 -9999 -9999 -9999 -9999 -9999 -9999 -9999 -9999 -9999 -9999 -9999 -9999 -9999 -9999 -9999 -9999 -9999 -9999 -9999 -9999 -9999 -9999 -9999 -9999 -9999 -9999 -9999 -9999 -9999 -9999 -9999 -9999 -9999 -9999 -9999 -9999 -9999 -9999 -9999 -9999 
-9999 -9999 -9999 -9999 -9999 -9999 -9999 -9999 -9999 -9999 -9999 -9999 -9999 -9999 -9999 -9999 -9999 -9999 -9999 -9999 -9999 -9999 -9999 -9999 -9999 -9999 -9999 -9999 -9999 -9999 -9999 -9999 -9999 -9999 -9999 -9999 -9999 -9999 -9999 -9999 -9999 -9999 -9999 -9999 -9999 -9999 -9999 -9999 -9999 -9999 -9999 0.05741882 2.570362 2.947884 2.524368 1.941341 2.341606 3.515884 3.803425 3.545555 3.186127 2.108749 2.794151 3.123734 2.941074 2.538345 0.2978325 -0.02109528 1.156303 2.290913 2.357964 2.983459 3.215885 3.029976 1.730175 2.622982 3.21941 3.256027 2.880596 3.151886 3.615852 2.328598 0.389267 1.959297 1.939426 1.615299 2.727497 2.81377 3.020958 2.822601 2.502636 3.734325 3.698017 3.707092 3.728043 3.714569 4.256535 4.15797 1.880238 2.672909 3.467743 3.188751 4.200089 4.14637 4.244587 3.695705 2.222172 2.753807 3.583904 3.988171 5.202702 4.97636 4.845379 3.684402 3.669632 2.829716 3.161346 3.348846 3.90855 3.858074 3.612015 3.672432 2.511684 2.144657 -9999 -9999 -9999 -9999 -9999 -9999 -9999 -9999 -9999 -9999 -9999 -9999 -9999 -9999 -9999 -9999 -9999 -9999 -9999 -9999 -9999 -9999 -9999 -9999 -9999 -9999 -9999 -9999 -9999 -9999 -9999 -9999 -9999 -9999 -9999 -9999 -9999 -9999 -9999 -9999 -9999 -9999 -9999 -9999 -9999 -9999 -9999 -9999 -9999 -9999 -9999 -9999 -9999 -9999 -9999 -9999 -9999 -9999 -9999 -9999 -9999 -9999 -9999 -9999 -9999 -9999 -9999 -9999 -9999 -9999 -9999 -9999 -9999 -9999 -9999 -9999 -9999 -9999 -9999 
-9999 -9999 -9999 -9999 -9999 -9999 -9999 -9999 -9999 -9999 -9999 -9999 -9999 -9999 -9999 -9999 -9999 -9999 -9999 -9999 -9999 -9999 -9999 -9999 -9999 -9999 -9999 -9999 -9999 -9999 -9999 -9999 -9999 -9999 -9999 -9999 -9999 -9999 -9999 -9999 -9999 -9999 -9999 -9999 -9999 -9999 -9999 -9999 -9999 0.06348038 0.02233887 2.801105 3.088047 3.566929 2.798824 2.819344 1.993282 2.95454 3.099358 2.826157 2.556412 2.25489 2.125454 2.271877 1.849396 0.3907928 0.2299957 0.05967331 1.38192 2.403519 3.473259 3.428665 3.054531 2.754932 2.841782 2.37529 2.938885 2.828247 2.399258 2.401833 3.027771 2.415855 0.4580994 0.4338875 0.2431107 0.7578125 2.252567 1.924984 2.555222 2.663857 3.278473 3.500591 3.643307 3.700306 3.588043 4.314018 4.641636 4.180065 3.498466 3.697594 3.92054 3.925991 4.015598 4.017628 4.089977 3.282265 2.160896 3.902618 4.240082 4.264515 3.908356 4.018761 3.945301 4.055454 4.117496 3.74408 4.346825 4.205383 4.412537 4.448292 3.976604 2.869007 2.288277 1.885704 1.824993 -9999 -9999 -9999 -9999 -9999 -9999 -9999 -9999 -9999 -9999 -9999 -9999 -9999 -9999 -9999 -9999 -9999 -9999 -9999 -9999 -9999 -9999 -9999 -9999 -9999 -9999 -9999 -9999 -9999 -9999 -9999 -9999 -9999 -9999 -9999 -9999 -9999 -9999 -9999 -9999 -9999 -9999 -9999 -9999 -9999 -9999 -9999 -9999 -9999 -9999 -9999 -9999 -9999 -9999 -9999 -9999 -9999 -9999 -9999 -9999 -9999 -9999 -9999 -9999 -9999 -9999 -9999 -9999 -9999 -9999 -9999 -9999 -9999 -9999 -9999 -9999 -9999 -9999 
-9999 -9999 -9999 -9999 -9999 -9999 -9999 -9999 -9999 -9999 -9999 -9999 -9999 -9999 -9999 -9999 -9999 -9999 -9999 -9999 -9999 -9999 -9999 -9999 -9999 -9999 -9999 -9999 -9999 -9999 -9999 -9999 -9999 -9999 -9999 -9999 -9999 -9999 -9999 -9999 -9999 -9999 -9999 -9999 -9999 -9999 -9999 -9999 0.903698 1.013725 0.01488495 2.455803 3.334415 3.412544 3.04546 2.442169 2.571899 2.938873 3.939003 2.836475 2.562458 2.390301 1.95536 1.815262 1.823967 1.759254 0.2817841 0.0895195 1.056061 2.352501 3.893208 3.783115 2.573635 3.438038 3.395588 2.930408 2.55518 1.580814 2.092602 2.191536 2.494019 2.00486 1.108921 0.4185143 1.360146 3.105927 3.263145 3.14711 3.012932 3.37384 3.720158 3.522644 3.257313 3.009521 2.821327 4.236404 4.541737 4.463249 3.635021 3.616505 4.07613 4.069065 4.045803 3.920242 3.039803 2.230453 3.060566 4.371765 4.578011 4.319191 4.151867 3.69923 4.357677 4.233967 4.21431 4.343048 4.42458 4.504055 4.621784 4.718525 4.581264 2.93882 1.958065 2.085178 1.977787 0.496212 -9999 -9999 -9999 -9999 -9999 -9999 -9999 -9999 -9999 -9999 -9999 -9999 -9999 -9999 -9999 -9999 -9999 -9999 -9999 -9999 -9999 -9999 -9999 -9999 -9999 -9999 -9999 -9999 -9999 -9999 -9999 -9999 -9999 -9999 -9999 -9999 -9999 -9999 -9999 -9999 -9999 -9999 -9999 -9999 -9999 -9999 -9999 -9999 -9999 -9999 -9999 -9999 -9999 -9999 -9999 -9999 -9999 -9999 -9999 -9999 -9999 -9999 -9999 -9999 -9999 -9999 -9999 -9999 -9999 -9999 -9999 -9999 -9999 -9999 -9999 -9999 -9999 
-9999 -9999 -9999 -9999 -9999 -9999 -9999 -9999 -9999 -9999 -9999 -9999 -9999 -9999 -9999 -9999 -9999 -9999 -9999 -9999 -9999 -9999 -9999 -9999 -9999 -9999 -9999 -9999 -9999 -9999 -9999 -9999 -9999 -9999 -9999 -9999 -9999 -9999 -9999 -9999 -9999 -9999 -9999 -9999 -9999 -9999 0.1159363 0.2459908 2.425728 2.826633 2.267399 -0.09675598 2.518787 2.96888 2.807068 2.475098 2.829849 3.202656 3.865463 3.691025 3.061897 2.950859 2.990997 2.840534 1.904396 2.023064 1.53632 1.030823 0.6355095 1.487904 2.664894 3.224583 1.797768 3.177475 3.38203 3.081844 2.164143 2.454903 2.953949 3.086418 2.809517 2.981796 2.606884 0.326889 1.645508 2.849621 3.466248 3.471565 3.267994 3.233494 3.71376 3.642525 3.53923 2.707199 3.455055 3.74662 3.884533 3.613338 3.183887 2.23111 4.051132 3.935272 3.710239 2.968933 2.460892 3.581711 3.357262 4.036564 4.524902 4.115318 4.056995 4.229912 4.257698 4.433628 4.191792 4.162556 5.027149 5.088528 4.75808 4.691597 4.426281 3.439587 1.796234 2.218037 1.547382 0.3579445 -9999 -9999 -9999 -9999 -9999 -9999 -9999 -9999 -9999 -9999 -9999 -9999 -9999 -9999 -9999 -9999 -9999 -9999 -9999 -9999 -9999 -9999 -9999 -9999 -9999 -9999 -9999 -9999 -9999 -9999 -9999 -9999 -9999 -9999 -9999 -9999 -9999 -9999 -9999 -9999 -9999 -9999 -9999 -9999 -9999 -9999 -9999 -9999 -9999 -9999 -9999 -9999 -9999 -9999 -9999 -9999 -9999 -9999 -9999 -9999 -9999 -9999 -9999 -9999 -9999 -9999 -9999 -9999 -9999 -9999 -9999 -9999 -9999 -9999 -9999 -9999 -9999 
-9999 -9999 -9999 -9999 -9999 -9999 -9999 -9999 -9999 -9999 -9999 -9999 -9999 -9999 -9999 -9999 -9999 -9999 -9999 -9999 -9999 -9999 -9999 -9999 -9999 -9999 -9999 -9999 -9999 -9999 -9999 -9999 -9999 -9999 -9999 -9999 -9999 -9999 -9999 -9999 -9999 -9999 -9999 -9999 -9999 2.413921 2.345161 2.356136 3.324108 3.61134 3.168888 0.9234772 -0.0777092 1.872307 1.991196 2.159344 2.810619 4.031563 4.259228 3.780643 3.11451 2.870407 2.974724 2.96114 1.906006 1.919708 3.016071 3.452396 3.392178 0.73666 0.8836212 1.144901 1.253418 2.573574 2.496029 2.283836 1.837223 1.456696 2.687611 2.832195 3.055069 3.093224 2.896576 0.490593 2.006439 3.068012 3.162712 3.157433 2.978252 2.939335 4.011147 3.362267 3.456779 3.382328 3.392384 3.474373 3.802208 3.9417 3.406487 1.964767 1.865444 1.878616 2.66666 2.739689 3.437931 3.968597 4.108685 4.245682 4.471619 4.720459 3.993694 3.86705 3.414341 3.854008 4.099892 4.513336 5.023674 5.074081 4.364777 3.97327 3.661263 3.498432 2.657211 0.8312531 0.7109528 0.310154 0.671711 -9999 -9999 -9999 -9999 -9999 -9999 -9999 -9999 -9999 -9999 -9999 -9999 -9999 -9999 -9999 -9999 -9999 -9999 -9999 -9999 -9999 -9999 -9999 -9999 -9999 -9999 -9999 -9999 -9999 -9999 -9999 -9999 -9999 -9999 -9999 -9999 -9999 -9999 -9999 -9999 -9999 -9999 -9999 -9999 -9999 -9999 -9999 -9999 -9999 -9999 -9999 -9999 -9999 -9999 -9999 -9999 -9999 -9999 -9999 -9999 -9999 -9999 -9999 -9999 -9999 -9999 -9999 -9999 -9999 -9999 -9999 -9999 -9999 -9999 -9999 -9999 
-9999 -9999 -9999 -9999 -9999 -9999 -9999 -9999 -9999 -9999 -9999 -9999 -9999 -9999 -9999 -9999 -9999 -9999 -9999 -9999 -9999 -9999 -9999 -9999 -9999 -9999 -9999 -9999 -9999 -9999 -9999 -9999 -9999 -9999 -9999 -9999 -9999 -9999 -9999 -9999 -9999 -9999 -9999 1.518223 1.535706 2.552128 2.932667 3.124763 3.812366 3.840221 3.573658 3.027878 -0.002609253 -0.06190491 2.485268 2.488586 3.367931 3.119236 3.304028 3.163624 2.795116 2.749619 2.594315 1.946697 2.176258 2.639069 3.15815 3.616512 3.526703 1.196159 1.089115 1.45343 2.43277 2.368946 2.363728 2.255772 1.433273 1.557907 2.743809 2.994492 3.132195 3.163193 3.003048 1.087135 1.975037 2.076534 3.620594 3.740585 3.495026 4.472332 4.423096 3.448624 3.535358 3.550529 3.234196 3.401512 3.869991 3.903053 3.280502 2.925404 2.846046 3.573059 4.287792 4.499275 4.015053 4.019375 3.99152 4.351665 4.440872 4.54892 4.114574 3.952785 4.330959 4.55825 4.525349 3.896244 4.370747 4.4893 4.137989 3.647305 3.613125 3.723099 3.606766 2.583847 0.5602837 0.712574 0.6437492 0.4763832 -9999 -9999 -9999 -9999 -9999 -9999 -9999 -9999 -9999 -9999 -9999 -9999 -9999 -9999 -9999 -9999 -9999 -9999 -9999 -9999 -9999 -9999 -9999 -9999 -9999 -9999 -9999 -9999 -9999 -9999 -9999 -9999 -9999 -9999 -9999 -9999 -9999 -9999 -9999 -9999 -9999 -9999 -9999 -9999 -9999 -9999 -9999 -9999 -9999 -9999 -9999 -9999 -9999 -9999 -9999 -9999 -9999 -9999 -9999 -9999 -9999 -9999 -9999 -9999 -9999 -9999 -9999 -9999 -9999 -9999 -9999 -9999 -9999 -9999 -9999 
-9999 -9999 -9999 -9999 -9999 -9999 -9999 -9999 -9999 -9999 -9999 -9999 -9999 -9999 -9999 -9999 -9999 -9999 -9999 -9999 -9999 -9999 -9999 -9999 -9999 -9999 -9999 -9999 -9999 -9999 -9999 -9999 -9999 -9999 -9999 -9999 -9999 -9999 -9999 -9999 -9999 2.436131 3.276241 3.350689 3.314243 3.385433 2.932457 3.046913 3.606342 3.843487 3.274651 2.824986 1.487309 -0.07809067 0.08352661 1.823944 2.818493 3.385036 3.060345 2.505726 2.530869 2.236458 1.807575 2.01086 2.792473 4.250511 3.458172 3.260265 2.863983 1.295704 1.346638 2.458355 2.596409 2.639851 2.327957 1.745243 1.830727 1.459236 2.737579 2.903233 2.8554 2.722057 2.371178 1.465122 2.260086 1.563679 3.578827 3.626656 3.909412 4.26997 4.07225 3.542358 3.905293 3.898426 3.152405 2.969334 3.483658 3.772564 3.419724 4.032101 4.41777 4.647884 5.15506 4.844402 4.930763 4.250294 3.736111 4.252716 4.471668 4.485901 4.332146 4.75676 4.511753 4.712978 4.50597 3.736061 4.33588 4.462353 4.082954 2.852493 3.702747 4.129246 4.181187 3.774658 1.992912 0.9800491 0.9204178 1.021496 -9999 -9999 -9999 -9999 -9999 -9999 -9999 -9999 -9999 -9999 -9999 -9999 -9999 -9999 -9999 -9999 -9999 -9999 -9999 -9999 -9999 -9999 -9999 -9999 -9999 -9999 -9999 -9999 -9999 -9999 -9999 -9999 -9999 -9999 -9999 -9999 -9999 -9999 -9999 -9999 -9999 -9999 -9999 -9999 -9999 -9999 -9999 -9999 -9999 -9999 -9999 -9999 -9999 -9999 -9999 -9999 -9999 -9999 -9999 -9999 -9999 -9999 -9999 -9999 -9999 -9999 -9999 -9999 -9999 -9999 -9999 -9999 -9999 -9999 -9999 
-9999 -9999 -9999 -9999 -9999 -9999 -9999 -9999 -9999 -9999 -9999 -9999 -9999 -9999 -9999 -9999 -9999 -9999 -9999 -9999 -9999 -9999 -9999 -9999 -9999 -9999 -9999 -9999 -9999 -9999 -9999 -9999 -9999 -9999 -9999 -9999 -9999 -9999 -9999 -9999 1.869526 3.027405 3.874062 3.506115 3.291183 3.363022 2.184452 2.73988 3.366467 3.218327 2.870541 2.025188 1.968822 -0.1517029 -0.2250214 0.1490746 1.256851 1.379982 2.080109 2.023739 1.492561 1.114151 2.669262 3.360104 3.15501 4.580902 3.789318 3.735214 1.628521 1.643108 1.893925 2.650112 2.514603 2.412636 2.408817 1.914318 2.605507 2.313366 3.575108 2.542942 2.441452 2.302532 2.163601 0.2010536 2.006855 2.068111 2.251678 2.288807 3.327354 3.941055 3.994663 4.470425 4.079876 3.480656 3.330544 2.906731 2.949036 3.116531 4.24012 4.36705 4.547783 5.285843 5.287605 4.930817 4.748188 4.371586 3.310276 3.852886 4.375134 4.362682 4.610741 4.50214 4.508461 4.373329 3.618961 3.274834 4.02113 3.930931 3.448544 2.939693 3.479523 4.055767 3.804832 2.972458 2.062321 2.011375 1.068619 1.079681 0.7559319 -9999 -9999 -9999 -9999 -9999 -9999 -9999 -9999 -9999 -9999 -9999 -9999 -9999 -9999 -9999 -9999 -9999 -9999 -9999 -9999 -9999 -9999 -9999 -9999 -9999 -9999 -9999 -9999 -9999 -9999 -9999 -9999 -9999 -9999 -9999 -9999 -9999 -9999 -9999 -9999 -9999 -9999 -9999 -9999 -9999 -9999 -9999 -9999 -9999 -9999 -9999 -9999 -9999 -9999 -9999 -9999 -9999 -9999 -9999 -9999 -9999 -9999 -9999 -9999 -9999 -9999 -9999 -9999 -9999 -9999 -9999 -9999 -9999 -9999 
-9999 -9999 -9999 -9999 -9999 -9999 -9999 -9999 -9999 -9999 -9999 -9999 -9999 -9999 -9999 -9999 -9999 -9999 -9999 -9999 -9999 -9999 -9999 -9999 -9999 -9999 -9999 -9999 -9999 -9999 -9999 -9999 -9999 -9999 -9999 -9999 -9999 -9999 1.219833 2.543629 2.490124 3.724525 3.797199 3.677353 3.451176 3.403614 2.659653 2.650131 1.735863 2.106537 2.320225 2.248096 2.290432 0.3215179 -0.197422 -0.03097153 0.4753952 0.6386108 1.227947 1.569462 1.249054 0.3144341 2.63168 3.339756 2.709396 3.78894 3.82655 3.543144 2.440281 2.214111 2.065556 3.022202 3.076332 2.482975 2.417473 3.276791 3.23526 2.7271 3.566853 3.280125 2.598858 2.305355 1.877094 0.6207848 2.040539 2.063892 2.27626 2.539906 3.358521 2.89809 3.496647 4.334499 4.091621 3.377548 3.21653 2.431129 2.595592 4.281895 4.818413 4.819164 5.063221 5.088692 5.366325 5.412128 4.674511 4.493473 4.541306 4.45388 4.387951 4.364189 4.417839 4.537842 3.793045 3.532223 3.418827 4.032124 3.77282 3.860676 3.269981 3.728794 3.521847 3.618706 3.491608 2.400379 1.79414 1.35759 1.179554 1.194408 0.6833 0.5647354 -9999 -9999 -9999 -9999 -9999 -9999 -9999 -9999 -9999 -9999 -9999 -9999 -9999 -9999 -9999 -9999 -9999 -9999 -9999 -9999 -9999 -9999 -9999 -9999 -9999 -9999 -9999 -9999 -9999 -9999 -9999 -9999 -9999 -9999 -9999 -9999 -9999 -9999 -9999 -9999 -9999 -9999 -9999 -9999 -9999 -9999 -9999 -9999 -9999 -9999 -9999 -9999 -9999 -9999 -9999 -9999 -9999 -9999 -9999 -9999 -9999 -9999 -9999 -9999 -9999 -9999 -9999 -9999 -9999 -9999 -9999 -9999 -9999 
-9999 -9999 -9999 -9999 -9999 -9999 -9999 -9999 -9999 -9999 -9999 -9999 -9999 -9999 -9999 -9999 -9999 -9999 -9999 -9999 -9999 -9999 -9999 -9999 -9999 -9999 -9999 -9999 -9999 -9999 -9999 -9999 -9999 -9999 -9999 -9999 -9999 2.597038 3.557507 3.932083 3.461731 3.556797 3.60321 3.604588 3.7411 3.20874 3.135784 3.066113 2.270958 2.330353 1.660271 1.676399 0.4558754 0.3610001 -0.05533981 -0.136261 -0.01766586 0.2410431 0.7275887 0.3002243 0.6086998 0.5035019 2.086155 2.461235 2.448528 2.898952 2.780449 2.603889 1.220509 2.226734 2.304607 2.298859 1.616837 2.082428 2.747799 3.34166 3.22467 2.666286 3.366093 3.057907 3.242321 3.129288 2.839184 1.573864 0.4999313 0.5792618 2.289703 2.617493 2.51609 3.312088 3.645863 3.663639 3.560177 3.471767 3.512539 2.103661 3.589909 4.238968 4.539459 4.890217 5.074192 4.689014 4.828682 4.991745 4.808868 4.45042 4.212334 4.400261 4.496593 4.385437 4.154621 4.135578 3.85379 3.819168 3.783531 4.424484 4.324059 3.991947 4.294399 4.349751 3.988945 4.141567 3.645031 2.959648 2.414482 1.249264 1.161163 1.162033 0.7804146 0.6487007 -9999 -9999 -9999 -9999 -9999 -9999 -9999 -9999 -9999 -9999 -9999 -9999 -9999 -9999 -9999 -9999 -9999 -9999 -9999 -9999 -9999 -9999 -9999 -9999 -9999 -9999 -9999 -9999 -9999 -9999 -9999 -9999 -9999 -9999 -9999 -9999 -9999 -9999 -9999 -9999 -9999 -9999 -9999 -9999 -9999 -9999 -9999 -9999 -9999 -9999 -9999 -9999 -9999 -9999 -9999 -9999 -9999 -9999 -9999 -9999 -9999 -9999 -9999 -9999 -9999 -9999 -9999 -9999 -9999 -9999 -9999 -9999 -9999 
-9999 -9999 -9999 -9999 -9999 -9999 -9999 -9999 -9999 -9999 -9999 -9999 -9999 -9999 -9999 -9999 -9999 -9999 -9999 -9999 -9999 -9999 -9999 -9999 -9999 -9999 -9999 -9999 -9999 -9999 -9999 -9999 -9999 -9999 -9999 0.1475182 2.51569 2.771217 3.817936 3.90469 3.96978 4.061684 3.664932 3.41132 3.385658 3.201374 3.038918 3.032734 2.188744 1.822647 0.9479713 0.7392807 0.6624985 0.4319534 0.01868439 -0.1608734 -0.08404541 0.03361511 0.2028656 0.2143593 0.652298 0.4463005 2.110367 2.851971 2.962929 2.954834 2.559525 2.478802 1.642342 2.097088 1.781437 2.348942 2.401821 2.000072 2.464035 2.791023 2.436527 2.051285 3.559032 3.486629 3.458244 3.075703 2.972977 1.959637 1.754101 1.150017 1.466354 2.639671 2.876205 3.617584 4.455704 4.42984 3.392467 3.787682 3.711956 2.473309 4.220757 4.705818 4.840286 4.933884 4.674809 4.701183 4.624405 4.975197 4.300579 3.876923 3.555798 3.985283 4.098282 4.307743 3.978756 4.547989 4.568813 4.009281 4.121136 4.487289 4.507305 4.449364 4.521667 4.551315 4.298565 3.983166 3.54295 3.349712 3.350239 3.654068 3.51086 3.160828 1.700428 1.796158 2.061535 -9999 -9999 -9999 -9999 -9999 -9999 -9999 -9999 -9999 -9999 -9999 -9999 -9999 -9999 -9999 -9999 -9999 -9999 -9999 -9999 -9999 -9999 -9999 -9999 -9999 -9999 -9999 -9999 -9999 -9999 -9999 -9999 -9999 -9999 -9999 -9999 -9999 -9999 -9999 -9999 -9999 -9999 -9999 -9999 -9999 -9999 -9999 -9999 -9999 -9999 -9999 -9999 -9999 -9999 -9999 -9999 -9999 -9999 -9999 -9999 -9999 -9999 -9999 -9999 -9999 -9999 -9999 -9999 -9999 -9999 -9999 -9999 
-9999 -9999 -9999 -9999 -9999 -9999 -9999 -9999 -9999 -9999 -9999 -9999 -9999 -9999 -9999 -9999 -9999 -9999 -9999 -9999 -9999 -9999 -9999 -9999 -9999 -9999 -9999 -9999 -9999 -9999 -9999 -9999 -9999 0.08560562 0.3326988 1.873917 4.076221 4.218048 4.339455 3.880898 4.068188 3.81229 3.416733 3.675278 3.850113 3.702908 3.261295 2.53471 1.865288 1.751232 0.3583908 0.7207336 0.6550903 0.1244888 -0.01953506 -0.1366615 -0.1537209 -0.0549202 0.1076088 0.293808 0.9779587 1.383274 2.097687 2.61232 2.810234 2.793472 3.333248 3.050819 2.369736 0.6477165 2.46574 2.771915 2.910336 2.221478 1.016861 1.368092 1.504303 1.682228 1.860977 3.495342 3.634457 2.686863 2.642006 2.613861 1.573093 2.013611 2.868454 3.051224 3.239086 3.754589 4.455441 4.437614 3.563026 3.795944 3.429714 3.550697 3.630211 4.51823 4.764389 4.300819 4.246555 3.534286 3.874706 4.501427 4.090561 3.757114 3.698246 3.580109 3.843838 3.73859 3.869972 4.443287 4.455414 4.37265 4.506786 4.725666 4.592308 4.54969 4.278584 4.501846 4.334972 4.05373 3.261536 3.007969 3.2649 4.123985 4.084007 3.680412 3.642952 2.305397 2.269779 2.646854 -9999 -9999 -9999 -9999 -9999 -9999 -9999 -9999 -9999 -9999 -9999 -9999 -9999 -9999 -9999 -9999 -9999 -9999 -9999 -9999 -9999 -9999 -9999 -9999 -9999 -9999 -9999 -9999 -9999 -9999 -9999 -9999 -9999 -9999 -9999 -9999 -9999 -9999 -9999 -9999 -9999 -9999 -9999 -9999 -9999 -9999 -9999 -9999 -9999 -9999 -9999 -9999 -9999 -9999 -9999 -9999 -9999 -9999 -9999 -9999 -9999 -9999 -9999 -9999 -9999 -9999 -9999 -9999 -9999 -9999 -9999 
-9999 -9999 -9999 -9999 -9999 -9999 -9999 -9999 -9999 -9999 -9999 -9999 -9999 -9999 -9999 -9999 -9999 -9999 -9999 -9999 -9999 -9999 -9999 -9999 -9999 -9999 -9999 -9999 -9999 -9999 -9999 -9999 0.1518555 1.085163 2.917721 3.586796 4.274487 4.526562 4.38015 4.115311 4.239834 4.353783 5.405453 4.830135 3.830284 3.691975 3.135502 2.917549 1.983788 1.366039 0.1777039 0.05166626 0.01954651 -0.06283951 -0.03678894 0.2772484 -0.156414 -0.1139374 0.05242538 0.1431046 1.92522 1.48637 1.927231 2.064358 2.273006 3.115726 3.764378 3.770782 3.329575 2.132114 2.426231 2.863693 2.888744 2.386047 0.7147293 1.259621 1.717808 1.078125 1.809444 2.696064 3.255039 2.410294 2.374012 2.385204 1.740387 2.788765 3.325306 3.984325 3.141178 3.377789 3.841877 3.262383 3.449593 3.619656 3.878941 3.851543 3.353928 3.611385 3.402843 3.689461 3.555737 3.041832 3.376801 3.996281 4.072193 4.318264 3.503021 2.856903 1.990376 3.219986 3.779312 3.938347 4.290432 4.669254 4.696644 4.674091 4.475567 4.517239 4.379452 4.296322 4.173279 3.84758 3.222401 3.671394 3.879482 4.22168 4.320202 3.776642 3.613392 2.164196 2.023323 2.128227 -9999 -9999 -9999 -9999 -9999 -9999 -9999 -9999 -9999 -9999 -9999 -9999 -9999 -9999 -9999 -9999 -9999 -9999 -9999 -9999 -9999 -9999 -9999 -9999 -9999 -9999 -9999 -9999 -9999 -9999 -9999 -9999 -9999 -9999 -9999 -9999 -9999 -9999 -9999 -9999 -9999 -9999 -9999 -9999 -9999 -9999 -9999 -9999 -9999 -9999 -9999 -9999 -9999 -9999 -9999 -9999 -9999 -9999 -9999 -9999 -9999 -9999 -9999 -9999 -9999 -9999 -9999 -9999 -9999 -9999 -9999 
-9999 -9999 -9999 -9999 -9999 -9999 -9999 -9999 -9999 -9999 -9999 -9999 -9999 -9999 -9999 -9999 -9999 -9999 -9999 -9999 -9999 -9999 -9999 -9999 -9999 -9999 -9999 -9999 -9999 -9999 0.07277679 2.794456 2.99902 3.72855 4.078106 4.083992 4.374977 4.464043 4.442909 3.781391 4.164921 4.437061 5.328556 4.858154 3.555019 2.728348 2.995747 2.930275 1.912457 1.388039 -0.04880142 0.01799774 -0.04764938 0.02237701 -0.1465073 0.344986 -0.1635056 -0.1722679 -0.1013107 0.06190491 1.817951 1.479431 0.8016052 0.2214317 2.369362 2.661259 3.727039 3.795441 3.288593 2.229866 2.569313 2.876022 2.785957 2.40802 0.6710777 0.7307281 0.6601791 0.534668 1.872604 2.36417 2.426125 1.947388 2.06303 1.396423 2.219971 2.947662 3.218967 4.154903 4.187824 3.598576 2.614376 2.634514 2.676586 3.630352 3.96534 3.819733 3.319149 3.336601 4.272663 3.768677 2.934872 3.202984 3.30468 3.157257 3.795532 3.81287 3.216507 3.190102 3.539478 2.976704 3.681801 4.321594 4.622948 4.708221 4.686047 4.453671 4.338192 4.441082 4.266438 3.264351 3.555054 3.621536 3.421112 3.386333 3.870605 3.600708 3.778938 3.74062 3.487282 2.180721 0.9794807 0.7865639 0.7305527 -9999 -9999 -9999 -9999 -9999 -9999 -9999 -9999 -9999 -9999 -9999 -9999 -9999 -9999 -9999 -9999 -9999 -9999 -9999 -9999 -9999 -9999 -9999 -9999 -9999 -9999 -9999 -9999 -9999 -9999 -9999 -9999 -9999 -9999 -9999 -9999 -9999 -9999 -9999 -9999 -9999 -9999 -9999 -9999 -9999 -9999 -9999 -9999 -9999 -9999 -9999 -9999 -9999 -9999 -9999 -9999 -9999 -9999 -9999 -9999 -9999 -9999 -9999 -9999 -9999 -9999 -9999 -9999 -9999 -9999 
-9999 -9999 -9999 -9999 -9999 -9999 -9999 -9999 -9999 -9999 -9999 -9999 -9999 -9999 -9999 -9999 -9999 -9999 -9999 -9999 -9999 -9999 -9999 -9999 -9999 -9999 -9999 -9999 -9999 2.338585 0.190361 2.77142 3.731758 4.646568 4.462418 4.292004 4.656048 4.579292 4.200508 3.676125 4.280807 4.237595 4.565777 3.221146 3.156048 2.496239 2.388393 2.543236 2.75174 1.852741 0.5510712 0.1140976 0.1363831 -0.001651764 -0.110218 0.01903152 0.08184433 0.0426178 -0.1519928 0.1017838 0.1582756 1.481968 2.030056 1.163315 2.44886 2.509613 2.666348 2.810616 1.589661 2.034966 2.599323 2.852455 2.73299 1.572708 0.7961502 1.320679 0.5095825 2.29364 2.428036 2.5401 2.087002 1.635593 1.76392 1.428967 2.212025 3.073895 3.237244 3.895 4.021721 3.72826 3.448914 2.879818 1.39674 3.487438 3.705467 3.62616 3.070087 3.014812 3.79808 2.961479 2.876835 2.32243 2.520203 2.549191 2.408165 2.687454 4.600948 4.930504 4.160522 4.162605 3.802311 4.110279 4.497383 4.683338 4.34547 4.232975 4.161247 4.907455 4.213749 4.266457 3.073051 2.716022 2.35878 3.098804 3.177296 3.230331 3.443054 3.49062 3.101669 1.650429 1.076015 3.338722 3.390942 4.547329 -9999 -9999 -9999 -9999 -9999 -9999 -9999 -9999 -9999 -9999 -9999 -9999 -9999 -9999 -9999 -9999 -9999 -9999 -9999 -9999 -9999 -9999 -9999 -9999 -9999 -9999 -9999 -9999 -9999 -9999 -9999 -9999 -9999 -9999 -9999 -9999 -9999 -9999 -9999 -9999 -9999 -9999 -9999 -9999 -9999 -9999 -9999 -9999 -9999 -9999 -9999 -9999 -9999 -9999 -9999 -9999 -9999 -9999 -9999 -9999 -9999 -9999 -9999 -9999 -9999 -9999 -9999 -9999 -9999 
-9999 -9999 -9999 -9999 -9999 -9999 -9999 -9999 -9999 -9999 -9999 -9999 -9999 -9999 -9999 -9999 -9999 -9999 -9999 -9999 -9999 -9999 -9999 -9999 -9999 -9999 -9999 2.35096 2.283356 2.416874 2.113464 2.060349 3.991413 4.497349 4.53355 4.410187 4.724186 4.571804 4.223564 3.478836 2.120029 3.375744 3.044754 3.050457 2.90844 1.6329 1.716972 3.261551 3.744537 2.55286 0.2841911 0.2554779 0.01414108 -0.04246902 0.06320953 0.07947159 0.187973 0.1699677 -0.0552063 -0.02253723 -0.0004768372 1.412159 1.250839 1.591805 1.596161 2.412163 2.471478 1.603699 1.028603 2.162212 2.26479 2.551571 2.141846 0.1384888 0.5709114 1.580315 1.231617 2.132133 2.586857 2.461605 2.340919 2.069241 1.193142 1.432766 1.927402 2.923744 3.323399 3.266354 3.306301 3.108501 2.423069 2.245064 1.564186 2.064144 2.297569 2.702927 3.077526 3.041824 2.532364 2.838223 1.489483 2.356853 2.938698 2.959549 2.981186 2.793377 3.585114 4.623257 3.708172 3.65789 3.7505 3.666702 4.574406 5.065754 4.521294 4.117294 4.161472 4.223011 4.279346 4.16283 3.888943 3.234261 2.047741 2.244663 2.778313 3.736717 4.429688 4.027782 3.274971 3.113564 3.973484 4.20652 4.810032 4.654064 -9999 -9999 -9999 -9999 -9999 -9999 -9999 -9999 -9999 -9999 -9999 -9999 -9999 -9999 -9999 -9999 -9999 -9999 -9999 -9999 -9999 -9999 -9999 -9999 -9999 -9999 -9999 -9999 -9999 -9999 -9999 -9999 -9999 -9999 -9999 -9999 -9999 -9999 -9999 -9999 -9999 -9999 -9999 -9999 -9999 -9999 -9999 -9999 -9999 -9999 -9999 -9999 -9999 -9999 -9999 -9999 -9999 -9999 -9999 -9999 -9999 -9999 -9999 -9999 -9999 -9999 -9999 -9999 -9999 
-9999 -9999 -9999 -9999 -9999 -9999 -9999 -9999 -9999 -9999 -9999 -9999 -9999 -9999 -9999 -9999 -9999 -9999 -9999 -9999 -9999 -9999 -9999 -9999 -9999 -9999 2.615673 2.968006 3.140709 2.634785 2.181221 4.200394 4.204876 3.869129 3.611111 4.178967 4.292309 4.333397 3.905151 3.297459 1.99678 1.141106 0.9214439 1.05616 1.864838 1.446701 2.09322 3.358299 3.983273 2.556282 -0.05285645 -0.06151581 0.03956223 0.1090355 0.1169281 0.2219086 0.4722061 0.2192764 0.1069107 0.06924057 -0.07178116 0.001132965 1.709309 1.794266 2.415188 2.653496 2.583099 2.574913 2.465202 1.837429 2.663246 2.786732 2.760281 0.7166977 1.252823 2.352524 2.187405 1.390003 1.677525 2.237129 2.320824 2.300709 0.6970215 0.8613739 0.6231155 2.463951 2.884895 2.94305 2.929836 2.720772 1.813896 1.280994 2.196823 2.472439 2.459805 3.651276 3.89695 4.07835 3.837456 3.043152 2.043358 2.225769 2.777966 3.111073 2.946377 2.809231 2.737316 3.385914 3.438805 4.029186 3.633533 3.76403 4.596817 5.105812 4.346798 4.480034 4.417755 4.809803 4.818623 4.690895 3.863022 3.433598 1.549347 1.98262 2.721966 3.639713 3.837807 4.150818 4.062626 3.266953 3.969131 4.711555 5.029949 4.744144 4.046474 -9999 -9999 -9999 -9999 -9999 -9999 -9999 -9999 -9999 -9999 -9999 -9999 -9999 -9999 -9999 -9999 -9999 -9999 -9999 -9999 -9999 -9999 -9999 -9999 -9999 -9999 -9999 -9999 -9999 -9999 -9999 -9999 -9999 -9999 -9999 -9999 -9999 -9999 -9999 -9999 -9999 -9999 -9999 -9999 -9999 -9999 -9999 -9999 -9999 -9999 -9999 -9999 -9999 -9999 -9999 -9999 -9999 -9999 -9999 -9999 -9999 -9999 -9999 -9999 -9999 -9999 -9999 -9999 
-9999 -9999 -9999 -9999 -9999 -9999 -9999 -9999 -9999 -9999 -9999 -9999 -9999 -9999 -9999 -9999 -9999 -9999 -9999 -9999 -9999 -9999 -9999 -9999 2.066818 2.222824 3.242603 3.462528 3.468792 3.277813 3.091133 4.07917 4.16803 3.909519 4.082764 4.362213 4.0933 3.858513 3.488968 2.701366 2.324982 1.898369 0.6154976 0.4894524 2.822388 2.855171 2.853016 1.597603 1.622185 0.0702095 0.08241272 0.03911209 0.06695557 0.1270218 0.09706497 0.2826691 0.1785736 0.1993141 0.4620514 0.1170464 0.03081894 -0.0212059 1.405338 1.760994 2.403839 2.587105 2.328106 2.557526 2.359268 1.705765 2.916569 2.88179 2.60603 2.213627 1.488838 2.118824 2.096336 1.573509 1.738312 3.871094 3.316521 2.514706 2.480858 2.312695 0.9421043 2.350773 2.337124 1.56105 1.547497 1.591431 0.8520813 2.680664 2.585747 2.640324 2.902771 3.662888 3.93425 4.071987 4.02187 3.301846 3.811085 1.965462 2.785835 2.843399 2.472256 2.630966 2.630692 2.505852 3.517296 4.046757 4.006889 4.206593 4.371235 4.550087 4.335407 4.385307 4.415306 4.721615 4.60331 4.588379 4.451202 3.308956 2.437218 2.698997 2.777733 3.634064 3.914093 4.22694 4.170197 3.450314 3.367447 4.364365 4.627949 4.585205 4.365292 4.317753 -9999 -9999 -9999 -9999 -9999 -9999 -9999 -9999 -9999 -9999 -9999 -9999 -9999 -9999 -9999 -9999 -9999 -9999 -9999 -9999 -9999 -9999 -9999 -9999 -9999 -9999 -9999 -9999 -9999 -9999 -9999 -9999 -9999 -9999 -9999 -9999 -9999 -9999 -9999 -9999 -9999 -9999 -9999 -9999 -9999 -9999 -9999 -9999 -9999 -9999 -9999 -9999 -9999 -9999 -9999 -9999 -9999 -9999 -9999 -9999 -9999 -9999 -9999 -9999 -9999 -9999 -9999 
-9999 -9999 -9999 -9999 -9999 -9999 -9999 -9999 -9999 -9999 -9999 -9999 -9999 -9999 -9999 -9999 -9999 -9999 -9999 -9999 -9999 -9999 1.887451 2.04599 2.24371 2.375282 3.070461 3.251858 3.422516 3.336082 3.100906 3.676186 3.686623 3.719517 5.055534 5.354362 4.407963 4.409611 3.521519 4.039616 3.383705 2.382973 1.807652 2.912498 3.124249 3.043289 2.651001 1.746563 1.897457 1.379467 0.2136192 0.1903877 0.3390236 0.4213066 0.4938278 0.1532135 0.1536789 0.1926231 0.2784157 0.2603226 0.05010223 -0.002471924 -0.01949692 0.9067993 1.746628 1.851891 2.201714 2.458977 2.157475 0.3757896 2.467613 2.711914 2.380558 1.251968 0.833168 1.42363 1.532749 1.221455 1.334991 2.152264 3.191391 3.000744 2.541847 2.469734 2.57695 2.438972 2.838539 2.876041 3.376095 3.526722 3.067329 3.026939 2.961269 3.801319 3.595825 3.544258 3.871849 3.893444 3.411995 2.82888 3.763012 3.901924 2.770344 3.180954 3.190903 3.38615 3.161213 3.281094 3.325718 3.555195 3.447456 4.080292 4.576607 4.581085 4.596344 4.450832 4.171852 4.178329 4.139507 4.386585 4.285416 3.56937 3.979507 3.475407 3.16486 3.815926 4.0998 4.118149 3.639275 3.238548 3.804607 5.286163 5.420616 4.965275 4.710716 4.246498 4.076416 -9999 -9999 -9999 -9999 -9999 -9999 -9999 -9999 -9999 -9999 -9999 -9999 -9999 -9999 -9999 -9999 -9999 -9999 -9999 -9999 -9999 -9999 -9999 -9999 -9999 -9999 -9999 -9999 -9999 -9999 -9999 -9999 -9999 -9999 -9999 -9999 -9999 -9999 -9999 -9999 -9999 -9999 -9999 -9999 -9999 -9999 -9999 -9999 -9999 -9999 -9999 -9999 -9999 -9999 -9999 -9999 -9999 -9999 -9999 -9999 -9999 -9999 -9999 -9999 -9999 -9999 
-9999 -9999 -9999 -9999 -9999 -9999 -9999 -9999 -9999 -9999 -9999 -9999 -9999 -9999 -9999 -9999 -9999 -9999 -9999 -9999 -9999 1.530312 3.057076 2.833633 2.8424 3.021053 3.344124 3.566551 3.854881 3.595974 3.181305 3.355312 3.629047 3.636574 5.133625 5.119835 4.628353 4.518593 4.033981 4.156925 3.635483 3.279968 2.787346 3.094929 3.654781 3.298668 2.695499 2.021618 2.536411 2.178608 0.8982887 0.7655296 0.4402695 0.2958832 0.2155914 0.3937302 0.1679802 0.2109375 0.2008171 0.1477127 0.1171036 0.02852631 -0.04226303 0.01926804 0.734787 1.019985 1.701107 1.445278 1.505131 0.08876419 2.13028 2.332268 1.794891 1.134605 0.4311485 0.8620491 0.4664536 0.6142006 0.6202812 2.162262 2.837734 3.027447 2.396572 1.395802 2.717564 2.957294 3.3592 3.396633 3.708504 3.916183 3.273003 3.469116 3.920624 3.866405 3.583599 2.539421 3.460953 3.594727 2.78809 0.4447365 3.06081 4.029907 3.054771 3.903152 3.68512 3.546646 3.651672 3.386971 3.439808 3.259457 3.050087 3.33424 3.720882 4.157307 3.846615 3.990894 3.630383 3.772324 3.724064 3.622761 3.684597 3.601955 4.231194 4.215923 4.224037 3.93457 3.931316 4.081982 3.164307 4.075577 4.519108 4.785065 4.867325 4.962219 4.950344 4.586788 4.417862 -9999 -9999 -9999 -9999 -9999 -9999 -9999 -9999 -9999 -9999 -9999 -9999 -9999 -9999 -9999 -9999 -9999 -9999 -9999 -9999 -9999 -9999 -9999 -9999 -9999 -9999 -9999 -9999 -9999 -9999 -9999 -9999 -9999 -9999 -9999 -9999 -9999 -9999 -9999 -9999 -9999 -9999 -9999 -9999 -9999 -9999 -9999 -9999 -9999 -9999 -9999 -9999 -9999 -9999 -9999 -9999 -9999 -9999 -9999 -9999 -9999 -9999 -9999 -9999 -9999 -9999 
-9999 -9999 -9999 -9999 -9999 -9999 -9999 -9999 -9999 -9999 -9999 -9999 -9999 -9999 -9999 -9999 -9999 -9999 -9999 0.9362221 0.6397133 1.966648 2.644489 2.935501 3.420826 3.399185 3.603809 3.798809 4.004875 3.781219 3.954029 3.148582 3.733879 3.630924 3.391655 4.055141 4.643654 4.632824 4.357063 4.431614 4.142147 3.80732 3.796284 3.929195 4.064842 3.969982 2.860958 2.034431 2.248016 1.521847 1.157745 1.206684 0.3340263 0.2340546 0.326664 0.1010094 0.1701584 0.1677475 0.2238693 0.153389 0.285656 0.09032059 0.02859497 -0.07889938 0.08805084 0.1383057 0.9255066 1.715065 1.520554 0.1993446 1.283432 1.421566 1.252869 1.370319 0.9953651 0.951004 0.8293152 1.118057 0.6749611 2.242371 1.993252 1.602959 1.080448 2.394047 2.851555 3.076401 3.290127 3.553425 3.7495 3.766449 3.812325 3.273846 3.546551 3.186012 2.175426 1.751144 2.095535 2.307659 2.289444 0.492218 0.6589661 2.505161 3.648327 3.915569 4.115707 3.638222 3.236755 3.287128 3.535881 3.403618 2.652832 3.599068 3.865185 4.203995 3.703308 3.132019 3.538986 3.933071 3.952759 3.808956 3.986313 3.81432 4.032066 3.97504 3.747723 4.344097 3.921856 3.967678 3.459846 4.01598 4.54179 4.768925 4.875126 5.001305 4.67255 4.735157 4.417599 4.493206 -9999 -9999 -9999 -9999 -9999 -9999 -9999 -9999 -9999 -9999 -9999 -9999 -9999 -9999 -9999 -9999 -9999 -9999 -9999 -9999 -9999 -9999 -9999 -9999 -9999 -9999 -9999 -9999 -9999 -9999 -9999 -9999 -9999 -9999 -9999 -9999 -9999 -9999 -9999 -9999 -9999 -9999 -9999 -9999 -9999 -9999 -9999 -9999 -9999 -9999 -9999 -9999 -9999 -9999 -9999 -9999 -9999 -9999 -9999 -9999 -9999 -9999 -9999 -9999 -9999 
-9999 -9999 -9999 -9999 -9999 -9999 -9999 -9999 -9999 -9999 -9999 -9999 -9999 -9999 -9999 -9999 -9999 -9999 0.7690926 3.151382 3.721161 3.685017 3.213634 2.885204 3.53281 3.462307 4.065212 4.119839 3.820408 3.794197 4.065041 3.738014 3.431648 3.119793 3.225655 4.383644 4.422619 4.54261 4.956417 4.696747 4.473694 4.368168 4.188049 4.034359 3.731178 3.328522 2.774708 1.92469 1.399529 1.145531 3.14291 2.722744 0.9600182 0.4406242 0.2719994 0.08385086 0.2484627 0.1778336 0.2280769 0.2703705 0.2548103 0.1575394 0.1035881 -0.04269028 -0.02088165 0.241951 0.9885597 1.650154 1.367664 0.4236641 0.2576752 1.222576 1.496719 1.571819 1.106674 0.4253807 0.551651 0.8071365 1.401867 0.6233902 0.5522461 0.7304535 0.8144608 2.559689 2.844543 2.996113 3.296291 3.17664 3.717869 3.085911 2.794163 2.863174 3.167767 2.921844 2.217529 2.307735 1.952953 1.204952 0.5700798 2.242798 2.883839 3.490067 3.523296 3.862663 4.089512 3.89595 3.146824 3.173031 3.036953 2.981079 3.021088 3.575199 4.066162 4.04195 3.703285 3.879314 3.490757 4.184227 4.188145 4.493423 4.335361 3.841545 3.749588 3.878635 3.694229 4.129196 4.057011 3.919266 3.587742 4.127213 4.401806 4.449436 4.610123 4.94857 4.801743 4.669239 4.181625 4.111469 4.215534 -9999 -9999 -9999 -9999 -9999 -9999 -9999 -9999 -9999 -9999 -9999 -9999 -9999 -9999 -9999 -9999 -9999 -9999 -9999 -9999 -9999 -9999 -9999 -9999 -9999 -9999 -9999 -9999 -9999 -9999 -9999 -9999 -9999 -9999 -9999 -9999 -9999 -9999 -9999 -9999 -9999 -9999 -9999 -9999 -9999 -9999 -9999 -9999 -9999 -9999 -9999 -9999 -9999 -9999 -9999 -9999 -9999 -9999 -9999 -9999 -9999 -9999 -9999 -9999 
-9999 -9999 -9999 -9999 -9999 -9999 -9999 -9999 -9999 -9999 -9999 -9999 -9999 -9999 -9999 -9999 -0.08695602 2.081577 2.667828 3.884338 3.822811 4.251888 3.544586 2.871811 3.148113 3.238262 4.028606 4.06638 3.618675 3.755184 3.856266 3.834145 2.434235 2.770603 3.363697 3.825005 3.995003 4.47731 4.84642 4.599483 4.465176 4.573185 4.68285 4.328079 3.790535 2.656727 2.35577 0.01582718 3.758743 4.586201 4.490902 2.222748 1.549213 0.4993439 0.1744614 0.1359406 0.1356354 0.2308807 0.20784 0.755558 0.7098694 0.3711433 0.3629227 0.1598625 -0.07370377 0.03996277 0.2553787 1.14167 1.306961 1.286655 1.228786 1.223087 1.450836 1.427486 1.230232 0.6264877 0.9777527 0.902874 0.7652512 0.6317749 0.3870697 0.6263962 0.8314781 1.581383 2.277233 2.707893 3.13065 3.091282 3.196182 2.989834 2.98724 3.003075 2.312576 1.640461 2.285942 2.340359 1.746227 0.5975609 0.5624695 2.786987 3.391369 3.670059 3.574806 3.673443 3.868961 3.37249 3.18684 3.500294 3.453617 3.317223 3.664829 3.798313 3.697636 3.699886 3.723858 3.93185 3.731598 3.97773 4.19342 4.33638 4.291595 3.55703 3.611584 3.489323 3.461761 4.0518 3.839603 4.078968 4.96682 4.008732 4.763222 4.792114 4.843472 4.499931 4.598671 4.514435 4.539326 3.875759 4.149204 -9999 -9999 -9999 -9999 -9999 -9999 -9999 -9999 -9999 -9999 -9999 -9999 -9999 -9999 -9999 -9999 -9999 -9999 -9999 -9999 -9999 -9999 -9999 -9999 -9999 -9999 -9999 -9999 -9999 -9999 -9999 -9999 -9999 -9999 -9999 -9999 -9999 -9999 -9999 -9999 -9999 -9999 -9999 -9999 -9999 -9999 -9999 -9999 -9999 -9999 -9999 -9999 -9999 -9999 -9999 -9999 -9999 -9999 -9999 -9999 -9999 -9999 -9999 -9999 
-9999 -9999 -9999 -9999 -9999 -9999 -9999 -9999 -9999 -9999 -9999 -9999 -9999 -9999 -9999 3.382263 3.654182 4.07761 4.184231 3.833519 3.852005 4.173695 3.852539 1.771172 2.336357 2.385525 3.432308 3.789623 3.226128 2.642551 2.833195 2.562119 2.282738 3.006699 3.335464 3.92432 4.714256 4.543106 4.418686 4.46566 4.368496 4.514679 4.678143 4.324242 3.876606 2.705032 2.324993 0.2317543 4.28009 4.878635 4.627712 3.513733 1.55265 0.2644463 0.2140656 0.07329178 0.29422 0.1992226 0.3215332 0.7628632 0.7724724 0.8925323 1.002186 1.560066 0.0615921 0.03401947 0.1080551 2.066631 1.826008 1.117523 1.258305 0.2945137 0.2046432 0.007575989 0.0436058 0.8678055 1.114048 0.9980812 0.8381538 0.4637871 0.3590889 0.4030571 0.6472778 0.901741 1.929314 2.957752 2.673389 2.473114 2.791183 2.854286 2.896229 2.916409 1.977047 0.5970535 1.64558 1.667641 0.7671432 0.5976944 0.5197563 3.052605 3.238583 3.581928 3.541321 3.948856 4.010788 3.88237 3.563175 3.613022 3.983692 4.366867 4.42054 3.930077 3.858662 3.685249 3.856892 3.526115 3.49612 3.113846 3.198868 3.217178 3.775383 3.652653 3.603134 3.5825 3.643734 3.625095 3.88134 4.616127 4.940575 4.760044 4.803253 4.812565 4.960876 4.467262 4.582474 4.90646 4.560558 3.738911 3.982597 4.089577 -9999 -9999 -9999 -9999 -9999 -9999 -9999 -9999 -9999 -9999 -9999 -9999 -9999 -9999 -9999 -9999 -9999 -9999 -9999 -9999 -9999 -9999 -9999 -9999 -9999 -9999 -9999 -9999 -9999 -9999 -9999 -9999 -9999 -9999 -9999 -9999 -9999 -9999 -9999 -9999 -9999 -9999 -9999 -9999 -9999 -9999 -9999 -9999 -9999 -9999 -9999 -9999 -9999 -9999 -9999 -9999 -9999 -9999 -9999 -9999 -9999 -9999 -9999 
-9999 -9999 -9999 -9999 -9999 -9999 -9999 -9999 -9999 -9999 -9999 -9999 -9999 3.789589 4.00703 3.890442 3.735893 4.424809 4.07135 3.732185 3.624783 3.637634 3.306995 2.366295 1.906513 0.135746 3.604439 3.834042 3.102615 3.154224 2.851437 2.65221 2.143803 2.992908 3.760441 4.850811 5.148258 5.04147 4.453632 3.916542 4.150047 4.277458 4.339184 3.860336 3.438885 2.637882 1.499603 0.2471581 4.304222 4.767036 4.270714 2.23209 2.016819 0.1692924 0.1736603 0.208992 0.2453842 0.3181152 0.3989944 0.3818512 0.4502831 1.08033 1.137569 1.729622 1.557819 0.08728027 0.01215363 2.011921 1.908443 0.5803642 0.09321213 0.2060661 0.131443 0.2508011 0.02875137 0.4300346 0.8756752 0.8652687 0.6069946 0.376152 0.3586884 0.2143784 0.3605919 0.4157867 0.451519 2.901581 1.838303 1.234341 2.150414 2.459835 2.839687 2.86467 2.131832 0.6309586 1.660057 1.473171 0.7469864 0.6243362 0.4887238 0.9789352 3.069813 3.45454 3.33363 3.641045 3.460457 3.838783 3.635384 3.570953 3.896202 4.494652 4.469498 4.22097 3.962891 3.783806 3.288616 3.165325 3.640259 3.707016 3.351616 3.358643 3.430649 4.020859 3.999989 3.750046 3.911129 3.906921 4.136002 4.418941 4.559422 4.468311 4.540092 4.430466 4.425045 4.296608 4.414097 4.272408 4.020153 3.709511 3.84589 4.086166 4.249268 -9999 -9999 -9999 -9999 -9999 -9999 -9999 -9999 -9999 -9999 -9999 -9999 -9999 -9999 -9999 -9999 -9999 -9999 -9999 -9999 -9999 -9999 -9999 -9999 -9999 -9999 -9999 -9999 -9999 -9999 -9999 -9999 -9999 -9999 -9999 -9999 -9999 -9999 -9999 -9999 -9999 -9999 -9999 -9999 -9999 -9999 -9999 -9999 -9999 -9999 -9999 -9999 -9999 -9999 -9999 -9999 -9999 -9999 -9999 -9999 -9999 -9999 
-9999 -9999 -9999 -9999 -9999 -9999 -9999 -9999 -9999 -9999 -9999 2.918587 3.042114 4.247284 4.410435 4.169891 4.188023 4.732697 4.047623 3.34317 2.950695 2.972103 2.514732 2.77343 2.08205 -0.02604675 2.560448 3.249722 2.486252 2.797432 2.923546 2.892719 2.75251 3.466625 3.930527 4.968357 5.084637 4.873596 4.382244 3.980209 4.139221 3.686626 3.990635 4.014774 3.512928 3.287655 2.023033 0.8668594 0.8117981 1.204514 0.8985748 1.993912 1.114609 0.151329 0.18507 0.1255913 0.2148056 0.2799301 0.3646507 0.3726578 0.4015007 0.5809479 1.012302 1.606873 1.196548 0.3281479 -0.003604889 0.06232071 0.1836319 0.1302834 0.1230278 0.02576828 -0.06357956 -0.0006561279 -0.06422424 0.342804 0.3326912 0.07403564 0.3181763 0.009822845 -0.04800034 0.2676659 0.2185249 0.2349129 0.2525635 0.4860687 0.5852089 0.8307266 0.5079803 2.170273 2.157856 2.264702 1.618591 0.3316689 0.3830185 0.3769531 0.6866531 0.6558418 0.553299 0.5034714 3.103436 3.453083 3.393936 3.07029 2.848869 3.140846 3.687279 3.966599 5.062752 4.989761 4.465481 4.397522 4.046833 3.817677 3.199848 3.756828 3.700512 3.58147 3.685562 3.946617 4.119759 4.304173 4.632401 4.519569 4.078751 3.934143 4.611656 3.724209 3.853149 3.775169 3.762596 4.005512 4.419987 4.577003 4.539318 4.146152 4.052967 3.885559 3.736694 3.913383 4.284409 -9999 -9999 -9999 -9999 -9999 -9999 -9999 -9999 -9999 -9999 -9999 -9999 -9999 -9999 -9999 -9999 -9999 -9999 -9999 -9999 -9999 -9999 -9999 -9999 -9999 -9999 -9999 -9999 -9999 -9999 -9999 -9999 -9999 -9999 -9999 -9999 -9999 -9999 -9999 -9999 -9999 -9999 -9999 -9999 -9999 -9999 -9999 -9999 -9999 -9999 -9999 -9999 -9999 -9999 -9999 -9999 -9999 -9999 -9999 -9999 -9999 -9999 
-9999 -9999 -9999 -9999 -9999 -9999 -9999 -9999 -9999 -9999 3.297169 3.515251 4.396511 4.432606 4.26503 3.974411 4.394321 4.572979 4.4599 3.233616 2.591812 2.390434 1.969032 2.156216 2.45219 2.117744 0.8560486 2.419388 2.856007 2.705112 2.909943 2.900646 2.717384 3.401226 4.615047 4.880821 4.993214 4.870113 4.189011 3.740318 3.641602 3.58659 3.899723 2.964825 4.086189 4.048298 3.345116 2.434021 2.098186 1.349842 1.598343 0.8009415 0.2411728 0.1376495 0.1726532 0.1081009 0.03141785 0.1131706 0.2762794 0.318512 0.399498 0.5036201 0.6571884 0.4477882 1.952393 0.4773178 0.2611885 0.09480667 0.04706573 0.3101196 0.2084808 0.09001923 0.05300903 0.06557083 0.1573944 0.1246719 -0.007293701 -0.06213379 0.1286469 0.1528511 0.1618195 0.1388016 0.08396912 0.05614853 0.2034149 0.303421 1.606045 2.195576 1.491501 0.5542793 0.5463867 0.4280624 0.4945335 1.332039 1.707638 0.4007912 0.6417465 0.5800171 0.5194778 0.4921227 3.039242 3.07827 3.012581 2.69276 2.169334 3.03027 3.673553 4.369484 5.004898 4.849438 4.561581 4.195087 3.924946 3.561043 3.314022 2.998535 3.457565 3.537411 4.096462 4.353325 4.456902 4.7939 4.580929 4.477238 4.331337 4.323753 4.07822 3.505051 4.600075 4.733604 3.931717 3.180904 4.427654 4.499329 4.5453 4.342396 4.429047 5.142719 5.149822 4.575657 4.289974 3.972069 -9999 -9999 -9999 -9999 -9999 -9999 -9999 -9999 -9999 -9999 -9999 -9999 -9999 -9999 -9999 -9999 -9999 -9999 -9999 -9999 -9999 -9999 -9999 -9999 -9999 -9999 -9999 -9999 -9999 -9999 -9999 -9999 -9999 -9999 -9999 -9999 -9999 -9999 -9999 -9999 -9999 -9999 -9999 -9999 -9999 -9999 -9999 -9999 -9999 -9999 -9999 -9999 -9999 -9999 -9999 -9999 -9999 -9999 -9999 -9999 -9999 
-9999 -9999 -9999 -9999 -9999 -9999 -9999 -9999 2.84425 3.052002 3.300373 4.296352 4.767002 4.447651 4.124371 4.017529 4.172779 4.493931 4.342823 3.381237 1.874943 1.706306 1.631176 1.276321 2.291901 2.098782 2.05941 2.68401 3.307983 2.722969 2.938744 3.506027 3.44722 3.258385 4.251991 4.5793 4.06609 3.918545 4.104034 3.657803 3.163685 3.653881 3.878334 3.517143 3.984661 3.998356 3.253605 3.062576 2.401104 2.151524 2.421951 1.829922 0.2579384 0.1722145 0.1617126 0.1183472 -0.006416321 0.0408287 0.2408905 0.4104767 0.3795128 2.491638 2.167171 0.5406342 1.954903 1.526646 1.269016 0.03863525 -0.04598618 0.1574326 0.2200203 0.1667633 1.122139 1.299934 0.6831398 0.2019691 0.1370506 0.2190514 0.2003555 0.2008858 0.03404617 0.003875732 -0.09791946 -0.05925369 0.1492081 0.3159828 1.672718 1.587006 1.361279 0.6136894 0.6300125 0.510849 1.431217 2.796806 3.0201 3.158543 0.6232491 0.575882 0.5374489 0.5311012 2.557491 2.725681 2.545818 2.644188 2.956085 3.246742 4.367855 4.155857 4.604244 4.606697 4.161922 4.092525 3.800129 3.290066 3.282104 3.263657 3.369564 3.695702 4.17757 4.36459 4.703087 4.801083 4.59317 4.421471 4.331776 4.576298 4.221653 4.339947 4.381187 4.165676 3.626942 3.744434 4.102814 4.275494 4.416271 4.663658 4.700188 5.245476 5.135643 5.181129 4.1623 3.773319 4.182297 -9999 -9999 -9999 -9999 -9999 -9999 -9999 -9999 -9999 -9999 -9999 -9999 -9999 -9999 -9999 -9999 -9999 -9999 -9999 -9999 -9999 -9999 -9999 -9999 -9999 -9999 -9999 -9999 -9999 -9999 -9999 -9999 -9999 -9999 -9999 -9999 -9999 -9999 -9999 -9999 -9999 -9999 -9999 -9999 -9999 -9999 -9999 -9999 -9999 -9999 -9999 -9999 -9999 -9999 -9999 -9999 -9999 -9999 -9999 -9999 
-9999 -9999 -9999 -9999 -9999 -9999 -9999 2.385063 3.236591 3.267433 3.43034 4.156345 4.386047 4.459637 4.413837 4.080505 3.768913 3.372795 3.096336 2.812607 1.682346 1.858955 1.67754 1.315113 2.104042 2.468796 2.210335 3.116295 3.037613 2.862164 2.637199 3.241535 2.444061 3.161491 4.018539 4.025234 3.856579 3.982784 4.489574 3.794895 3.451317 3.972145 4.347843 4.936733 4.789982 4.372097 4.267994 2.369305 2.378098 2.324234 2.547714 1.815819 0.196701 0.2947044 0.4568062 0.2913208 0.03608322 -0.08150101 0.2646255 0.3023949 0.3860435 2.497555 3.260994 3.125816 1.829983 1.936958 1.812984 1.538223 0.01414108 -0.0180397 0.1861839 1.014675 1.384109 1.641651 1.41634 0.2452927 0.1515884 0.3169823 0.3106842 0.4104652 0.08251572 0.0135498 -0.1325073 -0.1551132 0.0125618 0.06708908 -0.006797791 0.3656158 0.4148483 0.5230942 0.6513214 0.5257797 1.382248 2.845345 3.027836 3.056511 1.121624 0.3682861 0.4713287 0.3897285 0.3915939 0.4362488 2.326801 1.927555 2.580669 3.116913 3.49065 4.327614 4.323185 4.1661 3.990444 4.057663 3.671497 3.187908 2.892208 3.667923 3.671291 3.800758 4.151367 4.513046 4.730236 4.706959 4.166592 4.004704 3.534607 4.120216 4.225674 4.307247 4.092186 4.202839 3.806053 3.802773 4.049934 4.171917 4.512524 4.298141 4.7756 4.885448 4.902287 5.003872 4.797569 4.60474 4.50058 -9999 -9999 -9999 -9999 -9999 -9999 -9999 -9999 -9999 -9999 -9999 -9999 -9999 -9999 -9999 -9999 -9999 -9999 -9999 -9999 -9999 -9999 -9999 -9999 -9999 -9999 -9999 -9999 -9999 -9999 -9999 -9999 -9999 -9999 -9999 -9999 -9999 -9999 -9999 -9999 -9999 -9999 -9999 -9999 -9999 -9999 -9999 -9999 -9999 -9999 -9999 -9999 -9999 -9999 -9999 -9999 -9999 -9999 -9999 -9999 
-9999 -9999 -9999 -9999 -9999 2.851753 3.040581 2.941437 3.270927 3.292393 3.431511 3.671005 4.16954 3.956516 4.16206 4.091194 3.48317 1.536098 1.951649 1.456673 1.182995 1.859272 1.843315 1.437672 1.828785 2.230324 1.913578 1.418518 2.851109 2.861671 2.185886 2.081944 3.052994 3.194122 3.845158 3.948437 3.93375 3.91185 4.481579 4.649338 3.038406 3.404194 4.825958 4.869484 4.840302 4.221107 3.871029 3.096069 2.033817 2.089931 2.437065 2.208046 2.019169 0.993618 0.8906517 0.5485458 0.3665733 0.04999161 0.1308212 0.2424545 1.652664 3.542885 3.857277 3.23999 1.899132 2.185905 2.212654 2.086708 0.04434204 -0.02602005 -0.03233719 0.07370758 1.335384 1.729263 1.378666 0.1648445 1.124119 1.108341 0.2258949 0.4424362 -0.06925964 -0.06793213 -0.1128273 -0.05179596 0.0561142 -0.03726959 -0.04814911 0.2609291 0.4101295 0.5173149 0.6129189 0.833271 0.7220955 1.780899 1.859669 2.565048 2.943859 2.383217 1.872021 0.269104 0.3782272 0.3538361 2.333172 1.853977 2.18108 2.976807 3.069763 3.589458 3.840149 3.506664 3.481396 3.261471 3.269627 2.922482 2.922352 3.40221 3.446487 3.702351 3.936401 4.289658 4.370369 4.310349 4.003826 4.157814 4.200279 4.156788 4.089497 4.099426 3.923721 3.710228 4.105278 4.186852 4.005646 3.791798 4.620384 5.361153 4.967278 4.607529 4.492966 4.859146 4.712395 4.145256 4.436161 4.680191 -9999 -9999 -9999 -9999 -9999 -9999 -9999 -9999 -9999 -9999 -9999 -9999 -9999 -9999 -9999 -9999 -9999 -9999 -9999 -9999 -9999 -9999 -9999 -9999 -9999 -9999 -9999 -9999 -9999 -9999 -9999 -9999 -9999 -9999 -9999 -9999 -9999 -9999 -9999 -9999 -9999 -9999 -9999 -9999 -9999 -9999 -9999 -9999 -9999 -9999 -9999 -9999 -9999 -9999 -9999 -9999 -9999 -9999 -9999 
-9999 -9999 -9999 -0.2516594 0.06162262 2.732246 3.771179 3.81572 3.546062 3.981834 3.027622 3.205265 3.438648 4.560226 4.313103 4.016483 2.891872 1.424084 1.454605 1.662304 1.719807 1.603542 1.600559 1.927967 2.343719 2.456169 1.63295 0.8048706 0.1269226 1.431503 2.502285 2.416557 2.777782 3.680046 5.049088 5.187607 4.083241 3.811329 4.134773 4.130047 2.813137 3.104259 4.597107 4.705616 4.610168 3.664379 3.411514 3.468056 2.743259 2.56715 3.068958 3.147087 2.35154 2.324924 2.370277 0.6309357 0.7549477 0.5019112 0.3960495 0.1814575 1.611282 3.382668 3.777878 1.830288 1.613586 2.352192 2.267445 2.261463 1.487488 0.01412964 -0.004081726 0.1105232 0.1665611 0.1291847 0.0180397 0.02604675 1.078266 1.096111 1.000057 1.212616 1.203098 -0.0007209778 0.01815796 -0.02157593 -0.03019333 -0.1224747 -0.09582138 0.2072525 0.05782318 0.3429337 0.4246788 0.7215843 0.6906967 1.222862 2.228733 2.605721 3.04649 2.913853 2.414627 0.1382484 0.2519073 1.779003 2.653934 2.648438 2.539581 2.375919 2.695328 2.69363 2.896225 2.816643 3.10759 3.164894 3.16243 2.392754 2.263836 2.568859 2.625992 3.146626 3.281605 3.365501 3.758125 3.453129 3.866772 3.894581 3.873665 3.980484 4.031315 3.781403 3.892414 4.022221 4.456078 4.720261 4.492039 4.470154 4.650402 5.125774 4.879253 4.492817 4.397396 4.532269 4.552425 4.30085 4.376911 4.458931 4.547237 -9999 -9999 -9999 -9999 -9999 -9999 -9999 -9999 -9999 -9999 -9999 -9999 -9999 -9999 -9999 -9999 -9999 -9999 -9999 -9999 -9999 -9999 -9999 -9999 -9999 -9999 -9999 -9999 -9999 -9999 -9999 -9999 -9999 -9999 -9999 -9999 -9999 -9999 -9999 -9999 -9999 -9999 -9999 -9999 -9999 -9999 -9999 -9999 -9999 -9999 -9999 -9999 -9999 -9999 -9999 -9999 -9999 -9999 
-9999 -9999 2.739883 3.038044 2.578037 2.421577 3.712677 3.849522 4.269039 4.157154 4.127926 2.248333 2.535942 4.04137 3.973869 3.703705 1.933792 0.1768799 0.3846474 1.052868 1.293312 0.5942917 2.58395 2.747807 2.355293 2.442616 1.880699 1.848598 0.3371811 0.2899284 1.618237 2.135273 2.29055 3.882851 4.732807 4.580532 4.168446 4.064369 3.816803 3.501583 3.102242 3.063618 3.500332 3.82526 4.130219 4.105927 3.532578 3.497684 3.460014 2.468792 3.05479 3.00758 2.301331 2.35767 2.374481 1.871281 1.276615 0.7657928 0.3235207 0.1482658 0.3997574 0.2932129 0.2348022 0.3410454 2.202171 2.115093 2.113342 2.063988 2.249992 1.271942 0.02701187 0.0206604 1.012569 1.025757 0.0353775 0.1485176 0.5688972 0.9727821 0.8651428 1.557388 1.342682 1.384922 0.07697296 0.1076508 0.1041794 -0.1035919 1.448704 1.935532 1.479439 0.1678429 0.3552437 0.3257599 0.2848434 1.157795 2.160522 2.448151 2.64785 2.711468 2.307911 0.164135 0.06433487 2.475201 2.604519 2.728756 2.315636 2.332642 2.458672 2.280361 1.997284 2.172134 2.269318 2.605923 2.738525 2.332855 2.226974 2.176704 2.132111 2.384823 1.979511 2.439228 2.949162 2.992073 3.618584 3.774754 3.788239 3.382721 3.363373 3.275757 3.62542 4.075691 4.211353 4.014271 4.506031 4.714077 4.515236 4.881794 4.781216 4.320171 4.356838 4.598335 4.581547 4.946548 4.451584 4.70615 4.768162 -9999 -9999 -9999 -9999 -9999 -9999 -9999 -9999 -9999 -9999 -9999 -9999 -9999 -9999 -9999 -9999 -9999 -9999 -9999 -9999 -9999 -9999 -9999 -9999 -9999 -9999 -9999 -9999 -9999 -9999 -9999 -9999 -9999 -9999 -9999 -9999 -9999 -9999 -9999 -9999 -9999 -9999 -9999 -9999 -9999 -9999 -9999 -9999 -9999 -9999 -9999 -9999 -9999 -9999 -9999 -9999 -9999 -9999 
-9999 5.16774 5.120487 4.53191 4.00042 3.698082 3.658749 3.720837 4.060726 3.971088 4.030121 2.744259 1.48843 3.581558 3.10759 2.266747 1.833218 0.2601776 0.6758423 0.982296 0.8158798 3.40733 3.382622 2.808746 1.960049 1.92112 1.90152 0.1674919 0.3769684 0.2894287 1.154251 2.019905 2.111839 2.728668 4.181389 4.205971 3.699081 3.292442 3.547684 3.464771 3.188683 2.72126 3.35833 3.75914 4.164284 3.976391 3.420502 3.401562 3.089764 2.847374 2.527637 2.416649 2.447479 2.384907 2.443378 0.9082756 1.009998 0.7459145 0.5168419 0.2531929 0.04097748 0.2421837 0.2273407 0.2005463 0.8559685 1.745026 1.843266 1.897213 2.497681 1.426308 -0.01161194 -0.138546 0.02084351 0.08336258 1.202702 0.7201958 0.1848717 0.2350731 0.1967697 0.6328125 0.9141731 0.2115974 0.199234 0.223011 -0.02308273 0.1522141 1.414391 1.771 1.281368 0.1163177 0.3935471 0.4282417 0.2755127 0.1500282 1.692566 1.109596 2.337406 2.202984 2.033817 1.932278 0.8889732 2.207096 2.593769 2.575222 1.875484 1.880997 2.148994 1.252682 1.829735 2.087551 1.767738 2.003109 2.018219 1.853138 1.699226 1.419899 2.029423 1.902611 1.824287 2.048462 2.808712 3.072243 3.215099 3.744701 3.535137 3.219707 3.106861 2.97324 3.661541 4.084667 4.027836 3.705681 4.26273 4.502293 4.269764 4.36581 4.327396 3.8834 4.434681 4.696663 4.709457 4.458652 4.580814 4.233177 4.162762 4.411453 -9999 -9999 -9999 -9999 -9999 -9999 -9999 -9999 -9999 -9999 -9999 -9999 -9999 -9999 -9999 -9999 -9999 -9999 -9999 -9999 -9999 -9999 -9999 -9999 -9999 -9999 -9999 -9999 -9999 -9999 -9999 -9999 -9999 -9999 -9999 -9999 -9999 -9999 -9999 -9999 -9999 -9999 -9999 -9999 -9999 -9999 -9999 -9999 -9999 -9999 -9999 -9999 -9999 -9999 -9999 -9999 -9999 
-9999 7.551746 6.030445 5.786205 4.942505 3.973713 3.703259 3.653675 4.126408 3.538776 3.521133 2.942223 1.10733 0.6250267 1.087929 1.353077 0.3036919 0.3244057 1.101395 0.4579048 0.07011795 3.396446 3.378231 3.520088 0.5518913 0.8584366 -0.08311462 -0.01252747 0.03830338 0.2492256 0.6220894 1.57917 2.070988 1.50737 2.392521 2.333878 2.186237 2.689068 3.125946 3.130905 2.280117 2.898972 3.021774 3.455956 3.878223 3.718678 3.046978 2.879658 2.764256 2.488529 1.929146 1.775349 2.013382 2.2519 2.194935 0.6970024 1.494595 0.8836784 0.6910324 0.4163475 0.4448967 0.1380539 0.1707077 1.036633 0.06446838 1.136169 0.9731712 0.8300858 1.114841 0.2230225 -0.02625656 -0.04279327 0.004878998 -0.06128693 1.502056 1.174145 0.1751823 0.3106117 0.2488213 0.2237015 0.1996841 0.2324066 0.2091942 0.1781578 0.09139633 -0.009857178 -0.03288269 -0.1650543 -0.1588898 -0.1010361 0.07900238 0.1202927 0.1708679 0.06543732 0.09934616 0.1685181 1.877441 1.992737 2.294086 2.031792 0.8758049 0.3179626 0.8892517 0.9990463 0.2508926 1.443848 1.370174 1.062592 1.016254 1.700417 1.374268 1.418236 1.328098 1.409828 1.093395 0.7305603 0.6694298 0.5855026 1.816666 2.23745 2.487293 2.824135 2.847744 3.038544 2.182858 1.881783 2.507099 2.213921 3.336693 3.481297 3.627411 3.94405 3.679955 3.826588 3.96114 4.037247 4.299538 3.744049 4.552849 4.728497 4.226139 4.287815 4.90694 4.088058 4.153774 4.453606 4.837921 -9999 -9999 -9999 -9999 -9999 -9999 -9999 -9999 -9999 -9999 -9999 -9999 -9999 -9999 -9999 -9999 -9999 -9999 -9999 -9999 -9999 -9999 -9999 -9999 -9999 -9999 -9999 -9999 -9999 -9999 -9999 -9999 -9999 -9999 -9999 -9999 -9999 -9999 -9999 -9999 -9999 -9999 -9999 -9999 -9999 -9999 -9999 -9999 -9999 -9999 -9999 -9999 -9999 -9999 -9999 -9999 
-9999 -9999 8.450352 7.309669 6.390907 6.877647 5.308628 5.540966 5.109066 3.094101 2.773788 2.305088 -0.05375671 0.428894 0.7064972 1.759785 0.3455315 0.2881126 1.595726 0.3836937 0.3036003 2.813385 2.960892 0.1691322 0.01226425 0.2102852 0.4794197 0.981041 0.9381676 0.3104973 0.3956451 0.2122498 0.1938972 -0.04928589 0.02721024 0.8813171 1.738544 2.556293 2.511879 1.542343 3.029953 3.022442 3.050533 2.528545 3.215252 2.781277 2.806843 2.885567 3.306141 3.3512 3.354214 1.615192 1.288452 0.8685608 0.8526764 1.012615 1.581875 1.461063 0.7223473 0.5924492 0.6459389 0.09183502 0.7130585 1.50293 1.280945 1.533791 1.919762 2.287483 1.55191 -0.02563477 0.01617813 -0.004581451 -0.09608841 -0.1313744 0.7649879 0.8896217 0.03692245 0.3465233 0.2606773 0.2180519 0.2266769 0.2076187 0.1352539 0.1346321 0.04728699 -0.03167725 0.08929062 -0.1544037 -0.1599083 -0.161087 -0.01950455 0.1884804 0.1481323 -0.004608154 0.09586716 0.2137222 -0.01114273 1.912987 1.97126 1.376575 0.3990669 0.3866272 0.3990479 0.2462387 0.873291 1.605194 1.584145 1.120823 2.072823 2.674103 2.958023 2.068645 1.937668 1.575657 1.307396 1.871109 0.7073021 0.5825996 1.46809 1.793373 2.469017 2.744236 2.492832 2.571785 2.026264 2.19548 2.050274 2.345161 2.716534 3.189316 3.503826 3.940113 3.541439 3.316139 3.637951 3.742531 3.627701 3.410595 4.138271 4.033257 4.429855 4.37495 4.399384 3.999802 3.950733 4.350925 4.362366 -9999 -9999 -9999 -9999 -9999 -9999 -9999 -9999 -9999 -9999 -9999 -9999 -9999 -9999 -9999 -9999 -9999 -9999 -9999 -9999 -9999 -9999 -9999 -9999 -9999 -9999 -9999 -9999 -9999 -9999 -9999 -9999 -9999 -9999 -9999 -9999 -9999 -9999 -9999 -9999 -9999 -9999 -9999 -9999 -9999 -9999 -9999 -9999 -9999 -9999 -9999 -9999 -9999 -9999 -9999 -9999 
-9999 -9999 -9999 7.221474 7.211365 6.573029 5.977409 5.958599 5.292618 2.964462 3.01041 2.315666 1.087505 1.909058 2.321877 1.66856 0.3222847 1.950203 1.860519 1.384052 0.8190117 2.662304 2.910831 2.660084 0.5977402 0.1895599 0.8794632 0.9109268 0.8686562 0.2595253 0.2767296 0.4396133 0.235424 -0.02083969 0.1282501 0.8331566 1.555943 1.55851 1.496441 1.842365 2.784409 2.874401 2.936226 2.545883 2.902058 3.120155 3.29797 3.396793 3.527111 3.409973 3.335102 2.437885 2.389835 0.8182106 0.7734413 1.192558 1.571827 1.50499 0.7269058 0.4117928 1.131752 0.8096504 0.2992935 0.2192993 0.1668739 1.771141 2.486115 2.19516 1.798561 0.01525879 0.01501465 0.1714058 0.02477646 -0.0429306 -0.02719116 0.06150818 -0.01160812 0.1577644 0.3063087 0.1921196 0.2704697 0.1718102 0.1813354 0.09967804 0.07145691 0.06637955 0.05500031 0.2790298 -0.1092415 -0.09896851 0.1857338 0.05615997 0.0238266 0.1343193 0.1157532 0.2224388 0.09027863 0.201786 0.3212814 0.3356171 0.6238327 0.7131424 0.6646919 0.2163239 0.4570656 1.8922 1.768829 1.572796 2.670422 2.809349 2.946304 2.589085 1.882668 1.807056 1.914272 2.151699 1.38908 0.5734558 1.326786 1.526836 1.954704 2.161457 2.37706 2.214737 1.729218 1.840908 2.46106 2.692135 2.247906 2.721252 3.482925 3.627781 3.278316 2.992016 3.581551 3.37141 3.166965 3.311764 3.653233 3.595253 3.823021 3.730263 3.874039 3.709072 4.01268 4.45134 4.563862 4.642948 -9999 -9999 -9999 -9999 -9999 -9999 -9999 -9999 -9999 -9999 -9999 -9999 -9999 -9999 -9999 -9999 -9999 -9999 -9999 -9999 -9999 -9999 -9999 -9999 -9999 -9999 -9999 -9999 -9999 -9999 -9999 -9999 -9999 -9999 -9999 -9999 -9999 -9999 -9999 -9999 -9999 -9999 -9999 -9999 -9999 -9999 -9999 -9999 -9999 -9999 -9999 -9999 -9999 -9999 -9999 
-9999 -9999 -9999 7.722412 6.573318 6.703003 6.956078 6.360107 4.113613 2.673344 2.426353 2.187401 1.502831 1.81929 2.298565 1.759674 1.519291 1.820698 1.842735 1.899212 2.249336 2.637596 2.943474 2.927723 1.195843 0.1224976 0.4438858 0.6915588 0.4232407 -0.002998352 0.2186623 0.5604172 0.2584953 0.5846519 0.4948463 0.2104645 0.4989967 0.6327362 0.7124367 2.099239 2.47319 2.547783 2.34594 2.292038 2.529243 3.220711 4.058838 3.304222 3.46537 3.287762 3.086662 2.887405 2.836395 2.092709 0.6996536 0.7316208 0.9860153 1.311031 0.5973167 1.063148 1.093872 0.9623795 0.1367722 0.2076225 0.06267166 1.610222 1.98344 2.021809 1.444691 0.05908203 0.07047653 0.09616852 -0.00151825 -0.01278305 -0.04337311 -0.05331802 0.05138016 0.1544189 0.1501083 0.1871109 0.1827011 0.2612991 0.1836433 0.06708527 0.1234856 0.03770828 0.380024 0.1887093 0.1155434 -0.06506729 0.0664711 0.2147217 0.2420197 0.3714256 0.3806763 0.2579041 0.2493591 0.2183342 1.487797 1.318996 0.6451645 0.7240715 0.6600113 0.4641838 0.3145561 1.51973 1.606377 1.608772 2.70858 2.903008 3.013607 2.628754 2.068901 1.592384 1.165138 1.777103 1.127342 0.5914383 0.7248802 1.083702 1.321014 2.524784 2.983326 2.956043 2.474503 2.537258 2.798218 2.792778 2.713203 2.675392 3.273811 3.428192 3.927124 3.75061 2.755878 3.428993 3.023163 3.478691 3.624783 3.625401 3.603081 3.469967 3.741329 3.564983 3.457397 3.563972 3.956989 4.183662 4.245544 -9999 -9999 -9999 -9999 -9999 -9999 -9999 -9999 -9999 -9999 -9999 -9999 -9999 -9999 -9999 -9999 -9999 -9999 -9999 -9999 -9999 -9999 -9999 -9999 -9999 -9999 -9999 -9999 -9999 -9999 -9999 -9999 -9999 -9999 -9999 -9999 -9999 -9999 -9999 -9999 -9999 -9999 -9999 -9999 -9999 -9999 -9999 -9999 -9999 -9999 -9999 -9999 -9999 -9999 
-9999 -9999 -9999 -9999 7.851624 7.044449 7.549271 7.26186 2.786484 1.922523 2.454132 1.675453 1.403957 1.826519 1.879215 0.7761421 0.3364563 1.037697 2.126514 2.141453 2.180824 2.207546 2.415161 2.345921 1.018734 0.334919 0.2253075 0.1588745 0.2305717 0.2141342 0.204464 0.2158203 0.2519188 0.03709793 0.2259216 0.07666397 0.3369904 0.1766472 0.5140076 0.4078712 2.349346 2.213001 1.343739 1.499561 2.495564 3.206814 3.35833 3.063892 3.016422 2.847534 2.695007 2.436024 2.064228 0.8356094 1.333084 1.260963 0.9625244 1.382813 0.4912453 0.2986145 0.7632446 0.7391853 0.07308578 0.2838631 0.2773857 0.1261406 1.353786 0.7439079 0.1986351 0.1027451 -0.02881241 0.1994057 0.1697922 0.1120605 0.05446243 -0.01227951 0.001617432 0.09735107 0.04599762 0.2254486 0.1360512 0.1905861 0.1821022 0.123539 0.09579086 0.9994011 1.040806 1.169102 0.1852036 -0.04916382 0.1104202 0.2906914 0.2763596 0.2881012 0.3529091 0.4589882 0.3835983 1.158279 1.458118 0.992527 0.7029381 0.7249832 0.6791077 0.4664841 0.3957176 0.3176117 2.289959 2.879147 2.811764 2.901417 2.836102 2.423103 1.85714 1.370846 1.288239 0.6082115 0.6141472 0.4229813 0.4889526 0.5159264 0.6714325 2.863052 3.090839 3.123669 2.494404 2.396851 2.686668 2.114841 2.231277 2.488853 3.09922 3.260036 3.881199 3.755558 3.490482 3.390888 3.133839 3.547993 3.560089 3.540051 3.344646 3.649178 3.718506 3.812126 3.550602 3.404099 4.070831 4.173992 3.979752 -9999 -9999 -9999 -9999 -9999 -9999 -9999 -9999 -9999 -9999 -9999 -9999 -9999 -9999 -9999 -9999 -9999 -9999 -9999 -9999 -9999 -9999 -9999 -9999 -9999 -9999 -9999 -9999 -9999 -9999 -9999 -9999 -9999 -9999 -9999 -9999 -9999 -9999 -9999 -9999 -9999 -9999 -9999 -9999 -9999 -9999 -9999 -9999 -9999 -9999 -9999 -9999 -9999 -9999 
-9999 -9999 -9999 -9999 -9999 6.939507 7.24614 6.441963 3.172016 0.1038208 1.099865 0.9340439 0.9587822 1.126942 0.2720337 0.4120865 0.3152542 0.1646004 1.95015 2.481869 2.771328 2.75275 2.524944 0.849369 1.068882 0.8186493 0.3454857 0.5505791 0.642765 0.07832718 -0.0185585 0.1608429 0.01469421 0.1661758 -0.009494781 0.143856 0.2638359 0.4941559 0.5223885 0.5620155 0.6031113 0.8284912 1.190224 1.284233 1.501297 2.593285 2.550323 2.142933 1.8708 2.688118 2.29287 1.203667 0.8167458 0.8841019 1.515175 1.408539 1.128922 0.6217995 0.7067299 0.6958199 0.5442009 0.5767441 0.1639786 0.2122803 0.1993637 0.1371269 0.149437 0.167984 0.2113686 0.1688309 0.2923546 0.1254692 0.06652451 0.09548569 0.06581116 0.02253342 0.02585983 -0.04053116 -0.01300812 0.09280014 0.04223251 0.1806793 0.1122322 0.3067856 0.1467667 1.00523 1.269222 1.227978 0.2926941 0.3766823 0.2014999 0.5066643 0.4034195 1.881027 2.113285 1.793652 1.391834 1.188606 1.36132 2.721283 2.947678 2.05912 0.4147911 1.406921 1.480587 1.361168 2.522415 3.053104 3.210396 3.187199 2.924286 2.756519 1.867725 0.3410568 0.4075394 0.3642769 0.3890877 0.3709183 2.764336 2.987892 2.445503 2.486053 2.932301 3.021938 2.397083 0.6057739 0.1721344 0.7914772 2.224316 2.209187 2.394848 3.183216 3.512566 3.591415 3.340435 2.978069 3.081844 3.14946 3.346897 3.400288 3.071815 4.034283 3.596375 3.69939 3.516991 3.869164 3.992565 4.201675 3.937943 4.079609 -9999 -9999 -9999 -9999 -9999 -9999 -9999 -9999 -9999 -9999 -9999 -9999 -9999 -9999 -9999 -9999 -9999 -9999 -9999 -9999 -9999 -9999 -9999 -9999 -9999 -9999 -9999 -9999 -9999 -9999 -9999 -9999 -9999 -9999 -9999 -9999 -9999 -9999 -9999 -9999 -9999 -9999 -9999 -9999 -9999 -9999 -9999 -9999 -9999 -9999 -9999 -9999 -9999 
-9999 -9999 -9999 -9999 -9999 7.093777 6.87759 6.155735 5.47752 3.901752 2.414612 1.539558 1.257744 1.689392 0.1328087 2.326408 2.338497 1.882565 3.085804 3.45483 3.348415 3.151421 2.938023 1.542107 2.249695 1.201012 0.387886 0.08855057 0.1419983 -0.005130768 0.1873016 0.1838608 0.1578102 0.1855278 0.09253693 0.347702 1.077816 0.5350952 0.6793671 0.6390419 0.4561386 0.6105804 0.6423607 0.6266747 2.606564 2.679314 2.592793 2.515072 1.935585 2.181355 3.241398 3.228588 0.5828896 0.8011627 1.258354 1.236816 1.765133 1.921257 1.132767 0.8060303 0.1726341 0.006656647 0.2538757 0.184124 0.3483429 0.2604141 0.2464905 0.2109718 0.1132164 0.04940033 0.0557518 0.07240295 0.3810425 1.634277 1.704346 -0.01029205 -0.07764435 -0.06145096 -0.05598068 0.1019058 1.10553 1.607929 1.160919 0.1800194 0.1386223 0.6944771 0.9859238 0.7551346 0.2902832 0.3504562 0.3822823 2.163242 2.169037 2.279045 2.144859 1.97332 1.880707 1.978172 1.903912 2.553749 2.930069 2.50795 1.212215 1.608746 1.79578 1.280277 2.353039 2.666801 2.900688 2.853409 2.526192 1.947758 1.267117 0.228138 0.152359 1.1745 1.406921 3.199429 3.867439 3.244347 2.766647 2.116482 2.413857 1.838017 0.2611885 0.3461609 0.1759911 0.2129478 0.2002792 0.7978859 2.057522 1.486923 3.598808 3.747299 2.485538 3.039345 2.600277 3.217407 3.53363 2.588203 3.317497 3.819233 3.570503 3.523087 3.951153 4.075871 4.011257 3.589619 3.822655 3.8232 4.227535 -9999 -9999 -9999 -9999 -9999 -9999 -9999 -9999 -9999 -9999 -9999 -9999 -9999 -9999 -9999 -9999 -9999 -9999 -9999 -9999 -9999 -9999 -9999 -9999 -9999 -9999 -9999 -9999 -9999 -9999 -9999 -9999 -9999 -9999 -9999 -9999 -9999 -9999 -9999 -9999 -9999 -9999 -9999 -9999 -9999 -9999 -9999 -9999 -9999 -9999 -9999 -9999 
-9999 -9999 -9999 -9999 -9999 -9999 6.562107 6.150238 6.189342 6.160362 2.734261 3.127953 2.751118 0.9395905 3.361389 2.764572 2.693378 2.412342 3.193398 3.302467 3.344082 3.184212 3.005058 3.28812 3.550297 3.332336 0.6259689 0.615696 0.2375259 0.8066635 0.1340599 0.02526855 0.1338692 0.1967087 0.1767311 0.3094406 0.7261047 0.6376457 0.7772446 0.7555046 0.8915024 0.6928673 0.5134468 0.439846 2.594482 2.708946 2.646976 2.373672 0.8593864 3.090462 4.160858 4.077297 2.297089 2.245632 2.263786 2.188583 2.044502 2.121632 1.851692 0.1728134 0.04586792 0.02424622 0.09658432 0.2437744 0.2793922 0.2126122 0.2191505 0.2361336 0.1170692 0.1598701 -0.02355194 0.03939438 1.048435 1.993279 2.094574 1.715992 -0.074646 -0.1091805 -0.04122543 0.02223206 1.791897 1.68187 1.682396 0.1647873 0.2070999 1.671261 3.256741 4.282997 3.433926 0.2016106 0.6849594 2.219372 2.195751 0.3582573 2.234924 2.152683 1.878952 1.851635 1.580997 1.898132 2.560055 2.063656 1.652599 2.755943 2.653034 1.364559 0.481884 2.587418 2.181839 1.7332 1.257256 1.52243 0.3137169 0.2107201 0.2190094 1.121105 2.240242 3.532307 3.939335 3.261639 2.715996 2.452847 1.756161 0.9650917 1.925701 2.288231 1.820469 1.627293 1.993599 2.643127 2.659531 2.287876 3.660656 3.753502 3.684956 3.051476 2.619427 3.395264 2.776012 2.873112 3.187214 3.554054 3.542469 3.748528 3.793053 3.963474 4.207878 3.90324 3.767639 3.786594 3.968876 -9999 -9999 -9999 -9999 -9999 -9999 -9999 -9999 -9999 -9999 -9999 -9999 -9999 -9999 -9999 -9999 -9999 -9999 -9999 -9999 -9999 -9999 -9999 -9999 -9999 -9999 -9999 -9999 -9999 -9999 -9999 -9999 -9999 -9999 -9999 -9999 -9999 -9999 -9999 -9999 -9999 -9999 -9999 -9999 -9999 -9999 -9999 -9999 -9999 -9999 -9999 -9999 
-9999 -9999 -9999 -9999 -9999 -9999 -9999 6.404854 6.781746 7.335938 6.429405 2.936581 1.845409 1.706547 3.285938 3.319557 3.336006 3.50885 3.040699 2.807377 3.188747 3.114334 2.740181 3.216656 3.509464 3.492226 1.837601 1.911324 0.8479347 0.9484673 0.981781 0.02016449 -0.1486244 0.1315422 0.1791954 0.4422951 0.5195847 0.5646515 0.7655602 0.8002052 0.804966 0.8338623 0.636795 0.6098595 0.5451546 2.241665 2.394497 2.180882 0.07676697 2.813721 4.141747 4.083038 3.149044 3.193272 3.192879 2.029991 1.755215 2.241264 2.197971 1.347923 0.06937408 0.04072189 0.09793472 0.1024132 0.228981 0.1550293 0.1365356 0.2093277 -0.100235 0.04020691 -0.04704285 -0.01506042 0.9928627 2.312531 2.094818 1.725475 -0.07378006 -0.07326508 -0.01665878 -0.06214142 1.391109 1.53672 0.8012733 0.1827431 0.1696396 3.473129 3.74461 4.333794 3.980011 3.492287 1.203739 1.716236 1.380039 0.5060463 0.318737 1.481697 1.862656 1.418404 1.421093 1.410519 1.504414 1.309032 2.583057 2.911198 2.87751 2.218613 0.804966 1.351273 1.365227 0.9198914 0.2972031 0.3987198 0.3752213 0.153244 0.2062187 1.916092 2.401909 3.039272 3.43935 2.71043 2.316582 2.119968 1.902729 2.124924 2.108093 2.247746 2.081917 2.442249 2.515518 2.56279 2.618706 2.308357 2.206059 3.46323 2.920288 3.112309 2.823975 3.485214 3.328358 2.848824 3.283222 3.729389 3.485569 3.679157 3.883636 3.87801 4.03159 3.887375 3.641109 3.186031 3.302784 3.725178 -9999 -9999 -9999 -9999 -9999 -9999 -9999 -9999 -9999 -9999 -9999 -9999 -9999 -9999 -9999 -9999 -9999 -9999 -9999 -9999 -9999 -9999 -9999 -9999 -9999 -9999 -9999 -9999 -9999 -9999 -9999 -9999 -9999 -9999 -9999 -9999 -9999 -9999 -9999 -9999 -9999 -9999 -9999 -9999 -9999 -9999 -9999 -9999 -9999 -9999 -9999 
-9999 -9999 -9999 -9999 -9999 -9999 -9999 8.682777 7.109886 7.540154 7.118668 2.895813 2.471279 2.219288 3.3396 3.868328 4.089687 4.24501 3.978329 2.919014 1.952522 2.865959 3.195374 3.042931 3.479042 2.739792 1.419449 0.9695053 1.016529 1.482883 1.826637 0.1511307 0.14254 0.1311989 0.1214104 0.4781494 0.6031685 0.5634041 0.7787209 1.798157 1.630489 0.6886139 0.7600174 0.915863 0.6267357 0.2015686 1.507149 0.5558014 2.643871 3.005009 2.879074 2.939407 3.126625 2.852089 2.64489 1.671993 1.062782 1.872169 1.897881 1.212803 0.03801346 0.1457863 0.1819572 0.2167854 -0.0843277 0.1026993 -0.06199646 0.01198959 -0.1238861 0.1595688 -0.04805756 -0.1299706 -0.146347 -0.138176 -0.01482391 0.1040382 0.2109795 0.142292 -0.1011009 -0.06629181 0.005626678 0.1363525 0.3057709 0.4196739 0.3030243 3.634624 4.133892 4.302036 3.779949 3.352669 1.810596 2.342442 1.849281 1.596653 1.472794 1.546642 1.741753 0.7435226 1.466663 2.406166 1.256855 1.360847 2.594234 2.824585 2.83535 2.301022 2.252003 2.055153 2.230068 0.5425262 0.5455017 0.4344177 0.4793854 0.2838669 0.345459 1.775311 2.683304 2.64854 2.360401 2.008419 1.697006 1.776505 3.581066 3.782967 3.140591 2.022499 2.065285 2.297775 2.471439 2.460979 2.688408 2.139 1.158653 2.436783 3.294403 2.85006 2.164162 2.625225 3.220009 3.055183 2.981071 3.464409 3.234783 3.453911 3.502434 3.72438 3.765896 3.441586 3.239304 2.564266 2.919235 3.419868 3.654259 -9999 -9999 -9999 -9999 -9999 -9999 -9999 -9999 -9999 -9999 -9999 -9999 -9999 -9999 -9999 -9999 -9999 -9999 -9999 -9999 -9999 -9999 -9999 -9999 -9999 -9999 -9999 -9999 -9999 -9999 -9999 -9999 -9999 -9999 -9999 -9999 -9999 -9999 -9999 -9999 -9999 -9999 -9999 -9999 -9999 -9999 -9999 -9999 -9999 -9999 
-9999 -9999 -9999 -9999 -9999 -9999 -9999 -9999 7.316708 7.178658 4.230644 4.310917 3.1894 2.740948 3.164986 3.582577 4.128887 4.002613 3.903301 1.898876 0.7548027 2.624142 3.412109 2.35659 1.363201 1.436085 1.320805 1.018284 1.024372 0.9882927 0.6207123 0.3317947 0.09245682 0.01333618 0.224144 0.3490639 0.8569794 0.9386673 0.45298 1.679329 1.459114 0.6682243 0.9154739 1.263348 0.5046692 0.1254082 0.112606 2.136707 2.994335 3.011436 3.025753 1.688217 1.947552 2.143246 3.296879 3.278187 1.754791 1.657612 1.133816 -0.006900787 0.08875275 0.1915359 0.1707649 0.1026535 0.1302681 0.008945465 -0.118248 -0.1050262 -0.07109451 0.2093201 0.1771393 -0.158062 0.04070282 0.06728745 0.08781815 0.245903 0.2234612 0.2025757 0.1783028 -0.04626465 -0.05396271 0.04944611 0.2152405 0.114872 0.3551292 0.09543228 3.203083 3.813335 0.4506416 1.366909 2.442173 2.391224 1.749588 0.4123993 0.9823723 2.048782 1.853275 2.183556 1.931145 2.754326 2.321674 2.027672 0.9788208 2.311272 1.711987 2.022743 1.872856 1.16748 1.630127 0.5800972 1.467186 0.483017 0.39814 0.2517624 0.3579292 1.459255 1.983273 2.31884 2.29586 1.846493 1.396343 1.144741 3.816616 3.941971 3.155064 2.993446 3.19067 2.900238 3.081409 2.192101 2.560642 2.238148 2.57906 3.399189 3.552464 3.92905 3.784039 3.564999 3.562634 3.512608 3.430119 3.75893 3.704494 3.736027 3.574581 3.437611 4.225822 4.064339 3.308361 0.8602028 0.4750404 0.1160393 0.05024719 -9999 -9999 -9999 -9999 -9999 -9999 -9999 -9999 -9999 -9999 -9999 -9999 -9999 -9999 -9999 -9999 -9999 -9999 -9999 -9999 -9999 -9999 -9999 -9999 -9999 -9999 -9999 -9999 -9999 -9999 -9999 -9999 -9999 -9999 -9999 -9999 -9999 -9999 -9999 -9999 -9999 -9999 -9999 -9999 -9999 -9999 -9999 -9999 -9999 -9999 
-9999 -9999 -9999 -9999 -9999 -9999 -9999 -9999 -9999 8.025185 5.078739 4.817844 4.57106 3.118832 4.707947 2.971748 3.801167 3.675526 3.546234 2.617287 0.4388008 2.967522 4.363106 4.966045 4.65527 1.309719 1.122108 1.047741 1.015823 2.164295 2.159813 1.201405 0.160183 0.03540039 -0.02772522 0.81847 0.8609047 0.8245125 0.4267731 0.3891716 0.5076752 1.691814 1.802917 1.955666 4.027969 4.159882 2.726044 1.896324 3.1628 2.98563 2.845646 1.972923 2.073498 2.067051 3.331512 3.286865 2.713993 1.626266 0.07370377 0.001338959 -0.02134705 0.2352715 0.1370468 0.1001205 0.1130409 -0.04492569 0.1064796 -0.06812668 -0.07465363 -0.1253357 -0.137001 0.03452682 0.299984 0.2850876 0.1100044 0.344429 0.559864 0.6391449 0.2596016 0.02999115 -0.04323578 0.03071976 0.133461 0.4058685 0.3628197 0.2755432 0.1250267 0.1128845 0.2856979 1.585636 2.344513 2.244396 2.029404 3.305889 1.999466 2.030518 1.768074 2.29298 2.564674 2.946667 2.917683 2.115681 0.5069199 0.3403549 0.3256874 0.511364 0.6787949 0.731636 1.756989 2.35318 2.690773 1.962532 1.204845 0.221405 0.2555923 0.4167519 1.38522 1.839062 2.163776 1.384727 0.2561302 2.222237 3.063232 3.516197 3.199081 3.410923 3.480789 3.606441 3.651474 3.09808 2.483345 2.578739 3.023373 3.355 3.818329 4.070293 3.928791 3.744884 3.526512 3.462261 3.556263 3.5019 3.781517 3.770988 3.305149 3.862328 4.399868 4.313641 3.612335 0.8725166 0.5194969 0.2246666 0.1659622 0.2863083 -9999 -9999 -9999 -9999 -9999 -9999 -9999 -9999 -9999 -9999 -9999 -9999 -9999 -9999 -9999 -9999 -9999 -9999 -9999 -9999 -9999 -9999 -9999 -9999 -9999 -9999 -9999 -9999 -9999 -9999 -9999 -9999 -9999 -9999 -9999 -9999 -9999 -9999 -9999 -9999 -9999 -9999 -9999 -9999 -9999 -9999 -9999 -9999 -9999 
-9999 -9999 -9999 -9999 -9999 -9999 -9999 -9999 -9999 8.381775 7.259396 6.546719 6.301971 4.960003 5.672779 5.521049 3.46632 3.325649 3.599934 3.894661 3.327454 4.278187 4.903736 4.971149 4.71809 2.930492 0.8539391 1.187229 2.28381 3.067478 3.245338 2.436253 0.04282761 0.2785187 1.287548 0.6788063 0.7776337 0.7075119 0.5665932 1.760662 1.496769 1.811825 1.825142 3.17794 4.257103 4.395138 2.952934 2.630058 2.61948 3.000336 2.788349 2.018059 3.007698 3.138802 3.205399 3.200703 2.346031 0.1671066 0.003955841 0.4009209 0.3460846 0.04177475 0.04257584 0.07685089 0.05350494 1.035786 1.002037 0.8637848 0.07926178 0.05558395 0.089077 0.01555634 0.33498 0.4509811 0.1665115 0.3516693 0.6236458 0.5994034 0.3317566 0.1047096 -0.05553818 0.01485443 0.1764793 0.2133675 0.4441071 1.202419 2.265903 2.37994 1.827583 1.439575 2.195728 2.083645 1.936573 3.289951 2.370373 0.1499176 1.63604 2.336212 2.287891 2.705925 2.898762 3.36668 3.429649 1.307835 0.3836899 0.536274 0.6518936 0.6913109 1.824379 2.803894 2.761192 2.435734 1.384521 0.3775139 0.1627159 0.3779793 1.466137 1.335426 2.913105 2.618023 1.185032 2.388233 3.012455 3.264122 3.787998 3.779896 3.237411 3.376377 3.333572 3.403728 3.262062 3.340717 2.986172 3.869579 3.986504 3.759987 3.489109 3.593601 3.396946 3.795528 3.535751 3.565495 4.280987 4.053478 3.258232 3.858551 4.002949 4.08992 3.650795 0.6030807 0.2424049 0.5730743 0.6730385 0.7826653 0.8529892 -9999 -9999 -9999 -9999 -9999 -9999 -9999 -9999 -9999 -9999 -9999 -9999 -9999 -9999 -9999 -9999 -9999 -9999 -9999 -9999 -9999 -9999 -9999 -9999 -9999 -9999 -9999 -9999 -9999 -9999 -9999 -9999 -9999 -9999 -9999 -9999 -9999 -9999 -9999 -9999 -9999 -9999 -9999 -9999 -9999 -9999 -9999 -9999 
-9999 -9999 -9999 -9999 -9999 -9999 -9999 -9999 -9999 -9999 7.078178 6.673759 6.565689 6.023891 6.104839 5.794434 4.793053 5.1036 5.933926 4.351563 4.048431 3.599426 3.215183 4.318161 4.226593 1.185738 0.9343452 1.177017 2.385853 2.622356 2.529514 2.389072 0.02809143 0.9709702 1.773006 1.250389 0.8329811 0.4074173 0.4425011 1.324379 1.149693 1.234043 1.689247 2.293064 3.827961 3.921753 2.688698 2.415459 2.593727 3.378712 3.126694 3.389473 3.092499 3.031277 3.187119 3.140469 1.966576 0.5439339 0.2744255 0.4387856 0.2364883 -0.04385757 -0.0136261 0.1055107 0.3378105 1.050392 0.8592148 1.79377 1.504265 0.2074203 0.1119881 0.09894943 0.02384567 0.2259827 0.291481 0.3335915 0.4172554 0.4318161 0.3743324 0.1548729 0.02659225 -0.04672241 0.1932945 1.505348 1.78455 2.062912 3.234871 3.240742 2.497734 2.362675 2.46944 2.233284 1.86998 2.114742 1.736778 0.03259277 1.686661 2.483967 2.451351 2.178509 3.358387 3.704151 3.641087 3.412579 0.6891479 1.252663 2.35931 2.533142 1.421097 2.328423 2.801968 2.824684 2.846779 2.652229 0.2784958 0.2731323 0.3400078 0.978363 2.75613 3.161469 2.631573 1.704056 2.501369 3.034519 3.519173 3.61377 3.602478 3.205437 3.226913 3.037361 3.005371 3.183575 3.948845 3.358562 3.913582 3.345654 3.159576 3.072647 3.456985 3.772736 3.586708 3.741741 4.198086 4.246307 2.978352 3.073265 2.97665 2.929123 1.28759 0.1105042 0.2724457 0.6209564 0.666153 0.5539131 2.390793 -9999 -9999 -9999 -9999 -9999 -9999 -9999 -9999 -9999 -9999 -9999 -9999 -9999 -9999 -9999 -9999 -9999 -9999 -9999 -9999 -9999 -9999 -9999 -9999 -9999 -9999 -9999 -9999 -9999 -9999 -9999 -9999 -9999 -9999 -9999 -9999 -9999 -9999 -9999 -9999 -9999 -9999 -9999 -9999 -9999 -9999 -9999 -9999 
-9999 -9999 -9999 -9999 -9999 -9999 -9999 -9999 -9999 -9999 -9999 7.470478 5.849594 6.426876 6.352222 5.659115 4.995865 6.054096 6.100666 6.055347 4.430504 3.899879 3.648815 2.79287 3.005802 2.274529 0.9428787 0.942276 0.9798698 2.233707 2.044235 0.2844658 0.02849579 2.125595 2.167793 1.999786 0.08035278 0.1779366 0.3526306 1.134399 1.163769 0.7790222 1.035015 1.749836 2.685963 3.900455 2.579708 3.039371 3.075745 3.089481 2.960304 2.524841 3.084347 2.436329 3.12458 3.110855 2.781826 2.289188 0.9855003 0.9773064 0.1398811 0.6721039 -0.04699326 0.06657028 0.0406723 0.4644737 0.9277916 1.96162 1.947342 0.9152298 0.1348686 0.01085281 0.0701561 0.1902351 0.3105164 0.4137459 0.3169975 1.818344 1.937168 0.3190804 0.121418 -0.008346558 0.6162834 2.086056 2.145107 2.642254 2.800411 3.088123 2.739246 2.285278 2.475819 1.852951 1.909729 0.357872 1.462833 1.511925 2.664246 2.979057 3.04295 2.393932 2.863567 3.724358 3.584999 3.436001 2.305229 2.582897 2.859943 2.578407 2.554848 2.477287 3.189629 3.102295 2.895126 2.684147 0.510376 0.3438683 0.2800484 1.154018 2.462875 2.588356 2.503395 2.414146 2.653011 3.632065 3.617748 3.576702 3.268936 3.34766 3.434517 3.58469 3.195072 3.185177 3.346706 3.470291 3.163223 3.598419 3.763134 3.695107 3.747719 4.119339 3.538822 3.590702 3.880821 3.651134 3.172417 3.216721 2.47113 1.420181 0.4767265 0.5731697 1.61087 1.490002 3.395069 3.268986 3.048084 3.813377 -9999 -9999 -9999 -9999 -9999 -9999 -9999 -9999 -9999 -9999 -9999 -9999 -9999 -9999 -9999 -9999 -9999 -9999 -9999 -9999 -9999 -9999 -9999 -9999 -9999 -9999 -9999 -9999 -9999 -9999 -9999 -9999 -9999 -9999 -9999 -9999 -9999 -9999 -9999 -9999 -9999 -9999 -9999 -9999 -9999 -9999 -9999 
-9999 -9999 -9999 -9999 -9999 -9999 -9999 -9999 -9999 -9999 -9999 7.168945 6.552269 7.085258 6.731766 5.919983 5.15696 5.92968 6.054996 6.201527 4.676003 4.528233 3.323025 3.00872 2.927349 2.404026 2.650826 2.347427 0.8001099 0.4889069 0.06858063 0.005561829 -0.07227707 2.110874 2.232109 1.772575 0.7663231 0.7791557 0.595562 0.4701614 0.5774612 0.673481 1.685783 2.500092 2.99342 2.403709 2.254749 2.775589 2.447922 2.660332 2.461208 2.34333 2.142883 2.929924 2.978508 1.335613 2.49609 2.259819 1.066349 1.087372 0.7872391 0.6904945 0.1418991 0.02122498 0.9229927 0.224144 0.4526138 1.162437 1.148254 0.2313118 0.08034897 -0.04050446 -0.1520576 0.01880264 0.2213554 0.2311783 1.669785 2.211227 2.284122 1.817253 0.4343414 0.03221512 -0.09425354 1.970577 1.892277 2.609306 3.088394 3.00127 2.791924 1.955456 1.573803 1.134945 1.589729 2.263161 2.624073 1.892673 2.302963 2.975269 2.935726 1.984489 2.891861 3.601318 3.608166 3.420177 2.277836 2.493172 2.721508 2.84766 3.009605 2.549938 3.009819 3.125134 3.007011 2.433041 1.092049 0.4308777 0.4369812 1.651276 2.584118 2.513107 1.648216 2.423256 3.093742 3.018002 3.629597 3.722488 3.21785 3.631542 3.504971 3.397579 3.265392 3.000683 3.409409 3.370056 3.444687 3.688293 3.563545 3.932316 3.726475 3.580112 3.665581 3.612297 3.642933 3.739754 3.281101 2.984756 1.543457 1.598557 2.397251 2.954514 3.545345 3.449081 3.296497 3.28656 3.097641 3.805019 3.993114 -9999 -9999 -9999 -9999 -9999 -9999 -9999 -9999 -9999 -9999 -9999 -9999 -9999 -9999 -9999 -9999 -9999 -9999 -9999 -9999 -9999 -9999 -9999 -9999 -9999 -9999 -9999 -9999 -9999 -9999 -9999 -9999 -9999 -9999 -9999 -9999 -9999 -9999 -9999 -9999 -9999 -9999 -9999 -9999 -9999 -9999 
-9999 -9999 -9999 -9999 -9999 -9999 -9999 -9999 -9999 -9999 -9999 -9999 6.549294 8.339844 8.228931 6.574661 5.989944 5.733974 4.815857 4.965355 4.678879 3.962265 3.368778 3.43409 2.906597 2.055336 2.820316 2.737072 2.212116 0.143158 0.1683846 0.05924988 -0.03346252 0.9988899 0.06373596 0.1300163 0.9578934 1.598858 0.8130264 0.4900093 1.099068 1.191017 1.733807 2.642471 2.913094 2.084515 1.860645 0.6121483 2.162041 2.107082 2.100121 2.093826 1.752625 3.15509 3.178905 2.130116 1.168968 0.9199142 0.8471565 0.5555267 0.7749557 0.4524689 0.2540092 0.9008904 1.382141 1.260632 0.430275 0.4439583 0.2615242 0.2495728 0.2301788 -0.08863449 -0.004802704 0.07206726 0.1928291 0.5258904 1.727131 2.121922 2.245594 2.027603 1.748272 1.366161 -0.1066704 -0.106617 1.210232 2.314743 2.766212 2.474369 2.576149 2.315533 1.138683 2.690899 2.604923 2.478413 2.56377 2.228798 1.911621 2.444405 2.489445 1.565216 3.013596 3.407417 3.267693 3.241238 2.815178 2.746216 2.753666 2.39415 2.415588 2.586712 2.002777 2.678055 2.567535 2.515312 1.448902 1.108429 0.3830185 1.745178 2.720493 2.599628 2.119316 3.172871 3.280342 2.996994 2.90287 2.892799 2.941761 3.662693 3.461514 2.733498 2.550686 3.117222 3.102837 3.39011 3.407951 3.473408 3.748089 3.764004 3.728699 3.149658 3.446259 3.464516 3.580471 3.519455 3.222794 2.325451 2.408558 2.720402 3.303078 4.169949 4.504311 4.428986 3.856091 3.460968 3.473839 3.817947 3.851269 3.68858 -9999 -9999 -9999 -9999 -9999 -9999 -9999 -9999 -9999 -9999 -9999 -9999 -9999 -9999 -9999 -9999 -9999 -9999 -9999 -9999 -9999 -9999 -9999 -9999 -9999 -9999 -9999 -9999 -9999 -9999 -9999 -9999 -9999 -9999 -9999 -9999 -9999 -9999 -9999 -9999 -9999 -9999 -9999 -9999 -9999 
-9999 -9999 -9999 -9999 -9999 -9999 -9999 -9999 -9999 -9999 -9999 -9999 -9999 8.483269 8.252373 6.727585 6.051357 5.563213 5.318188 3.864399 3.826527 4.452782 4.4533 4.127831 3.808437 2.36932 2.081043 2.508305 2.495792 0.8963661 0.07891846 0.05408096 0.0775795 0.143692 0.1741295 1.074821 0.8322906 1.704285 1.208241 0.3077278 1.085545 1.204098 1.608421 2.526234 2.722672 2.149719 1.547039 0.8265152 0.7234077 0.5641861 1.350002 2.119419 2.215488 2.137718 1.800491 2.082432 1.690418 1.639271 0.6188545 0.4813538 0.221756 1.468357 1.473248 1.686127 1.108723 0.9824638 0.4312706 0.3541794 0.3069305 0.2911301 0.2602196 0.002773285 0.1721992 0.1220779 0.3091202 0.8563652 0.9615707 1.635643 1.941605 1.883556 2.075634 2.073956 1.035522 -0.04843903 -0.09088135 1.965439 2.476131 2.460064 2.557491 1.370373 2.054756 2.835407 3.027832 2.450027 2.328041 1.943523 1.204975 1.186916 1.095856 1.006828 3.337303 3.500237 3.339989 2.946503 2.700783 2.492012 2.536995 1.786518 1.417065 1.466816 2.061771 2.261585 1.66008 1.876217 2.169125 2.067471 1.925705 0.3993607 1.704983 1.409542 2.152271 2.937233 3.230774 3.0093 2.882786 2.86544 3.191338 2.720455 2.805542 2.823624 2.893837 2.961391 3.210648 3.399529 3.316437 3.336193 3.219421 3.747734 3.434078 2.783112 3.681541 3.64209 3.619465 3.481758 3.816425 4.027046 3.567169 2.900188 4.004326 4.400951 4.391018 4.44978 4.705872 4.183281 4.082958 3.527401 3.50272 3.966743 -9999 -9999 -9999 -9999 -9999 -9999 -9999 -9999 -9999 -9999 -9999 -9999 -9999 -9999 -9999 -9999 -9999 -9999 -9999 -9999 -9999 -9999 -9999 -9999 -9999 -9999 -9999 -9999 -9999 -9999 -9999 -9999 -9999 -9999 -9999 -9999 -9999 -9999 -9999 -9999 -9999 -9999 -9999 -9999 -9999 
-9999 -9999 -9999 -9999 -9999 -9999 -9999 -9999 -9999 -9999 -9999 -9999 -9999 7.789734 8.007378 5.602386 5.083305 4.949673 5.658905 5.32291 3.723732 4.410671 4.610859 4.467049 3.801941 2.796482 3.508728 2.825394 1.796814 0.06300354 0.2478867 0.1716003 0.266655 0.5168343 1.199306 0.9802856 0.8876305 1.175095 0.9324722 0.299427 0.318943 0.2845421 1.559116 1.958534 1.861149 3.080692 2.951904 1.454647 0.6536331 0.7150116 1.757683 2.173256 2.451431 2.507278 2.720509 2.045864 1.518635 1.623833 0.7572899 0.4211617 0.1820335 1.485268 1.532146 1.755054 -0.04130173 0.3628693 0.3770409 0.325119 0.2482529 0.1221962 0.004810333 0.6758919 1.067802 0.09989929 0.288372 0.4466782 0.4747772 1.461159 1.490585 1.471577 1.951782 1.980789 1.478214 0.1409225 0.1245003 1.18211 2.186543 2.345322 1.678574 1.171162 2.744118 3.228603 3.496613 3.650211 3.336437 2.339352 1.372795 1.237701 2.132092 2.487377 2.928726 3.627911 3.308254 2.934826 2.603668 0.9042511 1.199184 1.355991 0.8496056 1.937439 2.451717 1.610725 2.124817 2.030235 1.793377 2.472424 2.017467 1.506104 1.233582 2.086063 3.415844 3.018028 3.014336 2.513927 3.166897 2.753853 3.124199 3.190498 3.243839 2.92469 2.826294 2.967888 2.828201 3.053509 3.194904 3.300735 3.38343 3.461182 2.902874 2.64814 3.209919 3.621342 3.860447 3.703907 3.889523 4.158691 3.747528 4.245964 4.523163 4.59705 4.540749 4.634617 4.70129 4.222446 4.22538 3.944691 3.91935 3.975708 4.117832 -9999 -9999 -9999 -9999 -9999 -9999 -9999 -9999 -9999 -9999 -9999 -9999 -9999 -9999 -9999 -9999 -9999 -9999 -9999 -9999 -9999 -9999 -9999 -9999 -9999 -9999 -9999 -9999 -9999 -9999 -9999 -9999 -9999 -9999 -9999 -9999 -9999 -9999 -9999 -9999 -9999 -9999 -9999 -9999 
-9999 -9999 -9999 -9999 -9999 -9999 -9999 -9999 -9999 -9999 -9999 -9999 -9999 -9999 7.775299 7.484077 5.302608 5.32407 5.435322 4.057182 4.478077 4.218845 4.585171 4.315693 4.329922 2.798573 3.270958 2.993797 2.339367 1.347702 0.2640419 0.2346153 0.249958 0.2813644 0.679924 0.9700584 0.2036705 0.1370888 0.1012764 0.1377907 0.4085655 0.2726784 0.1513481 0.1200104 1.434513 3.103909 2.912796 1.245094 0.6250343 1.076298 1.637508 2.247929 2.295624 2.408421 2.331623 2.861073 1.939701 1.589096 0.8706436 0.5018349 0.1164589 0.656311 0.9261131 2.156891 1.997879 0.6895905 0.3256493 0.3246078 0.1554108 0.1098099 -0.0335083 0.9812622 1.325321 1.464256 0.1872139 0.519989 0.6720505 0.3411407 0.2956429 1.462799 1.814487 1.544765 2.572567 2.611996 2.103691 0.4312744 2.253757 2.293705 2.08548 1.880898 2.400314 3.385242 3.992191 4.040527 3.927364 3.786915 3.978512 2.13752 2.761612 2.96233 2.557926 2.737755 3.269066 3.280991 2.70808 0.8534775 0.7865105 0.7127762 0.5794182 1.946705 1.853348 1.974331 2.743023 2.269035 2.05534 1.795841 2.016888 2.259338 2.301437 3.019375 3.357285 3.327747 3.135014 3.513035 3.362389 3.635029 3.231941 3.554131 3.564976 3.187267 3.420879 2.8517 2.788239 3.222836 3.401379 3.399704 3.457264 3.519882 3.2547 3.21944 3.475952 3.309971 3.998837 3.931091 3.532894 3.807304 3.799751 4.335472 4.377705 4.50333 4.444653 5.001499 4.405056 4.434906 4.089298 3.996605 4.081139 3.905472 3.998093 3.892788 -9999 -9999 -9999 -9999 -9999 -9999 -9999 -9999 -9999 -9999 -9999 -9999 -9999 -9999 -9999 -9999 -9999 -9999 -9999 -9999 -9999 -9999 -9999 -9999 -9999 -9999 -9999 -9999 -9999 -9999 -9999 -9999 -9999 -9999 -9999 -9999 -9999 -9999 -9999 -9999 -9999 -9999 -9999 
-9999 -9999 -9999 -9999 -9999 -9999 -9999 -9999 -9999 -9999 -9999 -9999 -9999 -9999 -9999 7.463554 5.561069 5.724945 5.385494 4.149567 4.052509 4.374195 4.200283 4.180527 3.708069 2.874729 2.284637 2.388512 2.305187 1.846958 0.09160995 0.300045 0.3027039 0.3316154 0.9369926 1.484245 0.3070717 0.06320953 0.1392059 0.2597694 0.2818718 0.08937454 0.1176147 0.1088943 0.08082581 0.2020264 0.4188118 1.124226 1.453053 1.432205 1.414551 2.07785 2.879795 3.000744 2.632488 2.821934 2.532009 2.463818 0.9823036 0.1249428 0.09645462 1.19894 1.627102 2.15271 2.025475 1.504044 1.890697 1.953159 1.826462 0.08702087 -0.05741882 0.3644981 1.280918 0.9252701 1.188198 0.727066 0.840744 0.1072693 0.2855072 0.09083176 2.114773 2.088779 2.721764 2.732075 2.453442 0.1210365 1.938866 2.222336 2.41135 2.310799 3.015564 3.458458 3.925499 3.81324 4.111832 4.136658 3.957916 3.462017 3.010975 2.973953 2.543922 2.549953 3.092865 3.105061 2.377048 2.573624 2.557953 1.369385 0.4861183 0.6165161 1.260216 2.168591 2.698166 2.761345 2.882908 1.821224 1.62738 1.616367 2.184032 3.031528 3.19698 3.421467 3.357388 3.704689 3.563358 3.833073 3.561314 3.288872 3.580898 3.714214 3.628883 2.727505 2.765457 3.355755 3.300079 3.418434 3.306988 3.084778 3.294445 3.43943 3.665913 4.31192 4.508961 3.667702 3.326984 3.299576 3.673405 4.00713 3.824665 4.135426 4.357555 4.499786 4.368603 4.304508 3.617344 4.180981 4.079147 3.738647 3.523739 1.47884 -9999 -9999 -9999 -9999 -9999 -9999 -9999 -9999 -9999 -9999 -9999 -9999 -9999 -9999 -9999 -9999 -9999 -9999 -9999 -9999 -9999 -9999 -9999 -9999 -9999 -9999 -9999 -9999 -9999 -9999 -9999 -9999 -9999 -9999 -9999 -9999 -9999 -9999 -9999 -9999 -9999 -9999 -9999 
-9999 -9999 -9999 -9999 -9999 -9999 -9999 -9999 -9999 -9999 -9999 -9999 -9999 -9999 -9999 5.888222 5.167931 5.632248 4.867634 4.656776 4.330212 4.585575 4.744762 4.172035 3.306332 3.555866 2.291271 1.49073 1.738285 1.53014 0.159481 0.2120934 0.211689 1.162346 1.786472 1.836048 1.748314 -0.04909897 0.03593445 0.1079292 0.01113892 0.1146851 0.06453323 0.03793716 0.1017456 0.03956604 1.826015 2.07526 1.443336 1.451138 1.026253 1.486145 1.201351 2.403893 2.667549 2.743427 2.557587 2.71735 0.4106941 0.7542152 1.082569 1.341476 1.495895 1.647865 1.939831 1.810795 1.945278 1.91214 1.753922 0.0054245 -0.03179932 0.7400589 1.23056 1.334755 1.374439 0.2627907 0.405117 -0.02058411 -0.01804733 0.01782608 2.371399 2.362301 2.662792 2.587223 2.086124 0.1222687 0.229393 2.205967 2.70723 2.559296 2.423103 3.653503 3.639446 3.777187 4.156219 4.028168 3.786774 3.240353 3.022152 3.607857 3.301899 2.369522 2.404266 2.181694 1.99221 3.073483 3.157722 3.086796 0.4160118 0.5730553 0.2812309 2.675735 3.046085 2.96714 2.615952 2.553635 2.370926 1.707085 1.49575 3.001827 3.261974 2.907345 2.711189 3.209896 3.483582 3.810646 3.894405 3.087456 3.458172 3.714413 3.526264 2.535694 3.211536 3.043671 3.173008 3.018791 3.490623 2.651783 2.967831 3.454121 3.755558 3.947266 4.293674 3.980961 3.668247 3.554241 3.499512 3.686607 3.870182 4.05431 3.841747 3.809925 4.006329 3.719154 3.963066 4.358528 4.157108 2.845387 2.478378 0.8897438 0.2833557 -9999 -9999 -9999 -9999 -9999 -9999 -9999 -9999 -9999 -9999 -9999 -9999 -9999 -9999 -9999 -9999 -9999 -9999 -9999 -9999 -9999 -9999 -9999 -9999 -9999 -9999 -9999 -9999 -9999 -9999 -9999 -9999 -9999 -9999 -9999 -9999 -9999 -9999 -9999 -9999 -9999 -9999 
-9999 -9999 -9999 -9999 -9999 -9999 -9999 -9999 -9999 -9999 -9999 -9999 -9999 -9999 -9999 -9999 5.725552 5.286583 5.004623 4.702473 4.183773 4.207203 4.779881 4.800835 4.470345 3.706699 2.632442 1.381618 0.04837036 0.08555222 0.1892433 0.2098389 0.1293983 1.147739 1.742451 1.826626 1.461918 -0.09434891 0.04721832 0.07974243 0.1352844 0.08368683 0.1157379 0.1443672 -0.007904053 1.57341 2.201691 2.383144 1.507961 0.2961884 0.3609772 0.3541794 0.3327522 0.253952 2.569107 2.447926 2.51432 2.578465 1.49958 1.090782 1.232738 0.4539757 1.528839 1.793087 1.938496 1.965687 1.36132 0.8024216 0.6487198 0.03629684 1.143723 0.7182999 1.277016 1.411842 0.9922981 0.8563118 1.556114 1.08239 0.07484055 1.622158 2.787376 2.702862 2.604347 1.81741 0.821991 0.186512 0.1495399 2.161606 2.951618 2.910362 2.671024 3.246017 3.799969 3.830307 3.603081 3.523895 3.547562 3.332401 3.459076 3.606506 3.807507 3.534676 3.389172 3.262459 3.083912 2.854561 3.107552 3.015305 0.3959312 0.4220924 2.117733 3.063618 3.161846 2.98584 2.529293 2.96217 2.749012 1.667725 2.047081 1.584209 2.855953 2.377525 2.419537 2.932034 3.814114 3.638729 3.804916 3.668171 2.961914 3.154415 2.875217 2.67585 3.290974 3.196758 3.061249 2.72681 3.507858 2.510536 2.654949 2.947388 3.72187 3.409317 3.914101 3.730164 3.56319 3.530548 3.557613 3.611282 3.953583 3.692223 3.886341 3.487698 3.491367 3.652977 3.393166 3.177895 2.428539 2.053116 2.109261 3.093937 2.827911 3.339096 -9999 -9999 -9999 -9999 -9999 -9999 -9999 -9999 -9999 -9999 -9999 -9999 -9999 -9999 -9999 -9999 -9999 -9999 -9999 -9999 -9999 -9999 -9999 -9999 -9999 -9999 -9999 -9999 -9999 -9999 -9999 -9999 -9999 -9999 -9999 -9999 -9999 -9999 -9999 -9999 -9999 
-9999 -9999 -9999 -9999 -9999 -9999 -9999 -9999 -9999 -9999 -9999 -9999 -9999 -9999 -9999 -9999 -9999 5.425476 5.240795 4.326206 4.475178 4.517109 5.192329 4.61235 4.112301 3.822857 2.102451 2.264671 2.339291 2.252365 0.05703735 0.1097755 0.0545311 -0.03963852 0.7802963 0.9558411 0.9371834 0.1437187 0.1548119 -0.007843018 0.02450943 0.2162018 0.0122261 0.1374474 -0.07016373 1.540901 2.435921 2.847408 2.316196 1.695019 0.09230804 0.3771172 0.2004242 0.2577362 1.470528 1.890366 2.12495 2.126396 1.58667 1.08482 1.111656 0.1273079 1.001965 1.817783 2.570686 2.858807 2.037842 0.4289513 0.3700256 0.993988 1.634872 1.454647 1.335629 1.496204 1.933022 2.318386 1.722752 1.17252 0.0284729 0.9522247 2.628868 2.676327 2.469326 1.456028 0.4248581 0.2836418 0.189312 -0.04520035 2.872452 2.880718 2.613449 3.054661 3.438305 3.072662 3.718124 3.547642 3.408581 3.324867 3.384102 3.479805 3.911831 4.046108 3.774727 3.652092 3.018017 2.815212 2.791527 2.606373 0.6372337 1.263988 1.437523 2.633682 3.026749 2.65332 3.11388 3.172634 3.079006 2.775921 2.672203 2.702126 2.437271 2.211399 2.582485 3.176891 3.686275 4.14048 3.839371 3.706856 2.742889 3.337372 3.586494 3.617477 3.081326 3.650101 3.59988 2.785599 2.8545 2.592312 2.076118 2.555401 3.245171 3.312073 3.455173 2.913418 3.327839 3.446823 3.637726 3.577705 3.587887 3.444294 3.160355 2.912403 3.159199 2.516632 2.645115 0.2586098 0.298481 0.283432 3.253651 4.445717 4.757671 4.507282 -9999 -9999 -9999 -9999 -9999 -9999 -9999 -9999 -9999 -9999 -9999 -9999 -9999 -9999 -9999 -9999 -9999 -9999 -9999 -9999 -9999 -9999 -9999 -9999 -9999 -9999 -9999 -9999 -9999 -9999 -9999 -9999 -9999 -9999 -9999 -9999 -9999 -9999 -9999 -9999 -9999 
-9999 -9999 -9999 -9999 -9999 -9999 -9999 -9999 -9999 -9999 -9999 -9999 -9999 -9999 -9999 -9999 -9999 5.432785 5.342648 4.611881 4.889843 4.260132 5.168056 4.407467 4.077778 3.764923 0.3366737 2.309196 2.581047 2.807098 3.550995 3.190491 0.121315 -0.02802277 -0.2014465 -0.1449394 -0.07769394 -0.04120255 -0.03484726 0.01957703 0.0267334 -0.06676102 0.1301193 0.0946312 0.1096916 1.008976 2.295647 2.781898 2.190475 1.716267 0.1500511 0.1930885 0.3057938 0.6756096 0.9942665 0.5575294 1.065151 1.537033 0.586235 1.173817 1.189739 0.09774399 0.5137711 2.381878 2.96682 3.009995 2.015781 1.363113 1.673275 1.683136 1.553677 1.49041 0.781826 1.415455 2.43338 2.390919 1.479382 0.8041382 0.3050499 0.003475189 0.8193703 1.305435 0.2059669 2.926861 2.844872 1.546822 0.3818016 0.1454582 0.02614975 0.2379227 1.917976 2.488995 3.006264 3.191418 3.371536 3.715149 3.804737 3.692001 3.196453 3.138004 3.74258 3.644039 3.079853 3.226917 3.250248 2.89399 2.875111 1.668022 0.5994911 1.816929 1.811703 1.991848 2.257687 2.285259 2.795792 3.048336 3.055126 2.775127 2.904232 2.924091 2.543945 3.075893 3.418888 3.660351 4.363892 4.132656 3.70612 3.087811 3.15612 3.237206 3.93449 3.978218 3.931244 3.69986 3.507931 3.6008 3.289841 3.106987 2.693066 2.703785 3.704182 3.791233 3.202206 3.431438 3.677784 3.609112 2.980419 3.508675 3.472008 3.297455 2.973442 2.878887 2.267212 2.565777 0.198967 0.2522736 0.2698936 0.6372261 3.235603 4.837448 5.03072 4.417583 4.120041 -9999 -9999 -9999 -9999 -9999 -9999 -9999 -9999 -9999 -9999 -9999 -9999 -9999 -9999 -9999 -9999 -9999 -9999 -9999 -9999 -9999 -9999 -9999 -9999 -9999 -9999 -9999 -9999 -9999 -9999 -9999 -9999 -9999 -9999 -9999 -9999 -9999 -9999 -9999 -9999 
-9999 -9999 -9999 -9999 -9999 -9999 -9999 -9999 -9999 -9999 -9999 -9999 -9999 -9999 -9999 -9999 -9999 -9999 5.052944 4.58139 4.55125 3.872627 3.610382 4.302414 3.884438 3.447628 0.9419518 2.426441 2.619152 2.886051 3.85358 3.061398 0.09546661 0.03311157 -0.09737396 -0.1190376 0.04045868 0.7966766 0.9346428 0.06975555 0.012146 0.002811432 0.1786652 0.0853157 0.02275848 -0.08459854 0.2079201 1.994705 1.761189 1.175072 1.016384 0.1688538 0.507267 0.002624512 0.1222038 0.2324829 0.3528633 1.3302 1.694904 2.073074 1.159119 0.4647331 0.7559662 2.114166 2.970356 3.006065 1.653198 1.996658 1.625286 1.65572 1.106232 0.3100243 0.1801682 0.5732765 1.699226 1.598267 0.9890862 0.1458473 0.2486649 0.318924 0.2644272 0.4296837 0.297348 3.163868 3.125114 2.228195 1.306183 0.2374535 0.2152023 0.02033997 0.9830284 2.225971 3.124893 3.331482 3.301453 3.58746 3.857525 3.830669 3.492661 3.16217 3.20298 3.185753 2.850773 3.219326 3.404854 3.562286 3.554546 3.07769 2.052166 1.680252 1.439518 2.110676 2.203144 2.217831 2.778545 2.790657 2.855824 2.618816 2.914616 3.121021 3.214344 3.049374 3.755924 4.038551 4.303631 4.263981 3.284538 3.187038 3.297554 3.204201 3.870785 3.871632 3.950958 4.003021 3.613731 3.357101 3.328129 3.71595 3.366081 3.472412 3.412224 3.544514 3.897282 4.182968 4.263374 4.088192 3.241657 2.75531 2.662945 2.490486 2.068836 1.715878 0.1351814 1.120674 2.380928 3.360554 3.119587 0.8797836 4.345139 5.075001 5.059124 3.791077 3.144882 3.323608 -9999 -9999 -9999 -9999 -9999 -9999 -9999 -9999 -9999 -9999 -9999 -9999 -9999 -9999 -9999 -9999 -9999 -9999 -9999 -9999 -9999 -9999 -9999 -9999 -9999 -9999 -9999 -9999 -9999 -9999 -9999 -9999 -9999 -9999 -9999 -9999 -9999 -9999 -9999 
-9999 -9999 -9999 -9999 -9999 -9999 -9999 -9999 -9999 -9999 -9999 -9999 -9999 -9999 -9999 -9999 -9999 -9999 -9999 4.31879 4.07653 4.133915 3.159676 2.723648 2.420361 1.855076 1.30616 0.7370415 0.6833611 2.002266 2.699139 0.1350365 0.1768303 -0.006626129 -0.06301117 -0.09614182 0.01549149 1.338337 1.461193 0.1654892 0.2652435 0.1720276 -0.03662872 0.2912674 0.01327133 -0.09580612 -0.1159592 1.035789 1.346462 1.318027 0.7504425 0.07694244 0.06927872 0.2473183 0.09937668 2.00985 2.054771 1.624458 2.095589 2.292919 2.184505 0.2472 0.2627106 1.118782 2.212612 2.101189 1.988697 1.84211 1.700157 1.503643 1.491764 0.09562683 0.3279076 0.4028816 0.9941788 0.8421021 0.2029762 0.1161842 0.1906319 0.1658707 0.8097458 1.086521 0.5607033 1.551727 2.26268 2.338257 1.932739 0.1411819 1.389656 0.02288055 1.997669 2.72036 3.223633 3.267651 3.315632 3.071415 3.604053 3.434494 3.363831 3.296501 2.211353 2.2714 1.901817 3.653065 3.794285 3.127464 3.278072 3.381104 2.345844 1.809174 1.77832 2.042183 2.147751 2.377045 2.677734 3.035454 3.041836 3.09724 3.196198 3.010273 3.175632 3.086456 3.370903 4.009693 4.297276 4.041904 3.276237 3.70644 3.597351 3.184292 3.401707 3.503895 4.082279 4.043327 4.081211 4.399364 3.869686 3.776344 3.696045 3.430168 3.422382 3.853764 4.433964 4.879738 4.945572 4.397049 4.345608 2.672466 0.8142128 0.4360771 0.2664642 0.2032738 0.2014503 2.771446 3.284252 3.718124 3.995789 3.908558 5.117062 4.910526 4.785259 3.784851 3.039124 3.162239 -9999 -9999 -9999 -9999 -9999 -9999 -9999 -9999 -9999 -9999 -9999 -9999 -9999 -9999 -9999 -9999 -9999 -9999 -9999 -9999 -9999 -9999 -9999 -9999 -9999 -9999 -9999 -9999 -9999 -9999 -9999 -9999 -9999 -9999 -9999 -9999 -9999 -9999 -9999 
-9999 -9999 -9999 -9999 -9999 -9999 -9999 -9999 -9999 -9999 -9999 -9999 -9999 -9999 -9999 -9999 -9999 -9999 -9999 -9999 3.932785 3.679451 3.093124 2.608719 1.567341 1.917351 1.706413 1.505089 0.1519356 0.3448219 0.2004395 0.09683609 0.2006149 -0.09765244 -0.1221504 0.9811096 0.9795609 1.330776 1.399265 0.143837 0.1512909 0.2549248 0.08340073 0.1101913 0.08586502 0.06536865 -0.113327 -0.1280022 0.9718132 0.8064842 0.09815216 0.003108978 -0.00818634 -0.009414673 1.29232 2.10648 2.126003 1.700993 2.198826 2.248489 1.908878 0.7041702 0.1052055 1.299557 1.396793 1.980164 2.094028 2.259388 1.835728 1.901569 1.978378 1.780636 0.4071655 0.6076965 0.9416695 0.2779541 0.2646904 0.08012772 0.2277412 0.1098709 0.4979439 0.6311493 0.3316383 0.4283562 1.873604 1.663616 1.595509 1.765694 2.933933 2.938492 0.1332512 2.224602 2.962166 3.219685 3.106186 3.297859 3.456093 3.38636 3.425766 3.262882 2.879704 2.677021 2.736622 3.917507 4.018551 3.397129 3.028587 3.082928 1.77763 1.783005 2.025204 2.105888 1.655598 2.145828 2.102276 2.340065 2.822018 3.962524 3.752472 3.212433 2.88628 2.620201 3.361111 3.916988 3.903347 3.87225 3.418495 3.582371 3.301716 3.249828 3.279083 3.773518 3.933945 4.52755 4.380943 4.348434 3.806351 3.777882 3.94096 3.865959 4.231068 4.087887 4.356148 5.342377 6.148834 5.257874 4.439152 2.821388 0.768013 0.2543221 0.3634453 2.295395 3.970116 4.67342 4.705837 4.301254 4.895763 5.681931 5.693516 5.07761 4.769798 4.434116 3.866852 4.540115 3.634068 -9999 -9999 -9999 -9999 -9999 -9999 -9999 -9999 -9999 -9999 -9999 -9999 -9999 -9999 -9999 -9999 -9999 -9999 -9999 -9999 -9999 -9999 -9999 -9999 -9999 -9999 -9999 -9999 -9999 -9999 -9999 -9999 -9999 -9999 -9999 -9999 -9999 -9999 
-9999 -9999 -9999 -9999 -9999 -9999 -9999 -9999 -9999 -9999 -9999 -9999 -9999 -9999 -9999 -9999 -9999 -9999 -9999 -9999 3.935997 3.852844 6.048527 5.920303 5.43037 3.122498 3.402225 3.213245 1.674995 0.7715149 0.7268448 0.02296448 -0.111927 -0.138298 0.8638535 1.001865 1.065952 1.304749 1.565651 0.8921089 0.2865715 0.2281113 0.1229172 1.471443 1.475697 -0.1170883 -0.05472565 -0.08185196 -0.07000351 0.2784653 0.5398026 1.403004 2.191319 2.172958 2.178024 1.755787 1.837463 1.91996 1.959965 2.857944 2.957027 1.657059 1.388184 1.432838 1.752205 2.316681 2.785675 2.770008 2.560745 2.164185 2.308079 2.311943 0.3337898 0.5074158 0.6072388 0.3204079 0.3284454 0.1477547 0.3460045 0.2900658 0.2309685 0.1975517 0.2937775 0.3362465 0.122715 1.496712 1.877316 2.683071 3.19202 2.974983 2.334747 0.1966858 2.471264 2.997524 3.235348 3.564487 3.537708 3.391949 3.031887 3.110161 3.19632 3.287239 2.922421 3.556515 3.864929 3.415829 3.281231 3.09687 1.871727 1.829201 1.538937 1.12373 1.673126 1.83165 1.597282 1.764221 2.610466 3.379124 3.378883 2.949085 2.128178 2.675556 3.677494 3.974262 4.053268 4.09761 3.475079 3.339146 3.007744 3.32729 3.213638 3.947254 4.004314 4.120888 4.290062 4.527985 3.97036 3.752926 3.921795 4.246269 4.262123 4.269371 4.608784 5.492886 6.071224 5.144012 4.623882 2.066967 0.1798401 0.3101883 0.3308945 3.363201 3.718513 5.034363 5.155895 5.048344 4.885815 5.665314 5.788742 5.362427 5.252602 4.511292 4.32795 4.503704 3.996517 3.734116 -9999 -9999 -9999 -9999 -9999 -9999 -9999 -9999 -9999 -9999 -9999 -9999 -9999 -9999 -9999 -9999 -9999 -9999 -9999 -9999 -9999 -9999 -9999 -9999 -9999 -9999 -9999 -9999 -9999 -9999 -9999 -9999 -9999 -9999 -9999 -9999 -9999 
-9999 -9999 -9999 -9999 -9999 -9999 -9999 -9999 -9999 -9999 -9999 -9999 -9999 -9999 -9999 -9999 -9999 -9999 -9999 -9999 -9999 7.633724 7.328445 7.323486 6.521957 5.716503 3.590126 3.262901 3.09639 1.868092 0.7683182 0.0127449 0.145237 -0.1510887 -0.02389908 0.3746109 0.1053505 1.193802 1.267033 0.6480637 0.4099121 0.131176 1.242603 1.865463 1.389168 0.9057541 -0.0635376 -0.0146637 0.2565689 1.341644 1.584991 2.081268 2.162457 2.721989 2.478027 2.217403 1.888405 2.180943 2.08176 2.385735 2.494698 1.221478 1.715202 2.104881 2.149235 2.542107 2.772381 2.96167 2.466473 2.03529 2.13752 3.347347 3.329948 2.484295 0.9952698 0.4456291 0.3808174 0.8853302 0.7571259 0.3292618 0.1830063 0.1894951 0.1199112 0.235939 0.3820038 1.535259 1.930767 2.631271 3.177322 2.887707 2.255974 0.07860947 2.246536 2.429543 3.149986 3.345325 3.489841 3.394901 3.064785 3.137367 2.938522 2.931782 2.700798 2.656471 2.979046 3.131615 2.839439 2.484356 1.308796 2.001202 1.938457 1.325119 1.661198 1.917435 1.946465 1.118343 2.373562 2.746151 2.878246 3.114914 3.02787 2.630455 3.501877 4.028187 3.919819 4.146587 4.066586 2.681583 3.110443 3.042065 3.379658 3.848034 3.939625 4.00185 4.115902 4.10083 3.84137 3.639992 4.052208 4.404644 4.265656 4.209213 3.588882 5.057583 5.066795 4.546822 4.595436 1.608463 0.2583389 3.737083 3.394169 3.791317 4.151966 4.713905 4.936157 4.772045 4.95219 4.665344 5.085529 5.041115 5.051517 4.606174 4.276608 4.059982 3.478237 3.344357 -9999 -9999 -9999 -9999 -9999 -9999 -9999 -9999 -9999 -9999 -9999 -9999 -9999 -9999 -9999 -9999 -9999 -9999 -9999 -9999 -9999 -9999 -9999 -9999 -9999 -9999 -9999 -9999 -9999 -9999 -9999 -9999 -9999 -9999 -9999 -9999 -9999 
-9999 -9999 -9999 -9999 -9999 -9999 -9999 -9999 -9999 -9999 -9999 -9999 -9999 -9999 -9999 -9999 -9999 -9999 -9999 -9999 -9999 -9999 7.734016 7.762383 7.177708 6.546513 5.403614 4.472084 4.013744 2.879143 0.165287 -0.002998352 -0.05925751 0.02269363 0.1009674 -0.01218033 0.5158234 1.297478 1.22858 0.04628754 1.566559 1.665508 1.699871 1.760223 1.503727 1.034866 0.1612968 0.155407 0.7392654 1.335449 1.724918 1.954136 2.178783 2.578671 2.474178 2.555698 2.023556 2.232452 2.147919 1.85334 0.3862114 0.7428284 1.723431 2.204258 2.23658 2.436226 2.758888 2.693325 2.251858 2.357769 1.451447 3.153557 3.55838 3.684639 3.690945 1.939854 2.988941 2.017757 0.6990547 0.08839798 0.01729965 0.08903885 0.07887268 0.07099915 0.2871704 1.500656 1.726357 2.179047 2.019688 1.669956 1.033657 0.2539787 0.0709877 1.846085 2.955769 3.069458 3.180553 3.060196 3.02195 3.204601 2.954716 2.015232 1.609314 1.889175 2.262535 2.377068 1.933609 1.519428 1.341839 1.907932 2.026699 2.046276 2.204472 1.717873 2.030006 1.651367 1.730461 2.092026 3.367451 3.311451 2.98127 2.958862 3.151508 3.572762 3.874783 3.930607 2.939518 2.976814 3.06192 3.443581 3.412022 3.686008 3.998459 4.108234 4.142307 4.042122 3.867672 3.275856 3.581707 4.006435 4.139126 3.804829 3.320419 4.477093 4.242615 3.283772 2.45155 3.863647 3.824665 3.773293 3.993332 3.922756 4.244766 4.453644 4.326752 4.589649 4.883484 4.585995 4.482059 4.467049 4.468407 4.316238 4.218548 4.169659 3.194832 3.218616 3.177559 -9999 -9999 -9999 -9999 -9999 -9999 -9999 -9999 -9999 -9999 -9999 -9999 -9999 -9999 -9999 -9999 -9999 -9999 -9999 -9999 -9999 -9999 -9999 -9999 -9999 -9999 -9999 -9999 -9999 -9999 -9999 -9999 -9999 -9999 -9999 -9999 
-9999 -9999 -9999 -9999 -9999 -9999 -9999 -9999 -9999 -9999 -9999 -9999 -9999 -9999 -9999 -9999 -9999 -9999 -9999 -9999 -9999 -9999 8.377789 7.676674 7.950127 7.816967 6.055305 5.203114 5.278503 2.395264 2.326218 2.224159 2.065552 2.491871 1.972717 0.05778503 1.068836 0.9094658 1.08128 -0.004333496 1.388241 1.836472 1.699654 1.448875 1.347179 0.113308 -0.07374573 0.3746071 0.2782097 1.62207 1.780979 2.198601 2.009209 2.148472 2.047024 2.501587 2.117641 2.067272 1.952999 0.197834 0.9789047 0.09332275 1.69323 2.18243 2.544395 2.57098 2.559139 1.9664 2.52375 2.422989 0.9292145 2.459023 3.542042 3.891945 3.510857 1.807621 2.558826 3.304207 3.298012 2.483044 0.6268158 0.008911133 0.1602364 0.092659 0.2019348 0.2115898 1.637451 1.649441 0.2966614 0.6467361 1.661392 1.648502 0.9254875 0.238636 2.345749 2.51572 2.684341 2.217461 2.904823 3.079216 2.690777 2.589512 1.718311 1.442715 2.041645 2.253983 2.196953 1.597504 2.594852 2.427788 2.016144 2.01712 1.916855 2.044952 2.303734 2.23571 1.681915 2.095581 2.853661 2.977791 2.826317 3.035225 3.380051 3.33424 3.180386 2.915417 3.642628 3.783875 3.420635 3.523952 3.659554 4.161507 3.948254 3.928478 3.942345 3.821777 3.380501 3.206753 3.551472 3.43145 3.259602 3.004826 3.012096 2.725407 2.616158 2.703022 3.938107 4.400345 4.518188 4.475182 4.304703 4.456852 4.280518 4.697739 4.68412 4.529709 4.423645 4.400494 4.057247 4.227592 4.439014 4.259583 4.42514 4.148232 3.689186 3.43515 3.03056 2.724045 -9999 -9999 -9999 -9999 -9999 -9999 -9999 -9999 -9999 -9999 -9999 -9999 -9999 -9999 -9999 -9999 -9999 -9999 -9999 -9999 -9999 -9999 -9999 -9999 -9999 -9999 -9999 -9999 -9999 -9999 -9999 -9999 -9999 -9999 -9999 
-9999 -9999 -9999 -9999 -9999 -9999 -9999 -9999 -9999 -9999 -9999 -9999 -9999 -9999 -9999 -9999 -9999 -9999 -9999 -9999 -9999 -9999 -9999 7.998096 8.071133 7.817429 6.984421 7.053692 6.542183 5.612289 3.395626 2.688187 3.265179 3.096264 2.583206 0.9885902 1.20858 1.389977 2.099152 0.06042099 -0.07600021 1.16531 -0.1301537 -0.03887558 0.01278687 1.058628 1.246189 1.023514 1.866592 2.364269 2.331379 2.236813 1.902687 1.966476 1.9939 1.78043 1.565411 1.172253 1.112679 0.5233727 0.282608 0.3632164 1.603954 1.665913 1.936897 2.281292 2.225517 1.939354 1.956905 1.973854 1.323036 1.197884 2.588051 3.224697 3.028175 1.505222 2.04179 3.156681 3.353985 2.668175 2.5019 0.1773071 0.2812233 0.3678627 0.09786224 0.01551056 0.3407364 0.5195122 0.2857666 1.340164 2.271114 1.741543 1.391178 0.08141327 -0.007003784 1.448013 1.60408 2.109623 2.791222 2.893337 2.797009 2.7911 1.896317 1.467194 1.591938 1.785938 1.531536 1.825836 2.471676 2.401451 1.723801 1.26049 1.680573 2.321499 2.386539 2.381855 1.639553 2.19574 2.990059 3.315662 2.874401 2.681728 2.861416 2.911762 2.497242 3.341736 3.949493 4.030388 3.715103 3.460617 3.469269 3.273701 3.101635 3.112297 3.385292 2.689323 2.773983 3.639626 3.596184 3.597294 2.77541 0.1681671 2.036903 3.653362 3.561069 3.693378 4.366364 4.740314 4.862881 4.532654 4.471809 4.446548 4.411533 4.586571 4.644791 4.342457 4.344227 4.116806 4.247551 4.571007 4.161301 4.508816 4.479568 4.360104 3.934723 3.849884 4.134274 3.957466 -9999 -9999 -9999 -9999 -9999 -9999 -9999 -9999 -9999 -9999 -9999 -9999 -9999 -9999 -9999 -9999 -9999 -9999 -9999 -9999 -9999 -9999 -9999 -9999 -9999 -9999 -9999 -9999 -9999 -9999 -9999 -9999 -9999 -9999 -9999 
-9999 -9999 -9999 -9999 -9999 -9999 -9999 -9999 -9999 -9999 -9999 -9999 -9999 -9999 -9999 -9999 -9999 -9999 -9999 -9999 -9999 -9999 -9999 -9999 7.648975 7.23988 7.48354 7.236389 7.133553 6.338043 4.832798 3.210835 2.875874 2.955612 2.544495 -0.02796936 1.056252 2.389771 2.544136 1.770443 -0.05044937 -0.1582146 -0.09906006 -0.1110039 0.8622131 1.665112 1.438465 1.09494 2.052841 2.477665 2.951813 3.037975 2.863651 2.105305 2.084049 1.640053 0.3480492 0.5015984 0.3710594 0.1489944 0.194252 1.055008 1.12336 0.9054146 1.379581 1.289471 0.2442207 1.419079 1.919327 1.946442 1.165066 0.6954536 0.2804909 2.276318 1.409336 1.273239 2.54388 3.5047 3.944263 3.214657 2.574429 1.270477 0.609726 0.3141975 0.2040215 0.1164665 0.4953804 1.30566 1.530827 2.975033 3.3377 2.715195 2.551285 2.301014 -0.0125885 0.04540634 0.235466 2.098736 2.623867 2.702023 2.624744 2.825127 2.823574 2.265274 2.008007 1.965042 0.2862511 1.138931 1.843403 1.845814 1.510895 1.191612 1.313866 1.273914 2.200974 2.180317 1.24469 1.828903 3.243626 3.439014 3.346565 2.400036 2.884727 2.957321 3.938816 3.345676 3.788754 3.959942 2.738567 2.89764 2.909557 2.630108 2.781834 3.104416 3.041565 1.493553 1.916954 3.298073 3.547783 3.542896 2.948463 0.1642799 2.820644 3.767414 4.050568 3.863083 4.449245 4.463142 4.679279 4.251297 4.281502 4.513454 4.163498 3.706154 4.215858 4.248562 4.313789 4.148163 4.320923 4.557987 4.633446 5.014324 5.150291 4.730473 4.184361 4.573315 4.61734 4.291721 4.149746 -9999 -9999 -9999 -9999 -9999 -9999 -9999 -9999 -9999 -9999 -9999 -9999 -9999 -9999 -9999 -9999 -9999 -9999 -9999 -9999 -9999 -9999 -9999 -9999 -9999 -9999 -9999 -9999 -9999 -9999 -9999 -9999 -9999 -9999 
-9999 -9999 -9999 -9999 -9999 -9999 -9999 -9999 -9999 -9999 -9999 -9999 -9999 -9999 -9999 -9999 -9999 -9999 -9999 -9999 -9999 -9999 -9999 -9999 7.567822 7.460159 7.549702 7.475277 7.224449 6.938629 6.075363 4.434147 3.181175 1.805145 0.9698067 0.08942413 1.943901 2.416859 2.776505 2.171951 -0.1161842 0.04413986 -0.08111954 0.04155731 0.6951942 1.673885 1.533489 1.162918 0.5090294 1.885338 2.472923 2.46619 1.482105 1.402336 1.47599 0.2211456 0.1666069 0.03376007 0.3643646 0.2369804 0.2522354 1.158016 1.126213 0.8057137 2.105373 2.363602 1.751942 0.278965 1.145924 1.2659 0.899498 0.3184052 1.699726 3.539421 3.471706 2.222755 2.110733 3.353958 3.40015 2.931641 2.275509 1.658943 0.9412613 0.4051819 0.2263718 0.3676605 1.925785 1.899776 2.656448 2.472794 3.029198 2.875839 2.870243 2.657124 1.085266 0.1154747 -0.004039764 1.891125 2.884388 3.021206 3.364681 3.05999 3.041893 2.964645 2.636135 2.594368 1.650211 0.2276344 1.211105 1.173321 0.1107597 1.522114 1.73576 1.567341 0.2323303 0.1985893 1.367798 1.471748 3.19474 2.961929 2.645294 2.094219 2.955154 3.014999 3.887032 3.375 2.557465 2.4645 2.294041 2.28788 2.936451 2.436153 2.702293 2.259846 2.377987 0.2922363 1.476406 3.278286 3.277599 2.951534 0.1191597 2.022861 2.790154 3.83086 3.88578 4.066444 4.149319 4.877941 4.560104 4.478455 4.2575 4.46302 4.367668 4.492779 4.278339 4.144829 4.741146 4.574287 4.317215 4.740967 4.944145 5.044418 4.897831 4.565998 4.185963 4.569149 4.64584 4.51865 4.658607 4.199863 -9999 -9999 -9999 -9999 -9999 -9999 -9999 -9999 -9999 -9999 -9999 -9999 -9999 -9999 -9999 -9999 -9999 -9999 -9999 -9999 -9999 -9999 -9999 -9999 -9999 -9999 -9999 -9999 -9999 -9999 -9999 -9999 -9999 
-9999 -9999 -9999 -9999 -9999 -9999 -9999 -9999 -9999 -9999 -9999 -9999 -9999 -9999 -9999 -9999 -9999 -9999 -9999 -9999 -9999 -9999 -9999 -9999 -9999 7.487705 7.710415 7.70414 7.303383 6.699478 5.866165 4.865749 4.461048 3.956512 0.6256485 0.1004982 1.344997 1.921631 2.01833 1.307835 0.3384895 0.2303047 0.2297287 0.05297089 0.005405426 1.246643 0.9711761 0.03533173 0.267292 0.1798973 0.262394 0.3767052 0.4203186 1.111824 1.110348 0.1529846 0.2132149 0.02062225 0.002376556 0.1304054 0.1071587 0.0190239 0.2446747 0.2347336 2.312874 2.497288 2.089676 2.24456 1.987637 0.7313919 0.3955002 0.1763344 2.374313 4.044117 4.147793 3.852406 2.975437 2.705299 2.296307 2.776608 2.44952 2.31321 1.340015 0.2197113 0.2522812 0.3978386 2.120087 2.191624 1.857975 2.102257 2.041813 2.873341 2.974972 3.083183 2.781963 0.6925926 0.03087234 2.330288 2.612003 3.203777 3.253593 3.005074 3.032906 2.91254 2.681366 2.721416 2.653503 0.2347336 0.2698669 0.1884613 1.50478 1.779926 1.810261 1.514324 0.3410187 0.3284073 1.244617 1.368755 0.95924 0.8897858 2.026161 2.37532 3.241848 3.348564 3.805504 3.432301 2.934769 2.270264 2.212475 2.311802 2.25098 1.982052 2.054249 1.207077 0.4955521 0.199894 0.03766632 1.434082 1.757538 2.2906 3.455917 3.293396 2.586529 3.184879 3.863178 4.709072 4.843918 4.878838 4.77475 4.886993 4.456013 4.522381 4.815689 4.94379 4.25325 4.636066 4.786007 4.852581 4.419331 4.360935 4.540932 5.121922 4.665844 4.684414 4.574673 4.703621 4.410522 4.186298 4.570129 4.334972 -9999 -9999 -9999 -9999 -9999 -9999 -9999 -9999 -9999 -9999 -9999 -9999 -9999 -9999 -9999 -9999 -9999 -9999 -9999 -9999 -9999 -9999 -9999 -9999 -9999 -9999 -9999 -9999 -9999 -9999 -9999 -9999 -9999 
-9999 -9999 -9999 -9999 -9999 -9999 -9999 -9999 -9999 -9999 -9999 -9999 -9999 -9999 -9999 -9999 -9999 -9999 -9999 -9999 -9999 -9999 -9999 -9999 -9999 -9999 7.78265 7.636787 7.339619 6.527794 5.66515 5.08947 4.522827 3.700089 2.289936 0.0514946 0.02314758 2.757347 2.300674 1.421154 0.5065002 0.2341156 0.007152557 -0.007301331 0.1073532 -0.003112793 0.1028633 0.1065063 0.01320267 0.1041908 0.1240273 0.1479912 0.3130569 0.245903 0.18853 0.135128 0.2326202 0.1010628 0.08329391 0.1734848 1.288734 1.618271 1.485706 2.069736 2.431408 2.699188 2.645435 2.554821 2.437763 0.2999496 0.2841415 0.1168022 2.17004 3.72683 3.781021 2.51614 2.965458 2.706367 2.541153 3.184517 3.042992 2.816711 2.417683 1.364323 1.973965 1.517906 1.575874 1.537014 1.511852 1.374184 1.838402 2.87735 2.955147 3.080566 3.107834 2.386837 0.2438698 1.587437 2.466755 2.696999 2.896263 2.886627 2.869019 2.607067 2.597702 2.649933 2.078632 0.3025017 0.3226089 0.1960526 0.8171959 1.961372 2.379753 1.318989 0.3367844 1.835468 2.606022 1.470707 0.9274101 1.388962 2.316547 2.617668 3.260422 3.169445 2.886387 3.008877 2.999748 2.684555 2.309547 2.42141 2.781612 1.623047 0.9282074 0.8816109 0.05410767 0.09036255 0.1338615 0.1944885 2.285912 3.250858 3.579723 3.356678 3.710464 4.097847 4.460987 4.759472 4.849586 4.939808 4.720665 4.621651 4.157639 4.75169 4.575199 4.613182 4.155579 4.354362 4.421333 4.465111 4.504475 4.192108 4.521111 4.444599 5.008308 4.55267 4.517914 4.602879 4.480835 4.596195 4.036701 3.988453 3.904678 -9999 -9999 -9999 -9999 -9999 -9999 -9999 -9999 -9999 -9999 -9999 -9999 -9999 -9999 -9999 -9999 -9999 -9999 -9999 -9999 -9999 -9999 -9999 -9999 -9999 -9999 -9999 -9999 -9999 -9999 -9999 -9999 
-9999 -9999 -9999 -9999 -9999 -9999 -9999 -9999 -9999 -9999 -9999 -9999 -9999 -9999 -9999 -9999 -9999 -9999 -9999 -9999 -9999 -9999 -9999 -9999 -9999 -9999 7.534981 7.407993 6.764759 6.320026 6.01796 4.235966 3.987686 1.661255 1.14156 1.649281 3.078045 3.262901 3.171989 1.94389 0.2039948 0.3718834 0.8757019 2.552784 0.6884727 0.4568329 0.8639565 0.1164818 0.09235764 0.1195946 0.2053795 -0.01402283 -0.009391785 0.1357422 0.08203125 0.06544113 0.163002 0.3589439 0.104744 0.09483719 1.933395 2.062489 1.649609 2.102909 2.961849 2.672684 2.730656 2.568146 2.405846 0.4296455 0.3007736 0.1435242 -0.03983307 1.494732 2.004677 2.399609 2.045033 2.819817 2.824963 3.060501 3.023594 2.824642 2.39938 2.708134 2.145428 2.370171 2.130371 1.958595 1.476048 1.033855 1.822475 3.55275 3.241871 3.07032 2.909958 2.973846 2.103088 0.2961349 1.212196 1.430435 2.273251 2.258152 2.16312 1.955593 2.212528 1.744392 0.4249153 0.4071312 0.485424 0.4731903 0.3414192 0.2863655 0.3090706 0.3922844 1.973335 3.22887 3.147247 3.004223 1.38958 1.298332 2.240864 2.615414 3.10117 3.254063 3.309269 3.123192 2.79533 1.919518 2.545448 2.82243 3.026375 2.015877 0.2774353 0.2123299 0.165947 0.1289253 0.211998 1.651905 3.036446 3.316368 3.74675 3.974304 3.883057 4.136433 4.254013 4.415009 4.770992 4.594372 4.663658 3.992134 4.120522 4.59602 3.881706 4.040237 4.145721 4.183079 4.117954 4.205154 4.228008 4.305622 3.944221 4.489983 4.627995 4.265163 4.422421 4.664577 4.577499 4.645424 4.123066 4.927711 4.156094 4.0588 -9999 -9999 -9999 -9999 -9999 -9999 -9999 -9999 -9999 -9999 -9999 -9999 -9999 -9999 -9999 -9999 -9999 -9999 -9999 -9999 -9999 -9999 -9999 -9999 -9999 -9999 -9999 -9999 -9999 -9999 -9999 
-9999 -9999 -9999 -9999 -9999 -9999 -9999 -9999 -9999 -9999 -9999 -9999 -9999 -9999 -9999 -9999 -9999 -9999 -9999 -9999 -9999 -9999 -9999 -9999 -9999 -9999 -9999 6.746983 6.469818 6.329395 4.7687 3.796925 2.95903 2.526421 1.664608 1.934898 2.724052 3.016006 2.599655 2.441422 1.277943 1.253807 2.901123 3.028126 2.709976 0.3751869 1.320087 1.076508 0.03815079 0.002651215 -0.05751801 -0.08566284 0.1235619 -0.0790329 -0.09941864 -0.06824875 0.004199982 0.112133 0.04766464 0.5773354 1.559704 1.878693 1.760509 2.097027 2.626335 3.151283 2.543411 2.293011 1.37735 0.4827576 1.248562 1.127728 -0.2338448 1.806683 2.186188 2.85463 2.999104 3.082409 3.098923 2.880039 2.769772 2.62009 2.381382 2.654556 2.520039 2.296928 2.383358 2.337605 2.209763 2.256947 2.265148 3.516644 3.340179 3.002102 3.120667 3.340961 3.349323 2.635998 0.1268883 0.2735863 0.3287201 0.9568558 1.915218 2.835018 2.789299 1.944736 1.05093 1.21199 1.30217 1.309879 0.2581329 0.2507668 0.2913818 1.66951 1.556026 3.156288 3.449585 2.99662 1.137604 0.5328941 1.438553 2.963554 2.99102 3.36673 3.763222 3.299297 2.842686 1.554062 2.033268 2.926945 3.067844 2.021194 0.1051712 0.1260643 0.1625023 0.9366493 1.537842 3.112419 3.219906 3.368019 3.624062 4.387913 4.368759 4.072121 3.837231 4.151157 4.51424 4.506157 4.075943 3.469723 4.002804 4.239887 3.678661 4.294331 4.186714 4.090611 4.017387 4.009163 3.907898 4.042393 4.118572 4.055714 4.287323 4.293598 4.117123 4.098297 4.036705 4.322365 4.013573 4.204948 4.25502 3.953121 -9999 -9999 -9999 -9999 -9999 -9999 -9999 -9999 -9999 -9999 -9999 -9999 -9999 -9999 -9999 -9999 -9999 -9999 -9999 -9999 -9999 -9999 -9999 -9999 -9999 -9999 -9999 -9999 -9999 -9999 -9999 
-9999 -9999 -9999 -9999 -9999 -9999 -9999 -9999 -9999 -9999 -9999 -9999 -9999 -9999 -9999 -9999 -9999 -9999 -9999 -9999 -9999 -9999 -9999 -9999 -9999 -9999 -9999 -9999 6.22205 5.615917 4.191433 4.144833 3.01181 2.527691 1.622402 2.186893 2.060818 1.655308 0.2799263 0.2368202 1.392365 1.610081 3.333168 3.391018 2.723797 0.06704712 1.090439 1.121868 -0.04856491 -0.1701813 -0.1077576 -0.1315498 -0.04091263 -0.027771 0.00856781 0.01859283 0.2253227 0.09273148 0.1177177 0.1405411 0.10326 1.392704 1.881031 1.790306 1.79565 2.9202 2.50164 1.395256 1.670704 1.71349 2.303566 2.014709 1.333611 1.800369 2.083527 2.88274 3.169277 3.356335 2.776314 2.492664 2.602627 2.341278 2.219894 2.316265 2.396137 2.597202 2.881943 2.734489 2.217812 2.667084 2.569965 2.444366 3.106304 3.163826 3.325249 3.53252 3.4165 3.049641 2.503727 0.2406998 0.2688332 1.259647 2.508526 2.886051 3.210567 2.326908 2.530102 3.619476 2.531826 1.14175 0.8243217 0.3332672 2.270092 2.572357 2.527679 2.743614 2.756702 2.647076 1.761093 2.143833 2.187622 2.410294 2.701279 3.183949 3.367916 3.34956 2.970154 1.448032 0.4261932 1.986755 1.879463 0.2844772 0.09655762 1.203461 0.7654266 1.975433 3.195488 3.203838 3.39436 3.398296 3.780457 4.578362 4.507462 4.5061 3.881107 4.105259 4.125809 4.722366 3.808189 4.039585 4.023201 4.031418 3.803513 4.000492 3.907345 4.012383 4.078369 3.998322 3.596321 4.058453 4.068691 3.985207 3.93182 3.757565 3.50285 3.538448 4.068634 4.132053 4.077312 5.279705 5.182934 3.832935 4.332485 -9999 -9999 -9999 -9999 -9999 -9999 -9999 -9999 -9999 -9999 -9999 -9999 -9999 -9999 -9999 -9999 -9999 -9999 -9999 -9999 -9999 -9999 -9999 -9999 -9999 -9999 -9999 -9999 -9999 -9999 
-9999 -9999 -9999 -9999 -9999 -9999 -9999 -9999 -9999 -9999 -9999 -9999 -9999 -9999 -9999 -9999 -9999 -9999 -9999 -9999 -9999 -9999 -9999 -9999 -9999 -9999 -9999 -9999 7.780167 4.235104 4.291805 4.071606 2.720303 2.709179 2.466713 1.951836 1.785759 2.028114 3.642441 3.021374 2.058758 1.699612 3.031395 2.868793 3.035366 0.01624298 -0.1196709 -0.04392242 -0.1915474 -0.08138275 -0.05378342 -0.147068 0.01387405 0.07680511 0.04781342 0.1241531 0.1916466 0.2027931 0.09802628 0.3086967 0.2019463 1.60952 1.447769 1.222416 1.525959 1.516853 1.364803 1.54932 1.385838 2.618904 3.123539 2.777447 2.324684 1.684341 2.846367 3.17157 3.396023 3.20417 2.895336 1.927345 2.181545 2.298809 1.853828 2.113544 2.477493 2.676727 2.828846 2.709595 2.739887 2.713036 2.638329 2.119759 2.722778 3.052654 3.428165 3.578064 3.336807 3.242077 2.524162 1.777061 0.09972382 1.376995 2.688175 2.769855 2.997948 2.855156 2.815987 3.592407 3.362141 1.460003 2.077206 0.4073906 2.327869 2.64851 2.70647 2.765255 2.566746 2.435795 2.410091 2.402172 2.435875 2.785988 2.748672 2.907333 3.021561 3.270439 2.539867 1.427071 0.2953339 0.2572098 0.2496872 1.232376 2.434631 2.433624 2.547005 1.85693 3.092365 3.056 3.202549 3.48164 4.066055 4.081966 4.177975 4.4077 4.942825 4.351475 4.250336 4.321369 4.343178 3.906879 3.612137 3.635906 3.695087 4.039089 3.924683 3.926083 3.970123 3.869034 3.741661 3.620815 3.433212 3.454388 4.059906 3.662457 3.657352 3.676521 3.68536 3.787518 4.133167 5.472126 5.593033 4.865517 4.02282 4.36729 -9999 -9999 -9999 -9999 -9999 -9999 -9999 -9999 -9999 -9999 -9999 -9999 -9999 -9999 -9999 -9999 -9999 -9999 -9999 -9999 -9999 -9999 -9999 -9999 -9999 -9999 -9999 -9999 -9999 
-9999 -9999 -9999 -9999 -9999 -9999 -9999 -9999 -9999 -9999 -9999 -9999 -9999 -9999 -9999 -9999 -9999 -9999 -9999 -9999 -9999 -9999 -9999 -9999 -9999 -9999 -9999 -9999 -9999 4.953411 4.757057 4.162201 2.833969 4.18948 4.462082 4.078663 3.341343 3.925022 4.132305 4.231476 3.771488 1.953793 1.270893 2.369125 1.824974 0.1346703 0.2355957 1.036674 0.2750626 -0.09255981 -0.1318474 -0.1628456 -0.01361465 -0.01132584 -0.02807236 0.426712 0.1767693 0.1675301 0.3020439 0.4038544 1.243938 2.107132 1.972752 1.604446 1.239986 0.9579201 1.078941 1.716225 1.717525 2.794823 2.968769 2.897507 2.665443 1.991344 3.091541 3.316486 3.376156 3.299362 2.764454 1.763943 1.917721 1.15366 0.3947868 1.333191 2.158226 2.08453 2.477245 2.132874 2.272343 2.558067 2.531208 1.757675 2.053535 3.32056 3.218712 2.957752 3.088959 2.993511 2.531712 2.279228 -0.03056335 0.02821732 1.487026 2.479916 2.826904 2.760208 2.68961 2.389153 2.376698 2.604176 2.541664 1.622948 2.28849 2.194775 2.69772 2.678982 2.526928 2.249321 2.360195 2.181023 2.28352 2.344215 2.236797 2.841953 2.504879 1.729412 0.1116333 0.1537209 0.1818275 0.2513924 1.931702 2.635757 3.403992 3.286472 3.223541 1.958313 3.314701 4.00832 3.308804 4.043766 4.004982 3.755955 3.620033 4.759548 4.77327 4.280945 4.21204 4.282166 3.999027 3.579327 4.078587 3.970482 3.943645 4.141769 3.956333 4.101849 4.072475 3.598755 3.312229 3.182812 3.153946 3.255409 4.039242 3.758743 3.664841 3.509655 3.884048 3.962425 4.175148 5.399506 5.384766 4.335152 3.816818 4.278847 -9999 -9999 -9999 -9999 -9999 -9999 -9999 -9999 -9999 -9999 -9999 -9999 -9999 -9999 -9999 -9999 -9999 -9999 -9999 -9999 -9999 -9999 -9999 -9999 -9999 -9999 -9999 -9999 -9999 
-9999 -9999 -9999 -9999 -9999 -9999 -9999 -9999 -9999 -9999 -9999 -9999 -9999 -9999 -9999 -9999 -9999 -9999 -9999 -9999 -9999 -9999 -9999 -9999 -9999 -9999 -9999 -9999 -9999 -9999 7.122234 6.157879 6.68745 4.779221 4.284332 3.818085 4.80835 4.550644 4.556076 4.730179 4.488991 3.142281 2.835052 1.978039 1.149845 0.7146873 0.4259148 0.2918854 0.05325317 0.1189575 0.05708694 0.06404495 0.05250549 1.087914 0.9405556 0.517662 0.2009087 0.05417252 -0.08012009 -0.0076828 1.812164 2.119152 2.226082 1.642109 0.4638557 0.3016853 1.15707 0.4086342 2.233948 2.875355 2.957951 2.936874 2.680763 1.944267 2.799194 3.290947 3.237644 3.071148 2.653683 0.9125137 0.321022 0.3284988 0.4019775 1.554756 1.980274 1.864948 1.557579 2.512611 2.155548 1.914349 1.441113 1.885551 2.521774 3.392044 3.553329 3.741955 3.768127 2.744713 2.76318 2.243721 1.558048 -0.02729034 0.4475746 0.8579712 2.927845 2.431667 2.810925 2.354286 2.637486 2.688576 3.037262 2.275269 2.289764 2.369049 2.28072 2.424812 2.467392 2.138474 1.640148 2.378815 2.309513 2.158504 2.12339 2.191578 2.338856 0.08171463 0.0580368 0.110405 0.1861992 1.324673 2.567272 3.315891 3.316166 3.193798 3.118286 2.746002 3.193813 3.893387 3.478241 3.599552 3.569679 3.576786 4.028419 4.381554 4.155926 4.291912 4.528946 4.249435 3.985889 3.934269 4.338669 4.285065 3.940384 3.826279 4.010864 4.161259 4.068821 3.686802 3.136631 3.028469 3.237972 3.234516 3.665543 3.647446 3.351681 3.701122 3.929108 4.3652 4.195492 4.286652 4.212994 4.11459 4.419567 4.165234 4.060848 -9999 -9999 -9999 -9999 -9999 -9999 -9999 -9999 -9999 -9999 -9999 -9999 -9999 -9999 -9999 -9999 -9999 -9999 -9999 -9999 -9999 -9999 -9999 -9999 -9999 -9999 -9999 -9999 
-9999 -9999 -9999 -9999 -9999 -9999 -9999 -9999 -9999 -9999 -9999 -9999 -9999 -9999 -9999 -9999 -9999 -9999 -9999 -9999 -9999 -9999 -9999 -9999 -9999 -9999 -9999 -9999 -9999 -9999 6.972595 6.439468 6.743687 6.11768 5.129631 5.089813 5.328228 5.275093 5.308365 5.930439 5.505299 5.076015 5.266495 3.890911 3.773006 1.155037 0.3110847 0.377224 0.1334915 0.4175606 0.1429291 0.1447601 0.5237885 0.7317085 0.08810806 0.05562592 -0.03427887 0.4794922 0.6953812 0.1439438 1.116528 1.790863 1.800827 1.811012 1.18758 2.577446 2.307465 2.502151 2.243046 2.867306 2.952847 2.943611 2.321205 2.413338 2.80883 2.641567 2.752274 2.351955 1.659573 0.9881821 0.1336555 0.2628021 0.5708389 0.8636284 1.869678 1.86742 2.545162 2.735184 2.170437 1.769878 1.851563 2.080502 2.821568 2.956303 3.364544 3.672504 3.983234 3.110138 2.411354 2.418472 1.263092 0.02284241 0.0839386 2.715954 3.282906 3.44902 2.801811 2.392902 2.509315 2.498199 2.502594 1.978992 1.15136 3.023476 3.401257 2.913509 2.681587 2.176525 2.089069 2.149307 2.218327 2.094334 1.952763 1.546196 0.05620193 0.08287811 0.1025238 0.1444778 1.584206 1.858303 2.844395 3.348278 3.310326 3.314945 3.402901 2.938297 2.805679 3.484791 3.259457 3.313938 3.762573 4.208244 4.272762 4.528503 4.244896 4.217026 4.490131 4.48148 4.232155 4.170231 4.382103 4.478043 4.175198 3.931133 4.211288 4.190361 4.0467 3.414783 2.772934 2.608086 2.924152 2.943913 3.010487 3.692734 3.458641 3.37561 3.943672 3.918674 3.778633 4.33358 4.071659 3.922684 4.078484 4.233635 4.457493 4.31575 -9999 -9999 -9999 -9999 -9999 -9999 -9999 -9999 -9999 -9999 -9999 -9999 -9999 -9999 -9999 -9999 -9999 -9999 -9999 -9999 -9999 -9999 -9999 -9999 -9999 -9999 -9999 
-9999 -9999 -9999 -9999 -9999 -9999 -9999 -9999 -9999 -9999 -9999 -9999 -9999 -9999 -9999 -9999 -9999 -9999 -9999 -9999 -9999 -9999 -9999 -9999 -9999 -9999 -9999 -9999 -9999 -9999 -9999 6.872955 6.886097 6.769199 5.600712 6.063923 6.286362 5.39592 5.830215 6.275402 6.051014 5.969593 5.5793 5.004719 4.199043 4.015617 1.999031 1.777241 0.1469498 0.6665382 0.0901413 0.08547592 0.5796661 0.5238495 -0.1482964 -0.1269951 0.294117 0.9474945 0.6859436 0.426506 0.4166603 0.2810097 0.9836349 0.3260651 1.248413 2.359203 2.598896 2.310009 2.037113 2.679493 2.853703 2.391914 1.878536 2.7313 2.762268 1.639778 1.164623 1.278759 1.484772 0.1563568 -0.08052063 0.2215843 0.9539299 1.462818 1.813656 2.174038 2.593868 2.843014 2.459274 1.490898 2.052761 2.536812 2.889332 3.04142 3.340019 3.938232 3.659458 3.26437 2.273483 2.478973 2.124493 1.506538 -0.03905487 2.483395 3.595428 3.635479 3.475716 2.96484 2.354877 2.379936 2.461746 2.253189 2.488815 3.225197 3.330856 2.815388 2.764519 2.830696 2.129765 2.362942 1.810226 1.544064 0.07952499 0.05297852 0.07678986 0.09852982 1.794636 1.913445 2.082897 2.621914 2.973045 3.787292 4.08757 3.917603 3.358646 3.238747 3.08289 3.570522 3.237774 4.000641 4.325317 4.271248 4.329144 4.516506 4.592571 4.15007 4.36417 4.697132 4.465633 4.225418 4.000919 4.134426 4.053482 4.230053 4.089115 3.626949 3.659576 3.477112 2.561234 2.978058 3.069321 3.306145 3.222778 3.739273 3.729172 4.00375 3.906891 4.187317 4.584419 4.531109 4.339844 3.410736 4.146641 4.807148 4.561562 4.376209 -9999 -9999 -9999 -9999 -9999 -9999 -9999 -9999 -9999 -9999 -9999 -9999 -9999 -9999 -9999 -9999 -9999 -9999 -9999 -9999 -9999 -9999 -9999 -9999 -9999 -9999 -9999 
-9999 -9999 -9999 -9999 -9999 -9999 -9999 -9999 -9999 -9999 -9999 -9999 -9999 -9999 -9999 -9999 -9999 -9999 -9999 -9999 -9999 -9999 -9999 -9999 -9999 -9999 -9999 -9999 -9999 -9999 -9999 -9999 6.875309 6.842701 6.856522 6.881855 6.430008 5.385494 5.937759 6.118607 6.237022 6.09766 5.822899 5.503387 4.903858 3.843884 2.771603 2.714386 1.363605 1.628067 0.9736481 -0.09619141 -0.04182434 0.5365219 1.720074 1.943233 1.865772 1.279671 0.09501648 0.4111176 0.3599777 0.2786942 0.2294044 0.9442978 1.972641 2.088379 2.63995 1.957397 0.5609779 1.557529 2.187531 0.9560471 0.2697182 1.459953 1.628487 0.441124 1.356911 2.483051 2.530647 1.823826 0.06956482 0.1096992 0.1725349 1.296181 0.480587 2.085827 2.923779 3.12178 3.146214 2.191059 0.2744026 2.656124 2.927532 2.954132 3.459377 3.428143 3.610252 2.573872 2.443645 2.088043 2.241806 2.202106 -0.06498718 1.926365 2.707062 3.086876 3.373371 3.007545 2.722923 2.449577 2.539516 2.892281 3.009731 2.948895 3.067402 2.796116 2.71608 2.574368 2.470737 1.892647 1.66415 -0.0240593 0.04858398 0.1231689 0.2024307 3.056469 3.37989 2.859535 2.800262 2.55315 3.908627 4.124008 4.191872 4.148132 3.980862 3.82555 3.379135 3.364155 3.28957 3.994663 4.11594 4.319111 4.386444 4.186256 3.747795 4.065525 4.282471 4.49831 3.2841 3.749905 3.846676 3.911556 3.68816 4.182766 4.149017 3.786137 3.595535 3.592255 3.067711 3.816227 3.607525 3.975456 3.894722 3.80328 3.933479 3.900391 3.740135 4.036694 4.315712 4.770611 4.175236 4.01347 4.271496 5.062088 4.532257 4.28376 4.337002 -9999 -9999 -9999 -9999 -9999 -9999 -9999 -9999 -9999 -9999 -9999 -9999 -9999 -9999 -9999 -9999 -9999 -9999 -9999 -9999 -9999 -9999 -9999 -9999 -9999 -9999 
-9999 -9999 -9999 -9999 -9999 -9999 -9999 -9999 -9999 -9999 -9999 -9999 -9999 -9999 -9999 -9999 -9999 -9999 -9999 -9999 -9999 -9999 -9999 -9999 -9999 -9999 -9999 -9999 -9999 -9999 -9999 -9999 7.761993 7.399654 7.032806 6.907104 6.624203 6.555321 6.139133 6.771019 6.840736 6.727036 6.13036 5.833836 5.211815 3.949512 2.834332 2.591534 2.18996 2.031719 1.61417 0.3361511 0.6938248 0.7989006 1.931087 2.099712 1.932484 1.425877 0.09731674 0.0620079 0.2361679 0.05641937 -0.06345749 1.563068 2.653114 2.592911 2.10281 0.872139 0.8702888 1.54554 2.11549 1.787056 0.2776604 0.1696091 0.04396057 0.2524033 1.506344 2.369022 2.388863 1.925362 0.1593208 0.3239021 1.343239 1.947495 2.171391 1.530994 2.667854 2.892002 2.782738 1.797035 0.4087677 0.3907433 0.829422 1.575333 1.891277 2.516987 2.539871 2.380524 2.084904 2.373932 2.405319 2.289669 1.638256 -0.05657959 1.473206 2.591137 2.537388 2.4902 2.775368 2.718605 2.245472 2.641747 3.052612 3.173344 3.204449 2.91774 2.460598 2.590103 1.850765 0.03358841 0.04117966 0.1455612 0.9008255 1.638855 2.404217 2.874458 3.880844 3.478771 3.400482 3.445286 3.378399 3.824188 3.91098 4.142796 4.137356 3.995716 3.986656 2.464165 3.642181 4.037525 3.881283 4.118919 4.273403 4.315987 3.739178 4.136494 4.211514 4.369007 3.626961 4.026546 4.519821 4.236603 3.557861 3.888226 3.913582 3.644756 3.4865 3.083904 3.531914 3.327103 3.437668 3.964859 3.949093 3.592068 3.655437 3.853947 4.189121 4.048321 4.212646 4.03614 3.936996 3.960171 4.391823 4.751579 4.769318 4.495293 4.542191 3.758396 -9999 -9999 -9999 -9999 -9999 -9999 -9999 -9999 -9999 -9999 -9999 -9999 -9999 -9999 -9999 -9999 -9999 -9999 -9999 -9999 -9999 -9999 -9999 -9999 -9999 
-9999 -9999 -9999 -9999 -9999 -9999 -9999 -9999 -9999 -9999 -9999 -9999 -9999 -9999 -9999 -9999 -9999 -9999 -9999 -9999 -9999 -9999 -9999 -9999 -9999 -9999 -9999 -9999 -9999 -9999 -9999 -9999 -9999 7.301956 6.984169 6.258125 6.35865 6.085106 6.733498 7.001522 6.999832 6.800648 6.804497 6.065536 5.172241 3.864136 2.48035 2.040123 1.875359 1.734035 1.415363 1.355522 0.8735275 0.7256699 1.715561 1.819469 1.710236 1.57196 0.4417572 0.2160988 0.09537506 0.2855034 0.8793526 1.493336 2.575768 2.679241 2.142975 0.006011963 0.1986237 1.957546 2.075684 2.24564 0.1859512 0.206974 0.3144035 0.2300797 0.3417854 1.35408 0.2374153 0.1291161 0.1766701 0.4131546 1.357185 2.79768 2.723087 1.922623 2.646862 2.725491 2.752724 1.506966 0.8380318 0.4975395 0.4280891 0.2200737 0.3094063 1.185825 1.91124 1.373978 2.187439 2.673035 2.566608 2.207123 1.53952 0.1004181 0.1716118 0.1538506 2.157501 2.782753 2.750328 2.511005 2.261776 2.809242 3.223587 2.966148 2.98283 2.22261 2.287571 1.823421 1.209545 0.05903625 0.07826233 1.640934 2.253502 2.448296 3.524982 4.047237 3.476582 3.513298 3.552963 3.433769 3.453308 3.55471 4.027763 4.304165 4.505695 4.296909 3.701439 3.684284 3.729027 3.802742 3.946583 4.107334 4.172943 3.772808 3.690914 4.150269 4.13723 3.984642 4.321518 4.443653 4.587467 4.301811 3.652237 4.135315 4.164265 3.917339 3.868664 3.455177 3.480854 3.365089 3.123795 3.731125 3.956356 3.69083 3.968506 4.122066 4.339111 4.161072 4.453304 4.110508 4.272224 4.130356 4.331345 4.432678 4.522671 4.56147 4.595665 4.272259 -9999 -9999 -9999 -9999 -9999 -9999 -9999 -9999 -9999 -9999 -9999 -9999 -9999 -9999 -9999 -9999 -9999 -9999 -9999 -9999 -9999 -9999 -9999 -9999 -9999 
-9999 -9999 -9999 -9999 -9999 -9999 -9999 -9999 -9999 -9999 -9999 -9999 -9999 -9999 -9999 -9999 -9999 -9999 -9999 -9999 -9999 -9999 -9999 -9999 -9999 -9999 -9999 -9999 -9999 -9999 -9999 -9999 -9999 -9999 7.055729 6.378578 6.47422 6.421795 6.702419 7.166367 7.127487 6.853611 6.720119 6.042812 5.464951 3.856678 2.625019 1.445675 0.9429855 0.1262283 1.603584 1.178185 0.3485603 0.3053322 0.454895 1.149895 1.183193 0.910717 1.159294 1.475273 1.15387 0.6300621 0.6511307 1.786552 2.290951 2.19566 1.622822 1.425476 1.133465 1.973213 2.348 2.23053 0.4468842 0.1478729 0.1954002 0.2210426 0.2167015 0.1534348 0.1044998 0.1384888 0.07995605 0.1093178 1.206963 2.578094 2.427086 1.64724 1.255909 1.081356 1.266777 1.467426 1.508675 0.7955246 0.3200531 0.3305473 0.3092651 0.3014145 0.2517624 0.6114578 2.421345 2.85923 2.692772 2.500175 1.36351 0.1086693 0.1545792 0.03931046 2.071247 2.375957 2.737061 2.581463 2.472828 2.622219 2.707451 2.620586 2.122864 2.02644 1.632984 1.465988 0.01599884 -0.004917145 1.331539 1.839706 2.679985 3.133541 3.753853 4.230614 4.10466 3.765862 3.56789 3.539711 3.544849 3.661461 3.774845 4.018272 4.297218 4.246761 3.598484 3.793312 3.658054 3.966232 4.101608 3.945442 3.739349 4.047123 3.928623 4.07864 4.084656 4.119556 4.355766 4.441124 4.399811 4.19408 4.146362 4.327183 4.360943 4.206654 4.726784 4.105793 3.94141 3.528225 3.477406 3.71838 3.860405 3.728806 4.223721 4.283234 3.920082 4.025696 4.31271 3.679543 3.554581 3.515285 4.306511 4.3825 4.32626 4.303688 4.247074 4.267029 4.281731 -9999 -9999 -9999 -9999 -9999 -9999 -9999 -9999 -9999 -9999 -9999 -9999 -9999 -9999 -9999 -9999 -9999 -9999 -9999 -9999 -9999 -9999 -9999 -9999 
-9999 -9999 -9999 -9999 -9999 -9999 -9999 -9999 -9999 -9999 -9999 -9999 -9999 -9999 -9999 -9999 -9999 -9999 -9999 -9999 -9999 -9999 -9999 -9999 -9999 -9999 -9999 -9999 -9999 -9999 -9999 -9999 -9999 -9999 6.889095 6.889671 6.698978 6.825294 7.374241 7.205917 7.380962 6.844772 6.467091 6.353115 5.342743 3.81279 2.769581 2.266579 2.190495 1.599667 0.4216194 0.5954361 0.7405167 0.4320107 0.5030327 1.036133 0.5160484 0.7053528 1.01305 1.449497 1.537842 1.724751 1.847088 1.722614 1.817688 1.629982 1.117371 1.833485 1.868862 1.396412 1.985683 1.68066 0.05013657 0.1274567 0.2013969 0.2241287 0.2266197 0.2359123 0.1855927 0.170536 0.1024857 0.09744644 0.5746574 1.134323 1.684006 2.007568 1.806721 1.558731 1.132694 1.495415 1.240341 1.863766 2.087166 0.2699089 0.1402969 0.03336716 0.07466507 0.5608788 1.691113 2.723255 2.53072 1.218788 0.3044586 0.3604202 0.1678047 -0.1046677 1.606827 2.193222 2.429588 2.51347 2.460938 2.195927 2.253624 1.101894 -0.06919479 -0.1734581 -0.04254913 0.05015564 0.09740829 0.1371384 1.194138 2.518623 2.602501 3.175465 3.309719 3.811024 4.25423 3.891129 3.876545 3.629044 3.680447 3.786812 3.81982 3.603451 4.078587 3.921276 3.229717 3.358643 3.557304 3.743114 3.723373 3.733482 3.533768 4.056541 3.879223 3.823437 3.518089 3.940922 3.944134 4.203278 4.027569 4.027447 3.998142 4.39999 4.694195 4.805733 4.724758 4.650894 4.17038 3.580379 3.882217 3.879498 3.583221 3.746445 4.05835 3.85833 4.194176 4.483967 4.725525 4.315792 4.343727 3.814796 4.326439 4.128059 4.555897 4.352493 4.209518 4.146179 4.056988 4.361904 -9999 -9999 -9999 -9999 -9999 -9999 -9999 -9999 -9999 -9999 -9999 -9999 -9999 -9999 -9999 -9999 -9999 -9999 -9999 -9999 -9999 -9999 -9999 
-9999 -9999 -9999 -9999 -9999 -9999 -9999 -9999 -9999 -9999 -9999 -9999 -9999 -9999 -9999 -9999 -9999 -9999 -9999 -9999 -9999 -9999 -9999 -9999 -9999 -9999 -9999 -9999 -9999 -9999 -9999 -9999 -9999 -9999 -9999 6.65358 6.807575 6.97356 7.152763 6.875729 6.842987 7.050453 6.802433 6.179508 5.249096 3.749065 2.432346 2.287956 2.425148 1.819046 0.3164978 0.3563995 0.6849136 0.5590515 0.5475845 0.723629 0.3414154 0.4601555 0.3454628 1.720093 1.750153 2.17635 2.377872 1.516422 0.1568832 0.1095047 0.4921799 0.8976402 1.016029 -0.1193161 -0.08275223 -0.008407593 0.04453659 0.09513474 0.1682968 0.2412605 0.7582359 0.3376617 0.2031136 0.1648369 0.09669113 1.909039 1.723316 1.384342 1.692257 1.856464 1.915474 1.794018 2.014324 2.134148 2.127998 2.232857 2.131584 0.2991791 0.2005653 0.06276703 0.1375847 0.1098099 1.618214 2.393299 1.958195 1.464245 1.38533 0.329174 0.7248726 -0.02412033 -0.0182724 1.733315 2.38282 2.051208 1.810783 2.351093 1.85685 0.8038864 -0.1256905 2.137424 2.001312 1.99638 0.1213913 0.2902641 2.572144 2.528034 2.751331 3.068432 3.181072 3.453182 4.235855 4.070988 4.130611 3.74361 3.832161 3.765408 3.683456 3.623375 3.700375 2.608665 2.48399 3.2099 3.336281 3.519855 3.79298 3.815788 4.960514 3.936771 3.943802 3.725231 3.797577 3.857105 3.802734 3.817234 3.965721 4.134892 4.233295 4.260323 4.721889 4.803078 4.447826 4.431175 4.096046 3.853638 4.388779 4.461311 3.050045 4.192959 4.19186 4.147415 4.273754 4.556992 4.60368 4.445736 4.424614 4.233101 3.882759 4.306831 4.670147 4.504669 4.45155 4.253937 3.935303 3.98534 -9999 -9999 -9999 -9999 -9999 -9999 -9999 -9999 -9999 -9999 -9999 -9999 -9999 -9999 -9999 -9999 -9999 -9999 -9999 -9999 -9999 -9999 -9999 
-9999 -9999 -9999 -9999 -9999 -9999 -9999 -9999 -9999 -9999 -9999 -9999 -9999 -9999 -9999 -9999 -9999 -9999 -9999 -9999 -9999 -9999 -9999 -9999 -9999 -9999 -9999 -9999 -9999 -9999 -9999 -9999 -9999 -9999 -9999 -9999 6.400715 6.743504 7.468258 6.915745 6.653515 6.157482 6.150692 5.672329 3.919167 2.55584 2.40173 1.707066 1.707329 0.891964 0.2159081 0.3048363 0.5581627 0.4673157 0.3446617 0.7860641 0.3969803 1.199547 1.122704 1.096039 1.501934 1.972553 2.207497 1.863098 2.076588 2.407185 1.971203 0.1151161 0.3196182 1.670712 1.552128 1.352806 -0.04172134 0.2028236 0.1352577 0.3214149 0.7250862 0.4730148 0.1305771 0.1466255 0.1303253 2.007294 1.888176 2.215656 2.211906 1.590946 1.983414 1.951305 2.339012 2.904354 2.276085 2.616913 2.860756 1.176044 0.09249496 0.156208 0.07062531 0.08787155 1.897514 2.390774 2.127148 1.149921 0.7944183 0.511673 1.473133 1.473858 1.392616 -0.1319695 -0.06861115 0.1292801 0.7719688 1.150959 1.251701 -0.08434296 -0.02646637 2.174438 2.527721 2.289036 1.800114 1.883442 2.474438 2.531185 2.733604 2.848518 2.958866 3.542782 3.733696 3.674259 3.855637 3.875408 3.609596 3.752941 3.566338 3.349796 3.380219 2.877487 2.263714 2.349838 3.41708 3.500652 3.62566 3.839848 5.103321 4.78331 3.943237 3.781456 3.919094 4.061893 3.558544 4.09898 4.166214 4.5401 4.713844 4.442371 4.828423 4.75082 4.321243 4.352081 4.614807 4.327122 4.196167 4.230488 3.765881 4.016018 4.499016 3.995773 4.593693 4.286289 4.35141 4.191895 4.056271 4.022587 3.989845 4.382935 4.262493 4.152302 4.502666 4.385788 4.02322 4.09565 3.64439 -9999 -9999 -9999 -9999 -9999 -9999 -9999 -9999 -9999 -9999 -9999 -9999 -9999 -9999 -9999 -9999 -9999 -9999 -9999 -9999 -9999 -9999 
-9999 -9999 -9999 -9999 -9999 -9999 -9999 -9999 -9999 -9999 -9999 -9999 -9999 -9999 -9999 -9999 -9999 -9999 -9999 -9999 -9999 -9999 -9999 -9999 -9999 -9999 -9999 -9999 -9999 -9999 -9999 -9999 -9999 -9999 -9999 -9999 6.866749 6.273338 7.587124 6.797539 6.404835 5.973228 5.59808 4.208675 3.086346 0.4810982 0.3041801 0.3645287 0.2293434 -0.003112793 0.1440582 0.2455673 0.4721947 0.4805946 0.6729279 0.4866219 0.5704079 0.4851952 0.2481956 1.385014 1.46386 1.940346 1.847878 1.388172 2.116432 2.354965 1.689133 1.956352 1.164356 1.744423 1.778313 1.703552 -0.1064796 0.01536179 0.05355072 0.2446861 0.2683144 0.2361679 0.1322746 1.108986 1.965378 1.738667 1.744553 2.361603 2.456921 2.129383 2.308712 2.282177 2.346783 2.735439 2.567093 2.518463 2.801899 2.813435 0.4731674 0.1479034 0.2150078 1.644066 1.81435 1.847507 2.357456 2.281876 0.5507011 1.763039 1.830997 1.904587 1.919979 -0.1492271 -0.03280258 0.01294708 -0.1074753 0.1471672 0.008701324 -0.02106476 0.06438828 1.528458 2.26519 2.15551 2.280216 2.483597 2.433346 2.387806 2.666119 2.750954 3.767487 3.576111 3.605221 3.59296 3.679817 3.673813 3.647675 3.592739 3.025856 3.227127 3.401058 2.821678 2.972706 2.528576 3.025028 3.381962 3.614857 3.645172 4.153763 3.498463 3.65419 3.905998 3.870457 3.861885 3.521355 4.290073 4.423634 4.695267 4.465446 4.25082 4.331284 4.870781 5.009068 4.415634 4.449932 4.48061 4.550335 4.191414 3.815548 3.876244 4.216007 4.241692 4.424984 4.486732 4.488071 4.030243 4.250195 4.370396 4.302139 4.485298 4.199718 4.108982 4.137718 3.683571 3.904697 4.094078 3.507587 4.014927 -9999 -9999 -9999 -9999 -9999 -9999 -9999 -9999 -9999 -9999 -9999 -9999 -9999 -9999 -9999 -9999 -9999 -9999 -9999 -9999 -9999 
-9999 -9999 -9999 -9999 -9999 -9999 -9999 -9999 -9999 -9999 -9999 -9999 -9999 -9999 -9999 -9999 -9999 -9999 -9999 -9999 -9999 -9999 -9999 -9999 -9999 -9999 -9999 -9999 -9999 -9999 -9999 -9999 -9999 -9999 -9999 -9999 -9999 6.158615 6.559216 6.564735 6.683315 5.069981 4.574711 2.568367 0.2807388 0.3581924 0.4019318 0.390461 0.1743469 0.1508026 0.1075516 0.1283607 0.3208313 0.236866 0.3561211 0.6067123 0.4533386 0.3262749 0.1022339 0.8703918 1.175728 0.9797516 0.3197441 1.27087 1.115784 1.441624 2.299831 2.469433 2.41201 1.276337 1.852699 1.90184 -0.06195831 0.1225319 0.2145462 0.09471512 0.1075439 0.1510811 0.1521034 1.931938 2.524914 2.51976 2.528179 2.340599 2.405453 2.289909 2.599949 3.424824 3.56691 2.948959 2.641808 2.555183 2.588802 1.624981 0.8683281 0.15625 0.1187363 1.419907 1.658264 1.839043 2.22929 2.211967 0.4871826 1.649139 2.117634 2.055439 1.887375 1.287754 -0.09691238 -0.1066589 0.0002593994 0.09667206 0.1252174 0.465313 0.2245445 0.09674072 1.771179 2.156815 2.38216 2.409344 2.54977 2.582382 2.569908 2.402294 3.851303 3.384613 3.412228 3.230186 3.296185 3.378883 3.607975 3.49297 2.936668 3.019722 2.903088 2.855083 3.054321 2.520058 3.124691 3.378956 3.665634 3.409821 3.508091 3.805462 3.542889 3.810555 3.739464 3.751453 3.249493 4.004082 4.441998 4.361515 3.973164 3.631832 3.948307 4.796925 4.690914 4.557087 4.336212 4.510468 4.405655 4.181782 3.86834 3.69318 4.205341 4.421715 4.376995 4.201283 4.506702 3.991383 4.19384 4.001938 4.362171 4.815395 4.504745 3.917652 3.585732 3.802296 3.598915 3.455238 3.67374 3.82391 3.432835 -9999 -9999 -9999 -9999 -9999 -9999 -9999 -9999 -9999 -9999 -9999 -9999 -9999 -9999 -9999 -9999 -9999 -9999 -9999 -9999 
-9999 -9999 -9999 -9999 -9999 -9999 -9999 -9999 -9999 -9999 -9999 -9999 -9999 -9999 -9999 -9999 -9999 -9999 -9999 -9999 -9999 -9999 -9999 -9999 -9999 -9999 -9999 -9999 -9999 -9999 -9999 -9999 -9999 -9999 -9999 -9999 -9999 -9999 6.048439 6.396835 5.651176 5.219894 3.30212 1.213894 0.7149315 0.3281212 0.1918907 0.1404457 0.3659477 0.08276749 0.05238342 -0.1081352 -0.2551498 1.514343 1.627151 1.564564 1.120216 0.9637222 0.02225876 0.01842499 0.08782578 0.3381844 0.1715851 0.656395 0.01194382 1.472538 2.504124 2.48373 2.482533 0.07557678 1.306534 1.348011 0.01914215 0.08301163 0.09825897 0.1519165 0.02433014 0.7256851 0.2053719 1.72773 2.44725 3.045692 2.99794 2.723633 1.623062 1.569408 2.554882 3.580853 3.693184 3.007133 2.573883 2.562527 2.06649 2.005035 2.178097 2.075718 0.1757507 0.08649445 1.579903 1.714432 1.846333 1.336613 0.4922485 1.561291 1.660152 1.961205 1.842072 -0.07164001 -0.05392838 -0.06277847 0.07803345 0.10746 0.5423965 0.6515236 0.4573593 1.704548 1.841106 2.263535 2.308167 2.453968 2.425129 2.331665 2.486004 2.210411 2.234875 3.013676 3.052635 3.097843 3.205372 3.358047 3.427422 3.317139 3.509098 3.54636 2.808407 1.75111 1.334332 2.562241 3.188709 3.342388 3.508121 3.365837 3.738071 3.851147 3.671761 3.677834 3.646702 3.524315 3.531414 4.019112 3.994816 3.877415 4.050812 3.499489 3.888405 4.554356 4.906792 4.774826 4.330601 4.093067 4.276211 4.179348 3.736202 3.735996 3.947453 4.362179 4.291084 4.339363 4.468613 4.368298 4.208797 4.484032 4.733372 4.677681 5.171196 4.50679 3.674908 3.878494 4.028961 3.559547 4.065372 3.969494 4.329857 -9999 -9999 -9999 -9999 -9999 -9999 -9999 -9999 -9999 -9999 -9999 -9999 -9999 -9999 -9999 -9999 -9999 -9999 -9999 -9999 
-9999 -9999 -9999 -9999 -9999 -9999 -9999 -9999 -9999 -9999 -9999 -9999 -9999 -9999 -9999 -9999 -9999 -9999 -9999 -9999 -9999 -9999 -9999 -9999 -9999 -9999 -9999 -9999 -9999 -9999 -9999 -9999 -9999 -9999 -9999 -9999 -9999 -9999 5.151428 4.803146 5.311562 3.365513 2.311504 1.024475 0.8063469 0.3417244 0.19907 0.03620148 0.3230743 0.05048752 0.1787148 -0.1429482 1.130489 1.647774 2.182606 1.802151 1.65202 1.508015 0.1070251 0.08019638 -0.06421661 0.1793365 0.1300583 0.09497452 -0.04969025 1.432518 1.992542 2.223949 1.944366 0.022686 -0.03939438 0.06747437 0.05909348 0.01631546 0.3034477 0.01724243 0.1511497 0.8203659 1.300644 2.281212 2.615013 3.07476 3.07225 2.808018 1.459496 2.38485 2.296349 2.877132 3.044334 2.867363 2.563595 2.537849 2.08807 2.1273 2.384647 2.383038 2.133434 0.3007507 0.8749924 0.5634422 0.5811424 0.5147705 0.4907722 0.3509254 0.6898232 1.363152 -0.01169968 0.05344772 0.07548523 0.03937912 0.7989197 0.08087158 0.2646904 0.3489723 1.801567 2.266697 1.989693 2.282043 2.290737 2.237988 2.241806 2.176098 2.540363 2.369659 2.652668 2.475906 3.013184 3.166866 3.439308 3.395927 3.376385 3.318501 4.363079 4.41293 2.061939 1.858711 1.630375 1.472382 2.37289 3.281162 3.304634 3.175621 3.491547 3.431301 3.626713 3.480797 3.4893 3.495808 3.56427 3.711349 3.677456 4.042992 4.28294 3.821957 3.821751 4.577259 4.781792 4.564053 4.232372 4.112869 4.138332 3.795441 3.680103 3.809547 4.175312 4.12553 4.278114 4.410019 4.464317 4.442055 4.186878 4.360542 4.680298 4.696503 5.206738 4.567562 3.659798 3.553085 3.399368 3.735416 4.031189 4.016289 3.707077 3.254818 -9999 -9999 -9999 -9999 -9999 -9999 -9999 -9999 -9999 -9999 -9999 -9999 -9999 -9999 -9999 -9999 -9999 -9999 -9999 
-9999 -9999 -9999 -9999 -9999 -9999 -9999 -9999 -9999 -9999 -9999 -9999 -9999 -9999 -9999 -9999 -9999 -9999 -9999 -9999 -9999 -9999 -9999 -9999 -9999 -9999 -9999 -9999 -9999 -9999 -9999 -9999 -9999 -9999 -9999 -9999 -9999 -9999 -9999 4.337074 3.899773 3.68187 2.883736 0.711216 0.3248177 1.925655 1.758148 0.9649429 1.950405 1.407623 0.0834465 -0.1518745 1.125298 1.332275 1.841526 1.599682 1.539104 1.573128 0.1358719 0.1583366 0.1609459 -0.01531601 0.09411621 0.08671951 -0.1267166 -0.2543106 1.637501 1.641857 0.005130768 -0.02137756 -0.08560181 -0.03784561 -0.02236176 0.08283234 0.7177086 0.07863617 0.2055702 0.5354996 1.265823 2.13747 2.742287 3.103741 2.720875 2.282528 2.065956 2.553223 2.620251 2.636036 2.520687 2.6227 2.602509 2.57029 2.142498 2.320061 2.432232 2.264973 2.032799 0.8740883 0.5297699 0.5998306 0.4407921 1.449368 1.162251 0.08337402 -0.1173172 1.054016 1.452682 1.723545 0.9000511 -0.01708603 -0.04511261 0.02286148 1.816967 2.61047 2.47921 2.466423 2.471722 1.96431 1.580364 1.606892 1.908672 1.66267 2.04834 2.049507 2.389774 3.046291 2.549728 2.633816 3.17556 3.21949 3.152714 3.152222 4.368954 4.409145 2.802197 2.727119 2.628719 2.622616 2.138161 2.933403 3.262676 3.275394 3.290363 3.241055 3.21209 3.045551 3.415939 3.721474 3.885159 3.750126 3.670338 4.326485 4.6996 4.099373 4.06477 3.720486 3.803062 3.713734 4.000633 4.029263 4.299187 3.644279 3.795986 4.296299 4.256607 3.833141 3.774147 4.476524 4.374588 4.515602 4.32732 4.470139 4.4688 4.419441 4.513042 4.359497 2.716648 2.77853 2.476555 3.340866 3.587254 3.400108 2.816128 3.035992 3.532619 -9999 -9999 -9999 -9999 -9999 -9999 -9999 -9999 -9999 -9999 -9999 -9999 -9999 -9999 -9999 -9999 -9999 -9999 
-9999 -9999 -9999 -9999 -9999 -9999 -9999 -9999 -9999 -9999 -9999 -9999 -9999 -9999 -9999 -9999 -9999 -9999 -9999 -9999 -9999 -9999 -9999 -9999 -9999 -9999 -9999 -9999 -9999 -9999 -9999 -9999 -9999 -9999 -9999 -9999 -9999 -9999 -9999 -9999 4.075924 3.659771 3.86779 0.3932304 1.566048 2.131634 2.114269 1.808914 2.220032 1.332245 0.1075325 1.28714 1.819485 2.191326 1.304104 1.105103 -0.06538391 0.1761169 0.8527031 1.755268 1.751308 0.7822914 -0.0569725 0.01937103 -0.1793594 -0.1372795 0.06684875 0.1122551 0.01131821 -0.001113892 0.004375458 0.1035271 -0.07594299 0.1657219 0.1143341 0.09011078 0.6102104 0.5480537 0.1658783 1.517467 1.900269 2.252911 2.475754 2.429115 3.285973 3.222031 3.359783 3.14711 2.801174 2.722095 2.454353 2.355778 2.375946 2.633675 2.589245 2.190739 2.140358 1.29443 1.210159 0.9025078 0.4091454 0.3539848 0.6329346 -0.1450768 0.009567261 1.770718 1.682045 1.754742 1.298767 0.1669426 0.1142006 0.01081085 1.486408 2.611286 2.487766 2.518471 2.409382 1.933628 1.695591 1.989098 1.273212 2.131348 2.345741 2.11985 2.180325 3.076973 2.875385 1.583302 2.740765 2.461224 2.36829 2.834515 2.727978 2.654499 2.169987 2.637192 3.084011 3.260345 3.230152 2.71257 2.690384 2.242714 2.409153 2.500065 2.485012 2.976181 2.966064 3.387428 3.66394 3.831486 3.714146 3.599083 4.383419 4.198467 4.069557 4.130264 4.102074 3.521255 4.344555 4.072296 3.988506 3.68232 3.656723 3.913509 3.889935 3.809315 4.177525 4.125538 4.058449 4.177578 4.222008 4.498219 4.433826 4.048187 3.990211 3.011684 0.91465 0.9227295 0.9751663 2.120499 2.955261 1.930786 2.833763 3.396156 4.490372 -9999 -9999 -9999 -9999 -9999 -9999 -9999 -9999 -9999 -9999 -9999 -9999 -9999 -9999 -9999 -9999 -9999 -9999 
-9999 -9999 -9999 -9999 -9999 -9999 -9999 -9999 -9999 -9999 -9999 -9999 -9999 -9999 -9999 -9999 -9999 -9999 -9999 -9999 -9999 -9999 -9999 -9999 -9999 -9999 -9999 -9999 -9999 -9999 -9999 -9999 -9999 -9999 -9999 -9999 -9999 -9999 -9999 -9999 4.084793 4.216419 3.763382 2.413803 1.504139 2.045925 2.133247 1.799347 0.9185638 1.180298 -0.01551819 1.72987 2.000946 1.844894 1.20837 -0.06793976 0.2250061 0.2699471 0.811657 2.214748 2.043911 0.9396286 0.1179581 -0.05442429 -0.1075439 -0.09495544 -0.01275635 0.07701874 0.1907616 0.1531448 0.1143265 0.1406517 0.1197128 0.01147842 0.04244995 0.1500587 0.4968948 0.5145149 0.1902275 0.6189079 1.52803 1.549152 2.579659 3.250523 3.264156 3.15279 3.414726 3.481419 3.087921 2.908978 2.728348 2.380451 2.366524 2.355679 2.613449 2.256821 1.98074 1.094685 0.4467049 0.9282913 -0.07628632 -0.1189194 -0.09764481 -0.03030014 0.2411652 1.709396 1.681099 1.641289 1.410645 1.636887 1.468887 0.1432114 2.123947 2.45573 2.620701 2.396553 2.329979 2.090759 1.736435 1.761398 1.670509 1.829521 1.773441 1.99432 1.862923 2.217556 2.325024 0.1390038 1.858265 2.522385 2.250168 2.532265 3.746407 3.544666 3.008293 2.997547 3.058987 3.234356 3.362907 2.84856 1.729279 2.371704 2.199486 0.9793053 1.648518 2.660892 3.331036 3.542511 3.408081 3.495914 3.624813 3.190212 3.68557 4.154663 4.295879 3.974373 3.952122 4.095161 3.992886 3.919518 3.803261 3.962067 3.938351 3.703255 3.721222 3.648628 3.609035 3.790379 3.962761 4.326168 4.238831 4.440048 4.440777 3.675018 3.315594 1.003063 0.9701271 0.8337021 1.033211 1.015026 1.457264 2.710793 2.861919 3.477421 4.541298 4.266174 -9999 -9999 -9999 -9999 -9999 -9999 -9999 -9999 -9999 -9999 -9999 -9999 -9999 -9999 -9999 -9999 -9999 
-9999 -9999 -9999 -9999 -9999 -9999 -9999 -9999 -9999 -9999 -9999 -9999 -9999 -9999 -9999 -9999 -9999 -9999 -9999 -9999 -9999 -9999 -9999 -9999 -9999 -9999 -9999 -9999 -9999 -9999 -9999 -9999 -9999 -9999 -9999 -9999 -9999 -9999 -9999 -9999 -9999 3.861656 3.364319 2.631832 1.723503 1.214924 1.202206 0.1921005 1.795952 1.956947 1.618801 0.6737976 1.528996 1.882515 0.6534119 -0.03215408 0.09325027 0.2108307 0.1355515 1.532036 1.829262 0.3666534 0.1018906 0.00976181 -0.04462814 -0.1284943 -0.110054 0.006950378 0.07405472 0.1534233 0.05892181 0.1597443 0.07000732 0.130806 0.1059799 0.2082901 0.1975136 0.1413689 0.1732826 0.9864235 2.350224 2.439739 2.464714 3.145908 3.158222 2.996258 2.952679 3.140915 3.128582 2.99234 2.904842 3.331154 3.411793 2.310593 1.436565 2.268776 1.492702 1.063679 0.2252808 -0.01243973 0.0956459 -0.06571198 0.3651657 0.419117 0.4804153 0.318985 1.61227 1.303894 1.027069 1.525864 1.476608 0.07919693 1.875267 2.309692 2.669155 2.431961 2.090866 2.201607 1.83741 1.366711 0.8404732 1.993595 0.4934082 0.9433327 0.2883224 1.620464 1.470345 1.247807 2.195011 2.66246 2.607697 3.244469 3.582249 3.660648 3.087357 3.1698 3.357349 3.326942 3.335793 3.046169 1.714355 1.911903 1.926846 0.3144646 1.949268 2.812668 2.868507 3.268684 3.40229 3.442554 3.550259 3.062836 2.583755 3.432583 3.448143 3.652943 3.864799 4.180172 3.816467 3.628902 3.663387 3.892986 3.867065 3.320766 3.749409 3.559517 3.561062 3.587391 3.599052 3.546021 3.904388 4.01947 2.483864 2.850796 0.5184479 0.6143265 0.6737213 0.8439102 1.108181 1.033806 1.428883 2.657654 2.798248 3.418541 3.779865 4.384323 4.630692 -9999 -9999 -9999 -9999 -9999 -9999 -9999 -9999 -9999 -9999 -9999 -9999 -9999 -9999 -9999 -9999 
-9999 -9999 -9999 -9999 -9999 -9999 -9999 -9999 -9999 -9999 -9999 -9999 -9999 -9999 -9999 -9999 -9999 -9999 -9999 -9999 -9999 -9999 -9999 -9999 -9999 -9999 -9999 -9999 -9999 -9999 -9999 -9999 -9999 -9999 -9999 -9999 -9999 -9999 -9999 -9999 -9999 -9999 3.182129 3.479385 2.491669 1.415154 0.2370911 0.0987587 1.733242 1.89814 1.722187 0.7028465 0.5649223 0.5837631 0.3289604 0.1801758 0.1482925 0.9521713 1.440704 1.405613 0.7708511 0.1905441 0.2713013 0.1251678 -0.02131271 -0.08317184 -0.1129227 -0.001789093 -0.07188034 0.06999969 0.08866119 0.1531105 -0.007461548 0.1601257 0.1497383 0.2316055 0.1277122 0.243576 0.853611 1.616837 2.323895 3.231041 2.873154 2.828648 2.843437 2.892689 2.459442 1.962551 2.48711 2.956997 2.727173 3.343582 3.388996 2.862679 2.605064 1.440044 0.7796974 0.6599998 -0.03106689 0.0323143 0.1171989 0.356369 0.4578896 0.5067406 1.362278 0.407505 0.1753693 2.223881 2.142212 1.492344 0.008724213 0.02487564 -0.1184044 2.201416 2.338104 2.2337 1.660801 1.877663 1.733356 1.167442 1.262074 0.1401672 0.2054977 1.139824 1.24464 1.354042 0.2282715 0.4429016 2.369717 2.650955 2.457645 3.259701 3.237846 3.02047 2.820381 3.146694 3.441486 3.40493 3.393364 3.127876 2.304642 0.4295959 0.2463188 0.3862686 2.383095 3.238621 3.323929 3.020424 3.475208 3.41592 3.325447 2.994614 2.567677 2.671349 3.113178 4.088589 4.518467 4.350746 4.219883 3.415005 3.772564 4.141365 3.995983 3.209839 3.213367 3.402576 2.975979 3.174385 3.193295 3.045235 3.050682 2.935059 2.257725 1.725983 0.4131775 0.6417274 0.787796 0.9356842 1.010956 0.9686317 0.9295464 1.259396 2.365894 3.039364 3.494995 3.999039 4.343498 -9999 -9999 -9999 -9999 -9999 -9999 -9999 -9999 -9999 -9999 -9999 -9999 -9999 -9999 -9999 -9999 
-9999 -9999 -9999 -9999 -9999 -9999 -9999 -9999 -9999 -9999 -9999 -9999 -9999 -9999 -9999 -9999 -9999 -9999 -9999 -9999 -9999 -9999 -9999 -9999 -9999 -9999 -9999 -9999 -9999 -9999 -9999 -9999 -9999 -9999 -9999 -9999 -9999 -9999 -9999 -9999 -9999 -9999 4.161366 3.465481 3.981247 3.742214 2.552723 0.3498039 1.338085 1.380562 0.281353 0.5140991 0.5429001 0.3708725 0.3354874 0.2921638 0.09818649 1.192104 1.407207 1.359016 0.1232872 0.2324867 0.2547531 0.2344818 -0.02112579 -0.1199608 0.03810883 -0.06594086 -0.1882706 -0.118103 -0.03625488 0.05236816 0.06895828 0.1076431 0.1642113 0.2549324 0.1029892 0.1660576 1.711018 2.111851 2.708336 3.172218 3.016666 2.73708 2.994583 2.847427 2.648045 2.169697 1.894196 1.868122 2.297989 2.236809 3.16357 2.919559 2.425201 1.442928 1.191887 0.066082 2.532536 2.794765 2.894085 2.893124 2.233498 1.761211 2.209244 2.319683 1.478859 2.234192 2.187061 1.389664 0.08827972 0.09659958 -0.07495499 -0.1664696 -0.1178741 0.6879349 1.642384 1.571239 1.534313 1.201389 1.726658 0.1675682 0.08148575 1.346447 1.337215 1.415314 0.3835602 0.2893867 2.394775 2.606419 2.635826 2.930859 3.144398 3.483879 3.361103 3.094048 3.224976 3.538696 3.636448 3.130505 2.759235 0.2505035 0.1730499 0.4706535 1.878979 3.087643 2.918968 2.699734 3.480804 3.646374 3.673481 3.548634 3.228374 2.754551 3.967823 4.543297 4.650818 4.439613 4.285252 3.684895 3.580013 4.147186 3.81245 3.296986 2.945633 2.426247 2.117027 3.369366 3.340694 3.774342 3.81926 2.75462 2.486122 0.5354309 0.3173218 0.4656525 0.8127861 0.8679848 1.058353 0.7407265 1.106331 1.695503 1.564678 2.696186 3.641335 3.920334 4.318432 4.514744 -9999 -9999 -9999 -9999 -9999 -9999 -9999 -9999 -9999 -9999 -9999 -9999 -9999 -9999 -9999 
-9999 -9999 -9999 -9999 -9999 -9999 -9999 -9999 -9999 -9999 -9999 -9999 -9999 -9999 -9999 -9999 -9999 -9999 -9999 -9999 -9999 -9999 -9999 -9999 -9999 -9999 -9999 -9999 -9999 -9999 -9999 -9999 -9999 -9999 -9999 -9999 -9999 -9999 -9999 -9999 -9999 -9999 -9999 3.629574 3.951252 4.019878 3.35387 2.154358 0.2561035 0.1833763 0.8912964 0.534729 0.4167747 0.3244476 0.2762184 0.368576 0.09157181 0.154911 0.9161339 1.125999 0.03951645 0.133728 0.2232857 0.1235199 0.001140594 -0.09286499 -0.07782745 -0.04328156 0.02464294 0.03809357 -0.02149963 -0.03476334 -0.03698349 0.06633377 0.1434975 0.1645432 0.04048538 0.2344971 1.194439 1.872292 1.956165 2.649975 2.88406 2.684017 2.958878 2.745216 2.706802 2.090763 1.911861 2.092262 1.821518 1.807537 2.555157 2.068356 1.870792 0.07618713 1.318916 1.437466 2.962219 3.357937 3.019428 2.902809 2.51136 2.587143 1.817326 1.948166 2.041317 2.013557 1.997395 1.227383 0.1320572 0.2031059 0.1703529 0.1548882 -0.1240845 0.1511803 1.345482 1.590065 1.405846 1.212673 1.670673 0.5933647 0.2618752 1.159653 1.704857 1.544308 0.9894333 0.3145142 1.387234 1.6996 2.612095 2.649609 4.730392 4.391228 3.262848 2.884747 2.943863 2.907967 3.243954 2.97234 2.569366 0.2534561 0.3341484 0.3183632 0.4095917 2.549183 3.417057 3.690037 3.093697 3.653664 3.715977 3.551548 3.153469 3.44656 3.770798 4.27354 4.432808 4.311398 4.48785 3.722839 3.791683 4.036755 3.233185 3.316509 3.153305 3.147194 3.689144 3.805737 4.006714 4.171062 4.354923 4.079865 2.85751 1.298466 0.658165 0.6220245 0.3877411 1.445007 2.31456 1.119831 1.098915 2.141991 1.607281 2.6124 3.175011 3.714752 4.100693 4.248402 4.385952 -9999 -9999 -9999 -9999 -9999 -9999 -9999 -9999 -9999 -9999 -9999 -9999 -9999 -9999 
-9999 -9999 -9999 -9999 -9999 -9999 -9999 -9999 -9999 -9999 -9999 -9999 -9999 -9999 -9999 -9999 -9999 -9999 -9999 -9999 -9999 -9999 -9999 -9999 -9999 -9999 -9999 -9999 -9999 -9999 -9999 -9999 -9999 -9999 -9999 -9999 -9999 -9999 -9999 -9999 -9999 -9999 -9999 -9999 4.547428 3.922554 4.016895 3.870251 2.228523 0.358963 0.2733879 0.3877106 0.3167381 0.291153 0.09919739 0.1480675 0.09959793 0.4221916 0.1424828 0.1226845 0.05587769 0.08174896 0.14991 0.05367661 0.1257286 0.01493454 -0.03005981 -0.02390289 0.09129333 0.1370964 0.01251221 0.1012039 -0.09390259 -0.06160736 -0.03612518 0.06219101 2.060238 1.183777 1.392937 1.615501 1.674603 1.764534 1.809319 2.251507 2.437038 2.390484 2.284946 2.006683 2.105747 2.690395 2.556221 1.566612 1.04266 1.876419 1.433693 2.353004 2.216999 2.610889 2.918804 3.314007 3.180168 2.982872 2.872494 2.345295 1.587757 1.490673 2.067825 2.032333 1.889221 0.1269951 0.2428017 0.2331238 0.1950226 0.1626129 -0.01663589 0.08757782 1.18512 1.086285 1.235458 1.350307 0.2278137 0.2497101 0.1791 0.1800156 1.726719 1.834396 2.02998 1.998001 0.2555656 0.2959442 1.146324 3.40493 4.533501 3.429096 3.273701 3.077805 2.557453 2.307472 2.031544 1.695305 0.9763451 0.2774124 0.3326683 0.328392 1.267673 2.98827 3.633247 4.008598 3.793171 3.376137 3.184383 3.832077 3.832176 3.810722 3.957024 4.24168 4.613686 4.304157 4.103386 3.965099 4.036045 4.202118 4.320297 3.718002 3.009136 3.366169 3.576118 4.347084 4.503323 4.346115 4.389084 4.153332 4.113148 3.647465 1.280281 0.2147865 2.156178 3.036572 3.394318 3.217739 2.842461 2.031506 3.38493 3.317188 3.394356 3.32032 3.780205 3.934624 3.898087 -9999 -9999 -9999 -9999 -9999 -9999 -9999 -9999 -9999 -9999 -9999 -9999 -9999 -9999 
-9999 -9999 -9999 -9999 -9999 -9999 -9999 -9999 -9999 -9999 -9999 -9999 -9999 -9999 -9999 -9999 -9999 -9999 -9999 -9999 -9999 -9999 -9999 -9999 -9999 -9999 -9999 -9999 -9999 -9999 -9999 -9999 -9999 -9999 -9999 -9999 -9999 -9999 -9999 -9999 -9999 -9999 -9999 -9999 4.767906 3.956856 3.816868 3.815651 1.614441 0.5919456 0.5654869 0.3937149 0.2734032 0.558651 0.6842575 0.1886787 0.1274948 -0.01669693 0.1773491 0.2082863 0.09261322 -0.04291153 0.02936172 0.01795197 0.2014389 0.04742432 0.03244781 -0.02509689 0.01457977 -0.0153923 -0.0101738 0.05678558 0.009052277 -0.1353951 -0.05540085 -0.02940369 1.43185 -0.02117538 1.193428 1.19714 1.255394 1.766651 1.928207 1.262672 1.707047 2.061554 1.886047 1.798912 1.795387 2.583241 2.47773 1.46209 -0.1236649 0.005878448 1.636799 2.336231 2.494972 2.414337 2.568222 2.990536 3.107208 3.065746 3.541931 3.550354 1.602036 1.56604 1.944218 1.978294 1.563919 0.4672699 0.1946564 0.1678963 0.1344719 0.1568947 0.1886978 -0.02770233 -0.0823822 -0.07025146 0.5945969 0.880497 0.3977776 0.7976379 0.2047501 2.519287 2.273994 2.191311 2.231182 2.009979 1.551167 0.3000183 1.188442 2.378555 2.935665 2.686798 2.98156 2.895016 1.686012 1.878414 1.680656 0.2563057 0.2022057 0.2280426 0.234005 0.3159256 1.845932 3.063782 3.610764 3.735943 3.565567 3.41473 3.123241 4.00864 4.046154 4.100842 4.129185 4.172638 4.50885 4.219921 3.849125 4.003349 4.192749 4.307873 4.644318 4.214603 3.333614 3.581314 3.780094 3.953468 4.274021 3.938732 4.449863 4.538322 4.726814 4.23476 3.673878 2.693897 2.354485 3.320816 3.37347 3.39764 3.228104 3.082962 3.606792 3.620285 3.571793 3.436157 4.045856 3.8899 3.889565 4.001751 -9999 -9999 -9999 -9999 -9999 -9999 -9999 -9999 -9999 -9999 -9999 -9999 -9999 
-9999 -9999 -9999 -9999 -9999 -9999 -9999 -9999 -9999 -9999 -9999 -9999 -9999 -9999 -9999 -9999 -9999 -9999 -9999 -9999 -9999 -9999 -9999 -9999 -9999 -9999 -9999 -9999 -9999 -9999 -9999 -9999 -9999 -9999 -9999 -9999 -9999 -9999 -9999 -9999 -9999 -9999 -9999 -9999 -9999 3.944508 4.6334 3.819038 3.236687 0.7956619 0.9368095 0.1169014 1.233223 2.725983 3.114902 3.056095 1.57103 0.03988647 0.07709122 0.1218224 0.04786301 1.758183 1.689648 1.178627 0.08654404 0.04866791 0.0231781 0.1128807 0.6353226 -0.0359993 0.7812233 0.7894745 0.2196045 -0.0008201599 -0.02231598 0.732933 0.89711 0.8799477 -0.09870911 0.02853394 0.6246223 1.843639 1.952789 0.3261337 1.700893 1.825485 1.428333 1.457874 0.2628784 1.755157 -0.05034637 -0.06253433 1.586224 2.510929 3.024658 2.498943 2.607689 2.8437 3.027985 3.162376 2.763851 3.320934 3.719345 3.6222 2.229763 1.606449 1.475033 1.628296 1.364605 1.237942 0.8391075 0.229126 0.2082939 0.1721458 0.2160912 0.1859322 0.003688812 -0.02963257 -0.0412178 0.5466423 0.3177185 1.07732 0.9347725 2.261929 2.362133 2.377167 2.22858 2.091625 2.133965 1.750278 1.544842 0.3480415 2.328373 2.546814 2.060097 0.1180229 1.405842 1.815674 1.380116 0.3705406 0.2720795 1.353962 2.853397 0.3541832 1.406055 3.349739 3.678204 3.541 3.63718 3.598373 3.412334 3.301853 3.520115 4.118176 4.137341 4.189579 4.369606 4.229286 4.195412 4.19186 4.319721 4.392174 4.456474 4.422661 4.294369 3.93969 4.159569 4.251183 4.425148 4.033466 3.9501 4.258564 4.594543 4.218369 4.035564 2.784161 2.452358 2.90023 3.156914 3.143185 3.217106 3.621849 3.625118 3.382889 3.451786 3.488888 4.022793 3.83498 3.30254 3.508717 3.535561 -9999 -9999 -9999 -9999 -9999 -9999 -9999 -9999 -9999 -9999 -9999 -9999 
-9999 -9999 -9999 -9999 -9999 -9999 -9999 -9999 -9999 -9999 -9999 -9999 -9999 -9999 -9999 -9999 -9999 -9999 -9999 -9999 -9999 -9999 -9999 -9999 -9999 -9999 -9999 -9999 -9999 -9999 -9999 -9999 -9999 -9999 -9999 -9999 -9999 -9999 -9999 -9999 -9999 -9999 -9999 -9999 -9999 -9999 4.542583 3.981171 3.30685 2.48534 1.434086 1.086437 1.547935 3.165859 3.250355 3.036808 2.321815 -0.0303154 -0.07592773 0.0669136 0.9916573 1.506142 1.522392 0.799675 0.01934052 0.6802635 0.5753174 0.7985535 0.7290306 -0.05905533 0.8583832 0.9817085 0.6847382 -0.02885437 -0.02371979 0.4459229 1.398281 1.520458 0.7047691 0.9223289 1.36438 1.562908 1.456852 0.02769852 1.814621 1.987579 1.60498 0.2535095 -0.04646301 -0.08584213 -0.1041908 2.153824 1.991829 3.004517 2.918987 2.781403 2.749889 3.044693 3.059624 3.237358 2.828255 2.888683 3.017864 3.099224 2.433559 2.320057 0.4042664 0.3243027 0.4898949 0.8431587 1.136433 0.7579651 0.1448975 0.1934509 0.5653763 0.2381439 0.09215164 -0.03937912 -0.03672409 0.1880112 0.2372627 1.895805 1.493454 1.981243 2.259315 2.605282 2.246449 2.395962 2.074463 1.621307 1.418549 0.2597084 1.422104 1.359089 0.2913322 0.223217 0.8582382 0.7562943 0.266243 0.2998047 2.143539 3.517334 3.280785 2.140499 2.253483 3.04837 3.335125 2.968971 3.48481 4.052929 4.040207 3.440681 3.957153 3.930676 3.911777 3.90707 3.990696 4.496658 4.465599 4.197544 4.145172 3.978764 3.976933 3.815205 3.985821 3.845932 4.070023 4.220551 4.180759 4.121311 4.229988 4.293304 4.563732 4.644741 3.992062 3.09082 2.621468 2.030403 2.395378 2.743275 3.64225 4.034554 4.087223 3.48175 3.537266 3.723587 3.953259 3.58865 3.28899 3.565048 3.208244 -9999 -9999 -9999 -9999 -9999 -9999 -9999 -9999 -9999 -9999 -9999 -9999 
-9999 -9999 -9999 -9999 -9999 -9999 -9999 -9999 -9999 -9999 -9999 -9999 -9999 -9999 -9999 -9999 -9999 -9999 -9999 -9999 -9999 -9999 -9999 -9999 -9999 -9999 -9999 -9999 -9999 -9999 -9999 -9999 -9999 -9999 -9999 -9999 -9999 -9999 -9999 -9999 -9999 -9999 -9999 -9999 -9999 -9999 4.40432 4.182514 3.792389 2.484985 1.411121 1.313721 1.392315 3.224392 3.273903 3.194988 2.343304 -0.01982117 -0.05067444 0.1097069 0.2755051 1.251144 0.9145966 1.068687 0.4872894 0.736618 0.8139648 0.8695908 1.192085 0.0420723 0.9155655 0.9711761 0.3439064 0.0675087 -0.09562683 -0.0545311 1.463234 1.509277 1.515774 1.524025 1.608528 1.418011 1.348217 0.3015251 0.1340866 0.6149101 -0.1331406 -0.1122856 -0.1037941 -0.1066208 2.476059 2.144714 2.059166 3.186989 3.293598 2.585629 3.034241 3.021122 2.438995 2.081894 3.60854 3.619133 3.70216 3.185143 3.123993 2.659443 1.909676 0.8641205 0.05284119 0.9877205 1.63689 0.1985092 0.009490967 0.2686501 0.275219 1.377621 1.594296 0.06764984 -0.003490448 0.08908081 1.273407 1.477303 1.8381 1.827946 2.160503 2.266037 2.146854 2.0966 1.249138 0.8901253 0.3562851 0.2806892 1.519596 1.849342 0.9114609 0.2569046 1.03149 1.103226 0.7518234 2.529472 3.032234 3.610813 3.607777 3.534813 1.542393 2.31049 2.983574 3.04319 3.564877 4.004166 4.122601 3.6325 3.953354 3.999043 4.0583 3.958813 4.216713 4.520687 4.541832 4.065418 3.704769 4.310524 4.182537 3.830208 3.82803 3.770309 3.793922 3.658455 4.791252 4.966427 4.331219 4.19363 4.190056 4.371017 3.984783 3.537704 3.121029 2.696674 2.12059 3.27216 3.607082 4.191013 4.368816 4.319828 3.537365 3.694069 4.083542 3.900311 3.929413 3.849617 3.700706 3.519989 -9999 -9999 -9999 -9999 -9999 -9999 -9999 -9999 -9999 -9999 -9999 
-9999 -9999 -9999 -9999 -9999 -9999 -9999 -9999 -9999 -9999 -9999 -9999 -9999 -9999 -9999 -9999 -9999 -9999 -9999 -9999 -9999 -9999 -9999 -9999 -9999 -9999 -9999 -9999 -9999 -9999 -9999 -9999 -9999 -9999 -9999 -9999 -9999 -9999 -9999 -9999 -9999 -9999 -9999 -9999 -9999 -9999 -9999 4.104332 3.921368 2.954868 2.973164 1.316509 0.9534988 2.855774 2.720459 2.834129 2.350155 0.09709549 0.0727272 0.2915535 0.1016159 0.1098137 1.260303 1.395386 1.304165 0.9027977 0.01095963 0.5575829 0.8394508 0.8827744 0.0276947 0.1026688 0.149601 0.08743286 -0.0296402 0.08335876 -0.04774475 1.749504 1.714462 1.468571 1.770817 1.650864 1.123371 0.08410263 0.04560852 -0.09618759 -0.1855469 -0.1162033 0.9950409 0.2199707 0.09634399 1.132286 2.360958 2.952164 3.139748 3.014374 3.640236 2.802429 2.65218 3.536278 3.520004 3.680145 3.712242 3.063019 3.052879 2.669102 2.050858 1.19672 0.1346245 0.01966095 0.052845 0.0903511 0.1403656 0.2382355 0.08579254 1.615154 1.8619 1.785126 0.05708313 0.06963348 0.7605438 1.887161 1.93399 1.910954 1.809658 2.606594 2.557301 1.287994 1.109268 0.2814293 0.323597 0.2221909 1.550278 1.681267 1.084137 1.329739 1.827072 1.874092 1.756577 3.236504 3.116863 3.414063 3.99995 3.979053 3.044113 2.883175 3.676418 3.370167 3.381378 3.946648 3.875828 3.775238 3.958641 3.980221 3.73138 4.453415 4.518921 4.142456 4.022606 3.74118 3.682545 3.716465 3.901672 4.017834 3.989109 3.752529 3.758137 3.784691 4.609291 4.649216 4.366867 4.277779 4.144024 3.972317 3.774544 3.55727 3.696674 3.1992 2.381763 3.831612 4.510647 4.030441 4.258202 4.279945 4.100697 3.759499 4.100056 4.365173 4.251373 3.894901 3.754459 3.560314 3.956882 -9999 -9999 -9999 -9999 -9999 -9999 -9999 -9999 -9999 -9999 
-9999 -9999 -9999 -9999 -9999 -9999 -9999 -9999 -9999 -9999 -9999 -9999 -9999 -9999 -9999 -9999 -9999 -9999 -9999 -9999 -9999 -9999 -9999 -9999 -9999 -9999 -9999 -9999 -9999 -9999 -9999 -9999 -9999 -9999 -9999 -9999 -9999 -9999 -9999 -9999 -9999 -9999 -9999 -9999 -9999 -9999 -9999 -9999 3.640488 3.597736 3.841358 2.897438 0.5825882 1.644608 1.924156 1.845779 1.296257 0.6098557 0.06038284 0.09687805 0.00384903 0.1645546 1.061874 1.806648 1.492016 1.613712 0.6427994 1.199963 0.9371605 0.02443314 -0.07182693 0.09687805 0.1232109 0.1248856 0.1069221 0.07532501 -0.008255005 1.764618 1.804607 1.696308 1.6245 1.84264 0.4714432 -0.04449081 -0.07582474 -0.1140556 -0.1830063 1.977623 1.460228 1.216328 0.9733047 0.1998177 2.590382 3.18148 3.209232 3.039738 3.408657 3.036572 3.067036 3.179989 3.420361 3.662029 3.541161 2.69838 2.453903 1.848988 1.43417 1.151413 0.886261 0.0662117 -0.01791 0.02703476 0.1718941 0.2352219 0.2194862 1.552547 1.797455 1.576729 0.2657814 0.1302795 1.370174 1.948605 2.015732 1.861786 1.616894 2.633465 2.762508 1.230179 1.792137 1.841389 0.3414841 0.3742294 0.3504181 0.2474556 1.279903 2.148006 1.864498 1.891026 2.294186 3.473904 3.590591 3.279705 3.787601 3.636578 3.157555 2.947842 3.550201 3.48716 3.130085 3.739288 3.802887 3.571598 3.810081 3.792419 3.515556 4.496563 4.564671 4.263062 4.018383 3.923779 3.769329 3.778873 3.980293 4.028889 4.18129 3.799332 3.978745 4.245956 3.928261 4.49366 4.302074 4.12677 3.703182 3.427364 3.60619 3.348026 3.22102 2.995941 3.398235 3.449852 4.387779 4.074825 3.942142 3.911781 3.988777 3.606731 3.896637 5.336304 5.088009 4.081112 4.058022 3.873306 3.577793 -9999 -9999 -9999 -9999 -9999 -9999 -9999 -9999 -9999 -9999 
-9999 -9999 -9999 -9999 -9999 -9999 -9999 -9999 -9999 -9999 -9999 -9999 -9999 -9999 -9999 -9999 -9999 -9999 -9999 -9999 -9999 -9999 -9999 -9999 -9999 -9999 -9999 -9999 -9999 -9999 -9999 -9999 -9999 -9999 -9999 -9999 -9999 -9999 -9999 -9999 -9999 -9999 -9999 -9999 -9999 -9999 -9999 -9999 -9999 4.337608 4.489777 3.902527 2.209568 0.06763458 1.283695 1.317192 1.48917 1.838158 1.831585 0.1878319 0.06316376 0.2564468 1.10181 1.808468 1.537777 1.933033 0.05319214 1.358517 1.547668 1.380157 0.6052399 0.05472946 0.09855652 0.06635666 1.296181 1.287109 0.9517136 1.406887 1.477573 1.562969 1.137711 0.2126389 -0.1113968 -0.02078629 -0.02553558 1.814526 1.766151 2.280521 2.155983 0.8305397 0.6715622 1.913563 2.025631 2.759911 3.157032 2.967907 3.24102 3.120518 3.128662 3.14687 3.214191 3.086414 2.864815 2.215206 2.191174 1.867416 1.640228 1.893547 1.627426 1.020695 0.2386551 0.2567863 0.2341805 0.2798271 0.2598076 0.697052 0.8092117 1.015408 1.027798 0.2455482 0.256218 1.085838 1.573536 1.750313 1.656601 2.40453 2.34811 2.175327 1.560406 1.671757 0.1548462 0.3607063 0.3489113 0.1838951 1.382961 1.650589 1.662205 2.15715 1.814827 2.96608 3.176262 3.275112 3.432201 3.42918 3.20018 3.518414 3.460991 3.243607 3.009094 3.207455 3.076935 3.433285 3.318649 3.216393 3.382534 3.967941 4.529999 4.253487 3.754623 3.562294 3.776009 3.881287 3.922546 3.893028 4.275101 3.91222 4.15675 4.223866 4.19751 3.332207 3.307575 3.817631 3.985378 3.755219 3.513565 2.302956 3.102524 3.581379 3.643204 3.625561 4.024727 4.270271 3.852695 3.972233 3.374561 3.892204 4.196182 4.269016 4.160286 3.988708 4.568729 4.510651 4.090778 3.936871 -9999 -9999 -9999 -9999 -9999 -9999 -9999 -9999 -9999 
-9999 -9999 -9999 -9999 -9999 -9999 -9999 -9999 -9999 -9999 -9999 -9999 -9999 -9999 -9999 -9999 -9999 -9999 -9999 -9999 -9999 -9999 -9999 -9999 -9999 -9999 -9999 -9999 -9999 -9999 -9999 -9999 -9999 -9999 -9999 -9999 -9999 -9999 -9999 -9999 -9999 -9999 -9999 -9999 -9999 -9999 -9999 -9999 -9999 4.760227 4.459377 4.120232 3.896275 3.420799 0.2930679 1.160992 2.781227 3.112492 3.476349 2.094696 2.241463 0.9992294 0.8322906 1.422676 1.148899 0.7615662 0.2182159 1.159012 1.594418 1.486092 1.265682 0.8561859 0.2553215 0.066082 1.990906 1.6553 0.9127083 0.2574387 -0.006538391 0.005592346 -0.1838074 -0.2229233 -0.1371651 -0.03872681 1.268353 1.964451 1.823959 2.290936 2.04784 1.770012 0.2368279 1.94688 1.543251 1.780384 2.253002 2.39455 2.923431 2.915558 2.997776 3.17178 3.219093 3.307091 2.992985 2.357857 2.408249 2.187435 1.984562 1.816315 1.630981 0.2367096 0.2381783 0.07025146 0.2156029 0.2097893 1.355988 1.550453 1.66058 1.170467 1.381416 1.575386 0.2280045 0.03571701 0.09097672 1.678505 1.620098 1.411903 2.340435 1.378071 1.927902 2.009338 1.775246 0.1967964 0.1096725 0.1013145 0.9586868 1.010441 1.766521 2.138184 2.518723 2.248711 2.468925 2.972462 3.025864 3.186874 3.451149 3.526424 3.757435 3.628536 2.978844 2.926498 3.089073 2.991741 3.075153 3.216061 2.728016 2.818203 3.428337 3.445461 3.336105 3.741943 3.832928 4.059898 3.542961 4.105564 4.422993 4.351994 4.6171 4.251698 4.372272 3.742504 3.740196 4.3647 4.385471 4.046062 3.668533 3.428864 3.305058 3.72023 3.784561 3.769627 3.938286 4.071354 3.804199 3.768078 3.567013 4.119926 4.223148 4.082569 4.105007 4.154507 4.58596 4.375034 3.860859 3.816185 3.5648 -9999 -9999 -9999 -9999 -9999 -9999 -9999 -9999 
-9999 -9999 -9999 -9999 -9999 -9999 -9999 -9999 -9999 -9999 -9999 -9999 -9999 -9999 -9999 -9999 -9999 -9999 -9999 -9999 -9999 -9999 -9999 -9999 -9999 -9999 -9999 -9999 -9999 -9999 -9999 -9999 -9999 -9999 -9999 -9999 -9999 -9999 -9999 -9999 -9999 -9999 -9999 -9999 -9999 -9999 -9999 -9999 -9999 -9999 4.808239 4.475246 4.323231 3.425373 3.086845 1.904896 3.134418 3.231255 3.430935 2.971252 2.431316 1.322289 -0.06255722 0.2753448 0.1619301 1.256989 2.154881 2.229923 2.138348 2.485363 2.445614 2.034527 2.12524 1.894547 2.249634 2.369888 2.049568 0.1412086 -0.135498 -0.1249771 -0.1726532 -0.1153717 -0.07415009 0.01964951 1.346581 1.253845 1.77203 1.833664 1.804993 1.887909 2.403206 1.738888 1.697834 1.803547 1.947243 2.827202 2.849213 2.563778 2.958408 3.456802 3.432766 3.339424 3.148003 2.814434 2.530544 2.20948 1.776901 1.769306 1.533066 0.1105232 0.01532364 0.01554489 0.2559128 0.5470161 1.815269 1.657249 2.234024 1.941708 1.405743 1.38562 0.2438087 0.2186394 0.1408958 0.1874733 2.000141 1.982216 2.269787 2.008339 1.64875 1.790131 1.737942 0.8181 0.3492737 0.4605598 0.2317963 0.3134995 1.538712 2.015598 2.390553 2.83754 2.863209 3.535236 3.05772 3.247105 3.293964 3.33189 3.252663 3.130035 3.266483 3.137451 3.160225 3.312813 3.079048 2.735302 2.743202 2.551949 2.485592 3.469719 3.641079 3.909252 3.933758 3.918655 3.684948 3.823517 3.936382 4.098976 4.308243 4.443642 4.442379 4.095463 3.8899 4.345688 4.231712 3.878216 3.432564 3.720177 3.911388 3.718201 3.687485 3.925442 3.499489 3.600132 3.827106 3.60157 2.925026 4.055172 4.1688 4.15107 4.061256 4.144108 4.57021 4.386417 3.949623 4.139202 3.217461 -9999 -9999 -9999 -9999 -9999 -9999 -9999 -9999 
-9999 -9999 -9999 -9999 -9999 -9999 -9999 -9999 -9999 -9999 -9999 -9999 -9999 -9999 -9999 -9999 -9999 -9999 -9999 -9999 -9999 -9999 -9999 -9999 -9999 -9999 -9999 -9999 -9999 -9999 -9999 -9999 -9999 -9999 -9999 -9999 -9999 -9999 -9999 -9999 -9999 -9999 -9999 -9999 -9999 -9999 -9999 -9999 -9999 -9999 -9999 4.803799 4.234688 4.180489 4.045704 2.949951 3.065399 3.190723 3.28796 3.123158 2.32399 1.228466 0.9843636 0.03898239 2.417599 3.091858 3.130398 2.437386 2.308868 2.255375 2.368816 1.95755 2.153477 2.106907 2.103344 2.244499 2.221592 -0.06239319 -0.04110336 1.116554 2.08746 1.870979 0.8456001 1.576538 2.885857 2.38763 1.897449 1.675804 2.017208 2.560555 2.346661 3.013752 2.922779 2.455833 2.1427 2.723743 3.146973 3.00676 3.460804 3.063938 3.580105 3.556843 3.468304 3.167477 2.71574 2.395229 1.530178 1.621746 1.114452 0.9904251 1.079018 1.192093 1.130615 0.3502045 1.290722 1.613659 1.687733 1.502918 1.553181 1.345421 0.2421074 0.2648888 0.07446289 0.08118439 2.059036 2.301842 1.935318 1.551998 1.515331 1.63097 1.246689 0.858532 0.2658615 0.3934822 0.2417412 0.2595024 0.2216721 1.298588 2.612137 2.761124 2.98056 3.096981 2.756325 2.782288 3.132626 1.88905 2.508846 2.596237 3.120724 2.912464 3.260551 2.921108 2.921223 2.531334 2.899734 2.893677 2.947834 3.298332 3.477722 3.950928 3.545204 3.492321 3.45356 3.404484 3.430016 3.798325 4.438522 4.458183 4.218243 3.934116 3.70628 4.212444 4.314522 4.206902 4.079418 3.707695 3.71875 3.502808 3.817616 3.960835 3.944118 3.654324 3.84053 3.65591 2.74091 3.545238 3.904896 3.858322 3.435143 4.013275 4.382755 4.493744 4.399612 4.222443 3.601173 3.071342 -9999 -9999 -9999 -9999 -9999 -9999 -9999 
-9999 -9999 -9999 -9999 -9999 -9999 -9999 -9999 -9999 -9999 -9999 -9999 -9999 -9999 -9999 -9999 -9999 -9999 -9999 -9999 -9999 -9999 -9999 -9999 -9999 -9999 -9999 -9999 -9999 -9999 -9999 -9999 -9999 -9999 -9999 -9999 -9999 -9999 -9999 -9999 -9999 -9999 -9999 -9999 -9999 -9999 -9999 -9999 -9999 -9999 -9999 4.670345 4.471722 4.182255 4.036736 3.923004 3.215919 2.627216 2.799583 1.873669 1.031841 1.201443 1.003586 0.2944298 2.493549 3.291485 3.200756 2.715393 2.117882 1.910042 1.990803 1.725483 2.221283 2.270134 2.074337 1.509815 -0.03944778 -0.02215958 0.3644867 2.122154 2.35046 2.418114 1.606693 2.679451 2.923641 2.903767 2.301605 2.270416 2.566391 2.85553 2.595871 3.143654 3.173557 2.930885 2.531971 2.986355 3.352531 3.368095 3.574924 3.847843 3.846497 3.47303 3.466801 3.173981 3.116467 3.077412 2.181316 1.932629 1.073784 1.005871 0.985714 1.857708 1.098915 0.7492828 0.4928284 0.0304451 1.16634 1.295414 1.205276 1.410496 0.3427544 0.2494011 0.05027008 -0.02833176 1.736412 1.934166 0.7327271 1.400906 0.9650688 1.016354 1.663158 0.3072014 0.4038658 1.075779 1.676235 1.783276 0.8908043 0.5958557 2.311909 2.267376 2.772686 2.947632 1.795715 1.855663 1.53569 2.052387 2.226948 2.395828 2.68269 2.86594 2.651493 2.71011 2.849373 2.988548 3.037525 3.24807 2.538525 3.193123 3.535019 3.654438 3.682171 3.207832 3.183006 3.168026 3.108833 3.892487 4.311466 4.245155 3.94989 3.844585 3.731529 4.205593 4.145336 4.116646 4.264832 3.700562 3.674454 3.78648 3.921204 4.917263 4.756752 4.186947 3.884777 4.006287 3.280312 4.283997 4.290874 3.612034 3.694908 3.449898 4.02824 4.215961 4.356873 4.441658 3.590199 3.041916 2.496365 -9999 -9999 -9999 -9999 -9999 -9999 
-9999 -9999 -9999 -9999 -9999 -9999 -9999 -9999 -9999 -9999 -9999 -9999 -9999 -9999 -9999 -9999 -9999 -9999 -9999 -9999 -9999 -9999 -9999 -9999 -9999 -9999 -9999 -9999 -9999 -9999 -9999 -9999 -9999 -9999 -9999 -9999 -9999 -9999 -9999 -9999 -9999 -9999 -9999 -9999 -9999 -9999 -9999 -9999 -9999 -9999 -9999 -9999 4.533691 4.164833 3.942917 3.843933 3.42358 1.483944 0.6398163 0.9160233 1.206203 1.241398 0.6035614 0.7786407 1.932758 2.363628 2.47311 1.237343 1.699211 1.618958 0.6540642 1.106983 1.090584 0.6859818 -0.1599655 -0.1962471 -0.05124283 1.264675 2.268795 2.311127 2.604496 2.293037 1.584801 2.73357 3.004997 2.872547 2.297977 2.498459 2.541046 2.818417 2.673126 2.696236 2.878059 2.710274 2.702648 3.436863 4.070061 4.15358 3.739449 3.999199 3.651382 3.735935 3.767513 3.705467 3.259262 3.23571 2.887482 1.510201 0.9050636 0.7021713 0.9569588 1.815449 2.119869 0.6040077 0.7270622 0.2198601 1.511387 1.767979 1.632534 1.723225 1.733597 1.695118 0.1600456 0.1532516 0.1079597 0.4922562 0.8365059 1.483818 1.057125 1.280472 2.100712 2.126499 1.241154 1.875984 2.504845 2.91526 1.885601 1.559711 1.666622 1.862759 1.69978 1.883518 1.670418 0.8744926 1.727058 3.120628 3.148785 2.916019 2.688686 2.876446 2.790081 2.7859 3.054249 3.514748 3.813519 3.247875 2.400455 3.110165 3.476597 3.535465 2.979195 2.92334 3.183655 3.031738 3.173428 3.562405 3.813843 3.856533 3.585361 3.533234 3.827194 4.100719 4.117695 4.019077 3.894451 3.569721 3.439022 3.72781 3.950794 4.949474 5.127735 3.900841 3.952595 3.665726 3.772728 3.985569 3.856392 4.058689 3.967251 3.962002 3.92387 4.249329 4.110561 4.067883 3.352325 3.149208 3.684258 -9999 -9999 -9999 -9999 -9999 -9999 
-9999 -9999 -9999 -9999 -9999 -9999 -9999 -9999 -9999 -9999 -9999 -9999 -9999 -9999 -9999 -9999 -9999 -9999 -9999 -9999 -9999 -9999 -9999 -9999 -9999 -9999 -9999 -9999 -9999 -9999 -9999 -9999 -9999 -9999 -9999 -9999 -9999 -9999 -9999 -9999 -9999 -9999 -9999 -9999 -9999 -9999 -9999 -9999 -9999 -9999 -9999 -9999 -9999 3.805916 3.797016 3.801849 3.357357 2.923199 3.087433 2.28931 2.124725 0.6302872 0.05169678 -0.1665268 1.315922 1.893776 2.325436 1.745266 1.881783 1.801838 -0.174984 -0.1723709 -0.2166023 -0.2613487 -0.2359695 1.002705 1.971584 2.469841 2.253571 2.404133 2.365417 2.021748 1.46397 2.749954 2.893242 2.95594 2.591831 2.968044 2.956539 2.593452 2.485638 2.520271 2.38834 2.778637 3.531891 3.71302 4.008297 3.93137 3.808746 3.854481 3.658794 3.669228 3.776039 3.750595 3.524853 3.07412 2.464798 1.280258 0.1440125 0.2201004 0.2859383 1.450512 1.534927 0.1747551 0.1655235 0.2592239 1.557648 1.590946 1.610043 2.226395 2.098858 1.993843 1.068829 0.2563477 0.2142677 0.006999969 0.1362953 1.847095 1.770256 1.462387 1.994236 1.860733 1.367027 1.969879 2.482872 2.696648 2.689896 2.577473 1.831959 0.8424454 1.841454 2.043976 1.543835 1.813499 2.007282 3.101093 3.411793 3.243954 2.899342 2.955872 2.660881 2.47855 3.037434 3.56926 3.480976 3.446049 2.126789 2.630043 2.666279 2.980576 3.161774 2.867649 3.122326 2.922714 2.618526 3.107689 3.397224 3.151814 3.352718 3.522808 3.7873 4.140507 3.61758 3.680695 3.252071 3.621647 3.620628 3.801441 4.15847 5.048176 4.670975 3.31422 3.602882 3.661964 3.590412 4.053036 3.713905 4.016388 3.727577 3.850555 3.943035 4.014366 4.786808 4.932503 3.689457 4.289074 4.734432 4.111233 -9999 -9999 -9999 -9999 -9999 
-9999 -9999 -9999 -9999 -9999 -9999 -9999 -9999 -9999 -9999 -9999 -9999 -9999 -9999 -9999 -9999 -9999 -9999 -9999 -9999 -9999 -9999 -9999 -9999 -9999 -9999 -9999 -9999 -9999 -9999 -9999 -9999 -9999 -9999 -9999 -9999 -9999 -9999 -9999 -9999 -9999 -9999 -9999 -9999 -9999 -9999 -9999 -9999 -9999 -9999 -9999 -9999 -9999 4.199566 4.245548 3.581421 2.967712 3.167255 2.998558 2.276775 2.074524 1.356018 0.1190567 0.3192749 -0.2256317 1.252098 1.197227 1.430321 1.422153 1.360035 -0.2690048 -0.1692009 -0.05055237 -0.007530212 0.8459969 1.0144 2.402302 2.444847 2.227219 2.292118 2.006023 1.755409 1.654671 1.989017 2.384171 2.532612 2.606026 3.033474 3.090675 2.807056 2.254791 2.719917 2.736515 2.628288 3.043072 3.974487 4.194614 4.041756 3.889805 3.205112 3.271465 3.790264 3.68877 3.689873 3.885036 3.263317 2.083836 1.367477 1.309395 1.706299 1.692036 1.662853 1.564995 1.077415 0.2138824 0.2009583 0.03853989 0.7123222 0.4915924 2.102276 1.979446 2.164177 1.968853 1.260185 0.1626472 0.0873642 0.730526 2.255165 2.171047 2.419781 2.243626 1.472309 1.389645 1.637844 1.624298 2.969688 2.975903 2.306728 1.455589 1.315655 1.901367 1.947796 1.630676 1.57391 2.241116 2.368748 3.179127 3.063618 2.220024 2.771252 2.497086 2.018036 2.838875 2.740948 3.16383 2.742222 2.518471 2.418465 2.178509 2.661812 2.73056 2.858078 2.984688 2.850796 2.766922 3.224548 2.986618 2.942963 3.347172 3.503693 3.412605 3.313339 3.094471 3.372753 3.510956 3.751431 3.884846 3.645897 3.654957 4.205803 3.98045 3.517445 3.384045 3.436413 3.939148 4.227837 4.055489 3.821232 3.831356 3.698681 3.570084 3.420242 5.106373 5.222542 4.495609 3.987072 3.805119 3.538963 5.241943 -9999 -9999 -9999 -9999 
-9999 -9999 -9999 -9999 -9999 -9999 -9999 -9999 -9999 -9999 -9999 -9999 -9999 -9999 -9999 -9999 -9999 -9999 -9999 -9999 -9999 -9999 -9999 -9999 -9999 -9999 -9999 -9999 -9999 -9999 -9999 -9999 -9999 -9999 -9999 -9999 -9999 -9999 -9999 -9999 -9999 -9999 -9999 -9999 -9999 -9999 -9999 -9999 -9999 -9999 -9999 -9999 -9999 -9999 4.290955 2.947788 2.423042 2.947945 2.613819 2.261578 1.615089 1.039936 1.749325 1.950344 1.85363 1.527397 -0.1614685 0.9903793 -0.2564697 -0.212513 -0.03008652 -0.05591202 -0.02516174 2.055813 1.715305 1.777313 2.373611 2.466255 2.216251 2.162506 1.596844 1.342636 0.1278839 1.039677 2.540157 2.557957 3.007877 2.920189 2.95335 2.804768 1.947525 2.402958 2.700153 2.919781 3.426926 3.938438 4.119499 3.325291 3.729385 3.844124 3.634251 3.820496 3.954193 3.703979 3.803898 3.575928 2.898659 2.393578 2.157818 2.426361 2.597282 1.861481 1.092857 1.086025 0.04397202 0.1697464 0.07588959 0.05458832 0.3084984 1.998608 2.20797 2.260029 2.337357 2.305485 1.655693 0.000869751 1.986378 2.110508 2.211269 2.305149 1.953491 1.653912 1.227226 1.282974 2.419853 2.883709 3.014072 2.021271 2.268494 2.151737 1.384872 1.533051 2.310596 2.47617 2.990208 2.98468 2.769882 3.152843 2.46183 2.776611 2.9333 2.878002 3.413551 3.197578 3.248852 3.048168 2.591774 2.750935 2.71003 2.311226 2.27956 2.502754 2.5793 2.131256 2.245316 2.918087 2.796097 2.742348 3.018745 2.779808 3.051151 3.035461 2.970562 2.784779 3.278744 3.531788 3.732006 3.341705 3.29665 4.572105 4.280106 3.94643 3.019573 2.70512 4.022583 4.441093 4.141338 3.696808 3.51099 3.698151 3.328522 3.528713 4.218025 4.316631 3.161888 3.513527 2.79525 3.060741 4.295654 -9999 -9999 -9999 -9999 
-9999 -9999 -9999 -9999 -9999 -9999 -9999 -9999 -9999 -9999 -9999 -9999 -9999 -9999 -9999 -9999 -9999 -9999 -9999 -9999 -9999 -9999 -9999 -9999 -9999 -9999 -9999 -9999 -9999 -9999 -9999 -9999 -9999 -9999 -9999 -9999 -9999 -9999 -9999 -9999 -9999 -9999 -9999 -9999 -9999 -9999 -9999 -9999 -9999 -9999 -9999 -9999 -9999 -9999 -9999 3.270573 3.280842 2.094505 2.409988 2.326546 2.629707 1.964016 2.000656 2.083073 2.05426 1.502228 -0.266304 -0.2482147 -0.1185684 -0.03866959 -0.05472946 -0.05108643 1.733829 2.142479 1.949013 1.858715 2.468693 3.305233 3.288174 3.081013 2.566231 2.770638 2.849743 2.618469 2.89212 3.051586 3.214542 3.170361 2.570351 3.057095 3.408772 3.370026 3.00774 3.022526 3.401222 3.486336 3.533951 3.599503 4.222225 4.201794 4.291931 4.068348 3.678802 3.833199 3.671154 3.489273 3.180557 2.545204 2.459652 2.262817 2.375889 2.478058 2.389992 1.91169 0.05016327 0.205658 2.261604 1.764767 1.785648 2.129128 2.269897 2.189808 2.317879 2.458702 1.187748 0.1891594 0.08509064 2.223045 2.345245 1.891346 1.916889 1.692051 2.320381 2.317883 2.512569 2.65662 2.883938 2.630627 2.63842 2.420238 1.606129 1.69817 2.468239 2.780823 2.956551 3.118862 2.964207 2.601158 2.192764 3.164082 3.268089 3.289722 3.455261 3.396969 3.175419 2.865379 2.358555 2.283119 2.743896 3.029564 1.904266 2.552715 2.358078 2.090633 1.938686 2.540115 3.193855 3.221954 2.399662 2.288704 2.311127 2.236301 1.893139 2.80925 3.037533 3.22924 2.678516 2.660374 3.001629 4.449223 4.083679 3.862541 3.106628 3.010506 4.05756 4.036324 4.202644 3.451176 3.151768 3.753475 3.630798 3.805065 3.981857 3.848103 3.813896 3.892792 2.745232 3.275467 4.047138 5.844574 -9999 -9999 -9999 
-9999 -9999 -9999 -9999 -9999 -9999 -9999 -9999 -9999 -9999 -9999 -9999 -9999 -9999 -9999 -9999 -9999 -9999 -9999 -9999 -9999 -9999 -9999 -9999 -9999 -9999 -9999 -9999 -9999 -9999 -9999 -9999 -9999 -9999 -9999 -9999 -9999 -9999 -9999 -9999 -9999 -9999 -9999 -9999 -9999 -9999 -9999 -9999 -9999 -9999 -9999 -9999 -9999 -9999 -9999 3.339642 3.310127 3.075756 2.847794 2.555561 2.83952 2.131367 1.47057 1.502159 0.8087616 -0.236866 -0.1801414 -0.1767349 -0.1129913 -0.0890274 -0.05532074 0.9886589 1.866623 1.889896 2.292908 2.590931 2.61348 2.963375 3.128433 2.642475 3.04409 3.45784 3.264084 3.103405 3.040638 2.963428 3.117989 2.73885 2.281593 3.20591 3.345291 3.484627 3.026829 2.727665 3.797909 3.751362 3.896671 4.812321 4.739902 4.563126 4.531898 4.394386 4.06097 4.005169 3.692528 3.216888 2.951694 3.344521 2.941235 2.274975 2.32888 2.569752 2.707088 2.832943 1.902046 0.916481 2.640747 2.450581 2.485294 2.232922 2.25555 2.91782 2.966331 2.117496 1.619076 0.1310196 0.1236725 0.05289841 0.3808136 1.18288 1.913578 2.034698 2.633461 2.616039 2.73616 2.563877 2.368069 2.462456 3.103626 3.371666 3.770523 2.66198 2.179558 2.546764 2.756069 2.730511 2.325783 2.332687 2.686172 2.98801 3.180294 3.132771 3.440884 3.411869 3.404419 2.81451 2.439133 2.404037 2.709309 2.653332 3.032047 2.947037 1.289688 1.709957 1.71814 2.715923 2.992317 3.215595 2.429691 1.978046 2.297916 2.364704 2.454044 2.119957 2.911465 3.047817 2.776306 2.780163 2.451626 2.729469 2.926262 2.834641 3.274818 3.065147 3.211597 3.570107 3.208073 3.008377 3.21394 3.564583 3.646378 4.165417 4.467278 4.484436 3.870857 4.022995 4.081047 3.536495 3.608288 4.354637 4.733364 -9999 -9999 
-9999 -9999 -9999 -9999 -9999 -9999 -9999 -9999 -9999 -9999 -9999 -9999 -9999 -9999 -9999 -9999 -9999 -9999 -9999 -9999 -9999 -9999 -9999 -9999 -9999 -9999 -9999 -9999 -9999 -9999 -9999 -9999 -9999 -9999 -9999 -9999 -9999 -9999 -9999 -9999 -9999 -9999 -9999 -9999 -9999 -9999 -9999 -9999 -9999 -9999 -9999 -9999 -9999 -9999 -9999 -9999 3.350471 3.212635 3.309654 2.907429 2.955135 1.979725 0.1624107 -0.1980133 -0.234211 -0.1258774 -0.09068298 -0.04659271 -0.03330994 -0.1587982 -0.003406525 1.546455 1.996807 2.119225 2.381306 2.518459 2.395706 2.661404 2.8106 3.153919 3.088955 3.524242 3.448009 3.00375 2.720779 2.186436 2.150181 2.164886 2.315872 3.162819 3.370411 3.374496 3.655506 3.090668 3.306931 3.843903 4.079414 4.521553 4.11488 4.304119 4.538349 4.290668 4.185577 4.06493 3.944374 3.634636 3.296124 3.370644 3.216553 2.598305 2.652924 2.491978 2.84251 2.805759 1.940292 1.232143 2.55122 2.64286 2.576385 2.485813 1.855808 2.946026 2.909298 2.197033 1.351013 1.144981 0.1180077 0.02928925 0.1792908 1.382515 1.513588 2.200535 2.511143 2.599503 2.616852 2.45385 2.130424 2.56131 2.977581 3.349289 3.902348 3.831661 2.260132 2.644787 2.635212 2.407597 3.318745 3.280773 2.785446 2.899189 2.881065 3.123138 3.182579 3.287373 2.800816 2.883114 2.598957 2.587543 2.713303 2.444263 1.762043 1.51622 1.307602 1.637058 1.450481 2.55481 2.606331 2.584324 2.503216 2.283829 2.313614 2.429127 2.401966 2.079254 2.463367 3.036526 3.143597 2.374046 2.211796 2.705303 2.637215 2.403584 3.112682 3.135761 2.613289 2.763672 3.347157 3.20332 3.08577 3.531025 3.660072 4.388756 4.584843 4.706646 3.563145 4.009464 4.045158 3.535053 3.802509 4.296532 3.77879 -9999 -9999 
-9999 -9999 -9999 -9999 -9999 -9999 -9999 -9999 -9999 -9999 -9999 -9999 -9999 -9999 -9999 -9999 -9999 -9999 -9999 -9999 -9999 -9999 -9999 -9999 -9999 -9999 -9999 -9999 -9999 -9999 -9999 -9999 -9999 -9999 -9999 -9999 -9999 -9999 -9999 -9999 -9999 -9999 -9999 -9999 -9999 -9999 -9999 -9999 -9999 -9999 -9999 -9999 -9999 -9999 -9999 -9999 -9999 2.984745 3.300758 2.797939 2.123352 1.596848 -0.01724243 -0.1317291 -0.1958046 -0.1754532 -0.1672783 -0.2048721 -0.050457 0.6820145 2.105511 2.470829 2.456768 1.97644 2.626476 2.365356 2.155247 2.575291 2.96299 2.727806 2.803719 2.952591 3.152771 3.171295 2.832058 2.405571 1.841278 2.088192 2.256088 2.79129 3.407093 3.463608 3.822895 3.712532 4.170639 4.237358 3.878834 4.168247 4.340981 4.509975 4.184208 4.084156 4.175446 4.261993 3.963268 3.485741 3.903397 3.80064 3.603935 2.420113 3.31097 3.186626 2.638599 2.324089 1.63002 2.381012 2.783718 2.810535 2.639637 2.662334 1.57394 2.189312 2.432209 2.523197 1.856102 1.596607 0.2132378 0.1345596 0.09471512 1.182247 1.566658 2.03722 2.384853 2.825085 2.845448 2.465435 2.237991 2.737167 2.899578 2.774075 3.051525 2.82407 2.593914 2.306145 2.103367 2.840096 3.674023 3.608803 3.319336 3.682541 3.412376 3.18684 3.110619 3.30584 3.197208 2.552891 2.620411 2.593452 2.746811 2.609802 2.346172 1.462868 2.009506 2.28537 1.68597 1.633648 2.079964 2.405212 2.289825 2.346046 2.402348 2.27639 2.41938 2.419895 2.966679 2.745987 2.49662 2.53252 2.65234 2.688606 2.611149 2.160801 2.302677 1.920471 2.078091 2.238987 2.47987 2.286121 2.967113 3.316608 3.408607 4.203793 4.011562 4.014454 3.351917 3.648514 2.02037 2.707726 3.820869 3.201073 3.272591 3.108494 -9999 
-9999 -9999 -9999 -9999 -9999 -9999 -9999 -9999 -9999 -9999 -9999 -9999 -9999 -9999 -9999 -9999 -9999 -9999 -9999 -9999 -9999 -9999 -9999 -9999 -9999 -9999 -9999 -9999 -9999 -9999 -9999 -9999 -9999 -9999 -9999 -9999 -9999 -9999 -9999 -9999 -9999 -9999 -9999 -9999 -9999 -9999 -9999 -9999 -9999 -9999 -9999 -9999 -9999 -9999 -9999 -9999 -9999 2.913937 2.792168 2.777599 1.649258 1.453182 -0.03453064 1.876392 1.547272 1.097843 2.147831 2.17313 1.668491 1.370594 3.111656 3.158669 2.507896 2.54818 2.546837 2.385353 1.897049 2.567501 3.3251 2.870171 1.876133 2.754147 2.761765 2.78756 2.457912 2.374523 1.7118 1.534706 1.633839 2.264584 3.024261 3.579609 3.419685 3.899918 4.239124 4.244022 3.986893 4.22216 4.369686 4.323666 4.033588 3.760174 3.92849 3.919052 4.187508 4.058498 3.479725 3.467182 3.048218 2.907207 2.929123 2.754429 2.534138 2.402859 2.177917 2.046135 2.753349 2.900227 2.304546 2.26228 1.92485 2.574345 2.741764 2.522263 2.264328 1.807461 1.148514 0.1340752 0.06631851 0.06231308 1.62632 1.629761 2.611355 2.517212 2.227615 2.223564 1.970932 2.419754 2.806744 2.607952 2.685051 2.232174 1.582138 1.973091 2.168827 2.873714 3.231934 3.360298 3.296284 3.798481 3.392441 3.628681 3.736282 3.104736 2.908176 2.621063 2.879688 2.816086 2.483948 2.767262 2.509281 1.610062 2.047405 2.293598 2.399265 1.958931 0.3515472 2.046665 1.846928 1.908443 2.091667 2.682236 3.127247 2.963436 2.505226 2.575607 2.758099 2.700027 2.788906 2.820889 2.498371 2.060188 2.223019 2.48484 1.947407 1.912498 1.207439 0.6072388 1.455494 2.879063 3.205177 3.307125 3.182076 2.854671 2.737732 3.19062 2.064598 2.34193 3.318253 3.475929 5.429508 5.84523 4.305935 
-9999 -9999 -9999 -9999 -9999 -9999 -9999 -9999 -9999 -9999 -9999 -9999 -9999 -9999 -9999 -9999 -9999 -9999 -9999 -9999 -9999 -9999 -9999 -9999 -9999 -9999 -9999 -9999 -9999 -9999 -9999 -9999 -9999 -9999 -9999 -9999 -9999 -9999 -9999 -9999 -9999 -9999 -9999 -9999 -9999 -9999 -9999 -9999 -9999 -9999 -9999 -9999 -9999 -9999 -9999 -9999 -9999 -9999 2.423893 2.106339 -0.204834 2.076065 2.098003 2.825443 2.011589 1.750259 2.216656 2.209743 1.723396 2.819267 3.124485 3.775093 3.529247 2.489475 2.523769 1.87389 2.378666 2.518688 2.954338 3.018253 1.910133 2.472801 2.572205 2.482857 2.38702 1.641903 2.047817 1.857067 2.337589 1.909794 0.892025 2.291653 2.934898 3.072365 3.389793 3.553082 3.770493 4.04121 4.092499 4.107182 3.586441 3.710583 4.173328 4.095448 4.692245 4.59927 3.528053 3.519062 3.272247 2.955818 2.976978 2.991531 2.857334 3.380199 3.391403 1.960873 2.401649 2.274403 2.512463 2.02808 2.128239 2.546204 2.638912 2.462669 2.246891 1.638252 1.009945 0.2124252 0.2266884 0.2044106 1.52607 2.238628 2.721172 2.707397 2.505741 2.171654 2.237774 2.2272 2.170074 3.133743 3.165565 2.009739 2.690929 2.466465 2.21339 3.268143 3.505245 3.186581 3.108978 2.989487 3.111183 3.545986 3.588867 2.973152 2.83408 2.620232 2.65086 2.695545 2.40271 2.375763 1.771973 1.953728 1.766144 2.25153 2.555126 2.291546 1.937073 1.956085 2.043701 2.136997 2.275894 2.713295 2.708904 2.676403 2.133007 2.14238 2.718918 2.660778 2.698746 2.710712 2.676746 2.31818 2.218491 2.475227 2.000614 1.724644 1.007236 0.5846138 1.741886 0.5959892 0.632431 0.5111923 1.289291 1.738213 2.662041 2.701992 2.59325 3.032696 3.875935 4.435875 5.151577 6.222694 -9999 
-9999 -9999 -9999 -9999 -9999 -9999 -9999 -9999 -9999 -9999 -9999 -9999 -9999 -9999 -9999 -9999 -9999 -9999 -9999 -9999 -9999 -9999 -9999 -9999 -9999 -9999 -9999 -9999 -9999 -9999 -9999 -9999 -9999 -9999 -9999 -9999 -9999 -9999 -9999 -9999 -9999 -9999 -9999 -9999 -9999 -9999 -9999 -9999 -9999 -9999 -9999 -9999 -9999 -9999 -9999 -9999 -9999 -9999 -9999 -0.01158142 2.811161 3.123329 3.095852 2.870575 2.241982 1.85397 2.095913 2.470474 1.980831 3.007393 3.046337 3.441143 3.466774 2.931438 2.605618 1.976124 2.665718 2.691921 2.901455 2.973682 2.099754 1.502308 1.264088 1.636177 1.796867 2.488686 2.684185 2.702637 2.448502 3.165043 3.199593 1.39386 1.530125 2.298069 3.061691 3.173923 3.164391 3.454052 3.445366 3.434963 3.713913 3.499779 4.193935 4.486626 4.589931 4.554405 3.773132 3.982445 4.030945 3.193436 3.548389 3.036167 2.858971 3.159779 3.122391 2.125866 2.293098 2.483311 2.290791 2.63134 2.031715 2.081146 2.416286 1.453239 1.402344 2.026188 1.675365 0.3358459 0.3285789 0.137455 0.09846497 2.02317 2.166859 2.243996 2.400139 2.041248 1.635143 2.123898 2.78019 3.125172 3.035641 2.452457 3.139145 2.62138 2.205082 3.33952 3.374496 3.07312 2.835598 3.537834 3.297215 3.283173 2.980694 2.988224 2.602577 2.393639 2.685482 3.110592 2.488625 2.295181 2.29565 2.387402 2.417103 2.597557 2.559517 2.305851 1.980648 1.850639 2.024956 2.293602 2.660206 2.730522 2.718178 3.116825 2.983719 2.382534 1.992149 2.525478 3.027088 2.774242 2.633747 1.928326 2.230152 2.220501 1.700703 0.6530914 0.5357475 1.854244 1.962688 2.211475 1.569458 1.484211 0.8174133 0.6589699 1.635639 2.266071 2.882839 2.817566 3.4827 4.226467 -9999 -9999 -9999 
-9999 -9999 -9999 -9999 -9999 -9999 -9999 -9999 -9999 -9999 -9999 -9999 -9999 -9999 -9999 -9999 -9999 -9999 -9999 -9999 -9999 -9999 -9999 -9999 -9999 -9999 -9999 -9999 -9999 -9999 -9999 -9999 -9999 -9999 -9999 -9999 -9999 -9999 -9999 -9999 -9999 -9999 -9999 -9999 -9999 -9999 -9999 -9999 -9999 -9999 -9999 -9999 -9999 -9999 -9999 -9999 -9999 -9999 -9999 1.403282 3.142929 3.378761 3.098888 2.805206 2.12392 1.813473 1.768307 1.981533 1.710606 1.434113 2.463398 2.467979 3.318974 3.242165 3.024002 2.23756 3.183029 2.982044 2.563416 1.716526 2.176395 1.244831 2.351082 2.680916 2.661381 2.77763 2.80051 2.806423 2.979591 3.506683 3.546021 4.272949 3.924713 2.643326 3.062092 3.206116 3.216743 3.069351 2.809338 3.302509 3.708076 3.70163 4.249344 4.745396 4.557392 4.343456 4.313637 4.116524 3.800232 3.578728 3.302528 3.105934 2.34515 2.725323 2.4627 2.142262 2.380577 2.731937 2.822701 2.771599 2.607571 1.745228 1.319004 1.606667 1.784149 1.858635 0.9132843 0.200695 0.1111336 0.08799744 1.034576 1.140804 1.554234 2.207779 2.123802 1.871574 2.758831 2.414085 2.794086 3.059704 3.163475 2.845387 2.609158 2.798489 2.176006 2.504219 2.799717 2.780724 2.680508 3.281528 3.142403 2.968124 2.99221 2.816528 2.665127 2.406689 3.430138 3.673798 3.326073 2.281631 2.490387 2.645115 2.480145 2.61882 2.096806 1.823555 1.796547 1.733852 2.525444 2.036095 2.760654 2.823418 2.824005 3.062065 3.003185 2.108379 1.935974 2.284733 3.055801 2.530792 2.323895 1.924343 1.973751 1.750671 1.545155 1.261871 0.6254616 2.361858 2.888939 2.120255 1.871326 1.480526 0.946125 2.089897 2.415936 2.659985 2.865627 2.73634 3.038441 -9999 -9999 -9999 -9999 
-9999 -9999 -9999 -9999 -9999 -9999 -9999 -9999 -9999 -9999 -9999 -9999 -9999 -9999 -9999 -9999 -9999 -9999 -9999 -9999 -9999 -9999 -9999 -9999 -9999 -9999 -9999 -9999 -9999 -9999 -9999 -9999 -9999 -9999 -9999 -9999 -9999 -9999 -9999 -9999 -9999 -9999 -9999 -9999 -9999 -9999 -9999 -9999 -9999 -9999 -9999 -9999 -9999 -9999 -9999 -9999 -9999 -9999 -9999 -9999 3.331741 3.568382 3.376724 3.473881 3.419445 2.449627 1.630249 1.874588 1.019066 0.6677742 1.985958 2.379303 2.896465 2.888248 2.750858 1.915672 3.791756 3.796646 2.467937 1.754856 2.253738 1.171181 2.011642 3.206573 3.299747 3.084938 3.221516 3.189594 3.45676 3.718719 4.623043 4.796295 4.203331 2.605225 3.148647 3.054966 3.080528 2.879257 3.311222 3.561344 3.647415 3.783531 4.102642 4.217731 4.17205 4.217297 4.270908 4.080631 3.480686 3.522259 3.663864 3.583855 3.058056 2.943516 3.203209 3.330601 2.843399 3.13065 3.139561 2.849709 2.702087 2.481026 1.313057 1.791309 2.66291 2.191479 0.3924484 0.6681747 1.24472 2.146351 2.263206 0.5032272 0.6079788 1.808701 1.54771 2.0019 2.545353 2.287109 2.394573 2.582375 2.761066 2.786793 2.696285 2.856419 2.442905 2.475441 2.674213 2.203182 2.668278 2.304024 2.889156 2.696529 2.850533 2.986511 2.490467 2.448029 3.401566 3.628632 2.769455 2.547764 2.831535 2.820671 1.980896 2.086849 1.775257 1.564388 1.479252 2.097393 2.43782 1.84758 2.515766 2.97858 2.932407 3.036503 3.013432 2.271057 2.399296 1.490135 1.773464 1.984535 2.074867 2.233356 2.195995 2.018105 1.382111 1.438274 2.04377 1.803452 1.854794 1.529728 1.381641 1.42691 2.112106 2.013668 1.87537 2.635853 2.701015 -9999 -9999 -9999 -9999 -9999 -9999 
-9999 -9999 -9999 -9999 -9999 -9999 -9999 -9999 -9999 -9999 -9999 -9999 -9999 -9999 -9999 -9999 -9999 -9999 -9999 -9999 -9999 -9999 -9999 -9999 -9999 -9999 -9999 -9999 -9999 -9999 -9999 -9999 -9999 -9999 -9999 -9999 -9999 -9999 -9999 -9999 -9999 -9999 -9999 -9999 -9999 -9999 -9999 -9999 -9999 -9999 -9999 -9999 -9999 -9999 -9999 -9999 -9999 -9999 -9999 -9999 -9999 3.705959 3.241173 3.371094 3.525879 3.495541 3.353352 3.430126 2.805714 1.975277 2.361462 2.295212 2.219616 2.282825 2.496014 2.785797 3.80328 4.01207 2.662945 2.955814 2.939873 2.285282 2.132153 3.302692 3.250706 3.249409 2.921791 2.91637 3.297829 4.017918 4.877602 4.753403 3.860809 0.6761131 2.073578 2.717808 2.689396 3.209137 3.334846 3.652382 3.578793 3.638794 4.189098 4.205418 4.196827 3.849968 3.953033 3.701748 3.498142 3.405312 3.926575 3.852322 3.344261 3.581387 3.615482 3.602463 3.529408 2.832722 2.891335 2.917023 2.682381 2.86372 2.352043 1.582417 1.525883 1.536324 0.8175468 2.209637 2.400066 2.083744 2.23859 2.006947 0.1997604 0.05393982 1.553642 1.82362 2.181225 2.257896 2.327877 1.474232 1.507771 2.2188 2.39183 2.35437 1.688877 2.415047 2.719894 2.135311 1.763416 2.540161 2.946091 2.763386 2.404171 2.067856 2.28096 2.365631 2.445057 2.652908 2.738953 2.54945 2.254654 2.214943 2.199089 1.661022 1.667057 1.513721 1.187218 1.900791 2.323757 1.705994 2.600563 2.723602 2.765343 2.532219 2.244568 1.834209 1.819511 1.814465 2.106201 2.264141 2.413418 2.196045 2.883789 2.983559 1.392067 2.411957 2.311733 2.165104 1.739491 1.838917 2.167206 1.777061 1.826477 2.101467 0.7152786 -9999 -9999 -9999 -9999 -9999 -9999 -9999 -9999 
-9999 -9999 -9999 -9999 -9999 -9999 -9999 -9999 -9999 -9999 -9999 -9999 -9999 -9999 -9999 -9999 -9999 -9999 -9999 -9999 -9999 -9999 -9999 -9999 -9999 -9999 -9999 -9999 -9999 -9999 -9999 -9999 -9999 -9999 -9999 -9999 -9999 -9999 -9999 -9999 -9999 -9999 -9999 -9999 -9999 -9999 -9999 -9999 -9999 -9999 -9999 -9999 -9999 -9999 -9999 -9999 -9999 -9999 -9999 -9999 -9999 3.853161 3.761024 3.332294 3.294277 4.254105 4.372562 4.811165 4.300949 2.812279 3.961136 3.516479 1.936489 2.025181 1.392639 0.06984711 1.981419 1.543098 2.953266 3.156502 3.127686 2.517971 1.5392 2.683838 3.174244 3.215771 2.713612 3.11132 3.262093 3.292049 4.077404 4.821011 2.785591 0.6491547 0.6281319 0.5116463 1.166073 3.253963 3.493839 3.67387 3.778252 3.682198 4.048187 4.108715 3.787563 4.338303 4.331062 3.651718 3.809673 4.427765 4.272854 3.663391 3.412827 3.452358 3.240856 3.510857 3.456242 2.967186 2.550076 2.49522 2.657932 2.797871 1.880302 1.948158 1.394146 0.9227257 0.9360771 2.133751 2.416267 2.280704 2.393158 2.286037 0.3658371 0.1796265 0.03678894 2.483288 2.554829 2.467453 2.363907 1.624065 2.16404 2.25946 2.183849 2.108353 2.463238 2.293949 2.324162 1.98209 2.548218 2.504021 3.078609 2.435196 2.345387 1.752995 2.051395 2.159298 2.138885 2.481903 2.490421 2.323517 1.970951 2.203876 2.159775 1.235477 2.019997 1.996952 1.532787 1.792164 1.247307 1.735188 1.985058 1.837135 1.732792 1.870785 1.880436 2.258732 2.09753 1.974003 2.317661 2.36974 2.063526 2.195518 2.329163 2.520187 2.349155 2.094559 2.242775 2.141869 2.111431 1.661304 1.651649 1.865559 1.896332 1.545013 -9999 -9999 -9999 -9999 -9999 -9999 -9999 -9999 -9999 
-9999 -9999 -9999 -9999 -9999 -9999 -9999 -9999 -9999 -9999 -9999 -9999 -9999 -9999 -9999 -9999 -9999 -9999 -9999 -9999 -9999 -9999 -9999 -9999 -9999 -9999 -9999 -9999 -9999 -9999 -9999 -9999 -9999 -9999 -9999 -9999 -9999 -9999 -9999 -9999 -9999 -9999 -9999 -9999 -9999 -9999 -9999 -9999 -9999 -9999 -9999 -9999 -9999 -9999 -9999 -9999 -9999 -9999 -9999 -9999 -9999 -9999 3.806469 2.870407 2.887638 4.230755 4.48645 4.830158 5.195477 2.936661 3.600945 3.651711 1.686909 1.47543 0.02331543 -0.1906242 -0.1214867 0.5839539 2.301315 2.904293 2.742718 2.362637 1.35321 1.773838 2.293056 2.355206 2.846825 3.053009 3.135128 3.374199 3.395256 3.160397 1.773354 0.7553978 0.5708733 0.5298691 1.908554 3.100937 3.402878 3.746223 3.63039 3.705269 3.804104 3.525402 4.105598 4.178673 4.113392 4.104633 4.414883 4.461308 4.565399 3.665436 3.400589 3.413239 3.285648 3.108402 3.000538 2.907738 2.571922 2.707539 1.990887 1.308681 2.106304 2.431313 2.036098 0.5830688 1.341335 1.61985 2.019043 2.317692 2.257011 2.452942 2.367794 0.2393837 0.2028008 2.587326 2.59911 2.443813 2.423183 1.755188 2.331207 2.284443 1.915165 3.013885 2.538597 2.294048 2.048939 2.00005 2.41087 2.451248 2.593521 2.800312 2.440796 1.392033 1.886806 2.246853 1.926998 2.213657 2.560493 2.140221 1.907734 1.8531 0.3817368 1.248905 1.525192 1.767803 1.788654 0.9962387 1.8526 2.352108 1.996166 1.119877 1.565125 2.057365 1.493622 2.340233 2.468666 2.165653 2.271023 2.13126 1.821518 2.464222 2.51878 2.742722 2.688282 2.227062 2.008041 2.096764 2.015034 1.537075 1.11734 1.706882 -9999 -9999 -9999 -9999 -9999 -9999 -9999 -9999 -9999 -9999 -9999 
-9999 -9999 -9999 -9999 -9999 -9999 -9999 -9999 -9999 -9999 -9999 -9999 -9999 -9999 -9999 -9999 -9999 -9999 -9999 -9999 -9999 -9999 -9999 -9999 -9999 -9999 -9999 -9999 -9999 -9999 -9999 -9999 -9999 -9999 -9999 -9999 -9999 -9999 -9999 -9999 -9999 -9999 -9999 -9999 -9999 -9999 -9999 -9999 -9999 -9999 -9999 -9999 -9999 -9999 -9999 -9999 -9999 -9999 -9999 -9999 -9999 -9999 -9999 3.347893 3.539185 4.234997 4.599491 5.120731 5.269093 1.729485 1.84103 2.071793 1.471634 0.1772652 -0.092556 -0.1119995 -0.0537262 0.04343796 0.1544266 2.134003 2.587494 3.254795 2.926762 2.082405 0.9458313 2.161144 2.712162 2.841373 2.720463 3.445103 3.332146 2.552551 0.6847496 0.8590508 0.461689 0.970787 2.443607 3.104927 3.174625 3.269093 3.61372 3.580597 3.79903 3.907318 3.880684 3.645203 3.901604 3.893612 4.104332 4.190826 4.535339 3.812202 3.730434 3.245197 2.968781 3.104317 3.002529 2.508759 2.462967 2.416416 1.674198 1.304752 1.739487 1.95438 1.786198 0.5754128 1.124546 1.279255 1.818237 2.276226 2.070473 2.506203 2.52948 1.627338 0.1731529 1.868393 2.189861 2.236111 2.220123 1.827393 1.688 1.919884 2.295425 2.993023 2.556961 2.348949 1.778969 1.824352 2.042156 1.950279 2.158913 2.170559 2.317059 2.109325 2.184814 2.466137 2.357128 2.180946 1.683216 1.209148 1.395557 1.817181 1.98534 0.6149178 0.2589111 1.201107 1.425884 1.195705 1.607086 2.327244 2.035923 1.048908 1.151115 1.513744 1.401871 1.753387 2.016403 2.195351 1.127392 0.9530525 1.624229 2.006699 2.266651 2.403622 2.388298 2.166222 2.131332 1.985428 2.090965 2.065651 1.597816 -9999 -9999 -9999 -9999 -9999 -9999 -9999 -9999 -9999 -9999 -9999 -9999 
-9999 -9999 -9999 -9999 -9999 -9999 -9999 -9999 -9999 -9999 -9999 -9999 -9999 -9999 -9999 -9999 -9999 -9999 -9999 -9999 -9999 -9999 -9999 -9999 -9999 -9999 -9999 -9999 -9999 -9999 -9999 -9999 -9999 -9999 -9999 -9999 -9999 -9999 -9999 -9999 -9999 -9999 -9999 -9999 -9999 -9999 -9999 -9999 -9999 -9999 -9999 -9999 -9999 -9999 -9999 -9999 -9999 -9999 -9999 -9999 -9999 -9999 -9999 3.868099 4.807083 4.625992 4.322132 4.250633 3.620533 1.832932 -0.1788521 0.1591949 0.1999283 -0.1336174 0.2184868 0.05012512 0.03548431 0.9662285 0.8583755 0.2049217 3.437637 3.407951 3.111801 2.581772 2.070595 2.524002 2.700665 2.689648 1.792202 1.732956 1.701279 1.880711 3.232719 3.281677 1.082329 0.2314682 2.762905 2.801796 3.074348 3.67691 3.94112 3.67284 3.717255 4.101509 3.83445 4.022366 3.837582 3.353565 3.862564 3.802788 3.301353 4.192024 4.258034 3.198647 3.258942 3.378193 2.368977 2.262676 2.360847 1.974594 1.382019 1.215908 1.576672 1.616985 1.888725 1.360966 1.385712 1.473965 1.332184 2.113468 2.034061 2.108875 2.052704 0.3386536 0.273922 0.5667648 1.790092 2.250782 2.349522 2.081802 1.521515 1.534611 2.232151 3.06007 2.501171 2.117085 1.826687 2.46106 1.977112 2.451931 2.501015 2.15633 2.060574 2.210617 2.272526 2.206917 2.100288 1.822941 1.366875 1.173435 1.490471 1.938019 1.873047 1.498993 0.4055138 0.3074226 0.9660187 1.304806 0.5619469 1.622044 1.576183 0.5210304 1.374908 1.930378 1.344269 1.375469 1.712753 1.370644 0.2987862 0.3386383 2.263988 2.036919 2.13382 2.042038 2.669731 2.626328 2.563183 1.987873 1.800735 -9999 -9999 -9999 -9999 -9999 -9999 -9999 -9999 -9999 -9999 -9999 -9999 -9999 -9999 
-9999 -9999 -9999 -9999 -9999 -9999 -9999 -9999 -9999 -9999 -9999 -9999 -9999 -9999 -9999 -9999 -9999 -9999 -9999 -9999 -9999 -9999 -9999 -9999 -9999 -9999 -9999 -9999 -9999 -9999 -9999 -9999 -9999 -9999 -9999 -9999 -9999 -9999 -9999 -9999 -9999 -9999 -9999 -9999 -9999 -9999 -9999 -9999 -9999 -9999 -9999 -9999 -9999 -9999 -9999 -9999 -9999 -9999 -9999 -9999 -9999 -9999 -9999 -9999 4.767288 4.706329 4.408455 4.174339 3.84013 3.360573 0.1056404 -0.0389595 -0.1255608 -0.1595497 -0.05371857 0.276577 1.031746 1.626572 1.495857 1.348415 2.681358 3.156612 3.005871 2.913292 2.539261 2.552452 2.936718 2.641998 1.090282 1.833755 2.083454 2.971767 3.158588 3.194218 3.082413 1.611229 1.5257 2.79343 3.01799 4.057968 3.817673 3.994648 3.801723 4.231609 4.20948 4.10054 4.014198 3.22863 3.334827 2.956112 2.835831 3.460018 3.256321 3.226124 3.215794 3.30806 2.957516 2.431393 2.034081 1.981247 1.344189 0.9565048 1.500256 1.257999 1.688889 1.764774 1.774315 1.88726 1.079716 2.042881 1.916771 2.06358 1.920074 2.050957 0.2981758 0.1469193 0.09928131 1.391926 1.686337 2.135235 1.80991 2.414963 2.567101 2.852478 2.543808 2.380554 2.461613 2.293266 2.079895 2.367466 2.404259 2.209301 1.749588 2.079266 1.93763 1.897068 1.696087 1.499744 0.5060577 0.5646019 1.422001 1.899128 1.639973 1.457546 1.349766 0.4172058 0.543808 0.3153458 0.1543999 0.3206215 2.560406 2.544796 1.334953 1.681549 1.675465 0.2288361 0.4095116 1.208084 1.88562 0.5443192 1.080467 1.884132 1.623257 1.814659 2.290569 2.870811 3.17308 3.030613 -9999 -9999 -9999 -9999 -9999 -9999 -9999 -9999 -9999 -9999 -9999 -9999 -9999 -9999 -9999 
-9999 -9999 -9999 -9999 -9999 -9999 -9999 -9999 -9999 -9999 -9999 -9999 -9999 -9999 -9999 -9999 -9999 -9999 -9999 -9999 -9999 -9999 -9999 -9999 -9999 -9999 -9999 -9999 -9999 -9999 -9999 -9999 -9999 -9999 -9999 -9999 -9999 -9999 -9999 -9999 -9999 -9999 -9999 -9999 -9999 -9999 -9999 -9999 -9999 -9999 -9999 -9999 -9999 -9999 -9999 -9999 -9999 -9999 -9999 -9999 -9999 -9999 -9999 -9999 -9999 4.467831 4.274212 4.080322 3.754848 3.677025 4.040337 1.189983 0.2425804 0.3180199 0.02160645 -0.07136154 1.233639 1.841839 1.628418 0.7629433 1.538071 2.711319 3.037586 2.877743 1.865353 2.326721 2.467796 1.931538 1.300602 1.878345 2.07272 2.944759 3.332722 3.486294 3.065666 1.631351 1.537254 2.516411 2.640213 3.36956 3.584934 3.554901 3.513176 3.770073 4.179039 4.186184 4.257973 3.331051 2.697468 3.053017 3.100887 3.143547 3.112892 2.695366 2.492023 2.785198 2.776768 2.722076 1.929592 1.51931 2.81287 2.574375 1.827789 1.865585 2.259769 2.370831 2.175701 1.680454 2.056911 2.12949 1.886482 1.942402 2.507858 2.489208 1.662247 1.533382 0.1037102 1.100754 2.186611 2.345512 0.3012314 2.244934 2.552368 2.80389 2.778805 2.960049 2.896172 2.117561 2.46484 2.434216 2.127186 2.067734 1.801922 2.054756 1.589394 1.815891 1.617161 1.571373 1.02095 0.3321037 1.260773 1.538704 1.440773 1.642994 1.763744 0.5956192 0.5248871 0.4288406 0.1397934 1.317226 2.691238 2.629532 1.183311 0.4297752 0.2837791 1.418564 1.2733 1.70438 1.774147 0.2938728 0.455204 0.7206879 1.673443 2.312855 2.350822 2.297001 -9999 -9999 -9999 -9999 -9999 -9999 -9999 -9999 -9999 -9999 -9999 -9999 -9999 -9999 -9999 -9999 -9999 
-9999 -9999 -9999 -9999 -9999 -9999 -9999 -9999 -9999 -9999 -9999 -9999 -9999 -9999 -9999 -9999 -9999 -9999 -9999 -9999 -9999 -9999 -9999 -9999 -9999 -9999 -9999 -9999 -9999 -9999 -9999 -9999 -9999 -9999 -9999 -9999 -9999 -9999 -9999 -9999 -9999 -9999 -9999 -9999 -9999 -9999 -9999 -9999 -9999 -9999 -9999 -9999 -9999 -9999 -9999 -9999 -9999 -9999 -9999 -9999 -9999 -9999 -9999 -9999 -9999 4.384163 4.13303 3.868687 3.582542 3.701775 4.104275 2.640488 1.185589 -0.02763748 -0.01812744 0.1743469 0.2096367 1.15823 0.9844208 0.4919167 0.02910614 2.132816 2.496689 2.132324 1.274944 1.658123 1.78368 1.259087 1.455086 1.979462 2.018764 2.896873 3.320892 3.413265 2.528702 2.006538 2.145454 2.448566 2.430626 3.404896 3.758877 4.220642 4.039001 3.798538 4.062355 4.106045 4.377289 3.422474 3.359409 3.352417 3.599018 3.545547 3.165829 2.950871 2.806568 3.083878 3.131161 3.162819 2.186279 2.116295 2.548874 2.684803 2.271713 2.179153 2.057205 2.339294 2.112827 2.157852 1.908947 2.160385 1.771648 1.507793 1.699875 2.36533 2.49424 2.160843 1.593891 0.04315948 0.970726 0.4614296 0.4625549 1.258732 2.042042 2.406158 2.903996 2.906498 2.903904 2.445126 1.889072 1.985504 1.639874 1.670143 1.649395 1.480183 2.425529 2.438633 2.342571 1.78199 0.5305176 0.1260681 1.24881 1.920502 1.763222 2.208263 2.305073 0.4155502 0.4348068 0.3061371 0.1597862 0.3732224 1.794003 1.752048 0.5296593 0.6222038 0.2992363 1.509869 1.590702 1.023312 1.029087 0.859024 0.4292984 0.472168 1.742325 2.13504 2.83913 -9999 -9999 -9999 -9999 -9999 -9999 -9999 -9999 -9999 -9999 -9999 -9999 -9999 -9999 -9999 -9999 -9999 -9999 
-9999 -9999 -9999 -9999 -9999 -9999 -9999 -9999 -9999 -9999 -9999 -9999 -9999 -9999 -9999 -9999 -9999 -9999 -9999 -9999 -9999 -9999 -9999 -9999 -9999 -9999 -9999 -9999 -9999 -9999 -9999 -9999 -9999 -9999 -9999 -9999 -9999 -9999 -9999 -9999 -9999 -9999 -9999 -9999 -9999 -9999 -9999 -9999 -9999 -9999 -9999 -9999 -9999 -9999 -9999 -9999 -9999 -9999 -9999 -9999 -9999 -9999 -9999 -9999 -9999 -9999 4.586903 3.907501 3.562195 3.568298 3.882748 3.126637 0.9287987 0.04227829 0.5306702 0.4041481 0.02005386 0.001979828 0.966568 1.107784 1.142628 1.997925 2.261372 2.212559 1.894955 1.966263 1.523037 1.352722 1.171413 2.151169 2.439091 2.368378 2.315922 1.997578 0.8969727 0.0186882 2.289104 1.868793 2.126286 3.237514 3.846806 4.375191 4.341579 4.271336 3.340351 3.416897 3.415855 3.429104 3.412205 3.298607 3.620819 3.397423 3.321957 3.826557 3.221947 3.223843 3.185406 3.007271 2.550274 2.64061 2.92646 2.831036 2.503029 2.290668 1.320034 2.010796 2.091091 2.170288 1.890568 2.02594 1.586071 1.813389 1.936153 2.242691 2.816689 2.769161 2.28019 1.266319 0.06650162 0.1774139 0.3562889 1.758003 1.889679 1.94091 2.704716 2.641392 1.954472 2.51796 2.279865 1.866035 0.3603554 0.2095947 1.191586 1.957203 2.3694 2.292912 1.6847 1.805328 0.4580803 0.3100319 1.766888 1.760048 2.07066 2.185883 2.358688 1.477165 0.4562263 1.789696 1.88884 0.3189888 0.3839569 1.285458 0.7879868 0.4859505 0.3108673 0.2511787 0.7908401 0.6445808 1.015327 0.3291435 1.080013 0.8073006 1.943878 -9999 -9999 -9999 -9999 -9999 -9999 -9999 -9999 -9999 -9999 -9999 -9999 -9999 -9999 -9999 -9999 -9999 -9999 -9999 -9999 
-9999 -9999 -9999 -9999 -9999 -9999 -9999 -9999 -9999 -9999 -9999 -9999 -9999 -9999 -9999 -9999 -9999 -9999 -9999 -9999 -9999 -9999 -9999 -9999 -9999 -9999 -9999 -9999 -9999 -9999 -9999 -9999 -9999 -9999 -9999 -9999 -9999 -9999 -9999 -9999 -9999 -9999 -9999 -9999 -9999 -9999 -9999 -9999 -9999 -9999 -9999 -9999 -9999 -9999 -9999 -9999 -9999 -9999 -9999 -9999 -9999 -9999 -9999 -9999 -9999 -9999 -9999 3.9422 3.838753 3.756107 3.202347 2.042068 1.859333 0.04982758 -0.03553009 -0.07325745 0.2628479 0.992485 2.322659 2.40123 2.172112 2.14613 2.035892 2.14476 2.462383 2.708271 2.341576 1.45565 0.1405106 2.301884 2.861187 2.84837 2.517937 1.046726 0.9660454 0.3745689 0.2882729 1.300282 2.139717 3.170116 3.697407 4.406429 4.118469 3.856064 2.896217 3.491852 3.545296 3.37138 3.343857 3.424755 2.993332 3.047001 3.324024 3.431416 3.31591 3.693913 3.646206 3.101639 2.907711 2.660824 2.895794 2.896828 2.085876 1.330536 1.338863 2.117691 2.225628 1.992184 1.63768 2.143227 1.994476 1.87907 1.975559 2.708057 2.953602 2.842106 1.968716 1.232391 0.1076088 0.1552544 0.367733 1.556309 2.122253 1.928829 1.852535 2.049435 1.244076 2.267857 1.122437 0.3653145 0.5608063 0.08195877 1.318596 1.794029 1.877296 2.621872 2.662838 2.834061 2.02422 1.215771 1.893547 1.839153 2.006779 2.190636 1.700497 0.8700294 0.5908165 1.601456 1.929127 1.610195 2.011475 1.708656 1.955067 0.4236679 0.4509544 0.5784264 0.5416603 0.8983192 1.04541 0.4006386 1.346096 1.251457 -9999 -9999 -9999 -9999 -9999 -9999 -9999 -9999 -9999 -9999 -9999 -9999 -9999 -9999 -9999 -9999 -9999 -9999 -9999 -9999 -9999 
-9999 -9999 -9999 -9999 -9999 -9999 -9999 -9999 -9999 -9999 -9999 -9999 -9999 -9999 -9999 -9999 -9999 -9999 -9999 -9999 -9999 -9999 -9999 -9999 -9999 -9999 -9999 -9999 -9999 -9999 -9999 -9999 -9999 -9999 -9999 -9999 -9999 -9999 -9999 -9999 -9999 -9999 -9999 -9999 -9999 -9999 -9999 -9999 -9999 -9999 -9999 -9999 -9999 -9999 -9999 -9999 -9999 -9999 -9999 -9999 -9999 -9999 -9999 -9999 -9999 -9999 -9999 3.883247 3.888107 4.014416 3.916367 2.337276 0.4861984 0.3165894 -0.02788162 0.001857758 0.3597755 1.142971 2.49995 3.2537 3.066875 2.812561 1.508377 2.186253 2.553631 2.669994 2.152363 1.342182 0.995163 2.013138 2.740601 2.956203 2.852703 1.258778 1.058716 1.12392 2.270443 2.483414 3.035149 3.289394 3.602936 3.933491 3.72691 3.209724 2.987438 3.321354 3.274906 3.230572 3.472336 3.467422 3.515732 4.385101 3.655533 3.368237 3.370426 3.543812 3.582874 3.542152 3.559513 2.656689 2.813343 2.269058 2.656818 2.660862 2.006187 2.232853 2.399036 2.197891 2.230076 2.156372 2.140343 1.760487 1.70974 2.334538 3.015038 2.281345 1.961685 1.963131 1.993744 2.066578 0.07691574 1.833942 1.660038 1.878933 2.450024 2.27198 2.010696 0.3694572 0.2067604 0.2066765 0.1547279 1.512985 1.914146 2.145409 2.291084 3.106529 2.676392 2.841263 2.464046 1.781452 1.781864 2.405621 2.058861 1.734367 1.853905 1.823376 0.7459259 1.265297 1.457352 1.96487 2.456978 1.886127 2.18261 0.4332047 1.608452 1.323868 0.5404167 0.514473 0.3666115 0.4668579 -9999 -9999 -9999 -9999 -9999 -9999 -9999 -9999 -9999 -9999 -9999 -9999 -9999 -9999 -9999 -9999 -9999 -9999 -9999 -9999 -9999 -9999 -9999 
-9999 -9999 -9999 -9999 -9999 -9999 -9999 -9999 -9999 -9999 -9999 -9999 -9999 -9999 -9999 -9999 -9999 -9999 -9999 -9999 -9999 -9999 -9999 -9999 -9999 -9999 -9999 -9999 -9999 -9999 -9999 -9999 -9999 -9999 -9999 -9999 -9999 -9999 -9999 -9999 -9999 -9999 -9999 -9999 -9999 -9999 -9999 -9999 -9999 -9999 -9999 -9999 -9999 -9999 -9999 -9999 -9999 -9999 -9999 -9999 -9999 -9999 -9999 -9999 -9999 -9999 -9999 -9999 3.96595 4.069363 3.517467 3.582047 2.133587 0.5397758 0.04098892 0.04353333 0.8878174 1.732204 2.445881 2.79071 3.175255 2.896431 2.280701 2.872242 2.795898 2.355541 1.862469 1.293362 1.688099 1.74213 2.867603 2.885448 2.632496 2.092564 1.453136 2.00684 2.487179 2.704418 3.608131 3.303005 2.73024 2.553856 2.935894 3.140217 2.761673 2.891079 2.773323 3.164188 2.949745 3.49947 4.41283 3.677261 3.877449 3.329937 3.491093 3.454872 3.411896 3.018681 2.846012 2.300518 2.383999 2.509846 2.701553 2.616726 2.709579 2.625557 2.169544 2.881096 2.732433 2.2831 2.1605 1.740955 2.18465 2.89085 2.701855 2.53466 2.013947 2.310902 2.33884 2.037136 0.07691956 1.843067 0.4564552 2.016365 2.070614 1.770084 1.532909 1.399277 1.780472 0.8955574 1.306671 1.3769 1.966805 2.186283 2.830467 2.762009 2.669521 2.912136 2.718678 2.634163 1.976837 2.074772 2.163265 1.904537 1.946106 1.932247 1.494682 1.521858 1.89011 2.315304 2.456039 2.701336 2.26767 1.414806 1.378014 1.784847 0.9504623 0.4861603 -9999 -9999 -9999 -9999 -9999 -9999 -9999 -9999 -9999 -9999 -9999 -9999 -9999 -9999 -9999 -9999 -9999 -9999 -9999 -9999 -9999 -9999 -9999 -9999 -9999 
-9999 -9999 -9999 -9999 -9999 -9999 -9999 -9999 -9999 -9999 -9999 -9999 -9999 -9999 -9999 -9999 -9999 -9999 -9999 -9999 -9999 -9999 -9999 -9999 -9999 -9999 -9999 -9999 -9999 -9999 -9999 -9999 -9999 -9999 -9999 -9999 -9999 -9999 -9999 -9999 -9999 -9999 -9999 -9999 -9999 -9999 -9999 -9999 -9999 -9999 -9999 -9999 -9999 -9999 -9999 -9999 -9999 -9999 -9999 -9999 -9999 -9999 -9999 -9999 -9999 -9999 -9999 -9999 -9999 3.572163 3.641663 3.680435 2.526714 1.932091 1.667221 0.2923355 1.005165 1.505291 1.329891 2.564819 2.947514 2.84763 1.557117 2.807434 2.76955 2.492432 2.448662 2.7728 2.342903 1.938576 2.594864 2.638718 2.33527 1.856979 0.9008675 2.178986 2.454975 2.576691 2.367878 2.634045 2.317459 2.397003 2.312462 2.351048 1.946529 3.06414 4.366615 3.907131 3.751076 3.398224 4.12727 3.625862 3.516804 3.220787 3.265415 3.392464 3.322704 3.321918 2.933575 2.341236 2.394741 2.420864 2.742641 2.711445 2.662918 2.434734 1.88768 2.672974 2.845463 2.370621 1.911518 0.7656288 1.892155 3.099407 2.765427 2.727871 2.719364 2.309612 2.653069 2.388905 0.06288528 0.1041107 1.311405 1.998642 2.027206 2.529934 2.223572 2.185829 2.340191 2.239765 2.546253 2.489246 1.970123 2.203678 2.754505 2.841595 2.734837 3.177044 2.791164 2.519894 2.398682 2.299431 1.785843 1.953838 2.07756 2.673634 1.997543 1.399818 1.867596 1.800056 2.79348 2.747005 2.315029 2.006397 1.67738 1.911938 2.393147 -9999 -9999 -9999 -9999 -9999 -9999 -9999 -9999 -9999 -9999 -9999 -9999 -9999 -9999 -9999 -9999 -9999 -9999 -9999 -9999 -9999 -9999 -9999 -9999 -9999 -9999 
-9999 -9999 -9999 -9999 -9999 -9999 -9999 -9999 -9999 -9999 -9999 -9999 -9999 -9999 -9999 -9999 -9999 -9999 -9999 -9999 -9999 -9999 -9999 -9999 -9999 -9999 -9999 -9999 -9999 -9999 -9999 -9999 -9999 -9999 -9999 -9999 -9999 -9999 -9999 -9999 -9999 -9999 -9999 -9999 -9999 -9999 -9999 -9999 -9999 -9999 -9999 -9999 -9999 -9999 -9999 -9999 -9999 -9999 -9999 -9999 -9999 -9999 -9999 -9999 -9999 -9999 -9999 -9999 -9999 3.501553 3.40036 3.527416 2.916595 2.722652 1.971458 1.639229 1.086872 1.180782 0.5015106 1.941261 2.359982 2.226871 1.778217 1.966568 2.115253 3.181412 3.515388 3.466305 2.418125 1.902214 1.791645 0.6450195 0.1191483 1.084087 2.200062 2.205883 1.668579 1.791294 2.097443 1.665085 2.121956 2.419613 2.330936 2.467468 3.403198 3.80711 4.216908 4.485561 4.403744 4.115448 3.422001 3.257717 2.825119 3.166912 3.200119 2.794426 2.913414 2.997211 1.979332 2.218685 2.497135 2.093571 2.53661 2.590351 2.603466 2.56144 2.442619 2.333736 2.860386 2.496201 1.799294 1.657608 2.314911 3.435707 3.459629 2.834755 2.805882 2.968864 2.668259 2.412109 1.9576 0.1376839 1.330406 1.235626 2.181171 2.428192 2.435017 2.224693 3.064034 3.080017 2.960461 2.761604 2.691383 2.80127 2.827389 3.131233 2.805672 2.871506 2.720741 2.568523 2.511993 2.255486 1.895096 2.928165 2.622631 2.443207 2.426945 2.235336 1.584602 2.48793 2.250141 2.509315 2.189945 1.785 1.605965 -9999 -9999 -9999 -9999 -9999 -9999 -9999 -9999 -9999 -9999 -9999 -9999 -9999 -9999 -9999 -9999 -9999 -9999 -9999 -9999 -9999 -9999 -9999 -9999 -9999 -9999 -9999 -9999 
-9999 -9999 -9999 -9999 -9999 -9999 -9999 -9999 -9999 -9999 -9999 -9999 -9999 -9999 -9999 -9999 -9999 -9999 -9999 -9999 -9999 -9999 -9999 -9999 -9999 -9999 -9999 -9999 -9999 -9999 -9999 -9999 -9999 -9999 -9999 -9999 -9999 -9999 -9999 -9999 -9999 -9999 -9999 -9999 -9999 -9999 -9999 -9999 -9999 -9999 -9999 -9999 -9999 -9999 -9999 -9999 -9999 -9999 -9999 -9999 -9999 -9999 -9999 -9999 -9999 -9999 -9999 -9999 -9999 -9999 3.34346 3.383041 3.504864 2.017761 1.93005 1.985283 1.420864 1.017349 1.232983 2.697422 2.456589 2.24931 1.829762 2.240135 2.285862 2.869865 3.500229 3.07555 2.321907 1.662552 1.783779 1.709862 1.461464 1.944149 2.442154 2.673717 2.662956 3.12294 3.91877 3.89756 3.892006 2.893433 2.869171 2.811424 3.348526 3.74287 4.098877 4.200859 4.305084 4.548298 3.438194 2.849312 3.446232 3.20919 2.872314 2.740578 2.375366 1.379341 1.448166 2.135456 2.399742 2.456451 2.447224 2.338242 2.160507 2.057289 2.594841 2.108696 2.146793 2.121284 1.837788 2.108269 2.625793 2.790527 2.956024 2.812355 3.028999 3.115898 2.711109 2.724911 2.573467 2.012745 0.07281494 0.2019539 2.203152 2.166466 2.795361 3.02277 3.055271 3.208302 3.182541 2.870815 2.789711 2.832001 2.841301 2.859146 2.793312 2.957317 2.58427 2.979881 3.082958 2.60725 2.789993 3.479263 2.856281 3.297783 3.133831 2.95351 2.351814 2.414879 2.04845 1.908051 2.596199 2.434639 -9999 -9999 -9999 -9999 -9999 -9999 -9999 -9999 -9999 -9999 -9999 -9999 -9999 -9999 -9999 -9999 -9999 -9999 -9999 -9999 -9999 -9999 -9999 -9999 -9999 -9999 -9999 -9999 -9999 
-9999 -9999 -9999 -9999 -9999 -9999 -9999 -9999 -9999 -9999 -9999 -9999 -9999 -9999 -9999 -9999 -9999 -9999 -9999 -9999 -9999 -9999 -9999 -9999 -9999 -9999 -9999 -9999 -9999 -9999 -9999 -9999 -9999 -9999 -9999 -9999 -9999 -9999 -9999 -9999 -9999 -9999 -9999 -9999 -9999 -9999 -9999 -9999 -9999 -9999 -9999 -9999 -9999 -9999 -9999 -9999 -9999 -9999 -9999 -9999 -9999 -9999 -9999 -9999 -9999 -9999 -9999 -9999 -9999 -9999 -9999 3.69746 3.374229 2.972134 1.662533 2.067448 1.405613 2.639801 3.133198 2.887177 2.483997 2.640163 2.312099 2.630161 2.605232 2.637665 3.194546 3.430862 1.967945 1.454235 2.020489 2.377029 2.420391 2.992733 2.881371 2.741882 2.629524 2.766972 4.436134 4.335136 4.385998 3.041553 2.978905 2.779522 3.204372 3.646706 3.838303 3.810562 4.125896 4.407833 3.955635 3.119396 3.521793 3.40913 2.583488 2.438995 1.621387 1.36739 1.895306 1.689934 2.62402 2.740967 2.778763 2.674179 2.44561 2.176598 2.117451 1.82703 1.538162 1.630394 2.314911 1.228416 2.535141 2.991875 2.750175 2.963573 3.250748 3.033539 3.378254 3.374165 3.302414 2.317501 0.1431923 0.104847 1.201897 2.246677 2.860359 3.08593 3.097755 3.276913 3.103184 3.653999 3.332321 2.544704 2.929928 2.429451 2.716572 2.774647 2.843269 3.048672 3.369717 3.062057 2.876671 3.186653 3.222176 3.462116 3.258392 3.420124 3.294525 2.366798 2.456177 1.906384 -9999 -9999 -9999 -9999 -9999 -9999 -9999 -9999 -9999 -9999 -9999 -9999 -9999 -9999 -9999 -9999 -9999 -9999 -9999 -9999 -9999 -9999 -9999 -9999 -9999 -9999 -9999 -9999 -9999 -9999 -9999 
-9999 -9999 -9999 -9999 -9999 -9999 -9999 -9999 -9999 -9999 -9999 -9999 -9999 -9999 -9999 -9999 -9999 -9999 -9999 -9999 -9999 -9999 -9999 -9999 -9999 -9999 -9999 -9999 -9999 -9999 -9999 -9999 -9999 -9999 -9999 -9999 -9999 -9999 -9999 -9999 -9999 -9999 -9999 -9999 -9999 -9999 -9999 -9999 -9999 -9999 -9999 -9999 -9999 -9999 -9999 -9999 -9999 -9999 -9999 -9999 -9999 -9999 -9999 -9999 -9999 -9999 -9999 -9999 -9999 -9999 -9999 3.750908 3.742088 2.8792 2.152035 1.977818 2.479454 3.2864 4.116505 4.212189 3.996784 2.809734 3.052841 2.938824 2.78635 2.587433 2.215248 2.552814 1.824066 1.83205 2.684597 2.691139 2.764256 3.197449 3.27903 3.011982 1.666775 2.943291 4.670315 4.448666 4.265896 3.692799 3.532925 3.496254 2.804695 3.439392 3.406109 3.321102 3.522934 3.630581 2.927834 3.16217 3.150452 3.051769 2.051697 1.514187 1.582195 1.259716 1.825394 2.022026 2.959133 2.641396 2.50639 2.835072 2.689083 2.825684 2.223709 1.532429 2.290283 2.366474 2.40118 2.308979 2.390846 2.694248 2.516788 3.047146 3.142727 2.898445 3.650475 3.378948 3.249538 2.789497 2.020134 0.1224937 1.272118 2.550125 2.922333 3.005516 3.170521 3.11676 2.941799 2.98172 2.83313 2.828583 2.810074 2.824505 3.041561 2.808681 2.83073 2.954708 3.345566 3.451641 2.929157 3.260548 3.5182 3.696068 3.496265 3.587406 3.25433 2.406601 3.057144 -9999 -9999 -9999 -9999 -9999 -9999 -9999 -9999 -9999 -9999 -9999 -9999 -9999 -9999 -9999 -9999 -9999 -9999 -9999 -9999 -9999 -9999 -9999 -9999 -9999 -9999 -9999 -9999 -9999 -9999 -9999 -9999 
-9999 -9999 -9999 -9999 -9999 -9999 -9999 -9999 -9999 -9999 -9999 -9999 -9999 -9999 -9999 -9999 -9999 -9999 -9999 -9999 -9999 -9999 -9999 -9999 -9999 -9999 -9999 -9999 -9999 -9999 -9999 -9999 -9999 -9999 -9999 -9999 -9999 -9999 -9999 -9999 -9999 -9999 -9999 -9999 -9999 -9999 -9999 -9999 -9999 -9999 -9999 -9999 -9999 -9999 -9999 -9999 -9999 -9999 -9999 -9999 -9999 -9999 -9999 -9999 -9999 -9999 -9999 -9999 -9999 -9999 -9999 -9999 3.277927 2.965179 2.971401 2.917381 3.15403 4.110626 4.477524 4.205727 4.108318 3.395706 3.490559 3.332478 2.717102 2.773178 2.4748 1.905941 1.521317 2.121918 2.731033 3.078026 2.453918 2.808449 2.915512 2.250156 1.214565 2.994347 3.397427 3.742367 3.893463 3.596905 3.42989 3.50396 3.343288 3.30817 3.289063 2.973602 3.280655 2.938564 2.716263 2.400978 2.111607 1.983051 1.591957 1.229145 1.184116 1.038631 2.56419 2.808636 2.863941 2.771065 2.741489 3.153049 2.907677 2.791939 1.933994 0.7914009 1.745945 2.324501 2.276119 2.245586 2.600338 2.504219 2.391571 2.514828 2.677723 2.698273 2.720978 3.08065 2.516369 2.45908 2.587372 2.043594 0.09636688 2.332623 2.196846 2.825703 2.753162 2.809166 2.80497 2.796955 2.843163 2.702389 2.477776 3.116035 3.620388 3.516338 3.09523 2.83466 2.848885 3.622902 3.731373 3.380753 3.629635 3.642212 3.552486 4.06329 3.806984 -9999 -9999 -9999 -9999 -9999 -9999 -9999 -9999 -9999 -9999 -9999 -9999 -9999 -9999 -9999 -9999 -9999 -9999 -9999 -9999 -9999 -9999 -9999 -9999 -9999 -9999 -9999 -9999 -9999 -9999 -9999 -9999 -9999 -9999 
-9999 -9999 -9999 -9999 -9999 -9999 -9999 -9999 -9999 -9999 -9999 -9999 -9999 -9999 -9999 -9999 -9999 -9999 -9999 -9999 -9999 -9999 -9999 -9999 -9999 -9999 -9999 -9999 -9999 -9999 -9999 -9999 -9999 -9999 -9999 -9999 -9999 -9999 -9999 -9999 -9999 -9999 -9999 -9999 -9999 -9999 -9999 -9999 -9999 -9999 -9999 -9999 -9999 -9999 -9999 -9999 -9999 -9999 -9999 -9999 -9999 -9999 -9999 -9999 -9999 -9999 -9999 -9999 -9999 -9999 -9999 -9999 -9999 3.021614 3.066605 2.832249 3.554874 4.136097 4.337879 4.238186 3.988556 3.867523 3.57938 3.613758 2.934971 2.137302 1.282307 1.126709 2.063332 2.882805 3.062008 2.693588 2.714939 2.721291 2.156563 2.049038 1.948906 2.876331 3.319012 3.292061 3.07634 3.270786 3.422318 3.798824 3.815319 3.812618 3.633884 3.254906 3.263584 3.092525 3.194019 3.219612 1.745975 0.4575386 1.615063 1.704185 1.655025 1.577946 2.201992 2.263638 2.994389 3.099731 2.699074 2.987373 2.762077 2.146236 1.017746 -0.001255035 0.6244621 1.757729 2.030159 2.128613 2.580647 2.416901 2.440285 2.62648 2.693138 2.638866 2.766842 3.045643 3.107899 2.660839 2.549183 2.06937 1.278774 0.002437592 1.570698 1.675194 2.281265 2.428154 2.334164 2.680626 3.260963 3.245033 3.429016 3.370857 3.567551 3.507969 3.028755 3.206657 3.076019 3.686169 3.92168 3.755325 3.632481 3.715191 3.776821 -9999 -9999 -9999 -9999 -9999 -9999 -9999 -9999 -9999 -9999 -9999 -9999 -9999 -9999 -9999 -9999 -9999 -9999 -9999 -9999 -9999 -9999 -9999 -9999 -9999 -9999 -9999 -9999 -9999 -9999 -9999 -9999 -9999 -9999 -9999 -9999 
-9999 -9999 -9999 -9999 -9999 -9999 -9999 -9999 -9999 -9999 -9999 -9999 -9999 -9999 -9999 -9999 -9999 -9999 -9999 -9999 -9999 -9999 -9999 -9999 -9999 -9999 -9999 -9999 -9999 -9999 -9999 -9999 -9999 -9999 -9999 -9999 -9999 -9999 -9999 -9999 -9999 -9999 -9999 -9999 -9999 -9999 -9999 -9999 -9999 -9999 -9999 -9999 -9999 -9999 -9999 -9999 -9999 -9999 -9999 -9999 -9999 -9999 -9999 -9999 -9999 -9999 -9999 -9999 -9999 -9999 -9999 -9999 -9999 3.980366 3.701828 3.708969 3.770691 4.033722 4.106155 4.094059 4.022099 3.780926 3.862457 3.820515 3.322544 2.968472 1.148666 1.118889 2.135746 2.749908 2.788906 3.574577 3.134506 2.717968 2.921169 2.391445 2.259289 3.219902 3.330631 3.249493 3.20575 3.518517 3.770954 3.720745 3.926182 3.952579 3.837223 3.447254 3.256237 3.69038 3.172665 3.30497 2.708733 2.238899 1.74086 1.458149 2.275768 2.748627 3.109505 3.222862 2.380039 2.510551 2.422756 2.892139 3.20892 2.105259 0.01224136 -0.1020393 -0.1019287 1.779224 2.292736 2.154644 2.752884 2.408306 3.009274 2.88644 2.710842 2.790031 2.966946 3.243294 3.210255 3.039974 3.136147 3.293369 3.411045 0.7372704 1.173649 1.529533 0.7156639 1.945744 2.458366 2.846169 2.977608 3.143097 3.505459 3.103237 3.434452 3.469227 2.658569 3.109787 3.340965 3.835281 4.198727 4.191746 3.318153 3.760551 -9999 -9999 -9999 -9999 -9999 -9999 -9999 -9999 -9999 -9999 -9999 -9999 -9999 -9999 -9999 -9999 -9999 -9999 -9999 -9999 -9999 -9999 -9999 -9999 -9999 -9999 -9999 -9999 -9999 -9999 -9999 -9999 -9999 -9999 -9999 -9999 -9999 
-9999 -9999 -9999 -9999 -9999 -9999 -9999 -9999 -9999 -9999 -9999 -9999 -9999 -9999 -9999 -9999 -9999 -9999 -9999 -9999 -9999 -9999 -9999 -9999 -9999 -9999 -9999 -9999 -9999 -9999 -9999 -9999 -9999 -9999 -9999 -9999 -9999 -9999 -9999 -9999 -9999 -9999 -9999 -9999 -9999 -9999 -9999 -9999 -9999 -9999 -9999 -9999 -9999 -9999 -9999 -9999 -9999 -9999 -9999 -9999 -9999 -9999 -9999 -9999 -9999 -9999 -9999 -9999 -9999 -9999 -9999 -9999 -9999 -9999 3.875107 3.740883 3.863926 4.54921 4.595203 4.163239 4.295845 3.959961 3.837971 3.862595 3.329075 3.337276 3.099953 3.090717 2.083042 2.731361 3.636284 3.660297 3.475933 3.217339 3.181812 3.205719 2.84697 3.165443 3.258247 3.768818 3.33213 3.851467 3.573685 3.52602 3.666878 3.75993 3.652424 3.304729 3.282627 3.669537 3.308479 3.054539 2.984566 2.835823 2.090912 0.9690132 2.30471 2.711411 3.373695 2.782513 2.111298 2.224533 2.490986 2.834591 3.164516 2.319218 0.0567131 0.803093 1.598484 2.625355 3.057056 2.873642 3.071266 2.993298 2.980244 2.591774 2.643887 2.326675 3.141636 3.144081 2.784962 2.921898 3.047104 3.257637 3.311775 0.3403282 -0.06706238 0.04893112 0.2676735 2.219711 2.673542 2.758865 2.824413 2.656021 3.217987 3.261986 3.013 2.947372 2.948215 2.874207 3.776844 3.902645 3.854279 3.572205 3.612816 -9999 -9999 -9999 -9999 -9999 -9999 -9999 -9999 -9999 -9999 -9999 -9999 -9999 -9999 -9999 -9999 -9999 -9999 -9999 -9999 -9999 -9999 -9999 -9999 -9999 -9999 -9999 -9999 -9999 -9999 -9999 -9999 -9999 -9999 -9999 -9999 -9999 -9999 
-9999 -9999 -9999 -9999 -9999 -9999 -9999 -9999 -9999 -9999 -9999 -9999 -9999 -9999 -9999 -9999 -9999 -9999 -9999 -9999 -9999 -9999 -9999 -9999 -9999 -9999 -9999 -9999 -9999 -9999 -9999 -9999 -9999 -9999 -9999 -9999 -9999 -9999 -9999 -9999 -9999 -9999 -9999 -9999 -9999 -9999 -9999 -9999 -9999 -9999 -9999 -9999 -9999 -9999 -9999 -9999 -9999 -9999 -9999 -9999 -9999 -9999 -9999 -9999 -9999 -9999 -9999 -9999 -9999 -9999 -9999 -9999 -9999 -9999 -9999 3.915169 3.861362 4.35136 4.60804 3.946056 3.525368 4.008049 3.841663 3.629368 3.076405 3.643185 3.688305 3.015621 2.940388 3.512707 3.548439 3.805828 3.704987 3.23164 3.036774 3.079426 3.357536 3.490555 3.609646 3.86393 3.478645 3.780521 3.58754 3.425781 3.351768 3.47226 3.076641 2.869518 3.422371 3.483608 3.361038 3.18232 2.916664 2.800854 2.804817 1.606239 1.941525 2.517368 3.07431 2.589245 2.156128 2.855186 2.99197 2.731697 2.678619 2.168549 1.676651 1.143387 2.126167 2.883278 3.154049 2.92524 3.124912 3.084511 2.932465 2.643936 2.725746 2.791965 2.943935 2.82983 2.807503 2.303616 2.933926 2.141609 1.806446 0.09099197 0.1835289 0.02857971 0.05540848 1.941235 3.03817 2.671154 2.537884 3.051338 3.453934 3.264122 3.150925 3.134598 3.133713 3.479061 3.618782 3.866146 3.833618 -9999 -9999 -9999 -9999 -9999 -9999 -9999 -9999 -9999 -9999 -9999 -9999 -9999 -9999 -9999 -9999 -9999 -9999 -9999 -9999 -9999 -9999 -9999 -9999 -9999 -9999 -9999 -9999 -9999 -9999 -9999 -9999 -9999 -9999 -9999 -9999 -9999 -9999 -9999 -9999 
-9999 -9999 -9999 -9999 -9999 -9999 -9999 -9999 -9999 -9999 -9999 -9999 -9999 -9999 -9999 -9999 -9999 -9999 -9999 -9999 -9999 -9999 -9999 -9999 -9999 -9999 -9999 -9999 -9999 -9999 -9999 -9999 -9999 -9999 -9999 -9999 -9999 -9999 -9999 -9999 -9999 -9999 -9999 -9999 -9999 -9999 -9999 -9999 -9999 -9999 -9999 -9999 -9999 -9999 -9999 -9999 -9999 -9999 -9999 -9999 -9999 -9999 -9999 -9999 -9999 -9999 -9999 -9999 -9999 -9999 -9999 -9999 -9999 -9999 -9999 4.004986 4.03857 3.853523 3.797863 3.674595 3.691845 3.689137 4.040131 3.650429 2.35257 3.342087 3.671085 3.053024 3.024643 3.430019 3.712017 4.303707 4.1768 3.119038 2.576733 3.300346 3.392162 3.534729 3.667568 3.703293 3.836601 3.635502 3.5084 3.057655 3.029804 2.798573 2.725422 2.951458 3.090225 3.276665 3.324955 3.043724 2.72208 3.116051 2.997181 2.402832 2.604881 2.96537 2.504448 2.365345 3.009899 3.297306 3.045082 1.621208 1.873329 2.007164 2.307262 2.145664 2.364826 3.094818 3.190536 3.298824 3.383152 2.724762 2.480141 2.675243 2.543587 2.563931 2.598152 3.033371 3.362095 3.078152 2.594707 1.900845 0.6396141 0.4880333 0.3105888 0.1155968 0.09404755 0.166275 1.948715 1.96233 2.013485 2.739388 2.744175 2.98312 2.906769 3.111496 3.145691 3.336655 3.852097 3.693237 -9999 -9999 -9999 -9999 -9999 -9999 -9999 -9999 -9999 -9999 -9999 -9999 -9999 -9999 -9999 -9999 -9999 -9999 -9999 -9999 -9999 -9999 -9999 -9999 -9999 -9999 -9999 -9999 -9999 -9999 -9999 -9999 -9999 -9999 -9999 -9999 -9999 -9999 -9999 -9999 -9999 
-9999 -9999 -9999 -9999 -9999 -9999 -9999 -9999 -9999 -9999 -9999 -9999 -9999 -9999 -9999 -9999 -9999 -9999 -9999 -9999 -9999 -9999 -9999 -9999 -9999 -9999 -9999 -9999 -9999 -9999 -9999 -9999 -9999 -9999 -9999 -9999 -9999 -9999 -9999 -9999 -9999 -9999 -9999 -9999 -9999 -9999 -9999 -9999 -9999 -9999 -9999 -9999 -9999 -9999 -9999 -9999 -9999 -9999 -9999 -9999 -9999 -9999 -9999 -9999 -9999 -9999 -9999 -9999 -9999 -9999 -9999 -9999 -9999 -9999 -9999 -9999 3.850719 3.880871 3.555664 3.628658 3.749149 3.666302 3.537598 3.820427 2.893238 2.856213 2.939945 3.138222 2.977665 3.530914 3.531208 3.953987 3.929138 2.788734 3.317028 3.405777 3.705204 3.730415 3.366825 3.432251 3.398903 3.582035 3.89349 3.528755 2.973114 2.343681 3.130657 3.061703 3.004738 3.029617 3.056133 3.122196 3.110283 3.323994 3.474426 3.546551 2.569839 2.899536 2.949062 2.143303 2.500347 2.989922 2.505733 1.698578 1.97871 2.564957 2.641224 2.874092 2.547623 3.026421 3.157543 3.321106 3.40443 2.760166 2.778316 2.783611 2.396954 2.590496 2.556469 3.018665 3.357567 3.342632 2.610405 2.802021 2.725098 1.711681 1.295528 0.3632698 0.09170914 1.668034 2.129215 2.016884 2.120987 3.114567 3.121735 2.777035 3.020142 2.998493 2.882015 3.27404 -9999 -9999 -9999 -9999 -9999 -9999 -9999 -9999 -9999 -9999 -9999 -9999 -9999 -9999 -9999 -9999 -9999 -9999 -9999 -9999 -9999 -9999 -9999 -9999 -9999 -9999 -9999 -9999 -9999 -9999 -9999 -9999 -9999 -9999 -9999 -9999 -9999 -9999 -9999 -9999 -9999 -9999 -9999 
-9999 -9999 -9999 -9999 -9999 -9999 -9999 -9999 -9999 -9999 -9999 -9999 -9999 -9999 -9999 -9999 -9999 -9999 -9999 -9999 -9999 -9999 -9999 -9999 -9999 -9999 -9999 -9999 -9999 -9999 -9999 -9999 -9999 -9999 -9999 -9999 -9999 -9999 -9999 -9999 -9999 -9999 -9999 -9999 -9999 -9999 -9999 -9999 -9999 -9999 -9999 -9999 -9999 -9999 -9999 -9999 -9999 -9999 -9999 -9999 -9999 -9999 -9999 -9999 -9999 -9999 -9999 -9999 -9999 -9999 -9999 -9999 -9999 -9999 -9999 -9999 -9999 3.834023 3.805069 3.690353 3.504009 3.485912 3.926487 4.009819 3.498196 3.70993 3.536716 3.479515 3.411522 3.723301 3.800739 4.1749 3.257912 3.15432 3.512222 3.62104 3.644714 3.94672 3.092827 3.190598 3.169258 3.695053 3.730927 3.327023 2.576225 2.555748 3.20586 3.089333 2.962631 3.072525 3.258568 3.282497 3.088966 3.082569 3.461628 3.473476 3.161762 2.664036 2.527363 1.831921 2.333191 1.930672 1.822964 2.373547 2.467056 2.908283 2.924351 2.831287 2.742466 2.665527 3.084393 2.96804 3.205395 3.130768 3.570393 3.305141 2.240356 2.41013 2.472385 2.406643 2.871738 2.40535 2.970081 2.979195 2.30888 2.315052 2.074226 1.761398 0.09567642 1.47678 1.575829 1.508183 3.132664 3.229733 3.182442 2.786381 3.016998 3.138775 3.210304 -9999 -9999 -9999 -9999 -9999 -9999 -9999 -9999 -9999 -9999 -9999 -9999 -9999 -9999 -9999 -9999 -9999 -9999 -9999 -9999 -9999 -9999 -9999 -9999 -9999 -9999 -9999 -9999 -9999 -9999 -9999 -9999 -9999 -9999 -9999 -9999 -9999 -9999 -9999 -9999 -9999 -9999 -9999 -9999 
-9999 -9999 -9999 -9999 -9999 -9999 -9999 -9999 -9999 -9999 -9999 -9999 -9999 -9999 -9999 -9999 -9999 -9999 -9999 -9999 -9999 -9999 -9999 -9999 -9999 -9999 -9999 -9999 -9999 -9999 -9999 -9999 -9999 -9999 -9999 -9999 -9999 -9999 -9999 -9999 -9999 -9999 -9999 -9999 -9999 -9999 -9999 -9999 -9999 -9999 -9999 -9999 -9999 -9999 -9999 -9999 -9999 -9999 -9999 -9999 -9999 -9999 -9999 -9999 -9999 -9999 -9999 -9999 -9999 -9999 -9999 -9999 -9999 -9999 -9999 -9999 -9999 3.554565 4.013741 3.542912 3.403522 3.509842 4.025219 4.0401 3.758743 4.000584 4.09866 4.007713 3.540424 4.10984 3.954247 4.092007 3.007648 2.781017 3.039024 3.203251 3.276516 3.373878 3.104195 2.89204 2.943066 3.162529 3.157543 3.016335 3.065895 2.933147 3.023396 3.017338 3.142418 3.155849 3.157375 3.161049 3.138638 3.137104 3.159542 3.282368 3.620018 3.310192 2.845993 2.671692 1.090511 1.036194 1.603451 2.309189 2.491642 2.937572 3.17622 3.074375 2.97654 2.703545 2.743454 3.039631 3.297802 3.530529 3.646713 3.355595 2.448303 2.749908 2.495724 1.740089 1.337082 2.643444 3.012333 3.041332 2.532764 2.317158 1.940784 1.745029 1.619789 1.32402 1.046227 0.2650757 3.191032 2.992958 2.956295 3.179504 3.012604 -9999 -9999 -9999 -9999 -9999 -9999 -9999 -9999 -9999 -9999 -9999 -9999 -9999 -9999 -9999 -9999 -9999 -9999 -9999 -9999 -9999 -9999 -9999 -9999 -9999 -9999 -9999 -9999 -9999 -9999 -9999 -9999 -9999 -9999 -9999 -9999 -9999 -9999 -9999 -9999 -9999 -9999 -9999 -9999 -9999 -9999 
-9999 -9999 -9999 -9999 -9999 -9999 -9999 -9999 -9999 -9999 -9999 -9999 -9999 -9999 -9999 -9999 -9999 -9999 -9999 -9999 -9999 -9999 -9999 -9999 -9999 -9999 -9999 -9999 -9999 -9999 -9999 -9999 -9999 -9999 -9999 -9999 -9999 -9999 -9999 -9999 -9999 -9999 -9999 -9999 -9999 -9999 -9999 -9999 -9999 -9999 -9999 -9999 -9999 -9999 -9999 -9999 -9999 -9999 -9999 -9999 -9999 -9999 -9999 -9999 -9999 -9999 -9999 -9999 -9999 -9999 -9999 -9999 -9999 -9999 -9999 -9999 -9999 -9999 3.553921 3.282558 3.346535 3.329906 3.657974 3.505348 4.138165 4.232674 3.89082 3.668633 3.621994 3.813129 3.642876 3.86298 2.59586 2.713303 2.951401 2.654785 2.939724 2.98019 3.055145 3.068432 2.643021 2.823868 2.980209 3.068764 3.02504 2.646446 2.973003 2.999908 3.108757 2.968975 3.17289 3.135254 3.172916 3.159023 3.026478 3.1115 3.137531 3.106434 3.104328 2.491844 2.232624 2.649693 1.771492 2.262482 2.696564 3.239792 3.127064 3.121113 3.173534 3.22374 3.533371 3.485207 3.379021 3.344315 3.192364 2.887287 2.403511 2.443707 2.00742 1.58905 1.401859 2.764217 3.025089 3.416626 3.334423 3.006752 3.165428 3.178707 2.401642 1.299725 0.1692581 0.1806717 2.204433 3.221886 3.304165 3.561527 -9999 -9999 -9999 -9999 -9999 -9999 -9999 -9999 -9999 -9999 -9999 -9999 -9999 -9999 -9999 -9999 -9999 -9999 -9999 -9999 -9999 -9999 -9999 -9999 -9999 -9999 -9999 -9999 -9999 -9999 -9999 -9999 -9999 -9999 -9999 -9999 -9999 -9999 -9999 -9999 -9999 -9999 -9999 -9999 -9999 -9999 -9999 
-9999 -9999 -9999 -9999 -9999 -9999 -9999 -9999 -9999 -9999 -9999 -9999 -9999 -9999 -9999 -9999 -9999 -9999 -9999 -9999 -9999 -9999 -9999 -9999 -9999 -9999 -9999 -9999 -9999 -9999 -9999 -9999 -9999 -9999 -9999 -9999 -9999 -9999 -9999 -9999 -9999 -9999 -9999 -9999 -9999 -9999 -9999 -9999 -9999 -9999 -9999 -9999 -9999 -9999 -9999 -9999 -9999 -9999 -9999 -9999 -9999 -9999 -9999 -9999 -9999 -9999 -9999 -9999 -9999 -9999 -9999 -9999 -9999 -9999 -9999 -9999 -9999 -9999 -9999 3.760513 3.438896 3.390934 3.382523 3.335392 3.66695 4.326458 3.892345 3.91486 3.52515 3.323898 3.583149 3.531803 3.10569 2.605663 2.283375 2.207336 1.965111 2.491928 2.891815 2.483467 2.611359 2.687107 2.699875 3.037102 2.462212 1.922485 2.941227 2.864014 2.925438 2.848701 3.086739 3.233974 3.007954 3.060692 3.029789 3.436665 3.626293 3.558498 2.872238 2.912205 2.988693 3.026085 2.824318 1.954102 2.726959 3.321281 3.343941 3.165585 3.363876 3.573299 3.162144 3.164688 3.136486 3.228275 3.227631 3.103249 2.639004 2.620838 2.400471 1.931339 2.192055 2.194366 2.781467 4.051037 3.724152 3.59679 3.912971 3.605125 3.644836 2.378983 0.171051 0.1442032 1.719143 3.373241 -9999 -9999 -9999 -9999 -9999 -9999 -9999 -9999 -9999 -9999 -9999 -9999 -9999 -9999 -9999 -9999 -9999 -9999 -9999 -9999 -9999 -9999 -9999 -9999 -9999 -9999 -9999 -9999 -9999 -9999 -9999 -9999 -9999 -9999 -9999 -9999 -9999 -9999 -9999 -9999 -9999 -9999 -9999 -9999 -9999 -9999 -9999 -9999 -9999 
-9999 -9999 -9999 -9999 -9999 -9999 -9999 -9999 -9999 -9999 -9999 -9999 -9999 -9999 -9999 -9999 -9999 -9999 -9999 -9999 -9999 -9999 -9999 -9999 -9999 -9999 -9999 -9999 -9999 -9999 -9999 -9999 -9999 -9999 -9999 -9999 -9999 -9999 -9999 -9999 -9999 -9999 -9999 -9999 -9999 -9999 -9999 -9999 -9999 -9999 -9999 -9999 -9999 -9999 -9999 -9999 -9999 -9999 -9999 -9999 -9999 -9999 -9999 -9999 -9999 -9999 -9999 -9999 -9999 -9999 -9999 -9999 -9999 -9999 -9999 -9999 -9999 -9999 -9999 -9999 3.379326 3.54285 3.297707 3.207386 3.793339 3.702015 4.050888 4.007282 3.767395 3.042641 3.30986 3.427334 2.978386 2.922409 2.802692 0.9695549 2.060932 1.991138 2.338085 1.960354 2.061562 2.101662 2.188393 2.741695 2.407604 1.963531 2.36607 2.760914 2.468212 2.58894 2.648842 2.781155 3.010803 2.904129 2.996746 3.095772 3.722477 3.875637 3.597378 3.492302 3.173714 2.889545 2.620831 2.810753 3.331303 2.86499 3.171806 3.027115 3.76218 3.676529 3.256226 3.193672 3.005878 3.237064 3.369488 2.909096 3.117104 2.839188 2.944885 2.75272 2.308079 2.146645 3.592762 4.015793 4.041866 3.817539 4.583626 4.436954 3.73893 3.381969 3.566494 3.195442 1.336384 -9999 -9999 -9999 -9999 -9999 -9999 -9999 -9999 -9999 -9999 -9999 -9999 -9999 -9999 -9999 -9999 -9999 -9999 -9999 -9999 -9999 -9999 -9999 -9999 -9999 -9999 -9999 -9999 -9999 -9999 -9999 -9999 -9999 -9999 -9999 -9999 -9999 -9999 -9999 -9999 -9999 -9999 -9999 -9999 -9999 -9999 -9999 -9999 -9999 -9999 
-9999 -9999 -9999 -9999 -9999 -9999 -9999 -9999 -9999 -9999 -9999 -9999 -9999 -9999 -9999 -9999 -9999 -9999 -9999 -9999 -9999 -9999 -9999 -9999 -9999 -9999 -9999 -9999 -9999 -9999 -9999 -9999 -9999 -9999 -9999 -9999 -9999 -9999 -9999 -9999 -9999 -9999 -9999 -9999 -9999 -9999 -9999 -9999 -9999 -9999 -9999 -9999 -9999 -9999 -9999 -9999 -9999 -9999 -9999 -9999 -9999 -9999 -9999 -9999 -9999 -9999 -9999 -9999 -9999 -9999 -9999 -9999 -9999 -9999 -9999 -9999 -9999 -9999 -9999 -9999 4.121708 3.667824 3.215496 3.036926 3.551437 3.895107 3.843258 3.672367 3.755291 3.158909 3.434654 3.081081 2.688915 2.801071 2.165417 1.211437 1.932178 2.099926 2.067425 1.560654 1.98069 2.188324 2.05764 1.656544 1.871449 1.841423 1.898235 2.343479 2.552269 2.725033 2.518597 2.568279 2.652573 2.764198 2.61552 2.875648 3.452297 3.568558 3.668053 3.197357 3.328533 3.112312 2.91288 2.961452 3.353661 2.60017 2.919468 2.380527 3.640327 3.315586 3.017063 2.995239 2.98848 2.93589 3.359699 3.160839 3.147636 3.266445 3.729683 3.738701 3.140823 3.067844 3.861721 4.089046 4.463978 4.305542 4.147099 4.372169 3.77824 3.541664 3.628551 -9999 -9999 -9999 -9999 -9999 -9999 -9999 -9999 -9999 -9999 -9999 -9999 -9999 -9999 -9999 -9999 -9999 -9999 -9999 -9999 -9999 -9999 -9999 -9999 -9999 -9999 -9999 -9999 -9999 -9999 -9999 -9999 -9999 -9999 -9999 -9999 -9999 -9999 -9999 -9999 -9999 -9999 -9999 -9999 -9999 -9999 -9999 -9999 -9999 -9999 -9999 -9999 
-9999 -9999 -9999 -9999 -9999 -9999 -9999 -9999 -9999 -9999 -9999 -9999 -9999 -9999 -9999 -9999 -9999 -9999 -9999 -9999 -9999 -9999 -9999 -9999 -9999 -9999 -9999 -9999 -9999 -9999 -9999 -9999 -9999 -9999 -9999 -9999 -9999 -9999 -9999 -9999 -9999 -9999 -9999 -9999 -9999 -9999 -9999 -9999 -9999 -9999 -9999 -9999 -9999 -9999 -9999 -9999 -9999 -9999 -9999 -9999 -9999 -9999 -9999 -9999 -9999 -9999 -9999 -9999 -9999 -9999 -9999 -9999 -9999 -9999 -9999 -9999 -9999 -9999 -9999 -9999 -9999 3.82217 3.714035 3.10244 3.678551 3.701843 3.713417 3.964844 3.770485 3.816589 3.688961 3.158051 2.776443 2.455479 1.676247 1.671074 2.109921 2.691227 1.802204 1.534065 1.780186 1.812809 1.382973 1.846031 1.965565 1.806362 1.503708 2.2738 2.467796 2.423161 2.523453 2.2649 2.408184 3.028942 3.356518 3.525581 3.355988 3.356052 3.547642 3.130489 3.227497 2.723164 2.59417 3.395615 3.410412 3.109352 2.629887 2.541466 3.381733 3.377064 3.00116 2.892879 2.96946 4.202824 4.403103 3.211304 3.52211 3.432461 3.613445 3.607502 3.665466 3.735405 3.635479 4.144653 4.585041 4.313358 3.937103 4.398632 4.508842 4.161591 -9999 -9999 -9999 -9999 -9999 -9999 -9999 -9999 -9999 -9999 -9999 -9999 -9999 -9999 -9999 -9999 -9999 -9999 -9999 -9999 -9999 -9999 -9999 -9999 -9999 -9999 -9999 -9999 -9999 -9999 -9999 -9999 -9999 -9999 -9999 -9999 -9999 -9999 -9999 -9999 -9999 -9999 -9999 -9999 -9999 -9999 -9999 -9999 -9999 -9999 -9999 -9999 -9999 
-9999 -9999 -9999 -9999 -9999 -9999 -9999 -9999 -9999 -9999 -9999 -9999 -9999 -9999 -9999 -9999 -9999 -9999 -9999 -9999 -9999 -9999 -9999 -9999 -9999 -9999 -9999 -9999 -9999 -9999 -9999 -9999 -9999 -9999 -9999 -9999 -9999 -9999 -9999 -9999 -9999 -9999 -9999 -9999 -9999 -9999 -9999 -9999 -9999 -9999 -9999 -9999 -9999 -9999 -9999 -9999 -9999 -9999 -9999 -9999 -9999 -9999 -9999 -9999 -9999 -9999 -9999 -9999 -9999 -9999 -9999 -9999 -9999 -9999 -9999 -9999 -9999 -9999 -9999 -9999 -9999 -9999 4.773888 4.173607 3.820915 3.693676 3.736393 3.984001 3.513622 3.889442 3.634438 3.008396 2.305664 2.467663 2.366989 1.80759 2.709015 2.662048 1.939701 1.300797 2.466259 2.063316 1.560867 1.480316 2.299706 2.765511 2.550407 2.884357 2.718636 2.877197 3.248543 2.666183 3.011219 2.966541 3.265923 3.336098 3.510132 3.090343 3.090237 3.441662 3.438515 3.408401 3.298874 3.649422 3.132751 3.061359 2.654312 2.553982 3.109303 3.174824 2.900921 3.146935 3.550297 4.351158 4.342495 3.388557 3.266743 3.145546 3.309109 3.630371 3.991756 4.223019 4.331532 4.519581 4.53653 4.632267 4.156582 4.673927 -9999 -9999 -9999 -9999 -9999 -9999 -9999 -9999 -9999 -9999 -9999 -9999 -9999 -9999 -9999 -9999 -9999 -9999 -9999 -9999 -9999 -9999 -9999 -9999 -9999 -9999 -9999 -9999 -9999 -9999 -9999 -9999 -9999 -9999 -9999 -9999 -9999 -9999 -9999 -9999 -9999 -9999 -9999 -9999 -9999 -9999 -9999 -9999 -9999 -9999 -9999 -9999 -9999 -9999 -9999 
-9999 -9999 -9999 -9999 -9999 -9999 -9999 -9999 -9999 -9999 -9999 -9999 -9999 -9999 -9999 -9999 -9999 -9999 -9999 -9999 -9999 -9999 -9999 -9999 -9999 -9999 -9999 -9999 -9999 -9999 -9999 -9999 -9999 -9999 -9999 -9999 -9999 -9999 -9999 -9999 -9999 -9999 -9999 -9999 -9999 -9999 -9999 -9999 -9999 -9999 -9999 -9999 -9999 -9999 -9999 -9999 -9999 -9999 -9999 -9999 -9999 -9999 -9999 -9999 -9999 -9999 -9999 -9999 -9999 -9999 -9999 -9999 -9999 -9999 -9999 -9999 -9999 -9999 -9999 -9999 -9999 -9999 5.194141 5.131325 4.264629 3.486954 3.552307 4.00127 3.786316 3.10083 3.414272 2.04208 1.755558 2.518948 2.488304 2.483475 2.770222 2.727257 2.676567 1.587399 2.03075 0.7531242 1.782887 2.684967 3.433311 3.452835 2.852112 2.258381 2.655651 3.115177 3.207825 2.913456 3.087288 4.049202 3.914928 3.626698 3.187946 3.425301 3.473579 3.527802 3.238132 3.578274 3.532085 3.66016 3.021172 2.693447 3.426384 3.520058 3.365082 3.243107 2.922493 3.034824 3.452843 4.277367 4.228832 3.496048 3.09565 3.397358 3.897175 3.629169 4.392803 4.698505 4.294174 4.256355 4.539467 4.520828 -9999 -9999 -9999 -9999 -9999 -9999 -9999 -9999 -9999 -9999 -9999 -9999 -9999 -9999 -9999 -9999 -9999 -9999 -9999 -9999 -9999 -9999 -9999 -9999 -9999 -9999 -9999 -9999 -9999 -9999 -9999 -9999 -9999 -9999 -9999 -9999 -9999 -9999 -9999 -9999 -9999 -9999 -9999 -9999 -9999 -9999 -9999 -9999 -9999 -9999 -9999 -9999 -9999 -9999 -9999 -9999 -9999 
-9999 -9999 -9999 -9999 -9999 -9999 -9999 -9999 -9999 -9999 -9999 -9999 -9999 -9999 -9999 -9999 -9999 -9999 -9999 -9999 -9999 -9999 -9999 -9999 -9999 -9999 -9999 -9999 -9999 -9999 -9999 -9999 -9999 -9999 -9999 -9999 -9999 -9999 -9999 -9999 -9999 -9999 -9999 -9999 -9999 -9999 -9999 -9999 -9999 -9999 -9999 -9999 -9999 -9999 -9999 -9999 -9999 -9999 -9999 -9999 -9999 -9999 -9999 -9999 -9999 -9999 -9999 -9999 -9999 -9999 -9999 -9999 -9999 -9999 -9999 -9999 -9999 -9999 -9999 -9999 -9999 -9999 -9999 4.698399 3.953365 3.833862 3.550056 4.033081 3.980942 3.656387 3.651882 2.875908 2.670704 2.146694 2.442959 2.864853 3.032879 2.806179 1.055031 1.882023 2.576405 2.091629 1.706573 3.092651 3.255131 3.138123 2.809196 2.160957 2.401985 2.810081 3.172894 3.305626 3.332428 3.645409 3.617374 2.699928 3.333019 3.238018 3.44693 3.539566 3.783035 3.205029 3.338062 3.29071 2.850777 3.596416 3.62677 3.791004 3.340813 3.716892 3.489799 2.81776 3.247177 3.141552 3.104679 3.501923 3.415192 3.848022 3.924801 3.701954 3.715347 4.542606 4.711979 4.237385 4.410049 -9999 -9999 -9999 -9999 -9999 -9999 -9999 -9999 -9999 -9999 -9999 -9999 -9999 -9999 -9999 -9999 -9999 -9999 -9999 -9999 -9999 -9999 -9999 -9999 -9999 -9999 -9999 -9999 -9999 -9999 -9999 -9999 -9999 -9999 -9999 -9999 -9999 -9999 -9999 -9999 -9999 -9999 -9999 -9999 -9999 -9999 -9999 -9999 -9999 -9999 -9999 -9999 -9999 -9999 -9999 -9999 -9999 -9999 
-9999 -9999 -9999 -9999 -9999 -9999 -9999 -9999 -9999 -9999 -9999 -9999 -9999 -9999 -9999 -9999 -9999 -9999 -9999 -9999 -9999 -9999 -9999 -9999 -9999 -9999 -9999 -9999 -9999 -9999 -9999 -9999 -9999 -9999 -9999 -9999 -9999 -9999 -9999 -9999 -9999 -9999 -9999 -9999 -9999 -9999 -9999 -9999 -9999 -9999 -9999 -9999 -9999 -9999 -9999 -9999 -9999 -9999 -9999 -9999 -9999 -9999 -9999 -9999 -9999 -9999 -9999 -9999 -9999 -9999 -9999 -9999 -9999 -9999 -9999 -9999 -9999 -9999 -9999 -9999 -9999 -9999 -9999 -9999 3.65448 3.383934 3.759212 3.673889 3.702785 3.542393 3.378807 2.585613 2.566727 1.931297 3.159298 2.998608 2.564697 2.563972 2.322998 2.577621 2.440048 2.046776 1.414608 2.392345 2.513046 -9999 -9999 2.310535 3.479717 3.287655 3.209629 3.264015 3.453228 3.624065 3.650887 2.527203 3.818665 3.62344 3.375763 3.530109 3.940636 3.185997 3.077206 3.278778 3.200455 3.458344 4.061958 3.896103 3.197483 3.573547 3.759628 3.630627 3.208736 3.135582 3.180172 3.772099 3.870331 3.611702 3.737278 3.901108 4.110146 4.246883 4.300426 -9999 -9999 -9999 -9999 -9999 -9999 -9999 -9999 -9999 -9999 -9999 -9999 -9999 -9999 -9999 -9999 -9999 -9999 -9999 -9999 -9999 -9999 -9999 -9999 -9999 -9999 -9999 -9999 -9999 -9999 -9999 -9999 -9999 -9999 -9999 -9999 -9999 -9999 -9999 -9999 -9999 -9999 -9999 -9999 -9999 -9999 -9999 -9999 -9999 -9999 -9999 -9999 -9999 -9999 -9999 -9999 -9999 -9999 -9999 -9999 
-9999 -9999 -9999 -9999 -9999 -9999 -9999 -9999 -9999 -9999 -9999 -9999 -9999 -9999 -9999 -9999 -9999 -9999 -9999 -9999 -9999 -9999 -9999 -9999 -9999 -9999 -9999 -9999 -9999 -9999 -9999 -9999 -9999 -9999 -9999 -9999 -9999 -9999 -9999 -9999 -9999 -9999 -9999 -9999 -9999 -9999 -9999 -9999 -9999 -9999 -9999 -9999 -9999 -9999 -9999 -9999 -9999 -9999 -9999 -9999 -9999 -9999 -9999 -9999 -9999 -9999 -9999 -9999 -9999 -9999 -9999 -9999 -9999 -9999 -9999 -9999 -9999 -9999 -9999 -9999 -9999 -9999 -9999 -9999 3.13065 3.173439 4.108196 3.349415 3.724457 3.680397 3.62431 2.983635 2.779221 2.735371 2.459423 2.111401 2.128613 2.279041 2.242451 2.430473 2.024063 2.350803 2.864021 3.132935 -9999 -9999 -9999 -9999 3.723778 3.166862 3.523708 3.785267 4.012207 3.924 3.629341 3.955624 2.747143 3.118217 3.804359 4.021751 4.072994 3.384243 3.480858 3.611084 3.549759 3.365459 3.783699 3.81525 3.491962 3.6768 3.895428 3.747833 3.585613 3.528461 3.867031 3.530491 3.484779 3.670059 3.675583 3.638168 4.074245 -9999 -9999 -9999 -9999 -9999 -9999 -9999 -9999 -9999 -9999 -9999 -9999 -9999 -9999 -9999 -9999 -9999 -9999 -9999 -9999 -9999 -9999 -9999 -9999 -9999 -9999 -9999 -9999 -9999 -9999 -9999 -9999 -9999 -9999 -9999 -9999 -9999 -9999 -9999 -9999 -9999 -9999 -9999 -9999 -9999 -9999 -9999 -9999 -9999 -9999 -9999 -9999 -9999 -9999 -9999 -9999 -9999 -9999 -9999 -9999 -9999 -9999 
-9999 -9999 -9999 -9999 -9999 -9999 -9999 -9999 -9999 -9999 -9999 -9999 -9999 -9999 -9999 -9999 -9999 -9999 -9999 -9999 -9999 -9999 -9999 -9999 -9999 -9999 -9999 -9999 -9999 -9999 -9999 -9999 -9999 -9999 -9999 -9999 -9999 -9999 -9999 -9999 -9999 -9999 -9999 -9999 -9999 -9999 -9999 -9999 -9999 -9999 -9999 -9999 -9999 -9999 -9999 -9999 -9999 -9999 -9999 -9999 -9999 -9999 -9999 -9999 -9999 -9999 -9999 -9999 -9999 -9999 -9999 -9999 -9999 -9999 -9999 -9999 -9999 -9999 -9999 -9999 -9999 -9999 -9999 -9999 -9999 4.341301 4.238941 3.356243 3.532627 3.40237 3.37394 2.818523 2.564877 2.599136 2.741344 1.771683 2.277061 1.236412 1.931736 2.319611 1.700283 2.44825 -9999 -9999 -9999 -9999 -9999 -9999 3.251976 3.727291 3.786484 3.831043 4.200188 4.375107 3.969437 3.656002 3.529346 3.204937 3.618324 3.648514 3.67952 3.560848 3.482548 3.917801 4.086449 3.826439 4.045208 3.902641 3.7314 4.40155 4.428089 4.014626 4.286331 4.324913 4.191319 4.005428 3.886826 4.411865 4.374802 4.148048 -9999 -9999 -9999 -9999 -9999 -9999 -9999 -9999 -9999 -9999 -9999 -9999 -9999 -9999 -9999 -9999 -9999 -9999 -9999 -9999 -9999 -9999 -9999 -9999 -9999 -9999 -9999 -9999 -9999 -9999 -9999 -9999 -9999 -9999 -9999 -9999 -9999 -9999 -9999 -9999 -9999 -9999 -9999 -9999 -9999 -9999 -9999 -9999 -9999 -9999 -9999 -9999 -9999 -9999 -9999 -9999 -9999 -9999 -9999 -9999 -9999 -9999 -9999 
-9999 -9999 -9999 -9999 -9999 -9999 -9999 -9999 -9999 -9999 -9999 -9999 -9999 -9999 -9999 -9999 -9999 -9999 -9999 -9999 -9999 -9999 -9999 -9999 -9999 -9999 -9999 -9999 -9999 -9999 -9999 -9999 -9999 -9999 -9999 -9999 -9999 -9999 -9999 -9999 -9999 -9999 -9999 -9999 -9999 -9999 -9999 -9999 -9999 -9999 -9999 -9999 -9999 -9999 -9999 -9999 -9999 -9999 -9999 -9999 -9999 -9999 -9999 -9999 -9999 -9999 -9999 -9999 -9999 -9999 -9999 -9999 -9999 -9999 -9999 -9999 -9999 -9999 -9999 -9999 -9999 -9999 -9999 -9999 -9999 -9999 3.655861 3.648373 3.815063 3.834408 2.965965 2.963665 2.389446 2.213718 1.726845 3.463623 3.30777 2.022785 2.641415 2.640759 2.778313 -9999 -9999 -9999 -9999 -9999 -9999 -9999 -9999 3.836891 4.163555 4.081509 4.397652 4.333397 4.301434 3.789989 4.037827 3.806831 3.631142 4.213764 3.69471 3.605927 3.833565 3.987972 4.127731 4.325619 4.172371 4.402122 4.424305 4.314766 4.566994 4.556839 4.498196 4.535713 4.409767 3.987782 4.062798 4.384438 -9999 -9999 -9999 -9999 -9999 -9999 -9999 -9999 -9999 -9999 -9999 -9999 -9999 -9999 -9999 -9999 -9999 -9999 -9999 -9999 -9999 -9999 -9999 -9999 -9999 -9999 -9999 -9999 -9999 -9999 -9999 -9999 -9999 -9999 -9999 -9999 -9999 -9999 -9999 -9999 -9999 -9999 -9999 -9999 -9999 -9999 -9999 -9999 -9999 -9999 -9999 -9999 -9999 -9999 -9999 -9999 -9999 -9999 -9999 -9999 -9999 -9999 -9999 -9999 -9999 
-9999 -9999 -9999 -9999 -9999 -9999 -9999 -9999 -9999 -9999 -9999 -9999 -9999 -9999 -9999 -9999 -9999 -9999 -9999 -9999 -9999 -9999 -9999 -9999 -9999 -9999 -9999 -9999 -9999 -9999 -9999 -9999 -9999 -9999 -9999 -9999 -9999 -9999 -9999 -9999 -9999 -9999 -9999 -9999 -9999 -9999 -9999 -9999 -9999 -9999 -9999 -9999 -9999 -9999 -9999 -9999 -9999 -9999 -9999 -9999 -9999 -9999 -9999 -9999 -9999 -9999 -9999 -9999 -9999 -9999 -9999 -9999 -9999 -9999 -9999 -9999 -9999 -9999 -9999 -9999 -9999 -9999 -9999 -9999 -9999 -9999 3.265102 3.569214 3.610943 3.51696 3.323982 3.162495 2.626953 2.766891 2.905762 3.241322 3.298897 3.188816 1.645477 -9999 -9999 -9999 -9999 -9999 -9999 -9999 -9999 -9999 -9999 -9999 4.246384 4.062637 4.158829 3.852757 4.322811 4.352623 4.072834 3.887249 3.946049 4.486393 3.936401 4.045288 3.762074 4.125011 4.396885 4.537483 4.377708 4.294468 4.487968 4.499672 4.315159 4.478481 4.439735 4.662216 4.184967 5.901054 6.019825 -9999 -9999 -9999 -9999 -9999 -9999 -9999 -9999 -9999 -9999 -9999 -9999 -9999 -9999 -9999 -9999 -9999 -9999 -9999 -9999 -9999 -9999 -9999 -9999 -9999 -9999 -9999 -9999 -9999 -9999 -9999 -9999 -9999 -9999 -9999 -9999 -9999 -9999 -9999 -9999 -9999 -9999 -9999 -9999 -9999 -9999 -9999 -9999 -9999 -9999 -9999 -9999 -9999 -9999 -9999 -9999 -9999 -9999 -9999 -9999 -9999 -9999 -9999 -9999 -9999 -9999 
-9999 -9999 -9999 -9999 -9999 -9999 -9999 -9999 -9999 -9999 -9999 -9999 -9999 -9999 -9999 -9999 -9999 -9999 -9999 -9999 -9999 -9999 -9999 -9999 -9999 -9999 -9999 -9999 -9999 -9999 -9999 -9999 -9999 -9999 -9999 -9999 -9999 -9999 -9999 -9999 -9999 -9999 -9999 -9999 -9999 -9999 -9999 -9999 -9999 -9999 -9999 -9999 -9999 -9999 -9999 -9999 -9999 -9999 -9999 -9999 -9999 -9999 -9999 -9999 -9999 -9999 -9999 -9999 -9999 -9999 -9999 -9999 -9999 -9999 -9999 -9999 -9999 -9999 -9999 -9999 -9999 -9999 -9999 -9999 -9999 -9999 -9999 3.366081 3.392776 3.172573 3.500923 3.553097 2.651539 2.676109 2.689064 3.098919 3.206924 2.987507 -9999 -9999 -9999 -9999 -9999 -9999 -9999 -9999 -9999 -9999 -9999 -9999 4.270939 3.908886 4.019711 4.182133 4.450783 4.49334 4.058643 3.919064 4.201126 4.132893 3.796444 3.749905 4.299042 4.329685 4.348831 4.513199 4.532707 4.491928 4.642017 4.371784 4.490803 4.101383 4.377518 4.498581 5.274414 -9999 -9999 -9999 -9999 -9999 -9999 -9999 -9999 -9999 -9999 -9999 -9999 -9999 -9999 -9999 -9999 -9999 -9999 -9999 -9999 -9999 -9999 -9999 -9999 -9999 -9999 -9999 -9999 -9999 -9999 -9999 -9999 -9999 -9999 -9999 -9999 -9999 -9999 -9999 -9999 -9999 -9999 -9999 -9999 -9999 -9999 -9999 -9999 -9999 -9999 -9999 -9999 -9999 -9999 -9999 -9999 -9999 -9999 -9999 -9999 -9999 -9999 -9999 -9999 -9999 -9999 -9999 -9999 
-9999 -9999 -9999 -9999 -9999 -9999 -9999 -9999 -9999 -9999 -9999 -9999 -9999 -9999 -9999 -9999 -9999 -9999 -9999 -9999 -9999 -9999 -9999 -9999 -9999 -9999 -9999 -9999 -9999 -9999 -9999 -9999 -9999 -9999 -9999 -9999 -9999 -9999 -9999 -9999 -9999 -9999 -9999 -9999 -9999 -9999 -9999 -9999 -9999 -9999 -9999 -9999 -9999 -9999 -9999 -9999 -9999 -9999 -9999 -9999 -9999 -9999 -9999 -9999 -9999 -9999 -9999 -9999 -9999 -9999 -9999 -9999 -9999 -9999 -9999 -9999 -9999 -9999 -9999 -9999 -9999 -9999 -9999 -9999 -9999 -9999 -9999 -9999 3.486397 3.364464 3.698479 3.680168 3.222515 3.103603 3.189526 2.721485 -9999 -9999 -9999 -9999 -9999 -9999 -9999 -9999 -9999 -9999 -9999 -9999 -9999 -9999 -9999 4.012081 3.603653 4.24263 4.630882 4.344765 4.013287 3.975933 4.116463 4.124611 4.04504 3.628056 4.396439 4.275517 4.328091 4.543568 4.43523 4.371784 4.242104 4.160805 4.242973 3.722412 3.436295 -9999 -9999 -9999 -9999 -9999 -9999 -9999 -9999 -9999 -9999 -9999 -9999 -9999 -9999 -9999 -9999 -9999 -9999 -9999 -9999 -9999 -9999 -9999 -9999 -9999 -9999 -9999 -9999 -9999 -9999 -9999 -9999 -9999 -9999 -9999 -9999 -9999 -9999 -9999 -9999 -9999 -9999 -9999 -9999 -9999 -9999 -9999 -9999 -9999 -9999 -9999 -9999 -9999 -9999 -9999 -9999 -9999 -9999 -9999 -9999 -9999 -9999 -9999 -9999 -9999 -9999 -9999 -9999 -9999 -9999 
-9999 -9999 -9999 -9999 -9999 -9999 -9999 -9999 -9999 -9999 -9999 -9999 -9999 -9999 -9999 -9999 -9999 -9999 -9999 -9999 -9999 -9999 -9999 -9999 -9999 -9999 -9999 -9999 -9999 -9999 -9999 -9999 -9999 -9999 -9999 -9999 -9999 -9999 -9999 -9999 -9999 -9999 -9999 -9999 -9999 -9999 -9999 -9999 -9999 -9999 -9999 -9999 -9999 -9999 -9999 -9999 -9999 -9999 -9999 -9999 -9999 -9999 -9999 -9999 -9999 -9999 -9999 -9999 -9999 -9999 -9999 -9999 -9999 -9999 -9999 -9999 -9999 -9999 -9999 -9999 -9999 -9999 -9999 -9999 -9999 -9999 -9999 -9999 3.577404 3.583427 3.985966 3.665737 3.569153 3.227379 -9999 -9999 -9999 -9999 -9999 -9999 -9999 -9999 -9999 -9999 -9999 -9999 -9999 -9999 -9999 -9999 -9999 -9999 3.767593 3.455257 3.974556 4.275764 4.02644 3.959217 3.944057 4.355946 4.395763 3.56707 3.745861 3.851212 4.330582 4.526867 4.308544 4.093472 3.108257 2.596485 1.925014 0.1216202 -9999 -9999 -9999 -9999 -9999 -9999 -9999 -9999 -9999 -9999 -9999 -9999 -9999 -9999 -9999 -9999 -9999 -9999 -9999 -9999 -9999 -9999 -9999 -9999 -9999 -9999 -9999 -9999 -9999 -9999 -9999 -9999 -9999 -9999 -9999 -9999 -9999 -9999 -9999 -9999 -9999 -9999 -9999 -9999 -9999 -9999 -9999 -9999 -9999 -9999 -9999 -9999 -9999 -9999 -9999 -9999 -9999 -9999 -9999 -9999 -9999 -9999 -9999 -9999 -9999 -9999 -9999 -9999 -9999 -9999 -9999 
-9999 -9999 -9999 -9999 -9999 -9999 -9999 -9999 -9999 -9999 -9999 -9999 -9999 -9999 -9999 -9999 -9999 -9999 -9999 -9999 -9999 -9999 -9999 -9999 -9999 -9999 -9999 -9999 -9999 -9999 -9999 -9999 -9999 -9999 -9999 -9999 -9999 -9999 -9999 -9999 -9999 -9999 -9999 -9999 -9999 -9999 -9999 -9999 -9999 -9999 -9999 -9999 -9999 -9999 -9999 -9999 -9999 -9999 -9999 -9999 -9999 -9999 -9999 -9999 -9999 -9999 -9999 -9999 -9999 -9999 -9999 -9999 -9999 -9999 -9999 -9999 -9999 -9999 -9999 -9999 -9999 -9999 -9999 -9999 -9999 -9999 -9999 -9999 -9999 3.637486 3.923935 3.849716 3.591541 -9999 -9999 -9999 -9999 -9999 -9999 -9999 -9999 -9999 -9999 -9999 -9999 -9999 -9999 -9999 -9999 -9999 -9999 -9999 4.110798 4.075962 4.118282 3.972153 4.106972 3.851597 4.111877 3.962112 4.223763 3.953613 3.146103 3.2043 2.848129 2.793259 2.819214 1.542229 -0.09535217 1.949287 -9999 -9999 -9999 -9999 -9999 -9999 -9999 -9999 -9999 -9999 -9999 -9999 -9999 -9999 -9999 -9999 -9999 -9999 -9999 -9999 -9999 -9999 -9999 -9999 -9999 -9999 -9999 -9999 -9999 -9999 -9999 -9999 -9999 -9999 -9999 -9999 -9999 -9999 -9999 -9999 -9999 -9999 -9999 -9999 -9999 -9999 -9999 -9999 -9999 -9999 -9999 -9999 -9999 -9999 -9999 -9999 -9999 -9999 -9999 -9999 -9999 -9999 -9999 -9999 -9999 -9999 -9999 -9999 -9999 -9999 -9999 -9999 -9999 
-9999 -9999 -9999 -9999 -9999 -9999 -9999 -9999 -9999 -9999 -9999 -9999 -9999 -9999 -9999 -9999 -9999 -9999 -9999 -9999 -9999 -9999 -9999 -9999 -9999 -9999 -9999 -9999 -9999 -9999 -9999 -9999 -9999 -9999 -9999 -9999 -9999 -9999 -9999 -9999 -9999 -9999 -9999 -9999 -9999 -9999 -9999 -9999 -9999 -9999 -9999 -9999 -9999 -9999 -9999 -9999 -9999 -9999 -9999 -9999 -9999 -9999 -9999 -9999 -9999 -9999 -9999 -9999 -9999 -9999 -9999 -9999 -9999 -9999 -9999 -9999 -9999 -9999 -9999 -9999 -9999 -9999 -9999 -9999 -9999 -9999 -9999 -9999 -9999 -9999 4.028496 -9999 -9999 -9999 -9999 -9999 -9999 -9999 -9999 -9999 -9999 -9999 -9999 -9999 -9999 -9999 -9999 -9999 -9999 -9999 -9999 -9999 -9999 4.163593 3.845535 3.846367 3.823368 3.80344 3.163395 3.53788 3.589779 3.772705 1.836647 1.956448 2.045868 1.672966 3.648487 4.542629 -9999 -9999 -9999 -9999 -9999 -9999 -9999 -9999 -9999 -9999 -9999 -9999 -9999 -9999 -9999 -9999 -9999 -9999 -9999 -9999 -9999 -9999 -9999 -9999 -9999 -9999 -9999 -9999 -9999 -9999 -9999 -9999 -9999 -9999 -9999 -9999 -9999 -9999 -9999 -9999 -9999 -9999 -9999 -9999 -9999 -9999 -9999 -9999 -9999 -9999 -9999 -9999 -9999 -9999 -9999 -9999 -9999 -9999 -9999 -9999 -9999 -9999 -9999 -9999 -9999 -9999 -9999 -9999 -9999 -9999 -9999 -9999 -9999 -9999 -9999 
-9999 -9999 -9999 -9999 -9999 -9999 -9999 -9999 -9999 -9999 -9999 -9999 -9999 -9999 -9999 -9999 -9999 -9999 -9999 -9999 -9999 -9999 -9999 -9999 -9999 -9999 -9999 -9999 -9999 -9999 -9999 -9999 -9999 -9999 -9999 -9999 -9999 -9999 -9999 -9999 -9999 -9999 -9999 -9999 -9999 -9999 -9999 -9999 -9999 -9999 -9999 -9999 -9999 -9999 -9999 -9999 -9999 -9999 -9999 -9999 -9999 -9999 -9999 -9999 -9999 -9999 -9999 -9999 -9999 -9999 -9999 -9999 -9999 -9999 -9999 -9999 -9999 -9999 -9999 -9999 -9999 -9999 -9999 -9999 -9999 -9999 -9999 -9999 -9999 -9999 -9999 -9999 -9999 -9999 -9999 -9999 -9999 -9999 -9999 -9999 -9999 -9999 -9999 -9999 -9999 -9999 -9999 -9999 -9999 -9999 -9999 -9999 -9999 4.233158 3.807785 3.347549 3.409084 3.155376 3.118153 2.464092 2.630753 2.363071 4.125916 4.035904 4.360035 4.125607 4.593876 -9999 -9999 -9999 -9999 -9999 -9999 -9999 -9999 -9999 -9999 -9999 -9999 -9999 -9999 -9999 -9999 -9999 -9999 -9999 -9999 -9999 -9999 -9999 -9999 -9999 -9999 -9999 -9999 -9999 -9999 -9999 -9999 -9999 -9999 -9999 -9999 -9999 -9999 -9999 -9999 -9999 -9999 -9999 -9999 -9999 -9999 -9999 -9999 -9999 -9999 -9999 -9999 -9999 -9999 -9999 -9999 -9999 -9999 -9999 -9999 -9999 -9999 -9999 -9999 -9999 -9999 -9999 -9999 -9999 -9999 -9999 -9999 -9999 -9999 -9999 -9999 
-9999 -9999 -9999 -9999 -9999 -9999 -9999 -9999 -9999 -9999 -9999 -9999 -9999 -9999 -9999 -9999 -9999 -9999 -9999 -9999 -9999 -9999 -9999 -9999 -9999 -9999 -9999 -9999 -9999 -9999 -9999 -9999 -9999 -9999 -9999 -9999 -9999 -9999 -9999 -9999 -9999 -9999 -9999 -9999 -9999 -9999 -9999 -9999 -9999 -9999 -9999 -9999 -9999 -9999 -9999 -9999 -9999 -9999 -9999 -9999 -9999 -9999 -9999 -9999 -9999 -9999 -9999 -9999 -9999 -9999 -9999 -9999 -9999 -9999 -9999 -9999 -9999 -9999 -9999 -9999 -9999 -9999 -9999 -9999 -9999 -9999 -9999 -9999 -9999 -9999 -9999 -9999 -9999 -9999 -9999 -9999 -9999 -9999 -9999 -9999 -9999 -9999 -9999 -9999 -9999 -9999 -9999 -9999 -9999 -9999 -9999 -9999 -9999 -9999 3.916306 2.772148 1.749218 2.665154 2.264755 1.904636 2.843914 3.883129 4.324669 5.005322 5.029083 -9999 -9999 -9999 -9999 -9999 -9999 -9999 -9999 -9999 -9999 -9999 -9999 -9999 -9999 -9999 -9999 -9999 -9999 -9999 -9999 -9999 -9999 -9999 -9999 -9999 -9999 -9999 -9999 -9999 -9999 -9999 -9999 -9999 -9999 -9999 -9999 -9999 -9999 -9999 -9999 -9999 -9999 -9999 -9999 -9999 -9999 -9999 -9999 -9999 -9999 -9999 -9999 -9999 -9999 -9999 -9999 -9999 -9999 -9999 -9999 -9999 -9999 -9999 -9999 -9999 -9999 -9999 -9999 -9999 -9999 -9999 -9999 -9999 -9999 -9999 -9999 -9999 -9999 
-9999 -9999 -9999 -9999 -9999 -9999 -9999 -9999 -9999 -9999 -9999 -9999 -9999 -9999 -9999 -9999 -9999 -9999 -9999 -9999 -9999 -9999 -9999 -9999 -9999 -9999 -9999 -9999 -9999 -9999 -9999 -9999 -9999 -9999 -9999 -9999 -9999 -9999 -9999 -9999 -9999 -9999 -9999 -9999 -9999 -9999 -9999 -9999 -9999 -9999 -9999 -9999 -9999 -9999 -9999 -9999 -9999 -9999 -9999 -9999 -9999 -9999 -9999 -9999 -9999 -9999 -9999 -9999 -9999 -9999 -9999 -9999 -9999 -9999 -9999 -9999 -9999 -9999 -9999 -9999 -9999 -9999 -9999 -9999 -9999 -9999 -9999 -9999 -9999 -9999 -9999 -9999 -9999 -9999 -9999 -9999 -9999 -9999 -9999 -9999 -9999 -9999 -9999 -9999 -9999 -9999 -9999 -9999 -9999 -9999 -9999 -9999 -9999 -9999 -9999 2.390995 2.145817 1.98024 2.523621 3.146564 4.451794 4.966572 5.141491 5.595886 -9999 -9999 -9999 -9999 -9999 -9999 -9999 -9999 -9999 -9999 -9999 -9999 -9999 -9999 -9999 -9999 -9999 -9999 -9999 -9999 -9999 -9999 -9999 -9999 -9999 -9999 -9999 -9999 -9999 -9999 -9999 -9999 -9999 -9999 -9999 -9999 -9999 -9999 -9999 -9999 -9999 -9999 -9999 -9999 -9999 -9999 -9999 -9999 -9999 -9999 -9999 -9999 -9999 -9999 -9999 -9999 -9999 -9999 -9999 -9999 -9999 -9999 -9999 -9999 -9999 -9999 -9999 -9999 -9999 -9999 -9999 -9999 -9999 -9999 -9999 -9999 -9999 -9999 -9999 
-9999 -9999 -9999 -9999 -9999 -9999 -9999 -9999 -9999 -9999 -9999 -9999 -9999 -9999 -9999 -9999 -9999 -9999 -9999 -9999 -9999 -9999 -9999 -9999 -9999 -9999 -9999 -9999 -9999 -9999 -9999 -9999 -9999 -9999 -9999 -9999 -9999 -9999 -9999 -9999 -9999 -9999 -9999 -9999 -9999 -9999 -9999 -9999 -9999 -9999 -9999 -9999 -9999 -9999 -9999 -9999 -9999 -9999 -9999 -9999 -9999 -9999 -9999 -9999 -9999 -9999 -9999 -9999 -9999 -9999 -9999 -9999 -9999 -9999 -9999 -9999 -9999 -9999 -9999 -9999 -9999 -9999 -9999 -9999 -9999 -9999 -9999 -9999 -9999 -9999 -9999 -9999 -9999 -9999 -9999 -9999 -9999 -9999 -9999 -9999 -9999 -9999 -9999 -9999 -9999 -9999 -9999 -9999 -9999 -9999 -9999 -9999 -9999 -9999 -9999 3.504761 3.918934 3.891705 3.657398 3.943573 4.49345 4.921127 -9999 -9999 -9999 -9999 -9999 -9999 -9999 -9999 -9999 -9999 -9999 -9999 -9999 -9999 -9999 -9999 -9999 -9999 -9999 -9999 -9999 -9999 -9999 -9999 -9999 -9999 -9999 -9999 -9999 -9999 -9999 -9999 -9999 -9999 -9999 -9999 -9999 -9999 -9999 -9999 -9999 -9999 -9999 -9999 -9999 -9999 -9999 -9999 -9999 -9999 -9999 -9999 -9999 -9999 -9999 -9999 -9999 -9999 -9999 -9999 -9999 -9999 -9999 -9999 -9999 -9999 -9999 -9999 -9999 -9999 -9999 -9999 -9999 -9999 -9999 -9999 -9999 -9999 -9999 -9999 -9999 
-9999 -9999 -9999 -9999 -9999 -9999 -9999 -9999 -9999 -9999 -9999 -9999 -9999 -9999 -9999 -9999 -9999 -9999 -9999 -9999 -9999 -9999 -9999 -9999 -9999 -9999 -9999 -9999 -9999 -9999 -9999 -9999 -9999 -9999 -9999 -9999 -9999 -9999 -9999 -9999 -9999 -9999 -9999 -9999 -9999 -9999 -9999 -9999 -9999 -9999 -9999 -9999 -9999 -9999 -9999 -9999 -9999 -9999 -9999 -9999 -9999 -9999 -9999 -9999 -9999 -9999 -9999 -9999 -9999 -9999 -9999 -9999 -9999 -9999 -9999 -9999 -9999 -9999 -9999 -9999 -9999 -9999 -9999 -9999 -9999 -9999 -9999 -9999 -9999 -9999 -9999 -9999 -9999 -9999 -9999 -9999 -9999 -9999 -9999 -9999 -9999 -9999 -9999 -9999 -9999 -9999 -9999 -9999 -9999 -9999 -9999 -9999 -9999 -9999 -9999 -9999 4.382378 4.384899 4.377407 4.094063 -9999 -9999 -9999 -9999 -9999 -9999 -9999 -9999 -9999 -9999 -9999 -9999 -9999 -9999 -9999 -9999 -9999 -9999 -9999 -9999 -9999 -9999 -9999 -9999 -9999 -9999 -9999 -9999 -9999 -9999 -9999 -9999 -9999 -9999 -9999 -9999 -9999 -9999 -9999 -9999 -9999 -9999 -9999 -9999 -9999 -9999 -9999 -9999 -9999 -9999 -9999 -9999 -9999 -9999 -9999 -9999 -9999 -9999 -9999 -9999 -9999 -9999 -9999 -9999 -9999 -9999 -9999 -9999 -9999 -9999 -9999 -9999 -9999 -9999 -9999 -9999 -9999 -9999 -9999 -9999 -9999 -9999 -9999 
-9999 -9999 -9999 -9999 -9999 -9999 -9999 -9999 -9999 -9999 -9999 -9999 -9999 -9999 -9999 -9999 -9999 -9999 -9999 -9999 -9999 -9999 -9999 -9999 -9999 -9999 -9999 -9999 -9999 -9999 -9999 -9999 -9999 -9999 -9999 -9999 -9999 -9999 -9999 -9999 -9999 -9999 -9999 -9999 -9999 -9999 -9999 -9999 -9999 -9999 -9999 -9999 -9999 -9999 -9999 -9999 -9999 -9999 -9999 -9999 -9999 -9999 -9999 -9999 -9999 -9999 -9999 -9999 -9999 -9999 -9999 -9999 -9999 -9999 -9999 -9999 -9999 -9999 -9999 -9999 -9999 -9999 -9999 -9999 -9999 -9999 -9999 -9999 -9999 -9999 -9999 -9999 -9999 -9999 -9999 -9999 -9999 -9999 -9999 -9999 -9999 -9999 -9999 -9999 -9999 -9999 -9999 -9999 -9999 -9999 -9999 -9999 -9999 -9999 -9999 -9999 -9999 4.704273 4.510101 -9999 -9999 -9999 -9999 -9999 -9999 -9999 -9999 -9999 -9999 -9999 -9999 -9999 -9999 -9999 -9999 -9999 -9999 -9999 -9999 -9999 -9999 -9999 -9999 -9999 -9999 -9999 -9999 -9999 -9999 -9999 -9999 -9999 -9999 -9999 -9999 -9999 -9999 -9999 -9999 -9999 -9999 -9999 -9999 -9999 -9999 -9999 -9999 -9999 -9999 -9999 -9999 -9999 -9999 -9999 -9999 -9999 -9999 -9999 -9999 -9999 -9999 -9999 -9999 -9999 -9999 -9999 -9999 -9999 -9999 -9999 -9999 -9999 -9999 -9999 -9999 -9999 -9999 -9999 -9999 -9999 -9999 -9999 -9999 
-9999 -9999 -9999 -9999 -9999 -9999 -9999 -9999 -9999 -9999 -9999 -9999 -9999 -9999 -9999 -9999 -9999 -9999 -9999 -9999 -9999 -9999 -9999 -9999 -9999 -9999 -9999 -9999 -9999 -9999 -9999 -9999 -9999 -9999 -9999 -9999 -9999 -9999 -9999 -9999 -9999 -9999 -9999 -9999 -9999 -9999 -9999 -9999 -9999 -9999 -9999 -9999 -9999 -9999 -9999 -9999 -9999 -9999 -9999 -9999 -9999 -9999 -9999 -9999 -9999 -9999 -9999 -9999 -9999 -9999 -9999 -9999 -9999 -9999 -9999 -9999 -9999 -9999 -9999 -9999 -9999 -9999 -9999 -9999 -9999 -9999 -9999 -9999 -9999 -9999 -9999 -9999 -9999 -9999 -9999 -9999 -9999 -9999 -9999 -9999 -9999 -9999 -9999 -9999 -9999 -9999 -9999 -9999 -9999 -9999 -9999 -9999 -9999 -9999 -9999 -9999 -9999 -9999 -9999 -9999 -9999 -9999 -9999 -9999 -9999 -9999 -9999 -9999 -9999 -9999 -9999 -9999 -9999 -9999 -9999 -9999 -9999 -9999 -9999 -9999 -9999 -9999 -9999 -9999 -9999 -9999 -9999 -9999 -9999 -9999 -9999 -9999 -9999 -9999 -9999 -9999 -9999 -9999 -9999 -9999 -9999 -9999 -9999 -9999 -9999 -9999 -9999 -9999 -9999 -9999 -9999 -9999 -9999 -9999 -9999 -9999 -9999 -9999 -9999 -9999 -9999 -9999 -9999 -9999 -9999 -9999 -9999 -9999 -9999 -9999 -9999 -9999 -9999 -9999 -9999 -9999 -9999 -9999 -9999 -9999 -9999 -9999 -9999 
