# Supplementary material for: Long-term woodland restoration on lowland farmland through passive rewilding
Source: PLoS One. 2021 Jun 16;16(6):e0252466. doi: 10.1371/journal.pone.0252466 (PMC8208563; doi:10.1371/journal.pone.0252466)
Supplement: S3 Dataset — (XLSX) [file pone.0252466.s007.xlsx]

## Sheet: Sheet1
GRID CELL	X coordinate centroid, British National Grid	Y coordinate centroid, British National Grid	Distance to seed source (wood or hedgerow) m	Common Ash 3-10 cm dbh (1.3 m)	Common Ash 10-30 cm dbh	Common Ash >= 30 cm dbh	Common Ash dead total	Elm 3-10 cm dbh (1.3 m)	Elm 10-30 cm dbh	Elm >= 30 cm dbh	Elm dead total	Field Maple 3-10 cm dbh (1.3 m)	Field Maple 10-30 cm dbh	Field Maple >= 30 cm dbh	Field Maple dead total	Oak 3-10 cm dbh (1.3 m)	Oak 10-30 cm dbh	Oak >= 30 cm dbh	Oak dead total	Birch 3-10 cm dbh (1.3 m)	Birch 10-30 cm dbh	Birch >= 30 cm dbh	Birch dead total	Willow 3-10 cm dbh (1.3 m)	Willow 10-30 cm dbh	Willow >= 30 cm dbh	Willow dead total	Dogwood presence/absence	Hawthorn presence/absence	Spindle presence/absence	Wild Privet presence/absence	Blackthorn presence/absence	Common Buckthorn presence/absence	Rose presence/absence	Bramble presence/absence	Common Elder presence/absence
A11	520176	279858	33.7855	38	22	2	2	0	0	0	0	0	0	0	0	1	2	3	0	0	0	0	0	0	0	0	0	0	0	0	0	0	1	0	1	0
A12	520163	279875	16.7372	28	13	1	2	0	0	0	0	0	0	0	0	1	8	2	0	0	0	0	0	0	0	0	0	0	1	1	0	0	0	0	0	1
A3	520274	279726	48.6765	0	0	0	0	0	0	0	0	0	0	0	0	0	6	4	1	0	0	0	0	0	0	0	0	0	1	1	0	0	0	0	0	0
A4	520261	279744	70.2939	0	0	0	0	0	0	0	0	0	0	0	0	0	14	5	0	0	0	0	0	0	0	0	0	0	1	1	0	0	0	0	0	1
A5	520249	279760	90.5111	0	0	0	0	0	0	0	0	0	0	0	0	0	9	5	0	0	0	0	0	0	0	0	0	0	1	1	0	0	0	0	0	1
A6	520237	279776	110.271	0	0	0	0	0	0	0	0	0	0	0	0	0	11	8	1	0	0	0	1	0	0	0	0	0	1	1	0	0	0	0	0	1
A7	520224	279793	102.024	0	0	0	0	0	0	0	0	0	0	0	0	0	2	4	0	0	0	0	0	0	0	0	0	0	1	1	0	0	0	1	0	1
A8	520212	279810	84.3766	0	0	0	0	0	0	0	0	0	0	0	0	0	1	0	0	0	0	0	0	0	0	0	0	1	1	1	0	1	0	0	0	0
B11	520192	279870	23.708	17	17	0	1	0	0	0	0	1	0	0	0	0	3	0	1	0	0	0	0	0	1	0	0	1	1	1	0	0	0	0	0	0
B12	520180	279886	6.35191	26	21	0	14	0	0	0	0	0	0	0	0	1	4	1	0	0	0	0	0	0	0	0	0	0	1	1	0	0	0	0	0	0
B2	520303	279721	34.0892	3	6	5	1	0	0	0	0	1	1	0	0	0	8	1	2	0	0	0	6	0	0	0	0	no data	no data	no data	no data	no data	no data	no data	no data	no data
B3	520291	279738	52.6801	0	2	0	0	0	0	0	0	0	0	0	0	0	5	4	0	0	0	0	0	0	0	0	0	0	1	1	0	0	0	0	0	1
B4	520278	279755	72.7602	0	0	0	0	0	0	0	0	0	0	0	0	0	5	7	0	0	0	0	0	0	0	0	0	0	0	0	0	0	1	0	0	1
B5	520266	279771	91.9457	0	0	0	0	0	0	0	0	0	0	0	0	0	0	2	0	0	0	0	0	0	0	0	0	0	0	0	0	0	1	0	0	0
B6	520254	279787	111.564	0	0	0	0	0	0	0	0	1	0	0	0	0	6	5	0	0	0	0	0	0	0	0	0	0	0	0	0	0	1	0	0	0
B7	520241	279804	92.5353	0	0	0	0	0	0	0	0	0	0	0	0	0	5	5	0	0	0	0	0	0	0	0	0	0	0	0	0	0	0	0	1	0
B8	520229	279821	74.3933	0	0	0	0	0	0	0	0	0	0	0	0	0	1	4	0	0	0	0	0	0	0	0	0	1	1	1	0	0	1	0	1	1
C10	520222	279864	30.6545	1	6	1	0	0	0	0	0	0	0	0	0	0	0	0	0	0	0	0	0	0	0	0	0	0	0	0	0	0	0	0	0	0
C11	520210	279881	13.7143	0	2	0	0	0	0	0	0	0	0	0	0	0	0	1	0	0	0	0	0	0	0	0	0	1	0	0	0	0	0	0	0	0
C2	520321	279732	40.9285	3	12	5	1	0	0	0	0	1	0	0	0	1	9	4	2	0	0	0	4	0	0	0	0	0	1	1	0	0	0	0	1	0
C3	520308	279749	61.4856	0	0	0	0	0	0	0	0	0	0	0	0	0	5	4	1	0	0	0	0	0	0	0	0	0	1	1	0	0	1	0	1	0
C4	520295	279766	79.4321	0	0	0	0	0	0	0	0	0	0	0	0	0	0	3	0	0	0	0	0	0	0	0	0	0	1	1	0	0	0	0	1	0
C5	520283	279782	97.539	0	0	0	0	0	0	0	0	0	0	0	0	0	1	5	1	0	0	0	0	0	0	0	0	0	0	0	0	0	0	0	0	1
C6	520271	279799	107.265	0	0	0	0	0	0	0	0	0	0	0	0	0	1	3	0	0	0	0	0	0	0	0	0	0	0	0	0	0	0	0	0	1
C7	520258	279816	86.4818	0	0	0	0	0	0	0	0	0	0	0	1	0	0	7	0	3	0	0	2	0	0	0	0	0	0	0	0	0	0	0	0	0
C8	520246	279832	66.3346	0	0	0	0	0	0	0	0	0	0	0	0	0	0	5	0	0	0	0	0	0	0	0	0	0	0	0	0	0	1	0	0	0
C9	520234	279848	48.0913	0	0	0	0	0	0	0	0	0	0	0	0	0	1	3	0	0	0	0	0	0	0	0	0	0	0	0	0	0	0	0	0	0
D1	520349	279728	26.884	1	7	4	0	0	0	0	0	0	1	0	0	1	1	0	0	0	0	0	0	0	0	0	0	no data	no data	no data	no data	no data	no data	no data	no data	no data
D10	520239	279876	24.2165	0	2	3	0	0	0	0	0	0	1	2	0	0	2	2	0	0	0	0	0	0	0	0	0	0	0	0	0	0	0	0	0	0
D11	520227	279892	4.02067	0	0	0	0	0	0	0	0	0	0	0	0	0	1	0	0	0	0	0	0	0	0	0	0	0	0	0	0	0	0	0	0	0
D2	520337	279744	43.4335	2	1	0	1	0	0	0	0	0	0	0	0	0	5	6	1	0	0	0	0	0	0	0	0	0	1	1	0	0	0	0	0	0
D3	520325	279760	62.647	0	1	0	0	0	0	0	0	1	0	0	0	0	5	6	0	0	0	0	0	0	0	0	0	0	0	0	0	0	0	0	1	1
D4	520312	279777	83.3695	0	0	0	0	0	0	0	0	0	1	0	0	1	2	4	0	0	2	0	1	0	0	0	0	0	0	0	0	0	1	0	0	1
D5	520300	279793	103.152	0	0	0	0	0	0	0	0	0	0	0	0	0	1	4	0	0	1	0	0	0	0	0	0	0	0	0	0	0	0	0	1	0
D6	520288	279810	102.085	0	0	0	0	0	0	0	0	0	1	0	0	0	5	9	1	0	0	0	0	0	0	0	0	0	0	0	0	0	0	0	0	1
D7	520275	279827	81.5168	0	0	0	0	0	0	0	0	0	0	0	0	0	1	8	1	0	0	0	0	0	0	0	0	0	1	1	0	0	0	0	1	0
D8	520263	279843	61.915	0	1	1	0	0	0	0	0	0	0	0	0	0	2	3	1	0	0	0	0	0	0	0	0	0	0	0	0	0	0	0	0	1
D9	520251	279859	43.6464	0	0	0	0	0	0	0	0	0	0	1	0	0	1	0	0	0	0	0	0	0	0	0	0	0	0	0	0	0	1	0	1	0
E1	520365	279739	24.4392	8	23	4	12	0	0	0	0	0	0	0	0	1	7	0	1	0	0	0	0	0	0	0	0	no data	no data	no data	no data	no data	no data	no data	no data	no data
E10	520255	279886	18.7108	0	4	2	0	0	0	0	0	0	1	0	0	0	0	0	0	0	0	0	0	0	0	1	0	1	0	0	0	0	0	0	0	0
E11	520243	279903	0	0	0	0	0	0	0	0	0	2	0	0	0	0	0	0	0	0	0	0	0	0	0	0	0	0	0	0	1	0	1	0	0	0
E2	520354	279755	39.6126	8	19	1	3	0	0	0	0	0	0	0	0	1	10	2	1	0	0	0	0	0	0	0	0	0	0	0	0	0	0	0	0	0
E3	520342	279771	58.2202	0	0	0	0	0	0	0	0	0	0	0	0	0	7	7	3	0	0	0	0	0	0	0	0	0	0	0	0	0	0	0	0	0
E4	520329	279788	78.3927	0	0	0	0	0	0	0	0	0	1	0	0	0	13	5	1	0	0	0	0	0	0	0	0	0	1	1	0	0	0	0	0	0
E5	520317	279804	97.9504	0	0	0	0	0	0	0	0	1	0	0	0	0	2	4	0	0	0	0	0	0	0	0	0	0	0	0	0	0	0	0	0	1
E6	520305	279820	98.575	0	0	0	0	0	0	0	0	0	0	0	1	0	5	6	0	0	0	0	0	0	0	0	0	1	0	0	0	0	0	0	0	0
E7	520292	279837	78.3303	0	0	1	0	0	0	0	0	0	0	0	0	0	5	2	1	0	0	0	0	0	0	0	0	1	1	1	0	0	0	0	0	0
E8	520280	279854	58.854	0	2	2	0	0	0	0	0	0	0	0	0	0	1	4	0	0	0	0	0	0	0	0	0	0	0	0	0	0	1	0	0	1
E9	520267	279870	38.5509	0	1	0	0	0	0	0	0	0	0	0	0	0	1	0	0	0	0	0	0	0	0	0	0	0	0	0	0	0	0	0	0	0
F1	520381	279751	14.9178	6	20	4	4	0	0	0	0	1	1	0	0	3	10	1	3	0	0	0	0	0	0	0	0	no data	no data	no data	no data	no data	no data	no data	no data	no data
F10	520272	279897	15.215	0	5	3	0	0	0	0	0	1	1	0	0	0	0	0	0	0	0	0	0	0	0	0	0	1	0	0	0	0	0	0	0	0
F2	520370	279766	34.0219	0	9	3	1	0	0	0	0	0	3	0	0	1	8	3	4	0	1	1	0	0	0	0	0	0	1	1	0	0	0	0	0	0
F3	520358	279782	54.0622	0	0	0	0	0	0	0	0	0	0	0	0	0	0	2	0	0	0	0	0	0	0	0	0	0	0	0	0	0	0	0	0	0
F4	520346	279799	74.7441	0	0	0	0	0	0	0	0	0	0	0	0	0	3	1	0	0	0	0	0	0	0	0	0	0	1	1	0	0	0	0	0	0
F5	520334	279815	89.2196	0	0	0	0	0	0	0	0	0	0	0	0	0	1	4	0	0	1	0	0	0	0	1	0	0	0	0	0	0	1	0	0	0
F6	520321	279831	89.0931	0	0	0	0	0	0	0	0	0	2	0	0	0	2	6	0	0	1	1	0	0	0	0	0	0	0	0	0	0	0	0	0	1
F7	520308	279848	74.2832	0	0	0	0	0	0	0	0	0	0	0	0	1	5	8	2	0	1	0	0	0	0	0	0	1	0	0	0	0	0	0	0	0
F8	520296	279865	53.6281	0	3	1	0	0	0	0	0	0	0	1	0	0	3	1	0	0	0	0	0	0	0	0	1	0	0	0	0	0	0	0	0	0
F9	520284	279881	34.3183	0	0	2	0	0	0	0	0	0	0	1	0	0	0	1	0	0	0	0	0	0	0	0	0	0	0	0	0	0	0	0	0	0
G1	520398	279762	17.5972	5	14	0	0	0	0	0	0	0	0	0	0	3	12	4	8	0	1	0	4	0	0	0	0	0	0	0	0	0	0	0	0	0
G10	520289	279909	12.1704	0	1	2	0	0	0	0	0	0	1	0	1	0	1	0	0	0	0	0	0	0	0	0	0	0	0	0	0	0	1	0	0	0
G2	520387	279777	36.3163	0	1	1	0	0	0	0	0	0	2	0	0	0	4	2	1	0	0	0	0	0	0	0	0	0	1	1	0	0	0	0	0	0
G3	520375	279793	55.8445	0	0	0	0	0	0	0	0	0	0	0	0	2	9	6	2	0	0	0	0	0	0	0	0	1	0	0	0	0	0	0	0	0
G4	520363	279810	66.1491	0	0	0	0	0	0	0	0	0	0	0	0	1	3	3	2	0	0	1	0	0	0	0	0	0	0	0	0	0	1	0	0	0
G5	520351	279826	69.345	0	1	0	0	0	0	0	0	0	1	0	0	0	4	2	0	0	0	0	0	0	0	0	0	0	1	1	0	0	0	0	0	0
G6	520338	279842	73.8998	0	0	0	0	0	0	0	0	0	0	0	0	0	2	3	2	0	0	0	0	0	0	0	0	1	0	0	0	0	0	0	0	0
G7	520326	279859	60.821	0	0	0	0	0	0	0	0	0	0	0	0	0	1	5	0	0	1	0	1	0	0	0	0	0	0	0	0	0	0	0	0	0
G8	520313	279876	47.8439	0	3	1	0	0	0	0	0	0	0	0	1	0	12	3	0	0	0	0	0	0	0	0	0	0	1	1	0	0	1	0	0	0
G9	520301	279892	30.7416	0	9	0	0	0	0	0	0	1	2	0	0	0	4	3	2	0	0	0	0	0	0	0	0	1	0	0	0	0	1	0	0	0
H1	520415	279774	20.0456	0	2	5	1	0	0	0	0	0	0	0	0	3	8	0	2	0	7	0	7	0	0	0	0	0	1	1	0	0	0	0	0	0
H10	520306	279920	5.02171	0	1	2	2	0	0	0	0	0	5	0	0	0	0	1	0	0	0	0	0	0	0	0	0	0	1	1	0	0	0	0	0	1
H2	520404	279789	38.8007	0	1	0	0	0	0	0	0	0	0	0	0	3	9	4	3	2	15	0	11	0	0	0	0	0	0	0	0	0	0	0	1	0
H3	520392	279805	45.4521	0	0	0	0	0	0	0	0	0	0	0	0	0	3	9	1	2	10	0	2	0	0	0	0	0	0	0	0	0	0	0	0	1
H4	520380	279821	45.8833	0	0	0	0	0	0	0	0	0	0	0	0	0	2	7	0	0	2	0	1	0	0	0	0	0	0	0	0	0	0	0	0	1
H5	520367	279837	49.4801	0	0	0	0	0	0	0	0	0	0	0	0	0	1	6	0	0	0	0	0	0	0	0	0	1	0	0	0	0	0	0	0	0
H6	520355	279854	54.8806	0	1	0	0	0	0	0	0	0	0	0	0	0	6	5	0	0	0	0	0	0	0	0	0	1	0	0	0	0	1	0	0	0
H7	520343	279871	45.4391	0	1	1	0	0	0	0	0	0	0	0	0	0	5	6	0	0	0	0	0	0	0	0	0	1	0	0	0	0	0	0	1	0
H8	520331	279887	32.3714	6	8	0	3	0	0	0	0	0	0	0	0	1	13	5	5	0	0	0	2	0	0	0	0	0	0	0	0	0	1	0	0	0
H9	520318	279904	19.983	2	9	2	4	0	0	0	0	0	0	0	0	0	3	2	0	0	0	0	0	0	0	0	0	0	1	1	0	0	0	0	0	0
I1	520432	279785	15.4928	0	1	1	0	0	0	0	0	0	1	0	0	1	6	3	1	0	4	0	2	0	0	0	0	0	0	0	0	0	1	0	0	0
I2	520421	279800	20.3754	0	1	0	0	0	0	0	0	0	0	0	0	0	16	5	3	1	9	0	14	0	0	1	0	0	1	1	0	0	0	0	0	1
I3	520409	279816	25.3798	0	0	0	0	0	0	0	0	0	0	0	0	0	4	4	1	0	6	1	6	0	0	0	0	0	0	0	0	0	0	0	0	1
I4	520397	279833	25.4319	0	0	0	0	0	0	0	0	0	0	0	0	0	3	6	5	0	0	0	0	0	0	0	0	0	0	0	0	0	0	0	0	0
I5	520384	279849	30.0387	0	1	1	0	0	0	0	0	0	0	0	0	0	11	4	4	0	0	0	0	0	0	0	0	0	0	0	0	0	0	0	0	0
I6	520373	279865	34.382	0	2	0	0	0	0	0	0	0	0	0	0	0	9	3	2	0	0	0	1	0	0	0	0	0	0	0	0	0	1	0	0	0
I7	520360	279882	30.2653	3	5	1	0	0	0	0	0	0	0	0	0	0	13	2	2	0	1	1	0	0	0	0	0	1	0	0	0	0	0	0	0	0
I8	520347	279899	16.7505	10	13	0	9	0	0	0	0	1	0	0	1	2	8	4	8	0	1	0	1	0	0	0	0	0	0	0	0	0	0	0	0	1
I9	520335	279915	4.45399	0	28	8	5	0	0	0	0	0	2	0	0	0	0	0	0	0	0	0	0	0	0	0	0	0	0	0	0	0	0	0	0	0
J2	520437	279811	1.09667	0	0	1	0	0	0	0	0	0	1	0	0	0	8	0	3	0	0	0	0	0	0	0	0	0	0	0	0	0	0	0	0	1
J3	520425	279827	6.11479	0	3	2	0	3	0	0	0	0	1	1	0	0	9	1	5	0	0	0	0	0	0	0	0	0	0	0	0	0	0	0	0	0
J4	520413	279843	6.21704	0	1	3	1	0	0	0	0	0	0	0	0	0	12	2	1	0	0	0	1	0	0	0	0	0	1	1	0	0	0	0	0	0
J5	520401	279859	11.3065	0	9	1	0	0	0	0	0	0	0	0	0	0	11	1	2	0	0	0	0	0	0	0	0	0	0	0	0	0	0	0	1	0
J6	520389	279876	15.0899	1	2	4	0	0	0	0	0	0	0	0	0	0	11	4	5	0	0	0	0	0	0	0	0	0	0	0	0	0	1	0	0	0
J7	520376	279892	11.8486	1	5	3	0	0	0	0	0	0	0	0	0	0	5	5	5	0	0	0	0	0	0	0	0	1	0	0	0	0	0	0	0	0
J8	520363	279910	2.62244	5	4	2	1	0	0	0	0	0	3	0	0	0	5	0	2	0	0	0	0	0	0	0	0	1	0	0	0	0	0	0	0	0
