# Supplementary material for: Long-term woodland restoration on lowland farmland through passive rewilding
Source: PLoS One. 2021 Jun 16;16(6):e0252466. doi: 10.1371/journal.pone.0252466 (PMC8208563; doi:10.1371/journal.pone.0252466)
Supplement: S4 Dataset — (XLSX) [file pone.0252466.s008.xlsx]

## Sheet: Monks Wood
Transect ID	X coordinate centroid, British National Grid	Y coordinate centroid, British National Grid	Territory number ID	2006 code, Marsh Tit Territories=1, Pseudo-Territories=0	Common Ash 10-30 cm dbh	Common Ash >= 30 cm dbh	Aspen 10-30 cm dbh	Aspen >= 30 cm dbh	Elm 10-30 cm dbh	Elm >= 30 cm dbh	Field Maple 10-30 cm dbh	Field Maple >= 30 cm dbh	Oak 10-30 cm dbh	Oak >= 30 cm dbh	Birch 10-30 cm dbh	Birch >= 30 cm dbh	Wild Service 10-30 cm dbh	Wild Service >= 30 cm dbh	Willow 10-30 cm dbh	Deadwood fallen	Deadwood standing	Blackthorn presence/absence	Bramble presence/absence	Crab Apple presence/absence	Common Dogwood presence/absence	Hawthorn presence/absence	Hazel presence/absence	Wild Privet presence/absence	Rose presence/absence
1	519952	279816	1	1	54	5	0	0	0	0	0	0	8	13	1	1	1	0	0	8	7	1	1	0	1	1	1	1	1
2	519688	279596	2	1	21	6	0	0	0	0	2	1	4	13	0	0	0	0	0	9	2	0	1	0	1	1	1	1	1
3	519497	279756	3	1	4	9	0	0	0	0	16	7	1	1	0	0	0	0	0	6	5	1	0	0	1	1	1	1	1
4	519420	279509	4	1	17	7	0	0	0	0	3	4	0	1	1	0	0	0	0	2	1	1	0	0	1	1	1	1	1
5	519267	279585	5	1	1	8	0	0	0	0	9	2	0	3	0	0	0	0	0	2	1	1	0	1	1	1	1	0	0
6	519157	279731	6	1	9	14	0	0	0	0	8	8	1	0	0	0	0	0	0	2	1	1	0	1	1	1	1	0	0
7	519171	279897	7	1	12	14	0	0	0	0	4	8	0	1	0	0	0	0	0	1	5	1	0	0	1	1	1	0	0
8	519238	280024	8	1	11	12	0	0	0	0	4	6	0	5	0	0	0	0	0	4	2	1	0	1	1	1	1	0	0
9	519317	280247	9	1	25	12	0	0	0	0	2	5	0	1	0	0	0	0	0	4	0	1	0	1	0	1	1	0	0
10	519454	280521	10	1	10	14	0	0	0	0	7	0	3	4	0	0	0	0	0	3	0	1	0	1	1	1	1	1	0
11	519581	280447	11	1	8	7	6	0	0	0	0	0	1	0	3	0	0	0	0	5	2	1	0	1	0	1	1	1	0
12	519624	280601	12	1	7	5	1	0	0	0	0	0	0	1	11	0	0	0	0	5	4	1	1	0	0	1	1	0	1
13	519644	280261	13	1	20	0	11	0	0	0	0	0	1	0	7	3	0	0	12	8	8	1	0	0	0	1	0	1	1
14	519991	280630	14	1	4	7	0	0	1	1	4	7	0	0	0	0	0	0	0	9	3	1	1	0	0	1	1	1	1
15	520191	280590	15	1	0	7	0	0	11	8	32	2	0	1	0	0	0	0	0	17	7	1	0	1	0	1	0	0	0
16	519745	280019	16	1	19	2	4	0	0	0	0	0	1	2	1	0	0	0	0	6	4	1	0	0	1	1	0	1	0
17	520012	280194	17	1	3	7	5	0	0	0	9	0	0	4	0	0	0	0	1	2	0	1	1	0	1	1	1	1	1
18	520247	280326	18	1	3	2	0	0	6	1	11	7	0	1	0	0	0	0	0	11	6	1	0	0	1	1	1	1	1
19	520091	279986	19	1	11	3	0	0	0	0	2	0	0	0	0	0	0	0	1	6	0	1	0	0	1	1	1	1	1
20	520335	280005	20	1	2	6	0	0	0	0	4	5	0	0	0	0	0	0	0	12	2	1	0	0	1	1	1	0	0
21	520511	279887	21	1	5	9	0	0	0	0	6	3	4	3	0	0	0	0	0	8	2	1	0	0	0	1	1	0	0
22	519742	279807	2	0	70	13	0	0	0	0	0	0	3	4	0	0	0	0	1	0	2	0	0	0	1	1	1	1	1
23	519382	279653	3	0	21	13	0	0	0	0	1	4	1	1	0	1	0	0	0	6	0	1	0	0	1	1	1	1	0
24	519163	279465	5	0	2	15	0	0	0	0	7	7	0	2	0	0	0	0	0	6	0	1	0	1	0	1	1	0	0
25	520261	280186	7	0	3	4	0	0	20	0	5	0	1	4	0	0	0	0	0	4	2	0	1	1	0	1	1	0	1
26	520515	280070	10	0	8	13	0	0	0	0	2	1	0	0	0	0	0	0	0	6	3	1	0	0	1	1	1	0	0
27	520453	280586	11	0	12	2	0	0	0	0	4	4	1	7	0	1	0	0	0	2	0	1	0	1	1	1	1	0	1
28	520310	280742	12	0	5	5	0	0	0	0	8	1	0	4	0	0	0	0	0	4	1	1	0	1	0	1	1	1	1
29	519365	279374	6	0	1	5	0	0	0	0	11	3	2	2	0	0	0	1	0	3	1	0	0	1	0	1	1	0	0
30	520358	280360	8	0	13	5	0	0	27	0	2	1	1	2	4	0	0	0	0	18	4	1	0	0	0	1	1	1	1
31	519901	280356	9	0	12	8	8	0	0	0	3	1	0	1	3	0	0	0	0	5	7	1	1	0	0	1	0	1	1
32	519427	280184	13	0	23	8	0	0	0	0	0	0	5	1	1	1	0	0	2	3	2	1	0	0	0	1	1	0	0
33	519461	279987	1	0	3	2	4	0	0	0	0	1	0	0	12	0	0	0	4	1	0	1	1	0	0	1	0	1	1
